# Supplementary material for: Single-cell RNA-seq Reveals the Inhibitory Effect of Methamphetamine on Liver Immunity with the Involvement of Dopamine Receptor D1
Source: Genomics Proteomics Bioinformatics. 2024 Aug 28;22(4):qzae060. doi: 10.1093/gpbjnl/qzae060 (PMC11576359; doi:10.1093/gpbjnl/qzae060)
Supplement: qzae060_Supplementary_Data [file qzae060_supplementary_data.zip]

Archive with 40 entries (40 files):
- Figure S8.pdf
- Table S8.xlsx
- Table S16.xlsx
- Figure S7.pdf
- Table S24.xlsx
- Table S18.xlsx
- Figure S5.pdf
- Table S25.xlsx
- Table S10.xlsx
- Table S20.xlsx
- Table S30.xlsx
- Figure S1.pdf
- supplementary material captions.docx
- Table S12.xlsx
- Table S26.xlsx
- Table S31.xlsx
- Table S17.xlsx
- Table S11.xlsx
- Table S15.xlsx
- Table S14.xlsx
- Table S5.xlsx
- Figure S3.pdf
- Table S27.xlsx
- Table S7.xlsx
- Table S3.xlsx
- Table S22.xlsx
- Table S29.xlsx
- Figure S4.pdf
- Table S23.xlsx
- Table S4.xlsx
- Figure S2.pdf
- Table S28.xlsx
- Table S2.xlsx
- Table S1.xlsx
- Table S21.xlsx
- Table S19.xlsx
- Figure S6.pdf
- Table S9.xlsx
- Table S13.xlsx
- Table S6.xlsx
