# Supplementary material for: Single-cell RNA-seq Reveals the Inhibitory Effect of Methamphetamine on Liver Immunity with the Involvement of Dopamine Receptor D1
Source: Genomics Proteomics Bioinformatics. 2024 Aug 28;22(4):qzae060. doi: 10.1093/gpbjnl/qzae060 (PMC11576359; doi:10.1093/gpbjnl/qzae060)
Supplement: qzae060_Supplementary_Data [file qzae060_supplementary_data.zip › Table S8.xlsx]

## Sheet: STable8
Table S8 Top 30 markers genes of Mac subclusters
Note: The “T” in the column “For Heatmap” signifies true, indicating that the data has been applied to the figure; “F” represents false, meaning it has not been applied.
Gene	P_val	Avg_log2FC	pct.1	pct.2	P_val_adj	Subname	For heatmap
Ly6c2	1.16919e-90	1.06417	0.708	0.514	1.42828e-86	c0_Mac-Ifitm3	T
Ifi27l2a	1.57327e-134	0.995696	0.882	0.657	1.92191e-130	c0_Mac-Ifitm3	T
Slfn5	4.37562e-31	0.914834	0.336	0.211	5.34526e-27	c0_Mac-Ifitm3	F
Mnda	2.45919e-29	0.863804	0.325	0.202	3.00415e-25	c0_Mac-Ifitm3	F
Irf7	4.50403e-22	0.848398	0.258	0.16	5.50212e-18	c0_Mac-Ifitm3	F
Pyhin1	1.00389e-19	0.727434	0.34	0.252	1.22635e-15	c0_Mac-Ifitm3	F
Plac8	7.93084e-123	0.725407	0.977	0.906	9.68831e-119	c0_Mac-Ifitm3	T
Ifitm3	3.53631e-71	0.642448	0.841	0.744	4.31995e-67	c0_Mac-Ifitm3	T
Bst2	2.0278e-14	0.640396	0.39	0.334	2.47716e-10	c0_Mac-Ifitm3	F
Ifi204	5.13284e-15	0.63636	0.363	0.297	6.27027e-11	c0_Mac-Ifitm3	F
Ms4a4c	9.36645e-12	0.632837	0.295	0.232	1.14421e-07	c0_Mac-Ifitm3	F
Ly6e	1.72292e-52	0.605397	0.809	0.736	2.10472e-48	c0_Mac-Ifitm3	F
Ms4a6c	1.65561e-32	0.5799	0.686	0.637	2.02249e-28	c0_Mac-Ifitm3	F
Rnf213	4.55471e-08	0.55875	0.278	0.236	0.000556404	c0_Mac-Ifitm3	F
Sp100	2.09488e-16	0.541259	0.482	0.428	2.5591e-12	c0_Mac-Ifitm3	F
Tmsb10	1.05337e-68	0.526488	0.965	0.939	1.28679e-64	c0_Mac-Ifitm3	F
Sdc3	5.60067e-08	0.525658	0.26	0.212	0.000684178	c0_Mac-Ifitm3	F
Sp110	1.19081e-09	0.517183	0.345	0.304	1.4547e-05	c0_Mac-Ifitm3	F
Trim30a	3.12591e-08	0.514294	0.33	0.294	0.000381862	c0_Mac-Ifitm3	F
Ifitm6	3.81676e-08	0.512822	0.265	0.219	0.000466255	c0_Mac-Ifitm3	F
Dck	4.42377e-08	0.493339	0.3	0.256	0.000540408	c0_Mac-Ifitm3	F
Slfn4	8.28287e-09	0.464869	0.3	0.245	0.000101184	c0_Mac-Ifitm3	F
Isg15	4.37142e-12	0.458684	0.38	0.308	5.34012e-08	c0_Mac-Ifitm3	F
Npc2	1.06513e-28	0.427307	0.816	0.787	1.30116e-24	c0_Mac-Ifitm3	F
AI607873	2.51867e-06	0.422454	0.351	0.324	0.0307681	c0_Mac-Ifitm3	F
Fos	1.20997e-25	0.419486	0.916	0.929	1.4781e-21	c0_Mac-Ifitm3	F
Cst3	3.40955e-19	0.378377	0.707	0.682	4.16511e-15	c0_Mac-Ifitm3	F
Nr4a1	3.84915e-12	0.368224	0.69	0.672	4.70212e-08	c0_Mac-Ifitm3	F
Zfp36	1.77653e-19	0.356241	0.82	0.806	2.17021e-15	c0_Mac-Ifitm3	F
Samhd1	1.44133e-08	0.336345	0.58	0.586	0.000176072	c0_Mac-Ifitm3	F
Fn1	2.71333e-119	1.29035	0.679	0.322	3.31461e-115	c1_Mac-Cd14	T
Vcan	4.09497e-72	1.2602	0.297	0.089	5.00241e-68	c1_Mac-Cd14	F
Mt1	1.56569e-43	1.07021	0.33	0.151	1.91265e-39	c1_Mac-Cd14	F
Thbs1	1.80213e-62	1.01697	0.693	0.448	2.20148e-58	c1_Mac-Cd14	T
Mmp8	2.51331e-46	0.978085	0.259	0.094	3.07026e-42	c1_Mac-Cd14	F
Wfdc21	6.29308e-47	0.872924	0.349	0.153	7.68763e-43	c1_Mac-Cd14	F
Ngp	8.13169e-44	0.817462	0.41	0.208	9.93367e-40	c1_Mac-Cd14	F
Cd14	4.90541e-39	0.811476	0.492	0.292	5.99245e-35	c1_Mac-Cd14	T
Camp	7.01046e-39	0.802339	0.293	0.13	8.56397e-35	c1_Mac-Cd14	F
Chil3	8.87348e-53	0.794797	0.685	0.455	1.08398e-48	c1_Mac-Cd14	T
Wfdc17	4.41052e-48	0.716883	0.638	0.402	5.38789e-44	c1_Mac-Cd14	F
F13a1	7.01403e-36	0.705822	0.5	0.297	8.56834e-32	c1_Mac-Cd14	F
Pygl	2.12616e-27	0.689838	0.309	0.164	2.59731e-23	c1_Mac-Cd14	F
Ier3	3.64112e-24	0.643791	0.419	0.263	4.44799e-20	c1_Mac-Cd14	F
Mafb	2.58678e-18	0.626339	0.38	0.25	3.16001e-14	c1_Mac-Cd14	F
Smpdl3a	2.43967e-28	0.612424	0.494	0.316	2.9803e-24	c1_Mac-Cd14	F
Anxa1	1.2711e-21	0.606696	0.4	0.257	1.55277e-17	c1_Mac-Cd14	F
Tgfbi	8.91471e-46	0.59062	0.817	0.639	1.08902e-41	c1_Mac-Cd14	F
Vim	5.11972e-31	0.571575	0.641	0.472	6.25425e-27	c1_Mac-Cd14	F
Gyg	1.04045e-18	0.562089	0.285	0.168	1.27102e-14	c1_Mac-Cd14	F
Gda	4.03683e-28	0.547167	0.589	0.407	4.9314e-24	c1_Mac-Cd14	F
Retnlg	2.22891e-39	0.545462	0.633	0.419	2.72283e-35	c1_Mac-Cd14	F
Actg1	5.3225e-105	0.511006	1	0.991	6.50197e-101	c1_Mac-Cd14	F
Hmgn2	1.20498e-15	0.50902	0.37	0.25	1.472e-11	c1_Mac-Cd14	F
Gadd45a	2.67013e-15	0.495894	0.389	0.272	3.26183e-11	c1_Mac-Cd14	F
Socs3	5.10806e-12	0.495355	0.285	0.19	6.24e-08	c1_Mac-Cd14	F
Tubb5	2.54418e-14	0.493549	0.384	0.271	3.10796e-10	c1_Mac-Cd14	F
Emb	3.32467e-13	0.492118	0.33	0.229	4.06141e-09	c1_Mac-Cd14	F
Trib1	9.36969e-19	0.471495	0.446	0.301	1.1446e-14	c1_Mac-Cd14	F
Sod1	3.90516e-12	0.467239	0.293	0.198	4.77054e-08	c1_Mac-Cd14	F
Gzma	1.14263e-93	1.90003	0.545	0.223	1.39583e-89	c2_Mac-Ccl5	T
Nkg7	1.11904e-68	1.23675	0.283	0.074	1.36702e-64	c2_Mac-Ccl5	F
Ccl5	9.71726e-57	1.17563	0.684	0.413	1.18706e-52	c2_Mac-Ccl5	T
Il2rb	1.29588e-55	0.94624	0.439	0.174	1.58305e-51	c2_Mac-Ccl5	T
Ccnd2	1.43341e-39	0.776053	0.267	0.094	1.75105e-35	c2_Mac-Ccl5	F
Ets1	1.63883e-47	0.767733	0.653	0.356	2.00199e-43	c2_Mac-Ccl5	F
Ccr7	6.84712e-37	0.72237	0.275	0.102	8.36444e-33	c2_Mac-Ccl5	F
Vps37b	3.24968e-37	0.67831	0.635	0.37	3.96981e-33	c2_Mac-Ccl5	T
Satb1	1.55012e-29	0.677922	0.424	0.217	1.89363e-25	c2_Mac-Ccl5	F
Cd79a	7.57346e-26	0.638016	0.251	0.107	9.25174e-22	c2_Mac-Ccl5	F
P2ry10	3.76665e-20	0.509279	0.255	0.121	4.60134e-16	c2_Mac-Ccl5	F
Tnfaip3	1.12549e-20	0.5002	0.465	0.276	1.3749e-16	c2_Mac-Ccl5	F
Gimap3	3.95274e-18	0.463171	0.273	0.138	4.82867e-14	c2_Mac-Ccl5	F
Mef2c	8.54162e-17	0.431412	0.316	0.172	1.04344e-12	c2_Mac-Ccl5	F
Fyn	3.6339e-17	0.419523	0.263	0.132	4.43918e-13	c2_Mac-Ccl5	F
Bhlhe40	3.3882e-19	0.414045	0.448	0.256	4.13902e-15	c2_Mac-Ccl5	F
Jak1	2.62533e-16	0.404155	0.394	0.233	3.2071e-12	c2_Mac-Ccl5	F
Rdm1	4.2288e-12	0.39249	0.255	0.145	5.1659e-08	c2_Mac-Ccl5	F
Gramd4	1.90702e-15	0.385302	0.254	0.131	2.32962e-11	c2_Mac-Ccl5	F
Ccl4	2.17965e-18	0.37148	0.511	0.324	2.66267e-14	c2_Mac-Ccl5	F
Fam65b	3.49603e-13	0.369415	0.251	0.137	4.27075e-09	c2_Mac-Ccl5	F
Rps27rt	1.11002e-50	0.359012	1	0.997	1.356e-46	c2_Mac-Ccl5	F
Shisa5	7.09425e-14	0.356406	0.742	0.557	8.66634e-10	c2_Mac-Ccl5	F
Zdhhc18	9.9909e-15	0.343087	0.322	0.179	1.22049e-10	c2_Mac-Ccl5	F
Ugcg	4.51895e-12	0.334523	0.274	0.157	5.52035e-08	c2_Mac-Ccl5	F
Irf8	8.11892e-11	0.331691	0.498	0.347	9.91807e-07	c2_Mac-Ccl5	F
Rps13	1.38517e-14	0.330979	0.729	0.52	1.69212e-10	c2_Mac-Ccl5	F
Prpf4b	5.94251e-12	0.330963	0.278	0.162	7.25937e-08	c2_Mac-Ccl5	F
Tra2b	5.12773e-12	0.3304	0.521	0.348	6.26404e-08	c2_Mac-Ccl5	F
Nr4a2	1.23164e-12	0.318584	0.303	0.175	1.50457e-08	c2_Mac-Ccl5	F
H2-Eb1	5.11299e-81	2.37933	0.562	0.232	6.24603e-77	c3_Kupffer-Lgmn	T
Apoe	6.6581e-29	2.32632	0.412	0.22	8.13353e-25	c3_Kupffer-Lgmn	F
H2-Aa	3.60303e-92	2.31101	0.655	0.304	4.40146e-88	c3_Kupffer-Lgmn	T
Cd74	7.96883e-87	2.28564	0.852	0.6	9.73472e-83	c3_Kupffer-Lgmn	F
H2-Ab1	1.9153e-72	2.17247	0.693	0.398	2.33973e-68	c3_Kupffer-Lgmn	F
Il1rn	5.32891e-102	2.16195	0.363	0.071	6.50979e-98	c3_Kupffer-Lgmn	F
Mmp14	4.15451e-195	1.92415	0.257	0.006	5.07515e-191	c3_Kupffer-Lgmn	F
Marcksl1	7.72645e-100	1.84186	0.297	0.046	9.43863e-96	c3_Kupffer-Lgmn	F
Cxcl16	2.1239e-192	1.77998	0.297	0.014	2.59455e-188	c3_Kupffer-Lgmn	F
Bcl2a1b	1.07623e-122	1.74309	0.327	0.044	1.31473e-118	c3_Kupffer-Lgmn	F
Rgs1	1.79958e-65	1.73031	0.43	0.147	2.19837e-61	c3_Kupffer-Lgmn	F
Lpl	1.07593e-41	1.66723	0.345	0.133	1.31436e-37	c3_Kupffer-Lgmn	F
Ftl1	3.50727e-57	1.64585	0.79	0.549	4.28448e-53	c3_Kupffer-Lgmn	F
Fth1	8.2682e-100	1.59992	0.964	0.846	1.01004e-95	c3_Kupffer-Lgmn	F
LOC100862446	8.9705e-60	1.543	0.779	0.519	1.09584e-55	c3_Kupffer-Lgmn	F
Aif1	3.42271e-83	1.38895	0.324	0.065	4.18119e-79	c3_Kupffer-Lgmn	F
Cstb	5.10565e-69	1.36953	0.49	0.175	6.23706e-65	c3_Kupffer-Lgmn	T
Ccrl2	1.32365e-50	1.32041	0.329	0.103	1.61697e-46	c3_Kupffer-Lgmn	F
Sod2	5.80725e-63	1.3015	0.373	0.11	7.09414e-59	c3_Kupffer-Lgmn	F
Lgmn	4.10538e-53	1.29543	0.626	0.325	5.01513e-49	c3_Kupffer-Lgmn	T
Ctsb	3.83673e-43	1.14198	0.761	0.533	4.68695e-39	c3_Kupffer-Lgmn	F
H2-DMb1	3.95263e-45	1.13105	0.363	0.132	4.82853e-41	c3_Kupffer-Lgmn	F
Cxcl2	4.47204e-12	1.12366	0.391	0.254	5.46304e-08	c3_Kupffer-Lgmn	F
Clec4e	1.70612e-20	1.10484	0.342	0.182	2.0842e-16	c3_Kupffer-Lgmn	F
Clic4	2.56974e-52	1.08571	0.298	0.083	3.13919e-48	c3_Kupffer-Lgmn	F
Hmox1	7.67871e-16	1.0853	0.284	0.15	9.38031e-12	c3_Kupffer-Lgmn	F
Ptafr	4.53904e-36	0.993214	0.441	0.205	5.54489e-32	c3_Kupffer-Lgmn	F
H2-DMa	1.05887e-26	0.928976	0.315	0.141	1.29352e-22	c3_Kupffer-Lgmn	F
Ptgs2	8.49044e-19	0.928324	0.259	0.12	1.03719e-14	c3_Kupffer-Lgmn	F
Ctsz	2.06349e-39	0.891637	0.611	0.331	2.52076e-35	c3_Kupffer-Lgmn	F
Adgre4	1.36263e-50	1.50307	0.299	0.068	1.66459e-46	c4_Mac-Adgre4	T
Ace	1.722e-44	1.32668	0.263	0.059	2.1036e-40	c4_Mac-Adgre4	F
Gngt2	1.53566e-20	1.01873	0.462	0.262	1.87596e-16	c4_Mac-Adgre4	T
Sgk1	2.66609e-06	0.652971	0.325	0.231	0.032569	c4_Mac-Adgre4	T
Ngp	2.44361e-06	0.569825	0.343	0.25	0.0298512	c4_Mac-Adgre4	F
Clec4a3	1.04171e-06	0.497575	0.391	0.279	0.0127256	c4_Mac-Adgre4	F
Sat1	2.31431e-08	0.470155	0.831	0.796	0.000282716	c4_Mac-Adgre4	F
Itgal	1.61384e-07	0.460286	0.648	0.569	0.00197146	c4_Mac-Adgre4	T
Mt-mt-Rnr2	3.48716e-15	0.445302	0.926	0.877	4.25991e-11	c4_Mac-Adgre4	F
Gpx1	8.57741e-12	0.442343	0.867	0.784	1.04782e-07	c4_Mac-Adgre4	F
H2-K1	3.66913e-07	-0.253396	0.914	0.96	0.00448221	c4_Mac-Adgre4	F
Npc2	4.02227e-06	-0.271628	0.683	0.806	0.0491361	c4_Mac-Adgre4	F
Lyz2	2.05942e-06	-0.299888	0.82	0.893	0.0251579	c4_Mac-Adgre4	F
B2m	5.33443e-07	-0.3094	0.766	0.858	0.00651654	c4_Mac-Adgre4	F
Ccr2	4.31801e-08	-0.415383	0.281	0.465	0.000527489	c4_Mac-Adgre4	F
Grn	2.5352e-07	-0.444442	0.337	0.507	0.003097	c4_Mac-Adgre4	F
Ifi204	9.4101e-07	-0.484754	0.186	0.329	0.0114954	c4_Mac-Adgre4	F
Tspo	3.39448e-07	-0.51167	0.393	0.543	0.0041467	c4_Mac-Adgre4	F
Ctsc	2.40944e-06	-0.523874	0.263	0.4	0.0294338	c4_Mac-Adgre4	F
Ccl4	2.80907e-06	-0.539096	0.234	0.367	0.0343155	c4_Mac-Adgre4	F
Trim30a	1.88748e-06	-0.546692	0.18	0.315	0.0230574	c4_Mac-Adgre4	F
Bst2	5.24625e-07	-0.549152	0.216	0.363	0.00640882	c4_Mac-Adgre4	F
Tmsb10	9.28281e-21	-0.555104	0.861	0.955	1.13399e-16	c4_Mac-Adgre4	F
S100a10	4.27204e-07	-0.586201	0.163	0.299	0.00521872	c4_Mac-Adgre4	F
Pyhin1	2.0331e-06	-0.5972	0.16	0.29	0.0248363	c4_Mac-Adgre4	F
Slfn4	3.95764e-06	-0.659538	0.154	0.271	0.0483465	c4_Mac-Adgre4	F
Slfn5	5.6015e-07	-0.67065	0.133	0.261	0.0068428	c4_Mac-Adgre4	F
Fn1	3.69491e-11	-0.736685	0.228	0.423	4.5137e-07	c4_Mac-Adgre4	F
Mnda	2.83266e-08	-0.736736	0.112	0.252	0.000346038	c4_Mac-Adgre4	F
Ifi27l2a	3.57773e-20	-0.855659	0.533	0.746	4.37056e-16	c4_Mac-Adgre4	F
S100a8	1.56085e-124	2.18677	0.994	0.766	1.90673e-120	c5_Mac-Il1b	F
Retnlg	1.02818e-71	1.87577	0.821	0.446	1.25603e-67	c5_Mac-Il1b	T
S100a9	5.92718e-113	1.85006	0.994	0.84	7.24064e-109	c5_Mac-Il1b	F
G0s2	2.79491e-65	1.68021	0.744	0.356	3.41426e-61	c5_Mac-Il1b	F
Mmp9	2.02334e-57	1.52175	0.476	0.143	2.47171e-53	c5_Mac-Il1b	T
Wfdc21	1.39434e-32	1.48371	0.441	0.183	1.70332e-28	c5_Mac-Il1b	F
Cxcr2	1.28564e-51	1.37874	0.307	0.066	1.57054e-47	c5_Mac-Il1b	F
Il1b	2.04524e-62	1.17959	0.93	0.683	2.49846e-58	c5_Mac-Il1b	T
Csf3r	1.34078e-32	1.12285	0.607	0.316	1.63789e-28	c5_Mac-Il1b	F
S100a11	6.6045e-43	1.115	0.706	0.361	8.06805e-39	c5_Mac-Il1b	T
Hdc	5.74441e-37	1.10552	0.649	0.33	7.01737e-33	c5_Mac-Il1b	F
Clec4d	3.27633e-18	0.987008	0.316	0.141	4.00237e-14	c5_Mac-Il1b	F
Slfn4	1.09903e-19	0.955797	0.473	0.248	1.34258e-15	c5_Mac-Il1b	F
Mmp8	1.51983e-13	0.921645	0.265	0.124	1.85663e-09	c5_Mac-Il1b	F
Slpi	1.31431e-18	0.902827	0.396	0.199	1.60556e-14	c5_Mac-Il1b	F
Olfr1033	4.21452e-16	0.853538	0.358	0.178	5.14846e-12	c5_Mac-Il1b	F
Ifitm1	3.52552e-11	0.82412	0.329	0.185	4.30677e-07	c5_Mac-Il1b	F
Mxd1	7.14377e-18	0.820855	0.55	0.334	8.72682e-14	c5_Mac-Il1b	F
Pglyrp1	2.63762e-15	0.812502	0.319	0.152	3.22212e-11	c5_Mac-Il1b	F
Cd24a	3.95688e-19	0.800543	0.38	0.173	4.83373e-15	c5_Mac-Il1b	F
Gadd45a	4.3802e-18	0.777374	0.508	0.286	5.35085e-14	c5_Mac-Il1b	F
Grina	2.45632e-14	0.739615	0.543	0.359	3.00064e-10	c5_Mac-Il1b	F
Gcnt2	1.82077e-14	0.739258	0.508	0.311	2.22425e-10	c5_Mac-Il1b	F
Isg15	6.50732e-10	0.730996	0.473	0.321	7.94935e-06	c5_Mac-Il1b	F
Sirpb1b	7.63325e-10	0.723421	0.252	0.132	9.32478e-06	c5_Mac-Il1b	F
Fbxl5	2.05379e-11	0.712619	0.316	0.168	2.50891e-07	c5_Mac-Il1b	F
Mcemp1	5.42993e-12	0.695329	0.294	0.148	6.6332e-08	c5_Mac-Il1b	F
Ets2	1.29636e-10	0.656858	0.502	0.347	1.58363e-06	c5_Mac-Il1b	F
Ptgs2	2.86772e-11	0.644128	0.259	0.128	3.50321e-07	c5_Mac-Il1b	F
Ccl6	6.98778e-17	0.643948	0.693	0.471	8.53628e-13	c5_Mac-Il1b	F
