# Supplementary material for: Single-cell RNA-seq Reveals the Inhibitory Effect of Methamphetamine on Liver Immunity with the Involvement of Dopamine Receptor D1
Source: Genomics Proteomics Bioinformatics. 2024 Aug 28;22(4):qzae060. doi: 10.1093/gpbjnl/qzae060 (PMC11576359; doi:10.1093/gpbjnl/qzae060)
Supplement: qzae060_Supplementary_Data [file qzae060_supplementary_data.zip › Table S16.xlsx]

## Sheet: STable16
Table S16 Top 30 markers genes of T subclusters
Note: The “T” in the column “forHeatmap” signifies true, indicating that the data has been applied to the figure; “F” represents false, meaning it has not been applied.
Gene	P_val	Avg_log2FC	pct.1	pct.2	P_val_adj	Subname	forHeatmap
Rpl29	3.24e-45	1.65141	0.379	0.109	3.96e-41	c0_Cd4-Fos-Tnaive	F
Rps28	1.27e-25	1.41379	0.275	0.095	1.55e-21	c0_Cd4-Fos-Tnaive	F
Psap	2.35e-68	1.38884	0.84	0.563	2.87e-64	c0_Cd4-Fos-Tnaive	F
Gsr	6.16e-24	1.32748	0.317	0.13	7.53e-20	c0_Cd4-Fos-Tnaive	F
Snrnp70	1.23e-19	1.26413	0.448	0.294	1.51e-15	c0_Cd4-Fos-Tnaive	F
Txnip	4e-22	1.26277	0.472	0.296	4.89e-18	c0_Cd4-Fos-Tnaive	T
Fos	6.71e-33	1.16247	0.637	0.413	8.2e-29	c0_Cd4-Fos-Tnaive	T
Cd44	3.43e-22	1.13519	0.44	0.239	4.2e-18	c0_Cd4-Fos-Tnaive	F
S100a8	9.64e-32	1.12249	0.733	0.674	1.18e-27	c0_Cd4-Fos-Tnaive	F
Mcl1	3.73e-27	1.11056	0.6	0.431	4.56e-23	c0_Cd4-Fos-Tnaive	T
S100a9	5.19e-44	1.08902	0.827	0.74	6.34e-40	c0_Cd4-Fos-Tnaive	F
Il1b	1.32e-22	1.05471	0.509	0.333	1.61e-18	c0_Cd4-Fos-Tnaive	F
Gpcpd1	5.99e-10	0.987588	0.261	0.154	7.32e-06	c0_Cd4-Fos-Tnaive	F
Ngp	1.94e-08	0.979583	0.269	0.18	0.000237029	c0_Cd4-Fos-Tnaive	F
Rassf5	6.89e-11	0.961136	0.317	0.2	8.42e-07	c0_Cd4-Fos-Tnaive	F
Ddx17	1.75e-08	0.959455	0.291	0.196	0.000214163	c0_Cd4-Fos-Tnaive	F
Rpl35a	7.46e-18	0.949389	0.608	0.551	9.11e-14	c0_Cd4-Fos-Tnaive	F
Ddx6	9.26e-15	0.947602	0.467	0.349	1.13e-10	c0_Cd4-Fos-Tnaive	F
Grina	2.88e-09	0.94003	0.275	0.17	3.52e-05	c0_Cd4-Fos-Tnaive	F
Hnrnpa0	3.62e-10	0.930197	0.368	0.27	4.42e-06	c0_Cd4-Fos-Tnaive	F
Rpl37a	4.48e-17	0.892845	0.616	0.573	5.48e-13	c0_Cd4-Fos-Tnaive	F
Hspa1b	4.04e-10	0.866141	0.283	0.163	4.93e-06	c0_Cd4-Fos-Tnaive	F
Rps26	8.1e-07	0.859579	0.403	0.37	0.00989224	c0_Cd4-Fos-Tnaive	F
Foxp1	2.9e-06	0.857805	0.373	0.339	0.035472	c0_Cd4-Fos-Tnaive	F
Btg1	9.1e-46	0.850115	0.941	0.918	1.11e-41	c0_Cd4-Fos-Tnaive	F
Irf2bp2	8.19e-10	0.848018	0.333	0.223	1e-05	c0_Cd4-Fos-Tnaive	F
Mt-mt-Rnr2	7.24e-25	0.847467	0.851	0.86	8.85e-21	c0_Cd4-Fos-Tnaive	F
Hnrnph1	6.56e-08	0.842068	0.411	0.346	0.00080102	c0_Cd4-Fos-Tnaive	F
Klf6	7.59e-13	0.832923	0.563	0.493	9.27e-09	c0_Cd4-Fos-Tnaive	F
Pcbp2	1.54e-16	0.820636	0.581	0.496	1.89e-12	c0_Cd4-Fos-Tnaive	F
Igfbp4	1.5e-84	1.62595	0.614	0.158	1.83e-80	c1_Cd4-Lef1-Tcm	F
Lef1	7.51e-55	1.18548	0.681	0.282	9.18e-51	c1_Cd4-Lef1-Tcm	T
Trat1	5.76e-36	1.11171	0.262	0.062	7.03e-32	c1_Cd4-Lef1-Tcm	T
Dusp10	5.71e-35	1.07337	0.486	0.192	6.97e-31	c1_Cd4-Lef1-Tcm	F
Fam101b	4.2e-26	1.02257	0.286	0.094	5.13e-22	c1_Cd4-Lef1-Tcm	F
Rps19	7.67e-72	0.887961	0.992	0.919	9.37e-68	c1_Cd4-Lef1-Tcm	F
Rpl31-ps12	6.02e-55	0.858593	0.957	0.715	7.36e-51	c1_Cd4-Lef1-Tcm	F
Il7r	5.43e-27	0.812847	0.67	0.386	6.64e-23	c1_Cd4-Lef1-Tcm	T
Uba52	1.11e-64	0.811842	0.984	0.885	1.35e-60	c1_Cd4-Lef1-Tcm	F
LOC105244208	2.96e-48	0.804747	0.941	0.736	3.62e-44	c1_Cd4-Lef1-Tcm	F
Rplp0	1.49e-56	0.774303	0.976	0.879	1.82e-52	c1_Cd4-Lef1-Tcm	F
LOC100862433	3.56e-60	0.764358	0.989	0.892	4.35e-56	c1_Cd4-Lef1-Tcm	F
Rps25	4.56e-43	0.759011	0.935	0.742	5.57e-39	c1_Cd4-Lef1-Tcm	F
Rpl21	6.93e-42	0.756229	0.954	0.699	8.46e-38	c1_Cd4-Lef1-Tcm	F
Gm8210	3.72e-31	0.753819	0.851	0.521	4.54e-27	c1_Cd4-Lef1-Tcm	F
Rps16	3.65e-62	0.748928	0.992	0.923	4.46e-58	c1_Cd4-Lef1-Tcm	F
Rpl35	4.41e-68	0.744263	0.986	0.933	5.39e-64	c1_Cd4-Lef1-Tcm	F
Rgcc	4.13e-14	0.739611	0.373	0.205	5.04e-10	c1_Cd4-Lef1-Tcm	F
Ftl1	1e-33	0.738389	0.911	0.608	1.23e-29	c1_Cd4-Lef1-Tcm	F
Gimap6	4.01e-20	0.737267	0.581	0.357	4.9e-16	c1_Cd4-Lef1-Tcm	F
Rps3	9.94e-49	0.726305	0.973	0.835	1.21e-44	c1_Cd4-Lef1-Tcm	F
Rpl32	9.72e-47	0.716226	0.978	0.854	1.19e-42	c1_Cd4-Lef1-Tcm	F
Rpl6	1.17e-43	0.712417	0.973	0.755	1.43e-39	c1_Cd4-Lef1-Tcm	F
Gm10045	1.47e-47	0.711934	0.984	0.782	1.8e-43	c1_Cd4-Lef1-Tcm	F
Rps6	6.36e-22	0.71135	0.735	0.495	7.77e-18	c1_Cd4-Lef1-Tcm	F
Rpl17	1.42e-52	0.706108	0.989	0.889	1.73e-48	c1_Cd4-Lef1-Tcm	F
Rpl19	6.32e-42	0.703127	0.959	0.784	7.72e-38	c1_Cd4-Lef1-Tcm	F
Rpl13	7.67e-53	0.701962	0.997	0.961	9.37e-49	c1_Cd4-Lef1-Tcm	F
Dapl1	1.85e-13	0.698343	0.322	0.163	2.26e-09	c1_Cd4-Lef1-Tcm	F
S1pr1	3.05e-18	0.68573	0.397	0.19	3.72e-14	c1_Cd4-Lef1-Tcm	F
LOC105244208	6.12e-51	0.872704	0.967	0.739	7.48e-47	c2_Cd8-Klk8-Tcm	F
Rpl21	2.06e-41	0.823164	0.951	0.707	2.52e-37	c2_Cd8-Klk8-Tcm	F
Rps19	1.7e-52	0.790573	0.997	0.92	2.08e-48	c2_Cd8-Klk8-Tcm	F
Rps6	3.8e-24	0.786912	0.775	0.496	4.64e-20	c2_Cd8-Klk8-Tcm	T
Rpl13	4.31e-60	0.782017	1	0.962	5.27e-56	c2_Cd8-Klk8-Tcm	F
LOC100862433	2.52e-54	0.767439	0.997	0.894	3.08e-50	c2_Cd8-Klk8-Tcm	F
Rpl32	1.18e-47	0.763103	0.993	0.856	1.45e-43	c2_Cd8-Klk8-Tcm	F
Uba52	4.54e-48	0.757943	0.99	0.887	5.54e-44	c2_Cd8-Klk8-Tcm	F
Rps3	9.43e-48	0.756421	0.987	0.837	1.15e-43	c2_Cd8-Klk8-Tcm	F
Rpl19	2.35e-44	0.743734	0.99	0.785	2.87e-40	c2_Cd8-Klk8-Tcm	F
Rps16	1.17e-54	0.737216	0.99	0.926	1.44e-50	c2_Cd8-Klk8-Tcm	F
Rpl17	6.35e-52	0.734029	0.99	0.892	7.76e-48	c2_Cd8-Klk8-Tcm	F
Rps23	2.17e-51	0.704566	0.993	0.941	2.65e-47	c2_Cd8-Klk8-Tcm	F
Rplp0	2.09e-40	0.692315	0.987	0.88	2.56e-36	c2_Cd8-Klk8-Tcm	F
Rps5	1.32e-29	0.68836	0.941	0.666	1.61e-25	c2_Cd8-Klk8-Tcm	F
Rpl31-ps12	1.31e-33	0.683824	0.98	0.719	1.6e-29	c2_Cd8-Klk8-Tcm	F
Rps18	5.39e-38	0.666919	0.99	0.821	6.58e-34	c2_Cd8-Klk8-Tcm	F
Rpl34-ps1	1.29e-45	0.663561	0.99	0.889	1.57e-41	c2_Cd8-Klk8-Tcm	F
Gm8210	2.61e-24	0.663439	0.866	0.528	3.19e-20	c2_Cd8-Klk8-Tcm	F
Rpl35	5.24e-47	0.650495	0.997	0.933	6.41e-43	c2_Cd8-Klk8-Tcm	F
Gm10045	3.66e-32	0.649992	0.971	0.789	4.48e-28	c2_Cd8-Klk8-Tcm	F
Gm25380	1.93e-33	0.649478	0.977	0.778	2.35e-29	c2_Cd8-Klk8-Tcm	F
Rps25	3.04e-29	0.647532	0.967	0.744	3.72e-25	c2_Cd8-Klk8-Tcm	F
Rpl18	8.28e-36	0.636824	0.987	0.824	1.01e-31	c2_Cd8-Klk8-Tcm	F
Rps2	3.49e-26	0.634475	0.931	0.676	4.27e-22	c2_Cd8-Klk8-Tcm	F
Rps27rt	1.13e-66	0.633159	1	0.999	1.38e-62	c2_Cd8-Klk8-Tcm	F
Rpl15	1.04e-31	0.630874	0.99	0.814	1.27e-27	c2_Cd8-Klk8-Tcm	F
Klk8	4.61e-10	0.627982	0.382	0.234	5.63e-06	c2_Cd8-Klk8-Tcm	T
Rps11	4.3e-25	0.614493	0.948	0.691	5.26e-21	c2_Cd8-Klk8-Tcm	F
Rpl10a	1.6e-30	0.611384	0.977	0.798	1.95e-26	c2_Cd8-Klk8-Tcm	F
Gzma	3.47e-22	1.3383	0.507	0.305	4.24e-18	c3_Cd4-Fyn-Teffector	F
Nr4a1	8.66e-34	1.33379	0.626	0.354	1.06e-29	c3_Cd4-Fyn-Teffector	F
Ahnak	3.94e-16	1.23907	0.424	0.252	4.81e-12	c3_Cd4-Fyn-Teffector	F
Itgal	5.68e-27	1.23078	0.56	0.322	6.94e-23	c3_Cd4-Fyn-Teffector	T
Hspa1b	5.36e-15	1.13136	0.331	0.16	6.55e-11	c3_Cd4-Fyn-Teffector	F
Bhlhe40	2.08e-14	1.08281	0.384	0.223	2.54e-10	c3_Cd4-Fyn-Teffector	F
Fyn	2.43e-12	1.06683	0.374	0.23	2.97e-08	c3_Cd4-Fyn-Teffector	T
S100a4	2.27e-12	1.05889	0.358	0.207	2.77e-08	c3_Cd4-Fyn-Teffector	F
Atp2a3	7.13e-13	1.05799	0.275	0.133	8.71e-09	c3_Cd4-Fyn-Teffector	F
Actb	1.13e-63	1.04127	0.997	0.968	1.37e-59	c3_Cd4-Fyn-Teffector	F
St3gal4	5.35e-13	1.04127	0.285	0.139	6.54e-09	c3_Cd4-Fyn-Teffector	F
Hspa1a	9.57e-09	1.03857	0.268	0.153	0.000116855	c3_Cd4-Fyn-Teffector	F
Cxcr4	4.34e-21	1.00775	0.672	0.516	5.31e-17	c3_Cd4-Fyn-Teffector	F
Dusp1	4.1e-27	1.00211	0.689	0.461	5e-23	c3_Cd4-Fyn-Teffector	F
Id2	3.85e-09	1.00088	0.404	0.3	4.7e-05	c3_Cd4-Fyn-Teffector	F
Rpl29	1.58e-16	0.995832	0.308	0.127	1.92e-12	c3_Cd4-Fyn-Teffector	F
Ewsr1	7.1e-09	0.974443	0.325	0.21	8.68e-05	c3_Cd4-Fyn-Teffector	F
Hmgb2	1.27e-23	0.970315	0.725	0.566	1.55e-19	c3_Cd4-Fyn-Teffector	F
Adrbk1	2.48e-10	0.964904	0.444	0.331	3.03e-06	c3_Cd4-Fyn-Teffector	F
Zdhhc18	1.83e-11	0.959065	0.334	0.193	2.23e-07	c3_Cd4-Fyn-Teffector	F
U2af2	1.88e-06	0.953641	0.262	0.174	0.0229189	c3_Cd4-Fyn-Teffector	F
Sp100	3.47e-11	0.946346	0.421	0.292	4.23e-07	c3_Cd4-Fyn-Teffector	F
Zfp36	4.47e-14	0.939957	0.467	0.309	5.46e-10	c3_Cd4-Fyn-Teffector	F
Atp2b1	5.94e-08	0.938799	0.308	0.201	0.000725727	c3_Cd4-Fyn-Teffector	F
Sp110	7.44e-09	0.922971	0.315	0.202	9.08e-05	c3_Cd4-Fyn-Teffector	F
Cd44	9.41e-13	0.920068	0.414	0.249	1.15e-08	c3_Cd4-Fyn-Teffector	F
Cox17	1.48e-10	0.894054	0.411	0.286	1.8e-06	c3_Cd4-Fyn-Teffector	F
Samhd1	1.5e-06	0.892648	0.288	0.193	0.018307	c3_Cd4-Fyn-Teffector	F
Il2rb	4.72e-10	0.882273	0.447	0.339	5.77e-06	c3_Cd4-Fyn-Teffector	T
Ifi27l2a	4.12e-18	0.88163	0.632	0.482	5.03e-14	c3_Cd4-Fyn-Teffector	F
Dapl1	7.29e-60	1.60133	0.563	0.146	8.91e-56	c4_Cd8-Dadpl1-Tnaive	T
Cd8b1	6.63e-28	0.915867	0.694	0.322	8.1e-24	c4_Cd8-Dadpl1-Tnaive	F
Cd8a	1.12e-24	0.90953	0.486	0.19	1.36e-20	c4_Cd8-Dadpl1-Tnaive	T
LOC105244208	2.1e-35	0.78673	0.963	0.745	2.56e-31	c4_Cd8-Dadpl1-Tnaive	F
Rps19	3.04e-42	0.779151	0.996	0.922	3.72e-38	c4_Cd8-Dadpl1-Tnaive	F
Rps3	3.02e-37	0.742896	0.959	0.844	3.69e-33	c4_Cd8-Dadpl1-Tnaive	F
Rpl32	1.16e-36	0.733775	0.984	0.861	1.42e-32	c4_Cd8-Dadpl1-Tnaive	F
Rps5	2.45e-21	0.709095	0.894	0.678	2.99e-17	c4_Cd8-Dadpl1-Tnaive	F
Rps18	2.98e-32	0.704811	0.971	0.828	3.64e-28	c4_Cd8-Dadpl1-Tnaive	F
Rpl13	1.09e-36	0.673221	0.992	0.964	1.33e-32	c4_Cd8-Dadpl1-Tnaive	F
Rpl10a	6.08e-30	0.669678	0.971	0.804	7.43e-26	c4_Cd8-Dadpl1-Tnaive	F
Gm8210	1.29e-17	0.657416	0.824	0.542	1.57e-13	c4_Cd8-Dadpl1-Tnaive	F
LOC100862433	1.33e-31	0.653768	0.984	0.898	1.63e-27	c4_Cd8-Dadpl1-Tnaive	F
Rps11	1.77e-22	0.64961	0.914	0.702	2.17e-18	c4_Cd8-Dadpl1-Tnaive	F
Rpl31-ps12	6.24e-24	0.646001	0.918	0.732	7.62e-20	c4_Cd8-Dadpl1-Tnaive	F
Rps2	2.5e-19	0.64478	0.91	0.686	3.05e-15	c4_Cd8-Dadpl1-Tnaive	F
Rpl19	1.21e-26	0.643135	0.963	0.794	1.48e-22	c4_Cd8-Dadpl1-Tnaive	F
Rps16	9.39e-34	0.64293	0.992	0.927	1.15e-29	c4_Cd8-Dadpl1-Tnaive	F
Rpl6	3.77e-24	0.636489	0.927	0.772	4.6e-20	c4_Cd8-Dadpl1-Tnaive	F
Lef1	1.43e-13	0.625558	0.567	0.316	1.75e-09	c4_Cd8-Dadpl1-Tnaive	F
Nme2	1.72e-14	0.621043	0.759	0.485	2.1e-10	c4_Cd8-Dadpl1-Tnaive	F
Rps23	8.82e-34	0.620593	0.992	0.942	1.08e-29	c4_Cd8-Dadpl1-Tnaive	F
Uba52	3.12e-26	0.61856	0.984	0.891	3.81e-22	c4_Cd8-Dadpl1-Tnaive	F
Rplp0	5.79e-27	0.617689	0.98	0.884	7.07e-23	c4_Cd8-Dadpl1-Tnaive	F
Rpl21	6.29e-21	0.616028	0.931	0.716	7.68e-17	c4_Cd8-Dadpl1-Tnaive	F
Rpl18	2.01e-27	0.615086	0.976	0.83	2.45e-23	c4_Cd8-Dadpl1-Tnaive	F
Rgs10	1.61e-09	0.614466	0.412	0.231	1.96e-05	c4_Cd8-Dadpl1-Tnaive	F
Klk8	2.61e-11	0.610825	0.429	0.233	3.19e-07	c4_Cd8-Dadpl1-Tnaive	F
Rpl17	3.34e-30	0.605742	0.98	0.896	4.08e-26	c4_Cd8-Dadpl1-Tnaive	F
Rps25	5.91e-22	0.600774	0.939	0.753	7.22e-18	c4_Cd8-Dadpl1-Tnaive	F
Cd8b1	1.42e-32	0.968315	0.722	0.32	1.73e-28	c5_Cd8-Mif-Tem	F
Cd8a	1.43e-25	0.827762	0.51	0.188	1.75e-21	c5_Cd8-Mif-Tem	F
Dnajc15	1.16e-16	0.759777	0.49	0.232	1.42e-12	c5_Cd8-Mif-Tem	F
Ly6c2	7.52e-24	0.740529	0.797	0.407	9.18e-20	c5_Cd8-Mif-Tem	F
Dapl1	4.34e-17	0.728141	0.402	0.164	5.3e-13	c5_Cd8-Mif-Tem	F
Rps5	1.23e-27	0.720845	0.938	0.674	1.5e-23	c5_Cd8-Mif-Tem	F
Rps19	2.21e-36	0.717731	1	0.922	2.7e-32	c5_Cd8-Mif-Tem	F
Rplp0	2.9e-35	0.714909	0.979	0.884	3.54e-31	c5_Cd8-Mif-Tem	F
Rpl32	3.07e-33	0.69716	0.996	0.86	3.75e-29	c5_Cd8-Mif-Tem	F
Rpl13	6.63e-36	0.67693	1	0.963	8.1e-32	c5_Cd8-Mif-Tem	F
Rps18	1.88e-32	0.667043	0.983	0.827	2.3e-28	c5_Cd8-Mif-Tem	F
LOC105244208	8.86e-24	0.658302	0.946	0.747	1.08e-19	c5_Cd8-Mif-Tem	F
Hspe1	4.85e-15	0.656496	0.672	0.382	5.93e-11	c5_Cd8-Mif-Tem	F
Atp5g1	1.44e-14	0.654004	0.51	0.252	1.76e-10	c5_Cd8-Mif-Tem	F
Rps2	6.48e-23	0.653854	0.942	0.683	7.92e-19	c5_Cd8-Mif-Tem	F
Mif	7.98e-13	0.6533	0.585	0.324	9.75e-09	c5_Cd8-Mif-Tem	T
LOC100862433	9.13e-33	0.652468	0.988	0.898	1.12e-28	c5_Cd8-Mif-Tem	F
Gm8210	2.96e-20	0.651642	0.863	0.538	3.62e-16	c5_Cd8-Mif-Tem	F
Ms4a4b	2.11e-16	0.639417	0.788	0.48	2.58e-12	c5_Cd8-Mif-Tem	F
Rpl21	4.39e-25	0.637453	0.959	0.713	5.37e-21	c5_Cd8-Mif-Tem	F
Nop10	1.49e-14	0.624878	0.697	0.392	1.82e-10	c5_Cd8-Mif-Tem	F
Rpl18	5.89e-27	0.623558	0.967	0.831	7.2e-23	c5_Cd8-Mif-Tem	F
Rps3	6.96e-27	0.612432	0.971	0.843	8.5e-23	c5_Cd8-Mif-Tem	F
Rpl15	2.78e-27	0.604634	0.954	0.823	3.4e-23	c5_Cd8-Mif-Tem	F
Rps16	5e-30	0.599742	0.996	0.927	6.11e-26	c5_Cd8-Mif-Tem	F
Rps23	4.4e-31	0.595715	0.992	0.942	5.38e-27	c5_Cd8-Mif-Tem	F
Eef1g	3.52e-17	0.594717	0.921	0.652	4.3e-13	c5_Cd8-Mif-Tem	F
Cst7	7.57e-14	0.576636	0.274	0.1	9.25e-10	c5_Cd8-Mif-Tem	T
Rpl34-ps1	2.07e-28	0.566207	0.996	0.891	2.53e-24	c5_Cd8-Mif-Tem	F
Gm10045	2.62e-22	0.565989	0.963	0.795	3.2e-18	c5_Cd8-Mif-Tem	F
Bcl2a1b	1.24e-50	1.82025	0.639	0.194	1.51e-46	c6_Cd4-Ifng-Th	F
Bcl2a1d	3.66e-47	1.64547	0.474	0.108	4.47e-43	c6_Cd4-Ifng-Th	F
Ifng	7.63e-25	1.55054	0.314	0.085	9.32e-21	c6_Cd4-Ifng-Th	T
Xcl1	7.79e-25	1.33855	0.258	0.059	9.51e-21	c6_Cd4-Ifng-Th	T
Gadd45b	3.85e-21	1.29235	0.495	0.21	4.7e-17	c6_Cd4-Ifng-Th	F
Ccl5	8.41e-30	1.23991	0.948	0.793	1.03e-25	c6_Cd4-Ifng-Th	F
Gzmb	2.39e-20	1.23347	0.428	0.167	2.92e-16	c6_Cd4-Ifng-Th	F
Pim1	3.75e-23	1.15748	0.495	0.197	4.59e-19	c6_Cd4-Ifng-Th	F
Cxcr6	1.75e-22	0.899835	0.284	0.071	2.14e-18	c6_Cd4-Ifng-Th	F
Nkg7	3.31e-23	0.898715	0.799	0.51	4.04e-19	c6_Cd4-Ifng-Th	F
Serpinb6b	5.09e-23	0.880569	0.448	0.152	6.21e-19	c6_Cd4-Ifng-Th	F
Lilr4b	4.9e-15	0.851332	0.258	0.082	5.99e-11	c6_Cd4-Ifng-Th	T
Ctla2a	1e-10	0.840734	0.351	0.165	1.22e-06	c6_Cd4-Ifng-Th	F
Nfkbiz	1.24e-11	0.839409	0.397	0.188	1.51e-07	c6_Cd4-Ifng-Th	F
Nfkbia	7.97e-16	0.830115	0.83	0.601	9.74e-12	c6_Cd4-Ifng-Th	F
Rgs1	6.81e-11	0.824193	0.423	0.215	8.32e-07	c6_Cd4-Ifng-Th	F
Hilpda	2.59e-10	0.807832	0.335	0.155	3.16e-06	c6_Cd4-Ifng-Th	F
Dennd4a	1.1e-14	0.773949	0.588	0.298	1.34e-10	c6_Cd4-Ifng-Th	F
Ly6a	1.24e-08	0.754022	0.366	0.194	0.000152058	c6_Cd4-Ifng-Th	F
Tnfrsf18	9.32e-10	0.752252	0.304	0.135	1.14e-05	c6_Cd4-Ifng-Th	F
Icam1	7.67e-10	0.737366	0.299	0.135	9.37e-06	c6_Cd4-Ifng-Th	F
Ly6c2	6.72e-09	0.718191	0.634	0.428	8.21e-05	c6_Cd4-Ifng-Th	F
Btg2	4.28e-16	0.716047	0.732	0.413	5.23e-12	c6_Cd4-Ifng-Th	F
Slc3a2	4.83e-12	0.693025	0.546	0.3	5.9e-08	c6_Cd4-Ifng-Th	F
Ppp1r11	5.91e-10	0.686148	0.253	0.102	7.22e-06	c6_Cd4-Ifng-Th	F
Crem	3.88e-09	0.678759	0.582	0.368	4.74e-05	c6_Cd4-Ifng-Th	F
Nr4a3	4.01e-12	0.67675	0.371	0.162	4.89e-08	c6_Cd4-Ifng-Th	F
Icos	1.09e-10	0.673218	0.412	0.207	1.34e-06	c6_Cd4-Ifng-Th	F
Bhlhe40	5.94e-11	0.656517	0.448	0.225	7.25e-07	c6_Cd4-Ifng-Th	F
Sh3bgrl3	4.6e-11	0.654289	0.732	0.539	5.63e-07	c6_Cd4-Ifng-Th	F
Rora	1.16e-79	2.26329	0.697	0.163	1.42e-75	c7_ILC2-Rora	T
Lmo4	2.87e-47	2.16159	0.447	0.098	3.5e-43	c7_ILC2-Rora	F
Zbtb16	1.25e-128	2.15806	0.372	0.013	1.52e-124	c7_ILC2-Rora	F
Cxcr6	3.22e-72	2.07292	0.436	0.059	3.94e-68	c7_ILC2-Rora	F
Bcl2a1d	8.03e-26	1.87474	0.372	0.117	9.81e-22	c7_ILC2-Rora	F
Tmem176a	1.75e-82	1.78498	0.287	0.016	2.14e-78	c7_ILC2-Rora	F
Bcl2a1b	4.24e-23	1.75789	0.479	0.209	5.17e-19	c7_ILC2-Rora	F
Tmem176b	4.89e-62	1.72639	0.34	0.039	5.98e-58	c7_ILC2-Rora	F
Gadd45b	3.44e-24	1.71267	0.484	0.211	4.2e-20	c7_ILC2-Rora	F
S100a4	7.92e-33	1.6835	0.559	0.198	9.67e-29	c7_ILC2-Rora	F
Icos	1.61e-32	1.67041	0.537	0.197	1.97e-28	c7_ILC2-Rora	T
Hilpda	3.07e-17	1.65669	0.367	0.153	3.75e-13	c7_ILC2-Rora	F
Odc1	4.69e-19	1.57442	0.362	0.137	5.73e-15	c7_ILC2-Rora	F
Nr4a3	4.74e-18	1.53938	0.394	0.161	5.79e-14	c7_ILC2-Rora	F
S100a6	1.24e-28	1.50478	0.777	0.476	1.51e-24	c7_ILC2-Rora	F
Ramp3	5.8e-16	1.4689	0.293	0.108	7.09e-12	c7_ILC2-Rora	F
Samd11	5.73e-43	1.46515	0.266	0.035	7e-39	c7_ILC2-Rora	F
Fosl2	1.62e-23	1.42788	0.702	0.396	1.97e-19	c7_ILC2-Rora	F
S100a8	5.31e-12	1.40752	0.803	0.674	6.49e-08	c7_ILC2-Rora	F
Nfkbia	3.97e-36	1.37761	0.867	0.599	4.84e-32	c7_ILC2-Rora	F
S100a9	9.88e-14	1.34634	0.84	0.746	1.21e-09	c7_ILC2-Rora	F
Gcnt2	1.21e-20	1.31022	0.261	0.068	1.47e-16	c7_ILC2-Rora	F
Il18r1	8.22e-25	1.30667	0.335	0.092	1e-20	c7_ILC2-Rora	F
Ramp1	1.12e-20	1.27771	0.298	0.089	1.36e-16	c7_ILC2-Rora	F
Zfp36l1	7.91e-24	1.267	0.66	0.341	9.66e-20	c7_ILC2-Rora	F
Junb	1.42e-42	1.26591	0.947	0.862	1.73e-38	c7_ILC2-Rora	F
Lgals3	1.21e-13	1.26168	0.468	0.258	1.47e-09	c7_ILC2-Rora	F
Cd44	7.33e-17	1.253	0.5	0.25	8.95e-13	c7_ILC2-Rora	F
Dusp1	5.93e-25	1.24248	0.793	0.464	7.24e-21	c7_ILC2-Rora	F
Il1b	2.09e-10	1.23333	0.527	0.346	2.55e-06	c7_ILC2-Rora	T
Ccl5	1.74e-81	3.64098	1	0.792	2.12e-77	c8_NKT-Ccl5	T
Gzma	4.62e-37	2.90469	0.691	0.304	5.64e-33	c8_NKT-Ccl5	T
Lgals1	1.95e-58	2.30015	0.873	0.413	2.38e-54	c8_NKT-Ccl5	F
Nkg7	1.52e-69	2.22738	0.945	0.503	1.86e-65	c8_NKT-Ccl5	T
Gzmb	4.57e-53	1.89916	0.618	0.157	5.58e-49	c8_NKT-Ccl5	F
Klrg1	2.97e-63	1.52134	0.261	0.017	3.62e-59	c8_NKT-Ccl5	F
S100a10	6.87e-37	1.46477	0.836	0.431	8.39e-33	c8_NKT-Ccl5	F
Bcl2a1d	4.72e-29	1.31399	0.424	0.116	5.76e-25	c8_NKT-Ccl5	F
Bcl2a1b	3.98e-30	1.25035	0.582	0.204	4.86e-26	c8_NKT-Ccl5	F
Klrc1	5.3e-20	1.21122	0.309	0.086	6.47e-16	c8_NKT-Ccl5	F
Serpinb9	4.94e-27	1.18412	0.448	0.134	6.04e-23	c8_NKT-Ccl5	F
Ly6c2	5.18e-19	1.15813	0.721	0.425	6.33e-15	c8_NKT-Ccl5	F
Pycard	2.81e-22	1.15313	0.588	0.26	3.43e-18	c8_NKT-Ccl5	F
Serpinb6b	1.75e-15	1.10835	0.394	0.159	2.14e-11	c8_NKT-Ccl5	F
Lgals3	7.25e-23	1.09772	0.594	0.251	8.86e-19	c8_NKT-Ccl5	F
Rac2	1.12e-25	1.08257	0.855	0.575	1.37e-21	c8_NKT-Ccl5	F
Arpc1b	8.62e-23	1.06928	0.752	0.423	1.05e-18	c8_NKT-Ccl5	F
Klrd1	1.11e-18	1.04211	0.436	0.166	1.35e-14	c8_NKT-Ccl5	F
Cyba	1.5e-21	1.03774	0.824	0.532	1.84e-17	c8_NKT-Ccl5	F
Cd52	2.9e-28	1.03225	0.933	0.713	3.55e-24	c8_NKT-Ccl5	F
S1pr4	7.03e-14	1.03149	0.424	0.193	8.58e-10	c8_NKT-Ccl5	F
Sh3bgrl3	8.84e-22	1.02347	0.818	0.536	1.08e-17	c8_NKT-Ccl5	F
Emp3	3.27e-13	1.02207	0.442	0.215	4e-09	c8_NKT-Ccl5	F
Gimap7	8.81e-16	1.00863	0.315	0.107	1.08e-11	c8_NKT-Ccl5	F
S100a13	3.37e-25	0.996582	0.685	0.294	4.12e-21	c8_NKT-Ccl5	F
Ctla2a	8.04e-14	0.979627	0.394	0.164	9.82e-10	c8_NKT-Ccl5	F
Ostf1	1.58e-16	0.970172	0.594	0.309	1.93e-12	c8_NKT-Ccl5	F
S100a6	4.57e-22	0.957253	0.818	0.476	5.58e-18	c8_NKT-Ccl5	F
Cap1	2.3e-17	0.928805	0.406	0.15	2.81e-13	c8_NKT-Ccl5	F
Pfn1	1.26e-29	0.928539	0.97	0.841	1.53e-25	c8_NKT-Ccl5	F
Ikzf2	1.16e-36	1.86458	0.323	0.048	1.42e-32	c9_Cd4-Ctla4-Tex	F
Ifi27l2a	1.69e-27	1.76116	0.843	0.482	2.06e-23	c9_Cd4-Ctla4-Tex	F
Ctla4	8.6e-33	1.65558	0.378	0.073	1.05e-28	c9_Cd4-Ctla4-Tex	T
S100a10	3.5e-26	1.47712	0.795	0.44	4.28e-22	c9_Cd4-Ctla4-Tex	F
Maf	6.14e-22	1.37447	0.339	0.081	7.5e-18	c9_Cd4-Ctla4-Tex	F
Izumo1r	4.22e-20	1.30363	0.283	0.064	5.15e-16	c9_Cd4-Ctla4-Tex	F
S100a6	8.63e-17	1.27858	0.795	0.482	1.05e-12	c9_Cd4-Ctla4-Tex	F
Vim	1.36e-12	1.11005	0.449	0.194	1.66e-08	c9_Cd4-Ctla4-Tex	F
S100a4	2.06e-12	1.09506	0.48	0.211	2.51e-08	c9_Cd4-Ctla4-Tex	F
Cd28	4.61e-13	1.06247	0.52	0.242	5.63e-09	c9_Cd4-Ctla4-Tex	T
Hif1a	2.92e-11	0.946839	0.346	0.132	3.56e-07	c9_Cd4-Ctla4-Tex	T
Samsn1	1.78e-08	0.918657	0.291	0.122	0.000217314	c9_Cd4-Ctla4-Tex	F
Cd4	6.49e-15	0.900825	0.276	0.074	7.93e-11	c9_Cd4-Ctla4-Tex	T
Trp53inp1	1.56e-09	0.894208	0.299	0.116	1.91e-05	c9_Cd4-Ctla4-Tex	F
Itgb1	2.32e-12	0.874793	0.346	0.123	2.84e-08	c9_Cd4-Ctla4-Tex	F
Rora	1.86e-08	0.862785	0.402	0.192	0.000227469	c9_Cd4-Ctla4-Tex	F
Sh2d1a	1.73e-07	0.853949	0.291	0.131	0.00211533	c9_Cd4-Ctla4-Tex	F
Lgals1	1.11e-08	0.851268	0.646	0.432	0.000135954	c9_Cd4-Ctla4-Tex	F
Actb	3.64e-12	0.841528	0.992	0.97	4.44e-08	c9_Cd4-Ctla4-Tex	F
Actg1	3.25e-13	0.83876	0.976	0.89	3.96e-09	c9_Cd4-Ctla4-Tex	F
Tnfrsf18	3.6e-07	0.832107	0.299	0.14	0.0043918	c9_Cd4-Ctla4-Tex	F
Prr13	2.33e-08	0.8094	0.535	0.308	0.000284255	c9_Cd4-Ctla4-Tex	F
Pycard	2.79e-08	0.804972	0.504	0.27	0.000340489	c9_Cd4-Ctla4-Tex	F
Icos	1.11e-12	0.745974	0.504	0.208	1.36e-08	c9_Cd4-Ctla4-Tex	F
Cd27	3.38e-09	0.737068	0.315	0.126	4.13e-05	c9_Cd4-Ctla4-Tex	F
Ppp1ca	4.46e-07	0.734108	0.512	0.313	0.00545383	c9_Cd4-Ctla4-Tex	F
Samhd1	9.35e-07	0.732172	0.386	0.195	0.0114199	c9_Cd4-Ctla4-Tex	F
Gapdh	9.38e-08	0.710917	0.606	0.416	0.00114634	c9_Cd4-Ctla4-Tex	F
Slamf6	7.21e-09	0.6977	0.291	0.114	8.8e-05	c9_Cd4-Ctla4-Tex	F
Cd6	8.26e-07	0.69765	0.291	0.132	0.0100845	c9_Cd4-Ctla4-Tex	F
