# Supplementary material for: Single-cell RNA-seq Reveals the Inhibitory Effect of Methamphetamine on Liver Immunity with the Involvement of Dopamine Receptor D1
Source: Genomics Proteomics Bioinformatics. 2024 Aug 28;22(4):qzae060. doi: 10.1093/gpbjnl/qzae060 (PMC11576359; doi:10.1093/gpbjnl/qzae060)
Supplement: qzae060_Supplementary_Data [file qzae060_supplementary_data.zip › Table S24.xlsx]

## Sheet: STable24
Table S24 Enrichment of DEGs (NK)
Note: GO and KEGG enrichment analysis of DEGs in Table S23. Define genes with P.adj < 0.05 and log2FC > 0.5 as up-regulated genes, and P.adj < 0.05 and log2FC < −0.5 as down-regulated genes. The "T" in the column "Plot" signifies true, indicating that the data has been applied to the figure; "F" represents false, meaning it has not been applied.
Category	ID	Description	P.adjust	Gene ID	Count	Change	Comparison	Plot
GO_BP	GO:0002449	Lymphocyte mediated immunity	3.524e-05	H2-K1/B2m/Cd74/Gzmb/H2-Ab1/Fcer1g/Klre1/H2-Q4	8	Down	WM vs. WS	T
GO_BP	GO:0009615	Response to virus	3.524e-05	Ccl5/Ifi27l2a/Klra8/Trim30a/Rtp4/Zbp1/Isg15	7	Down	WM vs. WS	T
KEGG	mmu04650	Natural killer cell mediated cytotoxicity	7.73678e-05	H2-K1/Gzmb/Klra8/Fcer1g/Itgal/Klra4	6	Down	WM vs. WS	T
GO_BP	GO:0002699	Positive regulation of immune effector process	0.000176085	H2-K1/B2m/Cd74/Fcer1g/Klre1/H2-Q4	6	Down	WM vs. WS	T
GO_BP	GO:0097193	Intrinsic apoptotic signaling pathway	0.00178499	S100a9/S100a8/Cd44/Mmp9/Grina/Ier3	6	Up	WM vs. WS	T
GO_CC	GO:0042611	MHC protein complex	2.2086e-08	H2-K1/B2m/Cd74/H2-Ab1/H2-Q4	5	Down	WM vs. WS	T
GO_BP	GO:0071346	Cellular response to interferon-gamma	7.7795e-05	Ccl5/Irf8/Ccl3/H2-Ab1/Ccl4	5	Down	WM vs. WS	T
GO_BP	GO:0001909	Leukocyte mediated cytotoxicity	0.000144949	H2-K1/B2m/Gzmb/Klre1/H2-Q4	5	Down	WM vs. WS	T
KEGG	mmu04612	Antigen processing and presentation	0.000198687	H2-K1/B2m/Cd74/H2-Ab1/H2-Q4	5	Down	WM vs. WS	T
GO_BP	GO:0097191	Extrinsic apoptotic signaling pathway	0.0038436	G0s2/Hmgb2/Lcn2/Il1b/Thbs1	5	Up	WM vs. WS	T
GO_BP	GO:0032609	Interferon-gamma production	0.000863138	Irf8/Ddit3/Klre1/Isg15	4	Down	WM vs. WS	T
GO_BP	GO:0002253	Activation of immune response	0.0241699	Fcer1g/Klre1/Zbp1/Cd79a	4	Down	WM vs. WS	T
GO_BP	GO:0002449	Lymphocyte mediated immunity	0.00586962	B2m/Fcer1g/H2-D1/Xcl1/Gzmb/H2-Q4/Klrd1/Klre1/Klrk1/H2-T23/H2-T22/Icam1/Klrb1c/Serpinb9/Ifng/Crlf2/Sh2d1a/Batf/Cd160	19	Up	DM vs. WM	T
GO_BP	GO:0002699	Positive regulation of immune effector process	0.000112444	B2m/Fcer1g/Rps19/H2-D1/Tyrobp/Xcl1/Rac2/H2-Q4/Klre1/Klrk1/H2-T23/Cd37/H2-T22/Klrb1c/Ifng/Mzb1/Sh2d1a/Cd160	18	Up	DM vs. WM	T
GO_BP	GO:0002253	Activation of immune response	0.00891479	Rps3/Fcer1g/Bcl2a1d/Lgals3/Klre1/Lck/Lime1/Pycard/Klrk1/Cd47/Rgcc/Bax/Cd3e/Ifng/Cd247/Sh2d1a/Prkch/Cd160	18	Up	DM vs. WM	T
KEGG	mmu04650	Natural killer cell mediated cytotoxicity	3.15648e-07	Fcer1g/H2-D1/Tyrobp/Rac2/Gzmb/Ncr1/Klrd1/Hcst/Lck/Lat/Klrk1/H2-T23/Icam1/Klrb1c/Ifng/Cd247/Sh2d1a	17	Up	DM vs. WM	T
GO_BP	GO:0097193	Intrinsic apoptotic signaling pathway	3.73288e-06	S100a9/S100a8/Cd44/Tpt1/Mcl1/Ddx5/Grina/Mmp9/Serinc3/Hnrnpk/Cebpb/Hipk1/Pmaip1/Gpx1	14	Down	DM vs. WM	T
GO_BP	GO:0001909	Leukocyte mediated cytotoxicity	1.98102e-05	B2m/H2-D1/Tyrobp/Xcl1/Gzmb/H2-Q4/Klre1/Klrk1/H2-T23/H2-T22/Klrb1c/Serpinb9/Sh2d1a/Cd160	14	Up	DM vs. WM	T
GO_BP	GO:0032609	Interferon-gamma production	0.00284184	Xcl1/Klre1/Pycard/Klrk1/Ddit3/Cd47/Pdcd1lg2/Cd3e/Gadd45g/Cd160	10	Up	DM vs. WM	T
GO_BP	GO:0097191	Extrinsic apoptotic signaling pathway	0.000898746	Hmgb2/Mcl1/Il1b/Ptprc/Thbs1/G0s2/Hipk1/Lcn2/Gpx1	9	Down	DM vs. WM	T
GO_BP	GO:0002228	Natural killer cell mediated immunity	0.000550756	Klrd1/Klre1/Klrk1/H2-T23/Klrb1c/Serpinb9/Sh2d1a/Cd160	8	Up	DM vs. WM	T
GO_BP	GO:0071346	Cellular response to interferon-gamma	0.015645	Ccl5/Xcl1/Cdc37/Ccl4/Cd47/Ifng/Gapdh/Ccl3	8	Up	DM vs. WM	T
KEGG	mmu04612	Antigen processing and presentation	0.0279143	B2m/H2-D1/H2-Q4/Psme1/Klrd1/H2-T23/H2-T22/Ifng	8	Up	DM vs. WM	T
GO_CC	GO:0042611	MHC protein complex	0.00491222	B2m/H2-D1/H2-Q4/H2-T23	4	Up	DM vs. WM	T
GO_BP	GO:0050900	Leukocyte migration	7.23309e-08	S100a9/S100a8/Retnlg/Prtn3/Mmp9/Csf3r/Cd24a/Il1b/Anxa1/Cxcr2/Thbs1/Sirpa	12	Up	WM vs. WS	F
GO_BP	GO:0050727	Regulation of inflammatory response	5.36684e-07	S100a9/S100a8/Cd44/Cd24a/Il1b/Anxa1/Mmp8/Rora/Alox5ap/Ier3/Sirpa	11	Up	WM vs. WS	F
GO_BP	GO:2001233	Regulation of apoptotic signaling pathway	1.0354e-06	S100a9/S100a8/G0s2/Cd44/Mmp9/Hmgb2/Gsn/Il1b/Thbs1/Grina/Ier3	11	Up	WM vs. WS	F
GO_BP	GO:0032103	Positive regulation of response to external stimulus	1.0354e-06	S100a9/S100a8/Hmgb2/Cd24a/Il1b/Cxcr2/Fn1/Igf1r/Mmp8/Alox5ap/Thbs1	11	Up	WM vs. WS	F
GO_BP	GO:0097529	Myeloid leukocyte migration	7.23309e-08	S100a9/S100a8/Retnlg/Prtn3/Csf3r/Il1b/Anxa1/Cxcr2/Thbs1/Sirpa	10	Up	WM vs. WS	F
GO_BP	GO:0072593	Reactive oxygen species metabolic process	6.49413e-07	Hbb-b1/Hp/Il1b/Mmp8/Klf2/Rora/Thbs1/Gadd45a/Ier3/Sirpa	10	Up	WM vs. WS	F
GO_BP	GO:0052547	Regulation of peptidase activity	8.05467e-06	S100a9/S100a8/Ngp/Ltf/Cd44/Mmp9/Gsn/Slpi/Thbs1/Pi16	10	Up	WM vs. WS	F
GO_BP	GO:0097530	Granulocyte migration	7.23309e-08	S100a9/S100a8/Prtn3/Csf3r/Il1b/Anxa1/Cxcr2/Thbs1/Sirpa	9	Up	WM vs. WS	F
GO_BP	GO:0001819	Positive regulation of cytokine production	6.24177e-06	Ccl5/Irf8/B2m/Cd74/Ccl3/Ccl4/Fcer1g/Ddit3/Klre1	9	Down	WM vs. WS	F
GO_BP	GO:0060326	Cell chemotaxis	7.76083e-06	S100a9/S100a8/Retnlg/Hmgb2/Csf3r/Il1b/Anxa1/Cxcr2/Thbs1	9	Up	WM vs. WS	F
GO_BP	GO:0045765	Regulation of angiogenesis	8.84003e-06	Camp/Ngp/Mmp9/Il1b/Anxa1/Cxcr2/Klf2/Thbs1/Gadd45a	9	Up	WM vs. WS	F
GO_BP	GO:1901342	Regulation of vasculature development	1.91257e-05	Camp/Ngp/Mmp9/Il1b/Anxa1/Cxcr2/Klf2/Thbs1/Gadd45a	9	Up	WM vs. WS	F
GO_BP	GO:0002237	Response to molecule of bacterial origin	3.39672e-05	S100a9/S100a8/Wfdc21/Ltf/Hmgb2/Cd24a/Il1b/Slpi/Sirpa	9	Up	WM vs. WS	F
GO_BP	GO:0051346	Negative regulation of hydrolase activity	4.52097e-05	Ngp/Ltf/Cd44/Mmp9/Anxa1/Slpi/Thbs1/Rgs2/Pi16	9	Up	WM vs. WS	F
GO_BP	GO:0042742	Defense response to bacterium	0.00010738	Wfdc17/Wfdc21/Camp/Ltf/Hmgb2/Hp/Lcn2/Slpi/Jchain	9	Up	WM vs. WS	F
GO_BP	GO:0016032	Viral process	6.24177e-06	Ccl5/Cd74/Vps37b/Trim30a/Ccl4/Lgals1/Zbp1/Isg15	8	Down	WM vs. WS	F
GO_BP	GO:2000377	Regulation of reactive oxygen species metabolic process	6.88325e-06	Hp/Il1b/Mmp8/Klf2/Thbs1/Gadd45a/Ier3/Sirpa	8	Up	WM vs. WS	F
GO_BP	GO:0030595	Leukocyte chemotaxis	8.05467e-06	S100a9/S100a8/Retnlg/Csf3r/Il1b/Anxa1/Cxcr2/Thbs1	8	Up	WM vs. WS	F
GO_BP	GO:0044403	Symbiotic process	1.84415e-05	Ccl5/Cd74/Vps37b/Trim30a/Ccl4/Lgals1/Zbp1/Isg15	8	Down	WM vs. WS	F
GO_BP	GO:0032496	Response to lipopolysaccharide	0.000157518	S100a9/S100a8/Wfdc21/Ltf/Hmgb2/Il1b/Slpi/Sirpa	8	Up	WM vs. WS	F
GO_BP	GO:0044403	Symbiotic process	0.000171978	Camp/Ltf/Ifitm1/Mmp9/Gsn/Fn1/Pabpc1/Slpi	8	Up	WM vs. WS	F
GO_BP	GO:0006959	Humoral immune response	0.00025811	S100a9/Wfdc17/Wfdc21/Camp/Ltf/Il1b/Slpi/Jchain	8	Up	WM vs. WS	F
GO_BP	GO:0045785	Positive regulation of cell adhesion	0.000378397	Cd44/Cd24a/Il1b/Anxa1/Fn1/Thbs1/Gcnt2/Sirpa	8	Up	WM vs. WS	F
GO_BP	GO:0071621	Granulocyte chemotaxis	4.93836e-06	S100a9/S100a8/Csf3r/Il1b/Anxa1/Cxcr2/Thbs1	7	Up	WM vs. WS	F
GO_BP	GO:0050792	Regulation of viral process	6.24177e-06	Ccl5/Cd74/Vps37b/Trim30a/Ccl4/Lgals1/Isg15	7	Down	WM vs. WS	F
GO_BP	GO:0043903	Regulation of symbiotic process	8.665e-06	Ccl5/Cd74/Vps37b/Trim30a/Ccl4/Lgals1/Isg15	7	Down	WM vs. WS	F
GO_BP	GO:0019730	Antimicrobial humoral response	1.68585e-05	S100a9/Wfdc17/Wfdc21/Camp/Ltf/Slpi/Jchain	7	Up	WM vs. WS	F
GO_BP	GO:0002262	Myeloid cell homeostasis	3.29007e-05	Hbb-b1/Cd44/Hmgb2/Cd24a/Anxa1/Cxcr2/Klf2	7	Up	WM vs. WS	F
GO_MF	GO:0043177	Organic acid binding	8.46097e-05	S100a9/S100a8/Hbb-b1/Cd44/Alox5ap/Pygl/Hdc	7	Up	WM vs. WS	F
GO_MF	GO:0061134	Peptidase regulator activity	8.46097e-05	Wfdc17/Wfdc21/Ngp/Ltf/Fn1/Slpi/Pi16	7	Up	WM vs. WS	F
GO_BP	GO:2000116	Regulation of cysteine-type endopeptidase activity	0.00010738	S100a9/S100a8/Ltf/Cd44/Mmp9/Gsn/Thbs1	7	Up	WM vs. WS	F
GO_BP	GO:0010466	Negative regulation of peptidase activity	0.00012445	Ngp/Ltf/Cd44/Mmp9/Slpi/Thbs1/Pi16	7	Up	WM vs. WS	F
GO_BP	GO:0030099	Myeloid cell differentiation	0.000176013	Ccl5/Irf8/B2m/Cd74/Ccl3/Fcer1g/Isg15	7	Down	WM vs. WS	F
GO_BP	GO:0032103	Positive regulation of response to external stimulus	0.000176085	Ccl5/Cd74/Ccl3/Ccl4/Fcer1g/Klre1/Zbp1	7	Down	WM vs. WS	F
GO_BP	GO:0002697	Regulation of immune effector process	0.000205378	Ccl5/H2-K1/B2m/Cd74/Fcer1g/Klre1/H2-Q4	7	Down	WM vs. WS	F
GO_BP	GO:0002460	Adaptive immune response based on somatic recombination of immune receptors built from immunoglobulin superfamily domains	0.000215243	H2-K1/B2m/Cd74/Gzmb/H2-Ab1/Fcer1g/H2-Q4	7	Down	WM vs. WS	F
GO_BP	GO:0031349	Positive regulation of defense response	0.000231756	S100a9/S100a8/Hmgb2/Cd24a/Il1b/Mmp8/Alox5ap	7	Up	WM vs. WS	F
GO_BP	GO:0048872	Homeostasis of number of cells	0.000530859	Hbb-b1/Cd44/Hmgb2/Cd24a/Anxa1/Cxcr2/Klf2	7	Up	WM vs. WS	F
GO_BP	GO:0007159	Leukocyte cell-cell adhesion	0.000691298	S100a9/S100a8/Cd44/Cd24a/Il1b/Anxa1/Sirpa	7	Up	WM vs. WS	F
GO_BP	GO:0052548	Regulation of endopeptidase activity	0.000691298	S100a9/S100a8/Ltf/Cd44/Mmp9/Gsn/Thbs1	7	Up	WM vs. WS	F
GO_BP	GO:0045861	Negative regulation of proteolysis	0.000702108	Ngp/Ltf/Cd44/Mmp9/Slpi/Thbs1/Pi16	7	Up	WM vs. WS	F
GO_MF	GO:0004857	Enzyme inhibitor activity	0.000848036	Wfdc17/Wfdc21/Ngp/Ltf/Anxa1/Slpi/Pi16	7	Up	WM vs. WS	F
GO_BP	GO:0032102	Negative regulation of response to external stimulus	0.00107739	Ltf/Cd44/Cd24a/Rora/Thbs1/Ier3/Sirpa	7	Up	WM vs. WS	F
GO_BP	GO:0006979	Response to oxidative stress	0.00139147	Mmp9/Hp/Lcn2/Gsr/Anxa1/Thbs1/Sirpa	7	Up	WM vs. WS	F
KEGG	mmu05168	Herpes simplex virus 1 infection	0.00176894	Ccl5/H2-K1/B2m/Cd74/H2-Ab1/H2-Q4/Sp100	7	Down	WM vs. WS	F
GO_BP	GO:0071900	Regulation of protein serine/threonine kinase activity	0.00197135	Ltf/Cd24a/Il1b/Igf1r/Thbs1/Rgs2/Gadd45a	7	Up	WM vs. WS	F
GO_BP	GO:0001819	Positive regulation of cytokine production	0.00209143	Camp/Hmgb2/Il1b/Anxa1/Mmp8/Rora/Thbs1	7	Up	WM vs. WS	F
GO_BP	GO:0042326	Negative regulation of phosphorylation	0.00257069	Il1b/Igf1r/Rnf149/Rgs2/Gadd45a/Ier3/Sirpa	7	Up	WM vs. WS	F
GO_BP	GO:0009611	Response to wounding	0.00309991	S100a9/Cd44/Cd24a/Anxa1/Fn1/Igf1r/Thbs1	7	Up	WM vs. WS	F
GO_BP	GO:0048002	Antigen processing and presentation of peptide antigen	9.20928e-07	H2-K1/B2m/Cd74/H2-Ab1/Fcer1g/H2-Q4	6	Down	WM vs. WS	F
GO_BP	GO:0019882	Antigen processing and presentation	6.24177e-06	H2-K1/B2m/Cd74/H2-Ab1/Fcer1g/H2-Q4	6	Down	WM vs. WS	F
GO_MF	GO:0016209	Antioxidant activity	1.06417e-05	S100a9/S100a8/Hbb-b1/Hp/Gsr/Alox5ap	6	Up	WM vs. WS	F
GO_BP	GO:0019731	Antibacterial humoral response	2.02527e-05	Wfdc17/Wfdc21/Camp/Ltf/Slpi/Jchain	6	Up	WM vs. WS	F
GO_BP	GO:0002821	Positive regulation of adaptive immune response	2.10288e-05	H2-K1/B2m/Cd74/H2-Ab1/Fcer1g/H2-Q4	6	Down	WM vs. WS	F
GO_BP	GO:1903900	Regulation of viral life cycle	2.30888e-05	Ccl5/Cd74/Vps37b/Trim30a/Lgals1/Isg15	6	Down	WM vs. WS	F
GO_BP	GO:1990266	Neutrophil migration	4.65063e-05	S100a9/S100a8/Prtn3/Csf3r/Il1b/Cxcr2	6	Up	WM vs. WS	F
GO_BP	GO:0002819	Regulation of adaptive immune response	7.82526e-05	H2-K1/B2m/Cd74/H2-Ab1/Fcer1g/H2-Q4	6	Down	WM vs. WS	F
GO_BP	GO:0019058	Viral life cycle	8.72403e-05	Ccl5/Cd74/Vps37b/Trim30a/Lgals1/Isg15	6	Down	WM vs. WS	F
GO_BP	GO:0050729	Positive regulation of inflammatory response	0.000114998	S100a9/S100a8/Cd24a/Il1b/Mmp8/Alox5ap	6	Up	WM vs. WS	F
GO_BP	GO:0031349	Positive regulation of defense response	0.000185837	Ccl5/Cd74/Ccl3/Fcer1g/Klre1/Zbp1	6	Down	WM vs. WS	F
GO_BP	GO:2001235	Positive regulation of apoptotic signaling pathway	0.000255846	S100a9/S100a8/G0s2/Mmp9/Gsn/Thbs1	6	Up	WM vs. WS	F
GO_BP	GO:0060326	Cell chemotaxis	0.000266257	Ccl5/Cd74/Ccl3/Ccl4/Fcer1g/Nr4a1	6	Down	WM vs. WS	F
GO_BP	GO:0045766	Positive regulation of angiogenesis	0.00027499	Camp/Mmp9/Il1b/Anxa1/Cxcr2/Thbs1	6	Up	WM vs. WS	F
GO_BP	GO:0000302	Response to reactive oxygen species	0.000378397	Mmp9/Hp/Lcn2/Anxa1/Thbs1/Sirpa	6	Up	WM vs. WS	F
GO_MF	GO:0030414	Peptidase inhibitor activity	0.000388991	Wfdc17/Wfdc21/Ngp/Ltf/Slpi/Pi16	6	Up	WM vs. WS	F
GO_MF	GO:0031406	Carboxylic acid binding	0.000388991	S100a9/S100a8/Cd44/Alox5ap/Pygl/Hdc	6	Up	WM vs. WS	F
GO_BP	GO:1904018	Positive regulation of vasculature development	0.000435537	Camp/Mmp9/Il1b/Anxa1/Cxcr2/Thbs1	6	Up	WM vs. WS	F
GO_BP	GO:0043281	Regulation of cysteine-type endopeptidase activity involved in apoptotic process	0.000437856	S100a9/S100a8/Cd44/Mmp9/Gsn/Thbs1	6	Up	WM vs. WS	F
GO_BP	GO:0050900	Leukocyte migration	0.00053331	Ccl5/Cd74/Ccl3/Ccl4/Fcer1g/Itgal	6	Down	WM vs. WS	F
GO_BP	GO:0019221	Cytokine-mediated signaling pathway	0.000559571	Ccl5/Cd74/Ccl3/Ccl4/Fcer1g/Zbp1	6	Down	WM vs. WS	F
KEGG	mmu05169	Epstein-Barr virus infection	0.000581923	H2-K1/B2m/H2-Ab1/H2-Q4/Itgal/Isg15	6	Down	WM vs. WS	F
GO_BP	GO:2001234	Negative regulation of apoptotic signaling pathway	0.000696256	Cd44/Mmp9/Hmgb2/Il1b/Grina/Ier3	6	Up	WM vs. WS	F
KEGG	mmu05163	Human cytomegalovirus infection	0.000713531	Ccl5/H2-K1/B2m/Ccl3/Ccl4/H2-Q4	6	Down	WM vs. WS	F
GO_BP	GO:0030098	Lymphocyte differentiation	0.000834048	B2m/Cd74/H2-Ab1/Lgals1/Fcer1g/Cd79a	6	Down	WM vs. WS	F
GO_MF	GO:0050839	Cell adhesion molecule binding	0.00104829	Tgfbi/Il1b/Fn1/Thbs1/Emb/Sirpa	6	Up	WM vs. WS	F
GO_BP	GO:0001818	Negative regulation of cytokine production	0.00107739	Cd24a/Anxa1/Mmp8/Klf2/Thbs1/Sirpa	6	Up	WM vs. WS	F
GO_BP	GO:0022409	Positive regulation of cell-cell adhesion	0.0011618	Cd44/Cd24a/Il1b/Anxa1/Gcnt2/Sirpa	6	Up	WM vs. WS	F
GO_BP	GO:0034599	Cellular response to oxidative stress	0.00135398	Mmp9/Lcn2/Gsr/Anxa1/Thbs1/Sirpa	6	Up	WM vs. WS	F
GO_BP	GO:0002696	Positive regulation of leukocyte activation	0.00159405	Ccl5/Cd74/H2-Ab1/Lgals1/Fcer1g/Itgal	6	Down	WM vs. WS	F
GO_BP	GO:0050867	Positive regulation of cell activation	0.00182097	Ccl5/Cd74/H2-Ab1/Lgals1/Fcer1g/Itgal	6	Down	WM vs. WS	F
GO_BP	GO:0043405	Regulation of MAP kinase activity	0.00193881	Cd24a/Il1b/Igf1r/Thbs1/Rgs2/Gadd45a	6	Up	WM vs. WS	F
GO_BP	GO:0016032	Viral process	0.00209143	Ltf/Ifitm1/Mmp9/Gsn/Pabpc1/Slpi	6	Up	WM vs. WS	F
GO_BP	GO:0050863	Regulation of T cell activation	0.00242757	Cd44/Gsn/Cd24a/Il1b/Anxa1/Sirpa	6	Up	WM vs. WS	F
GO_BP	GO:0062197	Cellular response to chemical stress	0.0027464	Mmp9/Lcn2/Gsr/Anxa1/Thbs1/Sirpa	6	Up	WM vs. WS	F
GO_BP	GO:0006909	Phagocytosis	0.00359283	Prtn3/Gsn/Il1b/Anxa1/Thbs1/Sirpa	6	Up	WM vs. WS	F
GO_MF	GO:0008047	Enzyme activator activity	0.00647811	Wfdc21/Ltf/Cd24a/Fn1/Alox5ap/Rgs2	6	Up	WM vs. WS	F
GO_BP	GO:1903706	Regulation of hemopoiesis	0.00681592	Cd44/Hmgb2/Csf3r/Cd24a/Il1b/Anxa1	6	Up	WM vs. WS	F
GO_BP	GO:0001933	Negative regulation of protein phosphorylation	0.00685326	Il1b/Igf1r/Rnf149/Rgs2/Gadd45a/Sirpa	6	Up	WM vs. WS	F
GO_BP	GO:0022407	Regulation of cell-cell adhesion	0.00688201	Cd44/Cd24a/Il1b/Anxa1/Gcnt2/Sirpa	6	Up	WM vs. WS	F
GO_BP	GO:0031346	Positive regulation of cell projection organization	0.0101789	S100a9/Lcn2/Cd24a/Fn1/Igf1r/Rgs2	6	Up	WM vs. WS	F
GO_BP	GO:0002696	Positive regulation of leukocyte activation	0.0102323	Cd24a/Il1b/Anxa1/Mmp8/Thbs1/Sirpa	6	Up	WM vs. WS	F
GO_BP	GO:0050867	Positive regulation of cell activation	0.0117217	Cd24a/Il1b/Anxa1/Mmp8/Thbs1/Sirpa	6	Up	WM vs. WS	F
GO_BP	GO:0002478	Antigen processing and presentation of exogenous peptide antigen	8.08412e-07	H2-K1/B2m/Cd74/H2-Ab1/Fcer1g	5	Down	WM vs. WS	F
GO_BP	GO:0019884	Antigen processing and presentation of exogenous antigen	9.20928e-07	H2-K1/B2m/Cd74/H2-Ab1/Fcer1g	5	Down	WM vs. WS	F
GO_BP	GO:0030593	Neutrophil chemotaxis	4.1012e-05	Ccl5/Cd74/Ccl3/Ccl4/Fcer1g	5	Down	WM vs. WS	F
GO_BP	GO:1990266	Neutrophil migration	9.54197e-05	Ccl5/Cd74/Ccl3/Ccl4/Fcer1g	5	Down	WM vs. WS	F
GO_BP	GO:0006809	Nitric oxide biosynthetic process	9.7869e-05	Il1b/Mmp8/Klf2/Rora/Sirpa	5	Up	WM vs. WS	F
GO_BP	GO:0071621	Granulocyte chemotaxis	9.85581e-05	Ccl5/Cd74/Ccl3/Ccl4/Fcer1g	5	Down	WM vs. WS	F
GO_BP	GO:1903036	Positive regulation of response to wounding	9.98437e-05	S100a9/Cd24a/Anxa1/Igf1r/Thbs1	5	Up	WM vs. WS	F
GO_BP	GO:0046209	Nitric oxide metabolic process	0.00010738	Il1b/Mmp8/Klf2/Rora/Sirpa	5	Up	WM vs. WS	F
GO_BP	GO:2001057	Reactive nitrogen species metabolic process	0.00012445	Il1b/Mmp8/Klf2/Rora/Sirpa	5	Up	WM vs. WS	F
GO_BP	GO:0034341	Response to interferon-gamma	0.000130903	Ccl5/Irf8/Ccl3/H2-Ab1/Ccl4	5	Down	WM vs. WS	F
GO_BP	GO:0002708	Positive regulation of lymphocyte mediated immunity	0.000154744	H2-K1/B2m/Fcer1g/Klre1/H2-Q4	5	Down	WM vs. WS	F
GO_BP	GO:0002824	Positive regulation of adaptive immune response based on somatic recombination of immune receptors built from immunoglobulin superfamily domains	0.000165059	H2-K1/B2m/H2-Ab1/Fcer1g/H2-Q4	5	Down	WM vs. WS	F
GO_BP	GO:0097530	Granulocyte migration	0.000176085	Ccl5/Cd74/Ccl3/Ccl4/Fcer1g	5	Down	WM vs. WS	F
GO_BP	GO:0070555	Response to interleukin-1	0.000194983	Il1b/Anxa1/Fn1/Rora/Sirpa	5	Up	WM vs. WS	F
GO_BP	GO:0030593	Neutrophil chemotaxis	0.000213946	S100a9/S100a8/Csf3r/Il1b/Cxcr2	5	Up	WM vs. WS	F
GO_BP	GO:0002526	Acute inflammatory response	0.000306334	Hp/Il1b/Cxcr2/Fn1/Alox5ap	5	Up	WM vs. WS	F
GO_BP	GO:0002705	Positive regulation of leukocyte mediated immunity	0.000328638	H2-K1/B2m/Fcer1g/Klre1/H2-Q4	5	Down	WM vs. WS	F
GO_BP	GO:2000379	Positive regulation of reactive oxygen species metabolic process	0.000356083	Il1b/Mmp8/Klf2/Thbs1/Gadd45a	5	Up	WM vs. WS	F
GO_BP	GO:0002706	Regulation of lymphocyte mediated immunity	0.000419905	H2-K1/B2m/Fcer1g/Klre1/H2-Q4	5	Down	WM vs. WS	F
GO_BP	GO:0002822	Regulation of adaptive immune response based on somatic recombination of immune receptors built from immunoglobulin superfamily domains	0.000419905	H2-K1/B2m/H2-Ab1/Fcer1g/H2-Q4	5	Down	WM vs. WS	F
GO_BP	GO:0001906	Cell killing	0.000419905	H2-K1/B2m/Gzmb/Klre1/H2-Q4	5	Down	WM vs. WS	F
GO_BP	GO:0050870	Positive regulation of T cell activation	0.000419905	Ccl5/Cd74/H2-Ab1/Lgals1/Itgal	5	Down	WM vs. WS	F
GO_BP	GO:1903409	Reactive oxygen species biosynthetic process	0.000498278	Il1b/Mmp8/Klf2/Rora/Sirpa	5	Up	WM vs. WS	F
GO_BP	GO:0030595	Leukocyte chemotaxis	0.000559571	Ccl5/Cd74/Ccl3/Ccl4/Fcer1g	5	Down	WM vs. WS	F
GO_BP	GO:0097529	Myeloid leukocyte migration	0.000559571	Ccl5/Cd74/Ccl3/Ccl4/Fcer1g	5	Down	WM vs. WS	F
GO_BP	GO:1903039	Positive regulation of leukocyte cell-cell adhesion	0.000562745	Ccl5/Cd74/H2-Ab1/Lgals1/Itgal	5	Down	WM vs. WS	F
GO_BP	GO:0045637	Regulation of myeloid cell differentiation	0.000590166	Ccl5/B2m/Cd74/Ccl3/Isg15	5	Down	WM vs. WS	F
GO_BP	GO:0035821	Modulation of process of other organism	0.000701857	S100a9/Camp/Ltf/Mmp9/Slpi	5	Up	WM vs. WS	F
GO_BP	GO:0051607	Defense response to virus	0.000741779	Ccl5/Trim30a/Rtp4/Zbp1/Isg15	5	Down	WM vs. WS	F
GO_BP	GO:0002703	Regulation of leukocyte mediated immunity	0.00096277	H2-K1/B2m/Fcer1g/Klre1/H2-Q4	5	Down	WM vs. WS	F
GO_BP	GO:0034614	Cellular response to reactive oxygen species	0.000990294	Mmp9/Lcn2/Anxa1/Thbs1/Sirpa	5	Up	WM vs. WS	F
GO_BP	GO:0022409	Positive regulation of cell-cell adhesion	0.00100788	Ccl5/Cd74/H2-Ab1/Lgals1/Itgal	5	Down	WM vs. WS	F
GO_BP	GO:0032675	Regulation of interleukin-6 production	0.00107739	Cd24a/Il1b/Mmp8/Klf2/Sirpa	5	Up	WM vs. WS	F
GO_BP	GO:0050728	Negative regulation of inflammatory response	0.00107739	Cd44/Cd24a/Rora/Ier3/Sirpa	5	Up	WM vs. WS	F
GO_BP	GO:1903900	Regulation of viral life cycle	0.00114767	Ltf/Ifitm1/Gsn/Pabpc1/Slpi	5	Up	WM vs. WS	F
GO_MF	GO:0004252	Serine-type endopeptidase activity	0.00126422	Prtn3/Ltf/Mmp9/Hp/Mmp8	5	Up	WM vs. WS	F
GO_BP	GO:0032635	Interleukin-6 production	0.00134661	Cd24a/Il1b/Mmp8/Klf2/Sirpa	5	Up	WM vs. WS	F
GO_BP	GO:2001242	Regulation of intrinsic apoptotic signaling pathway	0.00134661	S100a9/S100a8/Cd44/Mmp9/Grina	5	Up	WM vs. WS	F
GO_BP	GO:0043409	Negative regulation of MAPK cascade	0.00152702	Il1b/Igf1r/Rnf149/Rgs2/Sirpa	5	Up	WM vs. WS	F
KEGG	mmu04657	IL-17 signaling pathway	0.00170394	S100a9/S100a8/Mmp9/Lcn2/Il1b	5	Up	WM vs. WS	F
GO_BP	GO:1903037	Regulation of leukocyte cell-cell adhesion	0.00181471	Ccl5/Cd74/H2-Ab1/Lgals1/Itgal	5	Down	WM vs. WS	F
GO_MF	GO:0008236	Serine-type peptidase activity	0.00185755	Prtn3/Ltf/Mmp9/Hp/Mmp8	5	Up	WM vs. WS	F
GO_MF	GO:0017171	Serine hydrolase activity	0.00185755	Prtn3/Ltf/Mmp9/Hp/Mmp8	5	Up	WM vs. WS	F
GO_MF	GO:0004866	Endopeptidase inhibitor activity	0.00185755	Wfdc17/Wfdc21/Ngp/Ltf/Slpi	5	Up	WM vs. WS	F
GO_MF	GO:0005539	Glycosaminoglycan binding	0.00185755	Ltf/Cd44/Fn1/Thbs1/Jchain	5	Up	WM vs. WS	F
GO_BP	GO:0046651	Lymphocyte proliferation	0.00192456	Ccl5/Cd74/H2-Ab1/Itgal/Cd79a	5	Down	WM vs. WS	F
GO_BP	GO:0046328	Regulation of JNK cascade	0.00193881	Il1b/Igf1r/Mmp8/Gadd45a/Sirpa	5	Up	WM vs. WS	F
GO_BP	GO:1903034	Regulation of response to wounding	0.00193881	S100a9/Cd24a/Anxa1/Igf1r/Thbs1	5	Up	WM vs. WS	F
GO_BP	GO:0032943	Mononuclear cell proliferation	0.00197954	Ccl5/Cd74/H2-Ab1/Itgal/Cd79a	5	Down	WM vs. WS	F
GO_BP	GO:0050863	Regulation of T cell activation	0.00198772	Ccl5/Cd74/H2-Ab1/Lgals1/Itgal	5	Down	WM vs. WS	F
GO_MF	GO:0061135	Endopeptidase regulator activity	0.00217875	Wfdc17/Wfdc21/Ngp/Ltf/Slpi	5	Up	WM vs. WS	F
GO_BP	GO:0007254	JNK cascade	0.00242757	Il1b/Igf1r/Mmp8/Gadd45a/Sirpa	5	Up	WM vs. WS	F
GO_BP	GO:0050792	Regulation of viral process	0.00245797	Ltf/Ifitm1/Gsn/Pabpc1/Slpi	5	Up	WM vs. WS	F
GO_BP	GO:0070661	Leukocyte proliferation	0.00255347	Ccl5/Cd74/H2-Ab1/Itgal/Cd79a	5	Down	WM vs. WS	F
GO_BP	GO:0007159	Leukocyte cell-cell adhesion	0.00256323	Ccl5/Cd74/H2-Ab1/Lgals1/Itgal	5	Down	WM vs. WS	F
GO_BP	GO:0002685	Regulation of leukocyte migration	0.00313932	Mmp9/Il1b/Anxa1/Cxcr2/Thbs1	5	Up	WM vs. WS	F
GO_BP	GO:0043903	Regulation of symbiotic process	0.00317634	Ltf/Ifitm1/Gsn/Pabpc1/Slpi	5	Up	WM vs. WS	F
GO_BP	GO:0019058	Viral life cycle	0.00332078	Ltf/Ifitm1/Gsn/Pabpc1/Slpi	5	Up	WM vs. WS	F
GO_BP	GO:1903039	Positive regulation of leukocyte cell-cell adhesion	0.00332078	Cd44/Cd24a/Il1b/Anxa1/Sirpa	5	Up	WM vs. WS	F
GO_BP	GO:0071241	Cellular response to inorganic substance	0.00359283	Mmp9/Gsn/Fn1/Alox5ap/Thbs1	5	Up	WM vs. WS	F
GO_BP	GO:0031348	Negative regulation of defense response	0.00363187	Cd44/Cd24a/Rora/Ier3/Sirpa	5	Up	WM vs. WS	F
GO_BP	GO:0032872	Regulation of stress-activated MAPK cascade	0.0038436	Il1b/Igf1r/Mmp8/Gadd45a/Sirpa	5	Up	WM vs. WS	F
GO_BP	GO:0070302	Regulation of stress-activated protein kinase signaling cascade	0.00395751	Il1b/Igf1r/Mmp8/Gadd45a/Sirpa	5	Up	WM vs. WS	F
KEGG	mmu05166	Human T-cell leukemia virus 1 infection	0.00429511	H2-K1/B2m/H2-Ab1/H2-Q4/Itgal	5	Down	WM vs. WS	F
GO_BP	GO:0051251	Positive regulation of lymphocyte activation	0.00498697	Ccl5/Cd74/H2-Ab1/Lgals1/Itgal	5	Down	WM vs. WS	F
GO_BP	GO:0051403	Stress-activated MAPK cascade	0.00536168	Il1b/Igf1r/Mmp8/Gadd45a/Sirpa	5	Up	WM vs. WS	F
GO_BP	GO:1903706	Regulation of hemopoiesis	0.00538477	Ccl5/B2m/Cd74/Ccl3/Isg15	5	Down	WM vs. WS	F
GO_BP	GO:0022407	Regulation of cell-cell adhesion	0.00551553	Ccl5/Cd74/H2-Ab1/Lgals1/Itgal	5	Down	WM vs. WS	F
GO_BP	GO:0042493	Response to drug	0.00559536	Mmp9/Lcn2/Il1b/Anxa1/Rnf149	5	Up	WM vs. WS	F
GO_BP	GO:0045785	Positive regulation of cell adhesion	0.00585971	Ccl5/Cd74/H2-Ab1/Lgals1/Itgal	5	Down	WM vs. WS	F
GO_BP	GO:0031098	Stress-activated protein kinase signaling cascade	0.00657552	Il1b/Igf1r/Mmp8/Gadd45a/Sirpa	5	Up	WM vs. WS	F
GO_BP	GO:0010038	Response to metal ion	0.00666547	Mmp9/Gsn/Fn1/Alox5ap/Thbs1	5	Up	WM vs. WS	F
GO_BP	GO:0042742	Defense response to bacterium	0.00727161	H2-K1/Irf8/B2m/Fcer1g/Isg15	5	Down	WM vs. WS	F
GO_BP	GO:0007162	Negative regulation of cell adhesion	0.00780501	Cd44/Cd24a/Anxa1/Thbs1/Gcnt2	5	Up	WM vs. WS	F
GO_BP	GO:0071902	Positive regulation of protein serine/threonine kinase activity	0.00780501	Ltf/Cd24a/Il1b/Thbs1/Gadd45a	5	Up	WM vs. WS	F
GO_BP	GO:0070372	Regulation of ERK1 and ERK2 cascade	0.00936235	Cd44/Il1b/Fn1/Gcnt2/Sirpa	5	Up	WM vs. WS	F
GO_BP	GO:1903037	Regulation of leukocyte cell-cell adhesion	0.00944387	Cd44/Cd24a/Il1b/Anxa1/Sirpa	5	Up	WM vs. WS	F
GO_BP	GO:0070371	ERK1 and ERK2 cascade	0.011068	Cd44/Il1b/Fn1/Gcnt2/Sirpa	5	Up	WM vs. WS	F
GO_BP	GO:0046942	Carboxylic acid transport	0.0119257	Il1b/Anxa1/Thbs1/Rgs2/Emb	5	Up	WM vs. WS	F
GO_BP	GO:0015849	Organic acid transport	0.012217	Il1b/Anxa1/Thbs1/Rgs2/Emb	5	Up	WM vs. WS	F
GO_BP	GO:0042063	Gliogenesis	0.0122235	S100a9/S100a8/Il1b/Anxa1/Fn1	5	Up	WM vs. WS	F
GO_BP	GO:0042060	Wound healing	0.0136561	S100a9/Cd44/Anxa1/Fn1/Thbs1	5	Up	WM vs. WS	F
GO_BP	GO:0062012	Regulation of small molecule metabolic process	0.014632	Il1b/Anxa1/Rora/Igfbp4/Ier3	5	Up	WM vs. WS	F
GO_BP	GO:0019221	Cytokine-mediated signaling pathway	0.0156263	Ifitm1/Csf3r/Cd24a/Il1b/Cxcr2	5	Up	WM vs. WS	F
GO_BP	GO:0010976	Positive regulation of neuron projection development	0.0160217	S100a9/Cd24a/Fn1/Igf1r/Rgs2	5	Up	WM vs. WS	F
GO_BP	GO:0001655	Urogenital system development	0.0161785	Cd44/Mmp9/Anxa1/Cxcr2/Igf1r	5	Up	WM vs. WS	F
GO_BP	GO:0030098	Lymphocyte differentiation	0.0200642	Cd44/Cd24a/Il1b/Anxa1/Rora	5	Up	WM vs. WS	F
GO_BP	GO:0030099	Myeloid cell differentiation	0.0204433	Hbb-b1/Prtn3/Hmgb2/Csf3r/Klf2	5	Up	WM vs. WS	F
GO_BP	GO:0001558	Regulation of cell growth	0.02374	Cd44/Fn1/Igfbp4/Rgs2/Pi16	5	Up	WM vs. WS	F
GO_BP	GO:0045860	Positive regulation of protein kinase activity	0.0240483	Ltf/Cd24a/Il1b/Thbs1/Gadd45a	5	Up	WM vs. WS	F
GO_MF	GO:0004175	Endopeptidase activity	0.0255338	Prtn3/Ltf/Mmp9/Hp/Mmp8	5	Up	WM vs. WS	F
KEGG	mmu05205	Proteoglycans in cancer	0.0265723	Cd44/Mmp9/Fn1/Igf1r/Thbs1	5	Up	WM vs. WS	F
GO_BP	GO:0002683	Negative regulation of immune system process	0.0274393	Cd44/Cd24a/Anxa1/Cxcr2/Thbs1	5	Up	WM vs. WS	F
GO_BP	GO:0015711	Organic anion transport	0.0274393	Il1b/Anxa1/Thbs1/Rgs2/Emb	5	Up	WM vs. WS	F
GO_BP	GO:0045666	Positive regulation of neuron differentiation	0.0291468	S100a9/Cd24a/Fn1/Igf1r/Rgs2	5	Up	WM vs. WS	F
GO_BP	GO:0070486	Leukocyte aggregation	8.05467e-06	S100a9/S100a8/Cd44/Il1b	4	Up	WM vs. WS	F
GO_BP	GO:0002474	Antigen processing and presentation of peptide antigen via MHC class I	8.52019e-05	H2-K1/B2m/Fcer1g/H2-Q4	4	Down	WM vs. WS	F
GO_BP	GO:1903902	Positive regulation of viral life cycle	0.000113558	Cd74/Vps37b/Trim30a/Lgals1	4	Down	WM vs. WS	F
GO_BP	GO:0001913	T cell mediated cytotoxicity	0.000176085	H2-K1/B2m/Gzmb/H2-Q4	4	Down	WM vs. WS	F
GO_BP	GO:0071347	Cellular response to interleukin-1	0.000266257	Ccl5/Ccl3/Ccl4/Zbp1	4	Down	WM vs. WS	F
GO_BP	GO:0001912	Positive regulation of leukocyte mediated cytotoxicity	0.000266257	H2-K1/B2m/Klre1/H2-Q4	4	Down	WM vs. WS	F
GO_BP	GO:0048524	Positive regulation of viral process	0.00029981	Cd74/Vps37b/Trim30a/Lgals1	4	Down	WM vs. WS	F
GO_BP	GO:0031343	Positive regulation of cell killing	0.000419905	H2-K1/B2m/Klre1/H2-Q4	4	Down	WM vs. WS	F
GO_BP	GO:0070555	Response to interleukin-1	0.000419905	Ccl5/Ccl3/Ccl4/Zbp1	4	Down	WM vs. WS	F
GO_BP	GO:0072676	Lymphocyte migration	0.00053331	Ccl5/Ccl3/Ccl4/Itgal	4	Down	WM vs. WS	F
GO_BP	GO:0052126	Movement in host environment	0.00053331	Cd74/Vps37b/Trim30a/Lgals1	4	Down	WM vs. WS	F
GO_BP	GO:0001910	Regulation of leukocyte mediated cytotoxicity	0.000537468	H2-K1/B2m/Klre1/H2-Q4	4	Down	WM vs. WS	F
GO_BP	GO:0045639	Positive regulation of myeloid cell differentiation	0.000559571	Ccl5/Cd74/Ccl3/Isg15	4	Down	WM vs. WS	F
KEGG	mmu05330	Allograft rejection	0.000574962	H2-K1/Gzmb/H2-Ab1/H2-Q4	4	Down	WM vs. WS	F
KEGG	mmu05332	Graft-versus-host disease	0.000574962	H2-K1/Gzmb/H2-Ab1/H2-Q4	4	Down	WM vs. WS	F
KEGG	mmu04940	Type I diabetes mellitus	0.000581923	H2-K1/Gzmb/H2-Ab1/H2-Q4	4	Down	WM vs. WS	F
GO_BP	GO:0032649	Regulation of interferon-gamma production	0.000646445	Irf8/Ddit3/Klre1/Isg15	4	Down	WM vs. WS	F
KEGG	mmu05320	Autoimmune thyroid disease	0.000713531	H2-K1/Gzmb/H2-Ab1/H2-Q4	4	Down	WM vs. WS	F
GO_BP	GO:0032680	Regulation of tumor necrosis factor production	0.000742209	Trim30a/Ccl3/Ccl4/Fcer1g	4	Down	WM vs. WS	F
GO_BP	GO:1903555	Regulation of tumor necrosis factor superfamily cytokine production	0.000779887	Trim30a/Ccl3/Ccl4/Fcer1g	4	Down	WM vs. WS	F
GO_BP	GO:0045428	Regulation of nitric oxide biosynthetic process	0.000794639	Il1b/Mmp8/Klf2/Sirpa	4	Up	WM vs. WS	F
GO_BP	GO:0031341	Regulation of cell killing	0.00083464	H2-K1/B2m/Klre1/H2-Q4	4	Down	WM vs. WS	F
GO_BP	GO:0032640	Tumor necrosis factor production	0.00083464	Trim30a/Ccl3/Ccl4/Fcer1g	4	Down	WM vs. WS	F
KEGG	mmu05323	Rheumatoid arthritis	0.000856987	Ccl5/Ccl3/H2-Ab1/Itgal	4	Down	WM vs. WS	F
KEGG	mmu05416	Viral myocarditis	0.000856987	H2-K1/H2-Ab1/H2-Q4/Itgal	4	Down	WM vs. WS	F
GO_BP	GO:0071706	Tumor necrosis factor superfamily cytokine production	0.000863138	Trim30a/Ccl3/Ccl4/Fcer1g	4	Down	WM vs. WS	F
GO_MF	GO:0033293	Monocarboxylic acid binding	0.000876424	S100a9/S100a8/Alox5ap/Pygl	4	Up	WM vs. WS	F
GO_BP	GO:0002456	T cell mediated immunity	0.000959782	H2-K1/B2m/Gzmb/H2-Q4	4	Down	WM vs. WS	F
GO_BP	GO:0051701	Interaction with host	0.00100656	Cd74/Vps37b/Trim30a/Lgals1	4	Down	WM vs. WS	F
GO_BP	GO:0071347	Cellular response to interleukin-1	0.00120651	Il1b/Fn1/Rora/Sirpa	4	Up	WM vs. WS	F
GO_BP	GO:1903901	Negative regulation of viral life cycle	0.00130834	Ltf/Ifitm1/Gsn/Slpi	4	Up	WM vs. WS	F
GO_BP	GO:0050729	Positive regulation of inflammatory response	0.00144309	Ccl5/Ccl3/Fcer1g/Zbp1	4	Down	WM vs. WS	F
GO_BP	GO:2000117	Negative regulation of cysteine-type endopeptidase activity	0.0017009	Ltf/Cd44/Mmp9/Thbs1	4	Up	WM vs. WS	F
GO_BP	GO:0045069	Regulation of viral genome replication	0.00197135	Ltf/Ifitm1/Pabpc1/Slpi	4	Up	WM vs. WS	F
GO_BP	GO:0048525	Negative regulation of viral process	0.00240959	Ltf/Ifitm1/Gsn/Slpi	4	Up	WM vs. WS	F
GO_BP	GO:1903426	Regulation of reactive oxygen species biosynthetic process	0.00257069	Il1b/Mmp8/Klf2/Sirpa	4	Up	WM vs. WS	F
GO_BP	GO:2000106	Regulation of leukocyte apoptotic process	0.0027464	Cd44/Cd24a/Anxa1/Cxcr2	4	Up	WM vs. WS	F
GO_BP	GO:0032963	Collagen metabolic process	0.00281499	Prtn3/Mmp9/Fn1/Mmp8	4	Up	WM vs. WS	F
GO_BP	GO:0001776	Leukocyte homeostasis	0.00309991	Cd44/Cd24a/Anxa1/Cxcr2	4	Up	WM vs. WS	F
GO_BP	GO:0019079	Viral genome replication	0.00309991	Ltf/Ifitm1/Pabpc1/Slpi	4	Up	WM vs. WS	F
GO_MF	GO:0005178	Integrin binding	0.00310628	Tgfbi/Il1b/Fn1/Thbs1	4	Up	WM vs. WS	F
GO_MF	GO:0019955	Cytokine binding	0.00310628	Cd44/Csf3r/Cxcr2/Thbs1	4	Up	WM vs. WS	F
GO_BP	GO:0002285	Lymphocyte activation involved in immune response	0.00337104	Cd74/Lgals1/Fcer1g/Itgal	4	Down	WM vs. WS	F
GO_BP	GO:0042542	Response to hydrogen peroxide	0.00359279	Hp/Lcn2/Anxa1/Sirpa	4	Up	WM vs. WS	F
GO_BP	GO:0016525	Negative regulation of angiogenesis	0.00359283	Ngp/Klf2/Thbs1/Gadd45a	4	Up	WM vs. WS	F
GO_BP	GO:2000181	Negative regulation of blood vessel morphogenesis	0.0038436	Ngp/Klf2/Thbs1/Gadd45a	4	Up	WM vs. WS	F
GO_BP	GO:0070374	Positive regulation of ERK1 and ERK2 cascade	0.00408882	Ccl5/Cd74/Ccl3/Ccl4	4	Down	WM vs. WS	F
GO_BP	GO:0002573	Myeloid leukocyte differentiation	0.00433082	Ccl5/Cd74/Ccl3/Fcer1g	4	Down	WM vs. WS	F
GO_BP	GO:0034763	Negative regulation of transmembrane transport	0.00443127	Mmp9/Il1b/Thbs1/Rgs2	4	Up	WM vs. WS	F
GO_BP	GO:1903708	Positive regulation of hemopoiesis	0.00448005	Ccl5/Cd74/Ccl3/Isg15	4	Down	WM vs. WS	F
GO_BP	GO:0050670	Regulation of lymphocyte proliferation	0.00482756	Ccl5/Cd74/H2-Ab1/Itgal	4	Down	WM vs. WS	F
GO_BP	GO:0032944	Regulation of mononuclear cell proliferation	0.00498697	Ccl5/Cd74/H2-Ab1/Itgal	4	Down	WM vs. WS	F
GO_BP	GO:0071887	Leukocyte apoptotic process	0.00508008	Cd44/Cd24a/Anxa1/Cxcr2	4	Up	WM vs. WS	F
GO_BP	GO:1901343	Negative regulation of vasculature development	0.00511473	Ngp/Klf2/Thbs1/Gadd45a	4	Up	WM vs. WS	F
GO_BP	GO:0016052	Carbohydrate catabolic process	0.00536168	Chil3/Pygl/Adpgk/Ier3	4	Up	WM vs. WS	F
GO_BP	GO:0070663	Regulation of leukocyte proliferation	0.00606477	Ccl5/Cd74/H2-Ab1/Itgal	4	Down	WM vs. WS	F
GO_BP	GO:0034101	Erythrocyte homeostasis	0.00619765	Hbb-b1/Hmgb2/Cd24a/Klf2	4	Up	WM vs. WS	F
GO_BP	GO:0050921	Positive regulation of chemotaxis	0.00619765	Il1b/Cxcr2/Fn1/Thbs1	4	Up	WM vs. WS	F
GO_CC	GO:0005770	Late endosome	0.0062028	Cd74/H2-Ab1/Ddit3/Cd79a	4	Down	WM vs. WS	F
GO_BP	GO:0002821	Positive regulation of adaptive immune response	0.00672471	Cd44/Cd24a/Il1b/Anxa1	4	Up	WM vs. WS	F
GO_BP	GO:0002687	Positive regulation of leukocyte migration	0.00686732	Mmp9/Il1b/Cxcr2/Thbs1	4	Up	WM vs. WS	F
GO_BP	GO:0071248	Cellular response to metal ion	0.00686732	Mmp9/Gsn/Fn1/Alox5ap	4	Up	WM vs. WS	F
GO_BP	GO:2001236	Regulation of extrinsic apoptotic signaling pathway	0.00780501	G0s2/Hmgb2/Il1b/Thbs1	4	Up	WM vs. WS	F
GO_BP	GO:0046631	Alpha-beta T cell activation	0.00791647	Cd44/Cd24a/Anxa1/Rora	4	Up	WM vs. WS	F
KEGG	mmu04514	Cell adhesion molecules	0.00817155	H2-K1/H2-Ab1/H2-Q4/Itgal	4	Down	WM vs. WS	F
GO_BP	GO:0015718	Monocarboxylic acid transport	0.00904452	Il1b/Anxa1/Thbs1/Emb	4	Up	WM vs. WS	F
GO_BP	GO:0043271	Negative regulation of ion transport	0.00904452	Mmp9/Il1b/Thbs1/Rgs2	4	Up	WM vs. WS	F
GO_BP	GO:0002366	Leukocyte activation involved in immune response	0.00908467	Cd74/Lgals1/Fcer1g/Itgal	4	Down	WM vs. WS	F
GO_BP	GO:0042129	Regulation of T cell proliferation	0.00918502	Cd44/Cd24a/Il1b/Anxa1	4	Up	WM vs. WS	F
GO_BP	GO:0002263	Cell activation involved in immune response	0.00941179	Cd74/Lgals1/Fcer1g/Itgal	4	Down	WM vs. WS	F
GO_BP	GO:0002831	Regulation of response to biotic stimulus	0.00941179	Ccl5/Cd74/Klre1/Zbp1	4	Down	WM vs. WS	F
GO_BP	GO:0001659	Temperature homeostasis	0.00991534	G0s2/Lcn2/Il1b/Igf1r	4	Up	WM vs. WS	F
GO_BP	GO:0010951	Negative regulation of endopeptidase activity	0.0100332	Ltf/Cd44/Mmp9/Thbs1	4	Up	WM vs. WS	F
GO_BP	GO:0043122	Regulation of I-kappaB kinase/NF-kappaB signaling	0.0104846	Ltf/Il1b/Rora/Sirpa	4	Up	WM vs. WS	F
GO_BP	GO:0070372	Regulation of ERK1 and ERK2 cascade	0.0109429	Ccl5/Cd74/Ccl3/Ccl4	4	Down	WM vs. WS	F
GO_BP	GO:0045619	Regulation of lymphocyte differentiation	0.0116444	Cd44/Cd24a/Il1b/Anxa1	4	Up	WM vs. WS	F
GO_BP	GO:0071216	Cellular response to biotic stimulus	0.012051	Ccl5/Irf8/B2m/Ddit3	4	Down	WM vs. WS	F
GO_BP	GO:0043491	Protein kinase B signaling	0.012217	Il1b/Igf1r/Thbs1/Gcnt2	4	Up	WM vs. WS	F
GO_BP	GO:0070371	ERK1 and ERK2 cascade	0.0125244	Ccl5/Cd74/Ccl3/Ccl4	4	Down	WM vs. WS	F
GO_BP	GO:0050870	Positive regulation of T cell activation	0.012786	Cd24a/Il1b/Anxa1/Sirpa	4	Up	WM vs. WS	F
GO_BP	GO:0048872	Homeostasis of number of cells	0.0129333	B2m/Cd74/Fcer1g/Isg15	4	Down	WM vs. WS	F
GO_BP	GO:0006469	Negative regulation of protein kinase activity	0.0138788	Il1b/Igf1r/Rgs2/Gadd45a	4	Up	WM vs. WS	F
GO_BP	GO:0002819	Regulation of adaptive immune response	0.014906	Cd44/Cd24a/Il1b/Anxa1	4	Up	WM vs. WS	F
GO_BP	GO:0042098	T cell proliferation	0.014906	Cd44/Cd24a/Il1b/Anxa1	4	Up	WM vs. WS	F
GO_BP	GO:0007249	I-kappaB kinase/NF-kappaB signaling	0.0151516	Ltf/Il1b/Rora/Sirpa	4	Up	WM vs. WS	F
GO_BP	GO:0050920	Regulation of chemotaxis	0.0161785	Il1b/Cxcr2/Fn1/Thbs1	4	Up	WM vs. WS	F
GO_BP	GO:0043406	Positive regulation of MAP kinase activity	0.0163619	Cd24a/Il1b/Thbs1/Gadd45a	4	Up	WM vs. WS	F
GO_BP	GO:0033673	Negative regulation of kinase activity	0.0165057	Il1b/Igf1r/Rgs2/Gadd45a	4	Up	WM vs. WS	F
GO_BP	GO:0002440	Production of molecular mediator of immune response	0.0165456	B2m/Cd74/H2-Ab1/Fcer1g	4	Down	WM vs. WS	F
GO_BP	GO:0002274	Myeloid leukocyte activation	0.0169447	Cxcr2/Mmp8/Rora/Thbs1	4	Up	WM vs. WS	F
GO_BP	GO:0050670	Regulation of lymphocyte proliferation	0.0169447	Cd44/Cd24a/Il1b/Anxa1	4	Up	WM vs. WS	F
GO_BP	GO:0032944	Regulation of mononuclear cell proliferation	0.0174197	Cd44/Cd24a/Il1b/Anxa1	4	Up	WM vs. WS	F
GO_BP	GO:0050727	Regulation of inflammatory response	0.0174917	Ccl5/Ccl3/Fcer1g/Zbp1	4	Down	WM vs. WS	F
GO_BP	GO:0010632	Regulation of epithelial cell migration	0.0175459	Mmp9/Anxa1/Thbs1/Gadd45a	4	Up	WM vs. WS	F
KEGG	mmu04640	Hematopoietic cell lineage	0.0183197	Cd44/Csf3r/Cd24a/Il1b	4	Up	WM vs. WS	F
GO_MF	GO:0030246	Carbohydrate binding	0.0188224	Klra8/Lgals1/Klre1/Klra4	4	Down	WM vs. WS	F
GO_BP	GO:0070663	Regulation of leukocyte proliferation	0.0203625	Cd44/Cd24a/Il1b/Anxa1	4	Up	WM vs. WS	F
GO_CC	GO:0043235	Receptor complex	0.021145	B2m/Cd74/Itgal/Cd79a	4	Down	WM vs. WS	F
GO_BP	GO:0051348	Negative regulation of transferase activity	0.0217937	Il1b/Igf1r/Rgs2/Gadd45a	4	Up	WM vs. WS	F
GO_MF	GO:1901681	Sulfur compound binding	0.0220704	Ltf/Gsr/Fn1/Thbs1	4	Up	WM vs. WS	F
GO_MF	GO:0001664	G protein-coupled receptor binding	0.0221578	Ccl5/Ccl3/Ccl4/Rtp4	4	Down	WM vs. WS	F
GO_MF	GO:0042277	Peptide binding	0.022431	H2-K1/Cd74/H2-Ab1/H2-Q4	4	Down	WM vs. WS	F
GO_BP	GO:0042113	B cell activation	0.024261	Cd74/H2-Ab1/Lgals1/Cd79a	4	Down	WM vs. WS	F
GO_BP	GO:0006816	Calcium ion transport	0.0247645	Ccl5/Ccl4/Ddit3/Gem	4	Down	WM vs. WS	F
GO_BP	GO:0010959	Regulation of metal ion transport	0.0258824	Ccl5/B2m/Ccl4/Gem	4	Down	WM vs. WS	F
GO_BP	GO:0030217	T cell differentiation	0.0266795	Cd44/Il1b/Anxa1/Rora	4	Up	WM vs. WS	F
GO_BP	GO:0002831	Regulation of response to biotic stimulus	0.0283749	Ltf/Hmgb2/Cd24a/Il1b	4	Up	WM vs. WS	F
GO_BP	GO:0044262	Cellular carbohydrate metabolic process	0.0285919	Rora/Igfbp4/Pygl/Ier3	4	Up	WM vs. WS	F
GO_BP	GO:0010631	Epithelial cell migration	0.0292967	Mmp9/Anxa1/Thbs1/Gadd45a	4	Up	WM vs. WS	F
GO_BP	GO:0090132	Epithelium migration	0.0298528	Mmp9/Anxa1/Thbs1/Gadd45a	4	Up	WM vs. WS	F
GO_BP	GO:0090130	Tissue migration	0.0299418	Mmp9/Anxa1/Thbs1/Gadd45a	4	Up	WM vs. WS	F
GO_BP	GO:0030198	Extracellular matrix organization	0.030579	Tgfbi/Mmp9/Fn1/Mmp8	4	Up	WM vs. WS	F
GO_BP	GO:0043062	Extracellular structure organization	0.030849	Tgfbi/Mmp9/Fn1/Mmp8	4	Up	WM vs. WS	F
GO_BP	GO:0002683	Negative regulation of immune system process	0.0322811	Cd74/H2-Ab1/Fcer1g/Klre1	4	Down	WM vs. WS	F
GO_BP	GO:1902105	Regulation of leukocyte differentiation	0.0323217	Cd44/Cd24a/Il1b/Anxa1	4	Up	WM vs. WS	F
GO_BP	GO:0009895	Negative regulation of catabolic process	0.0327468	Hp/Il1b/Pabpc1/Ier3	4	Up	WM vs. WS	F
GO_BP	GO:0070838	Divalent metal ion transport	0.0333054	Ccl5/Ccl4/Ddit3/Gem	4	Down	WM vs. WS	F
GO_BP	GO:0072511	Divalent inorganic cation transport	0.03367	Ccl5/Ccl4/Ddit3/Gem	4	Down	WM vs. WS	F
GO_BP	GO:0046651	Lymphocyte proliferation	0.0343982	Cd44/Cd24a/Il1b/Anxa1	4	Up	WM vs. WS	F
GO_BP	GO:0032943	Mononuclear cell proliferation	0.0349905	Cd44/Cd24a/Il1b/Anxa1	4	Up	WM vs. WS	F
GO_BP	GO:0045862	Positive regulation of proteolysis	0.0415536	S100a9/S100a8/Gsn/Il1b	4	Up	WM vs. WS	F
GO_BP	GO:0070661	Leukocyte proliferation	0.0415536	Cd44/Cd24a/Il1b/Anxa1	4	Up	WM vs. WS	F
GO_BP	GO:0019693	Ribose phosphate metabolic process	0.0417654	Rora/Pygl/Adpgk/Ier3	4	Up	WM vs. WS	F
GO_MF	GO:0033218	Amide binding	0.043569	H2-K1/Cd74/H2-Ab1/H2-Q4	4	Down	WM vs. WS	F
GO_BP	GO:0031589	Cell-substrate adhesion	0.0436756	Fn1/Thbs1/Gcnt2/Sirpa	4	Up	WM vs. WS	F
GO_BP	GO:0006417	Regulation of translation	0.0450744	S100a9/Hbb-b1/Thbs1/Rgs2	4	Up	WM vs. WS	F
GO_BP	GO:0019216	Regulation of lipid metabolic process	0.0476157	Il1b/Anxa1/Igf1r/Rora	4	Up	WM vs. WS	F
GO_CC	GO:0042612	MHC class I protein complex	2.96945e-05	H2-K1/B2m/H2-Q4	3	Down	WM vs. WS	F
GO_BP	GO:0046598	Positive regulation of viral entry into host cell	3.524e-05	Cd74/Trim30a/Lgals1	3	Down	WM vs. WS	F
GO_BP	GO:0075294	Positive regulation by symbiont of entry into host	3.524e-05	Cd74/Trim30a/Lgals1	3	Down	WM vs. WS	F
GO_CC	GO:0042824	MHC class I peptide loading complex	4.07962e-05	H2-K1/B2m/H2-Q4	3	Down	WM vs. WS	F
GO_MF	GO:0050544	Arachidonic acid binding	8.46097e-05	S100a9/S100a8/Alox5ap	3	Up	WM vs. WS	F
GO_MF	GO:0050542	Icosanoid binding	8.46097e-05	S100a9/S100a8/Alox5ap	3	Up	WM vs. WS	F
GO_MF	GO:0050543	Icosatetraenoic acid binding	8.46097e-05	S100a9/S100a8/Alox5ap	3	Up	WM vs. WS	F
GO_BP	GO:0019886	Antigen processing and presentation of exogenous peptide antigen via MHC class II	0.00010651	Cd74/H2-Ab1/Fcer1g	3	Down	WM vs. WS	F
GO_BP	GO:0033029	Regulation of neutrophil apoptotic process	0.000107723	Cd44/Anxa1/Cxcr2	3	Up	WM vs. WS	F
GO_BP	GO:0002495	Antigen processing and presentation of peptide antigen via MHC class II	0.000176085	Cd74/H2-Ab1/Fcer1g	3	Down	WM vs. WS	F
GO_BP	GO:0002504	Antigen processing and presentation of peptide or polysaccharide antigen via MHC class II	0.000185837	Cd74/H2-Ab1/Fcer1g	3	Down	WM vs. WS	F
GO_BP	GO:0001781	Neutrophil apoptotic process	0.000202841	Cd44/Anxa1/Cxcr2	3	Up	WM vs. WS	F
GO_BP	GO:0034116	Positive regulation of heterotypic cell-cell adhesion	0.000236825	Cd44/Il1b/Gcnt2	3	Up	WM vs. WS	F
GO_MF	GO:0036041	Long-chain fatty acid binding	0.000388991	S100a9/S100a8/Alox5ap	3	Up	WM vs. WS	F
GO_BP	GO:0002428	Antigen processing and presentation of peptide antigen via MHC class Ib	0.00053331	H2-K1/B2m/H2-Q4	3	Down	WM vs. WS	F
GO_BP	GO:0002475	Antigen processing and presentation via MHC class Ib	0.000638176	H2-K1/B2m/H2-Q4	3	Down	WM vs. WS	F
GO_BP	GO:0002483	Antigen processing and presentation of endogenous peptide antigen	0.000707855	H2-K1/B2m/H2-Q4	3	Down	WM vs. WS	F
GO_BP	GO:0019885	Antigen processing and presentation of endogenous peptide antigen via MHC class I	0.000707855	H2-K1/B2m/H2-Q4	3	Down	WM vs. WS	F
GO_BP	GO:0019883	Antigen processing and presentation of endogenous antigen	0.000824843	H2-K1/B2m/H2-Q4	3	Down	WM vs. WS	F
GO_BP	GO:0002523	Leukocyte migration involved in inflammatory response	0.00087092	S100a9/S100a8/Cd24a	3	Up	WM vs. WS	F
GO_BP	GO:0046596	Regulation of viral entry into host cell	0.00096277	Cd74/Trim30a/Lgals1	3	Down	WM vs. WS	F
GO_BP	GO:0034114	Regulation of heterotypic cell-cell adhesion	0.000970355	Cd44/Il1b/Gcnt2	3	Up	WM vs. WS	F
GO_BP	GO:0001780	Neutrophil homeostasis	0.0010573	Cd44/Anxa1/Cxcr2	3	Up	WM vs. WS	F
GO_BP	GO:0006925	Inflammatory cell apoptotic process	0.00107739	Cd44/Anxa1/Cxcr2	3	Up	WM vs. WS	F
GO_BP	GO:0018149	Peptide cross-linking	0.00107739	Anxa1/Fn1/Thbs1	3	Up	WM vs. WS	F
GO_BP	GO:0001916	Positive regulation of T cell mediated cytotoxicity	0.0011074	H2-K1/B2m/H2-Q4	3	Down	WM vs. WS	F
GO_BP	GO:0048247	Lymphocyte chemotaxis	0.00121215	Ccl5/Ccl3/Ccl4	3	Down	WM vs. WS	F
GO_BP	GO:0052372	Modulation by symbiont of entry into host	0.00121215	Cd74/Trim30a/Lgals1	3	Down	WM vs. WS	F
GO_MF	GO:1901567	Fatty acid derivative binding	0.00126422	S100a9/S100a8/Alox5ap	3	Up	WM vs. WS	F
GO_BP	GO:0002720	Positive regulation of cytokine production involved in immune response	0.00133785	B2m/Cd74/Fcer1g	3	Down	WM vs. WS	F
GO_CC	GO:0005771	Multivesicular body	0.0013416	Cd74/H2-Ab1/Cd79a	3	Down	WM vs. WS	F
GO_BP	GO:0001914	Regulation of T cell mediated cytotoxicity	0.00139493	H2-K1/B2m/H2-Q4	3	Down	WM vs. WS	F
GO_BP	GO:0002548	Monocyte chemotaxis	0.00144309	Ccl5/Ccl3/Ccl4	3	Down	WM vs. WS	F
GO_BP	GO:0070098	Chemokine-mediated signaling pathway	0.00163527	Ccl5/Ccl3/Ccl4	3	Down	WM vs. WS	F
GO_BP	GO:0032891	Negative regulation of organic acid transport	0.0017009	Il1b/Thbs1/Rgs2	3	Up	WM vs. WS	F
GO_BP	GO:0033032	Regulation of myeloid cell apoptotic process	0.00178499	Cd44/Anxa1/Cxcr2	3	Up	WM vs. WS	F
GO_BP	GO:2000108	Positive regulation of leukocyte apoptotic process	0.00178499	Cd44/Cd24a/Anxa1	3	Up	WM vs. WS	F
GO_BP	GO:0032760	Positive regulation of tumor necrosis factor production	0.00182097	Ccl3/Ccl4/Fcer1g	3	Down	WM vs. WS	F
GO_BP	GO:1903557	Positive regulation of tumor necrosis factor superfamily cytokine production	0.00187411	Ccl3/Ccl4/Fcer1g	3	Down	WM vs. WS	F
GO_BP	GO:0030574	Collagen catabolic process	0.00209143	Prtn3/Mmp9/Mmp8	3	Up	WM vs. WS	F
GO_BP	GO:0002763	Positive regulation of myeloid leukocyte differentiation	0.00210653	Ccl5/Cd74/Ccl3	3	Down	WM vs. WS	F
GO_BP	GO:1990868	Response to chemokine	0.00222739	Ccl5/Ccl3/Ccl4	3	Down	WM vs. WS	F
GO_BP	GO:1990869	Cellular response to chemokine	0.00222739	Ccl5/Ccl3/Ccl4	3	Down	WM vs. WS	F
GO_BP	GO:2000107	Negative regulation of leukocyte apoptotic process	0.00222739	Ccl5/Cd74/Fcer1g	3	Down	WM vs. WS	F
GO_BP	GO:0014002	Astrocyte development	0.00224078	S100a9/S100a8/Il1b	3	Up	WM vs. WS	F
GO_BP	GO:0033028	Myeloid cell apoptotic process	0.00239585	Cd44/Anxa1/Cxcr2	3	Up	WM vs. WS	F
GO_BP	GO:0002711	Positive regulation of T cell mediated immunity	0.00247306	H2-K1/B2m/H2-Q4	3	Down	WM vs. WS	F
GO_BP	GO:0006953	Acute-phase response	0.00257989	Hp/Il1b/Fn1	3	Up	WM vs. WS	F
GO_BP	GO:1903792	Negative regulation of anion transport	0.00285631	Il1b/Thbs1/Rgs2	3	Up	WM vs. WS	F
GO_MF	GO:0005504	Fatty acid binding	0.00285985	S100a9/S100a8/Alox5ap	3	Up	WM vs. WS	F
GO_BP	GO:0046718	Viral entry into host cell	0.00292243	Cd74/Trim30a/Lgals1	3	Down	WM vs. WS	F
GO_BP	GO:0044409	Entry into host	0.00329312	Cd74/Trim30a/Lgals1	3	Down	WM vs. WS	F
GO_BP	GO:0002718	Regulation of cytokine production involved in immune response	0.00356205	B2m/Cd74/Fcer1g	3	Down	WM vs. WS	F
GO_BP	GO:0045429	Positive regulation of nitric oxide biosynthetic process	0.00359283	Il1b/Mmp8/Klf2	3	Up	WM vs. WS	F
GO_BP	GO:1904407	Positive regulation of nitric oxide metabolic process	0.003698	Il1b/Mmp8/Klf2	3	Up	WM vs. WS	F
GO_BP	GO:0032715	Negative regulation of interleukin-6 production	0.0038436	Cd24a/Klf2/Sirpa	3	Up	WM vs. WS	F
GO_BP	GO:0071674	Mononuclear cell migration	0.00404064	Ccl5/Ccl3/Ccl4	3	Down	WM vs. WS	F
GO_MF	GO:0008009	Chemokine activity	0.00412788	Ccl5/Ccl3/Ccl4	3	Down	WM vs. WS	F
GO_MF	GO:0042605	Peptide antigen binding	0.00412788	H2-K1/H2-Ab1/H2-Q4	3	Down	WM vs. WS	F
GO_MF	GO:0048020	CCR chemokine receptor binding	0.00412788	Ccl5/Ccl3/Ccl4	3	Down	WM vs. WS	F
GO_BP	GO:0030850	Prostate gland development	0.00439771	Cd44/Anxa1/Igf1r	3	Up	WM vs. WS	F
GO_BP	GO:0034113	Heterotypic cell-cell adhesion	0.00453511	Cd44/Il1b/Gcnt2	3	Up	WM vs. WS	F
GO_BP	GO:0046456	Icosanoid biosynthetic process	0.00453511	Il1b/Anxa1/Alox5ap	3	Up	WM vs. WS	F
GO_BP	GO:0007229	Integrin-mediated signaling pathway	0.00456751	Fcer1g/Itgal/Isg15	3	Down	WM vs. WS	F
KEGG	mmu04623	Cytosolic DNA-sensing pathway	0.00458283	Ccl5/Ccl4/Zbp1	3	Down	WM vs. WS	F
GO_BP	GO:0002690	Positive regulation of leukocyte chemotaxis	0.00467081	Ccl5/Cd74/Ccl4	3	Down	WM vs. WS	F
GO_BP	GO:0002709	Regulation of T cell mediated immunity	0.00473667	H2-K1/B2m/H2-Q4	3	Down	WM vs. WS	F
GO_BP	GO:0043030	Regulation of macrophage activation	0.00511473	Mmp8/Rora/Thbs1	3	Up	WM vs. WS	F
GO_BP	GO:0071622	Regulation of granulocyte chemotaxis	0.00511473	Il1b/Cxcr2/Thbs1	3	Up	WM vs. WS	F
GO_BP	GO:0045071	Negative regulation of viral genome replication	0.00530173	Ltf/Ifitm1/Slpi	3	Up	WM vs. WS	F
GO_BP	GO:0048525	Negative regulation of viral process	0.00553541	Ccl5/Ccl4/Isg15	3	Down	WM vs. WS	F
GO_BP	GO:0090303	Positive regulation of wound healing	0.00568488	S100a9/Anxa1/Thbs1	3	Up	WM vs. WS	F
GO_BP	GO:0002367	Cytokine production involved in immune response	0.00587689	B2m/Cd74/Fcer1g	3	Down	WM vs. WS	F
GO_BP	GO:0002702	Positive regulation of production of molecular mediator of immune response	0.00606477	B2m/Cd74/Fcer1g	3	Down	WM vs. WS	F
GO_BP	GO:0045089	Positive regulation of innate immune response	0.00613737	Cd74/Klre1/Zbp1	3	Down	WM vs. WS	F
GO_BP	GO:2000106	Regulation of leukocyte apoptotic process	0.00613737	Ccl5/Cd74/Fcer1g	3	Down	WM vs. WS	F
GO_BP	GO:0030316	Osteoclast differentiation	0.00625526	Ccl5/Ccl3/Fcer1g	3	Down	WM vs. WS	F
GO_MF	GO:0042379	Chemokine receptor binding	0.00630806	Ccl5/Ccl3/Ccl4	3	Down	WM vs. WS	F
GO_BP	GO:1903428	Positive regulation of reactive oxygen species biosynthetic process	0.00637333	Il1b/Mmp8/Klf2	3	Up	WM vs. WS	F
GO_BP	GO:0043388	Positive regulation of DNA binding	0.00658007	Mmp9/Hmgb2/Mmp8	3	Up	WM vs. WS	F
GO_BP	GO:1901570	Fatty acid derivative biosynthetic process	0.00707263	Il1b/Anxa1/Alox5ap	3	Up	WM vs. WS	F
GO_BP	GO:0002286	T cell activation involved in immune response	0.00723317	Cd74/Fcer1g/Itgal	3	Down	WM vs. WS	F
GO_BP	GO:0032677	Regulation of interleukin-8 production	0.00755702	Camp/Il1b/Anxa1	3	Up	WM vs. WS	F
GO_BP	GO:0002688	Regulation of leukocyte chemotaxis	0.00780352	Ccl5/Cd74/Ccl4	3	Down	WM vs. WS	F
GO_BP	GO:0002437	Inflammatory response to antigenic stimulus	0.00780501	Hmgb2/Cd24a/Cxcr2	3	Up	WM vs. WS	F
GO_BP	GO:0032637	Interleukin-8 production	0.00882774	Camp/Il1b/Anxa1	3	Up	WM vs. WS	F
GO_BP	GO:0032642	Regulation of chemokine production	0.00882774	Cd24a/Il1b/Sirpa	3	Up	WM vs. WS	F
GO_BP	GO:1903670	Regulation of sprouting angiogenesis	0.00882774	Anxa1/Klf2/Thbs1	3	Up	WM vs. WS	F
GO_BP	GO:0002761	Regulation of myeloid leukocyte differentiation	0.00941179	Ccl5/Cd74/Ccl3	3	Down	WM vs. WS	F
GO_BP	GO:0032602	Chemokine production	0.00985288	Cd24a/Il1b/Sirpa	3	Up	WM vs. WS	F
GO_MF	GO:0048306	Calcium-dependent protein binding	0.0102297	S100a9/S100a8/Anxa1	3	Up	WM vs. WS	F
GO_BP	GO:0050671	Positive regulation of lymphocyte proliferation	0.010306	Ccl5/Cd74/Itgal	3	Down	WM vs. WS	F
GO_BP	GO:0071887	Leukocyte apoptotic process	0.010306	Ccl5/Cd74/Fcer1g	3	Down	WM vs. WS	F
GO_BP	GO:0032946	Positive regulation of mononuclear cell proliferation	0.0106717	Ccl5/Cd74/Itgal	3	Down	WM vs. WS	F
GO_BP	GO:0043154	Negative regulation of cysteine-type endopeptidase activity involved in apoptotic process	0.011068	Cd44/Mmp9/Thbs1	3	Up	WM vs. WS	F
GO_BP	GO:0048708	Astrocyte differentiation	0.0116444	S100a9/S100a8/Il1b	3	Up	WM vs. WS	F
GO_BP	GO:0031333	Negative regulation of protein-containing complex assembly	0.0119664	Tmsb10/Trim30a/Xaf1	3	Down	WM vs. WS	F
GO_BP	GO:0050921	Positive regulation of chemotaxis	0.0120661	Ccl5/Cd74/Ccl4	3	Down	WM vs. WS	F
KEGG	mmu04061	Viral protein interaction with cytokine and cytokine receptor	0.0122026	Ccl5/Ccl3/Ccl4	3	Down	WM vs. WS	F
GO_BP	GO:0051702	Interaction with symbiont	0.012217	Camp/Ltf/Fn1	3	Up	WM vs. WS	F
GO_BP	GO:0070301	Cellular response to hydrogen peroxide	0.012217	Lcn2/Anxa1/Sirpa	3	Up	WM vs. WS	F
GO_BP	GO:0071674	Mononuclear cell migration	0.012217	Anxa1/Thbs1/Sirpa	3	Up	WM vs. WS	F
GO_BP	GO:0070665	Positive regulation of leukocyte proliferation	0.0125467	Ccl5/Cd74/Itgal	3	Down	WM vs. WS	F
GO_BP	GO:0030183	B cell differentiation	0.0127086	H2-Ab1/Lgals1/Cd79a	3	Down	WM vs. WS	F
GO_BP	GO:0032890	Regulation of organic acid transport	0.0128295	Il1b/Thbs1/Rgs2	3	Up	WM vs. WS	F
GO_BP	GO:0002833	Positive regulation of response to biotic stimulus	0.0128713	Cd74/Klre1/Zbp1	3	Down	WM vs. WS	F
GO_MF	GO:0004896	Cytokine receptor activity	0.0130134	Cd44/Csf3r/Cxcr2	3	Up	WM vs. WS	F
GO_BP	GO:0002687	Positive regulation of leukocyte migration	0.0131244	Ccl5/Cd74/Ccl4	3	Down	WM vs. WS	F
GO_BP	GO:0032675	Regulation of interleukin-6 production	0.0131244	Cd74/Trim30a/Fcer1g	3	Down	WM vs. WS	F
KEGG	mmu04620	Toll-like receptor signaling pathway	0.0132883	Ccl5/Ccl3/Ccl4	3	Down	WM vs. WS	F
GO_BP	GO:0002700	Regulation of production of molecular mediator of immune response	0.0136213	B2m/Cd74/Fcer1g	3	Down	WM vs. WS	F
GO_BP	GO:0015908	Fatty acid transport	0.0136561	Il1b/Anxa1/Thbs1	3	Up	WM vs. WS	F
GO_BP	GO:0043535	Regulation of blood vessel endothelial cell migration	0.0136561	Anxa1/Thbs1/Gadd45a	3	Up	WM vs. WS	F
GO_BP	GO:1904035	Regulation of epithelial cell apoptotic process	0.0136561	Gsn/Igf1r/Thbs1	3	Up	WM vs. WS	F
GO_BP	GO:2001243	Negative regulation of intrinsic apoptotic signaling pathway	0.0138936	Cd44/Mmp9/Grina	3	Up	WM vs. WS	F
GO_CC	GO:0030176	Integral component of endoplasmic reticulum membrane	0.0140334	H2-K1/B2m/H2-Q4	3	Down	WM vs. WS	F
GO_CC	GO:0031227	Intrinsic component of endoplasmic reticulum membrane	0.0140334	H2-K1/B2m/H2-Q4	3	Down	WM vs. WS	F
GO_BP	GO:0002690	Positive regulation of leukocyte chemotaxis	0.0142493	Il1b/Cxcr2/Thbs1	3	Up	WM vs. WS	F
GO_BP	GO:0120162	Positive regulation of cold-induced thermogenesis	0.0145407	G0s2/Lcn2/Igf1r	3	Up	WM vs. WS	F
GO_BP	GO:0042102	Positive regulation of T cell proliferation	0.0151516	Cd24a/Il1b/Anxa1	3	Up	WM vs. WS	F
GO_BP	GO:0042116	Macrophage activation	0.0151516	Mmp8/Rora/Thbs1	3	Up	WM vs. WS	F
GO_BP	GO:0046889	Positive regulation of lipid biosynthetic process	0.0151516	Il1b/Anxa1/Igf1r	3	Up	WM vs. WS	F
GO_BP	GO:0032635	Interleukin-6 production	0.0152269	Cd74/Trim30a/Fcer1g	3	Down	WM vs. WS	F
GO_BP	GO:0051100	Negative regulation of binding	0.0152269	Gzma/B2m/Ddit3	3	Down	WM vs. WS	F
GO_BP	GO:0071356	Cellular response to tumor necrosis factor	0.0155784	Ccl5/Ccl3/Ccl4	3	Down	WM vs. WS	F
GO_BP	GO:0034766	Negative regulation of ion transmembrane transport	0.0161785	Mmp9/Thbs1/Rgs2	3	Up	WM vs. WS	F
GO_BP	GO:0046634	Regulation of alpha-beta T cell activation	0.0161785	Cd44/Cd24a/Anxa1	3	Up	WM vs. WS	F
GO_BP	GO:0006022	Aminoglycan metabolic process	0.0163619	Chil3/Cd44/Il1b	3	Up	WM vs. WS	F
GO_BP	GO:0031532	Actin cytoskeleton reorganization	0.0163619	S100a9/Gsn/Anxa1	3	Up	WM vs. WS	F
GO_BP	GO:0035710	CD4-positive, alpha-beta T cell activation	0.0163619	Cd44/Anxa1/Rora	3	Up	WM vs. WS	F
GO_BP	GO:0048661	Positive regulation of smooth muscle cell proliferation	0.0166922	Mmp9/Igf1r/Thbs1	3	Up	WM vs. WS	F
GO_BP	GO:0042129	Regulation of T cell proliferation	0.0168049	Ccl5/H2-Ab1/Itgal	3	Down	WM vs. WS	F
GO_BP	GO:0010977	Negative regulation of neuron projection development	0.0168049	H2-K1/B2m/Lgals1	3	Down	WM vs. WS	F
GO_BP	GO:0051897	Positive regulation of protein kinase B signaling	0.0169447	Igf1r/Thbs1/Gcnt2	3	Up	WM vs. WS	F
GO_BP	GO:0032612	Interleukin-1 production	0.0171765	Il1b/Anxa1/Sirpa	3	Up	WM vs. WS	F
GO_BP	GO:0008637	Apoptotic mitochondrial changes	0.0174197	Mmp9/Cd24a/Ier3	3	Up	WM vs. WS	F
GO_BP	GO:0019218	Regulation of steroid metabolic process	0.0174197	Il1b/Igf1r/Rora	3	Up	WM vs. WS	F
GO_BP	GO:1902107	Positive regulation of leukocyte differentiation	0.0174917	Ccl5/Cd74/Ccl3	3	Down	WM vs. WS	F
GO_BP	GO:0045088	Regulation of innate immune response	0.0176076	Cd74/Klre1/Zbp1	3	Down	WM vs. WS	F
GO_BP	GO:0050764	Regulation of phagocytosis	0.0181162	Prtn3/Il1b/Sirpa	3	Up	WM vs. WS	F
GO_BP	GO:0002262	Myeloid cell homeostasis	0.0191633	B2m/Fcer1g/Isg15	3	Down	WM vs. WS	F
GO_BP	GO:0034612	Response to tumor necrosis factor	0.0193555	Ccl5/Ccl3/Ccl4	3	Down	WM vs. WS	F
GO_BP	GO:0071901	Negative regulation of protein serine/threonine kinase activity	0.0194017	Il1b/Rgs2/Gadd45a	3	Up	WM vs. WS	F
GO_CC	GO:0098802	Plasma membrane signaling receptor complex	0.0195972	B2m/Itgal/Cd79a	3	Down	WM vs. WS	F
GO_BP	GO:0021782	Glial cell development	0.0196566	S100a9/S100a8/Il1b	3	Up	WM vs. WS	F
GO_BP	GO:1904019	Epithelial cell apoptotic process	0.0196566	Gsn/Igf1r/Thbs1	3	Up	WM vs. WS	F
GO_BP	GO:0043534	Blood vessel endothelial cell migration	0.0200578	Anxa1/Thbs1/Gadd45a	3	Up	WM vs. WS	F
GO_BP	GO:0032680	Regulation of tumor necrosis factor production	0.0200642	Ltf/Cd24a/Sirpa	3	Up	WM vs. WS	F
GO_BP	GO:0002688	Regulation of leukocyte chemotaxis	0.0203577	Il1b/Cxcr2/Thbs1	3	Up	WM vs. WS	F
GO_BP	GO:0050829	Defense response to Gram-negative bacterium	0.0203577	Camp/Ltf/Hmgb2	3	Up	WM vs. WS	F
GO_BP	GO:0050868	Negative regulation of T cell activation	0.0205463	Cd44/Cd24a/Anxa1	3	Up	WM vs. WS	F
GO_BP	GO:1903555	Regulation of tumor necrosis factor superfamily cytokine production	0.0205463	Ltf/Cd24a/Sirpa	3	Up	WM vs. WS	F
GO_BP	GO:0002040	Sprouting angiogenesis	0.0208077	Anxa1/Klf2/Thbs1	3	Up	WM vs. WS	F
GO_MF	GO:0140375	Immune receptor activity	0.0210687	Cd44/Csf3r/Cxcr2	3	Up	WM vs. WS	F
GO_BP	GO:0043500	Muscle adaptation	0.021121	Gsn/Rgs2/Pi16	3	Up	WM vs. WS	F
GO_BP	GO:1905039	Carboxylic acid transmembrane transport	0.021121	Thbs1/Rgs2/Emb	3	Up	WM vs. WS	F
GO_BP	GO:0043280	Positive regulation of cysteine-type endopeptidase activity involved in apoptotic process	0.021121	S100a9/S100a8/Gsn	3	Up	WM vs. WS	F
GO_BP	GO:1903825	Organic acid transmembrane transport	0.021121	Thbs1/Rgs2/Emb	3	Up	WM vs. WS	F
GO_BP	GO:0032640	Tumor necrosis factor production	0.0215279	Ltf/Cd24a/Sirpa	3	Up	WM vs. WS	F
GO_BP	GO:0051101	Regulation of DNA binding	0.0218663	Mmp9/Hmgb2/Mmp8	3	Up	WM vs. WS	F
GO_BP	GO:0071706	Tumor necrosis factor superfamily cytokine production	0.0222067	Ltf/Cd24a/Sirpa	3	Up	WM vs. WS	F
GO_BP	GO:0006690	Icosanoid metabolic process	0.0225493	Il1b/Anxa1/Alox5ap	3	Up	WM vs. WS	F
GO_BP	GO:0061844	Antimicrobial humoral immune response mediated by antimicrobial peptide	0.0225493	S100a9/Camp/Ltf	3	Up	WM vs. WS	F
GO_MF	GO:0004867	Serine-type endopeptidase inhibitor activity	0.0227133	Wfdc17/Wfdc21/Slpi	3	Up	WM vs. WS	F
GO_BP	GO:0044070	Regulation of anion transport	0.0240161	Il1b/Thbs1/Rgs2	3	Up	WM vs. WS	F
GO_BP	GO:0031345	Negative regulation of cell projection organization	0.0241227	H2-K1/B2m/Lgals1	3	Down	WM vs. WS	F
GO_BP	GO:1903038	Negative regulation of leukocyte cell-cell adhesion	0.0243695	Cd44/Cd24a/Anxa1	3	Up	WM vs. WS	F
GO_BP	GO:0051701	Interaction with host	0.0246473	Ifitm1/Mmp9/Gsn	3	Up	WM vs. WS	F
GO_BP	GO:0042098	T cell proliferation	0.0255105	Ccl5/H2-Ab1/Itgal	3	Down	WM vs. WS	F
GO_BP	GO:0034341	Response to interferon-gamma	0.0255208	Ifitm1/Gsn/Sirpa	3	Up	WM vs. WS	F
GO_BP	GO:0030218	Erythrocyte differentiation	0.0258827	Hbb-b1/Hmgb2/Klf2	3	Up	WM vs. WS	F
GO_BP	GO:0050671	Positive regulation of lymphocyte proliferation	0.0258827	Cd24a/Il1b/Anxa1	3	Up	WM vs. WS	F
GO_BP	GO:0032946	Positive regulation of mononuclear cell proliferation	0.0265312	Cd24a/Il1b/Anxa1	3	Up	WM vs. WS	F
GO_BP	GO:0046330	Positive regulation of JNK cascade	0.0265312	Il1b/Mmp8/Gadd45a	3	Up	WM vs. WS	F
GO_BP	GO:0002685	Regulation of leukocyte migration	0.0266132	Ccl5/Cd74/Ccl4	3	Down	WM vs. WS	F
GO_BP	GO:2001056	Positive regulation of cysteine-type endopeptidase activity	0.0268627	S100a9/S100a8/Gsn	3	Up	WM vs. WS	F
GO_BP	GO:0106106	Cold-induced thermogenesis	0.0274393	G0s2/Lcn2/Igf1r	3	Up	WM vs. WS	F
GO_BP	GO:0120161	Regulation of cold-induced thermogenesis	0.0274393	G0s2/Lcn2/Igf1r	3	Up	WM vs. WS	F
GO_BP	GO:0043547	Positive regulation of GTPase activity	0.028085	Ccl5/Ccl3/Ccl4	3	Down	WM vs. WS	F
GO_BP	GO:0051259	Protein complex oligomerization	0.0283073	B2m/Cd74/Rnf213	3	Down	WM vs. WS	F
GO_BP	GO:0061041	Regulation of wound healing	0.0283749	S100a9/Anxa1/Thbs1	3	Up	WM vs. WS	F
GO_BP	GO:0050920	Regulation of chemotaxis	0.0285302	Ccl5/Cd74/Ccl4	3	Down	WM vs. WS	F
GO_BP	GO:0002824	Positive regulation of adaptive immune response based on somatic recombination of immune receptors built from immunoglobulin superfamily domains	0.028638	Cd24a/Il1b/Anxa1	3	Up	WM vs. WS	F
GO_MF	GO:0019838	Growth factor binding	0.029163	Igf1r/Igfbp4/Thbs1	3	Up	WM vs. WS	F
GO_MF	GO:0005201	Extracellular matrix structural constituent	0.029163	Tgfbi/Fn1/Thbs1	3	Up	WM vs. WS	F
GO_BP	GO:0010634	Positive regulation of epithelial cell migration	0.0298528	Mmp9/Anxa1/Thbs1	3	Up	WM vs. WS	F
GO_BP	GO:0050830	Defense response to Gram-positive bacterium	0.0299032	Camp/Ltf/Hmgb2	3	Up	WM vs. WS	F
GO_BP	GO:0070665	Positive regulation of leukocyte proliferation	0.0302852	Cd24a/Il1b/Anxa1	3	Up	WM vs. WS	F
KEGG	mmu05144	Malaria	0.0307063	Hbb-b1/Il1b/Thbs1	3	Up	WM vs. WS	F
GO_BP	GO:1901568	Fatty acid derivative metabolic process	0.0308853	Il1b/Anxa1/Alox5ap	3	Up	WM vs. WS	F
GO_BP	GO:0051250	Negative regulation of lymphocyte activation	0.0324405	Cd44/Cd24a/Anxa1	3	Up	WM vs. WS	F
GO_BP	GO:0045580	Regulation of T cell differentiation	0.0327468	Cd44/Il1b/Anxa1	3	Up	WM vs. WS	F
GO_BP	GO:1990845	Adaptive thermogenesis	0.0327468	G0s2/Lcn2/Igf1r	3	Up	WM vs. WS	F
GO_MF	GO:0008201	Heparin binding	0.0329122	Ltf/Fn1/Thbs1	3	Up	WM vs. WS	F
GO_BP	GO:0010950	Positive regulation of endopeptidase activity	0.033141	S100a9/S100a8/Gsn	3	Up	WM vs. WS	F
GO_BP	GO:0010675	Regulation of cellular carbohydrate metabolic process	0.0340233	Rora/Igfbp4/Ier3	3	Up	WM vs. WS	F
GO_BP	GO:0048660	Regulation of smooth muscle cell proliferation	0.0350478	Mmp9/Igf1r/Thbs1	3	Up	WM vs. WS	F
GO_BP	GO:0007596	Blood coagulation	0.035345	S100a9/Fn1/Thbs1	3	Up	WM vs. WS	F
GO_BP	GO:0010594	Regulation of endothelial cell migration	0.035345	Anxa1/Thbs1/Gadd45a	3	Up	WM vs. WS	F
GO_BP	GO:0051896	Regulation of protein kinase B signaling	0.035345	Igf1r/Thbs1/Gcnt2	3	Up	WM vs. WS	F
GO_BP	GO:0045834	Positive regulation of lipid metabolic process	0.0356762	Il1b/Anxa1/Igf1r	3	Up	WM vs. WS	F
GO_BP	GO:0007599	Hemostasis	0.0359866	S100a9/Fn1/Thbs1	3	Up	WM vs. WS	F
GO_BP	GO:0032874	Positive regulation of stress-activated MAPK cascade	0.0361291	Il1b/Mmp8/Gadd45a	3	Up	WM vs. WS	F
GO_BP	GO:0050817	Coagulation	0.0361291	S100a9/Fn1/Thbs1	3	Up	WM vs. WS	F
GO_BP	GO:0048659	Smooth muscle cell proliferation	0.0365865	Mmp9/Igf1r/Thbs1	3	Up	WM vs. WS	F
GO_BP	GO:0010952	Positive regulation of peptidase activity	0.0365865	S100a9/S100a8/Gsn	3	Up	WM vs. WS	F
GO_BP	GO:0045931	Positive regulation of mitotic cell cycle	0.0365865	Il1b/Anxa1/Igf1r	3	Up	WM vs. WS	F
GO_BP	GO:0070304	Positive regulation of stress-activated protein kinase signaling cascade	0.0365865	Il1b/Mmp8/Gadd45a	3	Up	WM vs. WS	F
GO_BP	GO:0045665	Negative regulation of neuron differentiation	0.0394398	H2-K1/B2m/Lgals1	3	Down	WM vs. WS	F
GO_BP	GO:0016064	Immunoglobulin mediated immune response	0.04162	Cd74/H2-Ab1/Fcer1g	3	Down	WM vs. WS	F
GO_BP	GO:0046890	Regulation of lipid biosynthetic process	0.0430872	Il1b/Anxa1/Igf1r	3	Up	WM vs. WS	F
GO_BP	GO:0019724	B cell mediated immunity	0.0431635	Cd74/H2-Ab1/Fcer1g	3	Down	WM vs. WS	F
GO_BP	GO:0051924	Regulation of calcium ion transport	0.0452539	Ccl5/Ccl4/Gem	3	Down	WM vs. WS	F
GO_BP	GO:0002695	Negative regulation of leukocyte activation	0.0457909	Cd44/Cd24a/Anxa1	3	Up	WM vs. WS	F
GO_BP	GO:0061351	Neural precursor cell proliferation	0.0466783	Cd24a/Il1b/Rora	3	Up	WM vs. WS	F
GO_BP	GO:0022408	Negative regulation of cell-cell adhesion	0.0470169	Cd44/Cd24a/Anxa1	3	Up	WM vs. WS	F
GO_BP	GO:0030217	T cell differentiation	0.0480321	B2m/Cd74/Fcer1g	3	Down	WM vs. WS	F
GO_BP	GO:0006109	Regulation of carbohydrate metabolic process	0.0485725	Rora/Igfbp4/Ier3	3	Up	WM vs. WS	F
GO_MF	GO:0003823	Antigen binding	0.048833	H2-K1/H2-Ab1/H2-Q4	3	Down	WM vs. WS	F
GO_BP	GO:0002822	Regulation of adaptive immune response based on somatic recombination of immune receptors built from immunoglobulin superfamily domains	0.0491536	Cd24a/Il1b/Anxa1	3	Up	WM vs. WS	F
GO_BP	GO:0006911	Phagocytosis, engulfment	0.0491536	Gsn/Thbs1/Sirpa	3	Up	WM vs. WS	F
GO_BP	GO:0071222	Cellular response to lipopolysaccharide	0.0492188	Ccl5/Irf8/B2m	3	Down	WM vs. WS	F
KEGG	mmu05152	Tuberculosis	0.0589722	Cd74/H2-Ab1/Fcer1g	3	Down	WM vs. WS	F
KEGG	mmu04145	Phagosome	0.0589722	H2-K1/H2-Ab1/H2-Q4	3	Down	WM vs. WS	F
KEGG	mmu04062	Chemokine signaling pathway	0.0647445	Ccl5/Ccl3/Ccl4	3	Down	WM vs. WS	F
KEGG	mmu05417	Lipid and atherosclerosis	0.0841916	Ccl5/Ccl3/Ddit3	3	Down	WM vs. WS	F
KEGG	mmu04512	ECM-receptor interaction	0.0856763	Cd44/Fn1/Thbs1	3	Up	WM vs. WS	F
KEGG	mmu05203	Viral carcinogenesis	0.0936829	H2-K1/H2-Q4/Sp100	3	Down	WM vs. WS	F
GO_BP	GO:0002579	Positive regulation of antigen processing and presentation	0.00173321	Cd74/H2-Ab1	2	Down	WM vs. WS	F
GO_BP	GO:0043922	Negative regulation by host of viral transcription	0.00192456	Ccl5/Ccl4	2	Down	WM vs. WS	F
GO_BP	GO:2000343	Positive regulation of chemokine (C-X-C motif) ligand 2 production	0.00192456	Ccl5/Cd74	2	Down	WM vs. WS	F
GO_BP	GO:0072683	T cell extravasation	0.00246624	Ccl5/Itgal	2	Down	WM vs. WS	F
GO_BP	GO:0072567	Chemokine (C-X-C motif) ligand 2 production	0.00306502	Ccl5/Cd74	2	Down	WM vs. WS	F
GO_BP	GO:2000341	Regulation of chemokine (C-X-C motif) ligand 2 production	0.00306502	Ccl5/Cd74	2	Down	WM vs. WS	F
GO_BP	GO:0140131	Positive regulation of lymphocyte chemotaxis	0.00337624	Ccl5/Ccl4	2	Down	WM vs. WS	F
GO_MF	GO:0030492	Hemoglobin binding	0.00391583	Hbb-b1/Hp	2	Up	WM vs. WS	F
GO_MF	GO:0031994	Insulin-like growth factor I binding	0.00391583	Igf1r/Igfbp4	2	Up	WM vs. WS	F
GO_BP	GO:0019732	Antifungal humoral response	0.00395751	Camp/Ltf	2	Up	WM vs. WS	F
GO_BP	GO:0061081	Positive regulation of myeloid leukocyte cytokine production involved in immune response	0.00408882	Cd74/Fcer1g	2	Down	WM vs. WS	F
GO_MF	GO:0042610	CD8 receptor binding	0.00412788	H2-K1/H2-Q4	2	Down	WM vs. WS	F
GO_MF	GO:0030881	Beta-2-microglobulin binding	0.00412788	H2-K1/H2-Q4	2	Down	WM vs. WS	F
GO_MF	GO:0046977	TAP binding	0.00412788	H2-K1/H2-Q4	2	Down	WM vs. WS	F
GO_MF	GO:0035325	Toll-like receptor binding	0.00437904	S100a9/S100a8	2	Up	WM vs. WS	F
GO_BP	GO:0002577	Regulation of antigen processing and presentation	0.00438579	Cd74/H2-Ab1	2	Down	WM vs. WS	F
GO_BP	GO:0033033	Negative regulation of myeloid cell apoptotic process	0.00438579	Ccl5/Fcer1g	2	Down	WM vs. WS	F
GO_BP	GO:0048245	Eosinophil chemotaxis	0.00438579	Ccl5/Ccl4	2	Down	WM vs. WS	F
GO_BP	GO:2001280	Positive regulation of unsaturated fatty acid biosynthetic process	0.00463477	Il1b/Anxa1	2	Up	WM vs. WS	F
GO_BP	GO:1901623	Regulation of lymphocyte chemotaxis	0.00468486	Ccl5/Ccl4	2	Down	WM vs. WS	F
GO_BP	GO:0031392	Regulation of prostaglandin biosynthetic process	0.00530173	Il1b/Anxa1	2	Up	WM vs. WS	F
GO_BP	GO:0072677	Eosinophil migration	0.00576294	Ccl5/Ccl4	2	Down	WM vs. WS	F
GO_BP	GO:0061052	Negative regulation of cell growth involved in cardiac muscle cell development	0.00601878	Rgs2/Pi16	2	Up	WM vs. WS	F
GO_BP	GO:0032897	Negative regulation of viral transcription	0.00606477	Ccl5/Ccl4	2	Down	WM vs. WS	F
GO_MF	GO:0042608	T cell receptor binding	0.00634393	H2-K1/H2-Q4	2	Down	WM vs. WS	F
GO_BP	GO:2001279	Regulation of unsaturated fatty acid biosynthetic process	0.00666547	Il1b/Anxa1	2	Up	WM vs. WS	F
GO_CC	GO:0005797	Golgi medial cisterna	0.0068863	H2-K1/H2-Q4	2	Down	WM vs. WS	F
GO_BP	GO:0033690	Positive regulation of osteoblast proliferation	0.00722139	Ltf/Igf1r	2	Up	WM vs. WS	F
GO_BP	GO:0090594	Inflammatory response to wounding	0.00722139	Cd44/Cd24a	2	Up	WM vs. WS	F
GO_BP	GO:0019835	Cytolysis	0.00727161	Gzma/Gzmb	2	Down	WM vs. WS	F
GO_CC	GO:0030670	Phagocytic vesicle membrane	0.00755764	H2-K1/B2m	2	Down	WM vs. WS	F
GO_BP	GO:0018119	Peptidyl-cysteine S-nitrosylation	0.00780501	S100a9/S100a8	2	Up	WM vs. WS	F
GO_BP	GO:0097284	Hepatocyte apoptotic process	0.00780501	Gsn/Igf1r	2	Up	WM vs. WS	F
GO_BP	GO:1903729	Regulation of plasma membrane organization	0.00780501	S100a9/Gsn	2	Up	WM vs. WS	F
GO_BP	GO:2001267	Regulation of cysteine-type endopeptidase activity involved in apoptotic signaling pathway	0.00780501	Mmp9/Gsn	2	Up	WM vs. WS	F
GO_BP	GO:0061082	Myeloid leukocyte cytokine production	0.00821076	Cd74/Fcer1g	2	Down	WM vs. WS	F
GO_BP	GO:0017014	Protein nitrosylation	0.00863816	S100a9/S100a8	2	Up	WM vs. WS	F
GO_BP	GO:0032682	Negative regulation of chemokine production	0.00863816	Cd24a/Sirpa	2	Up	WM vs. WS	F
GO_BP	GO:0032673	Regulation of interleukin-4 production	0.00921444	Fcer1g/Ddit3	2	Down	WM vs. WS	F
GO_BP	GO:0060192	Negative regulation of lipase activity	0.00930343	Anxa1/Rgs2	2	Up	WM vs. WS	F
GO_BP	GO:0002486	Antigen processing and presentation of endogenous peptide antigen via MHC class I via ER pathway, TAP-independent	0.00941179	H2-K1/H2-Q4	2	Down	WM vs. WS	F
GO_BP	GO:0042119	Neutrophil activation	0.00941179	Ccl5/Fcer1g	2	Down	WM vs. WS	F
GO_BP	GO:0045672	Positive regulation of osteoclast differentiation	0.00941179	Ccl5/Ccl3	2	Down	WM vs. WS	F
GO_BP	GO:0002476	Antigen processing and presentation of endogenous peptide antigen via MHC class Ib	0.00979614	H2-K1/H2-Q4	2	Down	WM vs. WS	F
GO_BP	GO:0002484	Antigen processing and presentation of endogenous peptide antigen via MHC class I via ER pathway	0.00979614	H2-K1/H2-Q4	2	Down	WM vs. WS	F
GO_BP	GO:0033032	Regulation of myeloid cell apoptotic process	0.00979614	Ccl5/Fcer1g	2	Down	WM vs. WS	F
GO_BP	GO:0002544	Chronic inflammatory response	0.00991534	S100a9/Camp	2	Up	WM vs. WS	F
GO_BP	GO:0071605	Monocyte chemotactic protein-1 production	0.00991534	Cd24a/Il1b	2	Up	WM vs. WS	F
GO_BP	GO:0071637	Regulation of monocyte chemotactic protein-1 production	0.00991534	Cd24a/Il1b	2	Up	WM vs. WS	F
GO_BP	GO:1903960	Negative regulation of anion transmembrane transport	0.00991534	Thbs1/Rgs2	2	Up	WM vs. WS	F
GO_CC	GO:0070971	Endoplasmic reticulum exit site	0.0100268	H2-K1/H2-Q4	2	Down	WM vs. WS	F
GO_BP	GO:0034110	Regulation of homotypic cell-cell adhesion	0.010306	Ccl5/Lgals1	2	Down	WM vs. WS	F
GO_BP	GO:0002218	Activation of innate immune response	0.011092	Klre1/Zbp1	2	Down	WM vs. WS	F
GO_BP	GO:0002675	Positive regulation of acute inflammatory response	0.011092	Ccl5/Fcer1g	2	Down	WM vs. WS	F
GO_BP	GO:0051956	Negative regulation of amino acid transport	0.0116172	Il1b/Rgs2	2	Up	WM vs. WS	F
GO_BP	GO:2000726	Negative regulation of cardiac muscle cell differentiation	0.0116172	Rgs2/Pi16	2	Up	WM vs. WS	F
GO_BP	GO:0033028	Myeloid cell apoptotic process	0.0120183	Ccl5/Fcer1g	2	Down	WM vs. WS	F
GO_BP	GO:0036230	Granulocyte activation	0.0120183	Ccl5/Fcer1g	2	Down	WM vs. WS	F
GO_BP	GO:2000403	Positive regulation of lymphocyte migration	0.0120183	Ccl5/Ccl4	2	Down	WM vs. WS	F
KEGG	mmu05310	Asthma	0.0120341	H2-Ab1/Fcer1g	2	Down	WM vs. WS	F
GO_BP	GO:0000272	Polysaccharide catabolic process	0.012217	Chil3/Pygl	2	Up	WM vs. WS	F
GO_BP	GO:0046597	Negative regulation of viral entry into host cell	0.012217	Ifitm1/Gsn	2	Up	WM vs. WS	F
GO_BP	GO:0032633	Interleukin-4 production	0.0124132	Fcer1g/Ddit3	2	Down	WM vs. WS	F
GO_BP	GO:0002827	Positive regulation of T-helper 1 type immune response	0.0128477	Il1b/Anxa1	2	Up	WM vs. WS	F
GO_BP	GO:0071276	Cellular response to cadmium ion	0.0128477	Mmp9/Gsn	2	Up	WM vs. WS	F
GO_BP	GO:0042771	Intrinsic apoptotic signaling pathway in response to DNA damage by p53 class mediator	0.013601	Shisa5/Cd74	2	Down	WM vs. WS	F
GO_BP	GO:0046782	Regulation of viral transcription	0.013601	Ccl5/Ccl4	2	Down	WM vs. WS	F
GO_BP	GO:0050765	Negative regulation of phagocytosis	0.0136561	Prtn3/Sirpa	2	Up	WM vs. WS	F
GO_CC	GO:0030666	Endocytic vesicle membrane	0.0140334	H2-K1/B2m	2	Down	WM vs. WS	F
GO_BP	GO:1905208	Negative regulation of cardiocyte differentiation	0.0145398	Rgs2/Pi16	2	Up	WM vs. WS	F
GO_BP	GO:0001961	Positive regulation of cytokine-mediated signaling pathway	0.0146334	Cd74/Zbp1	2	Down	WM vs. WS	F
GO_BP	GO:0034340	Response to type I interferon	0.0146334	Zbp1/Isg15	2	Down	WM vs. WS	F
GO_BP	GO:0010575	Positive regulation of vascular endothelial growth factor production	0.0151516	Il1b/Rora	2	Up	WM vs. WS	F
GO_BP	GO:0033622	Integrin activation	0.0151516	Cd24a/Fn1	2	Up	WM vs. WS	F
GO_BP	GO:0045723	Positive regulation of fatty acid biosynthetic process	0.0151516	Il1b/Anxa1	2	Up	WM vs. WS	F
GO_BP	GO:0019083	Viral transcription	0.0151985	Ccl5/Ccl4	2	Down	WM vs. WS	F
GO_BP	GO:0048246	Macrophage chemotaxis	0.0155784	Ccl5/Ccl3	2	Down	WM vs. WS	F
GO_BP	GO:0030194	Positive regulation of blood coagulation	0.0156263	S100a9/Thbs1	2	Up	WM vs. WS	F
GO_BP	GO:0030212	Hyaluronan metabolic process	0.0156263	Cd44/Il1b	2	Up	WM vs. WS	F
GO_BP	GO:0033688	Regulation of osteoblast proliferation	0.0156263	Ltf/Igf1r	2	Up	WM vs. WS	F
GO_BP	GO:0045730	Respiratory burst	0.0156263	Cd24a/Jchain	2	Up	WM vs. WS	F
GO_BP	GO:0090023	Positive regulation of neutrophil chemotaxis	0.0156263	Il1b/Cxcr2	2	Up	WM vs. WS	F
GO_BP	GO:1900048	Positive regulation of hemostasis	0.0156263	S100a9/Thbs1	2	Up	WM vs. WS	F
GO_BP	GO:0050850	Positive regulation of calcium-mediated signaling	0.0160873	Ccl4/Itgal	2	Down	WM vs. WS	F
GO_BP	GO:0006026	Aminoglycan catabolic process	0.0161785	Chil3/Cd44	2	Up	WM vs. WS	F
GO_BP	GO:0042744	Hydrogen peroxide catabolic process	0.0161785	Hbb-b1/Hp	2	Up	WM vs. WS	F
GO_BP	GO:1900745	Positive regulation of p38MAPK cascade	0.0161785	Il1b/Gadd45a	2	Up	WM vs. WS	F
GO_BP	GO:1903671	Negative regulation of sprouting angiogenesis	0.0161785	Klf2/Thbs1	2	Up	WM vs. WS	F
GO_BP	GO:2000178	Negative regulation of neural precursor cell proliferation	0.0161785	Cd24a/Il1b	2	Up	WM vs. WS	F
GO_MF	GO:0005520	Insulin-like growth factor binding	0.0164613	Igf1r/Igfbp4	2	Up	WM vs. WS	F
GO_BP	GO:0001516	Prostaglandin biosynthetic process	0.0165057	Il1b/Anxa1	2	Up	WM vs. WS	F
GO_BP	GO:0010893	Positive regulation of steroid biosynthetic process	0.0165057	Il1b/Igf1r	2	Up	WM vs. WS	F
GO_BP	GO:0043032	Positive regulation of macrophage activation	0.0165057	Mmp8/Thbs1	2	Up	WM vs. WS	F
GO_BP	GO:0046457	Prostanoid biosynthetic process	0.0165057	Il1b/Anxa1	2	Up	WM vs. WS	F
GO_BP	GO:0061050	Regulation of cell growth involved in cardiac muscle cell development	0.0165057	Rgs2/Pi16	2	Up	WM vs. WS	F
GO_BP	GO:0071624	Positive regulation of granulocyte chemotaxis	0.0165057	Il1b/Cxcr2	2	Up	WM vs. WS	F
GO_BP	GO:0007157	Heterophilic cell-cell adhesion via plasma membrane cell adhesion molecules	0.0165769	Lgals1/Itgal	2	Down	WM vs. WS	F
GO_BP	GO:0043392	Negative regulation of DNA binding	0.0168049	Gzma/Ddit3	2	Down	WM vs. WS	F
GO_BP	GO:0045646	Regulation of erythrocyte differentiation	0.0168049	B2m/Isg15	2	Down	WM vs. WS	F
GO_BP	GO:0070229	Negative regulation of lymphocyte apoptotic process	0.0168049	Ccl5/Cd74	2	Down	WM vs. WS	F
GO_MF	GO:0001530	Lipopolysaccharide binding	0.0170233	Camp/Ltf	2	Up	WM vs. WS	F
GO_MF	GO:0001968	Fibronectin binding	0.017034	Mmp9/Thbs1	2	Up	WM vs. WS	F
GO_MF	GO:0098632	Cell-cell adhesion mediator activity	0.017034	Emb/Sirpa	2	Up	WM vs. WS	F
GO_BP	GO:0002825	Regulation of T-helper 1 type immune response	0.0171765	Il1b/Anxa1	2	Up	WM vs. WS	F
GO_BP	GO:0050820	Positive regulation of coagulation	0.0171765	S100a9/Thbs1	2	Up	WM vs. WS	F
GO_BP	GO:0032722	Positive regulation of chemokine production	0.0172941	Ccl5/Cd74	2	Down	WM vs. WS	F
GO_BP	GO:0060760	Positive regulation of response to cytokine stimulus	0.0172941	Cd74/Zbp1	2	Down	WM vs. WS	F
GO_BP	GO:0032757	Positive regulation of interleukin-8 production	0.0176076	Cd74/Ddit3	2	Down	WM vs. WS	F
GO_BP	GO:0033687	Osteoblast proliferation	0.017983	Ltf/Igf1r	2	Up	WM vs. WS	F
GO_BP	GO:0002902	Regulation of B cell apoptotic process	0.018585	Cd44/Cd24a	2	Up	WM vs. WS	F
GO_BP	GO:0010574	Regulation of vascular endothelial growth factor production	0.018585	Il1b/Rora	2	Up	WM vs. WS	F
GO_BP	GO:0010614	Negative regulation of cardiac muscle hypertrophy	0.018585	Rgs2/Pi16	2	Up	WM vs. WS	F
GO_BP	GO:0032743	Positive regulation of interleukin-2 production	0.018585	Il1b/Anxa1	2	Up	WM vs. WS	F
GO_BP	GO:0055022	Negative regulation of cardiac muscle tissue growth	0.018585	Rgs2/Pi16	2	Up	WM vs. WS	F
GO_BP	GO:0061117	Negative regulation of heart growth	0.018585	Rgs2/Pi16	2	Up	WM vs. WS	F
GO_BP	GO:2000515	Negative regulation of CD4-positive, alpha-beta T cell activation	0.018585	Cd44/Anxa1	2	Up	WM vs. WS	F
GO_BP	GO:0002673	Regulation of acute inflammatory response	0.0193663	Ccl5/Fcer1g	2	Down	WM vs. WS	F
GO_BP	GO:0060740	Prostate gland epithelium morphogenesis	0.0196084	Cd44/Igf1r	2	Up	WM vs. WS	F
GO_BP	GO:0014741	Negative regulation of muscle hypertrophy	0.0200642	Rgs2/Pi16	2	Up	WM vs. WS	F
GO_BP	GO:0043537	Negative regulation of blood vessel endothelial cell migration	0.0200642	Thbs1/Gadd45a	2	Up	WM vs. WS	F
GO_BP	GO:0060512	Prostate gland morphogenesis	0.0200642	Cd44/Igf1r	2	Up	WM vs. WS	F
GO_BP	GO:0071634	Regulation of transforming growth factor beta production	0.0200642	Cd24a/Thbs1	2	Up	WM vs. WS	F
GO_BP	GO:0090022	Regulation of neutrophil chemotaxis	0.0200642	Il1b/Cxcr2	2	Up	WM vs. WS	F
GO_MF	GO:0030547	Receptor inhibitor activity	0.0205417	Ccl5/Ly6e	2	Down	WM vs. WS	F
GO_BP	GO:0046686	Response to cadmium ion	0.0206614	Mmp9/Gsn	2	Up	WM vs. WS	F
GO_BP	GO:0050832	Defense response to fungus	0.0206614	Camp/Ltf	2	Up	WM vs. WS	F
GO_BP	GO:0071622	Regulation of granulocyte chemotaxis	0.0206683	Ccl5/Cd74	2	Down	WM vs. WS	F
GO_MF	GO:0042287	MHC protein binding	0.0209244	H2-K1/Cd74	2	Down	WM vs. WS	F
GO_BP	GO:0010573	Vascular endothelial growth factor production	0.021121	Il1b/Rora	2	Up	WM vs. WS	F
GO_BP	GO:0048009	Insulin-like growth factor receptor signaling pathway	0.021121	Igf1r/Igfbp4	2	Up	WM vs. WS	F
GO_BP	GO:0071604	Transforming growth factor beta production	0.021121	Cd24a/Thbs1	2	Up	WM vs. WS	F
GO_BP	GO:1902624	Positive regulation of neutrophil migration	0.021121	Il1b/Cxcr2	2	Up	WM vs. WS	F
GO_BP	GO:2000191	Regulation of fatty acid transport	0.021121	Il1b/Thbs1	2	Up	WM vs. WS	F
GO_CC	GO:0031985	Golgi cisterna	0.021145	H2-K1/H2-Q4	2	Down	WM vs. WS	F
GO_BP	GO:0045071	Negative regulation of viral genome replication	0.0212796	Ccl5/Isg15	2	Down	WM vs. WS	F
GO_BP	GO:0002675	Positive regulation of acute inflammatory response	0.0219942	Il1b/Alox5ap	2	Up	WM vs. WS	F
GO_BP	GO:0072678	T cell migration	0.0224099	Ccl5/Itgal	2	Down	WM vs. WS	F
GO_BP	GO:1905517	Macrophage migration	0.0224099	Ccl5/Ccl3	2	Down	WM vs. WS	F
GO_BP	GO:2000401	Regulation of lymphocyte migration	0.0224099	Ccl5/Ccl4	2	Down	WM vs. WS	F
GO_CC	GO:0042581	Specific granule	0.022544	Camp/Ltf	2	Up	WM vs. WS	F
GO_CC	GO:0031838	Haptoglobin-hemoglobin complex	0.022544	Hbb-b1/Hp	2	Up	WM vs. WS	F
GO_BP	GO:0045940	Positive regulation of steroid metabolic process	0.0226587	Il1b/Igf1r	2	Up	WM vs. WS	F
GO_BP	GO:0046640	Regulation of alpha-beta T cell proliferation	0.0226587	Cd44/Cd24a	2	Up	WM vs. WS	F
GO_BP	GO:0051953	Negative regulation of amine transport	0.0226587	Il1b/Rgs2	2	Up	WM vs. WS	F
GO_BP	GO:1904037	Positive regulation of epithelial cell apoptotic process	0.0226587	Gsn/Thbs1	2	Up	WM vs. WS	F
GO_BP	GO:0051851	Modulation by host of symbiont process	0.0230345	Ccl5/Ccl4	2	Down	WM vs. WS	F
GO_BP	GO:0019080	Viral gene expression	0.0235519	Ccl5/Ccl4	2	Down	WM vs. WS	F
GO_BP	GO:0032613	Interleukin-10 production	0.0235519	Fcer1g/Isg15	2	Down	WM vs. WS	F
GO_BP	GO:0090049	Regulation of cell migration involved in sprouting angiogenesis	0.02374	Anxa1/Thbs1	2	Up	WM vs. WS	F
GO_BP	GO:1903959	Regulation of anion transmembrane transport	0.0245118	Thbs1/Rgs2	2	Up	WM vs. WS	F
GO_BP	GO:1904645	Response to amyloid-beta	0.0245118	Mmp9/Igf1r	2	Up	WM vs. WS	F
GO_BP	GO:0045454	Cell redox homeostasis	0.0252265	Sh3bgrl3/Ddit3	2	Down	WM vs. WS	F
GO_BP	GO:1900744	Regulation of p38MAPK cascade	0.0255208	Il1b/Gadd45a	2	Up	WM vs. WS	F
GO_MF	GO:0001965	G-protein alpha-subunit binding	0.0255338	Igf1r/Rgs2	2	Up	WM vs. WS	F
GO_MF	GO:0098631	Cell adhesion mediator activity	0.0255338	Emb/Sirpa	2	Up	WM vs. WS	F
GO_BP	GO:0006509	Membrane protein ectodomain proteolysis	0.0263123	Prtn3/Il1b	2	Up	WM vs. WS	F
GO_BP	GO:0046633	Alpha-beta T cell proliferation	0.0263123	Cd44/Cd24a	2	Up	WM vs. WS	F
GO_BP	GO:0051154	Negative regulation of striated muscle cell differentiation	0.0263123	Rgs2/Pi16	2	Up	WM vs. WS	F
GO_BP	GO:0001783	B cell apoptotic process	0.0267335	Cd44/Cd24a	2	Up	WM vs. WS	F
GO_BP	GO:0003298	Physiological muscle hypertrophy	0.0267335	Rgs2/Pi16	2	Up	WM vs. WS	F
GO_BP	GO:0003301	Physiological cardiac muscle hypertrophy	0.0267335	Rgs2/Pi16	2	Up	WM vs. WS	F
GO_BP	GO:0042304	Regulation of fatty acid biosynthetic process	0.0267335	Il1b/Anxa1	2	Up	WM vs. WS	F
GO_BP	GO:0046636	Negative regulation of alpha-beta T cell activation	0.0267335	Cd44/Anxa1	2	Up	WM vs. WS	F
GO_BP	GO:0055026	Negative regulation of cardiac muscle tissue development	0.0267335	Rgs2/Pi16	2	Up	WM vs. WS	F
GO_BP	GO:0061049	Cell growth involved in cardiac muscle cell development	0.0267335	Rgs2/Pi16	2	Up	WM vs. WS	F
GO_BP	GO:0046621	Negative regulation of organ growth	0.0274393	Rgs2/Pi16	2	Up	WM vs. WS	F
GO_BP	GO:0048821	Erythrocyte development	0.0274393	Hbb-b1/Klf2	2	Up	WM vs. WS	F
GO_BP	GO:0032677	Regulation of interleukin-8 production	0.0278181	Cd74/Ddit3	2	Down	WM vs. WS	F
GO_BP	GO:0045923	Positive regulation of fatty acid metabolic process	0.0283749	Il1b/Anxa1	2	Up	WM vs. WS	F
GO_BP	GO:0006636	Unsaturated fatty acid biosynthetic process	0.0292807	Il1b/Anxa1	2	Up	WM vs. WS	F
GO_BP	GO:0045123	Cellular extravasation	0.0296733	Ccl5/Itgal	2	Down	WM vs. WS	F
GO_BP	GO:0010718	Positive regulation of epithelial to mesenchymal transition	0.0298528	Il1b/Gcnt2	2	Up	WM vs. WS	F
GO_BP	GO:0042088	T-helper 1 type immune response	0.0298528	Il1b/Anxa1	2	Up	WM vs. WS	F
GO_BP	GO:0043124	Negative regulation of I-kappaB kinase/NF-kappaB signaling	0.0298528	Rora/Sirpa	2	Up	WM vs. WS	F
GO_BP	GO:0043277	Apoptotic cell clearance	0.0298528	Anxa1/Thbs1	2	Up	WM vs. WS	F
GO_BP	GO:0045581	Negative regulation of T cell differentiation	0.0298528	Cd44/Anxa1	2	Up	WM vs. WS	F
GO_BP	GO:0038066	P38MAPK cascade	0.030579	Il1b/Gadd45a	2	Up	WM vs. WS	F
GO_BP	GO:0046596	Regulation of viral entry into host cell	0.030579	Ifitm1/Gsn	2	Up	WM vs. WS	F
GO_BP	GO:1902622	Regulation of neutrophil migration	0.030579	Il1b/Cxcr2	2	Up	WM vs. WS	F
GO_BP	GO:0006692	Prostanoid metabolic process	0.0312424	Il1b/Anxa1	2	Up	WM vs. WS	F
GO_BP	GO:0006693	Prostaglandin metabolic process	0.0312424	Il1b/Anxa1	2	Up	WM vs. WS	F
GO_BP	GO:1902041	Regulation of extrinsic apoptotic signaling pathway via death domain receptors	0.0312424	Hmgb2/Thbs1	2	Up	WM vs. WS	F
GO_BP	GO:2000725	Regulation of cardiac muscle cell differentiation	0.0312424	Rgs2/Pi16	2	Up	WM vs. WS	F
GO_BP	GO:0032637	Interleukin-8 production	0.0316899	Cd74/Ddit3	2	Down	WM vs. WS	F
GO_BP	GO:0032642	Regulation of chemokine production	0.0316899	Ccl5/Cd74	2	Down	WM vs. WS	F
GO_BP	GO:0034109	Homotypic cell-cell adhesion	0.0316899	Ccl5/Lgals1	2	Down	WM vs. WS	F
GO_BP	GO:0045670	Regulation of osteoclast differentiation	0.0322283	Ccl5/Ccl3	2	Down	WM vs. WS	F
GO_BP	GO:0051865	Protein autoubiquitination	0.0322283	Trim30a/Rnf213	2	Down	WM vs. WS	F
GO_BP	GO:0018198	Peptidyl-cysteine modification	0.0323201	S100a9/S100a8	2	Up	WM vs. WS	F
GO_BP	GO:0032309	Icosanoid secretion	0.0323201	Il1b/Anxa1	2	Up	WM vs. WS	F
GO_BP	GO:0031663	Lipopolysaccharide-mediated signaling pathway	0.0330561	Ltf/Il1b	2	Up	WM vs. WS	F
GO_BP	GO:0070228	Regulation of lymphocyte apoptotic process	0.0333054	Ccl5/Cd74	2	Down	WM vs. WS	F
GO_BP	GO:0072332	Intrinsic apoptotic signaling pathway by p53 class mediator	0.0333054	Shisa5/Cd74	2	Down	WM vs. WS	F
GO_BP	GO:0032602	Chemokine production	0.0338442	Ccl5/Cd74	2	Down	WM vs. WS	F
GO_BP	GO:0009620	Response to fungus	0.0340233	Camp/Ltf	2	Up	WM vs. WS	F
GO_BP	GO:0032757	Positive regulation of interleukin-8 production	0.0340233	Camp/Il1b	2	Up	WM vs. WS	F
GO_BP	GO:0032729	Positive regulation of interferon-gamma production	0.0345286	Irf8/Klre1	2	Down	WM vs. WS	F
GO_BP	GO:0010596	Negative regulation of endothelial cell migration	0.0347016	Thbs1/Gadd45a	2	Up	WM vs. WS	F
GO_BP	GO:0032648	Regulation of interferon-beta production	0.0347016	Hmgb2/Sirpa	2	Up	WM vs. WS	F
GO_BP	GO:0032720	Negative regulation of tumor necrosis factor production	0.0347016	Cd24a/Sirpa	2	Up	WM vs. WS	F
GO_BP	GO:0051955	Regulation of amino acid transport	0.0347016	Il1b/Rgs2	2	Up	WM vs. WS	F
GO_BP	GO:0052372	Modulation by symbiont of entry into host	0.0347016	Ifitm1/Gsn	2	Up	WM vs. WS	F
GO_BP	GO:0043525	Positive regulation of neuron apoptotic process	0.0352164	Ccl3/Ddit3	2	Down	WM vs. WS	F
GO_BP	GO:0042743	Hydrogen peroxide metabolic process	0.035345	Hbb-b1/Hp	2	Up	WM vs. WS	F
GO_BP	GO:1903556	Negative regulation of tumor necrosis factor superfamily cytokine production	0.035345	Cd24a/Sirpa	2	Up	WM vs. WS	F
GO_MF	GO:0030170	Pyridoxal phosphate binding	0.0355041	Pygl/Hdc	2	Up	WM vs. WS	F
GO_MF	GO:0004601	Peroxidase activity	0.0355041	Hbb-b1/Alox5ap	2	Up	WM vs. WS	F
GO_MF	GO:0070279	Vitamin B6 binding	0.0355041	Pygl/Hdc	2	Up	WM vs. WS	F
GO_BP	GO:0002042	Cell migration involved in sprouting angiogenesis	0.0359866	Anxa1/Thbs1	2	Up	WM vs. WS	F
GO_BP	GO:0002673	Regulation of acute inflammatory response	0.0359866	Il1b/Alox5ap	2	Up	WM vs. WS	F
GO_BP	GO:0006826	Iron ion transport	0.0359866	Ltf/Lcn2	2	Up	WM vs. WS	F
GO_BP	GO:0032608	Interferon-beta production	0.0359866	Hmgb2/Sirpa	2	Up	WM vs. WS	F
GO_BP	GO:0033619	Membrane protein proteolysis	0.0359866	Prtn3/Il1b	2	Up	WM vs. WS	F
GO_BP	GO:0045620	Negative regulation of lymphocyte differentiation	0.0365865	Cd44/Anxa1	2	Up	WM vs. WS	F
GO_BP	GO:0061900	Glial cell activation	0.0365865	Il1b/Mmp8	2	Up	WM vs. WS	F
GO_BP	GO:0071715	Icosanoid transport	0.0365865	Il1b/Anxa1	2	Up	WM vs. WS	F
GO_BP	GO:1901571	Fatty acid derivative transport	0.0365865	Il1b/Anxa1	2	Up	WM vs. WS	F
GO_BP	GO:1903901	Negative regulation of viral life cycle	0.0367554	Ccl5/Isg15	2	Down	WM vs. WS	F
GO_BP	GO:0051817	Modulation of process of other organism involved in symbiotic interaction	0.037455	Ccl5/Ccl4	2	Down	WM vs. WS	F
GO_BP	GO:0043536	Positive regulation of blood vessel endothelial cell migration	0.0375337	Anxa1/Thbs1	2	Up	WM vs. WS	F
GO_CC	GO:0005795	Golgi stack	0.0380018	H2-K1/H2-Q4	2	Down	WM vs. WS	F
GO_BP	GO:0010517	Regulation of phospholipase activity	0.0384433	Anxa1/Rgs2	2	Up	WM vs. WS	F
GO_BP	GO:0032663	Regulation of interleukin-2 production	0.0384433	Il1b/Anxa1	2	Up	WM vs. WS	F
GO_BP	GO:0035690	Cellular response to drug	0.0384433	Il1b/Rnf149	2	Up	WM vs. WS	F
GO_BP	GO:0051703	Intraspecies interaction between organisms	0.0384433	Ltf/Il1b	2	Up	WM vs. WS	F
GO_BP	GO:2001238	Positive regulation of extrinsic apoptotic signaling pathway	0.0409406	G0s2/Thbs1	2	Up	WM vs. WS	F
GO_MF	GO:0016684	Oxidoreductase activity, acting on peroxide as acceptor	0.0413282	Hbb-b1/Alox5ap	2	Up	WM vs. WS	F
GO_BP	GO:0051702	Interaction with symbiont	0.0415077	Ccl5/Ccl4	2	Down	WM vs. WS	F
GO_BP	GO:0010812	Negative regulation of cell-substrate adhesion	0.0417654	Thbs1/Gcnt2	2	Up	WM vs. WS	F
GO_BP	GO:0042698	Ovulation cycle	0.0417654	Anxa1/Igf1r	2	Up	WM vs. WS	F
GO_BP	GO:0031640	Killing of cells of other organism	0.0427888	Camp/Ltf	2	Up	WM vs. WS	F
GO_BP	GO:0051148	Negative regulation of muscle cell differentiation	0.0427888	Rgs2/Pi16	2	Up	WM vs. WS	F
GO_BP	GO:1905207	Regulation of cardiocyte differentiation	0.0427888	Rgs2/Pi16	2	Up	WM vs. WS	F
GO_BP	GO:0033077	T cell differentiation in thymus	0.0444177	B2m/Cd74	2	Down	WM vs. WS	F
GO_BP	GO:0045445	Myoblast differentiation	0.0444177	Lgals1/Ddit3	2	Down	WM vs. WS	F
GO_MF	GO:0050840	Extracellular matrix binding	0.0445558	Tgfbi/Thbs1	2	Up	WM vs. WS	F
GO_BP	GO:0015909	Long-chain fatty acid transport	0.0450559	Anxa1/Thbs1	2	Up	WM vs. WS	F
GO_BP	GO:1903510	Mucopolysaccharide metabolic process	0.0450559	Cd44/Il1b	2	Up	WM vs. WS	F
GO_BP	GO:0042093	T-helper cell differentiation	0.0458829	Anxa1/Rora	2	Up	WM vs. WS	F
GO_BP	GO:0045840	Positive regulation of mitotic nuclear division	0.0458829	Il1b/Igf1r	2	Up	WM vs. WS	F
GO_BP	GO:2000514	Regulation of CD4-positive, alpha-beta T cell activation	0.0458829	Cd44/Anxa1	2	Up	WM vs. WS	F
GO_BP	GO:0002294	CD4-positive, alpha-beta T cell differentiation involved in immune response	0.0469217	Anxa1/Rora	2	Up	WM vs. WS	F
GO_BP	GO:0032623	Interleukin-2 production	0.0469217	Il1b/Anxa1	2	Up	WM vs. WS	F
GO_BP	GO:0045069	Regulation of viral genome replication	0.0477504	Ccl5/Isg15	2	Down	WM vs. WS	F
GO_BP	GO:0002293	Alpha-beta T cell differentiation involved in immune response	0.0478555	Anxa1/Rora	2	Up	WM vs. WS	F
GO_BP	GO:0070613	Regulation of protein processing	0.0478555	Gsn/Thbs1	2	Up	WM vs. WS	F
GO_BP	GO:0002287	Alpha-beta T cell activation involved in immune response	0.0485725	Anxa1/Rora	2	Up	WM vs. WS	F
GO_BP	GO:0030837	Negative regulation of actin filament polymerization	0.0485725	Gsn/Ssh2	2	Up	WM vs. WS	F
GO_BP	GO:0046635	Positive regulation of alpha-beta T cell activation	0.0485725	Cd24a/Anxa1	2	Up	WM vs. WS	F
GO_BP	GO:2000378	Negative regulation of reactive oxygen species metabolic process	0.0485725	Hp/Sirpa	2	Up	WM vs. WS	F
GO_BP	GO:2001244	Positive regulation of intrinsic apoptotic signaling pathway	0.0485725	S100a9/S100a8	2	Up	WM vs. WS	F
GO_BP	GO:0031638	Zymogen activation	0.0496146	Hp/Thbs1	2	Up	WM vs. WS	F
GO_BP	GO:0042102	Positive regulation of T cell proliferation	0.049999	Ccl5/Itgal	2	Down	WM vs. WS	F
KEGG	mmu05144	Malaria	0.0503928	Itgal/Klra4	2	Down	WM vs. WS	F
GO_CC	GO:0005840	Ribosome	1.00394e-44	Uba52/Rpl32/Rps3/Rpl13/Rpl19/Rps23/Rplp0/Rps16/Rpl17/Rpl18/Rps11/Rpl10/Rpl6/Rps19/Rpl10a/Rpl21/Rpl15/Rps18/Rpl35/Rpl27a/Rps2/Rpl23a/Rpl37rt/Rpl4/Rpl14/Rps4x/Rpl26/Rps5/Rps25/Rpl8/Rps15/Rps6/Eif3h/Rps24/Rps13/Rpl7/Rps3a1/Rpl22l1/Btf3/Mrpl4/Mrpl24/Mrps24/Ndufa7/Mrpl23/Mrps16/Aurkaip1/Mrpl30/Mrpl54/Mrpl20/Mrps26/Mrps23/Mrps36/Mrpl41/Malsu1/Mrpl21/Mrps7	56	Up	DM vs. WM	F
GO_CC	GO:0044391	Ribosomal subunit	3.05063e-41	Uba52/Rpl32/Rps3/Rpl13/Rpl19/Rps23/Rplp0/Rps16/Rpl17/Rpl18/Rps11/Rpl10/Rpl6/Rps19/Rpl10a/Rpl21/Rpl15/Rps18/Rpl35/Rpl27a/Rps2/Rpl23a/Rpl4/Rpl14/Rps4x/Rpl26/Rps5/Rps25/Rpl8/Rps15/Rps6/Rps24/Rps13/Rpl7/Rps3a1/Mrpl4/Mrpl24/Mrps24/Mrpl23/Mrps16/Mrpl30/Mrpl54/Mrpl20/Mrps26/Mrps23/Mrps36/Mrpl41/Malsu1/Mrpl21/Mrps7	50	Up	DM vs. WM	F
GO_MF	GO:0003735	Structural constituent of ribosome	4.47338e-45	Rpl32/Rps3/Rpl13/Rpl19/Rps23/Rplp0/Rps16/Rpl17/Rpl18/Rps11/Rpl10/Rpl6/Rps19/Rpl10a/Rpl21/Rpl15/Rps18/Rpl35/Rpl27a/Rps2/Rpl23a/Rpl37rt/Rpl4/Rpl14/Rps4x/Rpl26/Rps5/Rps25/Rpl8/Rps15/Rps6/Rps24/Rps13/Rpl7/Rps3a1/Rpl22l1/Mrpl4/Mrpl24/Mrps24/Ndufa7/Mrpl23/Mrps16/Mrpl30/Mrpl54/Mrpl20/Mrps23/Mrpl41/Mrpl21/Mrps7	49	Up	DM vs. WM	F
KEGG	mmu03010	Ribosome	2.16463e-34	Uba52/Rpl32/Rps3/Rpl13/Rpl19/Rps23/Rpl34-ps1/Rplp0/Rps16/Rpl17/Rpl18/Rps11/Rpl10/Rpl6/Rps19/Rps27rt/Rpl10a/Rpl21/Rpl15/Rpl31-ps12/Rps18/Rpl35/Rpl27a/Rps2/Rpl23a/Rpl37rt/Rpl4/Rpl14/Rps4x/Rpl26/Rps5/Rps25/Rpl8/Rps15/Rps6/Rps24/Rps13/Rpl36al/Rpl7/Rps3a1/Rpl22l1/Mrpl4/Mrpl24/Mrpl23/Mrps16/Mrpl30/Mrpl20/Mrpl21/Mrps7	49	Up	DM vs. WM	F
KEGG	mmu05022	Pathways of neurodegeneration - multiple diseases	5.49126e-14	Uba52/Ubb/Cox8a/Atp5b/Atp5d/Ndufa13/Cox5b/Cox6b1/Atp5g1/Ndufb5/Cycs/Uqcr10/Cox7a2/Cox7b/Psmb2/Uqcrfs1/Park7/Csnk2b/Psmb1/Map1lc3b/Dctn3/Ddit3/Ndufa7/Slc25a5/Hsd17b10/Psmb6/Ndufb11/Ndufs3/Ndufa12/Ube2l3/Slc25a4/Uqcrq/Bax/Cyc1/Ndufb10/Psma6/Sqstm1/Uqcrc1/Psma7/Atp5c1/Ndufa8/Ndufs4/Ndufs8/Psma3/Psmb7/Psmb3/Uqcrc2	47	Up	DM vs. WM	F
GO_CC	GO:0019866	Organelle inner membrane	6.46374e-19	Rps3/Cox8a/Emd/Atp5b/Atp5d/Ndufa13/Cox5b/Dnajc15/Cox6b1/Tomm22/Lgals3/Atp5g1/Ndufb5/Uqcr10/Cox7a2/Cox7b/Smdt1/Gpx4/Higd2a/Uqcrfs1/Ndufa7/Timm23/Slc25a5/Mdh2/Hsd17b10/Ndufb11/Ndufs3/Ndufa12/Slc25a4/Uqcrq/Cyc1/Ndufb10/Mpc1/Uqcrc1/Uqcc2/Chchd3/Atp5c1/Ndufa8/Ndufs4/Ifi27/Ndufs8/Mfsd10/Grpel1/Uqcrc2/Unc50/Tmem11	46	Up	DM vs. WM	F
GO_CC	GO:0098798	Mitochondrial protein complex	8.37652e-27	Atp5b/Atp5d/Ndufa13/Dnajc15/Tomm22/Atp5g1/Ndufb5/Uqcr10/Mrpl4/Smdt1/Uqcrfs1/Mrpl24/Mrps24/Ndufa7/Timm23/Hsd17b10/Ndufb11/Ndufs3/Ndufa12/Mrpl23/Uqcrq/Mrps16/Bax/Cyc1/Ndufb10/Mrpl30/Uqcrc1/Mrpl54/Chchd3/Atp5c1/Ndufa8/Ndufs4/Mrpl20/Mrps26/Mrps23/Ndufs8/Mrps36/Grpel1/Mrpl41/Malsu1/Uqcrc2/Mrpl21/Mrps7	43	Up	DM vs. WM	F
KEGG	mmu05012	Parkinson disease	1.75648e-20	Uba52/Ubb/Cox8a/Atp5b/Atp5d/Ndufa13/Cox5b/Gnas/Cox6b1/Atp5g1/Ndufb5/Cycs/Uqcr10/Cox7a2/Cox7b/Psmb2/Uqcrfs1/Park7/Psmb1/Ddit3/Ndufa7/Slc25a5/Psmb6/Ndufb11/Ndufs3/Ndufa12/Ube2l3/Slc25a4/Uqcrq/Bax/Cyc1/Ndufb10/Psma6/Uqcrc1/Psma7/Atp5c1/Ndufa8/Ndufs4/Ndufs8/Psma3/Psmb7/Psmb3/Uqcrc2	43	Up	DM vs. WM	F
KEGG	mmu05171	Coronavirus disease - COVID-19	1.52999e-20	Uba52/Rpl32/Rps3/Rpl13/Rpl19/Rps23/Rpl34-ps1/Rplp0/Rps16/Rpl17/Rpl18/Rps11/Rpl10/Rpl6/Rps19/Rps27rt/Rpl10a/Rpl21/Rpl15/Rpl31-ps12/Rps18/Rpl35/Rpl27a/Rps2/Rpl23a/Rpl37rt/Rpl4/Rpl14/Rps4x/Rpl26/Rps5/Rps25/Rpl8/Rps15/Rps6/Rps24/Rps13/Rpl36al/Rpl7/Rps3a1/Rpl22l1/Nfkbib	42	Up	DM vs. WM	F
GO_CC	GO:0005743	Mitochondrial inner membrane	1.94816e-17	Rps3/Cox8a/Atp5b/Atp5d/Ndufa13/Cox5b/Dnajc15/Cox6b1/Tomm22/Lgals3/Atp5g1/Ndufb5/Uqcr10/Cox7a2/Cox7b/Smdt1/Gpx4/Higd2a/Uqcrfs1/Ndufa7/Timm23/Slc25a5/Mdh2/Hsd17b10/Ndufb11/Ndufs3/Ndufa12/Slc25a4/Uqcrq/Cyc1/Ndufb10/Mpc1/Uqcrc1/Uqcc2/Chchd3/Atp5c1/Ndufa8/Ndufs4/Ndufs8/Grpel1/Uqcrc2/Tmem11	42	Up	DM vs. WM	F
KEGG	mmu05010	Alzheimer disease	7.07531e-14	Cox8a/Atp5b/Atp5d/Ndufa13/Cox5b/Psenen/Apoe/Cox6b1/Atp5g1/Ndufb5/Cycs/Uqcr10/Cox7a2/Cox7b/Psmb2/Uqcrfs1/Csnk2b/Psmb1/Ddit3/Ndufa7/Slc25a5/Hsd17b10/Psmb6/Ndufb11/Ndufs3/Ndufa12/Slc25a4/Uqcrq/Cyc1/Ndufb10/Psma6/Gapdh/Uqcrc1/Psma7/Atp5c1/Ndufa8/Ndufs4/Ndufs8/Psma3/Psmb7/Psmb3/Uqcrc2	42	Up	DM vs. WM	F
KEGG	mmu05020	Prion disease	1.59191e-18	Ccl5/Cox8a/Rac2/Atp5b/Atp5d/Ndufa13/Cox5b/Cox6b1/Atp5g1/Ndufb5/Cycs/Uqcr10/Cox7a2/Cox7b/Psmb2/Uqcrfs1/Csnk2b/Psmb1/Ddit3/Ndufa7/Slc25a5/Psmb6/Ndufb11/Ndufs3/Ndufa12/Slc25a4/Uqcrq/Bax/Cyc1/Ndufb10/Psma6/Uqcrc1/Psma7/Atp5c1/Ndufa8/Ndufs4/Ndufs8/Psma3/Psmb7/Psmb3/Uqcrc2	41	Up	DM vs. WM	F
KEGG	mmu05016	Huntington disease	1.16174e-16	Cox8a/Atp5b/Atp5d/Ndufa13/Cox5b/Cox6b1/Atp5g1/Ndufb5/Cycs/Uqcr10/Cox7a2/Cox7b/Psmb2/Uqcrfs1/Psmb1/Dctn3/Ndufa7/Slc25a5/Clta/Psmb6/Ndufb11/Ndufs3/Ndufa12/Slc25a4/Uqcrq/Bax/Polr2g/Cyc1/Ndufb10/Psma6/Uqcrc1/Psma7/Atp5c1/Ndufa8/Ndufs4/Ndufs8/Psma3/Psmb7/Cltb/Psmb3/Uqcrc2	41	Up	DM vs. WM	F
KEGG	mmu05014	Amyotrophic lateral sclerosis	4.26482e-13	Cox8a/Atp5b/Atp5d/Ndufa13/Cox5b/Pfn1/Cox6b1/Atp5g1/Ndufb5/Cycs/Uqcr10/Cox7a2/Cox7b/Psmb2/Uqcrfs1/Psmb1/Map1lc3b/Dctn3/Ddit3/Ndufa7/Psmb6/Ndufb11/Ndufs3/Ndufa12/Uqcrq/Bax/Cyc1/Ndufb10/Psma6/Sqstm1/Uqcrc1/Psma7/Atp5c1/Ndufa8/Ndufs4/Ndufs8/Psma3/Psmb7/Psmb3/Uqcrc2	40	Up	DM vs. WM	F
GO_CC	GO:0022626	Cytosolic ribosome	1.01251e-31	Uba52/Rpl32/Rps3/Rpl13/Rpl19/Rps23/Rplp0/Rps16/Rpl17/Rpl18/Rps11/Rpl10/Rpl6/Rps19/Rpl10a/Rpl21/Rpl15/Rps18/Rpl35/Rpl27a/Rps2/Rpl23a/Rpl4/Rpl14/Rps4x/Rpl26/Rps5/Rps25/Rpl8/Rps15/Rps6/Rps24/Rps13/Rpl7/Rps3a1	35	Up	DM vs. WM	F
GO_BP	GO:0007005	Mitochondrion organization	4.73161e-09	Atp5d/Ndufa13/Dnajc15/Tomm22/Ndufb5/Cdc37/Uqcr10/Cox7a2/Gabarapl2/Higd2a/Pycard/Park7/Prelid1/Map1lc3b/Timm23/Slc25a5/Hsd17b10/Ndufb11/Slc25a4/Bax/Ndufb10/Sqstm1/Uqcc2/Chchd3/Jtb/Atg3/Aip/Ndufa8/Ndufs4/Ndufs8/Fundc2/Grpel1/Tmem11	33	Up	DM vs. WM	F
GO_BP	GO:0006091	Generation of precursor metabolites and energy	2.99103e-10	Atp5b/Atp5d/Ppp1ca/Aldoa/Cox5b/Dnajc15/Gnas/Eno1/Cycs/Uqcr10/Cox7a2/Uqcrfs1/Park7/Prelid1/Ndufa7/Mdh2/Ndufa12/Uqcrq/Bax/Cyc1/Pgls/Ifng/Gapdh/Uqcrc1/Uqcc2/Eif6/Atp5c1/Ndufa8/Ndufs4/Ndufs8/Idh3b/Bloc1s1	32	Up	DM vs. WM	F
KEGG	mmu05415	Diabetic cardiomyopathy	1.40704e-13	Cox8a/Rac2/Atp5b/Atp5d/Ppp1ca/Ndufa13/Cox5b/Cox6b1/Atp5g1/Ndufb5/Uqcr10/Cox7a2/Cox7b/Uqcrfs1/Ndufa7/Slc25a5/Ndufb11/Ndufs3/Ndufa12/Slc25a4/Uqcrq/Cyc1/Ndufb10/Mpc1/Gapdh/Uqcrc1/Atp5c1/Ndufa8/Ndufs4/Ndufs8/Uqcrc2	31	Up	DM vs. WM	F
GO_CC	GO:0015934	Large ribosomal subunit	1.44365e-22	Uba52/Rpl32/Rpl13/Rpl19/Rplp0/Rpl17/Rpl18/Rpl10/Rpl6/Rpl10a/Rpl21/Rpl15/Rpl35/Rpl27a/Rpl23a/Rpl4/Rpl14/Rpl26/Rpl8/Rpl7/Mrpl4/Mrpl24/Mrpl23/Mrpl30/Mrpl54/Mrpl20/Mrpl41/Malsu1/Mrpl21	29	Up	DM vs. WM	F
GO_BP	GO:0022613	Ribonucleoprotein complex biogenesis	2.75889e-08	Rplp0/Rps16/Rpl10/Rpl6/Rps19/Rpl10a/Rpl35/Rps2/Rpl23a/Rpl14/Rpl26/Rps5/Rps25/Rps15/Rps6/Rps24/Rpl7/Nop10/Npm3/Snrpg/Trmt112/Eif6/Zfp622/Mrpl20/Pop5/Gtf2h5/Malsu1/Mrps7/Srpk1	29	Up	DM vs. WM	F
KEGG	mmu05208	Chemical carcinogenesis - reactive oxygen species	1.13616e-10	Cox8a/Atp5b/Atp5d/Ndufa13/Cox5b/Cox6b1/Atp5g1/Ndufb5/Uqcr10/Cox7a2/Cox7b/Uqcrfs1/Ndufa7/Slc25a5/Ndufb11/Ndufs3/Ndufa12/Slc25a4/Uqcrq/Cyc1/Ndufb10/Uqcrc1/Atp5c1/Ndufa8/Ndufs4/Akr1a1/Ndufs8/Uqcrc2	28	Up	DM vs. WM	F
KEGG	mmu04714	Thermogenesis	2.77646e-10	Cox8a/Rps6/Atp5b/Atp5d/Ndufa13/Cox5b/Gnas/Cox6b1/Atp5g1/Ndufb5/Uqcr10/Cox7a2/Cox7b/Uqcrfs1/Ndufa7/Ndufb11/Ndufs3/Ndufa12/Rheb/Uqcrq/Cyc1/Ndufb10/Uqcrc1/Atp5c1/Ndufa8/Ndufs4/Ndufs8/Uqcrc2	28	Up	DM vs. WM	F
KEGG	mmu00190	Oxidative phosphorylation	4.78398e-15	Cox8a/Atp5b/Atp5d/Ndufa13/Cox5b/Cox6b1/Atp5g1/Ndufb5/Cycs/Uqcr10/Cox7a2/Cox7b/Atp6v1f/Uqcrfs1/Ndufa7/Ndufb11/Ndufs3/Ndufa12/Uqcrq/Cyc1/Ndufb10/Uqcrc1/Atp5c1/Ndufa8/Ndufs4/Ndufs8/Uqcrc2	27	Up	DM vs. WM	F
GO_CC	GO:0005759	Mitochondrial matrix	1.05555e-11	Rps3/Atp5b/Dnajc15/Mrpl4/Park7/Mrpl24/Mrps24/Ndufa7/Slc25a5/Mdh2/Hsd17b10/Mrpl23/Mrps16/Mrpl30/Uqcc2/Mrpl54/Mthfsl/Mrpl20/Mrps26/Mrps23/Mrps36/Grpel1/Mrpl41/Bloc1s1/Malsu1/Mrpl21/Mrps7	27	Up	DM vs. WM	F
GO_BP	GO:0042254	Ribosome biogenesis	8.38513e-10	Rplp0/Rps16/Rpl10/Rpl6/Rps19/Rpl10a/Rpl35/Rps2/Rpl23a/Rpl14/Rpl26/Rps5/Rps25/Rps15/Rps6/Rps24/Rpl7/Nop10/Npm3/Trmt112/Eif6/Zfp622/Mrpl20/Pop5/Gtf2h5/Malsu1/Mrps7	27	Up	DM vs. WM	F
GO_CC	GO:0098800	Inner mitochondrial membrane protein complex	1.94816e-17	Atp5b/Atp5d/Ndufa13/Dnajc15/Atp5g1/Ndufb5/Uqcr10/Smdt1/Uqcrfs1/Ndufa7/Timm23/Ndufb11/Ndufs3/Ndufa12/Uqcrq/Cyc1/Ndufb10/Uqcrc1/Chchd3/Atp5c1/Ndufa8/Ndufs4/Ndufs8/Grpel1/Uqcrc2	25	Up	DM vs. WM	F
KEGG	mmu04932	Non-alcoholic fatty liver disease	6.03133e-11	Cox8a/Ndufa13/Cox5b/Cox6b1/Ndufb5/Cycs/Uqcr10/Cox7a2/Cox7b/Uqcrfs1/Ddit3/Ndufa7/Ndufb11/Ndufs3/Ndufa12/Uqcrq/Bax/Cyc1/Ndufb10/Uqcrc1/Ndufa8/Ndufs4/Ndufs8/Uqcrc2	24	Up	DM vs. WM	F
GO_BP	GO:0046034	ATP metabolic process	4.73161e-09	Atp5b/Atp5d/Aldoa/Cox5b/Dnajc15/Eno1/Atp5g1/Cycs/Uqcr10/Cox7a2/Uqcrfs1/Park7/Ndufa7/Ndufa12/Uqcrq/Cyc1/Ifng/Gapdh/Uqcrc1/Uqcc2/Eif6/Atp5c1/Ndufa8/Ndufs8	24	Up	DM vs. WM	F
GO_BP	GO:0002697	Regulation of immune effector process	7.42148e-05	Ccl5/B2m/Fcer1g/Rps19/H2-D1/Tyrobp/Xcl1/Rac2/H2-Q4/Apobec3/Lgals3/Klre1/Pycard/Klrk1/H2-T23/Cd37/H2-T22/Cd47/Klrb1c/Serpinb9/Ifng/Mzb1/Sh2d1a/Cd160	24	Up	DM vs. WM	F
GO_BP	GO:0015980	Energy derivation by oxidation of organic compounds	1.53561e-08	Atp5d/Ppp1ca/Cox5b/Dnajc15/Gnas/Cycs/Uqcr10/Uqcrfs1/Park7/Prelid1/Ndufa7/Mdh2/Ndufa12/Uqcrq/Bax/Cyc1/Ifng/Uqcrc1/Ndufa8/Ndufs4/Ndufs8/Idh3b/Bloc1s1	23	Up	DM vs. WM	F
GO_CC	GO:0015935	Small ribosomal subunit	4.6777e-19	Uba52/Rps3/Rps23/Rps16/Rps11/Rps19/Rps18/Rps2/Rps4x/Rps5/Rps25/Rps15/Rps6/Rps24/Rps13/Rps3a1/Mrps24/Mrps16/Mrps26/Mrps23/Mrps36/Mrps7	22	Up	DM vs. WM	F
GO_BP	GO:0052547	Regulation of peptidase activity	0.000279274	Rps3/Ndufa13/Psenen/Psme1/Bcl2a1d/Cycs/Psmb8/Cst7/Lamtor5/Lck/Pycard/Park7/Prelid1/Serpinb6b/Psmb9/Bax/Serpinb9/Gapdh/Serpina3g/Ubxn1/Prr7/Psma3	22	Up	DM vs. WM	F
GO_BP	GO:0001819	Positive regulation of cytokine production	0.000618768	Ccl5/Rps3/B2m/Fcer1g/Tyrobp/Xcl1/Klre1/Hilpda/Lamtor5/Ccl4/Pycard/Park7/Klrk1/H2-T23/Ddit3/Rgcc/Cd3e/Ifng/Gapdh/Crlf2/Ccl3/Cd160	22	Up	DM vs. WM	F
GO_BP	GO:0045333	Cellular respiration	2.72619e-10	Atp5d/Cox5b/Dnajc15/Cycs/Uqcr10/Uqcrfs1/Park7/Prelid1/Ndufa7/Mdh2/Ndufa12/Uqcrq/Bax/Cyc1/Ifng/Uqcrc1/Ndufa8/Ndufs4/Ndufs8/Idh3b/Bloc1s1	21	Up	DM vs. WM	F
GO_BP	GO:0052548	Regulation of endopeptidase activity	7.10432e-05	Rps3/Ndufa13/Psenen/Psme1/Bcl2a1d/Cycs/Psmb8/Cst7/Lamtor5/Lck/Pycard/Park7/Prelid1/Serpinb6b/Psmb9/Bax/Serpinb9/Gapdh/Serpina3g/Prr7/Psma3	21	Up	DM vs. WM	F
GO_BP	GO:0044403	Symbiotic process	0.00017586	Ccl5/Ppia/Lgals1/Ppib/Eif3f/Pfn1/Apobec3/Apoe/Vps37b/Lamtor5/Ccl4/Icam1/Bax/Trim12a/Serpinb9/Ifng/Gapdh/Snx3/Mvb12a/Banf1/Srpk1	21	Up	DM vs. WM	F
GO_BP	GO:0010498	Proteasomal protein catabolic process	0.00261885	Ubb/Psme1/Apoe/Psmb8/Gabarapl2/Psmb2/Park7/Psmb1/Ddit3/Psmb6/Rbx1/Psmb9/Psma6/Os9/Psma7/Psmb10/Ubxn1/Sdf2l1/Psma3/Psmb7/Psmb3	21	Up	DM vs. WM	F
GO_CC	GO:0022625	Cytosolic large ribosomal subunit	2.13829e-18	Uba52/Rpl32/Rpl13/Rpl19/Rplp0/Rpl17/Rpl18/Rpl10/Rpl6/Rpl10a/Rpl21/Rpl15/Rpl35/Rpl27a/Rpl23a/Rpl4/Rpl14/Rpl26/Rpl8/Rpl7	20	Up	DM vs. WM	F
GO_CC	GO:0070469	Respirasome	3.08718e-15	Cox8a/Ndufa13/Cox6b1/Ndufb5/Uqcr10/Cox7a2/Cox7b/Uqcrfs1/Ndufa7/Ndufb11/Ndufs3/Ndufa12/Uqcrq/Cyc1/Ndufb10/Uqcrc1/Ndufa8/Ndufs4/Ndufs8/Uqcrc2	20	Up	DM vs. WM	F
GO_CC	GO:0000323	Lytic vacuole	0.00172651	Ftl1/Fth1/Rnaset2a/Gzmb/Rnaset2b/Ctla2a/Apoe/Cst7/Lamtor5/Slc3a2/Gimap5/Map1lc3b/Ctla2b/Ctsw/Sqstm1/Lamtor2/Anxa6/Bloc1s1/Atraid/Borcs7	20	Up	DM vs. WM	F
GO_CC	GO:0005764	Lysosome	0.00172651	Ftl1/Fth1/Rnaset2a/Gzmb/Rnaset2b/Ctla2a/Apoe/Cst7/Lamtor5/Slc3a2/Gimap5/Map1lc3b/Ctla2b/Ctsw/Sqstm1/Lamtor2/Anxa6/Bloc1s1/Atraid/Borcs7	20	Up	DM vs. WM	F
GO_BP	GO:0002683	Negative regulation of immune system process	0.00507242	Fcer1g/Rps19/Tyrobp/Xcl1/Nme2/Lgals3/Cst7/Klre1/H2-T23/Cd37/Cd47/Pdcd1lg2/Serpinb9/Ifng/Gpr171/Sh2d1a/Gpr18/Tmem176b/Tnfaip8l2/Cd160	20	Up	DM vs. WM	F
GO_CC	GO:0098803	Respiratory chain complex	5.86777e-15	Cox8a/Ndufa13/Cox6b1/Ndufb5/Uqcr10/Cox7b/Uqcrfs1/Ndufa7/Ndufb11/Ndufs3/Ndufa12/Uqcrq/Cyc1/Ndufb10/Uqcrc1/Ndufa8/Ndufs4/Ndufs8/Uqcrc2	19	Up	DM vs. WM	F
GO_BP	GO:2001233	Regulation of apoptotic signaling pathway	5.26259e-08	S100a9/S100a8/Cd44/Tpt1/Hmgb2/Mcl1/Il1b/Ptprc/Grina/Thbs1/Mmp9/Gsn/G0s2/Prkcd/Serinc3/Hnrnpk/Pmaip1/Osm/Gpx1	19	Down	DM vs. WM	F
GO_BP	GO:0016032	Viral process	0.000148098	Ccl5/Ppia/Lgals1/Ppib/Eif3f/Pfn1/Apobec3/Apoe/Vps37b/Lamtor5/Ccl4/Icam1/Bax/Trim12a/Ifng/Snx3/Mvb12a/Banf1/Srpk1	19	Up	DM vs. WM	F
GO_BP	GO:0051235	Maintenance of location	0.000218254	Tmsb10/Ftl1/Fth1/Xcl1/Tmsb4x/Pfn1/Apoe/Hilpda/Lck/Lime1/Park7/Ddit3/Bax/Sri/Nfkbib/Os9/Anxa6/Rer1/Bscl2	19	Up	DM vs. WM	F
GO_MF	GO:0004175	Endopeptidase activity	0.010445	Gzmb/Ctla2a/Gzma/Psmb8/Psmb2/Pycard/Psmb1/Psmb6/Ctla2b/Psmb9/Ctsw/Klk8/Psma6/Psma7/Psmb10/Psma3/Psmb7/Psmb3/Uqcrc2	19	Up	DM vs. WM	F
GO_CC	GO:0005746	Mitochondrial respirasome	4.71016e-14	Ndufa13/Ndufb5/Uqcr10/Cox7a2/Cox7b/Uqcrfs1/Ndufa7/Ndufb11/Ndufs3/Ndufa12/Uqcrq/Cyc1/Ndufb10/Uqcrc1/Ndufa8/Ndufs4/Ndufs8/Uqcrc2	18	Up	DM vs. WM	F
GO_MF	GO:0019843	RRNA binding	5.99984e-14	Rps3/Rpl19/Rplp0/Rpl17/Rps11/Rpl6/Rps18/Rpl23a/Rpl37rt/Rpl4/Rps4x/Rps5/Rpl8/Rps13/Rpl7/Mrpl20/Mrps7/Cirbp	18	Up	DM vs. WM	F
GO_BP	GO:0006119	Oxidative phosphorylation	2.72619e-10	Atp5b/Atp5d/Cox5b/Dnajc15/Cycs/Uqcr10/Cox7a2/Uqcrfs1/Park7/Ndufa7/Ndufa12/Uqcrq/Cyc1/Uqcrc1/Uqcc2/Atp5c1/Ndufa8/Ndufs8	18	Up	DM vs. WM	F
GO_CC	GO:0043209	Myelin sheath	5.75031e-07	Uba52/Ubb/Ppia/Atp5b/Aldoa/Cox5b/Nme2/Eno1/Cycs/Uqcrfs1/Slc25a5/Mdh2/Ndufs3/Slc25a4/Gapdh/Uqcrc1/Atp5c1/Uqcrc2	18	Up	DM vs. WM	F
GO_BP	GO:0001906	Cell killing	1.7566e-06	B2m/Rps19/H2-D1/Tyrobp/Xcl1/Gzmb/H2-Q4/Lgals3/Klre1/Klrk1/H2-T23/H2-T22/Klrb1c/Serpinb9/Ifng/Gapdh/Sh2d1a/Cd160	18	Up	DM vs. WM	F
GO_BP	GO:0050863	Regulation of T cell activation	0.000655404	Ccl5/Rps3/Xcl1/Lgals1/Rac2/Ctla2a/Lgals3/Lck/Pycard/Lat/Prelid1/H2-T23/Cd47/Pdcd1lg2/Cd3e/Ifng/Tnfaip8l2/Cd160	18	Up	DM vs. WM	F
GO_BP	GO:0034470	NcRNA processing	0.00193875	Rps16/Rps19/Rpl10a/Rpl35/Rpl14/Rpl26/Rps15/Rps6/Rps24/Rpl7/Nop10/Npm3/Hsd17b10/Trmt112/Dph3/Eif6/Pop5/Gtf2h5	18	Up	DM vs. WM	F
GO_BP	GO:0051098	Regulation of binding	0.00506306	B2m/S100a10/Edf1/Gzma/Apoe/Eno1/Cycs/Lamtor5/Park7/Map1lc3b/Ddit3/Bax/Sri/Ifng/Dph3/Mfng/Taf10/Dtnbp1	18	Up	DM vs. WM	F
GO_BP	GO:0034248	Regulation of cellular amide metabolic process	0.00802065	Rps3/Rpl10/Rpl26/Ppp1ca/Cnbp/Apoe/Rps3a1/Eif5a/Polr2g/Ifng/Gapdh/Magoh/Uqcc2/Dph3/Eif6/Tmed10/Malsu1/Cirbp	18	Up	DM vs. WM	F
GO_BP	GO:0034660	NcRNA metabolic process	0.0145714	Rps16/Rps19/Rpl10a/Rpl35/Rpl14/Rpl26/Rps15/Rps6/Rps24/Rpl7/Nop10/Npm3/Hsd17b10/Trmt112/Dph3/Eif6/Pop5/Gtf2h5	18	Up	DM vs. WM	F
GO_CC	GO:1990204	Oxidoreductase complex	1.66223e-10	Ndufa13/Ndufb5/Uqcr10/Uqcrfs1/Ndufa7/Ndufb11/Ndufs3/Ndufa12/Uqcrq/Cyc1/Ndufb10/Uqcrc1/Ndufa8/Ndufs4/Ndufs8/Mrps36/Uqcrc2	17	Up	DM vs. WM	F
GO_BP	GO:0002181	Cytoplasmic translation	2.72619e-10	Rpl19/Rps23/Rplp0/Rpl17/Rpl18/Rpl6/Rpl10a/Rpl15/Rps2/Rpl26/Rpl8/Tma7/Cnbp/Rpl22l1/Eif3m/Eif3i/Dph3	17	Up	DM vs. WM	F
GO_BP	GO:0044403	Symbiotic process	3.93031e-07	Ddx5/Ltf/Pcbp2/Mmp9/Pabpc1/Cxcr4/Gsn/Zfp36/Fn1/Camp/Ddx6/Hsp90ab1/Ist1/Ssb/Gpx1/Ncf1/Vps4b	17	Down	DM vs. WM	F
GO_BP	GO:0032103	Positive regulation of response to external stimulus	1.42584e-06	S100a9/S100a8/Hmgb2/Il1b/Thbs1/Cd24a/Ets1/Cxcr4/Fn1/Mmp8/Cebpb/Cxcr2/Osm/Igf1r/Grn/Alox5ap/Hexim1	17	Down	DM vs. WM	F
GO_CC	GO:0031301	Integral component of organelle membrane	0.0025235	B2m/H2-D1/H2-Q4/Saraf/Smdt1/H2-T23/Timm23/Sys1/Mpc1/Chchd3/Rer1/Fundc2/Tecr/Mfng/Bscl2/Unc50/Tmem11	17	Up	DM vs. WM	F
GO_CC	GO:0031300	Intrinsic component of organelle membrane	0.00589002	B2m/H2-D1/H2-Q4/Saraf/Smdt1/H2-T23/Timm23/Sys1/Mpc1/Chchd3/Rer1/Fundc2/Tecr/Mfng/Bscl2/Unc50/Tmem11	17	Up	DM vs. WM	F
GO_CC	GO:0099572	Postsynaptic specialization	0.0126662	Rps3/Rplp0/Rpl6/Rps19/Rpl10a/Rps18/Rpl4/Rpl14/Rps25/Rpl8/Rps13/Rpl7/Lck/Rheb/Gapdh/Prr7/Dtnbp1	17	Up	DM vs. WM	F
GO_BP	GO:0030098	Lymphocyte differentiation	0.0151202	B2m/Fcer1g/Lgals1/Rps6/Ctla2a/Bcl2a1d/Cd3g/Lck/Prelid1/Cd3d/Bax/Cd3e/Ifng/Gadd45g/Batf/Mfng/Gpr18	17	Up	DM vs. WM	F
GO_BP	GO:2001233	Regulation of apoptotic signaling pathway	0.0159603	Rps3/Ubb/Rpl26/Ppp1ca/Ndufa13/Lgals3/Lck/Pycard/Park7/Prelid1/Ddit3/Slc25a5/Ndufs3/Icam1/Bax/Prr7/Traf1	17	Up	DM vs. WM	F
GO_BP	GO:0032103	Positive regulation of response to external stimulus	0.0175647	Ccl5/Fcer1g/Rps19/Xcl1/Rac2/Klre1/Ccl4/Pycard/Park7/Klrk1/H2-T23/Cd47/Klrb1c/Ifng/Sh2d1a/Ccl3/Cd160	17	Up	DM vs. WM	F
GO_BP	GO:0009117	Nucleotide metabolic process	0.0210164	Atp5b/Atp5d/Aldoa/Cox5b/Nme2/Hint1/Eno1/Atp5g1/Park7/Nt5c/Gimap7/Cyc1/Ifng/Mpc1/Gapdh/Eif6/Atp5c1	17	Up	DM vs. WM	F
GO_BP	GO:0006753	Nucleoside phosphate metabolic process	0.0244899	Atp5b/Atp5d/Aldoa/Cox5b/Nme2/Hint1/Eno1/Atp5g1/Park7/Nt5c/Gimap7/Cyc1/Ifng/Mpc1/Gapdh/Eif6/Atp5c1	17	Up	DM vs. WM	F
GO_CC	GO:0022627	Cytosolic small ribosomal subunit	1.26208e-15	Uba52/Rps3/Rps23/Rps16/Rps11/Rps19/Rps18/Rps2/Rps4x/Rps5/Rps25/Rps15/Rps6/Rps24/Rps13/Rps3a1	16	Up	DM vs. WM	F
GO_CC	GO:0000313	Organellar ribosome	1.11845e-10	Mrpl4/Mrpl24/Mrps24/Ndufa7/Mrpl23/Mrps16/Mrpl30/Mrpl54/Mrpl20/Mrps26/Mrps23/Mrps36/Mrpl41/Malsu1/Mrpl21/Mrps7	16	Up	DM vs. WM	F
GO_CC	GO:0005761	Mitochondrial ribosome	1.11845e-10	Mrpl4/Mrpl24/Mrps24/Ndufa7/Mrpl23/Mrps16/Mrpl30/Mrpl54/Mrpl20/Mrps26/Mrps23/Mrps36/Mrpl41/Malsu1/Mrpl21/Mrps7	16	Up	DM vs. WM	F
GO_BP	GO:0006839	Mitochondrial transport	4.90213e-05	Atp5b/Atp5d/Ndufa13/Cox5b/Dnajc15/Tomm22/Smdt1/Timm23/Slc25a5/Slc25a4/Bax/Cyc1/Mpc1/Atp5c1/Aip/Grpel1	16	Up	DM vs. WM	F
GO_BP	GO:0006364	RRNA processing	6.74387e-05	Rps16/Rps19/Rpl10a/Rpl35/Rpl14/Rpl26/Rps15/Rps6/Rps24/Rpl7/Nop10/Npm3/Trmt112/Eif6/Pop5/Gtf2h5	16	Up	DM vs. WM	F
GO_BP	GO:0051651	Maintenance of location in cell	9.13957e-05	Tmsb10/Ftl1/Fth1/Xcl1/Tmsb4x/Pfn1/Apoe/Lck/Lime1/Park7/Ddit3/Bax/Sri/Os9/Anxa6/Rer1	16	Up	DM vs. WM	F
GO_BP	GO:0016072	RRNA metabolic process	0.000100151	Rps16/Rps19/Rpl10a/Rpl35/Rpl14/Rpl26/Rps15/Rps6/Rps24/Rpl7/Nop10/Npm3/Trmt112/Eif6/Pop5/Gtf2h5	16	Up	DM vs. WM	F
GO_BP	GO:0002703	Regulation of leukocyte mediated immunity	0.000657459	B2m/Fcer1g/H2-D1/Tyrobp/Xcl1/Rac2/H2-Q4/Klre1/Klrk1/H2-T23/H2-T22/Klrb1c/Serpinb9/Ifng/Sh2d1a/Cd160	16	Up	DM vs. WM	F
GO_BP	GO:0002831	Regulation of response to biotic stimulus	0.00195442	Ccl5/Rps19/Xcl1/Apobec3/Apoe/Cdc37/Klre1/Pycard/Klrk1/H2-T23/Cd37/Klrb1c/Serpinb9/Ifng/Sh2d1a/Cd160	16	Up	DM vs. WM	F
GO_BP	GO:0002429	Immune response-activating cell surface receptor signaling pathway	0.00630193	Rps3/Fcer1g/Bcl2a1d/Lgals3/Klre1/Lck/Lime1/Klrk1/Cd47/Bax/Cd3e/Ifng/Cd247/Sh2d1a/Prkch/Cd160	16	Up	DM vs. WM	F
GO_BP	GO:0002757	Immune response-activating signal transduction	0.00635852	Rps3/Fcer1g/Bcl2a1d/Lgals3/Klre1/Lck/Lime1/Klrk1/Cd47/Bax/Cd3e/Ifng/Cd247/Sh2d1a/Prkch/Cd160	16	Up	DM vs. WM	F
GO_BP	GO:0002768	Immune response-regulating cell surface receptor signaling pathway	0.00854006	Rps3/Fcer1g/Bcl2a1d/Lgals3/Klre1/Lck/Lime1/Klrk1/Cd47/Bax/Cd3e/Ifng/Cd247/Sh2d1a/Prkch/Cd160	16	Up	DM vs. WM	F
GO_BP	GO:0002764	Immune response-regulating signaling pathway	0.00891479	Rps3/Fcer1g/Bcl2a1d/Lgals3/Klre1/Lck/Lime1/Klrk1/Cd47/Bax/Cd3e/Ifng/Cd247/Sh2d1a/Prkch/Cd160	16	Up	DM vs. WM	F
GO_BP	GO:0007159	Leukocyte cell-cell adhesion	0.00891479	Ccl5/Rps3/Xcl1/Lgals1/Rac2/Lgals3/Lck/Pycard/H2-T23/Icam1/Cd47/Pdcd1lg2/Cd3e/Ifng/Tnfaip8l2/Cd160	16	Up	DM vs. WM	F
GO_MF	GO:0003729	MRNA binding	0.010445	Rps3/Rpl6/Rpl35/Rps2/Rpl26/Rps5/Rps6/Cnbp/Rps13/Rpl7/Rps3a1/Park7/Ybx1/Lsm1/Mrps7/Cirbp	16	Up	DM vs. WM	F
GO_CC	GO:0014069	Postsynaptic density	0.0125014	Rps3/Rplp0/Rpl6/Rps19/Rpl10a/Rps18/Rpl4/Rpl14/Rps25/Rpl8/Rps13/Rpl7/Rheb/Gapdh/Prr7/Dtnbp1	16	Up	DM vs. WM	F
GO_CC	GO:0032279	Asymmetric synapse	0.0135123	Rps3/Rplp0/Rpl6/Rps19/Rpl10a/Rps18/Rpl4/Rpl14/Rps25/Rpl8/Rps13/Rpl7/Rheb/Gapdh/Prr7/Dtnbp1	16	Up	DM vs. WM	F
GO_BP	GO:0050727	Regulation of inflammatory response	0.0151202	Ccl5/Fcer1g/Rps19/Xcl1/Ctla2a/Apoe/Cst7/Gpx4/Pycard/Park7/H2-T23/Metrnl/Cd47/Ifng/Ccl3/Tnfaip8l2	16	Up	DM vs. WM	F
GO_CC	GO:0098984	Neuron to neuron synapse	0.0244407	Rps3/Rplp0/Rpl6/Rps19/Rpl10a/Rps18/Rpl4/Rpl14/Rps25/Rpl8/Rps13/Rpl7/Rheb/Gapdh/Prr7/Dtnbp1	16	Up	DM vs. WM	F
GO_BP	GO:0043161	Proteasome-mediated ubiquitin-dependent protein catabolic process	0.0272143	Psmb8/Psmb2/Park7/Psmb1/Ddit3/Psmb6/Rbx1/Psmb9/Psma6/Os9/Psma7/Psmb10/Ubxn1/Psma3/Psmb7/Psmb3	16	Up	DM vs. WM	F
GO_BP	GO:0051090	Regulation of DNA-binding transcription factor activity	0.0327073	Rps3/Xcl1/Lamtor5/Pycard/Park7/Pim1/Ddit3/Icam1/Rgcc/Sri/Trim12a/Nfkbib/Psma6/Traf1/Commd6/Prkch	16	Up	DM vs. WM	F
GO_BP	GO:0022407	Regulation of cell-cell adhesion	0.0381008	Ccl5/Rps3/Xcl1/Lgals1/Lgals3/Lck/Pycard/H2-T23/Icam1/Cd47/Rgcc/Pdcd1lg2/Cd3e/Ifng/Tnfaip8l2/Cd160	16	Up	DM vs. WM	F
GO_CC	GO:0005844	Polysome	5.64372e-11	Rps3/Rpl19/Rps23/Rpl17/Rpl18/Rpl6/Rpl10a/Rps4x/Rps25/Rpl8/Rps6/Eif3h/Rpl7/Btf3/Psma6	15	Up	DM vs. WM	F
GO_BP	GO:0031341	Regulation of cell killing	7.51701e-07	B2m/H2-D1/Tyrobp/Xcl1/H2-Q4/Klre1/Klrk1/H2-T23/H2-T22/Klrb1c/Serpinb9/Ifng/Gapdh/Sh2d1a/Cd160	15	Up	DM vs. WM	F
GO_MF	GO:0003729	MRNA binding	2.2377e-06	Ddx5/Pcbp2/Pabpc1/Hnrnpa0/Snrnp70/Eif4g2/Zfp36/Ddx6/Fus/Hnrnpm/Hnrnpk/Celf2/Srsf3/Srsf6/Ssb	15	Down	DM vs. WM	F
GO_BP	GO:0050727	Regulation of inflammatory response	7.80624e-06	S100a9/S100a8/Cd44/Il1b/Sirpa/Cd24a/Ets1/Zfp36/Mmp8/Cebpb/Akna/Osm/Gpx1/Grn/Alox5ap	15	Down	DM vs. WM	F
GO_BP	GO:0002237	Response to molecule of bacterial origin	1.20854e-05	S100a9/S100a8/Hmgb2/Il1b/Wfdc21/Ltf/Sirpa/Hnrnpa0/Cd24a/Ogt/Trib1/Zfp36/Cebpb/Ncf2/Ptafr	15	Down	DM vs. WM	F
GO_BP	GO:0043903	Regulation of symbiotic process	0.000387794	Ccl5/Ppia/Lgals1/Ppib/Pfn1/Apobec3/Apoe/Vps37b/Ccl4/Trim12a/Ifng/Gapdh/Snx3/Banf1/Srpk1	15	Up	DM vs. WM	F
GO_BP	GO:0031349	Positive regulation of defense response	0.0035381	Ccl5/Fcer1g/Rps19/Xcl1/Klre1/Pycard/Park7/Klrk1/H2-T23/Cd47/Klrb1c/Ifng/Sh2d1a/Ccl3/Cd160	15	Up	DM vs. WM	F
GO_BP	GO:1903037	Regulation of leukocyte cell-cell adhesion	0.00881792	Ccl5/Rps3/Xcl1/Lgals1/Lgals3/Lck/Pycard/H2-T23/Icam1/Cd47/Pdcd1lg2/Cd3e/Ifng/Tnfaip8l2/Cd160	15	Up	DM vs. WM	F
GO_BP	GO:0046651	Lymphocyte proliferation	0.0105107	Ccl5/Rps3/Tyrobp/Xcl1/Rac2/Rps6/Lgals3/Pycard/H2-T23/Bax/Pdcd1lg2/Cd3e/Ifng/Mzb1/Psmb10	15	Up	DM vs. WM	F
GO_BP	GO:0032943	Mononuclear cell proliferation	0.0110493	Ccl5/Rps3/Tyrobp/Xcl1/Rac2/Rps6/Lgals3/Pycard/H2-T23/Bax/Pdcd1lg2/Cd3e/Ifng/Mzb1/Psmb10	15	Up	DM vs. WM	F
GO_BP	GO:0009150	Purine ribonucleotide metabolic process	0.0122852	Atp5b/Atp5d/Aldoa/Cox5b/Nme2/Hint1/Eno1/Atp5g1/Gimap7/Cyc1/Ifng/Mpc1/Gapdh/Eif6/Atp5c1	15	Up	DM vs. WM	F
GO_BP	GO:0009259	Ribonucleotide metabolic process	0.0145714	Atp5b/Atp5d/Aldoa/Cox5b/Nme2/Hint1/Eno1/Atp5g1/Gimap7/Cyc1/Ifng/Mpc1/Gapdh/Eif6/Atp5c1	15	Up	DM vs. WM	F
KEGG	mmu05169	Epstein-Barr virus infection	0.0161749	B2m/H2-D1/H2-Q4/Cd3g/Cycs/H2-T23/Cd3d/Gadd45b/H2-T22/Icam1/Bax/Cd3e/Nfkbib/Cd247/Gadd45g	15	Up	DM vs. WM	F
GO_BP	GO:0070661	Leukocyte proliferation	0.0175548	Ccl5/Rps3/Tyrobp/Xcl1/Rac2/Rps6/Lgals3/Pycard/H2-T23/Bax/Pdcd1lg2/Cd3e/Ifng/Mzb1/Psmb10	15	Up	DM vs. WM	F
GO_BP	GO:0019693	Ribose phosphate metabolic process	0.0178305	Atp5b/Atp5d/Aldoa/Cox5b/Nme2/Hint1/Eno1/Atp5g1/Gimap7/Cyc1/Ifng/Mpc1/Gapdh/Eif6/Atp5c1	15	Up	DM vs. WM	F
GO_BP	GO:0006163	Purine nucleotide metabolic process	0.0217758	Atp5b/Atp5d/Aldoa/Cox5b/Nme2/Hint1/Eno1/Atp5g1/Gimap7/Cyc1/Ifng/Mpc1/Gapdh/Eif6/Atp5c1	15	Up	DM vs. WM	F
GO_BP	GO:0006417	Regulation of translation	0.0222691	Rps3/Rpl10/Rpl26/Ppp1ca/Cnbp/Rps3a1/Eif5a/Polr2g/Gapdh/Magoh/Uqcc2/Dph3/Eif6/Malsu1/Cirbp	15	Up	DM vs. WM	F
GO_BP	GO:0050900	Leukocyte migration	0.0244826	Ccl5/Fcer1g/Rps19/Xcl1/Rac2/Ppib/Lgals3/Tnfrsf18/Ccl4/Pycard/Icam1/Cd47/Ifng/Ccl3/Gpr18	15	Up	DM vs. WM	F
KEGG	mmu05166	Human T-cell leukemia virus 1 infection	0.0282383	B2m/H2-D1/H2-Q4/Cd3g/Lck/H2-T23/Cd3d/Slc25a5/Slc25a4/H2-T22/Icam1/Bax/Cd3e/Anapc11/Anapc13	15	Up	DM vs. WM	F
GO_BP	GO:0072521	Purine-containing compound metabolic process	0.0436627	Atp5b/Atp5d/Aldoa/Cox5b/Nme2/Hint1/Eno1/Atp5g1/Gimap7/Cyc1/Ifng/Mpc1/Gapdh/Eif6/Atp5c1	15	Up	DM vs. WM	F
GO_CC	GO:1905368	Peptidase complex	2.05162e-08	Psme1/Psmb8/Psmb2/Psmb1/Sec11a/Psmb6/Psmb9/Psma6/Sec11c/Psma7/Psmb10/Psma3/Psmb7/Psmb3	14	Up	DM vs. WM	F
GO_BP	GO:0022904	Respiratory electron transport chain	2.40702e-08	Cox5b/Dnajc15/Cycs/Uqcr10/Uqcrfs1/Park7/Ndufa7/Ndufa12/Uqcrq/Cyc1/Uqcrc1/Ndufa8/Ndufs4/Ndufs8	14	Up	DM vs. WM	F
GO_BP	GO:0022900	Electron transport chain	3.42939e-08	Cox5b/Dnajc15/Cycs/Uqcr10/Uqcrfs1/Park7/Ndufa7/Ndufa12/Uqcrq/Cyc1/Uqcrc1/Ndufa8/Ndufs4/Ndufs8	14	Up	DM vs. WM	F
GO_BP	GO:0031343	Positive regulation of cell killing	1.63193e-07	B2m/H2-D1/Tyrobp/Xcl1/H2-Q4/Klre1/Klrk1/H2-T23/H2-T22/Klrb1c/Ifng/Gapdh/Sh2d1a/Cd160	14	Up	DM vs. WM	F
GO_BP	GO:0050900	Leukocyte migration	2.26022e-05	S100a9/S100a8/Dusp1/Il1b/Csf3r/Retnlg/Thbs1/Mmp9/Sirpa/Cd24a/Itgal/Prtn3/Cxcr2/Ptafr	14	Down	DM vs. WM	F
GO_BP	GO:0032496	Response to lipopolysaccharide	2.46762e-05	S100a9/S100a8/Hmgb2/Il1b/Wfdc21/Ltf/Sirpa/Hnrnpa0/Ogt/Trib1/Zfp36/Cebpb/Ncf2/Ptafr	14	Down	DM vs. WM	F
GO_BP	GO:0006979	Response to oxidative stress	5.9325e-05	Psap/Fos/Gsr/Mcl1/Txnip/Hp/Thbs1/Mmp9/Sirpa/Prkcd/Hnrnpm/Lcn2/Gpx1/Ncf1	14	Down	DM vs. WM	F
GO_BP	GO:0071900	Regulation of protein serine/threonine kinase activity	0.000107709	Actb/Dusp1/Il1b/Ptprc/Ltf/Thbs1/Dazap2/Cd24a/Trib1/Prkcd/Hsp90ab1/Igf1r/Map3k1/Hexim1	14	Down	DM vs. WM	F
GO_BP	GO:0022618	Ribonucleoprotein complex assembly	0.000143879	Rplp0/Rpl10/Rpl6/Rps19/Rps2/Rpl23a/Rps5/Rps25/Rps15/Snrpg/Eif6/Mrpl20/Mrps7/Srpk1	14	Up	DM vs. WM	F
GO_BP	GO:0071826	Ribonucleoprotein complex subunit organization	0.000202768	Rplp0/Rpl10/Rpl6/Rps19/Rps2/Rpl23a/Rps5/Rps25/Rps15/Snrpg/Eif6/Mrpl20/Mrps7/Srpk1	14	Up	DM vs. WM	F
GO_BP	GO:0009611	Response to wounding	0.000268884	S100a9/Actg1/Cd44/Thbs1/Cd24a/Cxcr4/Zfp36/Fn1/Prkcd/Srsf6/Igf1r/Gpx1/Map3k1/Grn	14	Down	DM vs. WM	F
GO_BP	GO:0002705	Positive regulation of leukocyte mediated immunity	0.000279274	B2m/Fcer1g/H2-D1/Tyrobp/Xcl1/H2-Q4/Klre1/Klrk1/H2-T23/H2-T22/Klrb1c/Ifng/Sh2d1a/Cd160	14	Up	DM vs. WM	F
GO_BP	GO:0002706	Regulation of lymphocyte mediated immunity	0.000496602	B2m/Fcer1g/H2-D1/Xcl1/H2-Q4/Klre1/Klrk1/H2-T23/H2-T22/Klrb1c/Serpinb9/Ifng/Sh2d1a/Cd160	14	Up	DM vs. WM	F
GO_BP	GO:0050792	Regulation of viral process	0.000590785	Ccl5/Ppia/Lgals1/Ppib/Pfn1/Apobec3/Apoe/Vps37b/Ccl4/Trim12a/Ifng/Snx3/Banf1/Srpk1	14	Up	DM vs. WM	F
GO_BP	GO:0019058	Viral life cycle	0.00136134	Ccl5/Ppia/Lgals1/Ppib/Apobec3/Apoe/Vps37b/Lamtor5/Icam1/Trim12a/Snx3/Mvb12a/Banf1/Srpk1	14	Up	DM vs. WM	F
GO_BP	GO:0030217	T cell differentiation	0.0103076	B2m/Fcer1g/Rps6/Ctla2a/Bcl2a1d/Cd3g/Lck/Prelid1/Cd3d/Cd3e/Ifng/Gadd45g/Batf/Gpr18	14	Up	DM vs. WM	F
GO_BP	GO:0002366	Leukocyte activation involved in immune response	0.0109033	Fcer1g/Tyrobp/Lgals1/Rac2/Rps6/Lgals3/Pycard/Lat/Icam1/Ifng/Gadd45g/Batf/Mfng/Cd160	14	Up	DM vs. WM	F
GO_BP	GO:0002263	Cell activation involved in immune response	0.0121401	Fcer1g/Tyrobp/Lgals1/Rac2/Rps6/Lgals3/Pycard/Lat/Icam1/Ifng/Gadd45g/Batf/Mfng/Cd160	14	Up	DM vs. WM	F
GO_BP	GO:0072593	Reactive oxygen species metabolic process	0.0131405	Tyrobp/Ndufa13/Dynll1/Atp5g1/Cycs/Eif5a/Park7/Klrk1/Ndufs3/Icam1/Cd47/Ifng/Eif6/Ndufs4	14	Up	DM vs. WM	F
GO_BP	GO:0097193	Intrinsic apoptotic signaling pathway	0.0136979	Rps3/Ubb/Rpl26/Ndufa13/Hint1/Bcl2a1d/Bcl2a1b/Lck/Pycard/Park7/Ddit3/Ndufs3/Bax/Zfp622	14	Up	DM vs. WM	F
GO_MF	GO:0044389	Ubiquitin-like protein ligase binding	0.0318653	Uba52/Ubb/Nedd8/Gabarapl2/Map1lc3b/Slc25a5/Ube2l3/Bag1/Sqstm1/Uqcrc1/Ubxn1/Prr7/Psma3/Traf1	14	Up	DM vs. WM	F
KEGG	mmu05170	Human immunodeficiency virus 1 infection	0.0442273	B2m/H2-D1/Rac2/H2-Q4/Apobec3/Cd3g/Cycs/H2-T23/Cd3d/H2-T22/Rbx1/Bax/Cd3e/Cd247	14	Up	DM vs. WM	F
KEGG	mmu03050	Proteasome	2.84705e-09	Psme1/Psmb8/Psmb2/Psmb1/Psmb6/Psmb9/Psma6/Ifng/Psma7/Psmb10/Psma3/Psmb7/Psmb3	13	Up	DM vs. WM	F
GO_BP	GO:0042775	Mitochondrial ATP synthesis coupled electron transport	4.73161e-09	Cox5b/Dnajc15/Cycs/Uqcr10/Uqcrfs1/Park7/Ndufa7/Ndufa12/Uqcrq/Cyc1/Uqcrc1/Ndufa8/Ndufs8	13	Up	DM vs. WM	F
GO_BP	GO:0042773	ATP synthesis coupled electron transport	8.49931e-09	Cox5b/Dnajc15/Cycs/Uqcr10/Uqcrfs1/Park7/Ndufa7/Ndufa12/Uqcrq/Cyc1/Uqcrc1/Ndufa8/Ndufs8	13	Up	DM vs. WM	F
GO_BP	GO:0042273	Ribosomal large subunit biogenesis	7.39887e-08	Rplp0/Rpl10/Rpl6/Rpl10a/Rpl35/Rpl23a/Rpl14/Rpl26/Rpl7/Eif6/Zfp622/Mrpl20/Malsu1	13	Up	DM vs. WM	F
GO_BP	GO:0001910	Regulation of leukocyte mediated cytotoxicity	4.18589e-06	B2m/H2-D1/Tyrobp/Xcl1/H2-Q4/Klre1/Klrk1/H2-T23/H2-T22/Klrb1c/Serpinb9/Sh2d1a/Cd160	13	Up	DM vs. WM	F
GO_BP	GO:0072593	Reactive oxygen species metabolic process	1.57941e-05	Klf2/Il1b/Hp/Thbs1/Hbb-b1/Sirpa/Cybb/Ogt/Prkcd/Mmp8/Ncf2/Gpx1/Ncf1	13	Down	DM vs. WM	F
GO_BP	GO:0016032	Viral process	2.46762e-05	Ddx5/Ltf/Pcbp2/Mmp9/Pabpc1/Cxcr4/Gsn/Zfp36/Ddx6/Hsp90ab1/Ist1/Ssb/Vps4b	13	Down	DM vs. WM	F
GO_BP	GO:0045765	Regulation of angiogenesis	2.72905e-05	Btg1/Klf2/Il1b/Thbs1/Mmp9/Cybb/Ets1/Ngp/Cxcr4/Camp/Cxcr2/Tcf4/Grn	13	Down	DM vs. WM	F
GO_BP	GO:1901342	Regulation of vasculature development	7.24653e-05	Btg1/Klf2/Il1b/Thbs1/Mmp9/Cybb/Ets1/Ngp/Cxcr4/Camp/Cxcr2/Tcf4/Grn	13	Down	DM vs. WM	F
GO_BP	GO:0002708	Positive regulation of lymphocyte mediated immunity	0.000112444	B2m/Fcer1g/H2-D1/Xcl1/H2-Q4/Klre1/Klrk1/H2-T23/H2-T22/Klrb1c/Ifng/Sh2d1a/Cd160	13	Up	DM vs. WM	F
GO_BP	GO:0032102	Negative regulation of response to external stimulus	0.000123799	Cd44/Dusp1/Ltf/Thbs1/Pcbp2/Sirpa/Cd24a/Ets1/Trib1/Zfp36/Prkcd/Gpx1/Grn	13	Down	DM vs. WM	F
GO_BP	GO:0052547	Regulation of peptidase activity	0.000268884	S100a9/S100a8/Cd44/Ltf/Thbs1/Hspa1b/Mmp9/Pi16/Ngp/Gsn/Pmaip1/Gpx1/Grn	13	Down	DM vs. WM	F
GO_BP	GO:0001933	Negative regulation of protein phosphorylation	0.000273238	Actb/Dusp1/Il1b/Ptprc/Sirpa/Ogt/Trib1/Rnf149/Prkcd/Ezr/Igf1r/Ibtk/Hexim1	13	Down	DM vs. WM	F
GO_BP	GO:0022407	Regulation of cell-cell adhesion	0.00027979	Cd44/Il1b/Ptprc/Gcnt2/Sirpa/Cd24a/Itgal/Ets1/Prkcd/Cebpb/Akna/Ptafr/Ikzf1	13	Down	DM vs. WM	F
GO_BP	GO:0002683	Negative regulation of immune system process	0.000525997	Cd44/Dusp1/Ptprc/Thbs1/Pcbp2/Cd24a/Trib1/Zfp36/Cebpb/Cxcr2/Ezr/Gpx1/Grn	13	Down	DM vs. WM	F
GO_BP	GO:0042326	Negative regulation of phosphorylation	0.000594274	Actb/Dusp1/Il1b/Ptprc/Sirpa/Ogt/Trib1/Rnf149/Prkcd/Ezr/Igf1r/Ibtk/Hexim1	13	Down	DM vs. WM	F
GO_BP	GO:0042098	T cell proliferation	0.00316089	Ccl5/Rps3/Xcl1/Rac2/Rps6/Lgals3/Pycard/H2-T23/Bax/Pdcd1lg2/Cd3e/Ifng/Psmb10	13	Up	DM vs. WM	F
GO_BP	GO:1903039	Positive regulation of leukocyte cell-cell adhesion	0.00420195	Ccl5/Rps3/Xcl1/Lgals1/Lck/Pycard/H2-T23/Icam1/Cd47/Pdcd1lg2/Cd3e/Ifng/Cd160	13	Up	DM vs. WM	F
GO_BP	GO:0022409	Positive regulation of cell-cell adhesion	0.0145714	Ccl5/Rps3/Xcl1/Lgals1/Lck/Pycard/H2-T23/Icam1/Cd47/Pdcd1lg2/Cd3e/Ifng/Cd160	13	Up	DM vs. WM	F
GO_BP	GO:0060326	Cell chemotaxis	0.0332009	Ccl5/Fcer1g/Rps19/Xcl1/Rac2/Ppib/Lgals3/Ccl4/Ccrl2/Bin2/Ifng/Ccl3/Gpr18	13	Up	DM vs. WM	F
GO_MF	GO:0031625	Ubiquitin protein ligase binding	0.0487888	Uba52/Ubb/Nedd8/Gabarapl2/Map1lc3b/Slc25a5/Ube2l3/Bag1/Sqstm1/Uqcrc1/Ubxn1/Psma3/Traf1	13	Up	DM vs. WM	F
GO_CC	GO:0000502	Proteasome complex	1.91936e-08	Psme1/Psmb8/Psmb2/Psmb1/Psmb6/Psmb9/Psma6/Psma7/Psmb10/Psma3/Psmb7/Psmb3	12	Up	DM vs. WM	F
GO_CC	GO:1905369	Endopeptidase complex	4.95107e-08	Psme1/Psmb8/Psmb2/Psmb1/Psmb6/Psmb9/Psma6/Psma7/Psmb10/Psma3/Psmb7/Psmb3	12	Up	DM vs. WM	F
GO_BP	GO:0042255	Ribosome assembly	2.0823e-07	Rplp0/Rpl10/Rpl6/Rps19/Rps2/Rpl23a/Rps5/Rps25/Rps15/Eif6/Mrpl20/Mrps7	12	Up	DM vs. WM	F
GO_BP	GO:2001235	Positive regulation of apoptotic signaling pathway	1.70586e-06	S100a9/S100a8/Mcl1/Ptprc/Thbs1/Mmp9/Gsn/G0s2/Prkcd/Serinc3/Pmaip1/Osm	12	Down	DM vs. WM	F
GO_BP	GO:0001912	Positive regulation of leukocyte mediated cytotoxicity	2.22215e-06	B2m/H2-D1/Tyrobp/Xcl1/H2-Q4/Klre1/Klrk1/H2-T23/H2-T22/Klrb1c/Sh2d1a/Cd160	12	Up	DM vs. WM	F
GO_BP	GO:1903311	Regulation of mRNA metabolic process	2.72905e-05	Ddx5/Pabpc1/Hnrnpa0/Snrnp70/Zfp36/Fus/Mbnl1/Hnrnpm/Hnrnpk/Celf2/Srsf3/Srsf6	12	Down	DM vs. WM	F
GO_BP	GO:0031349	Positive regulation of defense response	4.11682e-05	S100a9/S100a8/Hmgb2/Il1b/Cd24a/Ets1/Mmp8/Cebpb/Osm/Grn/Alox5ap/Hexim1	12	Down	DM vs. WM	F
GO_BP	GO:0019882	Antigen processing and presentation	7.95746e-05	B2m/Fcer1g/H2-D1/H2-Q4/Psme1/Psmb8/Pycard/H2-T23/H2-T22/Icam1/Psmb9/Ifng	12	Up	DM vs. WM	F
GO_MF	GO:0045182	Translation regulator activity	0.000190007	Rpl10/Eif1/Eif3h/Eif3f/Cnbp/Eef1d/Eif5a/Eif3m/Eif3i/Eef1g/Eif6/Cirbp	12	Up	DM vs. WM	F
GO_BP	GO:0007159	Leukocyte cell-cell adhesion	0.000221239	S100a9/S100a8/Cd44/Il1b/Ptprc/Sirpa/Cd24a/Itgal/Ets1/Cebpb/Ptafr/Ikzf1	12	Down	DM vs. WM	F
GO_BP	GO:0008380	RNA splicing	0.000480872	Ddx5/Hnrnph1/Pabpc1/Snrnp70/Fus/Mbnl1/Hnrnpm/Hnrnpk/Celf2/Srsf3/Slc38a2/Srsf6	12	Down	DM vs. WM	F
GO_BP	GO:0030099	Myeloid cell differentiation	0.000740106	Fos/Hmgb2/Klf2/Csf3r/Hbb-b1/Ets1/Trib1/Zfp36/Prtn3/Cebpb/Lbr/Ikzf1	12	Down	DM vs. WM	F
GO_BP	GO:1903706	Regulation of hemopoiesis	0.000859197	Cd44/Fos/Hmgb2/Il1b/Csf3r/Ptprc/Cd24a/Ets1/Trib1/Zfp36/Cebpb/Ikzf1	12	Down	DM vs. WM	F
GO_BP	GO:0045785	Positive regulation of cell adhesion	0.00103628	Cd44/Il1b/Ptprc/Thbs1/Gcnt2/Sirpa/Cd24a/Itgal/Ets1/Fn1/Ptafr/Ikzf1	12	Down	DM vs. WM	F
GO_BP	GO:0042742	Defense response to bacterium	0.00167855	Hmgb2/Wfdc21/Wfdc17/Ltf/Hp/H2-K1/Camp/Prkcd/Cebpb/Lcn2/Grn/Ncf1	12	Down	DM vs. WM	F
GO_BP	GO:0045088	Regulation of innate immune response	0.00278045	Rps19/Xcl1/Apoe/Cdc37/Klre1/Pycard/Klrk1/H2-T23/Klrb1c/Serpinb9/Sh2d1a/Cd160	12	Up	DM vs. WM	F
GO_BP	GO:0050870	Positive regulation of T cell activation	0.0059095	Ccl5/Rps3/Xcl1/Lgals1/Lck/Pycard/H2-T23/Cd47/Pdcd1lg2/Cd3e/Ifng/Cd160	12	Up	DM vs. WM	F
GO_BP	GO:0002274	Myeloid leukocyte activation	0.0145154	Ccl5/Fcer1g/Tyrobp/Rac2/Cst7/Pycard/Lat/Klrk1/Cd37/Ifng/Crlf2/Batf	12	Up	DM vs. WM	F
GO_BP	GO:0050670	Regulation of lymphocyte proliferation	0.0145154	Ccl5/Rps3/Tyrobp/Xcl1/Rac2/Lgals3/Pycard/H2-T23/Pdcd1lg2/Cd3e/Ifng/Mzb1	12	Up	DM vs. WM	F
GO_BP	GO:0032944	Regulation of mononuclear cell proliferation	0.0151202	Ccl5/Rps3/Tyrobp/Xcl1/Rac2/Lgals3/Pycard/H2-T23/Pdcd1lg2/Cd3e/Ifng/Mzb1	12	Up	DM vs. WM	F
GO_BP	GO:2000116	Regulation of cysteine-type endopeptidase activity	0.0151202	Rps3/Ndufa13/Bcl2a1d/Cycs/Cst7/Lamtor5/Lck/Pycard/Park7/Psmb9/Bax/Prr7	12	Up	DM vs. WM	F
GO_BP	GO:0070663	Regulation of leukocyte proliferation	0.0237704	Ccl5/Rps3/Tyrobp/Xcl1/Rac2/Lgals3/Pycard/H2-T23/Pdcd1lg2/Cd3e/Ifng/Mzb1	12	Up	DM vs. WM	F
GO_BP	GO:0031647	Regulation of protein stability	0.0475549	Tyrobp/Ppib/Dad1/Pfn1/Cdc37/Serf2/Pycard/Park7/Pim1/Bag1/Gapdh/Tbrg1	12	Up	DM vs. WM	F
GO_CC	GO:0005839	Proteasome core complex	7.2807e-14	Psmb8/Psmb2/Psmb1/Psmb6/Psmb9/Psma6/Psma7/Psmb10/Psma3/Psmb7/Psmb3	11	Up	DM vs. WM	F
GO_MF	GO:0004298	Threonine-type endopeptidase activity	1.89737e-12	Psmb8/Psmb2/Psmb1/Psmb6/Psmb9/Psma6/Psma7/Psmb10/Psma3/Psmb7/Psmb3	11	Up	DM vs. WM	F
GO_MF	GO:0070003	Threonine-type peptidase activity	2.88436e-11	Psmb8/Psmb2/Psmb1/Psmb6/Psmb9/Psma6/Psma7/Psmb10/Psma3/Psmb7/Psmb3	11	Up	DM vs. WM	F
GO_BP	GO:0010499	Proteasomal ubiquitin-independent protein catabolic process	5.93389e-11	Psmb8/Psmb2/Psmb1/Psmb6/Psmb9/Psma6/Psma7/Psmb10/Psma3/Psmb7/Psmb3	11	Up	DM vs. WM	F
KEGG	mmu05418	Fluid shear stress and atherosclerosis	3.50946e-05	Actb/Actg1/Fos/Klf2/Dusp1/Il1b/Mmp9/Hsp90b1/Hsp90ab1/Ncf2/Ncf1	11	Down	DM vs. WM	F
GO_BP	GO:0034599	Cellular response to oxidative stress	0.000166994	Psap/Fos/Gsr/Mcl1/Thbs1/Mmp9/Sirpa/Prkcd/Lcn2/Gpx1/Ncf1	11	Down	DM vs. WM	F
KEGG	mmu04260	Cardiac muscle contraction	0.000284473	Cox8a/Cox5b/Cox6b1/Uqcr10/Cox7a2/Cox7b/Uqcrfs1/Uqcrq/Cyc1/Uqcrc1/Uqcrc2	11	Up	DM vs. WM	F
GO_BP	GO:0060326	Cell chemotaxis	0.000302398	S100a9/S100a8/Hmgb2/Dusp1/Il1b/Csf3r/Retnlg/Thbs1/Cxcr4/Prkcd/Cxcr2	11	Down	DM vs. WM	F
GO_BP	GO:0062197	Cellular response to chemical stress	0.000575061	Psap/Fos/Gsr/Mcl1/Thbs1/Mmp9/Sirpa/Prkcd/Lcn2/Gpx1/Ncf1	11	Down	DM vs. WM	F
GO_BP	GO:0044270	Cellular nitrogen compound catabolic process	0.00167855	Hdc/Ddx5/Pabpc1/Hnrnpa0/Zfp36/Fus/Gda/Hnrnpm/Ncf2/Ssb/Ncf1	11	Down	DM vs. WM	F
GO_BP	GO:0046700	Heterocycle catabolic process	0.0018114	Hdc/Ddx5/Pabpc1/Hnrnpa0/Zfp36/Fus/Gda/Hnrnpm/Ncf2/Ssb/Ncf1	11	Down	DM vs. WM	F
GO_BP	GO:0019439	Aromatic compound catabolic process	0.00222852	Hdc/Ddx5/Pabpc1/Hnrnpa0/Zfp36/Fus/Gda/Hnrnpm/Ncf2/Ssb/Ncf1	11	Down	DM vs. WM	F
GO_BP	GO:1901361	Organic cyclic compound catabolic process	0.00288534	Hdc/Ddx5/Pabpc1/Hnrnpa0/Zfp36/Fus/Gda/Hnrnpm/Ncf2/Ssb/Ncf1	11	Down	DM vs. WM	F
GO_BP	GO:0045666	Positive regulation of neuron differentiation	0.00428625	S100a9/Cd24a/Cxcr4/Eif4g2/Fn1/Hnrnpk/Ist1/Tcf4/Igf1r/Grn/Hspa5	11	Down	DM vs. WM	F
GO_MF	GO:0008047	Enzyme activator activity	0.00454758	Wfdc21/Ltf/Dazap2/Atp1b3/Cd24a/Fn1/Prkcd/Ncf2/Ncf1/Alox5ap/Cox17	11	Down	DM vs. WM	F
GO_BP	GO:0031346	Positive regulation of cell projection organization	0.00462268	S100a9/Cd24a/Cxcr4/Eif4g2/Fn1/Hnrnpk/Ist1/Lcn2/Igf1r/Grn/Hspa5	11	Down	DM vs. WM	F
GO_CC	GO:0005681	Spliceosomal complex	0.0053627	Lgals3/Ybx1/Lsm5/Snrpg/Rheb/Ccdc12/Lsm8/Magoh/Bud31/Zmat5/Cirbp	11	Up	DM vs. WM	F
GO_CC	GO:0036464	Cytoplasmic ribonucleoprotein granule	0.0108456	Rplp0/Rpl6/Rps6/Apobec3/Ybx1/Snrpg/Polr2g/Psma6/Sqstm1/Lsm1/Cirbp	11	Up	DM vs. WM	F
GO_BP	GO:0051099	Positive regulation of binding	0.014639	B2m/S100a10/Edf1/Apoe/Eno1/Lamtor5/Park7/Map1lc3b/Ifng/Dph3/Mfng	11	Up	DM vs. WM	F
GO_CC	GO:0035770	Ribonucleoprotein granule	0.0147526	Rplp0/Rpl6/Rps6/Apobec3/Ybx1/Snrpg/Polr2g/Psma6/Sqstm1/Lsm1/Cirbp	11	Up	DM vs. WM	F
KEGG	mmu05017	Spinocerebellar ataxia	0.0161749	Cycs/Psmb2/Psmb1/Slc25a5/Psmb6/Slc25a4/Psma6/Psma7/Psma3/Psmb7/Psmb3	11	Up	DM vs. WM	F
GO_BP	GO:0030595	Leukocyte chemotaxis	0.0244826	Ccl5/Fcer1g/Rps19/Xcl1/Rac2/Ppib/Lgals3/Ccl4/Ifng/Ccl3/Gpr18	11	Up	DM vs. WM	F
GO_BP	GO:0097529	Myeloid leukocyte migration	0.0244826	Ccl5/Fcer1g/Rps19/Xcl1/Rac2/Ppib/Lgals3/Ccl4/Cd47/Ifng/Ccl3	11	Up	DM vs. WM	F
GO_BP	GO:0097191	Extrinsic apoptotic signaling pathway	0.0339627	Ppp1ca/Ndufa13/Bcl2a1d/Lgals3/Bcl2a1b/Pycard/Park7/Icam1/Bax/Ifng/Traf1	11	Up	DM vs. WM	F
KEGG	mmu04218	Cellular senescence	0.0727794	H2-D1/Ppp1ca/H2-Q4/H2-T23/Gadd45b/Slc25a5/Slc25a4/H2-T22/Rheb/Sqstm1/Gadd45g	11	Up	DM vs. WM	F
GO_CC	GO:0005747	Mitochondrial respiratory chain complex I	2.23942e-07	Ndufa13/Ndufb5/Ndufa7/Ndufb11/Ndufs3/Ndufa12/Ndufb10/Ndufa8/Ndufs4/Ndufs8	10	Up	DM vs. WM	F
GO_CC	GO:0030964	NADH dehydrogenase complex	2.23942e-07	Ndufa13/Ndufb5/Ndufa7/Ndufb11/Ndufs3/Ndufa12/Ndufb10/Ndufa8/Ndufs4/Ndufs8	10	Up	DM vs. WM	F
GO_CC	GO:0045271	Respiratory chain complex I	2.23942e-07	Ndufa13/Ndufb5/Ndufa7/Ndufb11/Ndufs3/Ndufa12/Ndufb10/Ndufa8/Ndufs4/Ndufs8	10	Up	DM vs. WM	F
KEGG	mmu04657	IL-17 signaling pathway	8.83396e-06	S100a9/S100a8/Fos/Il1b/Mmp9/Hsp90b1/Jund/Hsp90ab1/Cebpb/Lcn2	10	Down	DM vs. WM	F
GO_BP	GO:0050729	Positive regulation of inflammatory response	1.57941e-05	S100a9/S100a8/Il1b/Cd24a/Ets1/Mmp8/Cebpb/Osm/Grn/Alox5ap	10	Down	DM vs. WM	F
GO_BP	GO:2001242	Regulation of intrinsic apoptotic signaling pathway	2.6574e-05	S100a9/S100a8/Cd44/Tpt1/Mcl1/Grina/Mmp9/Serinc3/Hnrnpk/Gpx1	10	Down	DM vs. WM	F
GO_MF	GO:0009055	Electron transfer activity	2.66101e-05	Sh3bgrl3/Cox8a/Cycs/Cox7a2/Cox7b/Uqcrfs1/Ndufa12/Uqcrq/Cyc1/Cyb5a	10	Up	DM vs. WM	F
KEGG	mmu04670	Leukocyte transendothelial migration	3.50946e-05	Actb/Actg1/Mmp9/Itgal/Cybb/Cxcr4/Rassf5/Ncf2/Ezr/Ncf1	10	Down	DM vs. WM	F
GO_BP	GO:0042274	Ribosomal small subunit biogenesis	5.76167e-05	Rps16/Rps19/Rps2/Rps5/Rps25/Rps15/Rps6/Rps24/Gtf2h5/Mrps7	10	Up	DM vs. WM	F
GO_BP	GO:0045766	Positive regulation of angiogenesis	5.9325e-05	Btg1/Il1b/Thbs1/Mmp9/Cybb/Ets1/Cxcr4/Camp/Cxcr2/Grn	10	Down	DM vs. WM	F
GO_BP	GO:0000302	Response to reactive oxygen species	9.25523e-05	Psap/Fos/Hp/Thbs1/Mmp9/Sirpa/Prkcd/Lcn2/Gpx1/Ncf1	10	Down	DM vs. WM	F
GO_BP	GO:1904018	Positive regulation of vasculature development	0.000107709	Btg1/Il1b/Thbs1/Mmp9/Cybb/Ets1/Cxcr4/Camp/Cxcr2/Grn	10	Down	DM vs. WM	F
GO_BP	GO:1990542	Mitochondrial transmembrane transport	0.000138584	Atp5b/Atp5d/Cox5b/Dnajc15/Smdt1/Timm23/Cyc1/Mpc1/Atp5c1/Grpel1	10	Up	DM vs. WM	F
GO_BP	GO:0097529	Myeloid leukocyte migration	0.0001554	S100a9/S100a8/Dusp1/Il1b/Csf3r/Retnlg/Thbs1/Sirpa/Prtn3/Cxcr2	10	Down	DM vs. WM	F
GO_BP	GO:2000116	Regulation of cysteine-type endopeptidase activity	0.000252948	S100a9/S100a8/Cd44/Ltf/Thbs1/Hspa1b/Mmp9/Gsn/Pmaip1/Gpx1	10	Down	DM vs. WM	F
GO_BP	GO:0051403	Stress-activated MAPK cascade	0.000436913	Dusp1/Il1b/Sirpa/Trib1/Zfp36/Mmp8/Ezr/Igf1r/Map3k1/Ncf1	10	Down	DM vs. WM	F
GO_BP	GO:0022409	Positive regulation of cell-cell adhesion	0.000511411	Cd44/Il1b/Ptprc/Gcnt2/Sirpa/Cd24a/Itgal/Ets1/Ptafr/Ikzf1	10	Down	DM vs. WM	F
GO_BP	GO:0031098	Stress-activated protein kinase signaling cascade	0.000585967	Dusp1/Il1b/Sirpa/Trib1/Zfp36/Mmp8/Ezr/Igf1r/Map3k1/Ncf1	10	Down	DM vs. WM	F
GO_BP	GO:1903037	Regulation of leukocyte cell-cell adhesion	0.0012832	Cd44/Il1b/Ptprc/Sirpa/Cd24a/Itgal/Ets1/Cebpb/Ptafr/Ikzf1	10	Down	DM vs. WM	F
GO_BP	GO:0009895	Negative regulation of catabolic process	0.00133544	Mcl1/Il1b/Hp/Pabpc1/Hnrnpa0/Ogt/Eif4g2/Zfp36/Fus/Hsp90ab1	10	Down	DM vs. WM	F
KEGG	mmu05235	PD-L1 expression and PD-1 checkpoint pathway in cancer	0.00162078	Cd3g/Lck/Lat/Csnk2b/Cd3d/Cd3e/Nfkbib/Ifng/Cd247/Batf	10	Up	DM vs. WM	F
GO_BP	GO:0048872	Homeostasis of number of cells	0.00189408	Cd44/Hmgb2/Klf2/Hbb-b1/Cd24a/Ets1/Zfp36/Cxcr2/Pmaip1/Ikzf1	10	Down	DM vs. WM	F
GO_MF	GO:0044389	Ubiquitin-like protein ligase binding	0.00194252	Actg1/Txnip/Pcbp2/Hspa1b/Cxcr4/Trib1/Hsp90ab1/Cebpb/Ywhaz/Hspa5	10	Down	DM vs. WM	F
GO_BP	GO:0045862	Positive regulation of proteolysis	0.00232395	S100a9/S100a8/Il1b/Hspa1b/Ogt/Gsn/Trib1/Pmaip1/Ist1/Grn	10	Down	DM vs. WM	F
GO_BP	GO:0052548	Regulation of endopeptidase activity	0.00238645	S100a9/S100a8/Cd44/Ltf/Thbs1/Hspa1b/Mmp9/Gsn/Pmaip1/Gpx1	10	Down	DM vs. WM	F
GO_BP	GO:0042060	Wound healing	0.00242749	S100a9/Actg1/Cd44/Thbs1/Cxcr4/Fn1/Prkcd/Srsf6/Gpx1/Map3k1	10	Down	DM vs. WM	F
GO_BP	GO:0045861	Negative regulation of proteolysis	0.00242749	Cd44/Ltf/Thbs1/Hspa1b/Mmp9/Pi16/Ngp/Ogt/Hsp90ab1/Gpx1	10	Down	DM vs. WM	F
GO_BP	GO:0019221	Cytokine-mediated signaling pathway	0.00294011	Il1b/Csf3r/Ptprc/Klf6/Cd24a/Cxcr4/Hipk1/Cxcr2/Osm/Ifngr2	10	Down	DM vs. WM	F
GO_BP	GO:0010976	Positive regulation of neuron projection development	0.00299969	S100a9/Cd24a/Cxcr4/Eif4g2/Fn1/Hnrnpk/Ist1/Igf1r/Grn/Hspa5	10	Down	DM vs. WM	F
GO_BP	GO:0050852	T cell receptor signaling pathway	0.00316089	Rps3/Bcl2a1d/Lgals3/Lck/Lime1/Cd3e/Ifng/Cd247/Sh2d1a/Cd160	10	Up	DM vs. WM	F
KEGG	mmu05417	Lipid and atherosclerosis	0.00317319	Fos/Il1b/Hspa1b/Mmp9/Cybb/Hsp90b1/Hsp90ab1/Ncf2/Ncf1/Hspa5	10	Down	DM vs. WM	F
GO_BP	GO:0002456	T cell mediated immunity	0.00350889	B2m/H2-D1/Xcl1/Gzmb/H2-Q4/H2-T23/H2-T22/Icam1/Serpinb9/Crlf2	10	Up	DM vs. WM	F
GO_MF	GO:0004857	Enzyme inhibitor activity	0.00465657	Wfdc21/Wfdc17/Txnip/Ltf/Pi16/Ngp/Trib1/Pdia6/Ibtk/Hexim1	10	Down	DM vs. WM	F
GO_BP	GO:0032535	Regulation of cellular component size	0.00573402	Ogt/Eif4g2/Gsn/Fn1/Prkcd/Hsp90ab1/Ezr/Ist1/Map3k1/Ssh2	10	Down	DM vs. WM	F
KEGG	mmu04064	NF-kappa B signaling pathway	0.00658046	Bcl2a1d/Bcl2a1b/Ccl4/Lck/Lat/Csnk2b/Gadd45b/Icam1/Gadd45g/Traf1	10	Up	DM vs. WM	F
GO_BP	GO:0045860	Positive regulation of protein kinase activity	0.00812093	Il1b/Ptprc/Ltf/Thbs1/Dazap2/Cd24a/Prkcd/Hsp90ab1/Map3k1/Ncf1	10	Down	DM vs. WM	F
GO_BP	GO:0006457	Protein folding	0.00950054	B2m/Ppia/Pfdn5/Ppib/Cdc37/Nudc/Bag1/Pfdn1/Aip/Grpel1	10	Up	DM vs. WM	F
GO_BP	GO:0034250	Positive regulation of cellular amide metabolic process	0.0107021	Rpl26/Cnbp/Apoe/Rps3a1/Eif5a/Polr2g/Ifng/Uqcc2/Eif6/Cirbp	10	Up	DM vs. WM	F
GO_BP	GO:0006397	MRNA processing	0.0107168	Ddx5/Hnrnph1/Pabpc1/Snrnp70/Mbnl1/Hnrnpm/Hnrnpk/Celf2/Srsf3/Srsf6	10	Down	DM vs. WM	F
GO_BP	GO:1903900	Regulation of viral life cycle	0.0109033	Ccl5/Ppia/Lgals1/Ppib/Apobec3/Vps37b/Trim12a/Snx3/Banf1/Srpk1	10	Up	DM vs. WM	F
GO_BP	GO:0010950	Positive regulation of endopeptidase activity	0.0112653	Rps3/Ndufa13/Psenen/Psme1/Cycs/Lck/Pycard/Prelid1/Bax/Prr7	10	Up	DM vs. WM	F
GO_BP	GO:2001242	Regulation of intrinsic apoptotic signaling pathway	0.0142014	Rps3/Ubb/Rpl26/Ndufa13/Lck/Pycard/Park7/Ddit3/Ndufs3/Bax	10	Up	DM vs. WM	F
GO_BP	GO:0010952	Positive regulation of peptidase activity	0.0152291	Rps3/Ndufa13/Psenen/Psme1/Cycs/Lck/Pycard/Prelid1/Bax/Prr7	10	Up	DM vs. WM	F
GO_BP	GO:0042129	Regulation of T cell proliferation	0.0174236	Ccl5/Rps3/Xcl1/Rac2/Lgals3/Pycard/H2-T23/Pdcd1lg2/Cd3e/Ifng	10	Up	DM vs. WM	F
GO_BP	GO:2001235	Positive regulation of apoptotic signaling pathway	0.0231165	Rps3/Ubb/Rpl26/Ppp1ca/Lck/Pycard/Park7/Ddit3/Bax/Prr7	10	Up	DM vs. WM	F
KEGG	mmu04210	Apoptosis	0.0326791	Gzmb/Bcl2a1d/Cycs/Bcl2a1b/Ddit3/Gadd45b/Ctsw/Bax/Gadd45g/Traf1	10	Up	DM vs. WM	F
GO_BP	GO:0002285	Lymphocyte activation involved in immune response	0.0367947	Fcer1g/Lgals1/Rps6/Lgals3/Icam1/Ifng/Gadd45g/Batf/Mfng/Cd160	10	Up	DM vs. WM	F
GO_BP	GO:2000377	Regulation of reactive oxygen species metabolic process	0.0394938	Tyrobp/Dynll1/Atp5g1/Eif5a/Park7/Klrk1/Icam1/Cd47/Ifng/Eif6	10	Up	DM vs. WM	F
GO_BP	GO:0043281	Regulation of cysteine-type endopeptidase activity involved in apoptotic process	0.0416446	Rps3/Ndufa13/Bcl2a1d/Cycs/Lamtor5/Lck/Pycard/Park7/Bax/Prr7	10	Up	DM vs. WM	F
GO_BP	GO:0002819	Regulation of adaptive immune response	0.0458605	B2m/Fcer1g/H2-D1/Xcl1/H2-Q4/Pycard/H2-T23/H2-T22/Ifng/Cd160	10	Up	DM vs. WM	F
KEGG	mmu04723	Retrograde endocannabinoid signaling	0.0514168	Ndufa13/Ndufb5/Ndufa7/Ndufb11/Ndufs3/Ndufa12/Ndufb10/Ndufa8/Ndufs4/Ndufs8	10	Up	DM vs. WM	F
GO_CC	GO:0070069	Cytochrome complex	3.51716e-08	Cox8a/Cox6b1/Uqcr10/Cox7b/Uqcrfs1/Uqcrq/Cyc1/Uqcrc1/Uqcrc2	9	Up	DM vs. WM	F
GO_CC	GO:0000315	Organellar large ribosomal subunit	1.1498e-05	Mrpl4/Mrpl24/Mrpl23/Mrpl30/Mrpl54/Mrpl20/Mrpl41/Malsu1/Mrpl21	9	Up	DM vs. WM	F
GO_CC	GO:0005762	Mitochondrial large ribosomal subunit	1.1498e-05	Mrpl4/Mrpl24/Mrpl23/Mrpl30/Mrpl54/Mrpl20/Mrpl41/Malsu1/Mrpl21	9	Up	DM vs. WM	F
GO_BP	GO:0043484	Regulation of RNA splicing	0.000100147	Ddx5/Hnrnph1/Snrnp70/Mbnl1/Hnrnpk/Celf2/Srsf3/Slc38a2/Srsf6	9	Down	DM vs. WM	F
GO_BP	GO:1903034	Regulation of response to wounding	0.000268884	S100a9/Actg1/Thbs1/Cd24a/Cxcr4/Prkcd/Srsf6/Igf1r/Grn	9	Down	DM vs. WM	F
GO_BP	GO:0002262	Myeloid cell homeostasis	0.000268884	Cd44/Hmgb2/Klf2/Hbb-b1/Cd24a/Ets1/Zfp36/Cxcr2/Ikzf1	9	Down	DM vs. WM	F
GO_MF	GO:0008135	Translation factor activity, RNA binding	0.000334649	Eif1/Eif3h/Eif3f/Eef1d/Eif5a/Eif3m/Eif3i/Eef1g/Eif6	9	Up	DM vs. WM	F
GO_BP	GO:0009060	Aerobic respiration	0.000335678	Atp5d/Cox5b/Cycs/Uqcr10/Mdh2/Ndufs4/Ndufs8/Idh3b/Bloc1s1	9	Up	DM vs. WM	F
GO_BP	GO:0043281	Regulation of cysteine-type endopeptidase activity involved in apoptotic process	0.000511411	S100a9/S100a8/Cd44/Thbs1/Hspa1b/Mmp9/Gsn/Pmaip1/Gpx1	9	Down	DM vs. WM	F
GO_BP	GO:0009205	Purine ribonucleoside triphosphate metabolic process	0.000521894	Atp5b/Atp5d/Aldoa/Cox5b/Nme2/Atp5g1/Gimap7/Cyc1/Atp5c1	9	Up	DM vs. WM	F
GO_BP	GO:0009199	Ribonucleoside triphosphate metabolic process	0.000657459	Atp5b/Atp5d/Aldoa/Cox5b/Nme2/Atp5g1/Gimap7/Cyc1/Atp5c1	9	Up	DM vs. WM	F
GO_BP	GO:0033108	Mitochondrial respiratory chain complex assembly	0.000657459	Ndufa13/Ndufb5/Uqcr10/Ndufb11/Ndufb10/Uqcc2/Ndufa8/Ndufs4/Ndufs8	9	Up	DM vs. WM	F
GO_BP	GO:0019058	Viral life cycle	0.000692556	Ddx5/Ltf/Pcbp2/Pabpc1/Gsn/Ddx6/Hsp90ab1/Ist1/Vps4b	9	Down	DM vs. WM	F
GO_BP	GO:1903039	Positive regulation of leukocyte cell-cell adhesion	0.000692556	Cd44/Il1b/Ptprc/Sirpa/Cd24a/Itgal/Ets1/Ptafr/Ikzf1	9	Down	DM vs. WM	F
GO_BP	GO:0071241	Cellular response to inorganic substance	0.000776164	Fos/Thbs1/Mmp9/Jund/Gsn/Fn1/Fus/Ncf1/Alox5ap	9	Down	DM vs. WM	F
GO_BP	GO:0009144	Purine nucleoside triphosphate metabolic process	0.00097502	Atp5b/Atp5d/Aldoa/Cox5b/Nme2/Atp5g1/Gimap7/Cyc1/Atp5c1	9	Up	DM vs. WM	F
GO_BP	GO:0034976	Response to endoplasmic reticulum stress	0.00133949	Grina/Thbs1/Hsp90b1/Serinc3/Cebpb/Canx/Pmaip1/Pdia6/Hspa5	9	Down	DM vs. WM	F
GO_BP	GO:0031330	Negative regulation of cellular catabolic process	0.00134316	Mcl1/Hp/Pabpc1/Hnrnpa0/Ogt/Eif4g2/Zfp36/Fus/Hsp90ab1	9	Down	DM vs. WM	F
GO_MF	GO:0090079	Translation regulator activity, nucleic acid binding	0.0016115	Eif1/Eif3h/Eif3f/Eef1d/Eif5a/Eif3m/Eif3i/Eef1g/Eif6	9	Up	DM vs. WM	F
GO_BP	GO:1902600	Proton transmembrane transport	0.00167766	Atp5b/Atp5d/Cox5b/Atp5g1/Atp6v1f/Park7/Slc25a4/Cyc1/Atp5c1	9	Up	DM vs. WM	F
GO_BP	GO:0001818	Negative regulation of cytokine production	0.00170256	Klf2/Ptprc/Thbs1/Sirpa/Cd24a/Zfp36/Hsp90ab1/Mmp8/Ezr	9	Down	DM vs. WM	F
GO_BP	GO:0051348	Negative regulation of transferase activity	0.00170256	Actb/Dusp1/Il1b/Ptprc/Trib1/Zfp36/Prkcd/Igf1r/Hexim1	9	Down	DM vs. WM	F
GO_MF	GO:0043177	Organic acid binding	0.00194252	S100a9/S100a8/Psap/Cd44/Hdc/Hbb-b1/Pygl/Pgd/Alox5ap	9	Down	DM vs. WM	F
GO_BP	GO:0070585	Protein localization to mitochondrion	0.00203267	Ndufa13/Dnajc15/Tomm22/Ddit3/Timm23/Bax/Bag1/Aip/Grpel1	9	Up	DM vs. WM	F
GO_BP	GO:0030593	Neutrophil chemotaxis	0.00217356	Ccl5/Fcer1g/Xcl1/Rac2/Ppib/Lgals3/Ccl4/Ifng/Ccl3	9	Up	DM vs. WM	F
GO_BP	GO:0010038	Response to metal ion	0.00222852	Fos/Thbs1/Mmp9/Jund/Gsn/Fn1/Fus/Ncf1/Alox5ap	9	Down	DM vs. WM	F
GO_BP	GO:0007162	Negative regulation of cell adhesion	0.00262948	Cd44/Dusp1/Ptprc/Thbs1/Gcnt2/Cd24a/Prkcd/Cebpb/Akna	9	Down	DM vs. WM	F
GO_BP	GO:0071902	Positive regulation of protein serine/threonine kinase activity	0.00262948	Il1b/Ptprc/Ltf/Thbs1/Dazap2/Cd24a/Prkcd/Hsp90ab1/Map3k1	9	Down	DM vs. WM	F
GO_BP	GO:0043405	Regulation of MAP kinase activity	0.0029757	Dusp1/Il1b/Ptprc/Thbs1/Cd24a/Trib1/Prkcd/Igf1r/Map3k1	9	Down	DM vs. WM	F
GO_BP	GO:0070372	Regulation of ERK1 and ERK2 cascade	0.00331113	Cd44/Dusp1/Il1b/Ptprc/Gcnt2/Sirpa/Fn1/Ezr/Ywhaz	9	Down	DM vs. WM	F
GO_BP	GO:0009141	Nucleoside triphosphate metabolic process	0.00393257	Atp5b/Atp5d/Aldoa/Cox5b/Nme2/Atp5g1/Gimap7/Cyc1/Atp5c1	9	Up	DM vs. WM	F
GO_BP	GO:0046651	Lymphocyte proliferation	0.0039639	Cd44/Il1b/Ptprc/Cd24a/Itgal/Cxcr4/Prkcd/Cebpb/Satb1	9	Down	DM vs. WM	F
GO_BP	GO:0045089	Positive regulation of innate immune response	0.00417247	Rps19/Xcl1/Klre1/Pycard/Klrk1/H2-T23/Klrb1c/Sh2d1a/Cd160	9	Up	DM vs. WM	F
GO_BP	GO:0032943	Mononuclear cell proliferation	0.00419359	Cd44/Il1b/Ptprc/Cd24a/Itgal/Cxcr4/Prkcd/Cebpb/Satb1	9	Down	DM vs. WM	F
GO_BP	GO:0071216	Cellular response to biotic stimulus	0.00419359	Il1b/Txnip/Ltf/Sirpa/Ogt/Trib1/Zfp36/Cebpb/Hspa5	9	Down	DM vs. WM	F
GO_BP	GO:0050863	Regulation of T cell activation	0.00426298	Cd44/Il1b/Ptprc/Sirpa/Cd24a/Itgal/Gsn/Cebpb/Ikzf1	9	Down	DM vs. WM	F
GO_MF	GO:0031625	Ubiquitin protein ligase binding	0.00438835	Actg1/Txnip/Pcbp2/Hspa1b/Cxcr4/Trib1/Hsp90ab1/Ywhaz/Hspa5	9	Down	DM vs. WM	F
GO_BP	GO:0070371	ERK1 and ERK2 cascade	0.00452081	Cd44/Dusp1/Il1b/Ptprc/Gcnt2/Sirpa/Fn1/Ezr/Ywhaz	9	Down	DM vs. WM	F
GO_BP	GO:0032649	Regulation of interferon-gamma production	0.00519687	Xcl1/Klre1/Pycard/Klrk1/Ddit3/Cd47/Pdcd1lg2/Cd3e/Cd160	9	Up	DM vs. WM	F
GO_BP	GO:0070661	Leukocyte proliferation	0.00621308	Cd44/Il1b/Ptprc/Cd24a/Itgal/Cxcr4/Prkcd/Cebpb/Satb1	9	Down	DM vs. WM	F
GO_BP	GO:0034655	Nucleobase-containing compound catabolic process	0.00713135	Ddx5/Pabpc1/Hnrnpa0/Zfp36/Fus/Hnrnpm/Ncf2/Ssb/Ncf1	9	Down	DM vs. WM	F
KEGG	mmu05205	Proteoglycans in cancer	0.00819434	Actb/Actg1/Cd44/Ddx5/Thbs1/Mmp9/Fn1/Ezr/Igf1r	9	Down	DM vs. WM	F
GO_BP	GO:1990266	Neutrophil migration	0.00854006	Ccl5/Fcer1g/Xcl1/Rac2/Ppib/Lgals3/Ccl4/Ifng/Ccl3	9	Up	DM vs. WM	F
GO_BP	GO:0071621	Granulocyte chemotaxis	0.00895663	Ccl5/Fcer1g/Xcl1/Rac2/Ppib/Lgals3/Ccl4/Ifng/Ccl3	9	Up	DM vs. WM	F
GO_BP	GO:0071887	Leukocyte apoptotic process	0.0142572	Ccl5/Fcer1g/Rps6/Lgals3/Cd3g/Prelid1/Bax/Serpinb9/Ifng	9	Up	DM vs. WM	F
GO_BP	GO:0009152	Purine ribonucleotide biosynthetic process	0.0151202	Atp5b/Atp5d/Aldoa/Cox5b/Nme2/Atp5g1/Cyc1/Mpc1/Atp5c1	9	Up	DM vs. WM	F
GO_BP	GO:0048638	Regulation of developmental growth	0.0156411	Pi16/Cxcr4/Eif4g2/Fn1/Hnrnpk/Ezr/Ist1/Igf1r/Ikzf1	9	Down	DM vs. WM	F
GO_BP	GO:0070997	Neuron death	0.0170821	Fos/Mcl1/Il1b/Hsp90ab1/Cebpb/Ncf2/Pmaip1/Gpx1/Grn	9	Down	DM vs. WM	F
KEGG	mmu05142	Chagas disease	0.0189435	Ccl5/Gnas/Cd3g/Cd3d/Cd3e/Ifng/Cd247/Ccl3/Gna15	9	Up	DM vs. WM	F
GO_MF	GO:0043021	Ribonucleoprotein complex binding	0.020519	Rpl35/Eif1/Ppp1ca/Eif5a/Csnk2b/Pim1/Snrpg/Eif6/Malsu1	9	Up	DM vs. WM	F
GO_BP	GO:0009260	Ribonucleotide biosynthetic process	0.0208565	Atp5b/Atp5d/Aldoa/Cox5b/Nme2/Atp5g1/Cyc1/Mpc1/Atp5c1	9	Up	DM vs. WM	F
GO_BP	GO:0007015	Actin filament organization	0.0215362	Actg1/Marcks/Sirpa/Hsp90b1/Gsn/Prkcd/Ezr/Map3k1/Ssh2	9	Down	DM vs. WM	F
GO_BP	GO:0002821	Positive regulation of adaptive immune response	0.0238594	B2m/Fcer1g/H2-D1/Xcl1/H2-Q4/Pycard/H2-T23/H2-T22/Ifng	9	Up	DM vs. WM	F
GO_BP	GO:0002833	Positive regulation of response to biotic stimulus	0.0238594	Rps19/Xcl1/Klre1/Pycard/Klrk1/H2-T23/Klrb1c/Sh2d1a/Cd160	9	Up	DM vs. WM	F
GO_BP	GO:0097530	Granulocyte migration	0.0244826	Ccl5/Fcer1g/Xcl1/Rac2/Ppib/Lgals3/Ccl4/Ifng/Ccl3	9	Up	DM vs. WM	F
GO_BP	GO:0001819	Positive regulation of cytokine production	0.0246856	Hmgb2/Il1b/Ptprc/Thbs1/Camp/Mmp8/Cebpb/Osm/Ptafr	9	Down	DM vs. WM	F
GO_BP	GO:0046390	Ribose phosphate biosynthetic process	0.025752	Atp5b/Atp5d/Aldoa/Cox5b/Nme2/Atp5g1/Cyc1/Mpc1/Atp5c1	9	Up	DM vs. WM	F
GO_BP	GO:0006164	Purine nucleotide biosynthetic process	0.0279217	Atp5b/Atp5d/Aldoa/Cox5b/Nme2/Atp5g1/Cyc1/Mpc1/Atp5c1	9	Up	DM vs. WM	F
GO_BP	GO:0002696	Positive regulation of leukocyte activation	0.0324275	Il1b/Ptprc/Thbs1/Sirpa/Cd24a/Itgal/Mmp8/Ptafr/Ikzf1	9	Down	DM vs. WM	F
GO_BP	GO:0072522	Purine-containing compound biosynthetic process	0.0327073	Atp5b/Atp5d/Aldoa/Cox5b/Nme2/Atp5g1/Cyc1/Mpc1/Atp5c1	9	Up	DM vs. WM	F
GO_BP	GO:0007005	Mitochondrion organization	0.0331176	Mcl1/Mmp9/Cd24a/Ogt/Pmaip1/Ywhaz/Gpx1/Map3k1/Cox17	9	Down	DM vs. WM	F
GO_CC	GO:0030017	Sarcomere	0.0338334	Rpl17/Rpl6/Rpl15/Rpl4/Aldoa/Myl12a/Rpl7/Sri/Psma6	9	Up	DM vs. WM	F
GO_BP	GO:0050867	Positive regulation of cell activation	0.0366788	Il1b/Ptprc/Thbs1/Sirpa/Cd24a/Itgal/Mmp8/Ptafr/Ikzf1	9	Down	DM vs. WM	F
GO_BP	GO:0050821	Protein stabilization	0.0445305	Tyrobp/Ppib/Pfn1/Cdc37/Park7/Pim1/Bag1/Gapdh/Tbrg1	9	Up	DM vs. WM	F
GO_CC	GO:0042788	Polysomal ribosome	5.89868e-07	Rpl19/Rps23/Rpl18/Rpl6/Rpl10a/Rpl8/Eif3h/Btf3	8	Up	DM vs. WM	F
GO_BP	GO:0034614	Cellular response to reactive oxygen species	0.000402406	Psap/Fos/Thbs1/Mmp9/Sirpa/Prkcd/Lcn2/Ncf1	8	Down	DM vs. WM	F
GO_BP	GO:0097530	Granulocyte migration	0.000480872	S100a9/S100a8/Il1b/Csf3r/Thbs1/Sirpa/Prtn3/Cxcr2	8	Down	DM vs. WM	F
GO_BP	GO:0071248	Cellular response to metal ion	0.00048739	Fos/Mmp9/Jund/Gsn/Fn1/Fus/Ncf1/Alox5ap	8	Down	DM vs. WM	F
GO_BP	GO:0009206	Purine ribonucleoside triphosphate biosynthetic process	0.000748597	Atp5b/Atp5d/Aldoa/Cox5b/Nme2/Atp5g1/Cyc1/Atp5c1	8	Up	DM vs. WM	F
GO_BP	GO:0043409	Negative regulation of MAPK cascade	0.000776164	Dusp1/Il1b/Ptprc/Sirpa/Rnf149/Prkcd/Ezr/Igf1r	8	Down	DM vs. WM	F
GO_BP	GO:0009145	Purine nucleoside triphosphate biosynthetic process	0.000826256	Atp5b/Atp5d/Aldoa/Cox5b/Nme2/Atp5g1/Cyc1/Atp5c1	8	Up	DM vs. WM	F
GO_BP	GO:0001659	Temperature homeostasis	0.000981208	Il1b/Cxcr4/Ogt/G0s2/Cebpb/Lcn2/Igf1r/Gpx1	8	Down	DM vs. WM	F
GO_BP	GO:0009201	Ribonucleoside triphosphate biosynthetic process	0.00100118	Atp5b/Atp5d/Aldoa/Cox5b/Nme2/Atp5g1/Cyc1/Atp5c1	8	Up	DM vs. WM	F
GO_BP	GO:0001913	T cell mediated cytotoxicity	0.00109925	B2m/H2-D1/Xcl1/Gzmb/H2-Q4/H2-T23/H2-T22/Serpinb9	8	Up	DM vs. WM	F
GO_BP	GO:0006469	Negative regulation of protein kinase activity	0.00197704	Actb/Dusp1/Il1b/Ptprc/Trib1/Prkcd/Igf1r/Hexim1	8	Down	DM vs. WM	F
GO_BP	GO:2000377	Regulation of reactive oxygen species metabolic process	0.00197704	Klf2/Il1b/Hp/Thbs1/Sirpa/Ogt/Prkcd/Mmp8	8	Down	DM vs. WM	F
GO_BP	GO:0042098	T cell proliferation	0.00223215	Cd44/Il1b/Ptprc/Cd24a/Itgal/Cxcr4/Cebpb/Satb1	8	Down	DM vs. WM	F
GO_BP	GO:0009142	Nucleoside triphosphate biosynthetic process	0.00237987	Atp5b/Atp5d/Aldoa/Cox5b/Nme2/Atp5g1/Cyc1/Atp5c1	8	Up	DM vs. WM	F
GO_BP	GO:0048639	Positive regulation of developmental growth	0.00238645	Cxcr4/Eif4g2/Fn1/Hnrnpk/Ezr/Ist1/Igf1r/Ikzf1	8	Down	DM vs. WM	F
GO_BP	GO:0030595	Leukocyte chemotaxis	0.00242749	S100a9/S100a8/Dusp1/Il1b/Csf3r/Retnlg/Thbs1/Cxcr2	8	Down	DM vs. WM	F
GO_BP	GO:0045637	Regulation of myeloid cell differentiation	0.00257981	Fos/Hmgb2/Csf3r/Ets1/Trib1/Zfp36/Cebpb/Ikzf1	8	Down	DM vs. WM	F
GO_BP	GO:0033673	Negative regulation of kinase activity	0.00262948	Actb/Dusp1/Il1b/Ptprc/Trib1/Prkcd/Igf1r/Hexim1	8	Down	DM vs. WM	F
GO_BP	GO:0031348	Negative regulation of defense response	0.00262948	Cd44/Pcbp2/Sirpa/Cd24a/Ets1/Zfp36/Gpx1/Grn	8	Down	DM vs. WM	F
GO_BP	GO:0002274	Myeloid leukocyte activation	0.00280678	Thbs1/Prkcd/Mmp8/Cxcr2/Ptafr/Ywhaz/Ifngr2/Grn	8	Down	DM vs. WM	F
GO_BP	GO:2001234	Negative regulation of apoptotic signaling pathway	0.00280678	Cd44/Tpt1/Hmgb2/Mcl1/Il1b/Grina/Mmp9/Gpx1	8	Down	DM vs. WM	F
GO_BP	GO:0032872	Regulation of stress-activated MAPK cascade	0.00284537	Dusp1/Il1b/Sirpa/Mmp8/Ezr/Igf1r/Map3k1/Ncf1	8	Down	DM vs. WM	F
GO_BP	GO:0070302	Regulation of stress-activated protein kinase signaling cascade	0.00294364	Dusp1/Il1b/Sirpa/Mmp8/Ezr/Igf1r/Map3k1/Ncf1	8	Down	DM vs. WM	F
KEGG	mmu04380	Osteoclast differentiation	0.00317319	Fos/Il1b/Sirpa/Jund/Fosl2/Ncf2/Ifngr2/Ncf1	8	Down	DM vs. WM	F
KEGG	mmu03040	Spliceosome	0.00317319	Ddx5/Hspa1b/Snrnp70/Fus/Hnrnpm/Hnrnpk/Srsf3/Srsf6	8	Down	DM vs. WM	F
GO_BP	GO:0010466	Negative regulation of peptidase activity	0.00366481	Cd44/Ltf/Thbs1/Hspa1b/Mmp9/Pi16/Ngp/Gpx1	8	Down	DM vs. WM	F
GO_MF	GO:0031406	Carboxylic acid binding	0.00369222	S100a9/S100a8/Psap/Cd44/Hdc/Pygl/Pgd/Alox5ap	8	Down	DM vs. WM	F
GO_BP	GO:0048524	Positive regulation of viral process	0.00384939	Ppia/Lgals1/Ppib/Pfn1/Apoe/Vps37b/Ifng/Srpk1	8	Up	DM vs. WM	F
GO_CC	GO:0043209	Myelin sheath	0.00512191	Actb/Actg1/Hbb-b1/Tkt/Gsn/Canx/Ezr/Hspa5	8	Down	DM vs. WM	F
GO_BP	GO:0000375	RNA splicing, via transesterification reactions	0.00603829	Ddx5/Snrnp70/Mbnl1/Hnrnpm/Hnrnpk/Celf2/Srsf3/Srsf6	8	Down	DM vs. WM	F
GO_BP	GO:0000377	RNA splicing, via transesterification reactions with bulged adenosine as nucleophile	0.00603829	Ddx5/Snrnp70/Mbnl1/Hnrnpm/Hnrnpk/Celf2/Srsf3/Srsf6	8	Down	DM vs. WM	F
GO_BP	GO:0000398	MRNA splicing, via spliceosome	0.00603829	Ddx5/Snrnp70/Mbnl1/Hnrnpm/Hnrnpk/Celf2/Srsf3/Srsf6	8	Down	DM vs. WM	F
GO_MF	GO:0030246	Carbohydrate binding	0.00631494	Chil3/Gpcpd1/Cd24a/Tkt/Ogt/Pygl/Pgd/Canx	8	Down	DM vs. WM	F
GO_BP	GO:0072655	Establishment of protein localization to mitochondrion	0.00635852	Ndufa13/Dnajc15/Tomm22/Ddit3/Timm23/Bax/Aip/Grpel1	8	Up	DM vs. WM	F
GO_BP	GO:0002831	Regulation of response to biotic stimulus	0.00855686	Hmgb2/Il1b/Ltf/Pcbp2/Cd24a/Trib1/Grn/Hexim1	8	Down	DM vs. WM	F
GO_BP	GO:0045185	Maintenance of protein location	0.00881792	Tmsb10/Tmsb4x/Pfn1/Park7/Sri/Nfkbib/Os9/Rer1	8	Up	DM vs. WM	F
GO_BP	GO:0042102	Positive regulation of T cell proliferation	0.00895663	Ccl5/Rps3/Xcl1/Pycard/H2-T23/Pdcd1lg2/Cd3e/Ifng	8	Up	DM vs. WM	F
GO_BP	GO:0051402	Neuron apoptotic process	0.00969134	Mcl1/Il1b/Hsp90ab1/Cebpb/Ncf2/Pmaip1/Gpx1/Grn	8	Down	DM vs. WM	F
GO_BP	GO:0006413	Translational initiation	0.0109033	Rps2/Eif1/Eif3h/Eif3f/Eif3m/Polr2g/Eif3i/Eif6	8	Up	DM vs. WM	F
GO_BP	GO:1902105	Regulation of leukocyte differentiation	0.0115023	Cd44/Fos/Il1b/Ptprc/Cd24a/Trib1/Cebpb/Ikzf1	8	Down	DM vs. WM	F
GO_BP	GO:0045927	Positive regulation of growth	0.0120696	Cxcr4/Eif4g2/Fn1/Hnrnpk/Ezr/Ist1/Igf1r/Ikzf1	8	Down	DM vs. WM	F
GO_BP	GO:0002702	Positive regulation of production of molecular mediator of immune response	0.01367	B2m/Fcer1g/Xcl1/H2-T23/Cd37/Ifng/Mzb1/Cd160	8	Up	DM vs. WM	F
KEGG	mmu04145	Phagosome	0.0156713	Actb/Actg1/Thbs1/H2-K1/Cybb/Ncf2/Canx/Ncf1	8	Down	DM vs. WM	F
GO_MF	GO:0015078	Proton transmembrane transporter activity	0.016673	Cox8a/Atp5b/Atp5d/Atp5g1/Cox7a2/Cox7b/Atp6v1f/Atp5c1	8	Up	DM vs. WM	F
GO_BP	GO:0043270	Positive regulation of ion transport	0.0168568	Il1b/Atp1b3/Cxcr4/Prkcd/Cebpb/Ptafr/Ifngr2/Cox17	8	Down	DM vs. WM	F
GO_BP	GO:0032680	Regulation of tumor necrosis factor production	0.0200935	Fcer1g/Ccl4/Pycard/H2-T23/Cd47/Ifng/Ccl3/Gpr18	8	Up	DM vs. WM	F
GO_MF	GO:0140297	DNA-binding transcription factor binding	0.021685	Actb/Fos/Ddx5/Jund/Fus/Cebpb/Tcf4/Ets2	8	Down	DM vs. WM	F
GO_BP	GO:1903555	Regulation of tumor necrosis factor superfamily cytokine production	0.0217758	Fcer1g/Ccl4/Pycard/H2-T23/Cd47/Ifng/Ccl3/Gpr18	8	Up	DM vs. WM	F
GO_BP	GO:0006909	Phagocytosis	0.0227917	Il1b/Ptprc/Thbs1/Sirpa/Itgal/Gsn/Prtn3/Ncf2	8	Down	DM vs. WM	F
GO_BP	GO:0032640	Tumor necrosis factor production	0.0247362	Fcer1g/Ccl4/Pycard/H2-T23/Cd47/Ifng/Ccl3/Gpr18	8	Up	DM vs. WM	F
GO_BP	GO:1901216	Positive regulation of neuron death	0.0247362	Tyrobp/Apoe/Atp5g1/Ddit3/Bax/Bag1/Ifng/Ccl3	8	Up	DM vs. WM	F
KEGG	mmu04658	Th1 and Th2 cell differentiation	0.0252801	Cd3g/Lck/Lat/Cd3d/Cd3e/Nfkbib/Ifng/Cd247	8	Up	DM vs. WM	F
GO_BP	GO:0051101	Regulation of DNA binding	0.025752	Edf1/Gzma/Lamtor5/Park7/Ddit3/Sri/Ifng/Taf10	8	Up	DM vs. WM	F
GO_BP	GO:0045727	Positive regulation of translation	0.0263558	Rpl26/Cnbp/Rps3a1/Eif5a/Polr2g/Uqcc2/Eif6/Cirbp	8	Up	DM vs. WM	F
GO_BP	GO:0071706	Tumor necrosis factor superfamily cytokine production	0.0263558	Fcer1g/Ccl4/Pycard/H2-T23/Cd47/Ifng/Ccl3/Gpr18	8	Up	DM vs. WM	F
GO_BP	GO:1901214	Regulation of neuron death	0.028649	Fos/Mcl1/Il1b/Hsp90ab1/Cebpb/Ncf2/Pmaip1/Grn	8	Down	DM vs. WM	F
GO_BP	GO:0043467	Regulation of generation of precursor metabolites and energy	0.0335585	Ppp1ca/Dnajc15/Cox7a2/Park7/Prelid1/Ifng/Uqcc2/Eif6	8	Up	DM vs. WM	F
GO_BP	GO:0034341	Response to interferon-gamma	0.0354963	Ccl5/Xcl1/Cdc37/Ccl4/Cd47/Ifng/Gapdh/Ccl3	8	Up	DM vs. WM	F
GO_BP	GO:0051346	Negative regulation of hydrolase activity	0.0366138	Cd44/Ltf/Thbs1/Hspa1b/Mmp9/Pi16/Ngp/Gpx1	8	Down	DM vs. WM	F
GO_BP	GO:0050671	Positive regulation of lymphocyte proliferation	0.0367947	Ccl5/Rps3/Xcl1/Pycard/H2-T23/Pdcd1lg2/Cd3e/Ifng	8	Up	DM vs. WM	F
GO_BP	GO:0030098	Lymphocyte differentiation	0.0374365	Psap/Cd44/Il1b/Ptprc/Cd24a/Irf2bp2/Ikzf1/Satb1	8	Down	DM vs. WM	F
GO_BP	GO:0010256	Endomembrane system organization	0.0377578	S100a9/Psap/Ptprc/Cxcr4/Gsn/Prkcd/Ywhaz/Vps4b	8	Down	DM vs. WM	F
GO_BP	GO:0034248	Regulation of cellular amide metabolic process	0.0377578	S100a9/Thbs1/Hbb-b1/Eif4g2/Zfp36/Prkcd/Ptafr/Eif2s3x	8	Down	DM vs. WM	F
GO_BP	GO:0032946	Positive regulation of mononuclear cell proliferation	0.0379036	Ccl5/Rps3/Xcl1/Pycard/H2-T23/Pdcd1lg2/Cd3e/Ifng	8	Up	DM vs. WM	F
KEGG	mmu04810	Regulation of actin cytoskeleton	0.0390665	Actb/Actg1/Itgal/Cxcr4/Gsn/Fn1/Ezr/Ssh2	8	Down	DM vs. WM	F
GO_BP	GO:0016052	Carbohydrate catabolic process	0.0399395	Ppp1ca/Aldoa/Eno1/Ifng/Gapdh/Eif6/Idnk/Akr1a1	8	Up	DM vs. WM	F
GO_BP	GO:0072594	Establishment of protein localization to organelle	0.043416	Ddx5/Txnip/Prkcd/Hsp90ab1/Pmaip1/Ywhaz/Ssr3/Hspa5	8	Down	DM vs. WM	F
GO_BP	GO:0002824	Positive regulation of adaptive immune response based on somatic recombination of immune receptors built from immunoglobulin superfamily domains	0.0464081	B2m/Fcer1g/H2-D1/Xcl1/H2-Q4/H2-T23/H2-T22/Ifng	8	Up	DM vs. WM	F
GO_BP	GO:0051092	Positive regulation of NF-kappaB transcription factor activity	0.0464081	Rps3/Lamtor5/Pycard/Icam1/Trim12a/Psma6/Traf1/Prkch	8	Up	DM vs. WM	F
GO_BP	GO:0001558	Regulation of cell growth	0.0475203	Cd44/Pi16/Cxcr4/Eif4g2/Fn1/Hnrnpk/Ist1/Igfbp4	8	Down	DM vs. WM	F
GO_BP	GO:0043254	Regulation of protein-containing complex assembly	0.0475203	Cd24a/Gsn/Prkcd/Gda/Ikzf1/Cand1/Map3k1/Ssh2	8	Down	DM vs. WM	F
GO_BP	GO:0050673	Epithelial cell proliferation	0.0475203	Hmgb2/Thbs1/Zfp36/Cebpb/Srsf6/Gpx1/Grn/Igfbp4	8	Down	DM vs. WM	F
KEGG	mmu04660	T cell receptor signaling pathway	0.0514168	Cd3g/Lck/Lat/Cd3d/Cd3e/Nfkbib/Ifng/Cd247	8	Up	DM vs. WM	F
KEGG	mmu04659	Th17 cell differentiation	0.0535466	Cd3g/Lck/Lat/Cd3d/Cd3e/Nfkbib/Ifng/Cd247	8	Up	DM vs. WM	F
KEGG	mmu05171	Coronavirus disease - COVID-19	0.0588028	Fos/Rpl29/Il1b/Rps28/Rpl35a/Cybb/Rpl28/Rpl37a	8	Down	DM vs. WM	F
KEGG	mmu05166	Human T-cell leukemia virus 1 infection	0.059838	Fos/H2-K1/Itgal/Ets1/Zfp36/Canx/Ets2/Map3k1	8	Down	DM vs. WM	F
GO_BP	GO:1903036	Positive regulation of response to wounding	9.25523e-05	S100a9/Actg1/Thbs1/Cd24a/Cxcr4/Igf1r/Grn	7	Down	DM vs. WM	F
GO_MF	GO:0031369	Translation initiation factor binding	0.000215934	Rps19/Eif3f/Rps24/Rps3a1/Eif3m/Rbx1/Polr2g	7	Up	DM vs. WM	F
GO_MF	GO:0016209	Antioxidant activity	0.000219059	S100a9/S100a8/Gsr/Hp/Hbb-b1/Gpx1/Alox5ap	7	Down	DM vs. WM	F
GO_BP	GO:0042269	Regulation of natural killer cell mediated cytotoxicity	0.000550756	Klre1/Klrk1/H2-T23/Klrb1c/Serpinb9/Sh2d1a/Cd160	7	Up	DM vs. WM	F
GO_BP	GO:0048024	Regulation of mRNA splicing, via spliceosome	0.000575061	Ddx5/Snrnp70/Mbnl1/Hnrnpk/Celf2/Srsf3/Srsf6	7	Down	DM vs. WM	F
GO_BP	GO:0002715	Regulation of natural killer cell mediated immunity	0.000657459	Klre1/Klrk1/H2-T23/Klrb1c/Serpinb9/Sh2d1a/Cd160	7	Up	DM vs. WM	F
GO_BP	GO:0010257	NADH dehydrogenase complex assembly	0.000736772	Ndufa13/Ndufb5/Ndufb11/Ndufb10/Ndufa8/Ndufs4/Ndufs8	7	Up	DM vs. WM	F
GO_BP	GO:0032981	Mitochondrial respiratory chain complex I assembly	0.000736772	Ndufa13/Ndufb5/Ndufb11/Ndufb10/Ndufa8/Ndufs4/Ndufs8	7	Up	DM vs. WM	F
GO_BP	GO:1903409	Reactive oxygen species biosynthetic process	0.000776164	Klf2/Il1b/Sirpa/Cybb/Ogt/Mmp8/Ncf1	7	Down	DM vs. WM	F
GO_BP	GO:0034101	Erythrocyte homeostasis	0.0018114	Hmgb2/Klf2/Hbb-b1/Cd24a/Ets1/Zfp36/Ikzf1	7	Down	DM vs. WM	F
GO_BP	GO:0006754	ATP biosynthetic process	0.00184759	Atp5b/Atp5d/Aldoa/Cox5b/Atp5g1/Cyc1/Atp5c1	7	Up	DM vs. WM	F
GO_BP	GO:0050684	Regulation of mRNA processing	0.00207217	Ddx5/Snrnp70/Mbnl1/Hnrnpk/Celf2/Srsf3/Srsf6	7	Down	DM vs. WM	F
GO_BP	GO:0032675	Regulation of interleukin-6 production	0.00219544	Klf2/Il1b/Sirpa/Cd24a/Mmp8/Cebpb/Ptafr	7	Down	DM vs. WM	F
GO_BP	GO:0050728	Negative regulation of inflammatory response	0.00219544	Cd44/Sirpa/Cd24a/Ets1/Zfp36/Gpx1/Grn	7	Down	DM vs. WM	F
GO_BP	GO:0032653	Regulation of interleukin-10 production	0.00238545	Fcer1g/Tyrobp/Xcl1/Pycard/Cd47/Pdcd1lg2/Tnfrsf9	7	Up	DM vs. WM	F
GO_BP	GO:0042267	Natural killer cell mediated cytotoxicity	0.00238545	Klre1/Klrk1/H2-T23/Klrb1c/Serpinb9/Sh2d1a/Cd160	7	Up	DM vs. WM	F
GO_BP	GO:0048015	Phosphatidylinositol-mediated signaling	0.00248194	Ogt/Gsn/Ezr/Osm/Ptafr/Igf1r/Ncf1	7	Down	DM vs. WM	F
GO_BP	GO:2001236	Regulation of extrinsic apoptotic signaling pathway	0.00250533	Hmgb2/Mcl1/Il1b/Ptprc/Thbs1/G0s2/Gpx1	7	Down	DM vs. WM	F
GO_BP	GO:0046631	Alpha-beta T cell activation	0.00257759	Psap/Cd44/Ptprc/Cd24a/Cebpb/Ikzf1/Satb1	7	Down	DM vs. WM	F
GO_BP	GO:0032635	Interleukin-6 production	0.00257981	Klf2/Il1b/Sirpa/Cd24a/Mmp8/Cebpb/Ptafr	7	Down	DM vs. WM	F
GO_BP	GO:0048017	Inositol lipid-mediated signaling	0.00257981	Ogt/Gsn/Ezr/Osm/Ptafr/Igf1r/Ncf1	7	Down	DM vs. WM	F
GO_BP	GO:0032613	Interleukin-10 production	0.0034184	Fcer1g/Tyrobp/Xcl1/Pycard/Cd47/Pdcd1lg2/Tnfrsf9	7	Up	DM vs. WM	F
GO_MF	GO:0019887	Protein kinase regulator activity	0.00369222	Ltf/Dazap2/Cd24a/Trib1/Hsp90ab1/Ibtk/Hexim1	7	Down	DM vs. WM	F
GO_BP	GO:0043491	Protein kinase B signaling	0.00483508	Il1b/Thbs1/Gcnt2/Hsp90ab1/Osm/Igf1r/Gpx1	7	Down	DM vs. WM	F
GO_CC	GO:0005758	Mitochondrial intermembrane space	0.00491222	Cycs/Park7/Prelid1/Timm23/Uqcc2/Ndufa8/Bloc1s1	7	Up	DM vs. WM	F
GO_BP	GO:0007254	JNK cascade	0.00543167	Il1b/Sirpa/Trib1/Mmp8/Igf1r/Map3k1/Ncf1	7	Down	DM vs. WM	F
GO_BP	GO:2001244	Positive regulation of intrinsic apoptotic signaling pathway	0.00546114	Rps3/Ubb/Rpl26/Lck/Park7/Ddit3/Bax	7	Up	DM vs. WM	F
GO_BP	GO:0050792	Regulation of viral process	0.00556344	Ddx5/Ltf/Pabpc1/Cxcr4/Gsn/Zfp36/Vps4b	7	Down	DM vs. WM	F
GO_MF	GO:0019207	Kinase regulator activity	0.00581561	Ltf/Dazap2/Cd24a/Trib1/Hsp90ab1/Ibtk/Hexim1	7	Down	DM vs. WM	F
GO_BP	GO:0071560	Cellular response to transforming growth factor beta stimulus	0.00640213	Fos/Thbs1/Gcnt2/Hsp90ab1/Igf1r/Map3k1/Hspa5	7	Down	DM vs. WM	F
GO_BP	GO:0071559	Response to transforming growth factor beta	0.00709491	Fos/Thbs1/Gcnt2/Hsp90ab1/Igf1r/Map3k1/Hspa5	7	Down	DM vs. WM	F
GO_BP	GO:0048002	Antigen processing and presentation of peptide antigen	0.00710882	B2m/Fcer1g/H2-D1/H2-Q4/Pycard/H2-T23/H2-T22	7	Up	DM vs. WM	F
GO_BP	GO:0006402	MRNA catabolic process	0.00783995	Ddx5/Pabpc1/Hnrnpa0/Zfp36/Fus/Hnrnpm/Ssb	7	Down	DM vs. WM	F
GO_BP	GO:0043903	Regulation of symbiotic process	0.00796964	Ddx5/Ltf/Pabpc1/Cxcr4/Gsn/Zfp36/Vps4b	7	Down	DM vs. WM	F
GO_BP	GO:2001020	Regulation of response to DNA damage stimulus	0.00855219	Cd44/Tpt1/Mcl1/Ddx5/Prkcd/Hnrnpk/Pmaip1	7	Down	DM vs. WM	F
GO_BP	GO:1903708	Positive regulation of hemopoiesis	0.00887897	Fos/Hmgb2/Il1b/Ptprc/Ets1/Trib1/Ikzf1	7	Down	DM vs. WM	F
GO_CC	GO:0031970	Organelle envelope lumen	0.0100714	Cycs/Park7/Prelid1/Timm23/Uqcc2/Ndufa8/Bloc1s1	7	Up	DM vs. WM	F
GO_BP	GO:0006470	Protein dephosphorylation	0.0109275	Dusp1/Ptprc/Hsp90b1/Prkcd/Hsp90ab1/Ppp6r1/Ssh2	7	Down	DM vs. WM	F
GO_BP	GO:0051817	Modulation of process of other organism involved in symbiotic interaction	0.0137335	Ccl5/Ppib/Apoe/Ccl4/Serpinb9/Ifng/Gapdh	7	Up	DM vs. WM	F
GO_BP	GO:0006401	RNA catabolic process	0.0155242	Ddx5/Pabpc1/Hnrnpa0/Zfp36/Fus/Hnrnpm/Ssb	7	Down	DM vs. WM	F
KEGG	mmu05332	Graft-versus-host disease	0.0161749	H2-D1/Gzmb/H2-Q4/Klrd1/H2-T23/H2-T22/Ifng	7	Up	DM vs. WM	F
GO_MF	GO:1901681	Sulfur compound binding	0.0162034	Gsr/Rpl29/Ptprc/Ltf/Thbs1/Tkt/Fn1	7	Down	DM vs. WM	F
GO_BP	GO:0002064	Epithelial cell development	0.0163243	Psap/Il1b/Cxcr4/Fosl2/Ezr/Gpx1/Map3k1	7	Down	DM vs. WM	F
GO_BP	GO:0071674	Mononuclear cell migration	0.0165923	Ccl5/Rps19/Xcl1/Lgals3/Ccl4/Cd47/Ccl3	7	Up	DM vs. WM	F
GO_BP	GO:0042493	Response to drug	0.0170821	Fos/Il1b/Mmp9/Cybb/Rnf149/Lcn2/Ywhaz	7	Down	DM vs. WM	F
GO_BP	GO:0048588	Developmental cell growth	0.0192336	Pi16/Cxcr4/Eif4g2/Fn1/Hsp90ab1/Hnrnpk/Ist1	7	Down	DM vs. WM	F
GO_BP	GO:0043523	Regulation of neuron apoptotic process	0.0200545	Mcl1/Il1b/Hsp90ab1/Cebpb/Ncf2/Pmaip1/Grn	7	Down	DM vs. WM	F
GO_MF	GO:0050839	Cell adhesion molecule binding	0.021685	Il1b/Tgfbi/Thbs1/Sirpa/Itgal/Fn1/Ezr	7	Down	DM vs. WM	F
GO_MF	GO:0061629	RNA polymerase II-specific DNA-binding transcription factor binding	0.021685	Actb/Fos/Ddx5/Jund/Fus/Cebpb/Ets2	7	Down	DM vs. WM	F
GO_CC	GO:0036464	Cytoplasmic ribonucleoprotein granule	0.0220134	Actb/Pabpc1/Zfp36/Ddx6/Mbnl1/Rpl28/Hnrnpk	7	Down	DM vs. WM	F
GO_BP	GO:0032409	Regulation of transporter activity	0.0227998	Actb/Mmp9/Atp1b3/Prkcd/Ptafr/Ifngr2/Cox17	7	Down	DM vs. WM	F
GO_CC	GO:0035770	Ribonucleoprotein granule	0.0234504	Actb/Pabpc1/Zfp36/Ddx6/Mbnl1/Rpl28/Hnrnpk	7	Down	DM vs. WM	F
GO_BP	GO:0071222	Cellular response to lipopolysaccharide	0.0246856	Il1b/Ltf/Sirpa/Ogt/Trib1/Zfp36/Cebpb	7	Down	DM vs. WM	F
GO_BP	GO:1903008	Organelle disassembly	0.0247362	Cdc37/Gabarapl2/Map1lc3b/Ufc1/Sqstm1/Atg3/Fundc2	7	Up	DM vs. WM	F
GO_BP	GO:0034504	Protein localization to nucleus	0.0276073	Ddx5/Txnip/Ogt/Rassf5/Prkcd/Hsp90ab1/Hnrnpm	7	Down	DM vs. WM	F
GO_BP	GO:0071219	Cellular response to molecule of bacterial origin	0.0284713	Il1b/Ltf/Sirpa/Ogt/Trib1/Zfp36/Cebpb	7	Down	DM vs. WM	F
GO_BP	GO:0007006	Mitochondrial membrane organization	0.028864	Ndufa13/Tomm22/Slc25a5/Slc25a4/Bax/Chchd3/Tmem11	7	Up	DM vs. WM	F
GO_BP	GO:0070227	Lymphocyte apoptotic process	0.028864	Ccl5/Rps6/Lgals3/Cd3g/Prelid1/Bax/Serpinb9	7	Up	DM vs. WM	F
GO_BP	GO:0008544	Epidermis development	0.0337767	Psap/Txnip/Zfp36/Fosl2/Srsf6/Igf1r/Satb1	7	Down	DM vs. WM	F
GO_BP	GO:0048145	Regulation of fibroblast proliferation	0.0350095	Fth1/Emd/Rps3a1/Tgif1/Bax/Ifng/Ndufs4	7	Up	DM vs. WM	F
GO_BP	GO:1903426	Regulation of reactive oxygen species biosynthetic process	0.0350095	Dynll1/Atp5g1/Park7/Klrk1/Icam1/Cd47/Ifng	7	Up	DM vs. WM	F
GO_BP	GO:1903829	Positive regulation of cellular protein localization	0.0352219	Ogt/Prkcd/Hsp90ab1/Hnrnpm/Hnrnpk/Ezr/Pmaip1	7	Down	DM vs. WM	F
GO_BP	GO:0018108	Peptidyl-tyrosine phosphorylation	0.0368566	Cd44/Ptprc/Cd24a/Prkcd/Osm/Igf1r/Ncf1	7	Down	DM vs. WM	F
GO_BP	GO:0048144	Fibroblast proliferation	0.0372324	Fth1/Emd/Rps3a1/Tgif1/Bax/Ifng/Ndufs4	7	Up	DM vs. WM	F
GO_BP	GO:0051283	Negative regulation of sequestering of calcium ion	0.0379036	Xcl1/Lck/Lime1/Ddit3/Bax/Sri/Anxa6	7	Up	DM vs. WM	F
GO_BP	GO:2000106	Regulation of leukocyte apoptotic process	0.0379036	Ccl5/Fcer1g/Lgals3/Cd3g/Prelid1/Bax/Serpinb9	7	Up	DM vs. WM	F
GO_BP	GO:0018212	Peptidyl-tyrosine modification	0.0380124	Cd44/Ptprc/Cd24a/Prkcd/Osm/Igf1r/Ncf1	7	Down	DM vs. WM	F
GO_BP	GO:0008637	Apoptotic mitochondrial changes	0.0387838	Pycard/Prelid1/Slc25a5/Slc25a4/Bax/Jtb/Atg3	7	Up	DM vs. WM	F
KEGG	mmu04141	Protein processing in endoplasmic reticulum	0.0390665	Hspa1b/Hsp90b1/Hsp90ab1/Canx/Pdia6/Ssr3/Hspa5	7	Down	DM vs. WM	F
GO_BP	GO:0051282	Regulation of sequestering of calcium ion	0.0401431	Xcl1/Lck/Lime1/Ddit3/Bax/Sri/Anxa6	7	Up	DM vs. WM	F
GO_BP	GO:0051208	Sequestering of calcium ion	0.0418577	Xcl1/Lck/Lime1/Ddit3/Bax/Sri/Anxa6	7	Up	DM vs. WM	F
GO_BP	GO:0019079	Viral genome replication	0.0447568	Ccl5/Ppia/Ppib/Apobec3/Lamtor5/Banf1/Srpk1	7	Up	DM vs. WM	F
GO_BP	GO:0009636	Response to toxic substance	0.0464081	Ccl5/Ccl4/Park7/Pim1/Bax/Akr1a1/Esd	7	Up	DM vs. WM	F
GO_BP	GO:0002286	T cell activation involved in immune response	0.0475549	Fcer1g/Rps6/Lgals3/Icam1/Ifng/Gadd45g/Batf	7	Up	DM vs. WM	F
GO_BP	GO:0031589	Cell-substrate adhesion	0.048008	Actg1/Rpl29/Thbs1/Gcnt2/Sirpa/Itgal/Fn1	7	Down	DM vs. WM	F
GO_BP	GO:0006417	Regulation of translation	0.0499739	S100a9/Thbs1/Hbb-b1/Eif4g2/Zfp36/Ptafr/Eif2s3x	7	Down	DM vs. WM	F
KEGG	mmu05416	Viral myocarditis	0.0673369	H2-D1/Rac2/H2-Q4/Cycs/H2-T23/H2-T22/Icam1	7	Up	DM vs. WM	F
KEGG	mmu04613	Neutrophil extracellular trap formation	0.0715497	Actb/Actg1/Itgal/Cybb/Camp/Ncf2/Ncf1	7	Down	DM vs. WM	F
GO_CC	GO:0005750	Mitochondrial respiratory chain complex III	1.84381e-07	Uqcr10/Uqcrfs1/Uqcrq/Cyc1/Uqcrc1/Uqcrc2	6	Up	DM vs. WM	F
GO_CC	GO:0045275	Respiratory chain complex III	1.84381e-07	Uqcr10/Uqcrfs1/Uqcrq/Cyc1/Uqcrc1/Uqcrc2	6	Up	DM vs. WM	F
GO_BP	GO:0006122	Mitochondrial electron transport, ubiquinol to cytochrome c	1.7566e-06	Cycs/Uqcr10/Uqcrfs1/Uqcrq/Cyc1/Uqcrc1	6	Up	DM vs. WM	F
GO_BP	GO:0000028	Ribosomal small subunit assembly	0.000106588	Rps19/Rps2/Rps5/Rps25/Rps15/Mrps7	6	Up	DM vs. WM	F
GO_CC	GO:0000314	Organellar small ribosomal subunit	0.000132916	Mrps24/Mrps16/Mrps26/Mrps23/Mrps36/Mrps7	6	Up	DM vs. WM	F
GO_CC	GO:0005763	Mitochondrial small ribosomal subunit	0.000132916	Mrps24/Mrps16/Mrps26/Mrps23/Mrps36/Mrps7	6	Up	DM vs. WM	F
GO_BP	GO:0015985	Energy coupled proton transport, down electrochemical gradient	0.000202577	Atp5b/Atp5d/Cox5b/Atp5g1/Cyc1/Atp5c1	6	Up	DM vs. WM	F
GO_BP	GO:0015986	ATP synthesis coupled proton transport	0.000202577	Atp5b/Atp5d/Cox5b/Atp5g1/Cyc1/Atp5c1	6	Up	DM vs. WM	F
GO_MF	GO:0008137	NADH dehydrogenase (ubiquinone) activity	0.000257372	Ndufa13/Ndufa7/Ndufs3/Ndufa12/Ndufs4/Ndufs8	6	Up	DM vs. WM	F
GO_MF	GO:0050136	NADH dehydrogenase (quinone) activity	0.000257372	Ndufa13/Ndufa7/Ndufs3/Ndufa12/Ndufs4/Ndufs8	6	Up	DM vs. WM	F
GO_MF	GO:0003954	NADH dehydrogenase activity	0.000334649	Ndufa13/Ndufa7/Ndufs3/Ndufa12/Ndufs4/Ndufs8	6	Up	DM vs. WM	F
GO_BP	GO:0045954	Positive regulation of natural killer cell mediated cytotoxicity	0.000455635	Klre1/Klrk1/H2-T23/Klrb1c/Sh2d1a/Cd160	6	Up	DM vs. WM	F
GO_BP	GO:0002717	Positive regulation of natural killer cell mediated immunity	0.000521894	Klre1/Klrk1/H2-T23/Klrb1c/Sh2d1a/Cd160	6	Up	DM vs. WM	F
GO_CC	GO:0001772	Immunological synapse	0.000768234	Lgals3/Lck/Lat/Cd37/Icam1/Cd3e	6	Up	DM vs. WM	F
GO_BP	GO:0000380	Alternative mRNA splicing, via spliceosome	0.000849564	Ddx5/Mbnl1/Hnrnpm/Celf2/Srsf3/Srsf6	6	Down	DM vs. WM	F
GO_BP	GO:1903312	Negative regulation of mRNA metabolic process	0.000981208	Pabpc1/Hnrnpa0/Zfp36/Fus/Hnrnpk/Srsf6	6	Down	DM vs. WM	F
GO_BP	GO:2000117	Negative regulation of cysteine-type endopeptidase activity	0.00112193	Cd44/Ltf/Thbs1/Hspa1b/Mmp9/Gpx1	6	Down	DM vs. WM	F
GO_BP	GO:2001243	Negative regulation of intrinsic apoptotic signaling pathway	0.00134316	Cd44/Tpt1/Mcl1/Grina/Mmp9/Gpx1	6	Down	DM vs. WM	F
GO_BP	GO:0120162	Positive regulation of cold-induced thermogenesis	0.00147783	Cxcr4/Ogt/G0s2/Cebpb/Lcn2/Igf1r	6	Down	DM vs. WM	F
GO_MF	GO:0016655	Oxidoreductase activity, acting on NAD(P)H, quinone or similar compound as acceptor	0.0016651	Ndufa13/Ndufa7/Ndufs3/Ndufa12/Ndufs4/Ndufs8	6	Up	DM vs. WM	F
GO_MF	GO:0003730	MRNA 3'-UTR binding	0.00194252	Ddx5/Pabpc1/Hnrnpa0/Zfp36/Fus/Hnrnpk	6	Down	DM vs. WM	F
GO_BP	GO:0051897	Positive regulation of protein kinase B signaling	0.00228229	Thbs1/Gcnt2/Hsp90ab1/Osm/Igf1r/Gpx1	6	Down	DM vs. WM	F
GO_BP	GO:0008630	Intrinsic apoptotic signaling pathway in response to DNA damage	0.00238645	Cd44/Tpt1/Mcl1/Hnrnpk/Hipk1/Pmaip1	6	Down	DM vs. WM	F
GO_BP	GO:0008637	Apoptotic mitochondrial changes	0.00238645	Mcl1/Mmp9/Cd24a/Pmaip1/Gpx1/Map3k1	6	Down	DM vs. WM	F
GO_BP	GO:0007009	Plasma membrane organization	0.00242749	S100a9/Psap/Ptprc/Cxcr4/Gsn/Prkcd	6	Down	DM vs. WM	F
GO_BP	GO:2000379	Positive regulation of reactive oxygen species metabolic process	0.00250388	Klf2/Il1b/Thbs1/Ogt/Prkcd/Mmp8	6	Down	DM vs. WM	F
GO_BP	GO:1904019	Epithelial cell apoptotic process	0.00262948	Thbs1/Gsn/Zfp36/Hipk1/Srsf6/Igf1r	6	Down	DM vs. WM	F
GO_BP	GO:0032680	Regulation of tumor necrosis factor production	0.00281497	Ptprc/Ltf/Sirpa/Cd24a/Zfp36/Ptafr	6	Down	DM vs. WM	F
GO_BP	GO:0042542	Response to hydrogen peroxide	0.00288534	Psap/Hp/Sirpa/Prkcd/Lcn2/Gpx1	6	Down	DM vs. WM	F
GO_BP	GO:1903555	Regulation of tumor necrosis factor superfamily cytokine production	0.00294364	Ptprc/Ltf/Sirpa/Cd24a/Zfp36/Ptafr	6	Down	DM vs. WM	F
GO_BP	GO:1990266	Neutrophil migration	0.00307326	S100a9/S100a8/Il1b/Csf3r/Prtn3/Cxcr2	6	Down	DM vs. WM	F
KEGG	mmu05140	Leishmaniasis	0.00317319	Fos/Il1b/Cybb/Ncf2/Ifngr2/Ncf1	6	Down	DM vs. WM	F
GO_BP	GO:0032640	Tumor necrosis factor production	0.00328226	Ptprc/Ltf/Sirpa/Cd24a/Zfp36/Ptafr	6	Down	DM vs. WM	F
GO_BP	GO:0071621	Granulocyte chemotaxis	0.00328226	S100a9/S100a8/Il1b/Csf3r/Thbs1/Cxcr2	6	Down	DM vs. WM	F
GO_BP	GO:1901216	Positive regulation of neuron death	0.00328226	Fos/Mcl1/Il1b/Ncf2/Pmaip1/Grn	6	Down	DM vs. WM	F
GO_BP	GO:0071706	Tumor necrosis factor superfamily cytokine production	0.00345297	Ptprc/Ltf/Sirpa/Cd24a/Zfp36/Ptafr	6	Down	DM vs. WM	F
KEGG	mmu04918	Thyroid hormone synthesis	0.00357879	Gsr/Atp1b3/Hsp90b1/Canx/Gpx1/Hspa5	6	Down	DM vs. WM	F
GO_BP	GO:0072331	Signal transduction by p53 class mediator	0.00434084	Cd44/Ddx5/Hnrnpk/Hipk1/Pmaip1/Hexim1	6	Down	DM vs. WM	F
GO_BP	GO:0030218	Erythrocyte differentiation	0.00476398	Hmgb2/Klf2/Hbb-b1/Ets1/Zfp36/Ikzf1	6	Down	DM vs. WM	F
GO_MF	GO:0003743	Translation initiation factor activity	0.0049711	Eif1/Eif3h/Eif3f/Eif3m/Eif3i/Eif6	6	Up	DM vs. WM	F
GO_MF	GO:0019955	Cytokine binding	0.00506545	Cd44/Csf3r/Thbs1/Cxcr4/Zfp36/Cxcr2	6	Down	DM vs. WM	F
GO_BP	GO:0106106	Cold-induced thermogenesis	0.00573402	Cxcr4/Ogt/G0s2/Cebpb/Lcn2/Igf1r	6	Down	DM vs. WM	F
GO_BP	GO:0120161	Regulation of cold-induced thermogenesis	0.00573402	Cxcr4/Ogt/G0s2/Cebpb/Lcn2/Igf1r	6	Down	DM vs. WM	F
GO_BP	GO:0061041	Regulation of wound healing	0.00603829	S100a9/Actg1/Thbs1/Cxcr4/Prkcd/Srsf6	6	Down	DM vs. WM	F
GO_MF	GO:0031072	Heat shock protein binding	0.0061316	Hspa1b/Cd24a/Zfp36/Hsp90ab1/Hnrnpk/Hspa5	6	Down	DM vs. WM	F
GO_BP	GO:0001916	Positive regulation of T cell mediated cytotoxicity	0.00710882	B2m/H2-D1/Xcl1/H2-Q4/H2-T23/H2-T22	6	Up	DM vs. WM	F
GO_BP	GO:0002474	Antigen processing and presentation of peptide antigen via MHC class I	0.00710882	B2m/Fcer1g/H2-D1/H2-Q4/H2-T23/H2-T22	6	Up	DM vs. WM	F
GO_BP	GO:0006457	Protein folding	0.00773448	Hspa1b/Hsp90b1/Hsp90ab1/Canx/Grn/Hspa5	6	Down	DM vs. WM	F
GO_BP	GO:0030856	Regulation of epithelial cell differentiation	0.00791445	Btg1/Il1b/Mmp9/Zfp36/Cebpb/Srsf6	6	Down	DM vs. WM	F
GO_BP	GO:1990845	Adaptive thermogenesis	0.00842829	Cxcr4/Ogt/G0s2/Cebpb/Lcn2/Igf1r	6	Down	DM vs. WM	F
GO_BP	GO:0051896	Regulation of protein kinase B signaling	0.0100387	Thbs1/Gcnt2/Hsp90ab1/Osm/Igf1r/Gpx1	6	Down	DM vs. WM	F
GO_BP	GO:0001914	Regulation of T cell mediated cytotoxicity	0.0103943	B2m/H2-D1/Xcl1/H2-Q4/H2-T23/H2-T22	6	Up	DM vs. WM	F
GO_BP	GO:0007179	Transforming growth factor beta receptor signaling pathway	0.0106493	Fos/Thbs1/Gcnt2/Hsp90ab1/Map3k1/Hspa5	6	Down	DM vs. WM	F
GO_BP	GO:0002548	Monocyte chemotaxis	0.0109033	Ccl5/Rps19/Xcl1/Lgals3/Ccl4/Ccl3	6	Up	DM vs. WM	F
GO_BP	GO:0022618	Ribonucleoprotein complex assembly	0.0115023	Rps28/Mbnl1/Hsp90ab1/Celf2/Eif2s3x/Srsf6	6	Down	DM vs. WM	F
GO_BP	GO:0042129	Regulation of T cell proliferation	0.012291	Cd44/Il1b/Ptprc/Cd24a/Itgal/Cebpb	6	Down	DM vs. WM	F
GO_BP	GO:0070231	T cell apoptotic process	0.0133676	Ccl5/Rps6/Lgals3/Prelid1/Bax/Serpinb9	6	Up	DM vs. WM	F
GO_BP	GO:0071826	Ribonucleoprotein complex subunit organization	0.0134387	Rps28/Mbnl1/Hsp90ab1/Celf2/Eif2s3x/Srsf6	6	Down	DM vs. WM	F
GO_BP	GO:0010951	Negative regulation of endopeptidase activity	0.0144036	Cd44/Ltf/Thbs1/Hspa1b/Mmp9/Gpx1	6	Down	DM vs. WM	F
GO_BP	GO:0050854	Regulation of antigen receptor-mediated signaling pathway	0.0145714	Rps3/Lgals3/Lck/Sh2d1a/Prkch/Cd160	6	Up	DM vs. WM	F
GO_BP	GO:0032760	Positive regulation of tumor necrosis factor production	0.0151202	Fcer1g/Ccl4/Pycard/H2-T23/Ifng/Ccl3	6	Up	DM vs. WM	F
GO_BP	GO:0046328	Regulation of JNK cascade	0.0155902	Il1b/Sirpa/Mmp8/Igf1r/Map3k1/Ncf1	6	Down	DM vs. WM	F
GO_CC	GO:0032592	Integral component of mitochondrial membrane	0.0156359	Smdt1/Timm23/Mpc1/Chchd3/Fundc2/Tmem11	6	Up	DM vs. WM	F
GO_BP	GO:1903557	Positive regulation of tumor necrosis factor superfamily cytokine production	0.015834	Fcer1g/Ccl4/Pycard/H2-T23/Ifng/Ccl3	6	Up	DM vs. WM	F
GO_CC	GO:0098573	Intrinsic component of mitochondrial membrane	0.017477	Smdt1/Timm23/Mpc1/Chchd3/Fundc2/Tmem11	6	Up	DM vs. WM	F
GO_BP	GO:0000422	Autophagy of mitochondrion	0.0200935	Cdc37/Gabarapl2/Map1lc3b/Sqstm1/Atg3/Fundc2	6	Up	DM vs. WM	F
GO_BP	GO:0032507	Maintenance of protein location in cell	0.0200935	Tmsb10/Tmsb4x/Pfn1/Park7/Os9/Rer1	6	Up	DM vs. WM	F
GO_BP	GO:0061726	Mitochondrion disassembly	0.0200935	Cdc37/Gabarapl2/Map1lc3b/Sqstm1/Atg3/Fundc2	6	Up	DM vs. WM	F
GO_BP	GO:0001906	Cell killing	0.0201118	Ptprc/Ltf/H2-K1/Camp/Hsp90ab1/Ncf1	6	Down	DM vs. WM	F
GO_BP	GO:0050870	Positive regulation of T cell activation	0.0201118	Il1b/Ptprc/Sirpa/Cd24a/Itgal/Ikzf1	6	Down	DM vs. WM	F
GO_BP	GO:0032869	Cellular response to insulin stimulus	0.0203881	Il1b/Ogt/Prkcd/Hnrnpk/Srsf3/Igf1r	6	Down	DM vs. WM	F
GO_BP	GO:0009743	Response to carbohydrate	0.021349	Il1b/Thbs1/Ogt/Ncf2/Igf1r/Gpx1	6	Down	DM vs. WM	F
GO_MF	GO:0005539	Glycosaminoglycan binding	0.021685	Cd44/Rpl29/Ptprc/Ltf/Thbs1/Fn1	6	Down	DM vs. WM	F
GO_BP	GO:0002711	Positive regulation of T cell mediated immunity	0.0258631	B2m/H2-D1/Xcl1/H2-Q4/H2-T23/H2-T22	6	Up	DM vs. WM	F
GO_BP	GO:0006626	Protein targeting to mitochondrion	0.0267975	Ndufa13/Dnajc15/Tomm22/Timm23/Aip/Grpel1	6	Up	DM vs. WM	F
GO_BP	GO:0002685	Regulation of leukocyte migration	0.0272002	Dusp1/Il1b/Thbs1/Mmp9/Cxcr2/Ptafr	6	Down	DM vs. WM	F
GO_MF	GO:0008022	Protein C-terminus binding	0.0272353	Pabpc1/Fn1/Ncf2/Ezr/Tcf4/Vps4b	6	Down	DM vs. WM	F
GO_BP	GO:0002573	Myeloid leukocyte differentiation	0.0286153	Fos/Trib1/Prtn3/Cebpb/Lbr/Ikzf1	6	Down	DM vs. WM	F
GO_BP	GO:0050920	Regulation of chemotaxis	0.0303408	Dusp1/Il1b/Thbs1/Cxcr4/Fn1/Cxcr2	6	Down	DM vs. WM	F
GO_BP	GO:0031397	Negative regulation of protein ubiquitination	0.0314836	Rps3/Vps28/Park7/Sqstm1/Ubxn1/Prr7	6	Up	DM vs. WM	F
GO_BP	GO:0043406	Positive regulation of MAP kinase activity	0.0314867	Il1b/Ptprc/Thbs1/Cd24a/Prkcd/Map3k1	6	Down	DM vs. WM	F
GO_BP	GO:0070228	Regulation of lymphocyte apoptotic process	0.0327073	Ccl5/Lgals3/Cd3g/Prelid1/Bax/Serpinb9	6	Up	DM vs. WM	F
GO_BP	GO:0050670	Regulation of lymphocyte proliferation	0.0327815	Cd44/Il1b/Ptprc/Cd24a/Itgal/Cebpb	6	Down	DM vs. WM	F
GO_BP	GO:0032944	Regulation of mononuclear cell proliferation	0.0337767	Cd44/Il1b/Ptprc/Cd24a/Itgal/Cebpb	6	Down	DM vs. WM	F
GO_BP	GO:0031334	Positive regulation of protein-containing complex assembly	0.0337767	Cd24a/Gsn/Gda/Ikzf1/Cand1/Map3k1	6	Down	DM vs. WM	F
GO_BP	GO:0032868	Response to insulin	0.0337767	Il1b/Ogt/Prkcd/Hnrnpk/Srsf3/Igf1r	6	Down	DM vs. WM	F
GO_CC	GO:0005681	Spliceosomal complex	0.0352029	Ddx5/Hnrnph1/Pabpc1/Snrnp70/Hnrnpm/Hnrnpk	6	Down	DM vs. WM	F
GO_BP	GO:0051881	Regulation of mitochondrial membrane potential	0.0367947	Ubb/Atp5g1/Park7/Prelid1/Bax/Ndufs4	6	Up	DM vs. WM	F
GO_BP	GO:0071347	Cellular response to interleukin-1	0.0367947	Ccl5/Xcl1/Ccl4/Pycard/Cd47/Ccl3	6	Up	DM vs. WM	F
GO_MF	GO:0061134	Peptidase regulator activity	0.0385903	Wfdc21/Wfdc17/Ltf/Pi16/Ngp/Fn1	6	Down	DM vs. WM	F
KEGG	mmu04915	Estrogen signaling pathway	0.0390665	Fos/Hspa1b/Mmp9/Hsp90b1/Prkcd/Hsp90ab1	6	Down	DM vs. WM	F
GO_BP	GO:0070663	Regulation of leukocyte proliferation	0.0408982	Cd44/Il1b/Ptprc/Cd24a/Itgal/Cebpb	6	Down	DM vs. WM	F
GO_BP	GO:0071375	Cellular response to peptide hormone stimulus	0.0421972	Il1b/Ogt/Prkcd/Hnrnpk/Srsf3/Igf1r	6	Down	DM vs. WM	F
GO_BP	GO:1903362	Regulation of cellular protein catabolic process	0.0421972	Hspa1b/Ogt/Trib1/Hsp90ab1/Ezr/Gpx1	6	Down	DM vs. WM	F
GO_BP	GO:0050730	Regulation of peptidyl-tyrosine phosphorylation	0.0469404	Cd44/Ptprc/Cd24a/Prkcd/Osm/Ncf1	6	Down	DM vs. WM	F
GO_BP	GO:1903321	Negative regulation of protein modification by small protein conjugation or removal	0.0475549	Rps3/Vps28/Park7/Sqstm1/Ubxn1/Prr7	6	Up	DM vs. WM	F
GO_BP	GO:0051702	Interaction with symbiont	0.0499181	Ccl5/Ppib/Apoe/Ccl4/Ifng/Gapdh	6	Up	DM vs. WM	F
GO_BP	GO:0022898	Regulation of transmembrane transporter activity	0.0499739	Actb/Mmp9/Atp1b3/Ptafr/Ifngr2/Cox17	6	Down	DM vs. WM	F
KEGG	mmu05330	Allograft rejection	0.0517336	H2-D1/Gzmb/H2-Q4/H2-T23/H2-T22/Ifng	6	Up	DM vs. WM	F
KEGG	mmu04137	Mitophagy - animal	0.0680646	Uba52/Ubb/Gabarapl2/Csnk2b/Map1lc3b/Sqstm1	6	Up	DM vs. WM	F
KEGG	mmu04940	Type I diabetes mellitus	0.0736954	H2-D1/Gzmb/H2-Q4/H2-T23/H2-T22/Ifng	6	Up	DM vs. WM	F
GO_BP	GO:0045730	Respiratory burst	9.25523e-05	Cd24a/Cybb/Ncf2/Grn/Ncf1	5	Down	DM vs. WM	F
GO_CC	GO:0045277	Respiratory chain complex IV	0.000224905	Cox8a/Cox6b1/Cox7b/Uqcrfs1/Uqcrc2	5	Up	DM vs. WM	F
GO_BP	GO:0042776	Mitochondrial ATP synthesis coupled proton transport	0.000496602	Atp5b/Atp5d/Cox5b/Cyc1/Atp5c1	5	Up	DM vs. WM	F
GO_BP	GO:0038066	P38MAPK cascade	0.000718478	Dusp1/Il1b/Zfp36/Ezr/Ncf1	5	Down	DM vs. WM	F
GO_BP	GO:0042743	Hydrogen peroxide metabolic process	0.00106922	Hp/Hbb-b1/Cybb/Gpx1/Ncf1	5	Down	DM vs. WM	F
GO_BP	GO:0006120	Mitochondrial electron transport, NADH to ubiquinone	0.00139937	Dnajc15/Park7/Ndufa7/Ndufa8/Ndufs8	5	Up	DM vs. WM	F
GO_BP	GO:0048488	Synaptic vesicle endocytosis	0.00242749	Actb/Actg1/Cd24a/Canx/Grn	5	Down	DM vs. WM	F
GO_BP	GO:0140238	Presynaptic endocytosis	0.00242749	Actb/Actg1/Cd24a/Canx/Grn	5	Down	DM vs. WM	F
GO_BP	GO:1901796	Regulation of signal transduction by p53 class mediator	0.00250388	Cd44/Ddx5/Hnrnpk/Pmaip1/Hexim1	5	Down	DM vs. WM	F
GO_BP	GO:0000381	Regulation of alternative mRNA splicing, via spliceosome	0.00262948	Ddx5/Mbnl1/Celf2/Srsf3/Srsf6	5	Down	DM vs. WM	F
GO_BP	GO:0072332	Intrinsic apoptotic signaling pathway by p53 class mediator	0.00304163	Cd44/Ddx5/Hnrnpk/Hipk1/Pmaip1	5	Down	DM vs. WM	F
GO_BP	GO:0036465	Synaptic vesicle recycling	0.00330101	Actb/Actg1/Cd24a/Canx/Grn	5	Down	DM vs. WM	F
GO_BP	GO:0043525	Positive regulation of neuron apoptotic process	0.00343228	Mcl1/Il1b/Ncf2/Pmaip1/Grn	5	Down	DM vs. WM	F
GO_BP	GO:0043154	Negative regulation of cysteine-type endopeptidase activity involved in apoptotic process	0.0039639	Cd44/Thbs1/Hspa1b/Mmp9/Gpx1	5	Down	DM vs. WM	F
GO_CC	GO:0031672	A band	0.00413315	Rpl17/Rpl6/Rpl15/Rpl4/Rpl7	5	Up	DM vs. WM	F
GO_BP	GO:0035304	Regulation of protein dephosphorylation	0.00445841	Ptprc/Hsp90b1/Prkcd/Hsp90ab1/Ppp6r1	5	Down	DM vs. WM	F
GO_MF	GO:0033293	Monocarboxylic acid binding	0.00454758	S100a9/S100a8/Psap/Pygl/Alox5ap	5	Down	DM vs. WM	F
GO_MF	GO:0051082	Unfolded protein binding	0.00465657	Hspa1b/Hsp90b1/Hsp90ab1/Canx/Hspa5	5	Down	DM vs. WM	F
GO_BP	GO:0051702	Interaction with symbiont	0.00483229	Ltf/Fn1/Camp/Gpx1/Ncf1	5	Down	DM vs. WM	F
GO_BP	GO:0000027	Ribosomal large subunit assembly	0.00507242	Rplp0/Rpl10/Rpl6/Rpl23a/Mrpl20	5	Up	DM vs. WM	F
GO_CC	GO:0010494	Cytoplasmic stress granule	0.00512191	Pabpc1/Zfp36/Ddx6/Mbnl1/Hnrnpk	5	Down	DM vs. WM	F
GO_MF	GO:0048306	Calcium-dependent protein binding	0.00521705	S100a9/S100a8/Ddx5/S100a6/Hnrnpm	5	Down	DM vs. WM	F
GO_BP	GO:1904035	Regulation of epithelial cell apoptotic process	0.00596607	Thbs1/Gsn/Zfp36/Srsf6/Igf1r	5	Down	DM vs. WM	F
GO_BP	GO:0002438	Acute inflammatory response to antigenic stimulus	0.00635852	Fcer1g/Park7/H2-T23/Icam1/Serpinb9	5	Up	DM vs. WM	F
GO_MF	GO:0004896	Cytokine receptor activity	0.00668293	Cd44/Csf3r/Cxcr4/Cxcr2/Ifngr2	5	Down	DM vs. WM	F
GO_BP	GO:0045672	Positive regulation of osteoclast differentiation	0.00710882	Ccl5/Tyrobp/Gnas/Ifng/Ccl3	5	Up	DM vs. WM	F
GO_BP	GO:0030593	Neutrophil chemotaxis	0.00713135	S100a9/S100a8/Il1b/Csf3r/Cxcr2	5	Down	DM vs. WM	F
GO_BP	GO:0002428	Antigen processing and presentation of peptide antigen via MHC class Ib	0.00891479	B2m/H2-D1/H2-Q4/H2-T23/H2-T22	5	Up	DM vs. WM	F
GO_BP	GO:1903426	Regulation of reactive oxygen species biosynthetic process	0.00920118	Klf2/Il1b/Sirpa/Ogt/Mmp8	5	Down	DM vs. WM	F
GO_CC	GO:0031305	Integral component of mitochondrial inner membrane	0.00938658	Smdt1/Timm23/Mpc1/Chchd3/Tmem11	5	Up	DM vs. WM	F
GO_BP	GO:0045446	Endothelial cell differentiation	0.00950119	Btg1/Il1b/Cxcr4/Ezr/Gpx1	5	Down	DM vs. WM	F
GO_BP	GO:0045639	Positive regulation of myeloid cell differentiation	0.00950119	Fos/Hmgb2/Ets1/Trib1/Ikzf1	5	Down	DM vs. WM	F
GO_CC	GO:0071013	Catalytic step 2 spliceosome	0.009579	Ddx5/Hnrnph1/Pabpc1/Hnrnpm/Hnrnpk	5	Down	DM vs. WM	F
GO_CC	GO:0031304	Intrinsic component of mitochondrial inner membrane	0.0100714	Smdt1/Timm23/Mpc1/Chchd3/Tmem11	5	Up	DM vs. WM	F
GO_BP	GO:0002526	Acute inflammatory response	0.0101206	Il1b/Hp/Fn1/Cxcr2/Alox5ap	5	Down	DM vs. WM	F
GO_BP	GO:0032963	Collagen metabolic process	0.0104401	Mmp9/Fn1/Prtn3/Prkcd/Mmp8	5	Down	DM vs. WM	F
GO_CC	GO:0016469	Proton-transporting two-sector ATPase complex	0.0107839	Atp5b/Atp5d/Atp5g1/Atp6v1f/Atp5c1	5	Up	DM vs. WM	F
GO_BP	GO:0030216	Keratinocyte differentiation	0.0116737	Psap/Txnip/Zfp36/Fosl2/Srsf6	5	Down	DM vs. WM	F
GO_MF	GO:0016922	Nuclear receptor binding	0.0119018	Ddx5/Jund/Fus/Cebpb/Ets2	5	Down	DM vs. WM	F
GO_BP	GO:0006986	Response to unfolded protein	0.01244	Thbs1/Hspa1b/Canx/Pdia6/Hspa5	5	Down	DM vs. WM	F
GO_BP	GO:0002475	Antigen processing and presentation via MHC class Ib	0.0128143	B2m/H2-D1/H2-Q4/H2-T23/H2-T22	5	Up	DM vs. WM	F
GO_BP	GO:0003158	Endothelium development	0.0144036	Btg1/Il1b/Cxcr4/Ezr/Gpx1	5	Down	DM vs. WM	F
GO_BP	GO:0002483	Antigen processing and presentation of endogenous peptide antigen	0.0145154	B2m/H2-D1/H2-Q4/H2-T23/H2-T22	5	Up	DM vs. WM	F
GO_BP	GO:0019885	Antigen processing and presentation of endogenous peptide antigen via MHC class I	0.0145154	B2m/H2-D1/H2-Q4/H2-T23/H2-T22	5	Up	DM vs. WM	F
GO_MF	GO:0008144	Drug binding	0.0145817	Dck/Cxcr4/Pygl/Hsp90ab1/Lcn2	5	Down	DM vs. WM	F
GO_MF	GO:0140375	Immune receptor activity	0.014651	Cd44/Csf3r/Cxcr4/Cxcr2/Ifngr2	5	Down	DM vs. WM	F
GO_BP	GO:0008286	Insulin receptor signaling pathway	0.0148719	Il1b/Ogt/Prkcd/Srsf3/Igf1r	5	Down	DM vs. WM	F
GO_BP	GO:0032411	Positive regulation of transporter activity	0.0152828	Atp1b3/Prkcd/Ptafr/Ifngr2/Cox17	5	Down	DM vs. WM	F
GO_BP	GO:0051592	Response to calcium ion	0.0168568	Fos/Thbs1/Jund/Fus/Alox5ap	5	Down	DM vs. WM	F
GO_BP	GO:0061013	Regulation of mRNA catabolic process	0.0168568	Pabpc1/Hnrnpa0/Zfp36/Fus/Hnrnpm	5	Down	DM vs. WM	F
GO_BP	GO:0019883	Antigen processing and presentation of endogenous antigen	0.0175548	B2m/H2-D1/H2-Q4/H2-T23/H2-T22	5	Up	DM vs. WM	F
GO_BP	GO:0050856	Regulation of T cell receptor signaling pathway	0.0190219	Rps3/Lgals3/Lck/Sh2d1a/Cd160	5	Up	DM vs. WM	F
GO_BP	GO:0044070	Regulation of anion transport	0.0192336	Il1b/Thbs1/Prkcd/Cebpb/Ptafr	5	Down	DM vs. WM	F
GO_BP	GO:1900180	Regulation of protein localization to nucleus	0.0215936	Ogt/Rassf5/Prkcd/Hsp90ab1/Hnrnpm	5	Down	DM vs. WM	F
GO_MF	GO:0043021	Ribonucleoprotein complex binding	0.021685	Ddx5/Rpl35a/Snrnp70/Hnrnpk/Hspa5	5	Down	DM vs. WM	F
GO_BP	GO:0035966	Response to topologically incorrect protein	0.0227917	Thbs1/Hspa1b/Canx/Pdia6/Hspa5	5	Down	DM vs. WM	F
GO_CC	GO:0034399	Nuclear periphery	0.0234504	Prkcd/Hnrnpm/Cebpb/Lbr/Satb1	5	Down	DM vs. WM	F
GO_CC	GO:0022626	Cytosolic ribosome	0.0234504	Rpl29/Rps28/Rpl35a/Rpl28/Rpl37a	5	Down	DM vs. WM	F
GO_MF	GO:0035257	Nuclear hormone receptor binding	0.0244253	Ddx5/Jund/Fus/Cebpb/Ets2	5	Down	DM vs. WM	F
GO_MF	GO:0008201	Heparin binding	0.025528	Rpl29/Ptprc/Ltf/Thbs1/Fn1	5	Down	DM vs. WM	F
GO_MF	GO:0003735	Structural constituent of ribosome	0.0260927	Rpl29/Rps28/Rpl35a/Rpl28/Rpl37a	5	Down	DM vs. WM	F
GO_BP	GO:0050921	Positive regulation of chemotaxis	0.027068	Il1b/Thbs1/Cxcr4/Fn1/Cxcr2	5	Down	DM vs. WM	F
GO_BP	GO:0002639	Positive regulation of immunoglobulin production	0.0297674	Xcl1/H2-T23/Cd37/Ifng/Mzb1	5	Up	DM vs. WM	F
GO_BP	GO:0002821	Positive regulation of adaptive immune response	0.0297698	Cd44/Il1b/Ptprc/H2-K1/Cd24a	5	Down	DM vs. WM	F
GO_BP	GO:0002687	Positive regulation of leukocyte migration	0.0312343	Il1b/Thbs1/Mmp9/Cxcr2/Ptafr	5	Down	DM vs. WM	F
GO_BP	GO:2000677	Regulation of transcription regulatory region DNA binding	0.0316672	Lamtor5/Park7/Ddit3/Sri/Ifng	5	Up	DM vs. WM	F
GO_BP	GO:0034250	Positive regulation of cellular amide metabolic process	0.0319549	Thbs1/Eif4g2/Prkcd/Ptafr/Eif2s3x	5	Down	DM vs. WM	F
GO_BP	GO:0009266	Response to temperature stimulus	0.0319549	Hspa1b/Cxcr4/Ier5/Hsp90ab1/Osm	5	Down	DM vs. WM	F
GO_BP	GO:1903900	Regulation of viral life cycle	0.0319549	Ddx5/Ltf/Pabpc1/Gsn/Vps4b	5	Down	DM vs. WM	F
GO_BP	GO:0019730	Antimicrobial humoral response	0.0345306	S100a9/Wfdc21/Wfdc17/Ltf/Camp	5	Down	DM vs. WM	F
GO_BP	GO:0048660	Regulation of smooth muscle cell proliferation	0.0345306	Thbs1/Mmp9/Trib1/Ptafr/Igf1r	5	Down	DM vs. WM	F
GO_BP	GO:0002720	Positive regulation of cytokine production involved in immune response	0.0353783	B2m/Fcer1g/Xcl1/H2-T23/Cd160	5	Up	DM vs. WM	F
KEGG	mmu04216	Ferroptosis	0.0365161	Ftl1/Fth1/Slc3a2/Gpx4/Map1lc3b	5	Up	DM vs. WM	F
GO_BP	GO:0035303	Regulation of dephosphorylation	0.0366788	Ptprc/Hsp90b1/Prkcd/Hsp90ab1/Ppp6r1	5	Down	DM vs. WM	F
GO_BP	GO:0048659	Smooth muscle cell proliferation	0.0373251	Thbs1/Mmp9/Trib1/Ptafr/Igf1r	5	Down	DM vs. WM	F
GO_BP	GO:0010952	Positive regulation of peptidase activity	0.0377578	S100a9/S100a8/Gsn/Pmaip1/Grn	5	Down	DM vs. WM	F
KEGG	mmu05416	Viral myocarditis	0.0390665	Actb/Actg1/H2-K1/Itgal/Eif4g2	5	Down	DM vs. WM	F
KEGG	mmu04612	Antigen processing and presentation	0.0390665	Hspa1b/H2-K1/Hsp90ab1/Canx/Hspa5	5	Down	DM vs. WM	F
KEGG	mmu04666	Fc gamma R-mediated phagocytosis	0.0390665	Ptprc/Marcks/Gsn/Prkcd/Ncf1	5	Down	DM vs. WM	F
GO_MF	GO:0051427	Hormone receptor binding	0.0395256	Ddx5/Jund/Fus/Cebpb/Ets2	5	Down	DM vs. WM	F
GO_BP	GO:1903902	Positive regulation of viral life cycle	0.0399778	Ppia/Lgals1/Ppib/Vps37b/Srpk1	5	Up	DM vs. WM	F
GO_MF	GO:0004252	Serine-type endopeptidase activity	0.042176	Ltf/Hp/Mmp9/Prtn3/Mmp8	5	Down	DM vs. WM	F
GO_BP	GO:1902107	Positive regulation of leukocyte differentiation	0.0431663	Fos/Il1b/Ptprc/Trib1/Ikzf1	5	Down	DM vs. WM	F
GO_BP	GO:0002705	Positive regulation of leukocyte mediated immunity	0.0461637	Il1b/Ptprc/H2-K1/Cd24a/Ptafr	5	Down	DM vs. WM	F
GO_BP	GO:0009749	Response to glucose	0.0461637	Thbs1/Ogt/Ncf2/Igf1r/Gpx1	5	Down	DM vs. WM	F
GO_BP	GO:0051851	Modulation by host of symbiont process	0.046865	Ccl5/Ppib/Apoe/Ccl4/Ifng	5	Up	DM vs. WM	F
GO_BP	GO:0009746	Response to hexose	0.0475203	Thbs1/Ogt/Ncf2/Igf1r/Gpx1	5	Down	DM vs. WM	F
GO_BP	GO:0034284	Response to monosaccharide	0.048008	Thbs1/Ogt/Ncf2/Igf1r/Gpx1	5	Down	DM vs. WM	F
GO_BP	GO:0061136	Regulation of proteasomal protein catabolic process	0.048008	Hspa1b/Ogt/Trib1/Hsp90ab1/Gpx1	5	Down	DM vs. WM	F
GO_CC	GO:0005776	Autophagosome	0.0480463	Ftl1/Fth1/Gabarapl2/Map1lc3b/Sqstm1	5	Up	DM vs. WM	F
GO_MF	GO:0048020	CCR chemokine receptor binding	0.0487888	Ccl5/Xcl1/Ccl4/Ccrl2/Ccl3	5	Up	DM vs. WM	F
GO_BP	GO:0031640	Killing of cells of other organism	0.0491908	Rps19/Xcl1/Lgals3/Ifng/Gapdh	5	Up	DM vs. WM	F
GO_BP	GO:0051783	Regulation of nuclear division	0.0494778	Il1b/Hspa1b/Osm/Igf1r/Vps4b	5	Down	DM vs. WM	F
GO_BP	GO:0061351	Neural precursor cell proliferation	0.0494778	Il1b/Cd24a/Cxcr4/Akna/Grn	5	Down	DM vs. WM	F
GO_BP	GO:0022408	Negative regulation of cell-cell adhesion	0.0499739	Cd44/Cd24a/Prkcd/Cebpb/Akna	5	Down	DM vs. WM	F
GO_BP	GO:0045619	Regulation of lymphocyte differentiation	0.0499739	Cd44/Il1b/Ptprc/Cd24a/Ikzf1	5	Down	DM vs. WM	F
GO_BP	GO:0070486	Leukocyte aggregation	0.000252948	S100a9/S100a8/Cd44/Il1b	4	Down	DM vs. WM	F
GO_CC	GO:0042612	MHC class I protein complex	0.00043744	B2m/H2-D1/H2-Q4/H2-T23	4	Up	DM vs. WM	F
GO_CC	GO:0044754	Autolysosome	0.00043744	Ftl1/Fth1/Map1lc3b/Sqstm1	4	Up	DM vs. WM	F
GO_BP	GO:0071276	Cellular response to cadmium ion	0.000695378	Fos/Mmp9/Gsn/Ncf1	4	Down	DM vs. WM	F
GO_CC	GO:0033178	Proton-transporting two-sector ATPase complex, catalytic domain	0.00107251	Atp5b/Atp5d/Atp6v1f/Atp5c1	4	Up	DM vs. WM	F
GO_CC	GO:0042101	T cell receptor complex	0.00107251	Cd3g/Cd3d/Cd3e/Cd247	4	Up	DM vs. WM	F
GO_CC	GO:0005767	Secondary lysosome	0.00134478	Ftl1/Fth1/Map1lc3b/Sqstm1	4	Up	DM vs. WM	F
GO_CC	GO:0005852	Eukaryotic translation initiation factor 3 complex	0.00134478	Eif3h/Eif3f/Eif3m/Eif3i	4	Up	DM vs. WM	F
GO_MF	GO:0031386	Protein tag	0.0016115	Uba52/Ubb/Ubl5/Nedd8	4	Up	DM vs. WM	F
GO_BP	GO:0042119	Neutrophil activation	0.00197704	Prkcd/Cxcr2/Ptafr/Grn	4	Down	DM vs. WM	F
GO_BP	GO:0046686	Response to cadmium ion	0.00228229	Fos/Mmp9/Gsn/Ncf1	4	Down	DM vs. WM	F
GO_BP	GO:0014002	Astrocyte development	0.00257981	S100a9/S100a8/Il1b/Grn	4	Down	DM vs. WM	F
GO_BP	GO:0006739	NADP metabolic process	0.00262948	Tkt/Pgd/Ncf2/Ncf1	4	Down	DM vs. WM	F
GO_BP	GO:0036230	Granulocyte activation	0.00262948	Prkcd/Cxcr2/Ptafr/Grn	4	Down	DM vs. WM	F
GO_BP	GO:0042554	Superoxide anion generation	0.00262948	Cybb/Prkcd/Ncf2/Ncf1	4	Down	DM vs. WM	F
GO_MF	GO:0036002	Pre-mRNA binding	0.00288836	Ddx5/Hnrnpk/Celf2/Srsf6	4	Down	DM vs. WM	F
GO_BP	GO:1900744	Regulation of p38MAPK cascade	0.00294364	Dusp1/Il1b/Ezr/Ncf1	4	Down	DM vs. WM	F
GO_CC	GO:0005753	Mitochondrial proton-transporting ATP synthase complex	0.00309919	Atp5b/Atp5d/Atp5g1/Atp5c1	4	Up	DM vs. WM	F
GO_BP	GO:0042771	Intrinsic apoptotic signaling pathway in response to DNA damage by p53 class mediator	0.00330101	Cd44/Hnrnpk/Hipk1/Pmaip1	4	Down	DM vs. WM	F
GO_CC	GO:0045259	Proton-transporting ATP synthase complex	0.0036973	Atp5b/Atp5d/Atp5g1/Atp5c1	4	Up	DM vs. WM	F
GO_MF	GO:0046933	Proton-transporting ATP synthase activity, rotational mechanism	0.00474817	Atp5b/Atp5d/Atp5g1/Atp5c1	4	Up	DM vs. WM	F
GO_CC	GO:0005790	Smooth endoplasmic reticulum	0.00512191	Hsp90b1/Canx/Pdia6/Hspa5	4	Down	DM vs. WM	F
GO_MF	GO:0042608	T cell receptor binding	0.00540412	H2-D1/H2-Q4/Lck/H2-T23	4	Up	DM vs. WM	F
GO_BP	GO:0043666	Regulation of phosphoprotein phosphatase activity	0.00618497	Ptprc/Hsp90b1/Hsp90ab1/Ppp6r1	4	Down	DM vs. WM	F
GO_BP	GO:0034113	Heterotypic cell-cell adhesion	0.00653179	Cd44/Il1b/Ptprc/Gcnt2	4	Down	DM vs. WM	F
GO_BP	GO:0061900	Glial cell activation	0.0073421	Il1b/Mmp8/Ifngr2/Grn	4	Down	DM vs. WM	F
GO_BP	GO:1902373	Negative regulation of mRNA catabolic process	0.00773448	Pabpc1/Hnrnpa0/Zfp36/Fus	4	Down	DM vs. WM	F
GO_BP	GO:0032663	Regulation of interleukin-2 production	0.00807883	Il1b/Ptprc/Zfp36/Ezr	4	Down	DM vs. WM	F
GO_BP	GO:0090303	Positive regulation of wound healing	0.00881168	S100a9/Actg1/Thbs1/Cxcr4	4	Down	DM vs. WM	F
GO_BP	GO:1903428	Positive regulation of reactive oxygen species biosynthetic process	0.0101318	Klf2/Il1b/Ogt/Mmp8	4	Down	DM vs. WM	F
GO_BP	GO:0043388	Positive regulation of DNA binding	0.0105446	Hmgb2/Mmp9/Mmp8/Hipk1	4	Down	DM vs. WM	F
GO_BP	GO:0070059	Intrinsic apoptotic signaling pathway in response to endoplasmic reticulum stress	0.0105446	Grina/Serinc3/Cebpb/Pmaip1	4	Down	DM vs. WM	F
GO_BP	GO:0032623	Interleukin-2 production	0.0115075	Il1b/Ptprc/Zfp36/Ezr	4	Down	DM vs. WM	F
GO_BP	GO:1902369	Negative regulation of RNA catabolic process	0.0125203	Pabpc1/Hnrnpa0/Zfp36/Fus	4	Down	DM vs. WM	F
GO_BP	GO:2001244	Positive regulation of intrinsic apoptotic signaling pathway	0.0125203	S100a9/S100a8/Mcl1/Serinc3	4	Down	DM vs. WM	F
GO_BP	GO:0006801	Superoxide metabolic process	0.0131051	Cybb/Prkcd/Ncf2/Ncf1	4	Down	DM vs. WM	F
GO_BP	GO:0045428	Regulation of nitric oxide biosynthetic process	0.0131051	Klf2/Il1b/Sirpa/Mmp8	4	Down	DM vs. WM	F
GO_MF	GO:0015252	Proton channel activity	0.0131853	Atp5b/Atp5d/Atp5g1/Atp5c1	4	Up	DM vs. WM	F
GO_BP	GO:0002834	Regulation of response to tumor cell	0.0136979	Xcl1/Klre1/Klrk1/Cd160	4	Up	DM vs. WM	F
GO_BP	GO:0002837	Regulation of immune response to tumor cell	0.0136979	Xcl1/Klre1/Klrk1/Cd160	4	Up	DM vs. WM	F
GO_BP	GO:0150076	Neuroinflammatory response	0.0137064	Il1b/Mmp8/Ifngr2/Grn	4	Down	DM vs. WM	F
GO_BP	GO:0002437	Inflammatory response to antigenic stimulus	0.0143887	Hmgb2/Cd24a/Cxcr2/Gpx1	4	Down	DM vs. WM	F
GO_BP	GO:0045123	Cellular extravasation	0.0148924	Sirpa/Itgal/Prtn3/Ptafr	4	Down	DM vs. WM	F
GO_BP	GO:0002711	Positive regulation of T cell mediated immunity	0.0154734	Il1b/Ptprc/H2-K1/Cd24a	4	Down	DM vs. WM	F
GO_BP	GO:1903793	Positive regulation of anion transport	0.0154734	Il1b/Prkcd/Cebpb/Ptafr	4	Down	DM vs. WM	F
GO_BP	GO:0002418	Immune response to tumor cell	0.0161981	Xcl1/Klre1/Klrk1/Cd160	4	Up	DM vs. WM	F
GO_BP	GO:0006809	Nitric oxide biosynthetic process	0.0177791	Klf2/Il1b/Sirpa/Mmp8	4	Down	DM vs. WM	F
GO_BP	GO:0071277	Cellular response to calcium ion	0.0177791	Fos/Jund/Fus/Alox5ap	4	Down	DM vs. WM	F
GO_BP	GO:0070373	Negative regulation of ERK1 and ERK2 cascade	0.0184966	Dusp1/Ptprc/Sirpa/Ezr	4	Down	DM vs. WM	F
GO_BP	GO:0046209	Nitric oxide metabolic process	0.0201118	Klf2/Il1b/Sirpa/Mmp8	4	Down	DM vs. WM	F
GO_BP	GO:0071347	Cellular response to interleukin-1	0.0201118	Il1b/Sirpa/Fn1/Cebpb	4	Down	DM vs. WM	F
GO_BP	GO:0002532	Production of molecular mediator involved in inflammatory response	0.0215362	Sirpa/Ywhaz/Grn/Alox5ap	4	Down	DM vs. WM	F
GO_MF	GO:0016651	Oxidoreductase activity, acting on NAD(P)H	0.021685	Gsr/Cybb/Ncf2/Ncf1	4	Down	DM vs. WM	F
GO_MF	GO:0035258	Steroid hormone receptor binding	0.021685	Ddx5/Fus/Cebpb/Ets2	4	Down	DM vs. WM	F
GO_BP	GO:0002347	Response to tumor cell	0.0226822	Xcl1/Klre1/Klrk1/Cd160	4	Up	DM vs. WM	F
GO_CC	GO:0022625	Cytosolic large ribosomal subunit	0.0234504	Rpl29/Rpl35a/Rpl28/Rpl37a	4	Down	DM vs. WM	F
GO_BP	GO:0048708	Astrocyte differentiation	0.0235927	S100a9/S100a8/Il1b/Grn	4	Down	DM vs. WM	F
GO_BP	GO:2001057	Reactive nitrogen species metabolic process	0.0235927	Klf2/Il1b/Sirpa/Mmp8	4	Down	DM vs. WM	F
GO_BP	GO:0031295	T cell costimulation	0.024603	Lgals1/Pdcd1lg2/Cd3e/Cd160	4	Up	DM vs. WM	F
GO_BP	GO:0034620	Cellular response to unfolded protein	0.0251081	Hspa1b/Canx/Pdia6/Hspa5	4	Down	DM vs. WM	F
GO_BP	GO:1900182	Positive regulation of protein localization to nucleus	0.0251081	Ogt/Prkcd/Hsp90ab1/Hnrnpm	4	Down	DM vs. WM	F
GO_BP	GO:0070301	Cellular response to hydrogen peroxide	0.0260076	Psap/Sirpa/Prkcd/Lcn2	4	Down	DM vs. WM	F
GO_BP	GO:0000470	Maturation of LSU-rRNA	0.0263558	Rpl10a/Rpl35/Rpl7/Eif6	4	Up	DM vs. WM	F
GO_BP	GO:0043457	Regulation of cellular respiration	0.0263558	Dnajc15/Park7/Prelid1/Ifng	4	Up	DM vs. WM	F
GO_BP	GO:0002181	Cytoplasmic translation	0.0275745	Rpl29/Rps28/Rpl35a/Eif2s3x	4	Down	DM vs. WM	F
GO_BP	GO:0002832	Negative regulation of response to biotic stimulus	0.0284713	Ltf/Pcbp2/Trib1/Grn	4	Down	DM vs. WM	F
GO_BP	GO:0031294	Lymphocyte costimulation	0.028864	Lgals1/Pdcd1lg2/Cd3e/Cd160	4	Up	DM vs. WM	F
GO_BP	GO:0036037	CD8-positive, alpha-beta T cell activation	0.028864	Xcl1/H2-T23/Ifng/Gpr18	4	Up	DM vs. WM	F
GO_CC	GO:0005793	Endoplasmic reticulum-Golgi intermediate compartment	0.0290232	Fn1/Ist1/Pdia6/Hspa5	4	Down	DM vs. WM	F
GO_BP	GO:0009408	Response to heat	0.0297698	Hspa1b/Ier5/Hsp90ab1/Osm	4	Down	DM vs. WM	F
GO_BP	GO:0007007	Inner mitochondrial membrane organization	0.0316672	Ndufa13/Bax/Chchd3/Tmem11	4	Up	DM vs. WM	F
GO_BP	GO:0032673	Regulation of interleukin-4 production	0.0316672	Fcer1g/H2-T23/Ddit3/Cd3e	4	Up	DM vs. WM	F
GO_BP	GO:0070555	Response to interleukin-1	0.0316941	Il1b/Sirpa/Fn1/Cebpb	4	Down	DM vs. WM	F
GO_BP	GO:0002709	Regulation of T cell mediated immunity	0.0319549	Il1b/Ptprc/H2-K1/Cd24a	4	Down	DM vs. WM	F
GO_BP	GO:0042102	Positive regulation of T cell proliferation	0.0337065	Il1b/Ptprc/Cd24a/Itgal	4	Down	DM vs. WM	F
GO_BP	GO:0042116	Macrophage activation	0.0337065	Thbs1/Mmp8/Ifngr2/Grn	4	Down	DM vs. WM	F
GO_BP	GO:2001237	Negative regulation of extrinsic apoptotic signaling pathway	0.0337767	Hmgb2/Mcl1/Il1b/Gpx1	4	Down	DM vs. WM	F
GO_BP	GO:0002486	Antigen processing and presentation of endogenous peptide antigen via MHC class I via ER pathway, TAP-independent	0.0344193	H2-D1/H2-Q4/H2-T23/H2-T22	4	Up	DM vs. WM	F
GO_BP	GO:0019731	Antibacterial humoral response	0.0365613	Wfdc21/Wfdc17/Ltf/Camp	4	Down	DM vs. WM	F
GO_BP	GO:0043488	Regulation of mRNA stability	0.0365613	Hnrnpa0/Zfp36/Fus/Hnrnpm	4	Down	DM vs. WM	F
GO_BP	GO:0046634	Regulation of alpha-beta T cell activation	0.0366788	Cd44/Ptprc/Cd24a/Ikzf1	4	Down	DM vs. WM	F
GO_BP	GO:0002476	Antigen processing and presentation of endogenous peptide antigen via MHC class Ib	0.0367947	H2-D1/H2-Q4/H2-T23/H2-T22	4	Up	DM vs. WM	F
GO_BP	GO:0002484	Antigen processing and presentation of endogenous peptide antigen via MHC class I via ER pathway	0.0367947	H2-D1/H2-Q4/H2-T23/H2-T22	4	Up	DM vs. WM	F
GO_BP	GO:0019884	Antigen processing and presentation of exogenous antigen	0.0367947	B2m/Fcer1g/Psme1/H2-T23	4	Up	DM vs. WM	F
GO_BP	GO:0001773	Myeloid dendritic cell activation	0.0381008	Pycard/Klrk1/Cd37/Batf	4	Up	DM vs. WM	F
GO_BP	GO:0002082	Regulation of oxidative phosphorylation	0.0381008	Dnajc15/Cox7a2/Park7/Uqcc2	4	Up	DM vs. WM	F
GO_BP	GO:0048147	Negative regulation of fibroblast proliferation	0.0381008	Fth1/Emd/Bax/Ifng	4	Up	DM vs. WM	F
GO_BP	GO:0048145	Regulation of fibroblast proliferation	0.0382658	Mmp9/Fn1/Fosl2/Pmaip1	4	Down	DM vs. WM	F
KEGG	mmu05144	Malaria	0.0390665	Il1b/Thbs1/Hbb-b1/Itgal	4	Down	DM vs. WM	F
GO_BP	GO:0000956	Nuclear-transcribed mRNA catabolic process	0.0391956	Ddx5/Pabpc1/Zfp36/Ssb	4	Down	DM vs. WM	F
GO_BP	GO:0048661	Positive regulation of smooth muscle cell proliferation	0.0391956	Thbs1/Mmp9/Ptafr/Igf1r	4	Down	DM vs. WM	F
GO_BP	GO:0001959	Regulation of cytokine-mediated signaling pathway	0.0392692	Ptprc/Cd24a/Cxcr4/Hipk1	4	Down	DM vs. WM	F
GO_BP	GO:0048144	Fibroblast proliferation	0.0392692	Mmp9/Fn1/Fosl2/Pmaip1	4	Down	DM vs. WM	F
GO_BP	GO:0051668	Localization within membrane	0.0392692	Ptprc/Cd24a/Itgal/Gsn	4	Down	DM vs. WM	F
GO_BP	GO:0035967	Cellular response to topologically incorrect protein	0.0404492	Hspa1b/Canx/Pdia6/Hspa5	4	Down	DM vs. WM	F
GO_CC	GO:0005637	Nuclear inner membrane	0.0429858	Emd/Ifi27/Mfsd10/Unc50	4	Up	DM vs. WM	F
GO_BP	GO:0050764	Regulation of phagocytosis	0.0431264	Il1b/Ptprc/Sirpa/Prtn3	4	Down	DM vs. WM	F
GO_BP	GO:0002675	Positive regulation of acute inflammatory response	0.0444934	Ccl5/Fcer1g/Park7/H2-T23	4	Up	DM vs. WM	F
GO_BP	GO:1990748	Cellular detoxification	0.0444934	Park7/Pim1/Akr1a1/Esd	4	Up	DM vs. WM	F
GO_BP	GO:0001776	Leukocyte homeostasis	0.0451067	Cd44/Cd24a/Cxcr2/Pmaip1	4	Down	DM vs. WM	F
GO_BP	GO:0019079	Viral genome replication	0.0451067	Ddx5/Ltf/Pcbp2/Pabpc1	4	Down	DM vs. WM	F
GO_BP	GO:0043487	Regulation of RNA stability	0.0454483	Hnrnpa0/Zfp36/Fus/Hnrnpm	4	Down	DM vs. WM	F
GO_BP	GO:0006612	Protein targeting to membrane	0.0461637	Ogt/Ssr3/Ncf1/Hspa5	4	Down	DM vs. WM	F
GO_BP	GO:0032414	Positive regulation of ion transmembrane transporter activity	0.0461637	Atp1b3/Ptafr/Ifngr2/Cox17	4	Down	DM vs. WM	F
GO_BP	GO:0071901	Negative regulation of protein serine/threonine kinase activity	0.0461637	Dusp1/Il1b/Prkcd/Hexim1	4	Down	DM vs. WM	F
GO_BP	GO:0021782	Glial cell development	0.0473282	S100a9/S100a8/Il1b/Grn	4	Down	DM vs. WM	F
GO_BP	GO:0000187	Activation of MAPK activity	0.0475203	Il1b/Ptprc/Thbs1/Map3k1	4	Down	DM vs. WM	F
GO_BP	GO:0060759	Regulation of response to cytokine stimulus	0.0475203	Ptprc/Cd24a/Cxcr4/Hipk1	4	Down	DM vs. WM	F
GO_CC	GO:0009295	Nucleoid	0.0480463	Atp5b/Slc25a5/Hsd17b10/Uqcc2	4	Up	DM vs. WM	F
GO_CC	GO:0042645	Mitochondrial nucleoid	0.0480463	Atp5b/Slc25a5/Hsd17b10/Uqcc2	4	Up	DM vs. WM	F
GO_CC	GO:0016363	Nuclear matrix	0.0486371	Prkcd/Hnrnpm/Cebpb/Satb1	4	Down	DM vs. WM	F
GO_BP	GO:0002688	Regulation of leukocyte chemotaxis	0.049313	Dusp1/Il1b/Thbs1/Cxcr2	4	Down	DM vs. WM	F
GO_BP	GO:1901136	Carbohydrate derivative catabolic process	0.049313	Psap/Cd44/Chil3/Prkcd	4	Down	DM vs. WM	F
GO_BP	GO:0016525	Negative regulation of angiogenesis	0.0499739	Klf2/Thbs1/Ngp/Tcf4	4	Down	DM vs. WM	F
KEGG	mmu04971	Gastric acid secretion	0.0833114	Actb/Actg1/Atp1b3/Ezr	4	Down	DM vs. WM	F
GO_MF	GO:0016175	Superoxide-generating NAD(P)H oxidase activity	0.00194252	Cybb/Ncf2/Ncf1	3	Down	DM vs. WM	F
GO_MF	GO:0050544	Arachidonic acid binding	0.00194252	S100a9/S100a8/Alox5ap	3	Down	DM vs. WM	F
GO_MF	GO:0050542	Icosanoid binding	0.00194252	S100a9/S100a8/Alox5ap	3	Down	DM vs. WM	F
GO_MF	GO:0050543	Icosatetraenoic acid binding	0.00194252	S100a9/S100a8/Alox5ap	3	Down	DM vs. WM	F
GO_BP	GO:0034116	Positive regulation of heterotypic cell-cell adhesion	0.00248194	Cd44/Il1b/Gcnt2	3	Down	DM vs. WM	F
GO_BP	GO:0090594	Inflammatory response to wounding	0.00262948	Cd44/Cd24a/Grn	3	Down	DM vs. WM	F
GO_BP	GO:1903729	Regulation of plasma membrane organization	0.00294364	S100a9/Gsn/Prkcd	3	Down	DM vs. WM	F
GO_MF	GO:0050664	Oxidoreductase activity, acting on NAD(P)H, oxygen as acceptor	0.00421713	Cybb/Ncf2/Ncf1	3	Down	DM vs. WM	F
GO_BP	GO:0002544	Chronic inflammatory response	0.00434084	S100a9/Camp/Cebpb	3	Down	DM vs. WM	F
GO_CC	GO:0000813	ESCRT I complex	0.00474656	Vps28/Vps37b/Mvb12a	3	Up	DM vs. WM	F
GO_CC	GO:0034663	Endoplasmic reticulum chaperone complex	0.00512191	Hsp90b1/Pdia6/Hspa5	3	Down	DM vs. WM	F
GO_CC	GO:0043020	NADPH oxidase complex	0.00512191	Cybb/Ncf2/Ncf1	3	Down	DM vs. WM	F
GO_MF	GO:0036041	Long-chain fatty acid binding	0.00521705	S100a9/S100a8/Alox5ap	3	Down	DM vs. WM	F
GO_CC	GO:0005744	TIM23 mitochondrial import inner membrane translocase complex	0.00589002	Dnajc15/Timm23/Grpel1	3	Up	DM vs. WM	F
GO_CC	GO:0034663	Endoplasmic reticulum chaperone complex	0.0075704	Ppib/Mzb1/Sdf2l1	3	Up	DM vs. WM	F
GO_BP	GO:0002523	Leukocyte migration involved in inflammatory response	0.00758305	S100a9/S100a8/Cd24a	3	Down	DM vs. WM	F
GO_BP	GO:0032703	Negative regulation of interleukin-2 production	0.00812093	Ptprc/Zfp36/Ezr	3	Down	DM vs. WM	F
GO_BP	GO:0034114	Regulation of heterotypic cell-cell adhesion	0.00812093	Cd44/Il1b/Gcnt2	3	Down	DM vs. WM	F
GO_BP	GO:1901798	Positive regulation of signal transduction by p53 class mediator	0.00812093	Ddx5/Pmaip1/Hexim1	3	Down	DM vs. WM	F
GO_MF	GO:0019957	C-C chemokine binding	0.00830739	Cxcr4/Zfp36/Cxcr2	3	Down	DM vs. WM	F
GO_MF	GO:0044183	Protein folding chaperone	0.00900151	Hspa1b/Hsp90ab1/Hspa5	3	Down	DM vs. WM	F
GO_CC	GO:0008250	Oligosaccharyltransferase complex	0.00938658	Dad1/Ost4/Krtcap2	3	Up	DM vs. WM	F
GO_BP	GO:0006376	MRNA splice site selection	0.00971546	Mbnl1/Celf2/Srsf6	3	Down	DM vs. WM	F
GO_BP	GO:0042744	Hydrogen peroxide catabolic process	0.0105446	Hp/Hbb-b1/Gpx1	3	Down	DM vs. WM	F
GO_MF	GO:0001530	Lipopolysaccharide binding	0.0128476	Ltf/Camp/Ptafr	3	Down	DM vs. WM	F
GO_CC	GO:0042824	MHC class I peptide loading complex	0.0129746	B2m/H2-D1/H2-Q4	3	Up	DM vs. WM	F
GO_BP	GO:0002423	Natural killer cell mediated immune response to tumor cell	0.0133676	Klre1/Klrk1/Cd160	3	Up	DM vs. WM	F
GO_BP	GO:0002855	Regulation of natural killer cell mediated immune response to tumor cell	0.0133676	Klre1/Klrk1/Cd160	3	Up	DM vs. WM	F
GO_BP	GO:0110096	Cellular response to aldehyde	0.0133676	Park7/Akr1a1/Esd	3	Up	DM vs. WM	F
GO_MF	GO:0000774	Adenyl-nucleotide exchange factor activity	0.0133996	Pfn1/Bag1/Grpel1	3	Up	DM vs. WM	F
GO_MF	GO:0070181	Small ribosomal subunit rRNA binding	0.0133996	Rps3/Rps13/Cirbp	3	Up	DM vs. WM	F
GO_MF	GO:0008187	Poly-pyrimidine tract binding	0.0145817	Pabpc1/Ssb/Ikzf1	3	Down	DM vs. WM	F
GO_MF	GO:0019956	Chemokine binding	0.0149642	Cxcr4/Zfp36/Cxcr2	3	Down	DM vs. WM	F
GO_BP	GO:1901857	Positive regulation of cellular respiration	0.01541	Park7/Prelid1/Ifng	3	Up	DM vs. WM	F
GO_MF	GO:0097718	Disordered domain specific binding	0.0158565	Fn1/Hsp90ab1/Ezr	3	Down	DM vs. WM	F
GO_MF	GO:1901567	Fatty acid derivative binding	0.0163043	S100a9/S100a8/Alox5ap	3	Down	DM vs. WM	F
GO_BP	GO:0071634	Regulation of transforming growth factor beta production	0.0163243	Thbs1/Cd24a/Hsp90ab1	3	Down	DM vs. WM	F
GO_MF	GO:0042610	CD8 receptor binding	0.016673	H2-D1/H2-Q4/Lck	3	Up	DM vs. WM	F
GO_BP	GO:0043516	Regulation of DNA damage response, signal transduction by p53 class mediator	0.0172102	Cd44/Ddx5/Pmaip1	3	Down	DM vs. WM	F
GO_BP	GO:0050832	Defense response to fungus	0.0172102	Ltf/Camp/Ncf1	3	Down	DM vs. WM	F
GO_BP	GO:0071604	Transforming growth factor beta production	0.0184582	Thbs1/Cd24a/Hsp90ab1	3	Down	DM vs. WM	F
GO_BP	GO:0042989	Sequestering of actin monomers	0.0189759	Tmsb10/Tmsb4x/Pfn1	3	Up	DM vs. WM	F
GO_BP	GO:0030574	Collagen catabolic process	0.0195926	Mmp9/Prtn3/Mmp8	3	Down	DM vs. WM	F
GO_BP	GO:1902229	Regulation of intrinsic apoptotic signaling pathway in response to DNA damage	0.0195926	Cd44/Tpt1/Hnrnpk	3	Down	DM vs. WM	F
GO_BP	GO:0030851	Granulocyte differentiation	0.0202003	Trib1/Lbr/Ikzf1	3	Down	DM vs. WM	F
GO_BP	GO:0046640	Regulation of alpha-beta T cell proliferation	0.0202003	Cd44/Ptprc/Cd24a	3	Down	DM vs. WM	F
GO_MF	GO:0030881	Beta-2-microglobulin binding	0.020519	H2-D1/H2-Q4/H2-T23	3	Up	DM vs. WM	F
GO_MF	GO:0051019	Mitogen-activated protein kinase binding	0.021685	Dusp1/Ptafr/Map3k1	3	Down	DM vs. WM	F
GO_BP	GO:0035307	Positive regulation of protein dephosphorylation	0.0227917	Ptprc/Prkcd/Hsp90ab1	3	Down	DM vs. WM	F
GO_BP	GO:0006953	Acute-phase response	0.0238058	Il1b/Hp/Fn1	3	Down	DM vs. WM	F
GO_BP	GO:0046633	Alpha-beta T cell proliferation	0.0251081	Cd44/Ptprc/Cd24a	3	Down	DM vs. WM	F
GO_MF	GO:0050661	NADP binding	0.0260927	Gsr/Pgd/Lbr	3	Down	DM vs. WM	F
GO_BP	GO:0046185	Aldehyde catabolic process	0.0261528	Park7/Akr1a1/Esd	3	Up	DM vs. WM	F
GO_BP	GO:1901841	Regulation of high voltage-gated calcium channel activity	0.0261528	Sri/Rrad/Gem	3	Up	DM vs. WM	F
GO_CC	GO:0098576	Lumenal side of membrane	0.0278994	H2-D1/H2-T23/Nucb1	3	Up	DM vs. WM	F
GO_BP	GO:0000245	Spliceosomal complex assembly	0.0289091	Mbnl1/Celf2/Srsf6	3	Down	DM vs. WM	F
GO_BP	GO:0032873	Negative regulation of stress-activated MAPK cascade	0.0289091	Dusp1/Sirpa/Ezr	3	Down	DM vs. WM	F
GO_BP	GO:0070303	Negative regulation of stress-activated protein kinase signaling cascade	0.0289091	Dusp1/Sirpa/Ezr	3	Down	DM vs. WM	F
GO_CC	GO:0008180	COP9 signalosome	0.0300979	Hspa1b/Hsp90ab1/Hspa5	3	Down	DM vs. WM	F
GO_BP	GO:0010917	Negative regulation of mitochondrial membrane potential	0.0303022	Atp5g1/Prelid1/Bax	3	Up	DM vs. WM	F
GO_MF	GO:0005504	Fatty acid binding	0.0316057	S100a9/S100a8/Alox5ap	3	Down	DM vs. WM	F
GO_BP	GO:0001774	Microglial cell activation	0.0319549	Mmp8/Ifngr2/Grn	3	Down	DM vs. WM	F
GO_BP	GO:0002269	Leukocyte activation involved in inflammatory response	0.0319549	Mmp8/Ifngr2/Grn	3	Down	DM vs. WM	F
GO_BP	GO:0045429	Positive regulation of nitric oxide biosynthetic process	0.0319549	Klf2/Il1b/Mmp8	3	Down	DM vs. WM	F
GO_BP	GO:0050798	Activated T cell proliferation	0.0319549	Cd24a/Itgal/Satb1	3	Down	DM vs. WM	F
GO_MF	GO:0004601	Peroxidase activity	0.0327838	Hbb-b1/Gpx1/Alox5ap	3	Down	DM vs. WM	F
GO_BP	GO:0033120	Positive regulation of RNA splicing	0.0331636	Snrnp70/Hnrnpk/Slc38a2	3	Down	DM vs. WM	F
GO_BP	GO:0048255	MRNA stabilization	0.0331636	Hnrnpa0/Zfp36/Fus	3	Down	DM vs. WM	F
GO_BP	GO:1902041	Regulation of extrinsic apoptotic signaling pathway via death domain receptors	0.0331636	Hmgb2/Thbs1/Gpx1	3	Down	DM vs. WM	F
GO_BP	GO:1904407	Positive regulation of nitric oxide metabolic process	0.0331636	Klf2/Il1b/Mmp8	3	Down	DM vs. WM	F
GO_BP	GO:0032715	Negative regulation of interleukin-6 production	0.0337767	Klf2/Sirpa/Cd24a	3	Down	DM vs. WM	F
GO_BP	GO:0045646	Regulation of erythrocyte differentiation	0.0337767	Hmgb2/Ets1/Zfp36	3	Down	DM vs. WM	F
GO_MF	GO:0004860	Protein kinase inhibitor activity	0.0339778	Trib1/Ibtk/Hexim1	3	Down	DM vs. WM	F
GO_BP	GO:0002866	Positive regulation of acute inflammatory response to antigenic stimulus	0.0347005	Fcer1g/Park7/H2-T23	3	Up	DM vs. WM	F
GO_BP	GO:2001267	Regulation of cysteine-type endopeptidase activity involved in apoptotic signaling pathway	0.0347005	Park7/Bax/Prr7	3	Up	DM vs. WM	F
GO_BP	GO:0031663	Lipopolysaccharide-mediated signaling pathway	0.0351193	Il1b/Ltf/Trib1	3	Down	DM vs. WM	F
GO_CC	GO:0005680	Anaphase-promoting complex	0.0357242	Rbx1/Anapc11/Anapc13	3	Up	DM vs. WM	F
GO_BP	GO:0009620	Response to fungus	0.0366138	Ltf/Camp/Ncf1	3	Down	DM vs. WM	F
GO_BP	GO:0030850	Prostate gland development	0.0373251	Psap/Cd44/Igf1r	3	Down	DM vs. WM	F
GO_MF	GO:0051400	BH domain binding	0.0374344	Bcl2a1d/Bcl2a1b/Bax	3	Up	DM vs. WM	F
GO_BP	GO:0006968	Cellular defense response	0.0379036	B2m/Lat/Sh2d1a	3	Up	DM vs. WM	F
GO_BP	GO:0021854	Hypothalamus development	0.0379036	Ubb/Uqcrq/Bax	3	Up	DM vs. WM	F
GO_BP	GO:0044794	Positive regulation by host of viral process	0.0379036	Ppib/Apoe/Ifng	3	Up	DM vs. WM	F
GO_BP	GO:0045059	Positive thymic T cell selection	0.0379036	Cd3g/Cd3d/Cd3e	3	Up	DM vs. WM	F
GO_BP	GO:0098760	Response to interleukin-7	0.0379036	Atp5b/Eno1/Ybx1	3	Up	DM vs. WM	F
GO_BP	GO:0098761	Cellular response to interleukin-7	0.0379036	Atp5b/Eno1/Ybx1	3	Up	DM vs. WM	F
GO_BP	GO:0140131	Positive regulation of lymphocyte chemotaxis	0.0379036	Ccl5/Xcl1/Ccl4	3	Up	DM vs. WM	F
GO_BP	GO:0035306	Positive regulation of dephosphorylation	0.0392692	Ptprc/Prkcd/Hsp90ab1	3	Down	DM vs. WM	F
GO_MF	GO:0016684	Oxidoreductase activity, acting on peroxide as acceptor	0.0395256	Hbb-b1/Gpx1/Alox5ap	3	Down	DM vs. WM	F
GO_MF	GO:0019210	Kinase inhibitor activity	0.0408055	Trib1/Ibtk/Hexim1	3	Down	DM vs. WM	F
GO_BP	GO:0043030	Regulation of macrophage activation	0.0421972	Thbs1/Mmp8/Grn	3	Down	DM vs. WM	F
GO_BP	GO:0043489	RNA stabilization	0.0421972	Hnrnpa0/Zfp36/Fus	3	Down	DM vs. WM	F
GO_BP	GO:0071622	Regulation of granulocyte chemotaxis	0.0421972	Il1b/Thbs1/Cxcr2	3	Down	DM vs. WM	F
GO_BP	GO:0002836	Positive regulation of response to tumor cell	0.0425069	Xcl1/Klrk1/Cd160	3	Up	DM vs. WM	F
GO_BP	GO:0002839	Positive regulation of immune response to tumor cell	0.0425069	Xcl1/Klrk1/Cd160	3	Up	DM vs. WM	F
GO_BP	GO:0030150	Protein import into mitochondrial matrix	0.0425069	Dnajc15/Timm23/Grpel1	3	Up	DM vs. WM	F
GO_BP	GO:0061614	Pri-miRNA transcription by RNA polymerase II	0.0435257	Fos/Ddx5/Ets1	3	Down	DM vs. WM	F
GO_BP	GO:1904591	Positive regulation of protein import	0.0435257	Prkcd/Hsp90ab1/Hnrnpm	3	Down	DM vs. WM	F
GO_BP	GO:0001836	Release of cytochrome c from mitochondria	0.0451067	Mmp9/Pmaip1/Gpx1	3	Down	DM vs. WM	F
GO_BP	GO:2001238	Positive regulation of extrinsic apoptotic signaling pathway	0.0461637	Ptprc/Thbs1/G0s2	3	Down	DM vs. WM	F
GO_BP	GO:0045837	Negative regulation of membrane potential	0.0475549	Atp5g1/Prelid1/Bax	3	Up	DM vs. WM	F
GO_BP	GO:0045953	Negative regulation of natural killer cell mediated cytotoxicity	0.0475549	Klre1/H2-T23/Serpinb9	3	Up	DM vs. WM	F
GO_BP	GO:0019080	Viral gene expression	0.048008	Pcbp2/Zfp36/Ssb	3	Down	DM vs. WM	F
GO_BP	GO:0030330	DNA damage response, signal transduction by p53 class mediator	0.048008	Cd44/Ddx5/Pmaip1	3	Down	DM vs. WM	F
GO_BP	GO:0031640	Killing of cells of other organism	0.048008	Ltf/Camp/Ncf1	3	Down	DM vs. WM	F
GO_CC	GO:0036452	ESCRT complex	0.0480463	Vps28/Vps37b/Mvb12a	3	Up	DM vs. WM	F
GO_MF	GO:0003746	Translation elongation factor activity	0.0492529	Eef1d/Eif5a/Eef1g	3	Up	DM vs. WM	F
GO_BP	GO:0060999	Positive regulation of dendritic spine development	0.0494778	Eif4g2/Hnrnpk/Grn	3	Down	DM vs. WM	F
KEGG	mmu04216	Ferroptosis	0.0833114	Pcbp2/Cybb/Sat1	3	Down	DM vs. WM	F
GO_BP	GO:0019732	Antifungal humoral response	0.0200545	Ltf/Camp	2	Down	DM vs. WM	F
GO_BP	GO:0033029	Regulation of neutrophil apoptotic process	0.0200545	Cd44/Cxcr2	2	Down	DM vs. WM	F
GO_BP	GO:0071635	Negative regulation of transforming growth factor beta production	0.0200545	Cd24a/Hsp90ab1	2	Down	DM vs. WM	F
GO_BP	GO:0072526	Pyridine-containing compound catabolic process	0.0200545	Ncf2/Ncf1	2	Down	DM vs. WM	F
GO_BP	GO:0075522	IRES-dependent viral translational initiation	0.0200545	Pcbp2/Ssb	2	Down	DM vs. WM	F
GO_MF	GO:0043560	Insulin receptor substrate binding	0.021685	Prkcd/Igf1r	2	Down	DM vs. WM	F
GO_MF	GO:1990405	Protein antigen binding	0.021685	Sirpa/Hnrnpm	2	Down	DM vs. WM	F
GO_MF	GO:0015037	Peptide disulfide oxidoreductase activity	0.0225194	Gsr/Pdia6	2	Down	DM vs. WM	F
GO_BP	GO:0002679	Respiratory burst involved in defense response	0.0227998	Grn/Ncf1	2	Down	DM vs. WM	F
GO_BP	GO:0019372	Lipoxygenase pathway	0.0227998	Gpx1/Alox5ap	2	Down	DM vs. WM	F
GO_BP	GO:0030854	Positive regulation of granulocyte differentiation	0.0227998	Trib1/Ikzf1	2	Down	DM vs. WM	F
GO_MF	GO:0030492	Hemoglobin binding	0.0244253	Hp/Hbb-b1	2	Down	DM vs. WM	F
GO_MF	GO:0031994	Insulin-like growth factor I binding	0.0244253	Igf1r/Igfbp4	2	Down	DM vs. WM	F
GO_MF	GO:1990825	Sequence-specific mRNA binding	0.0244253	Srsf3/Ssb	2	Down	DM vs. WM	F
GO_BP	GO:0001878	Response to yeast	0.0260076	Camp/Ncf1	2	Down	DM vs. WM	F
GO_BP	GO:0034333	Adherens junction assembly	0.0260076	Actb/Hipk1	2	Down	DM vs. WM	F
GO_BP	GO:0045899	Positive regulation of RNA polymerase II transcription preinitiation complex assembly	0.0260076	Ikzf1/Cand1	2	Down	DM vs. WM	F
GO_BP	GO:0060213	Positive regulation of nuclear-transcribed mRNA poly(A) tail shortening	0.0260076	Pabpc1/Zfp36	2	Down	DM vs. WM	F
GO_MF	GO:0035325	Toll-like receptor binding	0.0260927	S100a9/S100a8	2	Down	DM vs. WM	F
GO_MF	GO:0044548	S100 protein binding	0.0260927	S100a6/Ezr	2	Down	DM vs. WM	F
GO_BP	GO:0001781	Neutrophil apoptotic process	0.0292778	Cd44/Cxcr2	2	Down	DM vs. WM	F
GO_BP	GO:0006098	Pentose-phosphate shunt	0.0292778	Tkt/Pgd	2	Down	DM vs. WM	F
GO_BP	GO:0001865	NK T cell differentiation	0.0319549	Psap/Ikzf1	2	Down	DM vs. WM	F
GO_BP	GO:0003334	Keratinocyte development	0.0319549	Psap/Fosl2	2	Down	DM vs. WM	F
GO_BP	GO:0006740	NADPH regeneration	0.0319549	Tkt/Pgd	2	Down	DM vs. WM	F
GO_BP	GO:0036498	IRE1-mediated unfolded protein response	0.0319549	Pdia6/Hspa5	2	Down	DM vs. WM	F
GO_BP	GO:0043517	Positive regulation of DNA damage response, signal transduction by p53 class mediator	0.0319549	Ddx5/Pmaip1	2	Down	DM vs. WM	F
GO_BP	GO:0045898	Regulation of RNA polymerase II transcription preinitiation complex assembly	0.0319549	Ikzf1/Cand1	2	Down	DM vs. WM	F
GO_BP	GO:0046479	Glycosphingolipid catabolic process	0.0319549	Psap/Prkcd	2	Down	DM vs. WM	F
GO_BP	GO:0048755	Branching morphogenesis of a nerve	0.0319549	Il1b/Hnrnpk	2	Down	DM vs. WM	F
GO_BP	GO:0060211	Regulation of nuclear-transcribed mRNA poly(A) tail shortening	0.0319549	Pabpc1/Zfp36	2	Down	DM vs. WM	F
GO_BP	GO:1902563	Regulation of neutrophil activation	0.0319549	Ptafr/Grn	2	Down	DM vs. WM	F
GO_BP	GO:0006677	Glycosylceramide metabolic process	0.0337767	Psap/Prkcd	2	Down	DM vs. WM	F
GO_BP	GO:0019081	Viral translation	0.0337767	Pcbp2/Ssb	2	Down	DM vs. WM	F
GO_BP	GO:0019377	Glycolipid catabolic process	0.0337767	Psap/Prkcd	2	Down	DM vs. WM	F
GO_BP	GO:0033690	Positive regulation of osteoblast proliferation	0.0337767	Ltf/Igf1r	2	Down	DM vs. WM	F
GO_BP	GO:0048680	Positive regulation of axon regeneration	0.0337767	Igf1r/Grn	2	Down	DM vs. WM	F
GO_BP	GO:0150105	Protein localization to cell-cell junction	0.0337767	Actb/Actg1	2	Down	DM vs. WM	F
GO_BP	GO:1902165	Regulation of intrinsic apoptotic signaling pathway in response to DNA damage by p53 class mediator	0.0337767	Cd44/Hnrnpk	2	Down	DM vs. WM	F
GO_BP	GO:0018119	Peptidyl-cysteine S-nitrosylation	0.0366788	S100a9/S100a8	2	Down	DM vs. WM	F
GO_BP	GO:0070572	Positive regulation of neuron projection regeneration	0.0366788	Igf1r/Grn	2	Down	DM vs. WM	F
GO_BP	GO:0090128	Regulation of synapse maturation	0.0366788	Hnrnpk/Ywhaz	2	Down	DM vs. WM	F
GO_BP	GO:0097284	Hepatocyte apoptotic process	0.0366788	Gsn/Igf1r	2	Down	DM vs. WM	F
GO_BP	GO:1903978	Regulation of microglial cell activation	0.0366788	Mmp8/Grn	2	Down	DM vs. WM	F
GO_BP	GO:2001267	Regulation of cysteine-type endopeptidase activity involved in apoptotic signaling pathway	0.0366788	Mmp9/Gsn	2	Down	DM vs. WM	F
GO_BP	GO:0002327	Immature B cell differentiation	0.0391956	Cd24a/Irf2bp2	2	Down	DM vs. WM	F
GO_BP	GO:0006968	Cellular defense response	0.0391956	Cxcr2/Ncf1	2	Down	DM vs. WM	F
GO_BP	GO:0017014	Protein nitrosylation	0.0391956	S100a9/S100a8	2	Down	DM vs. WM	F
GO_BP	GO:0032516	Positive regulation of phosphoprotein phosphatase activity	0.0391956	Ptprc/Hsp90ab1	2	Down	DM vs. WM	F
GO_BP	GO:0032682	Negative regulation of chemokine production	0.0391956	Sirpa/Cd24a	2	Down	DM vs. WM	F
GO_BP	GO:0033194	Response to hydroperoxide	0.0391956	Prkcd/Gpx1	2	Down	DM vs. WM	F
GO_BP	GO:0045793	Positive regulation of cell size	0.0391956	Ogt/Hsp90ab1	2	Down	DM vs. WM	F
GO_BP	GO:0050665	Hydrogen peroxide biosynthetic process	0.0391956	Cybb/Ncf1	2	Down	DM vs. WM	F
GO_BP	GO:0060644	Mammary gland epithelial cell differentiation	0.0391956	Cebpb/Lbh	2	Down	DM vs. WM	F
GO_MF	GO:0031434	Mitogen-activated protein kinase kinase binding	0.0409866	Trib1/Map3k1	2	Down	DM vs. WM	F
GO_BP	GO:0007398	Ectoderm development	0.0421972	Tpt1/Ets2	2	Down	DM vs. WM	F
GO_BP	GO:0042026	Protein refolding	0.0421972	Hspa1b/Hspa5	2	Down	DM vs. WM	F
GO_BP	GO:0044406	Adhesion of symbiont to host	0.0421972	Ltf/Hsp90ab1	2	Down	DM vs. WM	F
GO_BP	GO:1900153	Positive regulation of nuclear-transcribed mRNA catabolic process, deadenylation-dependent decay	0.0421972	Pabpc1/Zfp36	2	Down	DM vs. WM	F
GO_BP	GO:1901673	Regulation of mitotic spindle assembly	0.0421972	Hspa1b/Vps4b	2	Down	DM vs. WM	F
GO_MF	GO:0004602	Glutathione peroxidase activity	0.0427242	Gpx1/Alox5ap	2	Down	DM vs. WM	F
GO_MF	GO:0035259	Glucocorticoid receptor binding	0.0427242	Cebpb/Ets2	2	Down	DM vs. WM	F
GO_MF	GO:0099186	Structural constituent of postsynapse	0.0427242	Actb/Actg1	2	Down	DM vs. WM	F
GO_BP	GO:0002922	Positive regulation of humoral immune response	0.0451067	Il1b/Ptprc	2	Down	DM vs. WM	F
GO_BP	GO:0034111	Negative regulation of homotypic cell-cell adhesion	0.0451067	Cd24a/Prkcd	2	Down	DM vs. WM	F
GO_BP	GO:0035988	Chondrocyte proliferation	0.0451067	Ltf/Grn	2	Down	DM vs. WM	F
GO_BP	GO:0045837	Negative regulation of membrane potential	0.0451067	Ltf/Pmaip1	2	Down	DM vs. WM	F
GO_BP	GO:0048143	Astrocyte activation	0.0451067	Il1b/Grn	2	Down	DM vs. WM	F
GO_BP	GO:0071605	Monocyte chemotactic protein-1 production	0.0451067	Il1b/Cd24a	2	Down	DM vs. WM	F
GO_BP	GO:0071637	Regulation of monocyte chemotactic protein-1 production	0.0451067	Il1b/Cd24a	2	Down	DM vs. WM	F
GO_BP	GO:2000269	Regulation of fibroblast apoptotic process	0.0451067	Btg1/Stk17b	2	Down	DM vs. WM	F
GO_BP	GO:0030852	Regulation of granulocyte differentiation	0.0475203	Trib1/Ikzf1	2	Down	DM vs. WM	F
GO_BP	GO:0031664	Regulation of lipopolysaccharide-mediated signaling pathway	0.0475203	Ltf/Trib1	2	Down	DM vs. WM	F
GO_BP	GO:0046514	Ceramide catabolic process	0.0475203	Psap/Prkcd	2	Down	DM vs. WM	F
GO_BP	GO:0070935	3'-UTR-mediated mRNA stabilization	0.0475203	Hnrnpa0/Zfp36	2	Down	DM vs. WM	F
GO_BP	GO:1900151	Regulation of nuclear-transcribed mRNA catabolic process, deadenylation-dependent decay	0.0475203	Pabpc1/Zfp36	2	Down	DM vs. WM	F
GO_BP	GO:1904385	Cellular response to angiotensin	0.0475203	Prkcd/Igf1r	2	Down	DM vs. WM	F
