# Supplementary material for: Single-cell RNA-seq Reveals the Inhibitory Effect of Methamphetamine on Liver Immunity with the Involvement of Dopamine Receptor D1
Source: Genomics Proteomics Bioinformatics. 2024 Aug 28;22(4):qzae060. doi: 10.1093/gpbjnl/qzae060 (PMC11576359; doi:10.1093/gpbjnl/qzae060)
Supplement: qzae060_Supplementary_Data [file qzae060_supplementary_data.zip › Table S18.xlsx]

## Sheet: STable18
Table S18 GSVA of T subclusters
Note: GSVA, gene set variation analysis. The "T" in the column "Plot" signifies true, indicating that the data has been applied to the figure; "F" represents false, meaning it has not been applied.
Pathway	c0_Cd4-Fos-Tnaive	c1_Cd4-Lef1-Tcm	c2_Cd8-Klk8-Tcm	c3_Cd4-Fyn-Teffector	c4_Cd8-Dadpl1-Tnaive	c5_Cd8-Mif-Tem	c6_Cd4-Ifng-Th	c7_Cd4-Ndfip1-Treg	c8_NKT-Ccl5	c9_Cd4-Ctla4-Treg	Plot	New_name
BIOCARTA_MHC_PATHWAY	-0.376037	-0.57188	-0.565679	0.372723	-0.680025	0.274682	-0.280296	-0.713369	0.306619	-0.392068	T	Biocarta_MHC pathway
BIOCARTA_TCR_PATHWAY	0.335711	-0.557366	-0.564337	0.447322	-0.495375	-0.595251	-0.376955	0.340223	-0.310488	0.311156	T	Biocarta_TCR pathway
GOBP_CD4_POSITIVE_ALPHA_BETA_T_CELL_ACTIVATION	-0.241819	-0.374752	-0.408107	0.262032	-0.390685	-0.403323	-0.226789	-0.240002	-0.343624	-0.299896	T	GOBP_CD4 positive alpha beta T cell activation
GOBP_INTERFERON_GAMMA_PRODUCTION	-0.236061	-0.297465	-0.294347	-0.190242	-0.282065	-0.317177	0.15928	0.232706	-0.233416	-0.175826	T	GOBP_interferon gamma production
GOBP_INTERLEUKIN_6_PRODUCTION	0.187514	-0.216583	-0.192145	0.226042	-0.272048	-0.229051	0.220658	0.230737	-0.137894	0.166947	T	GOBP_interleukin 6 production
GOBP_LEUKOCYTE_CELL_CELL_ADHESION	0.198743	-0.328541	-0.336313	0.266948	-0.335482	-0.33802	0.147366	-0.192971	-0.234017	-0.19476	T	GOBP_leukocyte cell cell adhesion
GOBP_POSITIVE_REGULATION_OF_T_CELL_CYTOKINE_PRODUCTION	-0.304066	-0.439426	-0.397172	0.332992	-0.414463	-0.404439	0.221118	0.312163	-0.316525	-0.37719	T	GOBP_positive regulation of T cell cytokine production
GOBP_POSITIVE_REGULATION_OF_T_HELPER_CELL_DIFFERENTIATION	0.518659	-0.35367	-0.35442	0.466164	-0.354327	-0.362841	0.232093	0.430075	-0.320593	-0.250936	T	GOBP_positive regulation of t helper cell differentiation
GOBP_T_CELL_ANTIGEN_PROCESSING_AND_PRESENTATION	0.281342	-0.454679	-0.237568	0.247821	-0.457147	-0.461474	0.556787	0.265556	0.355351	-0.271164	T	GOBP_T cell antigen processing and presentation
GOBP_T_CELL_MEDIATED_IMMUNITY	-0.231879	-0.323718	-0.269104	0.193683	-0.256762	-0.293048	0.178174	-0.187985	-0.190945	-0.231689	T	GOBP_T cell mediated immunity
GOBP_T_CELL_PROLIFERATION	-0.185158	-0.281565	-0.306109	0.269238	-0.30934	-0.24628	0.139219	-0.178967	-0.199315	0.175593	T	GOBP_T cell proliferation
GOMF_MHC_PROTEIN_BINDING	-0.387698	-0.504951	-0.336396	0.407511	-0.346201	-0.301831	-0.380148	-0.411261	0.324355	-0.416701	T	GOMF_MHC protein binding
HALLMARK_APOPTOSIS	0.292071	-0.349303	-0.374615	0.29255	-0.371981	-0.394494	-0.176403	0.315584	-0.275197	-0.220467	T	Hallmark_apoptosis
HP_DECREASED_PROPORTION_OF_CD3_POSITIVE_T_CELLS	-0.59764	0.553794	0.623281	-0.512401	0.740207	0.466898	0.356907	-0.307239	0.438883	0.325107	T	HP_decreased_proportion_of_cd3_positive_t_cells
HP_IMPAIRED_T_CELL_FUNCTION	-0.27913	-0.327484	-0.32804	-0.280313	-0.347731	-0.343337	0.244157	0.24594	-0.307534	0.275493	T	HP_impaired T cell function
HP_LACK_OF_T_CELL_FUNCTION	-0.303971	-0.22141	-0.221361	-0.320939	-0.221372	-0.233372	-0.291423	0.421912	-0.287513	-0.312487	T	HP_lack of T cell function
KEGG_ANTIGEN_PROCESSING_AND_PRESENTATION	0.356017	-0.533243	-0.462578	0.440298	-0.472915	-0.478667	0.263707	-0.313454	-0.388771	-0.441377	T	KEGG_Antigen processing and presentation
ALCALA_APOPTOSIS	-0.38282	-0.410997	-0.412928	-0.393157	-0.361564	-0.372333	-0.257491	-0.333939	-0.269154	-0.293949	F
BIOCARTA_TCAPOPTOSIS_PATHWAY	-0.736896	-0.365932	-0.413267	-0.420225	0.313214	-0.473563	0.615918	-0.715619	0.585883	0.382778	F
BROCKE_APOPTOSIS_REVERSED_BY_IL6	0.224221	-0.471755	-0.459643	0.257158	-0.477853	-0.491014	-0.278902	0.375055	-0.399799	-0.305547	F
DISTECHE_ESCAPED_FROM_X_INACTIVATION	0.350881	-0.574198	-0.575989	0.389308	-0.541482	-0.551752	-0.508488	0.387003	-0.491547	-0.427592	F
DUTTA_APOPTOSIS_VIA_NFKB	-0.368143	-0.566812	-0.588637	-0.283702	-0.585377	-0.590913	-0.306558	-0.301782	-0.407338	-0.483013	F
GOBP_ACTIN_POLYMERIZATION_DEPENDENT_CELL_MOTILITY	-0.481271	-0.538185	-0.52885	-0.381052	-0.637063	-0.535341	-0.27307	0.461064	0.528224	0.359291	F
GOBP_ACTIVATED_T_CELL_PROLIFERATION	-0.197106	0.247445	0.211967	-0.128803	-0.201702	0.183414	0.212327	-0.156843	0.218368	0.212057	F
GOBP_ACTIVATION_INDUCED_CELL_DEATH_OF_T_CELLS	-0.277718	0.260671	0.263453	-0.301013	0.256185	0.255477	-0.351252	-0.304758	-0.410763	0.233683	F
GOBP_ACTIVATION_OF_ADENYLATE_CYCLASE_ACTIVITY	0.568489	0.377015	0.420589	0.549341	0.483404	0.416205	0.436784	0.582169	0.513836	0.625096	F
GOBP_ACTIVATION_OF_CYSTEINE_TYPE_ENDOPEPTIDASE_ACTIVITY	-0.206165	-0.17927	-0.180581	-0.313464	-0.207415	0.196128	-0.215383	-0.228828	0.215908	-0.21775	F
GOBP_ACTIVATION_OF_CYSTEINE_TYPE_ENDOPEPTIDASE_ACTIVITY_INVOLVED_IN_APOPTOTIC_PROCESS	-0.283837	-0.343594	-0.336863	0.243594	-0.319584	-0.303471	-0.298787	-0.213731	-0.211729	-0.16916	F
GOBP_ACTIVATION_OF_CYSTEINE_TYPE_ENDOPEPTIDASE_ACTIVITY_INVOLVED_IN_APOPTOTIC_PROCESS_BY_CYTOCHROME_C	-0.668986	-0.518246	-0.519713	-0.695311	-0.517523	0.271969	0.300538	0.317493	0.291413	-0.542364	F
GOBP_ACTIVATION_OF_GTPASE_ACTIVITY	-0.176816	-0.223806	-0.203562	-0.14729	-0.221233	-0.192199	-0.282818	0.21138	-0.271231	-0.266636	F
GOBP_ACTIVATION_OF_IMMUNE_RESPONSE	0.21415	-0.319859	-0.321446	0.235181	-0.335999	-0.328702	-0.198387	-0.265506	-0.260621	-0.231609	F
GOBP_ACTIVATION_OF_INNATE_IMMUNE_RESPONSE	0.349853	-0.394958	-0.348305	0.43122	-0.411409	-0.36621	-0.190856	-0.311639	-0.278816	-0.327965	F
GOBP_ACTIVATION_OF_JANUS_KINASE_ACTIVITY	-0.277317	-0.461173	0.226316	0.377346	-0.32139	-0.22558	0.267734	-0.238442	0.249651	0.260785	F
GOBP_ACTIVATION_OF_NF_KAPPAB_INDUCING_KINASE_ACTIVITY	-0.275384	-0.381752	-0.382233	-0.304864	-0.382589	-0.390486	-0.304613	0.192583	-0.459514	-0.413474	F
GOBP_ACTIVATION_OF_PHOSPHOLIPASE_C_ACTIVITY	0.269568	0.437246	0.368184	-0.216051	0.369156	0.38753	0.392587	0.279851	0.443146	0.240264	F
GOBP_ACTIVATION_OF_PHOSPHOLIPASE_D_ACTIVITY	-0.45416	-0.531254	0.324393	0.705719	-0.527886	-0.400799	0.735682	0.4121	0.487359	0.267259	F
GOBP_ACTIVATION_OF_PROTEIN_KINASE_ACTIVITY	-0.172783	-0.179603	-0.199507	-0.138341	0.169955	0.178119	-0.159919	0.180531	-0.161195	-0.198773	F
GOBP_ACTIVATION_OF_PROTEIN_KINASE_B_ACTIVITY	-0.353249	0.250373	0.273653	-0.301157	0.336006	0.363633	0.315592	0.309695	0.439395	-0.21276	F
GOBP_ACTIVATION_OF_PROTEIN_KINASE_C_ACTIVITY	-0.499145	0.322067	0.320527	-0.531868	0.321725	0.538701	0.274493	-0.308035	-0.28844	-0.4616	F
GOBP_ACTIVATION_OF_STORE_OPERATED_CALCIUM_CHANNEL_ACTIVITY	-0.558344	-0.367528	-0.368858	-0.583858	-0.364508	-0.3834	-0.506631	-0.54463	-0.51121	-0.538297	F
GOBP_ACTIVATION_OF_TRANSMEMBRANE_RECEPTOR_PROTEIN_TYROSINE_KINASE_ACTIVITY	0.619484	0.462934	0.463963	0.347061	0.465624	0.458642	0.413536	0.622769	0.402051	0.392102	F
GOBP_ADHESION_OF_SYMBIONT_TO_HOST_CELL	0.624187	-0.409534	0.471035	0.591518	0.386302	0.415557	0.813141	0.778911	0.437801	0.45435	F
GOBP_ALPHA_BETA_T_CELL_ACTIVATION	-0.235368	-0.360847	-0.391831	0.27594	-0.36579	-0.381246	-0.230572	-0.245438	-0.307896	-0.262233	F
GOBP_ALPHA_BETA_T_CELL_DIFFERENTIATION	-0.229782	-0.371835	-0.416336	0.292468	-0.388127	-0.413117	-0.241577	0.253845	-0.319231	-0.290895	F
GOBP_ALPHA_BETA_T_CELL_PROLIFERATION	-0.284255	-0.486988	-0.49846	0.347216	-0.455949	-0.438	-0.263246	-0.350809	-0.410257	-0.244558	F
GOBP_AMEBOIDAL_TYPE_CELL_MIGRATION	0.224252	-0.261175	-0.265959	0.234562	-0.242739	-0.268845	-0.212944	0.167487	-0.17555	-0.160356	F
GOBP_AMINO_ACID_ACTIVATION	-0.219669	0.14417	0.144255	-0.24826	0.146234	0.138294	0.135905	-0.202936	-0.196032	-0.170158	F
GOBP_ANTIBODY_DEPENDENT_CELLULAR_CYTOTOXICITY	-0.42957	-0.369963	0.622998	0.334988	0.624631	0.620732	0.564782	-0.437705	0.528856	0.481454	F
GOBP_ANTIGEN_PROCESSING_AND_PRESENTATION	-0.258441	-0.416782	-0.374533	-0.23824	-0.386052	-0.3717	-0.291071	-0.355893	-0.339064	-0.400899	F
GOBP_ANTIVIRAL_INNATE_IMMUNE_RESPONSE	-0.251256	0.324596	0.32391	-0.292016	0.325823	0.43053	0.262947	0.351107	0.242817	-0.216631	F
GOBP_ASTROCYTE_ACTIVATION	0.25936	-0.312638	-0.244777	0.216203	-0.24621	-0.251918	0.315901	0.240358	0.264301	-0.204825	F
GOBP_ASTROCYTE_CELL_MIGRATION	-0.593797	-0.56022	-0.560809	0.307939	-0.563808	-0.568355	0.489768	0.260651	-0.274511	-0.281126	F
GOBP_B_CELL_ACTIVATION	0.203625	-0.351726	-0.355479	0.263523	-0.372074	-0.344332	-0.194609	-0.187175	-0.326046	-0.270252	F
GOBP_B_CELL_ACTIVATION_INVOLVED_IN_IMMUNE_RESPONSE	-0.216644	-0.307804	-0.306542	0.211456	-0.344105	-0.288337	-0.22121	-0.186716	-0.292093	-0.223262	F
GOBP_BLOOD_VESSEL_ENDOTHELIAL_CELL_MIGRATION	0.260827	-0.348372	-0.361852	-0.225222	-0.341693	-0.377727	-0.335343	-0.198505	-0.310487	-0.273136	F
GOBP_BROWN_FAT_CELL_DIFFERENTIATION	0.350395	0.276871	0.296675	0.358382	0.268146	-0.291741	0.397613	0.402295	0.344418	0.32282	F
GOBP_CALCIUM_DEPENDENT_CELL_CELL_ADHESION_VIA_PLASMA_MEMBRANE_CELL_ADHESION_MOLECULES	0.707088	0.671809	0.672946	0.684312	0.673117	0.638689	0.574552	0.568621	0.515936	0.614383	F
GOBP_CALCIUM_INDEPENDENT_CELL_CELL_ADHESION_VIA_PLASMA_MEMBRANE_CELL_ADHESION_MOLECULES	0.801917	0.861042	0.862326	0.788141	0.862411	0.860957	0.850261	0.817404	0.836143	0.831693	F
GOBP_CARDIAC_NEURAL_CREST_CELL_DEVELOPMENT_INVOLVED_IN_OUTFLOW_TRACT_MORPHOGENESIS	0.547743	0.369843	0.370454	0.540424	0.352571	0.363295	0.518651	0.581275	0.623945	0.615627	F
GOBP_CARDIAC_NEURAL_CREST_CELL_DIFFERENTIATION_INVOLVED_IN_HEART_DEVELOPMENT	0.618941	-0.483976	-0.484488	0.490513	-0.491387	-0.493438	-0.452207	-0.319887	-0.294811	0.497049	F
GOBP_CARDIAC_NEURAL_CREST_CELL_MIGRATION_INVOLVED_IN_OUTFLOW_TRACT_MORPHOGENESIS	0.686088	-0.408632	-0.409394	0.671458	-0.478947	-0.419568	0.553997	0.702772	0.721851	0.715264	F
GOBP_CD4_POSITIVE_ALPHA_BETA_T_CELL_ACTIVATION	-0.241819	-0.374752	-0.408107	0.262032	-0.390685	-0.403323	-0.226789	-0.240002	-0.343624	-0.299896	F
GOBP_CD4_POSITIVE_ALPHA_BETA_T_CELL_CYTOKINE_PRODUCTION	-0.264469	-0.377493	-0.378142	0.490705	-0.378652	-0.386498	0.325516	0.439774	-0.232062	-0.201824	F
GOBP_CD4_POSITIVE_ALPHA_BETA_T_CELL_DIFFERENTIATION	-0.25949	-0.394553	-0.421749	0.286414	-0.416949	-0.452078	-0.252871	0.264558	-0.344227	-0.287218	F
GOBP_CD4_POSITIVE_ALPHA_BETA_T_CELL_PROLIFERATION	-0.332556	-0.485629	-0.549978	-0.471794	-0.486228	-0.496058	-0.396095	-0.502595	-0.627833	-0.435505	F
GOBP_CD4_POSITIVE_CD25_POSITIVE_ALPHA_BETA_REGULATORY_T_CELL_DIFFERENTIATION	0.390052	-0.625182	-0.625837	0.476152	-0.625654	-0.634547	-0.341278	-0.503971	-0.476602	0.315505	F
GOBP_CD4_POSITIVE_OR_CD8_POSITIVE_ALPHA_BETA_T_CELL_LINEAGE_COMMITMENT	-0.365596	-0.376094	-0.412088	0.307904	-0.432953	-0.47845	-0.252699	-0.325534	-0.362735	-0.351152	F
GOBP_CD8_POSITIVE_ALPHA_BETA_T_CELL_ACTIVATION	-0.29549	-0.454521	-0.472974	-0.257487	-0.396437	-0.479079	-0.328428	-0.425168	-0.420369	-0.50742	F
GOBP_CD8_POSITIVE_ALPHA_BETA_T_CELL_DIFFERENTIATION	0.410479	-0.537025	-0.663309	0.365945	-0.48712	-0.66645	-0.558126	-0.493527	-0.531747	-0.661489	F
GOBP_CD8_POSITIVE_ALPHA_BETA_T_CELL_PROLIFERATION	-0.487546	-0.574465	-0.409191	0.363837	-0.500422	-0.417022	0.300213	-0.33452	-0.50319	-0.45459	F
GOBP_CELL_ACTIVATION	-0.175204	-0.270928	-0.274539	0.209344	-0.269925	-0.261166	-0.163908	0.172316	-0.19834	-0.207722	F
GOBP_CELL_ACTIVATION_INVOLVED_IN_IMMUNE_RESPONSE	-0.193772	-0.319831	-0.320157	0.238008	-0.348733	-0.314133	-0.169885	0.204573	-0.246844	-0.226703	F
GOBP_CELL_MIGRATION	0.218528	-0.220129	-0.221932	0.245515	-0.220224	-0.224835	0.170266	0.230295	0.181029	0.18734	F
GOBP_CELL_MIGRATION_IN_HINDBRAIN	0.477183	0.446458	0.446151	0.563361	0.445531	-0.30949	-0.357275	-0.372708	0.386291	0.379282	F
GOBP_CELL_MIGRATION_INVOLVED_IN_GASTRULATION	0.595444	0.69964	0.700763	0.570765	0.700718	0.697117	0.667281	0.618751	0.650795	0.636165	F
GOBP_CELL_MIGRATION_INVOLVED_IN_HEART_DEVELOPMENT	0.685152	-0.427432	-0.428272	0.691609	-0.46162	-0.437604	0.351011	0.689103	0.441691	0.699052	F
GOBP_CELL_MIGRATION_INVOLVED_IN_KIDNEY_DEVELOPMENT	0.702667	0.73622	0.737641	0.695367	0.736751	0.736753	0.732867	0.711295	0.722641	0.722108	F
GOBP_CELL_MIGRATION_INVOLVED_IN_METANEPHROS_DEVELOPMENT	0.757201	0.7796	0.781003	0.752348	0.779561	0.78036	0.779967	0.763622	0.772018	0.773543	F
GOBP_CELL_MIGRATION_INVOLVED_IN_SPROUTING_ANGIOGENESIS	0.290922	-0.404169	-0.351912	0.247089	-0.364627	-0.411666	-0.358256	0.250069	0.262412	-0.246585	F
GOBP_CELL_MOTILITY_INVOLVED_IN_CEREBRAL_CORTEX_RADIAL_GLIA_GUIDED_MIGRATION	0.630666	0.67066	0.671423	0.594433	0.667877	0.677602	0.708045	0.668211	0.702612	0.69104	F
GOBP_CELLULAR_COMPONENT_DISASSEMBLY_INVOLVED_IN_EXECUTION_PHASE_OF_APOPTOSIS	0.208453	-0.217311	-0.217731	0.20167	-0.218826	-0.226814	-0.230236	0.244685	-0.236829	0.219243	F
GOBP_CELLULAR_RESPONSE_TO_INTERFERON_GAMMA	-0.220955	-0.361978	-0.3556	0.257888	-0.34253	-0.368081	0.225471	-0.214143	0.315351	0.232583	F
GOBP_CEREBRAL_CORTEX_CELL_MIGRATION	0.361536	-0.260335	-0.313285	0.319203	-0.313689	-0.323095	0.19959	0.295965	0.294444	-0.21084	F
GOBP_CEREBRAL_CORTEX_RADIALLY_ORIENTED_CELL_MIGRATION	0.406001	0.27037	-0.296191	0.371789	-0.296628	-0.306045	0.254447	0.315261	0.295813	-0.255423	F
GOBP_CEREBRAL_CORTEX_TANGENTIAL_MIGRATION	0.759704	0.696776	0.697612	0.784348	0.69526	0.700124	0.724955	0.744059	0.726326	0.74557	F
GOBP_CHORIONIC_TROPHOBLAST_CELL_DIFFERENTIATION	0.478695	0.630493	0.631453	0.44504	0.63369	0.626065	0.578036	0.51082	0.556673	0.532908	F
GOBP_CHORIONIC_TROPHOBLAST_CELL_PROLIFERATION	-0.601796	-0.525406	-0.525663	-0.61728	-0.523268	-0.528743	-0.560222	-0.588452	-0.566638	-0.583319	F
GOBP_CILIUM_OR_FLAGELLUM_DEPENDENT_CELL_MOTILITY	0.410707	0.413868	0.400904	0.352547	0.394295	0.391094	0.381658	0.391585	0.436258	0.372313	F
GOBP_COMPLEMENT_ACTIVATION	0.398272	0.502762	0.435124	0.315522	0.503006	0.518754	0.395252	0.444386	0.39102	0.360524	F
GOBP_COMPLEMENT_ACTIVATION_ALTERNATIVE_PATHWAY	0.521765	0.612713	0.612713	0.500772	0.61212	0.610483	0.584806	0.54365	0.569814	0.556539	F
GOBP_COMPLEMENT_ACTIVATION_LECTIN_PATHWAY	0.684575	0.749251	0.750107	0.669861	0.750962	0.74831	0.734622	0.701172	0.72025	0.713748	F
GOBP_CYTOKINE_MEDIATED_SIGNALING_PATHWAY	0.171223	-0.301727	-0.284291	0.218273	-0.308472	-0.30838	-0.155625	0.190344	-0.229247	-0.190957	F
GOBP_CYTOLYSIS_BY_HOST_OF_SYMBIONT_CELLS	0.964328	-0.993242	-0.701796	0.958597	-0.701027	-0.704705	-0.749016	-0.768007	-0.747049	-0.768092	F
GOBP_DEFENSE_RESPONSE	0.187639	-0.264284	-0.257359	0.218373	-0.256709	-0.253731	-0.167772	0.187768	-0.198658	-0.162574	F
GOBP_DENDRITIC_CELL_MIGRATION	0.215822	-0.220687	-0.26685	0.266401	-0.269552	-0.245966	0.311097	0.2896	-0.226247	0.279689	F
GOBP_ENDOCYTOSIS_INVOLVED_IN_VIRAL_ENTRY_INTO_HOST_CELL	0.444153	0.394499	0.486845	0.414875	0.394999	0.481754	0.439443	0.304231	0.521368	0.50439	F
GOBP_ENDOTHELIAL_CELL_ACTIVATION	-0.428497	0.287133	0.308854	-0.653323	0.310774	-0.301535	-0.470169	-0.521544	-0.388362	-0.51379	F
GOBP_ENDOTHELIAL_CELL_MIGRATION	0.221783	-0.332258	-0.327736	0.2134	-0.305859	-0.324441	-0.28712	0.175832	-0.257335	-0.237794	F
GOBP_ENTRY_OF_BACTERIUM_INTO_HOST_CELL	-0.257345	0.275105	0.275304	-0.303714	0.27588	0.268678	0.210769	-0.221037	0.1908	-0.205338	F
GOBP_EOSINOPHIL_ACTIVATION	-0.473369	-0.711387	-0.711627	0.417489	-0.61426	-0.616609	-0.404664	0.605679	-0.408132	-0.568078	F
GOBP_EOSINOPHIL_MIGRATION	-0.513377	-0.414439	-0.291297	0.513895	-0.485588	-0.353508	0.488997	-0.273544	0.604896	-0.27633	F
GOBP_EXECUTION_PHASE_OF_APOPTOSIS	-0.202288	-0.302162	-0.314401	0.194061	-0.275298	-0.29475	-0.245661	0.166495	-0.24782	-0.179548	F
GOBP_FAT_CELL_DIFFERENTIATION	0.167649	-0.184466	-0.197942	0.22308	-0.230096	-0.237084	0.244291	0.28451	0.181679	0.20439	F
GOBP_FAT_CELL_PROLIFERATION	-0.253039	0.27929	0.279619	-0.266906	0.282285	0.27268	0.418116	0.335035	-0.217429	-0.223335	F
GOBP_FIBROBLAST_ACTIVATION	0.352228	0.495472	0.387389	0.326929	0.496062	0.349875	-0.355072	0.673886	-0.35356	0.465663	F
GOBP_FIBROBLAST_MIGRATION	-0.261313	-0.421598	-0.408552	0.241999	-0.405383	-0.405813	-0.315549	-0.278197	-0.293525	-0.26834	F
GOBP_FOREBRAIN_CELL_MIGRATION	0.360882	-0.259973	-0.303928	0.361319	-0.304585	-0.313195	0.186429	0.3571	0.238691	0.26649	F
GOBP_GAMMA_DELTA_T_CELL_ACTIVATION	0.309288	0.35476	-0.262982	0.279108	-0.289871	-0.338556	-0.31209	-0.371091	-0.36277	-0.38985	F
GOBP_GAMMA_DELTA_T_CELL_DIFFERENTIATION	0.420028	0.283457	-0.352368	0.371479	-0.373835	-0.436566	-0.478002	-0.447463	-0.479677	-0.47198	F
GOBP_GERM_CELL_MIGRATION	-0.275953	-0.358557	-0.359698	0.429464	-0.36224	-0.363833	0.213349	-0.242888	0.494745	0.48735	F
GOBP_GLIAL_CELL_MIGRATION	-0.227088	-0.253962	-0.284842	0.222649	-0.285628	-0.299938	0.263458	-0.171597	0.267203	0.199748	F
GOBP_GLOMERULAR_VISCERAL_EPITHELIAL_CELL_MIGRATION	-0.614981	-0.517765	-0.51858	0.499598	0.634043	-0.526166	0.663923	0.619819	0.648524	0.638866	F
GOBP_GRANULOCYTE_ACTIVATION	0.267311	-0.411062	-0.321418	0.273609	-0.435517	-0.351123	-0.205611	0.355474	-0.240124	-0.39464	F
GOBP_GRANULOCYTE_MIGRATION	0.244393	-0.244895	-0.231116	0.264372	-0.271802	-0.259387	0.253144	0.315322	0.219263	-0.187879	F
GOBP_HEMATOPOIETIC_STEM_CELL_MIGRATION	0.327766	-0.581612	-0.579705	0.675861	-0.39134	-0.399608	0.325042	0.581173	0.586973	0.651805	F
GOBP_HEMATOPOIETIC_STEM_CELL_MIGRATION_TO_BONE_MARROW	0.743091	0.691307	0.6921	0.762861	0.689858	0.693608	0.715418	0.729919	0.715873	0.733111	F
GOBP_HEPATIC_STELLATE_CELL_ACTIVATION	0.388838	0.473091	0.474091	0.367701	0.472607	0.470799	0.444487	0.618775	0.432291	0.421298	F
GOBP_HINDBRAIN_RADIAL_GLIA_GUIDED_CELL_MIGRATION	0.542177	0.476902	0.476308	0.660943	0.476066	-0.444496	-0.493887	-0.499065	0.417948	-0.421319	F
GOBP_HINDBRAIN_TANGENTIAL_CELL_MIGRATION	0.671625	0.624755	0.625396	0.69035	0.626486	0.626952	0.646291	0.658598	0.64598	0.660775	F
GOBP_HYPOTHALAMUS_CELL_MIGRATION	0.530374	0.708532	0.708685	0.490003	0.710717	0.702186	0.647377	0.569005	0.622517	0.78987	F
GOBP_IMMATURE_T_CELL_PROLIFERATION	0.587961	0.373304	0.374484	0.569863	0.374252	0.369384	0.420803	0.605987	0.318078	0.380928	F
GOBP_INTEGRIN_ACTIVATION	-0.254239	-0.298909	0.269602	0.344083	-0.301058	-0.307338	0.365677	-0.360461	0.458066	0.288202	F
GOBP_INTERLEUKIN_2_PRODUCTION	-0.235409	-0.347693	-0.390809	0.341139	-0.356413	-0.423486	-0.202125	0.318165	-0.386361	-0.215436	F
GOBP_INTERNEURON_MIGRATION	0.85988	0.916852	0.918392	0.84645	0.917879	0.916852	0.907699	0.875449	0.893499	0.890248	F
GOBP_INTERNEURON_MIGRATION_FROM_THE_SUBPALLIUM_TO_THE_CORTEX	0.678448	0.9082	0.909972	0.630354	0.913896	0.901589	0.823269	0.725952	0.791849	0.755988	F
GOBP_KERATINOCYTE_MIGRATION	0.526493	-0.389287	-0.308499	0.474113	-0.308784	-0.317153	-0.205643	0.382245	-0.334396	0.345538	F
GOBP_KILLING_BY_HOST_OF_SYMBIONT_CELLS	0.403882	-0.314411	0.369032	0.282383	-0.280481	0.261489	0.361194	0.336646	0.343668	0.328961	F
GOBP_LEUKOCYTE_APOPTOTIC_PROCESS	0.2314	-0.273759	-0.269714	-0.216939	-0.29483	-0.26092	-0.204935	-0.276474	-0.295852	-0.284773	F
GOBP_LEUKOCYTE_MEDIATED_IMMUNITY	-0.212813	-0.272923	-0.275396	0.193416	-0.271668	-0.255589	-0.150469	-0.157723	-0.178656	-0.224575	F
GOBP_LEUKOCYTE_MIGRATION	0.188311	-0.2413	-0.227895	0.248707	-0.260148	-0.243661	0.20826	0.238173	0.207504	0.196957	F
GOBP_LEUKOCYTE_MIGRATION_INVOLVED_IN_INFLAMMATORY_RESPONSE	0.41896	0.33564	0.344669	0.380413	0.371177	0.338958	0.408634	0.447257	0.258127	0.400646	F
GOBP_LYMPHOCYTE_ACTIVATION	-0.191469	-0.311497	-0.322704	0.231195	-0.313562	-0.298762	-0.179363	-0.198544	-0.225012	-0.225633	F
GOBP_LYMPHOCYTE_ACTIVATION	-0.191469	-0.311497	-0.322704	0.231195	-0.313562	-0.298762	-0.179363	-0.198544	-0.225012	-0.225633	F
GOBP_LYMPHOCYTE_ACTIVATION_INVOLVED_IN_IMMUNE_RESPONSE	-0.206491	-0.33435	-0.335443	0.233347	-0.361509	-0.323899	-0.184773	0.210473	-0.280022	-0.247235	F
GOBP_LYMPHOCYTE_MIGRATION	-0.287299	-0.332592	-0.296867	0.277686	-0.392945	-0.352321	0.19813	0.253185	0.218195	-0.267355	F
GOBP_LYMPHOCYTE_MIGRATION	-0.287299	-0.332592	-0.296867	0.277686	-0.392945	-0.352321	0.19813	0.253185	0.218195	-0.267355	F
GOBP_LYMPHOCYTE_MIGRATION_INTO_LYMPHOID_ORGANS	0.609163	0.55464	0.555564	0.468112	0.554437	0.551408	0.368673	0.336376	0.35173	-0.351923	F
GOBP_MACROPHAGE_ACTIVATION	0.238991	-0.243172	-0.25596	0.24241	-0.249326	-0.248453	0.262837	0.20059	-0.181243	-0.182267	F
GOBP_MACROPHAGE_ACTIVATION	0.238991	-0.243172	-0.25596	0.24241	-0.249326	-0.248453	0.262837	0.20059	-0.181243	-0.182267	F
GOBP_MACROPHAGE_ACTIVATION_INVOLVED_IN_IMMUNE_RESPONSE	0.30505	-0.470643	-0.368337	0.385838	-0.525035	-0.479656	0.471669	-0.34532	-0.315944	-0.323542	F
GOBP_MACROPHAGE_ACTIVATION_INVOLVED_IN_IMMUNE_RESPONSE	0.30505	-0.470643	-0.368337	0.385838	-0.525035	-0.479656	0.471669	-0.34532	-0.315944	-0.323542	F
GOBP_MACROPHAGE_MIGRATION	-0.277097	-0.323391	-0.268828	0.252418	-0.314826	-0.278329	0.284792	0.233417	0.225454	0.247988	F
GOBP_MAST_CELL_ACTIVATION	0.228272	-0.322696	-0.350671	0.26572	-0.323613	-0.341992	-0.250756	0.252605	-0.267296	-0.23777	F
GOBP_MAST_CELL_ACTIVATION_INVOLVED_IN_IMMUNE_RESPONSE	0.262713	-0.319221	-0.330026	0.306181	-0.306149	-0.341187	-0.241871	0.240494	-0.262985	-0.242753	F
GOBP_MAST_CELL_CYTOKINE_PRODUCTION	-0.371812	-0.514283	-0.514794	-0.373028	-0.737957	-0.74165	0.511004	0.519623	-0.335872	-0.344429	F
GOBP_MAST_CELL_DIFFERENTIATION	0.418487	-0.396763	0.328119	0.682144	-0.398662	-0.406208	-0.4686	0.600234	-0.465526	0.429902	F
GOBP_MAST_CELL_MIGRATION	0.355462	-0.28466	-0.243649	-0.361735	-0.485021	-0.582817	-0.489914	0.220138	-0.481073	-0.364503	F
GOBP_MAST_CELL_PROLIFERATION	0.688414	0.396594	0.398125	0.671684	0.395836	0.395913	0.358128	0.303668	0.341284	0.323292	F
GOBP_MEMBRANE_FUSION_INVOLVED_IN_VIRAL_ENTRY_INTO_HOST_CELL	0.549433	0.674115	0.675274	0.518605	0.675087	0.670802	0.63173	0.575084	0.613554	0.595567	F
GOBP_MESENCHYME_MIGRATION	0.921557	0.976561	0.97793	0.908298	0.977417	0.976647	0.968092	0.936527	0.95432	0.95124	F
GOBP_MICROGLIAL_CELL_ACTIVATION	0.201758	-0.351617	-0.341527	0.22316	-0.312172	-0.322396	0.273811	0.242012	0.277142	-0.313773	F
GOBP_MICROGLIAL_CELL_MIGRATION	-0.285456	0.32462	0.324952	0.317785	0.326213	0.31893	0.473052	0.404913	0.576392	-0.297372	F
GOBP_MONOCYTE_ACTIVATION	0.319113	0.367503	0.229706	-0.54514	0.233471	0.218271	-0.456479	-0.494866	-0.476694	0.454527	F
GOBP_MONONUCLEAR_CELL_MIGRATION	0.181757	-0.251503	-0.241585	0.275993	-0.286349	-0.26674	0.2063	0.264619	0.205391	0.200858	F
GOBP_MOTOR_NEURON_MIGRATION	0.417286	0.698183	0.698072	0.365206	0.703674	0.685667	0.581337	0.46857	0.545911	0.794185	F
GOBP_MUSCLE_CELL_MIGRATION	0.355316	-0.218391	-0.22114	0.418303	-0.231729	-0.224073	0.299365	0.341578	0.259894	0.246212	F
GOBP_MYELOID_CELL_ACTIVATION_INVOLVED_IN_IMMUNE_RESPONSE	-0.194349	-0.313611	-0.310527	0.239294	-0.361135	-0.316559	0.160073	0.195835	-0.209888	-0.195459	F
GOBP_MYELOID_DENDRITIC_CELL_ACTIVATION	-0.318999	-0.308477	-0.358356	-0.288967	-0.357165	-0.317678	-0.299327	-0.268278	-0.28123	0.297524	F
GOBP_MYELOID_LEUKOCYTE_ACTIVATION	0.190656	-0.259914	-0.248754	0.192447	-0.284334	-0.262855	-0.162321	0.222399	-0.213019	-0.180903	F
GOBP_MYELOID_LEUKOCYTE_MIGRATION	0.225303	-0.203531	-0.195578	0.213546	-0.234182	-0.219766	0.231005	0.272461	-0.19837	0.146444	F
GOBP_MYOBLAST_MIGRATION	-0.539626	-0.686948	-0.688333	-0.450907	-0.662015	-0.695387	-0.415046	-0.450844	-0.422235	-0.440305	F
GOBP_NATURAL_KILLER_CELL_ACTIVATION	0.183223	-0.378231	-0.347594	0.339542	-0.394129	-0.274989	-0.234584	-0.268105	-0.249943	-0.273688	F
GOBP_NATURAL_KILLER_CELL_ACTIVATION_INVOLVED_IN_IMMUNE_RESPONSE	-0.394704	-0.519476	-0.503725	0.329438	-0.457092	-0.300858	-0.355112	-0.559714	-0.287848	-0.423245	F
GOBP_NEGATIVE_REGULATION_OF_ACTIVATED_T_CELL_PROLIFERATION	-0.376921	-0.289017	-0.289354	-0.31218	-0.290546	-0.297662	0.298076	-0.289239	0.252976	0.279362	F
GOBP_NEGATIVE_REGULATION_OF_ALPHA_BETA_T_CELL_ACTIVATION	-0.221716	-0.364364	-0.389764	0.251781	-0.363911	-0.396287	-0.248557	-0.308249	-0.359454	-0.396735	F
GOBP_NEGATIVE_REGULATION_OF_ALPHA_BETA_T_CELL_DIFFERENTIATION	-0.224443	-0.419696	-0.470672	0.285015	-0.428794	-0.477038	-0.23505	-0.314804	-0.353505	-0.488585	F
GOBP_NEGATIVE_REGULATION_OF_ALPHA_BETA_T_CELL_PROLIFERATION	-0.338564	-0.49462	-0.495086	0.314432	-0.495904	-0.502482	-0.424186	-0.454864	-0.563911	-0.456847	F
GOBP_NEGATIVE_REGULATION_OF_ASTROCYTE_ACTIVATION	0.57554	0.768668	0.769723	0.531419	0.773548	0.763224	0.703695	0.617932	0.676546	0.645327	F
GOBP_NEGATIVE_REGULATION_OF_B_CELL_ACTIVATION	0.257698	-0.449979	-0.447177	0.366776	-0.507487	-0.450908	0.250896	0.323279	-0.240404	-0.249691	F
GOBP_NEGATIVE_REGULATION_OF_BLOOD_VESSEL_ENDOTHELIAL_CELL_MIGRATION	-0.313049	-0.291609	-0.339888	0.200065	-0.29188	-0.361249	-0.374633	0.258586	-0.313665	-0.271333	F
GOBP_NEGATIVE_REGULATION_OF_CD4_POSITIVE_ALPHA_BETA_T_CELL_ACTIVATION	-0.237965	-0.407698	-0.439323	0.239747	-0.405833	-0.446852	-0.220447	-0.317304	-0.371623	-0.411723	F
GOBP_NEGATIVE_REGULATION_OF_CD4_POSITIVE_ALPHA_BETA_T_CELL_DIFFERENTIATION	0.233061	-0.41848	-0.465523	0.30836	-0.417552	-0.472609	-0.199182	-0.309109	-0.329032	-0.470363	F
GOBP_NEGATIVE_REGULATION_OF_CD4_POSITIVE_ALPHA_BETA_T_CELL_PROLIFERATION	-0.442503	-0.5019	-0.502546	-0.469738	-0.502447	-0.510373	-0.364019	-0.398907	-0.57656	-0.401687	F
GOBP_NEGATIVE_REGULATION_OF_CD8_POSITIVE_ALPHA_BETA_T_CELL_ACTIVATION	0.227705	-0.346194	-0.34723	-0.256297	-0.346922	-0.353791	-0.416217	-0.449869	-0.41827	-0.445668	F
GOBP_NEGATIVE_REGULATION_OF_CELL_ACTIVATION	0.204545	-0.276857	-0.26175	0.236425	-0.271396	-0.263	0.182865	0.233621	-0.202632	-0.191023	F
GOBP_NEGATIVE_REGULATION_OF_CELL_MIGRATION_INVOLVED_IN_SPROUTING_ANGIOGENESIS	0.327329	-0.448932	-0.449598	0.362553	-0.449629	-0.458665	-0.461489	0.43486	0.377598	-0.283906	F
GOBP_NEGATIVE_REGULATION_OF_COMPLEMENT_ACTIVATION	0.628562	0.431817	0.432055	-0.265276	0.433145	0.425869	0.368293	0.294403	0.344719	0.315559	F
GOBP_NEGATIVE_REGULATION_OF_EPITHELIAL_CELL_MIGRATION	0.25418	-0.239106	-0.193111	-0.209024	0.172405	-0.257237	-0.252297	0.204082	-0.247158	-0.218532	F
GOBP_NEGATIVE_REGULATION_OF_EXECUTION_PHASE_OF_APOPTOSIS	-0.286665	-0.306583	-0.307299	-0.348719	-0.304756	-0.318425	-0.416357	0.271607	-0.42941	0.272805	F
GOBP_NEGATIVE_REGULATION_OF_FAT_CELL_DIFFERENTIATION	-0.345955	-0.258525	-0.265604	0.307259	-0.303907	-0.278652	0.265055	0.234701	-0.234289	0.357324	F
GOBP_NEGATIVE_REGULATION_OF_FAT_CELL_PROLIFERATION	-0.252974	0.432063	0.431879	-0.266838	0.43592	0.424185	0.341065	0.245528	0.312523	0.270096	F
GOBP_NEGATIVE_REGULATION_OF_FIBROBLAST_MIGRATION	-0.425597	-0.597307	-0.597581	-0.453795	-0.459995	-0.60661	-0.381577	-0.532373	0.572306	-0.413752	F
GOBP_NEGATIVE_REGULATION_OF_INTERLEUKIN_1_ALPHA_PRODUCTION	-0.84568	-0.777759	-0.778871	0.979384	-0.779641	-0.783747	-0.828657	-0.842258	-0.823952	-0.845766	F
GOBP_NEGATIVE_REGULATION_OF_LEUKOCYTE_MIGRATION	0.259525	0.244646	0.245724	0.230627	0.245079	0.283321	0.345541	0.299883	0.318855	0.224305	F
GOBP_NEGATIVE_REGULATION_OF_LYMPHOCYTE_ACTIVATION	0.19926	-0.286082	-0.281239	0.294363	-0.303138	-0.280997	0.202828	0.226035	-0.215036	-0.20877	F
GOBP_NEGATIVE_REGULATION_OF_LYMPHOCYTE_MIGRATION	0.241452	0.245295	0.246316	-0.265045	0.245509	0.24205	0.331137	0.267712	0.315383	0.282793	F
GOBP_NEGATIVE_REGULATION_OF_MACROPHAGE_ACTIVATION	0.323252	-0.348973	0.321388	0.21836	0.330665	0.325361	0.276811	0.413799	0.441729	0.301539	F
GOBP_NEGATIVE_REGULATION_OF_MACROPHAGE_MIGRATION	-0.316481	0.412169	0.412623	-0.343444	0.414972	0.567438	0.513274	0.229639	-0.277426	0.258714	F
GOBP_NEGATIVE_REGULATION_OF_MAST_CELL_ACTIVATION	0.486678	-0.48995	-0.490741	0.26609	-0.392674	-0.499453	-0.291791	0.381572	-0.429552	0.41213	F
GOBP_NEGATIVE_REGULATION_OF_MAST_CELL_ACTIVATION_INVOLVED_IN_IMMUNE_RESPONSE	0.421162	-0.531342	-0.531458	0.375956	-0.404495	-0.539027	0.324287	0.23884	-0.417919	0.587499	F
GOBP_NEGATIVE_REGULATION_OF_MAST_CELL_DEGRANULATION	-0.567602	-0.71121	-0.710695	-0.583262	-0.523226	-0.716744	-0.524303	-0.553568	-0.532004	0.543934	F
GOBP_NEGATIVE_REGULATION_OF_MICROGLIAL_CELL_ACTIVATION	0.470239	-0.65585	-0.459345	0.31092	-0.403829	-0.408244	-0.376638	-0.27091	0.459116	-0.281363	F
GOBP_NEGATIVE_REGULATION_OF_MONONUCLEAR_CELL_MIGRATION	0.408387	0.355953	0.357086	0.375406	0.356114	0.352582	0.493881	0.435023	0.382104	0.383529	F
GOBP_NEGATIVE_REGULATION_OF_NATURAL_KILLER_CELL_ACTIVATION	0.212017	0.246793	0.246677	-0.223316	0.248001	0.374638	0.312096	0.433998	-0.239971	0.257159	F
GOBP_NEGATIVE_REGULATION_OF_NEURON_MIGRATION	0.792368	0.628734	0.630092	0.764971	0.527455	0.627339	0.876105	0.821204	0.561861	0.535008	F
GOBP_NEGATIVE_REGULATION_OF_NEUTROPHIL_ACTIVATION	0.738064	-0.668449	-0.668255	-0.531538	-0.667441	-0.67745	-0.540808	0.621269	-0.558348	-0.569894	F
GOBP_NEGATIVE_REGULATION_OF_NEUTROPHIL_MIGRATION	0.467956	0.614242	0.614926	0.432352	0.615441	0.610243	0.56278	0.498489	0.5427	0.520225	F
GOBP_NEGATIVE_REGULATION_OF_PLASMINOGEN_ACTIVATION	0.705647	-0.42506	-0.42625	0.662289	-0.428354	0.503604	0.455933	0.731267	0.435305	0.412835	F
GOBP_NEGATIVE_REGULATION_OF_PLATELET_ACTIVATION	-0.223874	0.313641	0.313949	-0.322829	0.314583	0.308582	-0.284372	0.249407	-0.291836	-0.227527	F
GOBP_NEGATIVE_REGULATION_OF_REGULATORY_T_CELL_DIFFERENTIATION	-0.50738	-0.487698	-0.488323	0.767605	-0.490491	-0.497235	-0.418403	0.59754	-0.551232	0.523074	F
GOBP_NEGATIVE_REGULATION_OF_SMOOTH_MUSCLE_CELL_MIGRATION	0.482473	-0.436958	-0.437599	0.531869	-0.437314	-0.446763	-0.332516	0.324541	-0.403987	-0.358459	F
GOBP_NEGATIVE_REGULATION_OF_T_CELL_APOPTOTIC_PROCESS	-0.33549	-0.294681	-0.36093	0.35521	-0.434038	-0.251017	0.308851	-0.431943	-0.456128	0.294843	F
GOBP_NEGATIVE_REGULATION_OF_T_CELL_CYTOKINE_PRODUCTION	-0.293007	0.395926	0.265335	-0.267633	0.265447	0.259787	0.599697	0.348142	0.397143	-0.434386	F
GOBP_NEGATIVE_REGULATION_OF_T_CELL_DIFFERENTIATION	-0.267945	-0.436202	-0.470677	0.370643	-0.469474	-0.497165	-0.190424	-0.254434	-0.396805	-0.415862	F
GOBP_NEGATIVE_REGULATION_OF_T_CELL_DIFFERENTIATION_IN_THYMUS	-0.743373	-0.600179	-0.601329	0.752405	-0.60162	-0.612618	0.735547	-0.724835	0.736322	-0.727817	F
GOBP_NEGATIVE_REGULATION_OF_T_CELL_MEDIATED_CYTOTOXICITY	-0.319854	-0.456976	-0.320139	0.306682	-0.312961	-0.354221	-0.465142	-0.315148	-0.29449	-0.505163	F
GOBP_NEGATIVE_REGULATION_OF_T_CELL_MEDIATED_IMMUNITY	-0.263284	-0.288023	0.243315	0.26018	0.245912	-0.25625	0.279275	0.232937	0.29364	-0.385368	F
GOBP_NEGATIVE_REGULATION_OF_T_CELL_MIGRATION	-0.274759	0.358832	0.358977	-0.309098	0.359801	0.354556	0.30269	-0.257117	0.285564	0.266131	F
GOBP_NEGATIVE_REGULATION_OF_T_CELL_PROLIFERATION	0.182529	-0.252492	-0.249927	0.263064	-0.254989	-0.244504	0.194344	0.204799	-0.233085	0.163284	F
GOBP_NEGATIVE_REGULATION_OF_T_CELL_RECEPTOR_SIGNALING_PATHWAY	-0.344128	-0.573934	-0.538428	0.409949	-0.539214	-0.552521	0.314048	-0.412375	0.362393	0.294123	F
GOBP_NEGATIVE_REGULATION_OF_TROPHOBLAST_CELL_MIGRATION	-0.938461	-0.858072	-0.914963	0.944307	-0.722731	-0.726581	-0.613815	0.601243	0.544613	0.948966	F
GOBP_NEGATIVE_REGULATION_OF_VASCULAR_ASSOCIATED_SMOOTH_MUSCLE_CELL_MIGRATION	0.774206	-0.70654	-0.707471	0.627135	-0.706962	-0.714356	-0.376471	0.456857	-0.513441	-0.686161	F
GOBP_NEGATIVE_REGULATION_OF_VIRAL_ENTRY_INTO_HOST_CELL	-0.325656	-0.503356	-0.504348	-0.398415	-0.474156	-0.504224	-0.266128	0.320248	-0.480284	-0.284277	F
GOBP_NEGATIVE_T_CELL_SELECTION	0.355084	-0.524481	-0.596362	0.35754	-0.548508	-0.561876	-0.474302	-0.523072	-0.418959	-0.399496	F
GOBP_NEURAL_CREST_CELL_DIFFERENTIATION	0.323409	-0.214929	-0.215684	0.301653	-0.21927	-0.246642	-0.20258	-0.203327	0.24795	0.288749	F
GOBP_NEURAL_CREST_CELL_MIGRATION	0.46096	0.371265	0.37181	0.437738	0.368671	0.366724	0.45605	0.438749	0.544991	0.531566	F
GOBP_NEURAL_CREST_CELL_MIGRATION_INVOLVED_IN_AUTONOMIC_NERVOUS_SYSTEM_DEVELOPMENT	0.521507	0.741029	0.741175	0.475357	0.744863	0.73302	0.658547	0.565942	0.629533	0.764221	F
GOBP_NEURON_MIGRATION	0.34081	0.300407	0.252063	0.329633	0.274329	0.255922	0.313512	0.353444	0.299145	0.288529	F
GOBP_NEUTROPHIL_ACTIVATION_INVOLVED_IN_IMMUNE_RESPONSE	-0.224146	-0.296623	-0.297655	0.218297	-0.325046	-0.232769	0.226756	0.247233	-0.325471	-0.407265	F
GOBP_NEUTROPHIL_MEDIATED_KILLING_OF_SYMBIONT_CELL	0.249334	0.440177	0.440411	0.214698	0.442577	0.432312	0.357947	0.277373	0.334226	0.301265	F
GOBP_NEUTROPHIL_MIGRATION	0.21162	-0.227592	-0.195114	0.221142	-0.244539	-0.233447	0.29691	0.306923	0.233723	-0.192414	F
GOBP_NIK_NF_KAPPAB_SIGNALING	-0.219851	-0.394049	-0.34015	-0.236708	-0.344677	-0.3612	-0.277088	0.267063	-0.30154	-0.250256	F
GOBP_NK_T_CELL_ACTIVATION	0.271696	-0.307858	-0.307843	0.241025	-0.310219	-0.421418	-0.248431	-0.265065	-0.244609	0.313699	F
GOBP_NK_T_CELL_DIFFERENTIATION	-0.401291	-0.316813	-0.551618	0.326929	-0.519237	-0.528121	-0.408689	-0.460373	-0.593392	-0.606778	F
GOBP_NK_T_CELL_PROLIFERATION	0.264768	-0.433236	-0.433239	0.238579	-0.435341	-0.442068	-0.370096	-0.391828	-0.369313	0.298265	F
GOBP_NUCLEAR_MIGRATION	0.252726	-0.452605	-0.453031	0.38386	-0.362863	-0.412822	-0.33167	-0.399352	-0.32037	0.244191	F
GOBP_PEPTIDYL_TYROSINE_DEPHOSPHORYLATION_INVOLVED_IN_INACTIVATION_OF_PROTEIN_KINASE_ACTIVITY	0.730918	0.425926	0.505874	-0.678246	0.413391	-0.484469	-0.770121	-0.615758	-0.722758	0.411911	F
GOBP_PIGMENT_CELL_DIFFERENTIATION	0.249618	0.324842	0.273627	0.15636	0.326692	0.26652	0.243772	0.160782	0.204484	0.182025	F
GOBP_PLASMINOGEN_ACTIVATION	0.343039	-0.436078	-0.395211	0.441068	-0.396028	0.377936	0.511359	0.641278	0.526915	0.6152	F
GOBP_PLATELET_ACTIVATION	0.182449	-0.226807	-0.21567	0.221358	-0.239005	-0.19489	0.192474	0.205634	0.197785	-0.180606	F
GOBP_POSITIVE_REGULATION_OF_ACTIVATED_T_CELL_PROLIFERATION	-0.211679	0.366578	0.305155	0.137165	0.226981	0.249559	0.20716	0.236748	0.179466	0.247829	F
GOBP_POSITIVE_REGULATION_OF_ACTIVATION_OF_JANUS_KINASE_ACTIVITY	-0.454418	-0.398813	0.71636	0.575372	-0.371339	0.528858	0.685268	-0.4355	0.668948	0.353265	F
GOBP_POSITIVE_REGULATION_OF_ACUTE_INFLAMMATORY_RESPONSE_TO_ANTIGENIC_STIMULUS	-0.596926	0.38154	0.537672	-0.697348	0.826102	0.827063	-0.548124	-0.9088	-0.418735	-0.538086	F
GOBP_POSITIVE_REGULATION_OF_ALPHA_BETA_T_CELL_ACTIVATION	0.291997	-0.46881	-0.469492	0.280578	-0.447342	-0.440584	-0.164499	0.219153	-0.322702	-0.185429	F
GOBP_POSITIVE_REGULATION_OF_ALPHA_BETA_T_CELL_DIFFERENTIATION	0.372493	-0.48656	-0.499859	0.366133	-0.463203	-0.464715	-0.17574	0.279514	-0.327086	-0.242338	F
GOBP_POSITIVE_REGULATION_OF_ALPHA_BETA_T_CELL_PROLIFERATION	-0.364598	-0.552511	-0.528152	-0.274212	-0.47627	-0.486164	-0.181306	-0.354243	-0.398632	0.274361	F
GOBP_POSITIVE_REGULATION_OF_B_CELL_ACTIVATION	-0.230992	-0.240888	-0.259733	0.183389	-0.316433	-0.265445	-0.17407	-0.251271	-0.372337	-0.279271	F
GOBP_POSITIVE_REGULATION_OF_BLOOD_VESSEL_ENDOTHELIAL_CELL_MIGRATION	-0.280733	-0.455313	-0.464944	-0.35298	-0.452774	-0.494233	-0.395451	-0.324611	-0.44749	-0.337424	F
GOBP_POSITIVE_REGULATION_OF_BROWN_FAT_CELL_DIFFERENTIATION	-0.31252	-0.396209	-0.316426	-0.324765	-0.413825	-0.418116	0.459201	0.481682	0.372418	-0.262656	F
GOBP_POSITIVE_REGULATION_OF_CD4_POSITIVE_ALPHA_BETA_T_CELL_ACTIVATION	0.318489	-0.435987	-0.484148	0.267709	-0.465118	-0.44442	0.239174	0.251231	-0.460569	-0.300067	F
GOBP_POSITIVE_REGULATION_OF_CD4_POSITIVE_ALPHA_BETA_T_CELL_DIFFERENTIATION	0.344106	-0.448062	-0.448766	0.331444	-0.449021	-0.456052	-0.241065	0.285991	-0.396894	-0.243138	F
GOBP_POSITIVE_REGULATION_OF_CD4_POSITIVE_ALPHA_BETA_T_CELL_PROLIFERATION	-0.5007	-0.696956	-0.752875	-0.79509	-0.696306	-0.709132	-0.409665	-0.564941	-0.824178	-0.452273	F
GOBP_POSITIVE_REGULATION_OF_CD8_POSITIVE_ALPHA_BETA_T_CELL_ACTIVATION	-0.578573	-0.771269	-0.688875	-0.38453	-0.672735	-0.69572	0.312823	-0.555224	-0.572524	-0.622969	F
GOBP_POSITIVE_REGULATION_OF_CD8_POSITIVE_ALPHA_BETA_T_CELL_DIFFERENTIATION	0.469712	-0.854368	-0.85548	0.463634	-0.780887	-0.8607	-0.515804	-0.64083	-0.716386	-0.807799	F
GOBP_POSITIVE_REGULATION_OF_CELL_ACTIVATION	0.177979	-0.269374	-0.280559	0.210011	-0.284704	-0.261305	0.141481	-0.189006	-0.228199	-0.196154	F
GOBP_POSITIVE_REGULATION_OF_CELL_MIGRATION_BY_VASCULAR_ENDOTHELIAL_GROWTH_FACTOR_SIGNALING_PATHWAY	0.473815	0.383958	0.500135	0.447844	0.384561	0.380156	0.344986	0.370581	0.328247	-0.337077	F
GOBP_POSITIVE_REGULATION_OF_CELL_MIGRATION_INVOLVED_IN_SPROUTING_ANGIOGENESIS	0.304266	-0.344667	0.288815	-0.215383	-0.221921	-0.351662	-0.392928	-0.303963	-0.249955	-0.352168	F
GOBP_POSITIVE_REGULATION_OF_COMPLEMENT_ACTIVATION	0.349687	-0.299995	-0.300434	0.35404	-0.301436	-0.312768	0.290967	0.551553	-0.395192	-0.389245	F
GOBP_POSITIVE_REGULATION_OF_ENDOTHELIAL_CELL_MIGRATION	0.256388	-0.408708	-0.42362	-0.254422	-0.395328	-0.436012	-0.370027	-0.213226	-0.374324	-0.281253	F
GOBP_POSITIVE_REGULATION_OF_EPITHELIAL_CELL_MIGRATION	0.230306	-0.342091	-0.360816	0.222427	-0.332082	-0.369082	-0.288998	0.179937	-0.292794	-0.220501	F
GOBP_POSITIVE_REGULATION_OF_EXECUTION_PHASE_OF_APOPTOSIS	-0.586065	-0.456801	-0.458633	-0.614488	-0.268292	-0.277663	-0.372391	0.394054	-0.379221	-0.568003	F
GOBP_POSITIVE_REGULATION_OF_FAT_CELL_DIFFERENTIATION	0.174476	-0.281964	-0.277965	0.262305	-0.353906	-0.356827	0.277867	0.411643	-0.258433	0.147504	F
GOBP_POSITIVE_REGULATION_OF_FIBROBLAST_MIGRATION	0.288828	-0.321701	-0.322576	0.474523	-0.323651	-0.331812	0.336371	0.438293	0.306044	0.542398	F
GOBP_POSITIVE_REGULATION_OF_GAMMA_DELTA_T_CELL_ACTIVATION	0.419027	0.339083	-0.369646	0.396822	-0.468629	-0.539991	-0.524028	-0.312701	-0.655415	-0.454928	F
GOBP_POSITIVE_REGULATION_OF_GAMMA_DELTA_T_CELL_DIFFERENTIATION	0.540267	0.409972	-0.495989	0.505004	-0.598314	-0.702477	-0.716423	-0.432205	-0.854896	-0.592717	F
GOBP_POSITIVE_REGULATION_OF_GLIAL_CELL_MIGRATION	-0.467883	-0.341663	-0.341518	0.201388	-0.342186	-0.351344	0.351044	0.343936	0.448181	-0.313184	F
GOBP_POSITIVE_REGULATION_OF_IMMATURE_T_CELL_PROLIFERATION	0.676512	0.365466	0.366648	0.659232	0.365689	0.362002	0.41696	0.692277	-0.346218	0.38121	F
GOBP_POSITIVE_REGULATION_OF_INFLAMMATORY_RESPONSE	-0.209357	-0.288512	-0.266186	0.198464	-0.262884	-0.276072	0.188979	0.207225	-0.231765	0.175183	F
GOBP_POSITIVE_REGULATION_OF_INTEGRIN_ACTIVATION	0.32546	0.333697	0.335233	0.467087	0.334245	0.328686	0.57379	0.38383	0.513024	0.404046	F
GOBP_POSITIVE_REGULATION_OF_LEUKOCYTE_MIGRATION	-0.19527	-0.205546	-0.205913	0.167203	-0.226752	-0.215363	0.276455	0.202331	0.266339	0.242834	F
GOBP_POSITIVE_REGULATION_OF_LYMPHOCYTE_MIGRATION	-0.473775	-0.446979	-0.428231	0.376524	-0.522384	-0.479228	0.226824	0.282922	0.308727	-0.225689	F
GOBP_POSITIVE_REGULATION_OF_MACROPHAGE_ACTIVATION	0.438414	0.212282	-0.281152	0.465231	-0.212775	-0.220018	0.287578	0.34565	-0.225097	0.252113	F
GOBP_POSITIVE_REGULATION_OF_MACROPHAGE_ACTIVATION	0.438414	0.212282	-0.281152	0.465231	-0.212775	-0.220018	0.287578	0.34565	-0.225097	0.252113	F
GOBP_POSITIVE_REGULATION_OF_MACROPHAGE_MIGRATION	0.322648	-0.325151	0.258198	0.417228	-0.324719	-0.280557	0.337854	0.235874	0.33747	0.300311	F
GOBP_POSITIVE_REGULATION_OF_MAST_CELL_ACTIVATION	0.240176	-0.276783	-0.277541	0.425654	-0.281939	-0.290845	0.339738	0.574147	-0.23177	-0.270503	F
GOBP_POSITIVE_REGULATION_OF_MAST_CELL_ACTIVATION_INVOLVED_IN_IMMUNE_RESPONSE	0.345539	-0.279114	-0.279236	0.419434	0.218031	0.213002	0.238161	0.511372	-0.268588	-0.3078	F
GOBP_POSITIVE_REGULATION_OF_MAST_CELL_CHEMOTAXIS	0.296458	0.46412	0.464564	-0.282598	0.469098	0.45128	0.338299	0.306554	0.327601	0.308693	F
GOBP_POSITIVE_REGULATION_OF_MEMORY_T_CELL_DIFFERENTIATION	0.832905	-0.430384	-0.430437	0.800487	-0.433904	-0.441717	0.643684	0.599755	-0.505086	0.618129	F
GOBP_POSITIVE_REGULATION_OF_MICROGLIAL_CELL_ACTIVATION	-0.36596	-0.606073	-0.605206	0.29662	-0.610081	-0.612024	0.392942	0.330448	-0.395581	-0.392357	F
GOBP_POSITIVE_REGULATION_OF_MONONUCLEAR_CELL_MIGRATION	-0.324377	-0.318872	-0.336337	-0.210169	-0.364764	-0.337999	0.168073	0.221758	0.25366	-0.173943	F
GOBP_POSITIVE_REGULATION_OF_NATURAL_KILLER_CELL_ACTIVATION	0.237137	-0.281398	-0.260406	0.369591	-0.356785	-0.275986	-0.254807	-0.27592	-0.258745	-0.30307	F
GOBP_POSITIVE_REGULATION_OF_NATURAL_KILLER_CELL_CHEMOTAXIS	-0.883204	-0.820056	-0.557683	0.629876	-0.858989	-0.785232	0.904626	-0.476255	0.641626	-0.781104	F
GOBP_POSITIVE_REGULATION_OF_NEURON_MIGRATION	0.314081	0.350731	0.278351	0.275302	0.352561	0.272676	0.281165	0.204674	0.2558	0.226708	F
GOBP_POSITIVE_REGULATION_OF_NEUTROPHIL_ACTIVATION	-0.734712	-0.539329	-0.539886	-0.72715	-0.53666	-0.395721	-0.513721	-0.704056	0.369241	-0.608485	F
GOBP_POSITIVE_REGULATION_OF_NEUTROPHIL_MIGRATION	-0.236339	0.317821	0.312154	-0.354462	0.357974	0.31064	0.377221	-0.190203	0.274379	0.233056	F
GOBP_POSITIVE_REGULATION_OF_NK_T_CELL_ACTIVATION	0.453697	-0.310812	-0.31118	-0.288724	-0.313915	-0.456749	0.280563	0.232879	0.264213	0.490165	F
GOBP_POSITIVE_REGULATION_OF_PLASMINOGEN_ACTIVATION	-0.46638	-0.539133	-0.402507	-0.456117	-0.403491	0.448166	0.603571	0.499325	0.839115	0.839864	F
GOBP_POSITIVE_REGULATION_OF_PLATELET_ACTIVATION	0.642267	0.39836	0.399918	0.694073	0.398592	0.394666	0.64642	0.460178	0.640898	0.475764	F
GOBP_POSITIVE_REGULATION_OF_REGULATORY_T_CELL_DIFFERENTIATION	0.253903	-0.255719	-0.307168	-0.261184	-0.257629	-0.367056	-0.267627	-0.363869	-0.338521	-0.177021	F
GOBP_POSITIVE_REGULATION_OF_SMOOTH_MUSCLE_CELL_MIGRATION	0.288654	0.417566	0.379315	0.364646	0.337147	0.322318	0.45984	0.377599	0.35866	0.339374	F
GOBP_POSITIVE_REGULATION_OF_SUBSTRATE_ADHESION_DEPENDENT_CELL_SPREADING	-0.289117	-0.416337	-0.368125	0.275644	-0.392396	-0.395762	-0.283932	0.331365	0.288357	0.311143	F
GOBP_POSITIVE_REGULATION_OF_T_CELL_APOPTOTIC_PROCESS	-0.69345	-0.57878	-0.400075	-0.551129	-0.475729	-0.414927	-0.343321	-0.467868	0.378149	0.351932	F
GOBP_POSITIVE_REGULATION_OF_T_CELL_CYTOKINE_PRODUCTION	-0.304066	-0.439426	-0.397172	0.332992	-0.414463	-0.404439	0.221118	0.312163	-0.316525	-0.37719	F
GOBP_POSITIVE_REGULATION_OF_T_CELL_DIFFERENTIATION_IN_THYMUS	-0.579604	0.329608	0.324493	-0.325595	0.319371	-0.282794	-0.404683	-0.364764	-0.575599	-0.559418	F
GOBP_POSITIVE_REGULATION_OF_T_CELL_MEDIATED_CYTOTOXICITY	-0.278449	-0.223053	0.278918	-0.242685	0.215748	0.25938	0.481647	0.268836	0.335192	0.315382	F
GOBP_POSITIVE_REGULATION_OF_T_CELL_MEDIATED_IMMUNE_RESPONSE_TO_TUMOR_CELL	0.519759	-0.570537	-0.739146	0.784547	0.353419	-0.579024	-0.507514	0.385805	-0.391633	-0.52806	F
GOBP_POSITIVE_REGULATION_OF_T_CELL_MEDIATED_IMMUNITY	-0.279231	-0.364535	-0.33821	0.264165	-0.296246	-0.349802	0.177077	0.192045	-0.239565	-0.250309	F
GOBP_POSITIVE_REGULATION_OF_T_CELL_MIGRATION	-0.44856	-0.388459	-0.373935	0.295827	-0.462559	-0.432346	0.197565	0.318657	0.285058	0.210437	F
GOBP_POSITIVE_REGULATION_OF_T_CELL_PROLIFERATION	-0.211987	-0.28699	-0.281175	0.197224	-0.309374	-0.2434	-0.148068	-0.235129	-0.217531	-0.151784	F
GOBP_POSITIVE_REGULATION_OF_T_CELL_RECEPTOR_SIGNALING_PATHWAY	-0.397245	-0.400779	-0.389189	-0.413111	-0.389787	-0.398699	-0.478619	-0.504023	-0.402799	-0.316274	F
GOBP_POSITIVE_REGULATION_OF_T_CELL_TOLERANCE_INDUCTION	-0.44883	-0.473141	-0.524904	0.302018	-0.251807	-0.483602	-0.458022	-0.645404	-0.52132	-0.51745	F
GOBP_POSITIVE_REGULATION_OF_TROPHOBLAST_CELL_MIGRATION	-0.594763	0.362625	-0.625883	-0.610251	0.362625	0.357577	-0.572446	-0.581244	-0.323864	-0.57611	F
GOBP_POSITIVE_REGULATION_OF_VASCULAR_ASSOCIATED_SMOOTH_MUSCLE_CELL_MIGRATION	0.367754	0.513603	0.514716	0.537855	0.452459	0.448043	0.654375	0.604592	0.440418	0.418403	F
GOBP_POSITIVE_T_CELL_SELECTION	-0.427197	-0.477627	-0.49517	0.31672	-0.474682	-0.469666	0.246428	-0.365647	0.347999	-0.346494	F
GOBP_POSITIVE_THYMIC_T_CELL_SELECTION	-0.439293	-0.679804	-0.574706	0.378357	-0.579114	-0.49291	0.282522	-0.495309	0.39587	-0.440857	F
GOBP_PROTEIN_ACTIVATION_CASCADE	0.799404	0.666329	0.667092	0.477159	0.666877	0.662551	0.619916	0.834136	0.60334	0.585327	F
GOBP_RECEPTOR_MEDIATED_VIRION_ATTACHMENT_TO_HOST_CELL	0.434906	-0.504049	0.593909	0.383298	-0.506218	-0.511466	0.885397	0.851359	0.54804	-0.558258	F
GOBP_RECEPTOR_TRANSACTIVATION	-0.792027	-0.718539	-0.719993	-0.808025	-0.719565	-0.72333	-0.767901	-0.785953	-0.765249	0.61318	F
GOBP_REGULATION_OF_T_CELL_EXTRAVASATION	-0.421203	-0.287489	-0.288075	-0.328342	-0.290119	-0.296146	0.299562	0.389751	-0.277939	-0.284528	F
GOBP_REGULATORY_T_CELL_DIFFERENTIATION	0.187507	-0.248148	-0.275756	0.298976	-0.249791	-0.302151	-0.249246	-0.236333	-0.324382	0.231963	F
GOBP_SATELLITE_CELL_ACTIVATION_INVOLVED_IN_SKELETAL_MUSCLE_REGENERATION	0.44392	0.584124	0.585521	0.410159	0.585084	0.579954	0.533747	0.472427	0.514705	0.493449	F
GOBP_SKELETAL_MUSCLE_SATELLITE_CELL_ACTIVATION	0.44392	0.584124	0.585521	0.410159	0.585084	0.579954	0.533747	0.472427	0.514705	0.493449	F
GOBP_SMOOTH_MUSCLE_CELL_MIGRATION	0.407171	0.246005	0.221643	0.469142	-0.232408	0.205914	0.316942	0.373046	0.276417	0.26215	F
GOBP_SOMATIC_DIVERSIFICATION_OF_T_CELL_RECEPTOR_GENES	0.429367	0.404382	0.332297	0.348156	0.660825	0.380783	-0.658922	-0.716777	-0.607256	-0.354225	F
GOBP_SUBSTRATE_ADHESION_DEPENDENT_CELL_SPREADING	0.254347	-0.311595	-0.276256	0.294538	-0.286086	-0.275266	0.226885	0.289325	0.327987	0.278945	F
GOBP_SUBSTRATE_DEPENDENT_CELL_MIGRATION	0.391744	-0.305669	-0.254582	0.281202	-0.306291	0.296224	-0.244535	0.317726	0.424465	0.414907	F
GOBP_SUBSTRATE_DEPENDENT_CELL_MIGRATION_CELL_EXTENSION	0.534834	-0.306723	-0.307291	0.324952	-0.308609	-0.315623	0.312756	0.375858	0.503305	0.493516	F
GOBP_SUBSTRATE_INDEPENDENT_TELENCEPHALIC_TANGENTIAL_MIGRATION	0.678448	0.9082	0.909972	0.630354	0.913896	0.901589	0.823269	0.725952	0.791849	0.755988	F
GOBP_SUPPRESSION_OF_VIRAL_RELEASE_BY_HOST	-0.452666	-0.493354	-0.494213	-0.577966	-0.491975	-0.502287	-0.376243	-0.511535	-0.572659	-0.524142	F
GOBP_T_CELL_ACTIVATION	-0.21716	-0.322538	-0.330819	0.232775	-0.316953	-0.319406	-0.176131	-0.222262	-0.206515	-0.23051	F
GOBP_T_CELL_ACTIVATION_INVOLVED_IN_IMMUNE_RESPONSE	-0.236606	-0.343719	-0.350318	0.22559	-0.390417	-0.386718	0.212532	0.317163	-0.26692	-0.254475	F
GOBP_T_CELL_ACTIVATION_VIA_T_CELL_RECEPTOR_CONTACT_WITH_ANTIGEN_BOUND_TO_MHC_MOLECULE_ON_ANTIGEN_PRESENTING_CELL	0.367407	-0.556209	-0.494835	0.306166	-0.550749	-0.642436	0.484494	0.554345	0.309753	0.299963	F
GOBP_T_CELL_ANTIGEN_PROCESSING_AND_PRESENTATION	0.281342	-0.454679	-0.237568	0.247821	-0.457147	-0.461474	0.556787	0.265556	0.355351	-0.271164	F
GOBP_T_CELL_APOPTOTIC_PROCESS	-0.392226	-0.335163	-0.376398	-0.317413	-0.370281	-0.337251	0.214908	-0.318665	-0.282269	0.2449	F
GOBP_T_CELL_CHEMOTAXIS	-0.503699	-0.545587	-0.429133	0.273413	-0.545081	-0.518355	0.215079	0.269218	-0.346964	-0.366323	F
GOBP_T_CELL_CYTOKINE_PRODUCTION	-0.256975	-0.328462	-0.326477	0.298459	-0.338125	-0.33389	0.264226	0.346156	-0.214952	-0.262852	F
GOBP_T_CELL_DIFFERENTIATION	-0.245886	-0.331096	-0.352567	0.245123	-0.340358	-0.356394	-0.249004	-0.233522	-0.293694	-0.298182	F
GOBP_T_CELL_DIFFERENTIATION	-0.245886	-0.331096	-0.352567	0.245123	-0.340358	-0.356394	-0.249004	-0.233522	-0.293694	-0.298182	F
GOBP_T_CELL_DIFFERENTIATION_IN_THYMUS	-0.297328	-0.302901	-0.325599	0.259836	-0.311336	-0.297955	-0.244604	-0.273871	-0.298688	-0.344466	F
GOBP_T_CELL_DIFFERENTIATION_INVOLVED_IN_IMMUNE_RESPONSE	-0.245796	-0.356999	-0.386214	0.272055	-0.409167	-0.420092	0.207049	0.329035	-0.323256	-0.25071	F
GOBP_T_CELL_EXTRAVASATION	-0.270718	-0.417642	-0.325133	0.305072	-0.411269	-0.42574	0.259815	0.521789	0.225575	-0.323489	F
GOBP_T_CELL_HOMEOSTASIS	0.219009	-0.186535	-0.258807	0.230866	-0.272995	-0.279073	-0.256541	-0.278275	-0.375865	-0.240262	F
GOBP_T_CELL_LINEAGE_COMMITMENT	-0.359958	-0.422957	-0.455659	0.318569	-0.440594	-0.469119	0.226633	0.293588	-0.308834	-0.373661	F
GOBP_T_CELL_MEDIATED_CYTOTOXICITY	-0.30118	-0.287624	0.249337	-0.257761	0.202038	-0.203681	0.265923	-0.235406	0.245517	-0.237987	F
GOBP_T_CELL_MEDIATED_CYTOTOXICITY	-0.30118	-0.287624	0.249337	-0.257761	0.202038	-0.203681	0.265923	-0.235406	0.245517	-0.237987	F
GOBP_T_CELL_MEDIATED_IMMUNE_RESPONSE_TO_TUMOR_CELL	0.328744	-0.48444	-0.536853	0.525999	-0.296892	-0.493846	-0.355171	-0.316461	-0.403679	-0.389157	F
GOBP_T_CELL_MEDIATED_IMMUNITY	-0.231879	-0.323718	-0.269104	0.193683	-0.256762	-0.293048	0.178174	-0.187985	-0.190945	-0.231689	F
GOBP_T_CELL_MIGRATION	-0.360636	-0.372385	-0.347593	0.24031	-0.464594	-0.407291	-0.18295	0.254727	-0.191636	-0.281279	F
GOBP_T_CELL_MIGRATION	-0.360636	-0.372385	-0.347593	0.24031	-0.464594	-0.407291	-0.18295	0.254727	-0.191636	-0.281279	F
GOBP_T_CELL_PROLIFERATION	-0.185158	-0.281565	-0.306109	0.269238	-0.30934	-0.24628	0.139219	-0.178967	-0.199315	0.175593	F
GOBP_T_CELL_PROLIFERATION_INVOLVED_IN_IMMUNE_RESPONSE	-0.705586	0.374305	0.377773	-0.712137	0.547782	0.539482	0.312997	-0.419132	-0.325319	-0.570223	F
GOBP_T_CELL_PROLIFERATION_INVOLVED_IN_IMMUNE_RESPONSE	-0.705586	0.374305	0.377773	-0.712137	0.547782	0.539482	0.312997	-0.419132	-0.325319	-0.570223	F
GOBP_T_CELL_RECEPTOR_SIGNALING_PATHWAY	-0.257787	-0.468941	-0.433501	0.273754	-0.439121	-0.456294	-0.255943	-0.328486	-0.268385	-0.263082	F
GOBP_T_CELL_SELECTION	-0.369419	-0.435494	-0.482328	0.366692	-0.439987	-0.449869	-0.253417	-0.3513	-0.278681	-0.317761	F
GOBP_T_CELL_TOLERANCE_INDUCTION	-0.503035	-0.453045	-0.466407	-0.398329	-0.295655	-0.474361	0.295416	-0.392756	-0.343516	0.28988	F
GOBP_TANGENTIAL_MIGRATION_FROM_THE_SUBVENTRICULAR_ZONE_TO_THE_OLFACTORY_BULB	-0.760921	-0.643541	-0.645094	-0.318099	-0.643005	-0.653099	-0.735791	-0.277553	-0.744937	0.30818	F
GOBP_TELENCEPHALON_GLIAL_CELL_MIGRATION	0.371703	0.333221	0.272475	0.460976	0.271766	0.26826	0.32209	0.267876	0.381263	0.28944	F
GOBP_THYMIC_T_CELL_SELECTION	-0.401302	-0.54421	-0.490991	0.359146	-0.450938	-0.430248	-0.365371	-0.470467	-0.323617	-0.356498	F
GOBP_THYMOCYTE_MIGRATION	-0.587407	-0.453971	-0.45583	-0.45367	-0.45518	-0.462178	0.48519	0.618819	-0.332213	-0.375496	F
GOBP_TISSUE_MIGRATION	0.233052	-0.273984	-0.282161	0.224101	-0.25115	-0.294994	-0.238382	0.170837	-0.208796	-0.192861	F
GOBP_TRANSFORMING_GROWTH_FACTOR_BETA_ACTIVATION	0.43809	-0.40123	-0.401843	0.409189	-0.389204	-0.291777	0.520922	0.645413	-0.459676	-0.372738	F
GOBP_TROPHOBLAST_CELL_MIGRATION	-0.52891	-0.596543	-0.80367	0.382025	-0.436815	-0.440225	-0.354022	-0.235667	-0.35944	0.300055	F
GOBP_TROPHOBLAST_GIANT_CELL_DIFFERENTIATION	-0.209553	-0.192516	-0.19301	0.265113	-0.193521	-0.201624	-0.258692	-0.193717	-0.258927	-0.30027	F
GOBP_VASCULAR_ASSOCIATED_SMOOTH_MUSCLE_CELL_MIGRATION	0.569202	-0.296772	-0.297694	0.527596	-0.338704	-0.345436	0.44588	0.476239	0.285918	-0.322628	F
GOBP_VIRAL_RELEASE_FROM_HOST_CELL	-0.322133	-0.487076	-0.468601	-0.285279	-0.440633	-0.51223	-0.336601	-0.402503	-0.339888	-0.302065	F
GOBP_VIRION_ATTACHMENT_TO_HOST_CELL	0.624187	-0.409534	0.471035	0.591518	0.386302	0.415557	0.813141	0.778911	0.437801	0.45435	F
GOBP_WHITE_FAT_CELL_DIFFERENTIATION	-0.235993	0.220858	0.221671	0.355177	0.222296	0.215781	-0.287669	0.2361	0.280039	0.255669	F
GOBP_ZYMOGEN_ACTIVATION	0.247615	-0.216014	-0.213065	0.244067	-0.197241	0.220653	0.290098	0.348921	0.283153	0.273906	F
GOCC_ALPHA_BETA_T_CELL_RECEPTOR_COMPLEX	-0.719998	-0.519844	-0.288325	-0.740387	0.501213	-0.423268	0.392299	-0.704856	0.517754	0.460419	F
GOCC_HOST_CELLULAR_COMPONENT	-0.623604	-0.371422	-0.372019	-0.664958	-0.368198	-0.383993	-0.492114	-0.580696	0.329541	-0.563634	F
GOCC_T_CELL_RECEPTOR_COMPLEX	-0.56886	-0.43825	-0.386474	-0.527312	0.393451	-0.473668	0.345671	-0.632022	0.389321	-0.393037	F
GOMF_T_CELL_RECEPTOR_BINDING	-0.561002	-0.541084	-0.451656	-0.325288	-0.313372	-0.314936	0.262684	-0.595884	0.362458	0.292669	F
GRAESSMANN_APOPTOSIS_BY_DOXORUBICIN_DN	-0.161688	-0.247919	-0.246253	-0.170893	-0.244797	-0.257284	-0.252548	-0.208017	-0.263422	-0.213921	F
GRAESSMANN_APOPTOSIS_BY_DOXORUBICIN_UP	-0.152078	-0.231258	-0.235822	-0.150361	-0.240378	-0.242063	-0.208224	0.15449	-0.219818	-0.195776	F
GRAESSMANN_APOPTOSIS_BY_SERUM_DEPRIVATION_DN	0.155585	-0.15235	-0.144528	0.171141	-0.150197	-0.151198	0.200061	0.20494	0.202267	0.195998	F
GRAESSMANN_APOPTOSIS_BY_SERUM_DEPRIVATION_UP	-0.145033	-0.196131	-0.198255	0.148945	-0.204642	-0.197777	-0.141097	-0.152213	-0.14017	-0.153352	F
HALLMARK_APOPTOSIS	0.292071	-0.349303	-0.374615	0.29255	-0.371981	-0.394494	-0.176403	0.315584	-0.275197	-0.220467	F
HP_ABNORMAL_MAST_CELL_MORPHOLOGY	-0.434945	-0.646124	-0.647155	0.465056	-0.654184	-0.652924	-0.532975	0.365448	-0.613103	-0.447421	F
HP_ABNORMAL_PROPORTION_OF_CD4_POSITIVE_T_CELLS	-0.448059	-0.375255	-0.434968	0.34004	-0.456902	-0.482281	-0.360159	-0.440722	-0.376754	-0.443593	F
HP_ABNORMAL_PROPORTION_OF_CD8_POSITIVE_T_CELLS	-0.495653	-0.506307	-0.42843	0.298549	-0.414834	-0.429833	-0.298865	-0.431203	0.34208	-0.631653	F
HP_ABNORMAL_PROPORTION_OF_DOUBLE_NEGATIVE_ALPHA_BETA_REGULATORY_T_CELL	-0.431901	-0.655811	-0.656701	0.58326	-0.657155	-0.663108	-0.498992	-0.42963	-0.490809	-0.564912	F
HP_ABNORMAL_T_CELL_ACTIVATION	-0.529332	-0.732262	-0.731972	0.448152	-0.730937	-0.742879	-0.527012	-0.567187	-0.833234	-0.571528	F
HP_ABNORMAL_T_CELL_MORPHOLOGY	-0.330528	-0.36334	-0.371111	0.297168	-0.34466	-0.402904	-0.236505	-0.390727	-0.246105	-0.331894	F
HP_ABNORMAL_T_CELL_PROLIFERATION	-0.57399	-0.542188	-0.543172	0.570243	-0.540188	-0.550203	-0.351816	-0.400485	-0.518434	-0.323936	F
HP_ABNORMAL_T_CELL_SUBSET_DISTRIBUTION	-0.387523	-0.403782	-0.395585	0.31439	-0.372203	-0.434024	-0.286746	-0.418732	-0.26836	-0.410023	F
HP_ABNORMALITY_OF_NEURONAL_MIGRATION	-0.105801	-0.158166	-0.159216	-0.115279	-0.138909	-0.16191	-0.13899	0.114861	-0.1355	-0.112706	F
HP_ABNORMALITY_OF_T_CELL_PHYSIOLOGY	-0.260308	-0.367001	-0.367407	0.279673	-0.364054	-0.379696	-0.253393	-0.230862	-0.33877	-0.232809	F
HP_DECREASED_LYMPHOCYTE_APOPTOSIS	0.378695	-0.793504	-0.794334	0.48356	-0.795087	-0.798586	-0.648262	-0.379313	0.429104	-0.833854	F
HP_DECREASED_PROPORTION_OF_CD3_POSITIVE_T_CELLS	-0.59764	0.553794	0.623281	-0.512401	0.740207	0.466898	0.356907	-0.307239	0.438883	0.325107	F
HP_DECREASED_PROPORTION_OF_CD4_POSITIVE_HELPER_T_CELLS	-0.354901	-0.400277	-0.3656	0.231569	-0.399795	-0.42991	-0.372092	-0.351979	-0.309052	-0.515737	F
HP_DECREASED_PROPORTION_OF_CD8_POSITIVE_T_CELLS	-0.586787	-0.464171	-0.344941	-0.365865	0.330859	-0.321073	-0.208343	-0.541592	0.439449	-0.689813	F
HP_DEFECTIVE_T_CELL_PROLIFERATION	-0.798463	-0.802913	-0.804109	0.507877	-0.670037	-0.806818	0.328247	-0.613637	-0.627522	-0.512013	F
HP_EEG_WITH_BURST_SUPPRESSION	-0.290901	-0.157699	-0.159203	0.184366	-0.15765	-0.167995	-0.23736	-0.27538	-0.241138	-0.269554	F
HP_ELEVATED_PROPORTION_OF_CD4_NEGATIVE_CD8_NEGATIVE_ALPHA_BETA_REGULATORY_T_CELLS	-0.475106	-0.771448	-0.772152	0.646333	-0.773085	-0.776119	-0.558636	-0.478441	-0.546856	-0.645804	F
HP_IMPAIRED_T_CELL_FUNCTION	-0.27913	-0.327484	-0.32804	-0.280313	-0.347731	-0.343337	0.244157	0.24594	-0.307534	0.275493	F
HP_INCREASED_PROPORTION_OF_CD25_MAST_CELLS	-0.470777	-0.725441	-0.726369	0.489994	-0.730779	-0.730471	-0.610556	0.38836	-0.675505	-0.490987	F
HP_LACK_OF_T_CELL_FUNCTION	-0.303971	-0.22141	-0.221361	-0.320939	-0.221372	-0.233372	-0.291423	0.421912	-0.287513	-0.312487	F
HP_PANCREATIC_ISLET_CELL_ADENOMA	0.49293	-0.529326	-0.629047	-0.386575	-0.527847	-0.638336	-0.259453	0.427408	-0.69533	-0.679655	F
HP_PANCREATIC_ISLET_CELL_HYPERPLASIA	0.819712	-0.44185	-0.442181	0.604606	-0.444114	-0.453448	0.34561	0.629784	0.330681	0.640345	F
HP_REDUCED_ANTIGEN_SPECIFIC_T_CELL_PROLIFERATION	0.52223	0.374107	0.375675	0.688149	0.373683	-0.375602	-0.399491	0.53729	-0.39496	0.552368	F
HP_T_CELL_LYMPHOMA	-0.323342	-0.549558	-0.550413	0.553732	-0.550921	-0.465202	-0.317549	0.291857	-0.337608	0.385305	F
KEGG_APOPTOSIS	0.21493	-0.417509	-0.427926	0.250543	-0.412751	-0.404033	-0.308366	-0.226852	-0.267878	-0.292134	F
KEGG_APOPTOSIS	0.21493	-0.417509	-0.427926	0.250543	-0.412751	-0.404033	-0.308366	-0.226852	-0.267878	-0.292134	F
KEGG_LEUKOCYTE_TRANSENDOTHELIAL_MIGRATION	0.23813	-0.458932	-0.44597	0.383146	-0.432673	-0.440243	-0.204559	0.286342	0.265094	0.341309	F
KEGG_T_CELL_RECEPTOR_SIGNALING_PATHWAY	0.269829	-0.505213	-0.490429	0.329556	-0.473293	-0.509299	-0.367237	-0.280273	-0.306274	-0.311911	F
KEGG_T_CELL_RECEPTOR_SIGNALING_PATHWAY	0.269829	-0.505213	-0.490429	0.329556	-0.473293	-0.509299	-0.367237	-0.280273	-0.306274	-0.311911	F
NAKAJIMA_MAST_CELL	0.357338	0.427288	0.390256	0.362302	0.406241	0.438129	0.425542	0.479746	0.449752	0.520226	F
REACTOME_ACTIVATED_TAK1_MEDIATES_P38_MAPK_ACTIVATION	-0.296643	0.234336	-0.256281	-0.447861	-0.371134	-0.285296	0.245194	0.31164	-0.421724	-0.393883	F
REACTOME_ACTIVATION_OF_AMPK_DOWNSTREAM_OF_NMDARS	-0.282492	-0.405988	-0.392541	0.342225	-0.365083	-0.303757	-0.289793	-0.277821	0.432197	0.323098	F
REACTOME_ACTIVATION_OF_ANTERIOR_HOX_GENES_IN_HINDBRAIN_DEVELOPMENT_DURING_EARLY_EMBRYOGENESIS	-0.290435	-0.387172	-0.385546	0.238654	-0.4053	-0.382941	-0.382043	-0.243874	-0.306436	-0.344425	F
REACTOME_ACTIVATION_OF_ATR_IN_RESPONSE_TO_REPLICATION_STRESS	-0.255031	-0.182042	-0.182629	0.212036	-0.182938	-0.191822	-0.21482	-0.308494	-0.216443	-0.203343	F
REACTOME_ACTIVATION_OF_BAD_AND_TRANSLOCATION_TO_MITOCHONDRIA	0.269224	-0.598559	-0.65611	-0.283215	-0.600484	-0.660269	-0.641628	-0.33525	-0.504203	-0.426677	F
REACTOME_ACTIVATION_OF_BH3_ONLY_PROTEINS	-0.293699	-0.430724	-0.495464	-0.316314	-0.459585	-0.468172	-0.429719	-0.275101	-0.382362	-0.387837	F
REACTOME_ACTIVATION_OF_C3_AND_C5	0.570869	0.613128	0.614187	0.561848	0.611594	0.613257	0.603885	0.580142	0.594872	0.592209	F
REACTOME_ACTIVATION_OF_CASPASES_THROUGH_APOPTOSOME_MEDIATED_CLEAVAGE	-0.308264	-0.337329	-0.338964	-0.353796	-0.336489	0.277688	0.467917	0.27667	0.24995	0.218656	F
REACTOME_ACTIVATION_OF_GENE_EXPRESSION_BY_SREBF_SREBP	-0.230267	-0.272807	-0.274163	-0.264349	-0.2725	-0.282428	-0.26581	-0.334462	-0.335733	-0.283378	F
REACTOME_ACTIVATION_OF_IRF3_IRF7_MEDIATED_BY_TBK1_IKK_EPSILON	-0.303409	0.290907	0.291598	-0.496394	-0.229643	-0.243451	-0.272763	-0.373863	-0.294503	-0.498362	F
REACTOME_ACTIVATION_OF_KAINATE_RECEPTORS_UPON_GLUTAMATE_BINDING	0.286038	0.265958	-0.280933	0.389249	0.244991	0.285346	0.437493	0.355884	0.476587	0.430895	F
REACTOME_ACTIVATION_OF_MATRIX_METALLOPROTEINASES	0.336211	0.294936	0.295059	0.31889	0.295813	0.290643	0.379036	0.532172	0.261284	0.361259	F
REACTOME_ACTIVATION_OF_NIMA_KINASES_NEK9_NEK6_NEK7	-0.30425	0.298525	0.299425	-0.345157	0.300491	0.292563	0.236773	-0.28206	-0.249743	-0.27545	F
REACTOME_ACTIVATION_OF_NMDA_RECEPTORS_AND_POSTSYNAPTIC_EVENTS	-0.210611	-0.327062	-0.345257	0.253524	-0.319598	-0.325327	-0.323597	0.18262	0.249638	-0.251498	F
REACTOME_ACTIVATION_OF_NOXA_AND_TRANSLOCATION_TO_MITOCHONDRIA	-0.455615	-0.640242	-0.640098	0.317951	-0.384084	-0.387896	-0.411161	-0.36839	-0.348793	-0.437278	F
REACTOME_ACTIVATION_OF_PPARGC1A_PGC_1ALPHA_BY_PHOSPHORYLATION	-0.306982	0.348286	0.349371	0.429541	0.348058	0.345818	0.315923	0.468641	0.508894	0.494599	F
REACTOME_ACTIVATION_OF_PUMA_AND_TRANSLOCATION_TO_MITOCHONDRIA	-0.607339	-0.509196	-0.510001	-0.628337	-0.317094	-0.327737	-0.413783	-0.469344	-0.423161	-0.591774	F
REACTOME_ACTIVATION_OF_RAC1	0.238267	-0.393399	-0.393331	-0.39751	-0.275228	-0.403132	-0.275066	-0.210841	0.393957	0.288374	F
REACTOME_ACTIVATION_OF_RAC1_DOWNSTREAM_OF_NMDARS	-0.277183	-0.40342	-0.403407	-0.239798	0.282436	-0.41531	0.536882	0.322407	0.652182	0.618376	F
REACTOME_ACTIVATION_OF_RAS_IN_B_CELLS	-0.499099	-0.658526	-0.659044	-0.308458	-0.661119	-0.666437	-0.698046	0.328955	-0.448306	-0.720948	F
REACTOME_ACTIVATION_OF_SMO	0.563172	0.442752	0.444333	0.645895	0.442863	0.44092	0.509086	0.672348	0.493645	0.594856	F
REACTOME_ACTIVATION_OF_THE_AP_1_FAMILY_OF_TRANSCRIPTION_FACTORS	0.586891	-0.515139	-0.518503	0.569272	-0.50436	-0.61142	-0.560901	0.52597	-0.668907	-0.495031	F
REACTOME_ACTIVATION_OF_THE_MRNA_UPON_BINDING_OF_THE_CAP_BINDING_COMPLEX_AND_EIFS_AND_SUBSEQUENT_BINDING_TO_43S	-0.440993	0.540993	0.560426	-0.67621	0.581154	0.560992	-0.524455	-0.736509	-0.658661	-0.616212	F
REACTOME_ACTIVATION_OF_THE_PHOTOTRANSDUCTION_CASCADE	0.814308	0.663318	0.664856	0.800445	0.663664	0.660934	0.862228	0.829625	0.721732	0.84383	F
REACTOME_ACTIVATION_OF_THE_PRE_REPLICATIVE_COMPLEX	-0.315342	-0.211264	-0.211803	-0.234042	-0.212211	-0.220548	-0.303852	-0.364148	-0.257093	-0.281327	F
REACTOME_ACTIVATION_OF_THE_TFAP2_AP_2_FAMILY_OF_TRANSCRIPTION_FACTORS	0.45397	-0.693563	-0.694523	0.486397	-0.694128	-0.703252	-0.768124	-0.741655	-0.769899	-0.587716	F
REACTOME_ACTIVATION_OF_TRKA_RECEPTORS	-0.821899	-0.751155	-0.752352	-0.837896	-0.752352	-0.75663	-0.801796	-0.816852	-0.79769	-0.819162	F
REACTOME_AFLATOXIN_ACTIVATION_AND_DETOXIFICATION	0.179165	0.356114	0.356199	0.163328	0.360327	0.346687	0.263159	0.193094	0.238209	0.212535	F
REACTOME_ALTERNATIVE_COMPLEMENT_ACTIVATION	0.415847	0.58655	0.58603	0.400188	0.588337	0.566374	0.458287	0.429708	0.451356	0.434928	F
REACTOME_AMPK_INHIBITS_CHREBP_TRANSCRIPTIONAL_ACTIVATION_ACTIVITY	0.43622	-0.818839	-0.682567	-0.571767	-0.682952	-0.830077	-0.494841	0.839779	-0.491999	-0.633641	F
REACTOME_APOPTOSIS	-0.313803	-0.378822	-0.400921	-0.29514	-0.392052	-0.314623	-0.251463	-0.292179	-0.273859	-0.287899	F
REACTOME_APOPTOSIS_INDUCED_DNA_FRAGMENTATION	-0.350102	-0.476785	-0.474988	-0.239271	-0.478125	-0.468671	-0.228576	-0.335242	-0.41589	0.237328	F
REACTOME_ARMS_MEDIATED_ACTIVATION	-0.652333	-0.695409	-0.696321	0.766558	-0.697811	-0.700054	-0.682233	0.566197	-0.640265	-0.407907	F
REACTOME_AURKA_ACTIVATION_BY_TPX2	-0.203535	-0.210229	-0.218343	-0.24459	-0.19809	-0.216513	-0.248214	-0.257824	-0.188469	-0.21959	F
REACTOME_CASPASE_ACTIVATION_VIA_DEATH_RECEPTORS_IN_THE_PRESENCE_OF_LIGAND	0.246256	-0.327885	-0.328019	0.218157	-0.328312	-0.337283	-0.296404	0.262356	-0.190982	-0.333758	F
REACTOME_CASPASE_ACTIVATION_VIA_DEPENDENCE_RECEPTORS_IN_THE_ABSENCE_OF_LIGAND	0.39031	0.309566	0.309716	0.366293	0.310802	0.303732	0.252645	0.198398	0.440299	0.215982	F
REACTOME_CASPASE_ACTIVATION_VIA_EXTRINSIC_APOPTOTIC_SIGNALLING_PATHWAY	0.294177	-0.219024	-0.219192	0.267154	-0.21951	-0.228217	-0.223629	0.238056	0.273208	-0.255453	F
REACTOME_CHK1_CHK2_CDS1_MEDIATED_INACTIVATION_OF_CYCLIN_B_CDK1_COMPLEX	0.293401	-0.395271	-0.395353	0.339357	-0.396555	-0.404405	-0.404851	0.50055	0.276425	0.320631	F
REACTOME_CLEC7A_DECTIN_1_INDUCES_NFAT_ACTIVATION	0.458575	-0.743306	-0.743716	0.656238	-0.728319	-0.730344	-0.677128	0.443311	-0.541788	-0.505014	F
REACTOME_CREB1_PHOSPHORYLATION_THROUGH_NMDA_RECEPTOR_MEDIATED_ACTIVATION_OF_RAS_SIGNALING	0.260681	-0.499741	-0.50016	0.307263	-0.501055	-0.507677	-0.520363	0.214293	-0.316692	-0.440311	F
REACTOME_CREB1_PHOSPHORYLATION_THROUGH_THE_ACTIVATION_OF_ADENYLATE_CYCLASE	-0.491737	-0.660957	-0.728607	0.695355	-0.729923	-0.736571	-0.670048	0.333007	0.675113	0.470612	F
REACTOME_CREB1_PHOSPHORYLATION_THROUGH_THE_ACTIVATION_OF_CAMKII_CAMKK_CAMKIV_CASCASDE	-0.404151	-0.463796	-0.463336	0.493846	-0.465951	-0.471338	-0.439	-0.368576	0.224442	-0.345238	F
REACTOME_DEACTIVATION_OF_THE_BETA_CATENIN_TRANSACTIVATING_COMPLEX	-0.257124	-0.264904	-0.246453	-0.302519	-0.28615	-0.304853	-0.273322	-0.394426	-0.411635	-0.290735	F
REACTOME_DEFECTIVE_F9_ACTIVATION	0.907784	0.963045	0.964414	0.894354	0.963901	0.963131	0.954405	0.92284	0.940719	0.937468	F
REACTOME_DEFECTIVE_INTRINSIC_PATHWAY_FOR_APOPTOSIS	-0.444703	-0.44771	-0.511608	-0.404707	-0.433442	-0.388114	-0.379685	-0.219471	-0.241451	0.294067	F
REACTOME_DEFECTS_OF_CONTACT_ACTIVATION_SYSTEM_CAS_AND_KALLIKREIN_KININ_SYSTEM_KKS	0.346969	0.439694	0.612585	0.455428	0.613794	0.610137	0.583323	0.539643	0.56851	0.556413	F
REACTOME_EGFR_TRANSACTIVATION_BY_GASTRIN	0.307364	-0.465725	-0.477728	-0.428529	-0.607508	-0.611547	-0.354791	0.352986	-0.3375	0.347963	F
REACTOME_ENOS_ACTIVATION	-0.250622	-0.381622	-0.317515	0.313592	-0.418663	-0.390651	-0.282944	-0.333548	-0.290898	0.393431	F
REACTOME_FCERI_MEDIATED_MAPK_ACTIVATION	0.457127	-0.483799	-0.480256	0.408484	-0.516012	-0.590466	-0.411971	0.245515	-0.451619	-0.385678	F
REACTOME_FCERI_MEDIATED_NF_KB_ACTIVATION	-0.410012	-0.457833	-0.475509	-0.380526	-0.521978	-0.364651	-0.345356	-0.436032	-0.368195	-0.392199	F
REACTOME_FCGR_ACTIVATION	0.340638	-0.229311	-0.229627	0.379811	0.244846	-0.283727	0.294658	-0.249231	0.354325	0.188627	F
REACTOME_FGFR1_LIGAND_BINDING_AND_ACTIVATION	0.722498	0.78503	0.786399	0.708298	0.786228	0.784346	0.771771	0.738409	0.757827	0.751925	F
REACTOME_FGFR1_MUTANT_RECEPTOR_ACTIVATION	0.324483	-0.467151	-0.445047	0.409684	-0.557134	-0.517963	-0.421211	-0.367823	-0.404123	-0.279274	F
REACTOME_FGFR1B_LIGAND_BINDING_AND_ACTIVATION	0.722498	0.78503	0.786399	0.708298	0.786228	0.784346	0.771771	0.738409	0.757827	0.751925	F
REACTOME_FGFR1C_LIGAND_BINDING_AND_ACTIVATION	0.722498	0.78503	0.786399	0.708298	0.786228	0.784346	0.771771	0.738409	0.757827	0.751925	F
REACTOME_FGFR2_LIGAND_BINDING_AND_ACTIVATION	0.876903	0.933276	0.934816	0.863473	0.934303	0.933362	0.924294	0.892472	0.910436	0.9071	F
REACTOME_FGFR2_MUTANT_RECEPTOR_ACTIVATION	-0.389524	-0.412004	-0.413024	-0.416895	-0.41232	-0.269155	-0.479466	-0.419144	-0.237546	-0.500503	F
REACTOME_FGFR2B_LIGAND_BINDING_AND_ACTIVATION	0.876903	0.933276	0.934816	0.863473	0.934303	0.933362	0.924294	0.892472	0.910436	0.9071	F
REACTOME_FGFR3_LIGAND_BINDING_AND_ACTIVATION	0.748503	0.809837	0.811292	0.734559	0.811292	0.809495	0.797861	0.764328	0.784089	0.778015	F
REACTOME_FICOLINS_BIND_TO_REPETITIVE_CARBOHYDRATE_STRUCTURES_ON_THE_TARGET_CELL_SURFACE	0.915654	0.970659	0.972027	0.90231	0.971514	0.970744	0.96219	0.93071	0.948503	0.945338	F
REACTOME_G_PROTEIN_ACTIVATION	0.277699	-0.295103	-0.366545	0.366659	-0.311384	0.273145	0.455325	0.362253	0.542818	0.38722	F
REACTOME_GABA_B_RECEPTOR_ACTIVATION	0.353942	-0.317068	-0.356806	0.431886	-0.301822	0.355793	0.428007	0.381095	0.452203	0.477889	F
REACTOME_GABA_RECEPTOR_ACTIVATION	0.359931	-0.332513	-0.36756	0.459388	-0.318438	0.336425	0.43021	0.385702	0.45272	0.436435	F
REACTOME_GAMMA_CARBOXYLATION_HYPUSINE_FORMATION_AND_ARYLSULFATASE_ACTIVATION	0.243884	0.277983	0.375418	0.246446	0.37713	0.414271	0.415061	0.257202	0.390608	0.253549	F
REACTOME_GP1B_IX_V_ACTIVATION_SIGNALLING	0.520926	-0.482125	-0.483058	0.804238	-0.485674	-0.491229	-0.303496	0.493653	-0.399413	0.838905	F
REACTOME_GPVI_MEDIATED_ACTIVATION_CASCADE	-0.298687	-0.505522	-0.536678	0.479752	-0.51266	-0.542416	-0.260695	-0.291556	-0.295135	-0.262294	F
REACTOME_HSF1_ACTIVATION	0.324508	-0.4365	-0.4316	0.36468	-0.552589	-0.405514	-0.318382	-0.301386	-0.368949	-0.306363	F
REACTOME_HSF1_DEPENDENT_TRANSACTIVATION	0.345553	-0.392974	-0.411483	0.382262	-0.495655	-0.376946	0.255673	-0.272993	-0.352279	-0.314759	F
REACTOME_INACTIVATION_OF_CDC42_AND_RAC1	-0.406958	-0.633256	-0.633749	0.408809	-0.520453	-0.646567	0.522867	0.345456	0.577949	0.745271	F
REACTOME_INACTIVATION_OF_CSF3_G_CSF_SIGNALING	-0.292697	-0.421907	-0.425503	-0.321327	-0.52594	-0.557294	-0.367316	-0.403095	-0.480217	-0.554036	F
REACTOME_INCRETIN_SYNTHESIS_SECRETION_AND_INACTIVATION	-0.422828	-0.377007	-0.490882	-0.392345	-0.442859	-0.384889	0.317311	0.473601	0.483888	-0.326402	F
REACTOME_INLA_MEDIATED_ENTRY_OF_LISTERIA_MONOCYTOGENES_INTO_HOST_CELLS	-0.347261	0.56428	0.564943	-0.490262	0.4293	0.420898	0.52637	-0.270805	0.347986	-0.428869	F
REACTOME_INLB_MEDIATED_ENTRY_OF_LISTERIA_MONOCYTOGENES_INTO_HOST_CELL	-0.299566	0.410983	0.450179	-0.488598	0.296275	-0.31067	0.320295	-0.480371	-0.408314	-0.36433	F
REACTOME_INNATE_IMMUNE_SYSTEM	0.206969	-0.353332	-0.350219	0.235567	-0.352992	-0.330197	-0.26579	0.198428	-0.257774	-0.222092	F
REACTOME_INTERACTIONS_OF_REV_WITH_HOST_CELLULAR_PROTEINS	-0.309454	-0.36994	-0.380225	-0.328546	-0.329861	-0.230797	-0.424298	-0.390924	-0.353448	-0.42697	F
REACTOME_INTERACTIONS_OF_VPR_WITH_HOST_CELLULAR_PROTEINS	-0.444058	-0.33087	-0.303685	-0.387755	-0.303979	-0.262125	-0.369288	-0.436747	-0.308134	-0.236583	F
REACTOME_INTRINSIC_PATHWAY_FOR_APOPTOSIS	-0.278305	-0.413244	-0.478878	0.246806	-0.434395	-0.416358	-0.299636	-0.303001	-0.339198	-0.375347	F
REACTOME_IRAK2_MEDIATED_ACTIVATION_OF_TAK1_COMPLEX	-0.357679	0.463025	0.508264	-0.51002	0.31703	0.341134	0.528789	-0.34756	-0.362394	-0.537365	F
REACTOME_IRF3_MEDIATED_ACTIVATION_OF_TYPE_1_IFN	-0.51285	-0.720566	-0.721744	-0.538121	-0.719587	-0.725105	-0.46726	-0.736152	-0.732288	-0.497453	F
REACTOME_IRS_ACTIVATION	0.496535	0.570109	0.571135	-0.491231	0.572162	0.56797	0.542561	0.511507	0.532466	0.518179	F
REACTOME_JNK_C_JUN_KINASES_PHOSPHORYLATION_AND_ACTIVATION_MEDIATED_BY_ACTIVATED_HUMAN_TAK1	-0.31181	0.273736	0.256008	-0.403781	-0.380206	-0.256283	0.292426	-0.347042	-0.39281	-0.470025	F
REACTOME_LECTIN_PATHWAY_OF_COMPLEMENT_ACTIVATION	0.915654	0.970659	0.972027	0.90231	0.971514	0.970744	0.96219	0.93071	0.948503	0.945338	F
REACTOME_LISTERIA_MONOCYTOGENES_ENTRY_INTO_HOST_CELLS	0.297481	0.360565	0.38549	-0.305727	0.278236	0.272569	0.316796	-0.313916	-0.232044	-0.292725	F
REACTOME_MAP2K_AND_MAPK_ACTIVATION	0.2663	-0.575807	-0.572268	0.470344	-0.584507	-0.59951	-0.506499	0.31058	-0.283673	0.293679	F
REACTOME_MAP3K8_TPL2_DEPENDENT_MAPK1_3_ACTIVATION	-0.43322	0.333438	0.329937	-0.544193	-0.388873	-0.400833	-0.408323	-0.505809	-0.433857	-0.671871	F
REACTOME_MAPK1_ERK2_ACTIVATION	-0.320556	-0.542197	-0.532434	-0.343436	-0.567424	-0.550669	-0.554898	-0.545701	0.262234	-0.370951	F
REACTOME_MAPK3_ERK1_ACTIVATION	-0.366551	-0.535035	-0.492091	-0.390161	-0.535527	-0.541072	-0.549619	-0.589829	-0.36581	-0.584908	F
REACTOME_MET_RECEPTOR_ACTIVATION	0.757502	0.77662	0.777892	0.493206	0.776748	0.607316	0.585043	0.762329	0.566553	0.772179	F
REACTOME_METABOLISM_OF_NITRIC_OXIDE_NOS3_ACTIVATION_AND_REGULATION	0.291232	-0.38429	-0.321803	0.35043	-0.408114	-0.392601	-0.309852	-0.365579	-0.303717	0.319844	F
REACTOME_NF_KB_ACTIVATION_THROUGH_FADD_RIP_1_PATHWAY_MEDIATED_BY_CASPASE_8_AND_10	0.248459	-0.412346	-0.413394	-0.269941	-0.412076	-0.4232	-0.515215	-0.564409	-0.344846	-0.558127	F
REACTOME_NGF_INDEPENDANT_TRKA_ACTIVATION	-0.821899	-0.751155	-0.752352	-0.837896	-0.752352	-0.75663	-0.801796	-0.816852	-0.79769	-0.819162	F
REACTOME_NONCANONICAL_ACTIVATION_OF_NOTCH3	-0.491711	0.225476	0.338529	-0.389911	-0.261907	0.222228	0.364391	-0.273422	-0.240085	0.420611	F
REACTOME_NOTCH2_ACTIVATION_AND_TRANSMISSION_OF_SIGNAL_TO_THE_NUCLEUS	-0.328398	0.432314	0.462823	-0.355241	0.367358	0.358257	0.415367	-0.280663	0.263455	0.342271	F
REACTOME_NOTCH3_ACTIVATION_AND_TRANSMISSION_OF_SIGNAL_TO_THE_NUCLEUS	-0.353034	0.439444	0.465073	-0.371819	0.379217	0.372754	0.42639	0.221278	0.288464	0.359656	F
REACTOME_NOTCH4_ACTIVATION_AND_TRANSMISSION_OF_SIGNAL_TO_THE_NUCLEUS	-0.344872	-0.296945	0.305753	0.267776	-0.299065	-0.306092	0.357728	-0.252128	-0.289674	0.537793	F
REACTOME_NUCLEAR_EVENTS_KINASE_AND_TRANSCRIPTION_FACTOR_ACTIVATION	0.392356	-0.444024	-0.449791	0.471228	-0.479416	-0.463439	-0.330239	0.272149	-0.39358	-0.356106	F
REACTOME_PHASE_1_INACTIVATION_OF_FAST_NA_CHANNELS	0.714371	0.777331	0.778529	0.699829	0.778614	0.776647	0.76373	0.730453	0.74953	0.743798	F
REACTOME_PI3K_AKT_ACTIVATION	0.280466	-0.373856	-0.374769	0.713639	-0.374354	-0.384858	-0.305294	-0.260518	0.247881	0.28389	F
REACTOME_PKA_ACTIVATION_IN_GLUCAGON_SIGNALLING	-0.485763	-0.36227	-0.35221	0.452723	-0.352737	0.409535	-0.372597	0.341151	0.564729	0.353757	F
REACTOME_PLATELET_ACTIVATION_SIGNALING_AND_AGGREGATION	-0.220838	-0.356847	-0.339773	0.311353	-0.328922	-0.335882	-0.212153	0.212888	-0.209697	0.241025	F
REACTOME_PROCESSING_AND_ACTIVATION_OF_SUMO	-0.585131	-0.602595	-0.543451	-0.410269	-0.678883	0.291648	0.457511	-0.511173	-0.335404	-0.366512	F
REACTOME_PROLONGED_ERK_ACTIVATION_EVENTS	-0.421559	-0.638315	-0.658075	0.639506	-0.658967	-0.644541	-0.66397	-0.384279	-0.627545	-0.427951	F
REACTOME_RAF_ACTIVATION	-0.270383	-0.495382	-0.505925	0.314259	-0.513917	-0.512993	-0.520359	-0.346862	-0.370571	-0.310863	F
REACTOME_RAF_INDEPENDENT_MAPK1_3_ACTIVATION	0.297446	-0.296262	-0.330142	0.280318	-0.326321	-0.371579	-0.248182	-0.249699	-0.265063	-0.262528	F
REACTOME_RAS_ACTIVATION_UPON_CA2_INFLUX_THROUGH_NMDA_RECEPTOR	0.217161	-0.367997	-0.368672	-0.273147	-0.370007	-0.37634	-0.34511	0.227064	0.243225	-0.328045	F
REACTOME_RIP_MEDIATED_NFKB_ACTIVATION_VIA_ZBP1	-0.217839	-0.534917	-0.530844	0.275852	-0.537108	-0.541	-0.326674	0.352234	-0.352045	-0.36102	F
REACTOME_RSK_ACTIVATION	0.379133	-0.685727	-0.686441	0.546611	-0.686636	-0.693883	-0.751675	-0.330663	-0.721473	-0.585259	F
REACTOME_RUNX2_REGULATES_GENES_INVOLVED_IN_CELL_MIGRATION	0.380569	-0.514757	-0.515818	0.356264	-0.39965	-0.525418	-0.494363	-0.412228	0.431092	0.407336	F
REACTOME_RUNX3_REGULATES_IMMUNE_RESPONSE_AND_CELL_MIGRATION	0.549802	-0.664215	-0.651601	0.780114	-0.541439	-0.743142	0.571074	-0.522208	0.560205	-0.310919	F
REACTOME_SEMA4D_INDUCED_CELL_MIGRATION_AND_GROWTH_CONE_COLLAPSE	-0.411068	-0.443582	-0.408396	-0.369929	-0.402858	-0.374966	-0.326079	0.352033	0.326891	-0.201285	F
REACTOME_SEMA4D_MEDIATED_INHIBITION_OF_CELL_ATTACHMENT_AND_MIGRATION	0.425565	-0.428131	-0.428808	0.394031	-0.314417	-0.439083	0.440291	0.579209	0.687568	0.587181	F
REACTOME_STAT5_ACTIVATION	-0.383364	-0.427917	-0.440049	-0.655999	-0.655326	-0.662725	-0.372358	-0.591449	-0.379585	-0.363299	F
REACTOME_STAT5_ACTIVATION_DOWNSTREAM_OF_FLT3_ITD_MUTANTS	-0.32704	-0.46811	-0.453039	-0.538173	-0.653498	-0.65896	-0.288449	0.389874	-0.445666	-0.362684	F
REACTOME_SUPPRESSION_OF_APOPTOSIS	0.495126	-0.6508	-0.651413	0.481974	-0.651992	-0.658241	-0.602305	-0.4755	-0.557148	-0.291553	F
REACTOME_SUPPRESSION_OF_PHAGOSOMAL_MATURATION	-0.510628	0.431618	0.419107	-0.442161	0.321113	0.327481	0.319858	-0.544004	0.337211	-0.489845	F
REACTOME_SYNTHESIS_SECRETION_AND_INACTIVATION_OF_GLUCAGON_LIKE_PEPTIDE_1_GLP_1	-0.422828	-0.377007	-0.490882	-0.392345	-0.442859	-0.384889	0.317311	0.473601	0.483888	-0.326402	F
REACTOME_SYNTHESIS_SECRETION_AND_INACTIVATION_OF_GLUCOSE_DEPENDENT_INSULINOTROPIC_POLYPEPTIDE_GIP	-0.778092	-0.439293	-0.694925	-0.771438	-0.65226	-0.446799	-0.710901	0.403927	0.567465	-0.503631	F
REACTOME_TAK1_ACTIVATES_NFKB_BY_PHOSPHORYLATION_AND_ACTIVATION_OF_IKKS_COMPLEX	-0.325969	-0.302146	-0.33078	-0.330507	-0.406774	-0.367808	0.256666	0.294608	-0.3185	-0.408125	F
REACTOME_THE_ACTIVATION_OF_ARYLSULFATASES	0.614487	0.425961	0.426396	0.607481	0.426891	0.421907	0.391053	0.34362	0.634854	0.357924	F
REACTOME_TICAM1_DEPENDENT_ACTIVATION_OF_IRF3_IRF7	-0.413016	0.37473	0.371293	-0.533186	-0.258367	-0.275286	-0.285194	-0.504855	-0.310936	-0.566104	F
REACTOME_TP53_REGULATES_TRANSCRIPTION_OF_SEVERAL_ADDITIONAL_CELL_DEATH_GENES_WHOSE_SPECIFIC_ROLES_IN_P53_DEPENDENT_APOPTOSIS_REMAIN_UNCERTAIN	-0.409767	-0.313047	-0.314566	-0.446301	-0.211575	-0.223559	-0.304865	-0.368491	-0.22903	-0.36927	F
REACTOME_TRAF3_DEPENDENT_IRF_ACTIVATION_PATHWAY	-0.463344	-0.559775	-0.561135	-0.389265	-0.560138	-0.568024	-0.640751	-0.683596	-0.521328	-0.678689	F
REACTOME_TRAF6_MEDIATED_IRF7_ACTIVATION	-0.438886	-0.507692	-0.508646	-0.475847	-0.506642	-0.51582	-0.583454	-0.520874	-0.480375	-0.620815	F
REACTOME_TRAF6_MEDIATED_IRF7_ACTIVATION_IN_TLR7_8_OR_9_SIGNALING	-0.547201	0.431985	0.363991	-0.660364	-0.380085	-0.3173	0.311611	-0.441347	-0.356841	-0.582091	F
REACTOME_TRAF6_MEDIATED_NF_KB_ACTIVATION	-0.297536	-0.50352	-0.498851	0.230586	-0.505541	-0.512242	-0.388862	0.44247	-0.355172	-0.379688	F
REACTOME_TRANSCRIPTIONAL_ACTIVATION_OF_MITOCHONDRIAL_BIOGENESIS	-0.30145	-0.283116	-0.260257	-0.266442	-0.266119	-0.235296	-0.285043	-0.249973	-0.191511	-0.267322	F
REACTOME_UNBLOCKING_OF_NMDA_RECEPTORS_GLUTAMATE_BINDING_AND_ACTIVATION	0.260315	-0.227329	-0.228086	-0.187023	-0.228921	-0.236381	-0.158435	-0.228023	0.272485	0.239314	F
REACTOME_WNT_MEDIATED_ACTIVATION_OF_DVL	-0.389536	0.28366	0.282119	0.354851	-0.314241	-0.315582	-0.384182	-0.311247	0.362253	-0.288401	F
SASAKI_ADULT_T_CELL_LEUKEMIA	-0.25815	-0.255664	-0.280606	-0.24784	-0.258338	-0.231557	-0.218654	-0.256264	-0.183962	0.188904	F
WP_ACTIVATION_OF_NLRP3_INFLAMMASOME_BY_SARSCOV2	0.457462	-0.529248	-0.530262	0.618259	-0.645659	-0.534945	-0.514295	0.517771	-0.343087	-0.347097	F
WP_APOPTOSIS	-0.250596	-0.42976	-0.448803	0.274657	-0.429059	-0.434426	-0.255771	0.285882	-0.313268	-0.315063	F
WP_APOPTOSIS_MODULATION_AND_SIGNALING	0.219473	-0.327686	-0.358467	0.272114	-0.326457	-0.341608	-0.19553	0.216747	-0.25751	-0.247826	F
WP_APOPTOSIS_MODULATION_BY_HSP70	0.306948	-0.420556	-0.422053	0.38087	-0.422021	-0.34282	0.283576	0.376665	-0.312618	-0.401691	F
WP_APOPTOSISRELATED_NETWORK_DUE_TO_ALTERED_NOTCH3_IN_OVARIAN_CANCER	0.298481	-0.374746	-0.483234	0.247247	-0.448157	-0.476593	-0.374127	0.342566	-0.450712	-0.327792	F
WP_CELL_MIGRATION_AND_INVASION_THROUGH_P75NTR	0.310264	-0.319006	-0.384524	0.414796	-0.285697	-0.451219	0.265282	0.427489	-0.278713	0.296163	F
WP_COMPLEMENT_ACTIVATION	0.622612	0.482615	0.48368	0.381952	0.480874	0.483043	0.479302	0.436281	0.470841	0.455278	F
WP_EXTRACELLULAR_VESICLEMEDIATED_SIGNALING_IN_RECIPIENT_CELLS	-0.334776	-0.486545	-0.51106	0.300145	-0.487668	-0.517188	-0.496035	-0.423263	-0.43031	-0.317564	F
WP_HOSTPATHOGEN_INTERACTION_OF_HUMAN_CORONAVIRUSES_APOPTOSIS	0.259187	-0.233399	-0.336926	0.240914	-0.29276	-0.344532	0.203369	0.285654	-0.321329	-0.315383	F
WP_INTERLEUKIN1_INDUCED_ACTIVATION_OF_NFKB	-0.396999	-0.378602	-0.585818	-0.313158	-0.586907	-0.504341	0.160999	0.316024	-0.421451	-0.450999	F
WP_MODULATORS_OF_TCR_SIGNALING_AND_T_CELL_ACTIVATION	-0.352464	-0.51425	-0.508753	-0.309794	-0.482139	-0.533801	-0.368291	-0.390967	-0.341834	-0.38325	F
WP_NANOMATERIAL_INDUCED_APOPTOSIS	-0.312045	-0.270858	-0.364251	-0.337145	-0.269816	-0.284106	-0.231142	-0.330225	-0.182565	-0.410603	F
WP_NANOMATERIALINDUCED_INFLAMMASOME_ACTIVATION	0.518138	-0.439665	-0.548084	0.551867	-0.558966	-0.5556	-0.397783	0.599787	-0.255169	0.282656	F
WP_NANOPARTICLEMEDIATED_ACTIVATION_OF_RECEPTOR_SIGNALING	0.293287	-0.437612	-0.356822	0.287179	-0.46436	-0.446229	-0.361468	0.227313	-0.225778	0.282082	F
WP_NEURAL_CREST_CELL_MIGRATION_DURING_DEVELOPMENT	0.329843	-0.400516	-0.419079	0.410764	-0.381735	-0.48232	-0.272077	0.360906	-0.346803	-0.247093	F
WP_NEURAL_CREST_CELL_MIGRATION_IN_CANCER	0.291408	-0.378432	-0.395771	0.421572	-0.354476	-0.45572	-0.261814	0.320484	-0.337778	-0.249041	F
WP_NSP1_FROM_SARSCOV2_INHIBITS_TRANSLATION_INITIATION_IN_THE_HOST_CELL	-0.523082	-0.457936	-0.510812	-0.634504	-0.497531	-0.58917	-0.326082	-0.655166	-0.537708	-0.439403	F
WP_PENTOSE_PHOSPHATE_PATHWAY_IN_SENESCENT_CELLS	-0.46508	-0.4919	-0.498063	0.422812	-0.387338	-0.395255	-0.36307	0.37705	-0.317913	-0.3529	F
WP_QUERCETIN_AND_NFKB_AP1_INDUCED_APOPTOSIS	0.377533	-0.656146	-0.656729	0.350497	-0.656818	-0.706098	-0.514843	0.628588	-0.448045	-0.551955	F
WP_REGULATION_OF_APOPTOSIS_BY_PARATHYROID_HORMONERELATED_PROTEIN	-0.232632	-0.237012	-0.297252	-0.28647	0.23007	-0.303696	-0.180569	-0.198796	-0.269154	0.195634	F
WP_SARSCOV2_B117_VARIANT_ANTAGONISES_INNATE_IMMUNE_ACTIVATION	-0.481306	-0.584731	-0.585741	-0.516028	-0.583582	-0.591978	-0.653381	-0.691771	-0.658571	-0.686611	F
WP_T_CELL_RECEPTOR_AND_COSTIMULATORY_SIGNALING	-0.318281	-0.622175	-0.568118	0.330473	-0.51734	-0.537547	-0.392071	-0.317622	0.293443	0.300684	F
WP_TCELL_ACTIVATION_SARSCOV2	-0.311102	-0.470697	-0.460816	0.294309	-0.457319	-0.493428	-0.276404	-0.281168	-0.331295	0.211194	F
WP_TNFRELATED_WEAK_INDUCER_OF_APOPTOSIS_TWEAK_SIGNALING_PATHWAY	0.290342	-0.533148	-0.497639	0.335905	-0.49624	-0.530812	-0.405532	0.326917	-0.386908	-0.305075	F
WP_TRANSCRIPTIONAL_ACTIVATION_BY_NRF2_IN_RESPONSE_TO_PHYTOCHEMICALS	-0.352191	-0.369233	-0.491635	0.333697	-0.500645	-0.50873	0.245671	0.367511	-0.550506	0.265526	F
WP_WHITE_FAT_CELL_DIFFERENTIATION	0.230248	-0.338752	-0.362413	0.462501	-0.498839	-0.503672	-0.319691	0.467166	-0.34789	0.204055	F
WU_APOPTOSIS_BY_CDKN1A_NOT_VIA_TP53	0.47247	-0.305662	-0.3057	0.469774	-0.33036	-0.316939	0.417701	0.484853	-0.39594	0.401259	F
WU_APOPTOSIS_BY_CDKN1A_VIA_TP53	0.217482	0.193868	0.228678	0.192919	0.210015	0.220052	0.207408	-0.164272	0.184169	0.174789	F
WU_CELL_MIGRATION	0.381058	0.245185	0.256185	0.403383	0.27522	0.279864	0.332349	0.399521	0.383696	0.392765	F
