# Supplementary material for: Single-cell RNA-seq Reveals the Inhibitory Effect of Methamphetamine on Liver Immunity with the Involvement of Dopamine Receptor D1
Source: Genomics Proteomics Bioinformatics. 2024 Aug 28;22(4):qzae060. doi: 10.1093/gpbjnl/qzae060 (PMC11576359; doi:10.1093/gpbjnl/qzae060)
Supplement: qzae060_Supplementary_Data [file qzae060_supplementary_data.zip › Table S25.xlsx]

## Sheet: STable25
Table S25 Top 30 markers genes of B subclusters
Note: The “T” in the column “forHeatmap” signifies true, indicating that the data has been applied to the figure; “F” represents false, meaning it has not been applied.
Gene	P_val	Avg_log2FC	pct.1	pct.2	P_val_adj	Subname	forHeatmap
H2-K1	4.46744e-37	0.722432	0.986	0.943	5.45743e-33	c0_B-H2-K1	T
Cxcr4	5.27648e-08	0.435386	0.783	0.747	0.000644575	c0_B-H2-K1	T
Gzma	9.70087e-08	1.01773	0.402	0.296	0.00118506	c0_B-H2-K1	F
Ifi27l2a	1.23643e-11	0.692639	0.623	0.48	1.51042e-07	c0_B-H2-K1	F
Ptprc	4.35161e-09	0.557766	0.721	0.688	5.31593e-05	c0_B-H2-K1	F
Btg1	7.08207e-14	0.409147	0.968	0.971	8.65146e-10	c0_B-H2-K1	F
Stk17b	2.35194e-07	0.367662	0.84	0.843	0.00287313	c0_B-H2-K1	F
Ddx5	9.04242e-08	0.348111	0.874	0.875	0.00110462	c0_B-H2-K1	F
LOC102638183	1.23761e-06	-0.29432	0.119	0.265	0.0151187	c0_B-H2-K1	F
Rps24	2.18736e-06	-0.306811	0.804	0.876	0.0267208	c0_B-H2-K1	F
Atp5b	1.87517e-06	-0.312584	0.151	0.312	0.0229071	c0_B-H2-K1	F
Rps10	2.24577e-06	-0.313256	0.276	0.484	0.0274344	c0_B-H2-K1	F
4930523C07Rik	1.98755e-06	-0.318933	0.139	0.294	0.0242799	c0_B-H2-K1	F
Rps13	3.97269e-06	-0.318942	0.587	0.751	0.0485303	c0_B-H2-K1	F
Rps3a1	2.84997e-08	-0.331921	0.767	0.886	0.000348153	c0_B-H2-K1	F
Gmfg	5.46174e-07	-0.333836	0.13	0.286	0.00667207	c0_B-H2-K1	F
Ube2s	1.1738e-07	-0.346415	0.187	0.384	0.00143391	c0_B-H2-K1	F
Eef1d	1.89397e-06	-0.349194	0.121	0.263	0.0231367	c0_B-H2-K1	F
Eif3h	3.16652e-06	-0.349837	0.192	0.367	0.0386823	c0_B-H2-K1	F
Slc25a5	2.71086e-06	-0.35167	0.196	0.371	0.0331159	c0_B-H2-K1	F
Zfp706	1.18989e-06	-0.356991	0.114	0.255	0.0145357	c0_B-H2-K1	F
Gm15776	3.3004e-07	-0.359519	0.116	0.271	0.00403177	c0_B-H2-K1	F
Gnai2	1.85466e-07	-0.37045	0.176	0.365	0.00226566	c0_B-H2-K1	F
Rps4x	1.49734e-08	-0.374218	0.861	0.935	0.000182915	c0_B-H2-K1	F
Rpl14	1.09462e-08	-0.374923	0.82	0.9	0.000133719	c0_B-H2-K1	F
Rac2	2.56222e-06	-0.381109	0.265	0.445	0.0313	c0_B-H2-K1	F
Rpl27a	2.10635e-06	-0.3934	0.696	0.816	0.0257312	c0_B-H2-K1	F
Sec61b	3.54175e-07	-0.401186	0.26	0.48	0.0043266	c0_B-H2-K1	F
Gpx4	2.95679e-07	-0.401193	0.135	0.296	0.00361202	c0_B-H2-K1	F
Tmsb4x	1.86746e-14	-0.401803	0.998	1	2.28129e-10	c0_B-H2-K1	F
Il1b	2.12404e-07	1.05682	0.582	0.462	0.00259473	c1_B-Hmgb2	T
Hmgb2	7.03078e-17	1.0351	0.782	0.558	8.58881e-13	c1_B-Hmgb2	T
G0s2	7.71022e-07	0.959628	0.418	0.269	0.00941881	c1_B-Hmgb2	T
Wfdc17	4.05905e-13	1.57168	0.309	0.109	4.95853e-09	c1_B-Hmgb2	F
Wfdc21	4.57258e-13	1.53254	0.261	0.077	5.58586e-09	c1_B-Hmgb2	F
S100a8	2.08619e-28	1.52195	0.873	0.67	2.54849e-24	c1_B-Hmgb2	F
Ngp	1.75856e-14	1.42634	0.382	0.148	2.14826e-10	c1_B-Hmgb2	F
Retnlg	1.01768e-15	1.37317	0.588	0.359	1.2432e-11	c1_B-Hmgb2	F
S100a9	1.92269e-29	1.36342	0.927	0.782	2.34875e-25	c1_B-Hmgb2	F
Camp	6.28294e-10	1.31619	0.255	0.093	7.67524e-06	c1_B-Hmgb2	F
Alox5ap	3.12272e-07	1.17618	0.303	0.16	0.00381471	c1_B-Hmgb2	F
Thbs1	4.42293e-08	1.05581	0.279	0.121	0.000540305	c1_B-Hmgb2	F
Gsr	1.17483e-06	1.02962	0.382	0.23	0.0143517	c1_B-Hmgb2	F
Mt-mt-Rnr2	1.73959e-20	0.866837	0.933	0.867	2.12508e-16	c1_B-Hmgb2	F
Klf2	3.67821e-09	0.622408	0.788	0.644	4.4933e-05	c1_B-Hmgb2	F
Pabpc1	7.08818e-07	0.617463	0.727	0.663	0.00865892	c1_B-Hmgb2	F
S100a6	2.21994e-06	0.579534	0.618	0.475	0.0271188	c1_B-Hmgb2	F
Psap	1.92141e-06	0.488345	0.848	0.787	0.023472	c1_B-Hmgb2	F
Tpt1	3.71054e-11	0.479225	0.994	0.989	4.5328e-07	c1_B-Hmgb2	F
Actg1	3.05915e-08	0.451906	0.952	0.918	0.000373706	c1_B-Hmgb2	F
Fau	9.44555e-07	-0.366238	0.915	0.946	0.0115387	c1_B-Hmgb2	F
LOC108167922	5.22357e-08	-0.42093	0.885	0.925	0.000638111	c1_B-Hmgb2	F
Rps27rt	1.34085e-14	-0.484008	1	0.999	1.63798e-10	c1_B-Hmgb2	F
Rpl35	2.1061e-08	-0.501054	0.873	0.945	0.000257281	c1_B-Hmgb2	F
Rps23	5.91702e-07	-0.568691	0.8	0.899	0.00722824	c1_B-Hmgb2	F
Ly6e	1.09377e-06	-0.568782	0.485	0.713	0.0133615	c1_B-Hmgb2	F
Rps16	2.42915e-06	-0.574879	0.842	0.89	0.0296744	c1_B-Hmgb2	F
Rps8	2.35738e-08	-0.582248	0.63	0.838	0.000287978	c1_B-Hmgb2	F
H2-Aa	4.35006e-08	-0.590027	0.685	0.844	0.000531403	c1_B-Hmgb2	F
Rps18	2.80533e-07	-0.613126	0.576	0.738	0.00342699	c1_B-Hmgb2	F
Cd74	3.72591e-25	1.1853	1	0.959	4.55158e-21	c2_B-Cd74	T
H2-Eb1	6.38957e-19	0.976842	0.876	0.677	7.8055e-15	c2_B-Cd74	T
H2-Ob	6.52651e-11	0.830449	0.509	0.233	7.97278e-07	c2_B-Cd74	T
Ftl1	1.76254e-19	1.49571	0.646	0.323	2.15312e-15	c2_B-Cd74	F
Gm8210	4.76472e-23	1.43231	0.46	0.126	5.82058e-19	c2_B-Cd74	F
LOC105244208	2.37922e-16	1.31244	0.739	0.521	2.90646e-12	c2_B-Cd74	F
Apoe	1.30914e-10	1.25653	0.379	0.163	1.59924e-06	c2_B-Cd74	F
LOC100862446	2.5458e-14	1.23857	0.609	0.349	3.10995e-10	c2_B-Cd74	F
Uba52	6.21253e-15	1.144	0.901	0.789	7.58923e-11	c2_B-Cd74	F
Bcl2a1b	8.00628e-15	1.12295	0.286	0.074	9.78047e-11	c2_B-Cd74	F
H2-Oa	5.78059e-13	1.00474	0.286	0.084	7.06157e-09	c2_B-Cd74	F
Ly6d	3.09057e-12	0.984519	0.534	0.254	3.77544e-08	c2_B-Cd74	F
Crem	6.2493e-11	0.965988	0.503	0.253	7.63415e-07	c2_B-Cd74	F
Rpl19	9.04092e-10	0.955379	0.702	0.574	1.10444e-05	c2_B-Cd74	F
H2-Aa	1.17079e-20	0.917508	0.975	0.784	1.43024e-16	c2_B-Cd74	F
Gm15776	1.22098e-09	0.911373	0.373	0.164	1.49155e-05	c2_B-Cd74	F
Rpl13	1.6197e-13	0.9041	0.957	0.945	1.97862e-09	c2_B-Cd74	F
Ubb	6.96501e-16	0.891326	0.801	0.557	8.50846e-12	c2_B-Cd74	F
Rpl32	3.77355e-11	0.87552	0.851	0.778	4.60977e-07	c2_B-Cd74	F
Rps11	3.22667e-10	0.868804	0.665	0.46	3.9417e-06	c2_B-Cd74	F
Rps3	1.7979e-09	0.850663	0.807	0.698	2.19632e-05	c2_B-Cd74	F
Rpl6	6.63225e-13	0.843561	0.795	0.586	8.10196e-09	c2_B-Cd74	F
Fcmr	1.07754e-10	0.832218	0.267	0.084	1.31632e-06	c2_B-Cd74	F
Gm9840	4.63102e-07	0.826751	0.273	0.122	0.00565726	c2_B-Cd74	F
Rpl21	6.91428e-12	0.817864	0.714	0.48	8.44648e-08	c2_B-Cd74	F
Rpl31-ps12	3.76543e-11	0.79406	0.733	0.51	4.59985e-07	c2_B-Cd74	F
Napsa	2.67028e-08	0.793448	0.323	0.14	0.000326202	c2_B-Cd74	F
Fcrla	3.25662e-07	0.788779	0.311	0.14	0.00397829	c2_B-Cd74	F
Rps5	9.86234e-12	0.778903	0.739	0.442	1.20478e-07	c2_B-Cd74	F
Sh3bgrl3	2.9183e-07	0.768637	0.472	0.28	0.00356499	c2_B-Cd74	F
Jchain	2.48372e-07	1.30757	0.618	0.365	0.00303411	c3_B-Actived	T
Mzb1	6.74804e-14	1.23399	0.473	0.185	8.24341e-10	c3_B-Actived	T
Cd79b	2.31649e-14	1.18635	0.611	0.258	2.82982e-10	c3_B-Actived	T
Plac8	1.49306e-08	0.92103	0.802	0.584	0.000182393	c3_B-Actived	T
S100a10	1.91382e-17	1.41264	0.557	0.204	2.33792e-13	c3_B-Actived	F
Dnajc7	9.05381e-19	1.36655	0.649	0.264	1.10601e-14	c3_B-Actived	F
Vim	9.73509e-23	1.36147	0.534	0.151	1.18924e-18	c3_B-Actived	F
Myadm	1.20171e-13	1.03976	0.328	0.087	1.46801e-09	c3_B-Actived	F
Pycard	1.7082e-14	1.02386	0.412	0.13	2.08674e-10	c3_B-Actived	F
Tcf4	1.68256e-16	0.967195	0.603	0.218	2.05541e-12	c3_B-Actived	F
Rpl13a	8.3851e-13	0.937368	0.473	0.179	1.02432e-08	c3_B-Actived	F
Gng10	1.50528e-16	0.927328	0.374	0.097	1.83885e-12	c3_B-Actived	F
Kcnn4	1.41713e-17	0.924551	0.321	0.066	1.73117e-13	c3_B-Actived	F
Cd52	3.81428e-11	0.89626	0.817	0.547	4.65953e-07	c3_B-Actived	F
Sub1	4.94764e-19	0.89298	0.969	0.687	6.04404e-15	c3_B-Actived	F
Lsp1	2.88432e-13	0.886619	0.649	0.297	3.52348e-09	c3_B-Actived	F
Ms4a1	1.21336e-13	0.878031	0.733	0.33	1.48224e-09	c3_B-Actived	F
Txndc5	1.77442e-10	0.873325	0.252	0.07	2.16763e-06	c3_B-Actived	F
Zbtb20	6.6693e-10	0.857973	0.466	0.193	8.14721e-06	c3_B-Actived	F
Cox5b	3.13937e-09	0.850171	0.359	0.144	3.83506e-05	c3_B-Actived	F
Clic4	2.69343e-13	0.844155	0.29	0.071	3.2903e-09	c3_B-Actived	F
Prdx2	3.9631e-14	0.840627	0.366	0.104	4.84133e-10	c3_B-Actived	F
Txn1	3.18538e-11	0.819369	0.458	0.173	3.89126e-07	c3_B-Actived	F
Ssbp3	6.90377e-11	0.816949	0.321	0.1	8.43364e-07	c3_B-Actived	F
Nme2	1.2774e-07	0.755959	0.443	0.215	0.00156047	c3_B-Actived	F
Cd24a	3.93967e-09	0.748431	0.489	0.218	4.8127e-05	c3_B-Actived	F
Cbfa2t3	3.9154e-12	0.747526	0.252	0.06	4.78305e-08	c3_B-Actived	F
Gapdh	2.33791e-09	0.741652	0.496	0.217	2.856e-05	c3_B-Actived	F
Mrps33	1.23021e-13	0.732416	0.321	0.083	1.50283e-09	c3_B-Actived	F
Rilpl2	2.23488e-11	0.712312	0.466	0.174	2.73013e-07	c3_B-Actived	F
Rplp0	1.44841e-20	1.73315	0.981	0.733	1.76938e-16	c4_B & T	T
Il7r	8.86103e-29	1.65651	0.566	0.074	1.08246e-24	c4_B & T	T
Rps3	5.82081e-21	1.62934	0.962	0.702	7.1107e-17	c4_B & T	T
Cd3d	6.27438e-28	1.57063	0.566	0.077	7.66478e-24	c4_B & T	T
Gm8210	1.92163e-36	2.20039	0.83	0.144	2.34747e-32	c4_B & T	F
LOC105244208	4.78374e-22	1.89632	0.962	0.534	5.84382e-18	c4_B & T	F
Uba52	1.5609e-20	1.64899	1	0.797	1.90679e-16	c4_B & T	F
Ftl1	4.5298e-20	1.63691	0.887	0.347	5.53361e-16	c4_B & T	F
Lat	3.00963e-30	1.55167	0.604	0.079	3.67656e-26	c4_B & T	F
Rpl19	1.66707e-18	1.53495	0.962	0.574	2.03649e-14	c4_B & T	F
Ccl5	6.27899e-13	1.47604	0.962	0.564	7.67041e-09	c4_B & T	F
Rgs10	3.88676e-23	1.45682	0.415	0.05	4.74806e-19	c4_B & T	F
LOC102641031	7.98372e-33	1.4348	0.377	0.026	9.75292e-29	c4_B & T	F
Rpl32	6.97555e-20	1.40488	1	0.778	8.52134e-16	c4_B & T	F
Rpl21	1.8991e-16	1.40381	0.925	0.496	2.31994e-12	c4_B & T	F
Rpl13	1.98499e-19	1.3822	1	0.944	2.42486e-15	c4_B & T	F
Nkg7	1.42113e-12	1.37749	0.566	0.16	1.73605e-08	c4_B & T	F
Dnajc15	8.53922e-28	1.3709	0.396	0.037	1.04315e-23	c4_B & T	F
LOC100862433	5.54326e-17	1.36859	0.981	0.806	6.77164e-13	c4_B & T	F
Rps19	1.21866e-21	1.35802	0.981	0.92	1.48871e-17	c4_B & T	F
Rps23	7.06521e-21	1.33386	1	0.875	8.63087e-17	c4_B & T	F
Ubb	4.39339e-17	1.33229	0.962	0.577	5.36696e-13	c4_B & T	F
Rps16	3.09297e-18	1.32921	1	0.875	3.77837e-14	c4_B & T	F
LOC100862446	8.19327e-15	1.32721	0.868	0.365	1.00089e-10	c4_B & T	F
Rps2	4.0676e-18	1.30949	0.981	0.41	4.96899e-14	c4_B & T	F
Rpl17	3.78684e-17	1.30569	0.962	0.826	4.626e-13	c4_B & T	F
Rps6	1.32369e-13	1.30087	0.698	0.225	1.61702e-09	c4_B & T	F
Apoe	4.55396e-17	1.27994	0.679	0.171	5.56312e-13	c4_B & T	F
Cd3g	4.18073e-24	1.26058	0.377	0.039	5.10717e-20	c4_B & T	F
Cyb5a	4.57062e-24	1.25377	0.358	0.035	5.58347e-20	c4_B & T	F
