# Supplementary material for: Single-cell RNA-seq Reveals the Inhibitory Effect of Methamphetamine on Liver Immunity with the Involvement of Dopamine Receptor D1
Source: Genomics Proteomics Bioinformatics. 2024 Aug 28;22(4):qzae060. doi: 10.1093/gpbjnl/qzae060 (PMC11576359; doi:10.1093/gpbjnl/qzae060)
Supplement: qzae060_Supplementary_Data [file qzae060_supplementary_data.zip › Table S10.xlsx]

## Sheet: STable10
Table S10 Enrichment of DEGs (0_Mac except subcluster c3)
Note: GO and KEGG enrichment analysis of DEGs in Table S5. Define genes with P.adj < 0.05 and log2FC > 0.5 as up-regulated genes, and P.adj < 0.05 and log2FC < –0.5 as down-regulated genes. The "T" in the column "Plot" signifies true, indicating that the data has been applied to the figure; "F" represents false, meaning it has not been applied.
Category	ID	Description	P.adjust	Gene ID	Count	Change	Comparison	Plot
GO_BP	GO:0002449	Lymphocyte mediated immunity	8.78282e-17	H2-K1/B2m/H2-D1/Irf7/Rsad2/Fcer1g/Cd74/H2-Q4/Tap1/Fcgr1/Clec2d/Trex1/Nkg7/H2-T23/Serpinb9/Gzmb/Tbx21/H2-Ab1/H2-T22/Lgals9/H2-Eb1/H2-Aa/Il18rap/Gimap3	24	Down	WM vs. WS	T
GO_BP	GO:0045088	Regulation of innate immune response	2.54782e-20	Isg15/Irf7/Zbp1/Ifi204/Ifi205/Oas3/Cd74/Irgm1/Tap1/Clec2d/Trex1/Trim30a/Trafd1/Serpinb9/Znfx1/Lgals9/Ifi35/Stat2/Parp14/Il18rap/Parp9/Gimap3	22	Down	WM vs. WS	T
GO_BP	GO:0051607	Defense response to virus	2.82889e-19	Ccl5/Ifitm3/Isg15/Irf7/Bst2/Zbp1/Rtp4/Rsad2/Oasl2/Ifi204/Ifit3/Oas3/Oas2/Trex1/Trim30a/Znfx1/Stat2/Stat1/Slfn9/Nt5c3/Parp9/Dtx3l	22	Down	WM vs. WS	T
GO_BP	GO:0030099	Myeloid cell differentiation	2.49667e-12	B2m/Ccl5/Isg15/Zfp36/Fos/Ifi204/Fcer1g/Cd74/Clec2d/Ets1/Hspa1a/Id2/Stat1/Hspa1b/Irf8/Ccl3/Cbfa2t3/Ptk2b/Gimap3	19	Down	WM vs. WS	T
GO_BP	GO:0001909	Leukocyte mediated cytotoxicity	1.0455e-13	H2-K1/B2m/H2-D1/H2-Q4/Tap1/Fcgr1/Clec2d/Nkg7/H2-T23/Serpinb9/Gzmb/H2-T22/Lgals9/Il18rap/Gimap3	15	Down	WM vs. WS	T
GO_BP	GO:0002821	Positive regulation of adaptive immune response	9.3368e-12	H2-K1/B2m/H2-D1/Rsad2/Fcer1g/Cd74/H2-Q4/Fcgr1/H2-T23/Tbx21/H2-Ab1/H2-T22/Gimap3	13	Down	WM vs. WS	T
KEGG	mmu04612	Antigen processing and presentation	3.73013e-11	H2-K1/B2m/H2-D1/Cd74/H2-Q4/Tap1/H2-T23/Hspa1a/H2-Ab1/H2-T22/H2-Eb1/Hspa1b/H2-Aa	13	Down	WM vs. WS	T
GO_BP	GO:0030217	T cell differentiation	1.37494e-06	B2m/Zfp36l2/Rsad2/Fcer1g/Cd74/Cd83/Tbx21/Lgals9/H2-Aa/Gimap1/Gimap3	11	Down	WM vs. WS	T
GO_BP	GO:0034340	Response to type I interferon	6.7587e-12	Ifitm3/Isg15/Irf7/Sp100/Zbp1/Oas3/Oas2/Trex1/Stat2/Stat1	10	Down	WM vs. WS	T
KEGG	mmu04658	Th1 and Th2 cell differentiation	6.01714e-05	Fos/Il2rb/Tbx21/H2-Ab1/H2-Eb1/Stat1/H2-Aa	7	Down	WM vs. WS	T
GO_MF	GO:0042287	MHC protein binding	2.35175e-07	H2-K1/H2-D1/Cd74/H2-Q4/Tap1/H2-T23/H2-T22	7	Down	WM vs. WS	T
GO_BP	GO:0002285	Lymphocyte activation involved in immune response	0.000456142	Fcer1g/Cd74/Nkg7/Tbx21/Lgals9/Irf8/Ptk2b	7	Down	WM vs. WS	T
KEGG	mmu04650	Natural killer cell mediated cytotoxicity	0.00213158	H2-K1/H2-D1/Fcer1g/H2-T23/Gzmb/Ptk2b	6	Down	WM vs. WS	T
KEGG	mmu05160	Hepatitis C	0.00945712	Irf7/Rsad2/Oas3/Oas2/Stat2/Stat1	6	Down	WM vs. WS	T
GO_BP	GO:0002449	Lymphocyte mediated immunity	2.02141e-09	Irf7/H2-M3/C1qb/H2-T22/H2-DMa/C1qc/Fcer1g/B2m/H2-Eb1/H2-Q4/H2-D1/H2-Aa/Batf/Nkg7/Cd74/C1qa/H2-T23/H2-DMb1/Fcgr3/H2-Ab1/Crlf2/Xcl1/Trem2/Treml4/Gzmb/Fcgr1/Icam1/Hspa8/Ctsh/Ctsc	30	Up	DM vs. WM	T
GO_BP	GO:0030099	Myeloid cell differentiation	1.18344e-06	Ccl5/C1qc/Fcer1g/B2m/Ccl3/Ninj1/Batf/Tyrobp/Cd74/Gnas/Rps6/Tnfsf9/Eif6/Trem2/Nme2/Slc25a5/Rps19/Isg15/Jun/Spi1/Id2/Cebpb/Nfkbia/Junb	24	Up	DM vs. WM	T
KEGG	mmu04612	Antigen processing and presentation	1.43225e-09	H2-M3/H2-T22/H2-DMa/B2m/H2-Eb1/H2-Q4/H2-D1/H2-Aa/Ctss/Cd74/H2-T23/H2-DMb1/H2-Ab1/Psme1/Ifi30/Psme2b/Hspa8/Ctsb	18	Up	DM vs. WM	T
GO_BP	GO:0045088	Regulation of innate immune response	1.61998e-05	Irf7/H2-M3/Trim12a/Apoe/Tyrobp/Cd74/Cdc37/Slamf8/Zbp1/Xcl1/Trem2/Nmi/Rps19/Isg15/Gbp5/Spi1	16	Up	DM vs. WM	T
GO_BP	GO:0001909	Leukocyte mediated cytotoxicity	2.82091e-07	H2-M3/H2-T22/B2m/H2-Q4/H2-D1/Nkg7/Tyrobp/H2-T23/Fcgr3/Gzmb/Ccl2/Fcgr1/Hspa8/Ctsh/Spi1/Ctsc	16	Up	DM vs. WM	T
KEGG	mmu04210	Apoptosis	1.75819e-05	Bcl2a1d/Bcl2a1b/Bcl2a1a/Cycs/Ctss/Bax/Gadd45b/Gadd45g/Ddit3/Gzmb/Ctsz/Jun/Ctsh/Ctsc/Nfkbia/Ctsb	16	Up	DM vs. WM	T
GO_BP	GO:0030217	T cell differentiation	0.000502576	H2-DMa/Bcl2a1d/Fcer1g/B2m/H2-Aa/Batf/Prelid1/Cd74/Rps6/Cd83/Tnfsf9/Gadd45g/Adrm1/Ctla2a/Spi1	15	Up	DM vs. WM	T
GO_BP	GO:0002821	Positive regulation of adaptive immune response	5.44072e-07	H2-M3/H2-T22/H2-DMa/Fcer1g/B2m/H2-Q4/H2-D1/Cd74/H2-T23/Fcgr3/H2-Ab1/Xcl1/Trem2/Fcgr1/Hspa8	15	Up	DM vs. WM	T
GO_BP	GO:0002285	Lymphocyte activation involved in immune response	0.00119974	H2-M3/Fcer1g/Batf/Nkg7/Cd74/H2-DMb1/Rps6/Gadd45g/Lgals3/Lgals1/Icam1/Spi1	12	Up	DM vs. WM	T
GO_BP	GO:0051607	Defense response to virus	0.00709562	Ccl5/Irf7/Apobec3/Trim12a/Rtp4/Ifitm3/Ifitm2/Zbp1/Treml4/Ifnar2/Isg15/Apobec1	12	Up	DM vs. WM	T
KEGG	mmu04650	Natural killer cell mediated cytotoxicity	0.0131189	Fcer1g/Fcgr4/H2-D1/Tyrobp/H2-T23/Rac2/Cd48/Gzmb/Ifnar2/Icam1	10	Up	DM vs. WM	T
KEGG	mmu04658	Th1 and Th2 cell differentiation	0.00531093	H2-DMa/H2-Eb1/H2-Aa/Nfkbib/H2-DMb1/H2-Ab1/Nfkbie/Jun/Nfkbia	9	Up	DM vs. WM	T
GO_BP	GO:0034340	Response to type I interferon	0.000477969	Irf7/Ifitm3/Cdc37/Ifitm2/Zbp1/Ifnar2/Isg15	7	Up	DM vs. WM	T
GO_MF	GO:0042287	MHC protein binding	0.000426896	H2-M3/H2-T22/H2-Q4/H2-D1/Cd74/H2-T23/Atp5b	7	Up	DM vs. WM	T
GO_BP	GO:0009615	Response to virus	7.07783e-21	Ifi27l2a/Ccl5/Ifitm3/Isg15/Irf7/Bst2/Zbp1/Rtp4/Rsad2/Oasl2/Ifi204/Ifit3/Oas3/Irgm1/Oas2/Trex1/Trim30a/Znfx1/Lgals9/Stat2/Stat1/Slfn9/Nt5c3/Parp9/Dtx3l	25	Down	WM vs. WS	F
GO_BP	GO:0002831	Regulation of response to biotic stimulus	2.54782e-20	Ccl5/Isg15/Irf7/Zbp1/Ifi204/Ifi205/Oas3/Cd74/Irgm1/Tap1/Clec2d/Trex1/Trim30a/Trafd1/Serpinb9/Znfx1/Lgals9/Ifi35/Stat2/Parp14/Stat1/Il18rap/Parp9/Gimap3/Dtx3l	25	Down	WM vs. WS	F
GO_BP	GO:0019221	Cytokine-mediated signaling pathway	2.82889e-19	Ccl5/Ifitm3/Isg15/Irf7/Zbp1/Oasl2/Oas3/Fcer1g/Cd74/Cxcr4/Irgm1/Oas2/Trex1/Il2rb/Hspa1a/Stat2/Parp14/Stat1/Hspa1b/Ccl4/Ccl3/Ptk2b/Il18rap/Il10ra/Parp9	25	Down	WM vs. WS	F
GO_BP	GO:0032103	Positive regulation of response to external stimulus	3.67023e-15	Ccl5/Irf7/Zbp1/Ifi204/Ifi205/Fcer1g/Cd74/Cxcr4/Irgm1/Fcgr1/Nkg7/Trim30a/Lpl/Ets1/Znfx1/Lgals9/Ifi35/Ccl3/Ptk2b/Il18rap/Parp9/Gimap3	22	Down	WM vs. WS	F
GO_BP	GO:0002683	Negative regulation of immune system process	2.47178e-15	Isg15/Bst2/Dusp1/Ifi204/Oas3/Fcer1g/Cd74/Tap1/Slfn1/Clec2d/Trex1/Lst1/Trafd1/Serpinb9/Tbx21/H2-Ab1/Lgals9/Stat2/Parp14/Id2/H2-Aa/Gimap3	22	Down	WM vs. WS	F
GO_BP	GO:0140546	Defense response to symbiont	2.82889e-19	Ccl5/Ifitm3/Isg15/Irf7/Bst2/Zbp1/Rtp4/Rsad2/Oasl2/Ifi204/Ifit3/Oas3/Oas2/Trex1/Trim30a/Znfx1/Stat2/Stat1/Slfn9/Nt5c3/Parp9/Dtx3l	22	Down	WM vs. WS	F
GO_BP	GO:0016032	Viral process	5.15919e-15	Ccl5/Ifitm3/Isg15/Ly6e/Bst2/Sp100/Zbp1/Zfp36/Vps37b/Rsad2/Oasl2/Ifi204/Oas3/Cd74/Cxcr4/Oas2/Trim30a/Chmp4b/Znfx1/Stat1	20	Down	WM vs. WS	F
GO_BP	GO:1903706	Regulation of hemopoiesis	5.32252e-14	B2m/Ccl5/Isg15/Zfp36/Fos/Zfp36l2/Cd74/Clec2d/Ets1/Hspa1a/Cd83/Tbx21/Lgals9/Id2/Stat1/Hspa1b/Ccl3/H2-Aa/Ptk2b/Gimap3	20	Down	WM vs. WS	F
GO_BP	GO:0031349	Positive regulation of defense response	2.93395e-16	Ccl5/Irf7/Zbp1/Ifi204/Ifi205/Fcer1g/Cd74/Irgm1/Fcgr1/Nkg7/Trim30a/Lpl/Ets1/Znfx1/Lgals9/Ifi35/Ccl3/Il18rap/Parp9/Gimap3	20	Down	WM vs. WS	F
GO_BP	GO:0002460	Adaptive immune response based on somatic recombination of immune receptors built from immunoglobulin superfamily domains	1.43696e-12	H2-K1/B2m/H2-D1/Irf7/Rsad2/Fcer1g/Cd74/H2-Q4/Fcgr1/Trex1/H2-T23/Serpinb9/Gzmb/Tbx21/H2-Ab1/H2-T22/H2-Eb1/H2-Aa/Il18rap/Gimap3	20	Down	WM vs. WS	F
GO_BP	GO:0002697	Regulation of immune effector process	2.29619e-12	H2-K1/B2m/H2-D1/Bst2/Rsad2/Fcer1g/Cd74/H2-Q4/Tap1/Fcgr1/Clec2d/Trex1/H2-T23/Serpinb9/Tbx21/H2-T22/Lgals9/Il18rap/Gimap3	19	Down	WM vs. WS	F
KEGG	mmu05168	Herpes simplex virus 1 infection	8.62589e-08	H2-K1/B2m/Ccl5/H2-D1/Irf7/Bst2/Sp100/Oas3/Cd74/H2-Q4/Tap1/Oas2/H2-T23/H2-Ab1/H2-T22/Stat2/H2-Eb1/Stat1/H2-Aa	19	Down	WM vs. WS	F
GO_BP	GO:0050792	Regulation of viral process	5.39388e-18	Ccl5/Ifitm3/Isg15/Ly6e/Bst2/Sp100/Zfp36/Vps37b/Rsad2/Oasl2/Ifi204/Oas3/Cd74/Cxcr4/Oas2/Trim30a/Znfx1/Stat1	18	Down	WM vs. WS	F
GO_BP	GO:0034341	Response to interferon-gamma	5.3227e-18	Ccl5/Ifitm3/Bst2/Sp100/Cd74/Irgm1/Gbp9/H2-Ab1/Parp14/Evl/H2-Eb1/Stat1/Irf8/Ccl4/Ccl3/H2-Aa/Parp9	17	Down	WM vs. WS	F
GO_BP	GO:0002703	Regulation of leukocyte mediated immunity	1.16342e-12	H2-K1/B2m/H2-D1/Bst2/Rsad2/Fcer1g/H2-Q4/Tap1/Fcgr1/Clec2d/H2-T23/Serpinb9/Tbx21/H2-T22/Lgals9/Il18rap/Gimap3	17	Down	WM vs. WS	F
GO_BP	GO:1903131	Mononuclear cell differentiation	1.13142e-09	B2m/Zfp36l2/Rsad2/Ifi204/Fcer1g/Cd74/Cd79a/Cd83/Tbx21/H2-Ab1/Lgals9/Id2/Irf8/H2-Aa/Ptk2b/Gimap1/Gimap3	17	Down	WM vs. WS	F
GO_BP	GO:0002706	Regulation of lymphocyte mediated immunity	3.08995e-13	H2-K1/B2m/H2-D1/Rsad2/Fcer1g/H2-Q4/Tap1/Fcgr1/Clec2d/H2-T23/Serpinb9/Tbx21/H2-T22/Lgals9/Il18rap/Gimap3	16	Down	WM vs. WS	F
GO_BP	GO:0048525	Negative regulation of viral process	1.31624e-18	Ccl5/Ifitm3/Isg15/Ly6e/Bst2/Sp100/Zfp36/Rsad2/Oasl2/Ifi204/Oas3/Cd74/Oas2/Trim30a/Znfx1/Stat1	16	Down	WM vs. WS	F
GO_BP	GO:0030098	Lymphocyte differentiation	2.33941e-09	B2m/Zfp36l2/Rsad2/Fcer1g/Cd74/Cd79a/Cd83/Tbx21/H2-Ab1/Lgals9/Id2/Irf8/H2-Aa/Ptk2b/Gimap1/Gimap3	16	Down	WM vs. WS	F
KEGG	mmu05169	Epstein-Barr virus infection	2.70217e-09	H2-K1/B2m/Isg15/H2-D1/Irf7/Oas3/H2-Q4/Tap1/Oas2/H2-T23/H2-Ab1/H2-T22/Stat2/H2-Eb1/Stat1/H2-Aa	16	Down	WM vs. WS	F
GO_BP	GO:0042742	Defense response to bacterium	6.71726e-09	H2-K1/Plac8/B2m/Isg15/Oas3/Fcer1g/Rnf213/Irgm1/Oas2/Fcgr1/Gbp9/Serpinb9/Znfx1/Lgals9/Irf8/Scd1	16	Down	WM vs. WS	F
GO_BP	GO:0019882	Antigen processing and presentation	4.1494e-17	H2-K1/B2m/H2-D1/Fcer1g/Cd74/H2-Q4/Tap1/Fcgr1/Trex1/H2-T23/Psmb8/H2-Ab1/H2-T22/H2-Eb1/H2-Aa/Psmb9	16	Down	WM vs. WS	F
GO_BP	GO:0019058	Viral life cycle	1.87115e-11	Ccl5/Ifitm3/Isg15/Ly6e/Bst2/Vps37b/Rsad2/Oasl2/Ifi204/Oas3/Cd74/Oas2/Trim30a/Chmp4b/Znfx1	15	Down	WM vs. WS	F
GO_BP	GO:0032102	Negative regulation of response to external stimulus	5.48559e-09	Isg15/Zfp36/Dusp1/Ifi204/Oas3/Tap1/Clec2d/Trex1/Trafd1/Serpinb9/Ets1/Lgals9/Stat2/Parp14/Metrnl	15	Down	WM vs. WS	F
GO_BP	GO:0001906	Cell killing	1.87115e-11	H2-K1/B2m/H2-D1/H2-Q4/Tap1/Fcgr1/Clec2d/Nkg7/H2-T23/Serpinb9/Gzmb/H2-T22/Lgals9/Il18rap/Gimap3	15	Down	WM vs. WS	F
GO_BP	GO:1903900	Regulation of viral life cycle	2.15178e-13	Ccl5/Ifitm3/Isg15/Ly6e/Bst2/Vps37b/Rsad2/Oasl2/Ifi204/Oas3/Cd74/Oas2/Trim30a/Znfx1	14	Down	WM vs. WS	F
GO_BP	GO:0045637	Regulation of myeloid cell differentiation	3.32354e-11	B2m/Ccl5/Isg15/Zfp36/Fos/Cd74/Clec2d/Ets1/Hspa1a/Id2/Stat1/Hspa1b/Ccl3/Ptk2b	14	Down	WM vs. WS	F
GO_BP	GO:0002819	Regulation of adaptive immune response	7.12801e-11	H2-K1/B2m/H2-D1/Irf7/Rsad2/Fcer1g/Cd74/H2-Q4/Fcgr1/H2-T23/Tbx21/H2-Ab1/H2-T22/Gimap3	14	Down	WM vs. WS	F
GO_BP	GO:0031348	Negative regulation of defense response	8.38507e-11	Isg15/Zfp36/Ifi204/Oas3/Tap1/Clec2d/Trex1/Trafd1/Serpinb9/Ets1/Lgals9/Stat2/Parp14/Metrnl	14	Down	WM vs. WS	F
KEGG	mmu05163	Human cytomegalovirus infection	2.82783e-07	H2-K1/B2m/Ccl5/H2-D1/Cxcr4/H2-Q4/Tap1/H2-T23/H2-T22/Ccl4/Ccl3/Ptk2b/Gngt2/Il10ra	14	Down	WM vs. WS	F
GO_BP	GO:0060759	Regulation of response to cytokine stimulus	4.23563e-12	Isg15/Irf7/Zbp1/Oas3/Cd74/Cxcr4/Irgm1/Trex1/Hspa1a/Stat2/Parp14/Hspa1b/Parp9	13	Down	WM vs. WS	F
GO_BP	GO:0050727	Regulation of inflammatory response	8.61713e-08	Ccl5/Zbp1/Zfp36/Fcer1g/Fcgr1/Trex1/Nkg7/Lpl/Ets1/Lgals9/Ifi35/Ccl3/Metrnl	13	Down	WM vs. WS	F
GO_BP	GO:0001959	Regulation of cytokine-mediated signaling pathway	1.89439e-12	Isg15/Irf7/Zbp1/Oas3/Cd74/Cxcr4/Irgm1/Trex1/Hspa1a/Stat2/Parp14/Hspa1b/Parp9	13	Down	WM vs. WS	F
GO_BP	GO:0002833	Positive regulation of response to biotic stimulus	8.38507e-11	Irf7/Zbp1/Ifi204/Ifi205/Cd74/Irgm1/Trim30a/Znfx1/Lgals9/Ifi35/Il18rap/Parp9/Gimap3	13	Down	WM vs. WS	F
GO_BP	GO:0045089	Positive regulation of innate immune response	4.4037e-12	Irf7/Zbp1/Ifi204/Ifi205/Cd74/Irgm1/Trim30a/Znfx1/Lgals9/Ifi35/Il18rap/Parp9/Gimap3	13	Down	WM vs. WS	F
GO_BP	GO:0002699	Positive regulation of immune effector process	1.97702e-08	H2-K1/B2m/H2-D1/Rsad2/Fcer1g/Cd74/H2-Q4/Fcgr1/H2-T23/Tbx21/H2-T22/Il18rap/Gimap3	13	Down	WM vs. WS	F
KEGG	mmu05166	Human T-cell leukemia virus 1 infection	1.58214e-06	H2-K1/B2m/H2-D1/Zfp36/Fos/H2-Q4/Il2rb/H2-T23/Ets1/H2-Ab1/H2-T22/H2-Eb1/H2-Aa	13	Down	WM vs. WS	F
GO_BP	GO:0048002	Antigen processing and presentation of peptide antigen	2.11078e-15	H2-K1/B2m/H2-D1/Fcer1g/Cd74/H2-Q4/Tap1/Fcgr1/H2-T23/H2-Ab1/H2-T22/H2-Eb1/H2-Aa	13	Down	WM vs. WS	F
GO_MF	GO:0044389	Ubiquitin-like protein ligase binding	4.69786e-07	Isg15/Ifi205/Cxcr4/Ube2l6/Hspa1a/H2-Ab1/Stat2/Stat1/Hspa1b/Ptk2b/Parp9/Dtx3l	12	Down	WM vs. WS	F
GO_BP	GO:0002456	T cell mediated immunity	7.12801e-11	H2-K1/B2m/H2-D1/Rsad2/H2-Q4/Trex1/H2-T23/Serpinb9/Gzmb/Tbx21/H2-T22/Il18rap	12	Down	WM vs. WS	F
GO_BP	GO:0050863	Regulation of T cell activation	6.47814e-07	B2m/Ccl5/Cd74/Slfn1/Trex1/Cd83/Tbx21/H2-Ab1/Lgals9/H2-Eb1/H2-Aa/Gimap3	12	Down	WM vs. WS	F
GO_BP	GO:0001910	Regulation of leukocyte mediated cytotoxicity	1.43591e-11	H2-K1/B2m/H2-D1/H2-Q4/Tap1/Clec2d/H2-T23/Serpinb9/H2-T22/Lgals9/Il18rap/Gimap3	12	Down	WM vs. WS	F
GO_BP	GO:1902105	Regulation of leukocyte differentiation	3.04643e-07	Ccl5/Fos/Zfp36l2/Cd74/Clec2d/Cd83/Tbx21/Lgals9/Id2/Ccl3/H2-Aa/Gimap3	12	Down	WM vs. WS	F
GO_BP	GO:1903037	Regulation of leukocyte cell-cell adhesion	5.58667e-07	B2m/Ccl5/Cd74/Slfn1/Ets1/Cd83/Tbx21/H2-Ab1/Lgals9/H2-Eb1/H2-Aa/Gimap3	12	Down	WM vs. WS	F
GO_BP	GO:0022407	Regulation of cell-cell adhesion	1.04984e-05	B2m/Ccl5/Cd74/Slfn1/Ets1/Cd83/Tbx21/H2-Ab1/Lgals9/H2-Eb1/H2-Aa/Gimap3	12	Down	WM vs. WS	F
GO_BP	GO:0031341	Regulation of cell killing	6.90576e-11	H2-K1/B2m/H2-D1/H2-Q4/Tap1/Clec2d/H2-T23/Serpinb9/H2-T22/Lgals9/Il18rap/Gimap3	12	Down	WM vs. WS	F
GO_BP	GO:0002822	Regulation of adaptive immune response based on somatic recombination of immune receptors built from immunoglobulin superfamily domains	5.48559e-09	H2-K1/B2m/H2-D1/Rsad2/Fcer1g/H2-Q4/Fcgr1/H2-T23/Tbx21/H2-Ab1/H2-T22/Gimap3	12	Down	WM vs. WS	F
GO_BP	GO:0002440	Production of molecular mediator of immune response	1.80773e-06	B2m/Bst2/Rsad2/Fcer1g/Cd74/Trex1/Tbx21/H2-Ab1/H2-Eb1/H2-Aa/Il18rap/Gimap3	12	Down	WM vs. WS	F
GO_BP	GO:0002708	Positive regulation of lymphocyte mediated immunity	2.20519e-10	H2-K1/B2m/H2-D1/Rsad2/Fcer1g/H2-Q4/Fcgr1/H2-T23/Tbx21/H2-T22/Il18rap/Gimap3	12	Down	WM vs. WS	F
GO_BP	GO:0002705	Positive regulation of leukocyte mediated immunity	1.10675e-09	H2-K1/B2m/H2-D1/Rsad2/Fcer1g/H2-Q4/Fcgr1/H2-T23/Tbx21/H2-T22/Il18rap/Gimap3	12	Down	WM vs. WS	F
GO_BP	GO:0002824	Positive regulation of adaptive immune response based on somatic recombination of immune receptors built from immunoglobulin superfamily domains	8.89393e-11	H2-K1/B2m/H2-D1/Rsad2/Fcer1g/H2-Q4/Fcgr1/H2-T23/Tbx21/H2-Ab1/H2-T22/Gimap3	12	Down	WM vs. WS	F
GO_BP	GO:0050777	Negative regulation of immune response	1.05972e-09	Isg15/Ifi204/Oas3/Tap1/Clec2d/Trex1/Trafd1/Serpinb9/Tbx21/Lgals9/Stat2/Parp14	12	Down	WM vs. WS	F
GO_BP	GO:0050900	Leukocyte migration	8.01369e-08	S100a9/S100a8/Retnlg/Prtn3/Cd24a/Thbs1/Anxa1/Mmp9/Cd177/Cxcl2/Pla2g7/C5ar1	12	Up	WM vs. WS	F
GO_BP	GO:0007159	Leukocyte cell-cell adhesion	1.69107e-06	B2m/Ccl5/Cd74/Slfn1/Ets1/Cd83/Tbx21/H2-Ab1/Lgals9/H2-Eb1/H2-Aa/Gimap3	12	Down	WM vs. WS	F
KEGG	mmu05170	Human immunodeficiency virus 1 infection	7.04623e-06	H2-K1/B2m/H2-D1/Bst2/Fos/Cxcr4/H2-Q4/Tap1/H2-T23/H2-T22/Ptk2b/Gngt2	12	Down	WM vs. WS	F
GO_BP	GO:0002237	Response to molecule of bacterial origin	1.33497e-06	S100a9/S100a8/Wfdc21/Hmgb2/Ltf/Cd24a/Vim/Cd14/Slpi/Cxcl2/C5ar1	11	Up	WM vs. WS	F
GO_BP	GO:0045785	Positive regulation of cell adhesion	8.40226e-05	B2m/Ccl5/Cd74/Ets1/Cd83/H2-Ab1/Lgals9/H2-Eb1/H2-Aa/Ptk2b/Gimap3	11	Down	WM vs. WS	F
GO_MF	GO:0042277	Peptide binding	7.61155e-06	H2-K1/H2-D1/Cst3/Cd74/H2-Q4/Tap1/H2-T23/H2-Ab1/H2-T22/H2-Eb1/H2-Aa	11	Down	WM vs. WS	F
GO_BP	GO:0002832	Negative regulation of response to biotic stimulus	1.33336e-10	Isg15/Ifi204/Oas3/Tap1/Clec2d/Trex1/Trafd1/Serpinb9/Lgals9/Stat2/Parp14	11	Down	WM vs. WS	F
GO_BP	GO:0045824	Negative regulation of innate immune response	4.42183e-12	Isg15/Ifi204/Oas3/Tap1/Clec2d/Trex1/Trafd1/Serpinb9/Lgals9/Stat2/Parp14	11	Down	WM vs. WS	F
KEGG	mmu05167	Kaposi sarcoma-associated herpesvirus infection	2.06385e-05	H2-K1/H2-D1/Irf7/Zfp36/Fos/H2-Q4/H2-T23/H2-T22/Stat2/Stat1/Gngt2	11	Down	WM vs. WS	F
GO_BP	GO:0016064	Immunoglobulin mediated immune response	8.81689e-07	B2m/Irf7/Fcer1g/Cd74/Fcgr1/Trex1/Tbx21/H2-Ab1/H2-Eb1/H2-Aa/Gimap3	11	Down	WM vs. WS	F
GO_BP	GO:0048872	Homeostasis of number of cells	8.09157e-06	B2m/Isg15/Zfp36/Fcer1g/Cd74/Ets1/Hspa1a/Id2/Stat1/Hspa1b/Gimap3	11	Down	WM vs. WS	F
KEGG	mmu04144	Endocytosis	8.68253e-05	H2-K1/H2-D1/Vps37b/Cxcr4/H2-Q4/Il2rb/H2-T23/Chmp4b/Hspa1a/H2-T22/Hspa1b	11	Down	WM vs. WS	F
GO_BP	GO:0071346	Cellular response to interferon-gamma	7.90752e-11	Ccl5/Irgm1/Gbp9/H2-Ab1/Parp14/Evl/Stat1/Irf8/Ccl4/Ccl3/Parp9	11	Down	WM vs. WS	F
GO_BP	GO:0019724	B cell mediated immunity	9.69433e-07	B2m/Irf7/Fcer1g/Cd74/Fcgr1/Trex1/Tbx21/H2-Ab1/H2-Eb1/H2-Aa/Gimap3	11	Down	WM vs. WS	F
GO_MF	GO:0033218	Amide binding	4.26137e-05	H2-K1/H2-D1/Cst3/Cd74/H2-Q4/Tap1/H2-T23/H2-Ab1/H2-T22/H2-Eb1/H2-Aa	11	Down	WM vs. WS	F
GO_BP	GO:0019079	Viral genome replication	5.85013e-09	Ccl5/Ifitm3/Isg15/Bst2/Rsad2/Oasl2/Ifi204/Oas3/Oas2/Znfx1	10	Down	WM vs. WS	F
GO_BP	GO:0071706	Tumor necrosis factor superfamily cytokine production	2.49181e-07	Zfp36/Oas3/Fcer1g/Oas2/Trex1/Trim30a/Lpl/Lgals9/Ccl4/Ccl3	10	Down	WM vs. WS	F
GO_BP	GO:0032640	Tumor necrosis factor production	2.19456e-07	Zfp36/Oas3/Fcer1g/Oas2/Trex1/Trim30a/Lpl/Lgals9/Ccl4/Ccl3	10	Down	WM vs. WS	F
GO_MF	GO:0061629	RNA polymerase II-specific DNA-binding transcription factor binding	5.47118e-05	Sp100/Nr4a1/Fos/Ddit3/Ets1/Bhlhe40/Id2/Stat1/Parp9/Dtx3l	10	Down	WM vs. WS	F
GO_BP	GO:0035456	Response to interferon-beta	9.16915e-12	Ifitm3/Bst2/Ifi204/Ifit3/Ifi205/Xaf1/Irgm1/Trex1/Ifi47/Stat1	10	Down	WM vs. WS	F
GO_BP	GO:0045069	Regulation of viral genome replication	2.20519e-10	Ccl5/Ifitm3/Isg15/Bst2/Rsad2/Oasl2/Ifi204/Oas3/Oas2/Znfx1	10	Down	WM vs. WS	F
GO_BP	GO:1903555	Regulation of tumor necrosis factor superfamily cytokine production	1.93268e-07	Zfp36/Oas3/Fcer1g/Oas2/Trex1/Trim30a/Lpl/Lgals9/Ccl4/Ccl3	10	Down	WM vs. WS	F
GO_BP	GO:0032680	Regulation of tumor necrosis factor production	1.69856e-07	Zfp36/Oas3/Fcer1g/Oas2/Trex1/Trim30a/Lpl/Lgals9/Ccl4/Ccl3	10	Down	WM vs. WS	F
GO_BP	GO:0052547	Regulation of peptidase activity	1.73743e-05	S100a9/S100a8/Ngp/Ltf/Thbs1/Mmp9/Slpi/Gsn/Birc5/Anp32b	10	Up	WM vs. WS	F
GO_BP	GO:0045639	Positive regulation of myeloid cell differentiation	1.80331e-09	Ccl5/Isg15/Fos/Cd74/Ets1/Hspa1a/Id2/Stat1/Hspa1b/Ccl3	10	Down	WM vs. WS	F
GO_BP	GO:0051251	Positive regulation of lymphocyte activation	0.000212731	B2m/Ccl5/Cd74/Cd83/Tbx21/H2-Ab1/Lgals9/H2-Eb1/H2-Aa/Gimap3	10	Down	WM vs. WS	F
GO_BP	GO:1903039	Positive regulation of leukocyte cell-cell adhesion	2.02432e-06	B2m/Ccl5/Cd74/Ets1/Cd83/H2-Ab1/Lgals9/H2-Eb1/H2-Aa/Gimap3	10	Down	WM vs. WS	F
GO_BP	GO:0031331	Positive regulation of cellular catabolic process	0.000289264	Zfp36/Zfp36l2/Irgm1/Trim30a/Ddit3/Hspa1a/Hspa1b/Cbfa2t3/Ptk2b/Dtx3l	10	Down	WM vs. WS	F
GO_BP	GO:0022409	Positive regulation of cell-cell adhesion	8.69512e-06	B2m/Ccl5/Cd74/Ets1/Cd83/H2-Ab1/Lgals9/H2-Eb1/H2-Aa/Gimap3	10	Down	WM vs. WS	F
KEGG	mmu04145	Phagosome	2.14611e-05	H2-K1/H2-D1/H2-Q4/Tap1/Fcgr1/H2-T23/H2-Ab1/H2-T22/H2-Eb1/H2-Aa	10	Down	WM vs. WS	F
GO_BP	GO:0045071	Negative regulation of viral genome replication	4.4037e-12	Ccl5/Ifitm3/Isg15/Bst2/Rsad2/Oasl2/Ifi204/Oas3/Oas2/Znfx1	10	Down	WM vs. WS	F
GO_BP	GO:0097529	Myeloid leukocyte migration	1.02485e-07	S100a9/S100a8/Retnlg/Prtn3/Thbs1/Anxa1/Cd177/Cxcl2/Pla2g7/C5ar1	10	Up	WM vs. WS	F
GO_BP	GO:0002573	Myeloid leukocyte differentiation	1.69107e-06	Ccl5/Fos/Ifi204/Fcer1g/Cd74/Clec2d/Id2/Ccl3/Cbfa2t3/Gimap3	10	Down	WM vs. WS	F
GO_CC	GO:0042611	MHC protein complex	7.16736e-14	H2-K1/B2m/H2-D1/Cd74/H2-Q4/H2-T23/H2-Ab1/H2-T22/H2-Eb1/H2-Aa	10	Down	WM vs. WS	F
GO_CC	GO:0005770	Late endosome	1.66307e-06	Bst2/Cst3/Cd74/Cxcr4/Irgm1/Chmp4b/Cd79a/Ddit3/H2-Ab1/H2-Eb1	10	Down	WM vs. WS	F
KEGG	mmu05164	Influenza A	1.57791e-05	Ccl5/Irf7/Rsad2/Oas3/Oas2/H2-Ab1/Stat2/H2-Eb1/Stat1/H2-Aa	10	Down	WM vs. WS	F
GO_BP	GO:0006959	Humoral immune response	1.42173e-05	S100a9/Wfdc21/Camp/Wfdc17/Hmgn2/Ltf/Jchain/Slpi/Cxcl2/Pglyrp1	10	Up	WM vs. WS	F
GO_BP	GO:0045444	Fat cell differentiation	3.48572e-06	Plac8/Zfp36/Nr4a1/Zfp36l2/Ddit3/Lpl/Psmb8/Id2/Metrnl/Scd1	10	Down	WM vs. WS	F
GO_BP	GO:0070371	ERK1 and ERK2 cascade	3.36227e-05	Ccl5/Zfp36l2/Dusp1/Cd74/Cxcr4/Spry2/Ccl4/Ccl3/Ptk2b/Atf3	10	Down	WM vs. WS	F
GO_CC	GO:0005769	Early endosome	1.32468e-05	H2-K1/Ifitm3/H2-D1/Cxcr4/H2-Q4/H2-T23/H2-Ab1/H2-T22/Samd9l/Dtx3l	10	Down	WM vs. WS	F
GO_BP	GO:0042742	Defense response to bacterium	2.55194e-05	Wfdc21/Camp/Wfdc17/Hmgb2/Ltf/Lcn2/Jchain/Slpi/C5ar1/Pglyrp1	10	Up	WM vs. WS	F
GO_BP	GO:0019730	Antimicrobial humoral response	1.64913e-08	S100a9/Wfdc21/Camp/Wfdc17/Hmgn2/Ltf/Jchain/Slpi/Cxcl2/Pglyrp1	10	Up	WM vs. WS	F
GO_BP	GO:0070661	Leukocyte proliferation	0.000292622	Ccl5/Cd74/Cxcr4/Slfn1/Lst1/Cd79a/H2-Ab1/Lgals9/H2-Aa	9	Down	WM vs. WS	F
GO_CC	GO:0005774	Vacuolar membrane	9.1364e-06	H2-K1/Ifitm3/H2-D1/H2-Q4/Nkg7/H2-T23/Chmp4b/H2-T22/H2-Eb1	9	Down	WM vs. WS	F
GO_BP	GO:0060337	Type I interferon signaling pathway	8.38507e-11	Ifitm3/Isg15/Irf7/Zbp1/Oas3/Oas2/Trex1/Stat2/Stat1	9	Down	WM vs. WS	F
KEGG	mmu04940	Type I diabetes mellitus	1.08611e-07	H2-K1/H2-D1/H2-Q4/H2-T23/Gzmb/H2-Ab1/H2-T22/H2-Eb1/H2-Aa	9	Down	WM vs. WS	F
GO_BP	GO:0034612	Response to tumor necrosis factor	3.93025e-06	Ccl5/Zfp36/Zfp36l2/Hspa1a/Stat1/Hspa1b/Ccl4/Ccl3/Ptk2b	9	Down	WM vs. WS	F
GO_BP	GO:0032496	Response to lipopolysaccharide	3.80414e-05	S100a9/S100a8/Wfdc21/Hmgb2/Ltf/Vim/Cd14/Slpi/Cxcl2	9	Up	WM vs. WS	F
GO_BP	GO:0043254	Regulation of protein-containing complex assembly	0.000776054	Isg15/Tmsb10/Irgm1/Trim30a/Hspa1a/Tppp3/Evl/Hspa1b/Ptk2b	9	Down	WM vs. WS	F
GO_BP	GO:0052547	Regulation of peptidase activity	0.000941487	Nr4a1/Cst3/Ifi204/Serpinb9/Psmb8/Serpinb6b/Stat1/Hspa1b/Psmb9	9	Down	WM vs. WS	F
GO_BP	GO:0070372	Regulation of ERK1 and ERK2 cascade	0.000129335	Ccl5/Dusp1/Cd74/Cxcr4/Spry2/Ccl4/Ccl3/Ptk2b/Atf3	9	Down	WM vs. WS	F
GO_BP	GO:0051098	Regulation of binding	0.000477369	B2m/Gzma/Sp100/Ifi204/Ddit3/Lgals9/Id2/Parp9/Dtx3l	9	Down	WM vs. WS	F
GO_BP	GO:0050870	Positive regulation of T cell activation	7.36011e-06	B2m/Ccl5/Cd74/Cd83/H2-Ab1/Lgals9/H2-Eb1/H2-Aa/Gimap3	9	Down	WM vs. WS	F
GO_BP	GO:0032103	Positive regulation of response to external stimulus	9.84297e-05	S100a9/S100a8/Hmgb2/Fn1/Mmp8/Cd24a/Thbs1/Pla2g7/C5ar1	9	Up	WM vs. WS	F
GO_BP	GO:0060760	Positive regulation of response to cytokine stimulus	1.77538e-10	Irf7/Zbp1/Cd74/Cxcr4/Irgm1/Hspa1a/Parp14/Hspa1b/Parp9	9	Down	WM vs. WS	F
GO_BP	GO:1902107	Positive regulation of leukocyte differentiation	2.1866e-06	Ccl5/Fos/Cd74/Cd83/Lgals9/Id2/Ccl3/H2-Aa/Gimap3	9	Down	WM vs. WS	F
GO_BP	GO:0050729	Positive regulation of inflammatory response	2.49181e-07	Ccl5/Zbp1/Fcer1g/Fcgr1/Nkg7/Lpl/Ets1/Ifi35/Ccl3	9	Down	WM vs. WS	F
GO_BP	GO:1903708	Positive regulation of hemopoiesis	2.1866e-06	Ccl5/Fos/Cd74/Cd83/Lgals9/Id2/Ccl3/H2-Aa/Gimap3	9	Down	WM vs. WS	F
GO_BP	GO:0001961	Positive regulation of cytokine-mediated signaling pathway	7.90752e-11	Irf7/Zbp1/Cd74/Cxcr4/Irgm1/Hspa1a/Parp14/Hspa1b/Parp9	9	Down	WM vs. WS	F
GO_MF	GO:0042605	Peptide antigen binding	2.38325e-09	H2-K1/H2-D1/H2-Q4/Tap1/H2-T23/H2-Ab1/H2-T22/H2-Eb1/H2-Aa	9	Down	WM vs. WS	F
GO_BP	GO:0002221	Pattern recognition receptor signaling pathway	1.37494e-06	Irf7/Rsad2/Oas3/Irgm1/Trim30a/Hspa1a/Lgals9/Ifi35/Hspa1b	9	Down	WM vs. WS	F
GO_BP	GO:0051250	Negative regulation of lymphocyte activation	9.91758e-07	Cd74/Slfn1/Lst1/Tbx21/H2-Ab1/Lgals9/Id2/H2-Aa/Gimap3	9	Down	WM vs. WS	F
GO_BP	GO:0002695	Negative regulation of leukocyte activation	3.67986e-06	Cd74/Slfn1/Lst1/Tbx21/H2-Ab1/Lgals9/Id2/H2-Aa/Gimap3	9	Down	WM vs. WS	F
GO_BP	GO:0051346	Negative regulation of hydrolase activity	0.000285011	Gzma/Nr4a1/Cst3/Ifi204/Serpinb9/Serpinb6b/Spry2/Hspa1b/Ppp1r15a	9	Down	WM vs. WS	F
GO_BP	GO:0001818	Negative regulation of cytokine production	6.54619e-05	Bst2/Zfp36/Oas3/Trim30a/Ddit3/Cd83/Tbx21/Lgals9/Gimap3	9	Down	WM vs. WS	F
GO_BP	GO:0050866	Negative regulation of cell activation	7.87146e-06	Cd74/Slfn1/Lst1/Tbx21/H2-Ab1/Lgals9/Id2/H2-Aa/Gimap3	9	Down	WM vs. WS	F
GO_BP	GO:0002262	Myeloid cell homeostasis	3.55992e-06	B2m/Isg15/Zfp36/Fcer1g/Ets1/Hspa1a/Id2/Stat1/Hspa1b	9	Down	WM vs. WS	F
GO_BP	GO:0032943	Mononuclear cell proliferation	0.000166458	Ccl5/Cd74/Cxcr4/Slfn1/Lst1/Cd79a/H2-Ab1/Lgals9/H2-Aa	9	Down	WM vs. WS	F
KEGG	mmu05162	Measles	2.62492e-05	Irf7/Fos/Oas3/Oas2/Il2rb/Hspa1a/Stat2/Stat1/Hspa1b	9	Down	WM vs. WS	F
GO_CC	GO:0098852	Lytic vacuole membrane	1.66307e-06	H2-K1/Ifitm3/H2-D1/H2-Q4/Nkg7/H2-T23/Chmp4b/H2-T22/H2-Eb1	9	Down	WM vs. WS	F
GO_CC	GO:0005765	Lysosomal membrane	1.66307e-06	H2-K1/Ifitm3/H2-D1/H2-Q4/Nkg7/H2-T23/Chmp4b/H2-T22/H2-Eb1	9	Down	WM vs. WS	F
GO_BP	GO:0046651	Lymphocyte proliferation	0.000154127	Ccl5/Cd74/Cxcr4/Slfn1/Lst1/Cd79a/H2-Ab1/Lgals9/H2-Aa	9	Down	WM vs. WS	F
GO_BP	GO:0050900	Leukocyte migration	0.00035544	Ccl5/Dusp1/Fcer1g/Cd74/Tbx21/Lgals9/Ccl4/Ccl3/Ptk2b	9	Down	WM vs. WS	F
GO_BP	GO:0002366	Leukocyte activation involved in immune response	0.000131428	Fcer1g/Cd74/Trex1/Nkg7/Tbx21/Lgals9/Ifi35/Irf8/Ptk2b	9	Down	WM vs. WS	F
KEGG	mmu05165	Human papillomavirus infection	0.0106381	H2-K1/Isg15/H2-D1/Oasl2/H2-Q4/H2-T23/H2-T22/Stat2/Stat1	9	Down	WM vs. WS	F
KEGG	mmu05332	Graft-versus-host disease	6.20645e-08	H2-K1/H2-D1/H2-Q4/H2-T23/Gzmb/H2-Ab1/H2-T22/H2-Eb1/H2-Aa	9	Down	WM vs. WS	F
GO_CC	GO:0010008	Endosome membrane	3.07699e-05	H2-K1/Ifitm3/H2-D1/Vps37b/H2-Q4/H2-T23/Chmp4b/H2-T22/H2-Eb1	9	Down	WM vs. WS	F
GO_BP	GO:0071357	Cellular response to type I interferon	8.38507e-11	Ifitm3/Isg15/Irf7/Zbp1/Oas3/Oas2/Trex1/Stat2/Stat1	9	Down	WM vs. WS	F
GO_BP	GO:0071356	Cellular response to tumor necrosis factor	1.91041e-06	Ccl5/Zfp36/Zfp36l2/Hspa1a/Stat1/Hspa1b/Ccl4/Ccl3/Ptk2b	9	Down	WM vs. WS	F
GO_BP	GO:0060326	Cell chemotaxis	1.42173e-05	S100a9/S100a8/Retnlg/Hmgb2/Thbs1/Anxa1/Cxcl2/Pla2g7/C5ar1	9	Up	WM vs. WS	F
GO_BP	GO:0060326	Cell chemotaxis	9.9405e-05	Ccl5/Nr4a1/Dusp1/Fcer1g/Cd74/Cxcr4/Ccl4/Ccl3/Ptk2b	9	Down	WM vs. WS	F
KEGG	mmu04514	Cell adhesion molecules	0.000113245	H2-K1/H2-D1/Sdc3/H2-Q4/H2-T23/H2-Ab1/H2-T22/H2-Eb1/H2-Aa	9	Down	WM vs. WS	F
GO_BP	GO:0002263	Cell activation involved in immune response	0.000141728	Fcer1g/Cd74/Trex1/Nkg7/Tbx21/Lgals9/Ifi35/Irf8/Ptk2b	9	Down	WM vs. WS	F
GO_BP	GO:0042113	B cell activation	0.000863298	Zfp36l2/Cd74/Cd79a/Tbx21/H2-Ab1/Id2/Irf8/Ptk2b/Gimap1	9	Down	WM vs. WS	F
KEGG	mmu05320	Autoimmune thyroid disease	2.77792e-07	H2-K1/H2-D1/H2-Q4/H2-T23/Gzmb/H2-Ab1/H2-T22/H2-Eb1/H2-Aa	9	Down	WM vs. WS	F
GO_BP	GO:0002474	Antigen processing and presentation of peptide antigen via MHC class I	8.38507e-11	H2-K1/B2m/H2-D1/Fcer1g/H2-Q4/Tap1/Fcgr1/H2-T23/H2-T22	9	Down	WM vs. WS	F
GO_BP	GO:0002478	Antigen processing and presentation of exogenous peptide antigen	1.05683e-12	H2-K1/B2m/Fcer1g/Cd74/Tap1/Fcgr1/H2-Ab1/H2-Eb1/H2-Aa	9	Down	WM vs. WS	F
GO_BP	GO:0019884	Antigen processing and presentation of exogenous antigen	4.95388e-12	H2-K1/B2m/Fcer1g/Cd74/Tap1/Fcgr1/H2-Ab1/H2-Eb1/H2-Aa	9	Down	WM vs. WS	F
GO_MF	GO:0003823	Antigen binding	8.51961e-06	H2-K1/H2-D1/H2-Q4/Tap1/H2-T23/H2-Ab1/H2-T22/H2-Eb1/H2-Aa	9	Down	WM vs. WS	F
KEGG	mmu05330	Allograft rejection	6.20645e-08	H2-K1/H2-D1/H2-Q4/H2-T23/Gzmb/H2-Ab1/H2-T22/H2-Eb1/H2-Aa	9	Down	WM vs. WS	F
KEGG	mmu05416	Viral myocarditis	7.04623e-06	H2-K1/H2-D1/H2-Q4/H2-T23/H2-Ab1/H2-T22/H2-Eb1/H2-Aa	8	Down	WM vs. WS	F
GO_MF	GO:0031625	Ubiquitin protein ligase binding	0.000578127	Isg15/Ifi205/Cxcr4/Ube2l6/Hspa1a/H2-Ab1/Hspa1b/Ptk2b	8	Down	WM vs. WS	F
KEGG	mmu05152	Tuberculosis	0.000592776	Fcer1g/Cd74/Fcgr1/H2-Ab1/H2-Eb1/Stat1/H2-Aa/Il10ra	8	Down	WM vs. WS	F
KEGG	mmu05145	Toxoplasmosis	2.67364e-05	Irgm1/Hspa1a/H2-Ab1/H2-Eb1/Stat1/Hspa1b/H2-Aa/Il10ra	8	Down	WM vs. WS	F
GO_BP	GO:0001913	T cell mediated cytotoxicity	1.97702e-08	H2-K1/B2m/H2-D1/H2-Q4/H2-T23/Serpinb9/Gzmb/H2-T22	8	Down	WM vs. WS	F
GO_BP	GO:0002237	Response to molecule of bacterial origin	0.00243107	B2m/Ccl5/Zfp36/Irgm1/Trim30a/Lgals9/Stat1/Irf8	8	Down	WM vs. WS	F
GO_BP	GO:0032496	Response to lipopolysaccharide	0.00179001	B2m/Ccl5/Zfp36/Irgm1/Trim30a/Lgals9/Stat1/Irf8	8	Down	WM vs. WS	F
GO_BP	GO:1901342	Regulation of vasculature development	6.51236e-05	Ngp/Camp/Thbs1/Gadd45a/Lrg1/Mmp9/Pgk1/C5ar1	8	Up	WM vs. WS	F
GO_BP	GO:1901342	Regulation of vasculature development	0.000513623	Ccl5/Sp100/Cxcr4/Ets1/Spry2/Stat1/Ppp1r15a/Ptk2b	8	Down	WM vs. WS	F
GO_BP	GO:0002709	Regulation of T cell mediated immunity	5.58667e-07	H2-K1/B2m/H2-D1/Rsad2/H2-Q4/H2-T23/Tbx21/H2-T22	8	Down	WM vs. WS	F
GO_BP	GO:0002700	Regulation of production of molecular mediator of immune response	1.32242e-05	B2m/Bst2/Rsad2/Fcer1g/Cd74/Trex1/Tbx21/Gimap3	8	Down	WM vs. WS	F
GO_BP	GO:0045619	Regulation of lymphocyte differentiation	3.33567e-05	Zfp36l2/Cd74/Cd83/Tbx21/Lgals9/Id2/H2-Aa/Gimap3	8	Down	WM vs. WS	F
GO_BP	GO:0050727	Regulation of inflammatory response	0.000119136	S100a9/S100a8/Mmp8/Cd24a/Anxa1/Ier3/Siglece/Pglyrp1	8	Up	WM vs. WS	F
GO_BP	GO:0045646	Regulation of erythrocyte differentiation	1.80331e-09	B2m/Isg15/Zfp36/Ets1/Hspa1a/Id2/Stat1/Hspa1b	8	Down	WM vs. WS	F
GO_BP	GO:0052548	Regulation of endopeptidase activity	0.000133013	S100a9/S100a8/Ltf/Thbs1/Mmp9/Gsn/Birc5/Anp32b	8	Up	WM vs. WS	F
GO_BP	GO:0052548	Regulation of endopeptidase activity	0.00117464	Nr4a1/Ifi204/Serpinb9/Psmb8/Serpinb6b/Stat1/Hspa1b/Psmb9	8	Down	WM vs. WS	F
GO_BP	GO:0051090	Regulation of DNA-binding transcription factor activity	0.00357619	Sp100/Trim30a/Ddit3/Hspa1a/Bhlhe40/Id2/Hspa1b/Il18rap	8	Down	WM vs. WS	F
GO_BP	GO:2000116	Regulation of cysteine-type endopeptidase activity	1.73743e-05	S100a9/S100a8/Ltf/Thbs1/Mmp9/Gsn/Birc5/Anp32b	8	Up	WM vs. WS	F
GO_BP	GO:0045765	Regulation of angiogenesis	6.35145e-05	Ngp/Camp/Thbs1/Gadd45a/Lrg1/Mmp9/Pgk1/C5ar1	8	Up	WM vs. WS	F
GO_BP	GO:0045765	Regulation of angiogenesis	0.000482231	Ccl5/Sp100/Cxcr4/Ets1/Spry2/Stat1/Ppp1r15a/Ptk2b	8	Down	WM vs. WS	F
GO_BP	GO:0072593	Reactive oxygen species metabolic process	1.77549e-05	Eef1a1/Hbb-b1/Mmp8/Lcn2/Thbs1/Gadd45a/Ier3/Cd177	8	Up	WM vs. WS	F
GO_BP	GO:0002711	Positive regulation of T cell mediated immunity	6.16446e-08	H2-K1/B2m/H2-D1/Rsad2/H2-Q4/H2-T23/Tbx21/H2-T22	8	Down	WM vs. WS	F
GO_BP	GO:0001912	Positive regulation of leukocyte mediated cytotoxicity	1.94226e-07	H2-K1/B2m/H2-D1/H2-Q4/H2-T23/H2-T22/Il18rap/Gimap3	8	Down	WM vs. WS	F
GO_BP	GO:0031343	Positive regulation of cell killing	4.27915e-07	H2-K1/B2m/H2-D1/H2-Q4/H2-T23/H2-T22/Il18rap/Gimap3	8	Down	WM vs. WS	F
GO_MF	GO:0061134	Peptidase regulator activity	3.39776e-05	Wfdc21/Ngp/Wfdc17/Fn1/Ltf/Slpi/Birc5/C5ar1	8	Up	WM vs. WS	F
GO_BP	GO:1901361	Organic cyclic compound catabolic process	0.00588395	Zfp36/Zfp36l2/Oas2/Trex1/Hspa1a/Hspa1b/Slfn9/Nt5c3	8	Down	WM vs. WS	F
GO_BP	GO:0034655	Nucleobase-containing compound catabolic process	0.0021891	Zfp36/Zfp36l2/Oas2/Trex1/Hspa1a/Hspa1b/Slfn9/Nt5c3	8	Down	WM vs. WS	F
GO_BP	GO:0007162	Negative regulation of cell adhesion	0.000534715	Dusp1/Cd74/Slfn1/Tbx21/H2-Ab1/Lgals9/H2-Aa/Gimap3	8	Down	WM vs. WS	F
GO_BP	GO:0002228	Natural killer cell mediated immunity	1.21942e-07	Tap1/Clec2d/Nkg7/Serpinb9/Gzmb/Lgals9/Il18rap/Gimap3	8	Down	WM vs. WS	F
GO_BP	GO:0042267	Natural killer cell mediated cytotoxicity	9.53593e-08	Tap1/Clec2d/Nkg7/Serpinb9/Gzmb/Lgals9/Il18rap/Gimap3	8	Down	WM vs. WS	F
GO_CC	GO:0045121	Membrane raft	0.00149219	H2-D1/Ms4a4c/Fcer1g/Fcgr1/Cd79a/Hspa1a/Hspa1b/Ptk2b	8	Down	WM vs. WS	F
GO_CC	GO:0098857	Membrane microdomain	0.00149219	H2-D1/Ms4a4c/Fcer1g/Fcgr1/Cd79a/Hspa1a/Hspa1b/Ptk2b	8	Down	WM vs. WS	F
GO_BP	GO:0030595	Leukocyte chemotaxis	1.53279e-05	S100a9/S100a8/Retnlg/Thbs1/Anxa1/Cxcl2/Pla2g7/C5ar1	8	Up	WM vs. WS	F
GO_MF	GO:0140375	Immune receptor activity	1.89294e-06	Fcer1g/Cd74/Cxcr4/Fcgr1/Il2rb/H2-Eb1/Il18rap/Il10ra	8	Down	WM vs. WS	F
GO_BP	GO:0046700	Heterocycle catabolic process	0.00325664	Zfp36/Zfp36l2/Oas2/Trex1/Hspa1a/Hspa1b/Slfn9/Nt5c3	8	Down	WM vs. WS	F
GO_BP	GO:0097530	Granulocyte migration	1.47614e-06	S100a9/S100a8/Prtn3/Thbs1/Anxa1/Cd177/Cxcl2/C5ar1	8	Up	WM vs. WS	F
GO_BP	GO:0042063	Gliogenesis	0.000119136	S100a9/S100a8/Fn1/Vcan/Anxa1/B4galt6/Vim/C5ar1	8	Up	WM vs. WS	F
GO_BP	GO:0034101	Erythrocyte homeostasis	7.00214e-06	B2m/Isg15/Zfp36/Ets1/Hspa1a/Id2/Stat1/Hspa1b	8	Down	WM vs. WS	F
GO_BP	GO:0030218	Erythrocyte differentiation	4.27501e-06	B2m/Isg15/Zfp36/Ets1/Hspa1a/Id2/Stat1/Hspa1b	8	Down	WM vs. WS	F
GO_MF	GO:0004857	Enzyme inhibitor activity	0.00020687	Wfdc21/Ngp/Wfdc17/Ltf/Anxa1/Slpi/Birc5/C5ar1	8	Up	WM vs. WS	F
GO_BP	GO:0002367	Cytokine production involved in immune response	7.14286e-07	B2m/Bst2/Rsad2/Fcer1g/Cd74/Tbx21/Il18rap/Gimap3	8	Down	WM vs. WS	F
KEGG	mmu04062	Chemokine signaling pathway	0.000831605	Ccl5/Cxcr4/Stat2/Stat1/Ccl4/Ccl3/Ptk2b/Gngt2	8	Down	WM vs. WS	F
GO_BP	GO:0071216	Cellular response to biotic stimulus	0.000863298	B2m/Ccl5/Zfp36/Irgm1/Trim30a/Ddit3/Stat1/Irf8	8	Down	WM vs. WS	F
GO_BP	GO:0044270	Cellular nitrogen compound catabolic process	0.00321735	Zfp36/Zfp36l2/Oas2/Trex1/Hspa1a/Hspa1b/Slfn9/Nt5c3	8	Down	WM vs. WS	F
GO_MF	GO:0030246	Carbohydrate binding	3.39776e-05	Vcan/Cd24a/Chil3/Pygl/Cd93/Gyg/Taldo1/Siglece	8	Up	WM vs. WS	F
GO_BP	GO:0044403	Biological process involved in symbiotic interaction	0.000233914	Ccl5/Ifitm3/Ly6e/Vps37b/Cd74/Gbp9/Trim30a/Chmp4b	8	Down	WM vs. WS	F
GO_BP	GO:0019439	Aromatic compound catabolic process	0.0043099	Zfp36/Zfp36l2/Oas2/Trex1/Hspa1a/Hspa1b/Slfn9/Nt5c3	8	Down	WM vs. WS	F
GO_BP	GO:0002253	Activation of immune response	0.00406448	Zbp1/Ifi204/Ifi205/Fcer1g/Trex1/Trim30a/Cd79a/Znfx1	8	Down	WM vs. WS	F
KEGG	mmu04061	Viral protein interaction with cytokine and cytokine receptor	8.68253e-05	Ccl5/Cxcr4/Il2rb/Ccl4/Ccl3/Il18rap/Il10ra	7	Down	WM vs. WS	F
KEGG	mmu05203	Viral carcinogenesis	0.0106381	H2-K1/H2-D1/Irf7/Sp100/H2-Q4/H2-T23/H2-T22	7	Down	WM vs. WS	F
GO_BP	GO:0032606	Type I interferon production	6.19482e-06	Isg15/Irf7/Oas3/Oas2/Trex1/Stat1/Irf8	7	Down	WM vs. WS	F
GO_MF	GO:0003712	Transcription coregulator activity	0.0218489	Ifi204/Trim30a/Ets1/Hspa1a/Parp14/Cbfa2t3/Parp9	7	Down	WM vs. WS	F
KEGG	mmu04659	Th17 cell differentiation	0.000142711	Fos/Il2rb/Tbx21/H2-Ab1/H2-Eb1/Stat1/H2-Aa	7	Down	WM vs. WS	F
GO_BP	GO:0019693	Ribose phosphate metabolic process	0.00140934	Pygl/Gda/Ier3/Atp5a1/Pgk1/Aprt/Adpgk	7	Up	WM vs. WS	F
GO_BP	GO:0032479	Regulation of type I interferon production	4.95228e-06	Isg15/Irf7/Oas3/Oas2/Trex1/Stat1/Irf8	7	Down	WM vs. WS	F
GO_BP	GO:2000377	Regulation of reactive oxygen species metabolic process	1.73743e-05	Eef1a1/Mmp8/Lcn2/Thbs1/Gadd45a/Ier3/Cd177	7	Up	WM vs. WS	F
GO_BP	GO:0032944	Regulation of mononuclear cell proliferation	0.000820037	Ccl5/Cd74/Slfn1/Lst1/H2-Ab1/Lgals9/H2-Aa	7	Down	WM vs. WS	F
GO_BP	GO:0050670	Regulation of lymphocyte proliferation	0.000753958	Ccl5/Cd74/Slfn1/Lst1/H2-Ab1/Lgals9/H2-Aa	7	Down	WM vs. WS	F
GO_BP	GO:0019216	Regulation of lipid metabolic process	0.00702261	Cd74/Rnf213/Trex1/Id2/Ptk2b/Scd1/Gimap3	7	Down	WM vs. WS	F
GO_BP	GO:0070663	Regulation of leukocyte proliferation	0.00121565	Ccl5/Cd74/Slfn1/Lst1/H2-Ab1/Lgals9/H2-Aa	7	Down	WM vs. WS	F
GO_BP	GO:0002718	Regulation of cytokine production involved in immune response	3.51599e-06	B2m/Bst2/Rsad2/Fcer1g/Cd74/Tbx21/Gimap3	7	Down	WM vs. WS	F
GO_BP	GO:0043281	Regulation of cysteine-type endopeptidase activity involved in apoptotic process	6.35145e-05	S100a9/S100a8/Thbs1/Mmp9/Gsn/Birc5/Anp32b	7	Up	WM vs. WS	F
GO_BP	GO:2001233	Regulation of apoptotic signaling pathway	0.00193412	S100a9/S100a8/Hmgb2/Thbs1/G0s2/Ier3/Mmp9	7	Up	WM vs. WS	F
GO_BP	GO:0097696	Receptor signaling pathway via STAT	0.000293478	Ccl5/Stat2/Parp14/Stat1/Ptk2b/Il10ra/Parp9	7	Down	WM vs. WS	F
GO_BP	GO:0007259	Receptor signaling pathway via JAK-STAT	0.000243532	Ccl5/Stat2/Parp14/Stat1/Ptk2b/Il10ra/Parp9	7	Down	WM vs. WS	F
GO_BP	GO:0051258	Protein polymerization	0.00138592	Tmsb10/Chmp4b/Hspa1a/Tppp3/Evl/Hspa1b/Ptk2b	7	Down	WM vs. WS	F
GO_BP	GO:0061919	Process utilizing autophagic mechanism	0.017386	Rnf213/Irgm1/Trim30a/Chmp4b/Ddit3/Irf8/Il10ra	7	Down	WM vs. WS	F
GO_BP	GO:1903557	Positive regulation of tumor necrosis factor superfamily cytokine production	7.90849e-06	Oas3/Fcer1g/Oas2/Lpl/Lgals9/Ccl4/Ccl3	7	Down	WM vs. WS	F
GO_BP	GO:0032760	Positive regulation of tumor necrosis factor production	7.15838e-06	Oas3/Fcer1g/Oas2/Lpl/Lgals9/Ccl4/Ccl3	7	Down	WM vs. WS	F
GO_BP	GO:0070374	Positive regulation of ERK1 and ERK2 cascade	0.000504152	Ccl5/Cd74/Cxcr4/Spry2/Ccl4/Ccl3/Ptk2b	7	Down	WM vs. WS	F
GO_CC	GO:0045335	Phagocytic vesicle	6.49278e-06	H2-K1/B2m/H2-D1/Irgm1/Tap1/H2-T23/Evl	7	Down	WM vs. WS	F
GO_MF	GO:0030414	Peptidase inhibitor activity	5.80026e-05	Wfdc21/Ngp/Wfdc17/Ltf/Slpi/Birc5/C5ar1	7	Up	WM vs. WS	F
GO_BP	GO:0006753	Nucleoside phosphate metabolic process	0.00277541	Gda/Ier3/Smpdl3a/Atp5a1/Pgk1/Aprt/Adpgk	7	Up	WM vs. WS	F
KEGG	mmu04621	NOD-like receptor signaling pathway	0.00772495	Ccl5/Irf7/Ifi204/Oas3/Oas2/Stat2/Stat1	7	Down	WM vs. WS	F
GO_BP	GO:0050868	Negative regulation of T cell activation	2.36453e-05	Cd74/Slfn1/Tbx21/H2-Ab1/Lgals9/H2-Aa/Gimap3	7	Down	WM vs. WS	F
GO_BP	GO:0045861	Negative regulation of proteolysis	0.00517856	Nr4a1/Cst3/Ifi204/Serpinb9/Serpinb6b/Hspa1b/Ppp1r15a	7	Down	WM vs. WS	F
GO_BP	GO:1903038	Negative regulation of leukocyte cell-cell adhesion	4.39262e-05	Cd74/Slfn1/Tbx21/H2-Ab1/Lgals9/H2-Aa/Gimap3	7	Down	WM vs. WS	F
GO_BP	GO:0051346	Negative regulation of hydrolase activity	0.00124579	Ngp/Ltf/Thbs1/Anxa1/Mmp9/Slpi/Birc5	7	Up	WM vs. WS	F
GO_BP	GO:0022408	Negative regulation of cell-cell adhesion	0.000315357	Cd74/Slfn1/Tbx21/H2-Ab1/Lgals9/H2-Aa/Gimap3	7	Down	WM vs. WS	F
GO_BP	GO:0097529	Myeloid leukocyte migration	0.000534715	Ccl5/Dusp1/Fcer1g/Cd74/Ccl4/Ccl3/Ptk2b	7	Down	WM vs. WS	F
GO_BP	GO:0002274	Myeloid leukocyte activation	0.00021062	Camp/Fn1/Mmp8/Thbs1/Anxa1/Cd177/C5ar1	7	Up	WM vs. WS	F
GO_BP	GO:0002274	Myeloid leukocyte activation	0.00120209	Ccl5/Fcer1g/Trex1/Lgals9/Ifi35/Il18rap/Gimap3	7	Down	WM vs. WS	F
GO_BP	GO:0071674	Mononuclear cell migration	0.000156474	Ccl5/Dusp1/Tbx21/Lgals9/Ccl4/Ccl3/Ptk2b	7	Down	WM vs. WS	F
GO_CC	GO:0045121	Membrane raft	0.00303367	Prtn3/Cd24a/Tubb5/Atp5a1/Cd14/Pgk1/Cd177	7	Up	WM vs. WS	F
GO_CC	GO:0098857	Membrane microdomain	0.00303367	Prtn3/Cd24a/Tubb5/Atp5a1/Cd14/Pgk1/Cd177	7	Up	WM vs. WS	F
KEGG	mmu04010	MAPK signaling pathway	0.0369713	Nr4a1/Fos/Dusp1/Dusp2/Ddit3/Hspa1a/Hspa1b	7	Down	WM vs. WS	F
GO_BP	GO:0051235	Maintenance of location	0.00414452	Tmsb10/Sp100/Rnf213/Ddit3/Lpl/Lgals9/Ptk2b	7	Down	WM vs. WS	F
KEGG	mmu05417	Lipid and atherosclerosis	0.00812057	Ccl5/Irf7/Fos/Ddit3/Hspa1a/Hspa1b/Ccl3	7	Down	WM vs. WS	F
GO_BP	GO:0030595	Leukocyte chemotaxis	0.000513035	Ccl5/Dusp1/Fcer1g/Cd74/Ccl4/Ccl3/Ptk2b	7	Down	WM vs. WS	F
GO_BP	GO:0006091	Generation of precursor metabolites and energy	0.00248421	Pygl/Ier3/Atp5a1/Pgk1/Gyg/Taldo1/Adpgk	7	Up	WM vs. WS	F
GO_MF	GO:0001664	G protein-coupled receptor binding	0.00333276	Ccl5/Rtp4/Fcgr1/Hspa1a/Hspa1b/Ccl4/Ccl3	7	Down	WM vs. WS	F
GO_MF	GO:0061135	Endopeptidase regulator activity	5.86394e-05	Wfdc21/Ngp/Wfdc17/Ltf/Slpi/Birc5/C5ar1	7	Up	WM vs. WS	F
GO_MF	GO:0004866	Endopeptidase inhibitor activity	5.80026e-05	Wfdc21/Ngp/Wfdc17/Ltf/Slpi/Birc5/C5ar1	7	Up	WM vs. WS	F
GO_CC	GO:0030139	Endocytic vesicle	0.000254155	H2-K1/B2m/H2-D1/Irgm1/Tap1/H2-T23/Evl	7	Down	WM vs. WS	F
KEGG	mmu04060	Cytokine-cytokine receptor interaction	0.036603	Ccl5/Cxcr4/Il2rb/Ccl4/Ccl3/Il18rap/Il10ra	7	Down	WM vs. WS	F
KEGG	mmu04218	Cellular senescence	0.00339911	H2-K1/H2-D1/Zfp36l2/H2-Q4/H2-T23/Ets1/H2-T22	7	Down	WM vs. WS	F
GO_BP	GO:0071219	Cellular response to molecule of bacterial origin	0.0026679	B2m/Ccl5/Zfp36/Irgm1/Trim30a/Stat1/Irf8	7	Down	WM vs. WS	F
GO_BP	GO:0071222	Cellular response to lipopolysaccharide	0.00228735	B2m/Ccl5/Zfp36/Irgm1/Trim30a/Stat1/Irf8	7	Down	WM vs. WS	F
GO_BP	GO:0035458	Cellular response to interferon-beta	1.05754e-07	Ifi204/Ifit3/Ifi205/Irgm1/Trex1/Ifi47/Stat1	7	Down	WM vs. WS	F
GO_BP	GO:0030183	B cell differentiation	0.000124872	Zfp36l2/Cd79a/H2-Ab1/Id2/Irf8/Ptk2b/Gimap1	7	Down	WM vs. WS	F
GO_BP	GO:0006914	Autophagy	0.017386	Rnf213/Irgm1/Trim30a/Chmp4b/Ddit3/Irf8/Il10ra	7	Down	WM vs. WS	F
GO_BP	GO:0019885	Antigen processing and presentation of endogenous peptide antigen via MHC class I	1.24292e-08	H2-K1/B2m/H2-D1/H2-Q4/Tap1/H2-T23/H2-T22	7	Down	WM vs. WS	F
GO_BP	GO:0002483	Antigen processing and presentation of endogenous peptide antigen	1.24292e-08	H2-K1/B2m/H2-D1/H2-Q4/Tap1/H2-T23/H2-T22	7	Down	WM vs. WS	F
GO_BP	GO:0019883	Antigen processing and presentation of endogenous antigen	1.97702e-08	H2-K1/B2m/H2-D1/H2-Q4/Tap1/H2-T23/H2-T22	7	Down	WM vs. WS	F
GO_BP	GO:0001667	Ameboidal-type cell migration	0.00277541	Fn1/Lcn2/Thbs1/Gadd45a/Anxa1/Mmp9/Atp5a1	7	Up	WM vs. WS	F
GO_BP	GO:0046631	Alpha-beta T cell activation	0.0001719	Rsad2/Nkg7/Cd83/Tbx21/H2-Ab1/Lgals9/Gimap3	7	Down	WM vs. WS	F
KEGG	mmu04620	Toll-like receptor signaling pathway	0.000831605	Ccl5/Irf7/Fos/Stat1/Ccl4/Ccl3	6	Down	WM vs. WS	F
GO_BP	GO:0090130	Tissue migration	0.00279889	Lcn2/Thbs1/Gadd45a/Anxa1/Mmp9/Atp5a1	6	Up	WM vs. WS	F
GO_BP	GO:0001659	Temperature homeostasis	0.00122664	Plac8/Ccl5/Cxcr4/Ddit3/Scd1/Gimap3	6	Down	WM vs. WS	F
GO_MF	GO:0046979	TAP2 binding	7.30951e-08	H2-K1/H2-D1/H2-Q4/Tap1/H2-T23/H2-T22	6	Down	WM vs. WS	F
GO_MF	GO:0046978	TAP1 binding	7.30951e-08	H2-K1/H2-D1/H2-Q4/Tap1/H2-T23/H2-T22	6	Down	WM vs. WS	F
GO_MF	GO:0046977	TAP binding	7.30951e-08	H2-K1/H2-D1/H2-Q4/Tap1/H2-T23/H2-T22	6	Down	WM vs. WS	F
GO_MF	GO:0042608	T cell receptor binding	1.947e-07	H2-K1/H2-D1/H2-Q4/H2-T23/H2-T22/H2-Eb1	6	Down	WM vs. WS	F
GO_BP	GO:0042098	T cell proliferation	0.00282306	Ccl5/Cxcr4/Slfn1/H2-Ab1/Lgals9/H2-Aa	6	Down	WM vs. WS	F
GO_BP	GO:0006401	RNA catabolic process	0.00770351	Zfp36/Zfp36l2/Oas2/Hspa1a/Hspa1b/Slfn9	6	Down	WM vs. WS	F
GO_BP	GO:0009259	Ribonucleotide metabolic process	0.00482502	Gda/Ier3/Atp5a1/Pgk1/Aprt/Adpgk	6	Up	WM vs. WS	F
KEGG	mmu05323	Rheumatoid arthritis	0.000432634	Ccl5/Fos/H2-Ab1/H2-Eb1/Ccl3/H2-Aa	6	Down	WM vs. WS	F
GO_BP	GO:0010038	Response to metal ion	0.00246209	Fn1/Thbs1/Mt1/Mmp9/Glud1/Gsn	6	Up	WM vs. WS	F
GO_BP	GO:0009991	Response to extracellular stimulus	0.0318911	Zfp36/Fos/Ifi204/Ddit3/Lpl/Atf3	6	Down	WM vs. WS	F
GO_BP	GO:1990868	Response to chemokine	9.58758e-06	Ccl5/Dusp1/Cxcr4/Ccl4/Ccl3/Ptk2b	6	Down	WM vs. WS	F
GO_BP	GO:0060338	Regulation of type I interferon-mediated signaling pathway	5.46708e-07	Isg15/Irf7/Zbp1/Oas3/Trex1/Stat2	6	Down	WM vs. WS	F
GO_BP	GO:0006417	Regulation of translation	0.00653354	S100a9/Hbb-b1/Pabpc1/Rbm3/Thbs1/Vim	6	Up	WM vs. WS	F
GO_BP	GO:0001914	Regulation of T cell mediated cytotoxicity	3.25558e-06	H2-K1/B2m/H2-D1/H2-Q4/H2-T23/H2-T22	6	Down	WM vs. WS	F
GO_BP	GO:0045580	Regulation of T cell differentiation	0.000728224	Cd74/Cd83/Tbx21/Lgals9/H2-Aa/Gimap3	6	Down	WM vs. WS	F
GO_BP	GO:0032271	Regulation of protein polymerization	0.00200562	Tmsb10/Hspa1a/Tppp3/Evl/Hspa1b/Ptk2b	6	Down	WM vs. WS	F
GO_BP	GO:0042176	Regulation of protein catabolic process	0.0281929	Trim30a/Hspa1a/Hspa1b/Cbfa2t3/Ptk2b/Samd9l	6	Down	WM vs. WS	F
GO_BP	GO:0062207	Regulation of pattern recognition receptor signaling pathway	6.38727e-05	Irf7/Rsad2/Trim30a/Hspa1a/Ifi35/Hspa1b	6	Down	WM vs. WS	F
GO_BP	GO:1901214	Regulation of neuron death	0.0279703	Ccl5/Fos/Chmp4b/Ddit3/Ccl3/Ptk2b	6	Down	WM vs. WS	F
GO_BP	GO:0002715	Regulation of natural killer cell mediated immunity	6.19482e-06	Tap1/Clec2d/Serpinb9/Lgals9/Il18rap/Gimap3	6	Down	WM vs. WS	F
GO_BP	GO:0042269	Regulation of natural killer cell mediated cytotoxicity	4.95228e-06	Tap1/Clec2d/Serpinb9/Lgals9/Il18rap/Gimap3	6	Down	WM vs. WS	F
GO_BP	GO:0002761	Regulation of myeloid leukocyte differentiation	0.000293478	Ccl5/Fos/Cd74/Clec2d/Id2/Ccl3	6	Down	WM vs. WS	F
GO_BP	GO:0045598	Regulation of fat cell differentiation	0.000427475	Zfp36/Zfp36l2/Ddit3/Lpl/Id2/Metrnl	6	Down	WM vs. WS	F
GO_BP	GO:0010632	Regulation of epithelial cell migration	0.00116421	Lcn2/Thbs1/Gadd45a/Anxa1/Mmp9/Atp5a1	6	Up	WM vs. WS	F
GO_BP	GO:0051101	Regulation of DNA binding	0.000196418	Gzma/Sp100/Ifi204/Ddit3/Lgals9/Id2	6	Down	WM vs. WS	F
GO_BP	GO:2000112	Regulation of cellular macromolecule biosynthetic process	0.0129091	S100a9/Hbb-b1/Pabpc1/Rbm3/Thbs1/Vim	6	Up	WM vs. WS	F
GO_BP	GO:0034248	Regulation of cellular amide metabolic process	0.0107139	S100a9/Hbb-b1/Pabpc1/Rbm3/Thbs1/Vim	6	Up	WM vs. WS	F
GO_BP	GO:2001233	Regulation of apoptotic signaling pathway	0.0318911	Sp100/Cd74/Ddit3/Hspa1a/Hspa1b/Atf3	6	Down	WM vs. WS	F
GO_BP	GO:0072521	Purine-containing compound metabolic process	0.00640757	Gda/Ier3/Atp5a1/Pgk1/Aprt/Adpgk	6	Up	WM vs. WS	F
GO_BP	GO:0009150	Purine ribonucleotide metabolic process	0.00391857	Gda/Ier3/Atp5a1/Pgk1/Aprt/Adpgk	6	Up	WM vs. WS	F
GO_BP	GO:0006163	Purine nucleotide metabolic process	0.00495562	Gda/Ier3/Atp5a1/Pgk1/Aprt/Adpgk	6	Up	WM vs. WS	F
GO_BP	GO:0001916	Positive regulation of T cell mediated cytotoxicity	1.63472e-06	H2-K1/B2m/H2-D1/H2-Q4/H2-T23/H2-T22	6	Down	WM vs. WS	F
GO_BP	GO:0045862	Positive regulation of proteolysis	0.0191135	Ifi204/Hspa1a/Stat1/Hspa1b/Cbfa2t3/Ptk2b	6	Down	WM vs. WS	F
GO_BP	GO:0031334	Positive regulation of protein-containing complex assembly	0.00186231	Isg15/Hspa1a/Tppp3/Evl/Hspa1b/Ptk2b	6	Down	WM vs. WS	F
GO_BP	GO:0002702	Positive regulation of production of molecular mediator of immune response	0.000180433	B2m/Rsad2/Fcer1g/Cd74/Tbx21/Gimap3	6	Down	WM vs. WS	F
GO_BP	GO:0045648	Positive regulation of erythrocyte differentiation	7.76984e-08	Isg15/Ets1/Hspa1a/Id2/Stat1/Hspa1b	6	Down	WM vs. WS	F
GO_BP	GO:0051091	Positive regulation of DNA-binding transcription factor activity	0.0063979	Sp100/Trim30a/Ddit3/Hspa1a/Hspa1b/Il18rap	6	Down	WM vs. WS	F
GO_BP	GO:0002720	Positive regulation of cytokine production involved in immune response	6.19482e-06	B2m/Rsad2/Fcer1g/Cd74/Tbx21/Gimap3	6	Down	WM vs. WS	F
GO_BP	GO:0009117	Nucleotide metabolic process	0.0104576	Gda/Ier3/Atp5a1/Pgk1/Aprt/Adpgk	6	Up	WM vs. WS	F
GO_CC	GO:0005635	Nuclear envelope	0.0376101	Nr4a1/Cst3/Shisa5/Phf11b/Dusp2/Chmp4b	6	Down	WM vs. WS	F
GO_BP	GO:1990266	Neutrophil migration	6.35145e-05	S100a9/S100a8/Prtn3/Cd177/Cxcl2/C5ar1	6	Up	WM vs. WS	F
GO_BP	GO:0070997	Neuron death	0.0418601	Ccl5/Fos/Chmp4b/Ddit3/Ccl3/Ptk2b	6	Down	WM vs. WS	F
GO_BP	GO:0032102	Negative regulation of response to external stimulus	0.00684209	Ltf/Cd24a/Thbs1/Ier3/Siglece/Pglyrp1	6	Up	WM vs. WS	F
GO_BP	GO:0045861	Negative regulation of proteolysis	0.00452601	Ngp/Ltf/Thbs1/Mmp9/Slpi/Birc5	6	Up	WM vs. WS	F
GO_BP	GO:0042326	Negative regulation of phosphorylation	0.0302746	Dusp1/Slfn1/Parp14/Spry2/Ppp1r15a/Cbfa2t3	6	Down	WM vs. WS	F
GO_BP	GO:0010563	Negative regulation of phosphorus metabolic process	0.0487398	Dusp1/Slfn1/Parp14/Spry2/Ppp1r15a/Cbfa2t3	6	Down	WM vs. WS	F
GO_BP	GO:0045936	Negative regulation of phosphate metabolic process	0.0487398	Dusp1/Slfn1/Parp14/Spry2/Ppp1r15a/Cbfa2t3	6	Down	WM vs. WS	F
GO_BP	GO:0010466	Negative regulation of peptidase activity	0.00155587	Ngp/Ltf/Thbs1/Mmp9/Slpi/Birc5	6	Up	WM vs. WS	F
GO_BP	GO:0010466	Negative regulation of peptidase activity	0.00549228	Nr4a1/Cst3/Ifi204/Serpinb9/Serpinb6b/Hspa1b	6	Down	WM vs. WS	F
GO_BP	GO:0002704	Negative regulation of leukocyte mediated immunity	1.30417e-05	Bst2/Tap1/Clec2d/Serpinb9/Tbx21/Lgals9	6	Down	WM vs. WS	F
GO_BP	GO:0002698	Negative regulation of immune effector process	0.000220646	Bst2/Tap1/Clec2d/Serpinb9/Tbx21/Lgals9	6	Down	WM vs. WS	F
GO_BP	GO:0001818	Negative regulation of cytokine production	0.00246209	Fn1/Mmp8/Cd24a/Thbs1/Anxa1/Pglyrp1	6	Up	WM vs. WS	F
GO_BP	GO:0051100	Negative regulation of binding	0.000757702	B2m/Gzma/Sp100/Ifi204/Ddit3/Id2	6	Down	WM vs. WS	F
GO_MF	GO:0046703	Natural killer cell lectin-like receptor binding	5.12945e-07	H2-K1/H2-D1/H2-Q4/Clec2d/H2-T23/H2-T22	6	Down	WM vs. WS	F
GO_CC	GO:0005771	Multivesicular body	4.96906e-06	Bst2/Cst3/Cd74/Chmp4b/Cd79a/H2-Ab1	6	Down	WM vs. WS	F
GO_BP	GO:0052126	Movement in host environment	0.000220646	Ifitm3/Ly6e/Vps37b/Cd74/Trim30a/Chmp4b	6	Down	WM vs. WS	F
GO_CC	GO:0042612	MHC class I protein complex	5.28328e-08	H2-K1/B2m/H2-D1/H2-Q4/H2-T23/H2-T22	6	Down	WM vs. WS	F
GO_MF	GO:0042288	MHC class I protein binding	6.21731e-07	H2-K1/H2-D1/H2-Q4/Tap1/H2-T23/H2-T22	6	Down	WM vs. WS	F
GO_BP	GO:0072676	Lymphocyte migration	8.93848e-05	Ccl5/Tbx21/Lgals9/Ccl4/Ccl3/Ptk2b	6	Down	WM vs. WS	F
GO_BP	GO:0007159	Leukocyte cell-cell adhesion	0.00578496	S100a9/S100a8/Cd24a/Thbs1/Anxa1/Cd177	6	Up	WM vs. WS	F
KEGG	mmu05140	Leishmaniasis	0.000142497	Fos/Fcgr1/H2-Ab1/H2-Eb1/Stat1/H2-Aa	6	Down	WM vs. WS	F
GO_CC	GO:0031300	Intrinsic component of organelle membrane	0.0206934	H2-K1/B2m/H2-D1/Tap1/H2-T23/Scd1	6	Down	WM vs. WS	F
GO_CC	GO:0031227	Intrinsic component of endoplasmic reticulum membrane	0.000448086	H2-K1/B2m/H2-D1/Tap1/H2-T23/Scd1	6	Down	WM vs. WS	F
GO_BP	GO:0032635	Interleukin-6 production	0.000876627	Fcer1g/Cd74/Trim30a/Lpl/Lgals9/Il18rap	6	Down	WM vs. WS	F
GO_BP	GO:0032609	Interferon-gamma production	0.000293478	Isg15/Ddit3/Lgals9/Irf8/Il18rap/Gimap3	6	Down	WM vs. WS	F
GO_CC	GO:0031301	Integral component of organelle membrane	0.0167356	H2-K1/B2m/H2-D1/Tap1/H2-T23/Scd1	6	Down	WM vs. WS	F
GO_CC	GO:0030176	Integral component of endoplasmic reticulum membrane	0.000354056	H2-K1/B2m/H2-D1/Tap1/H2-T23/Scd1	6	Down	WM vs. WS	F
KEGG	mmu05321	Inflammatory bowel disease	8.59998e-05	Tbx21/H2-Ab1/H2-Eb1/Stat1/H2-Aa/Il18rap	6	Down	WM vs. WS	F
GO_BP	GO:0002381	Immunoglobulin production involved in immunoglobulin-mediated immune response	2.16727e-05	B2m/Trex1/Tbx21/H2-Ab1/H2-Eb1/H2-Aa	6	Down	WM vs. WS	F
GO_BP	GO:0002377	Immunoglobulin production	0.00725035	B2m/Trex1/Tbx21/H2-Ab1/H2-Eb1/H2-Aa	6	Down	WM vs. WS	F
GO_MF	GO:0032561	Guanyl ribonucleotide binding	0.0235205	Irgm1/Gbp9/Gimap4/Gimap6/Gimap1/Gimap3	6	Down	WM vs. WS	F
GO_MF	GO:0019001	Guanyl nucleotide binding	0.0235205	Irgm1/Gbp9/Gimap4/Gimap6/Gimap1/Gimap3	6	Down	WM vs. WS	F
GO_MF	GO:0005525	GTP binding	0.0210754	Irgm1/Gbp9/Gimap4/Gimap6/Gimap1/Gimap3	6	Down	WM vs. WS	F
GO_BP	GO:0071621	Granulocyte chemotaxis	6.35145e-05	S100a9/S100a8/Thbs1/Anxa1/Cxcl2/C5ar1	6	Up	WM vs. WS	F
GO_CC	GO:0000139	Golgi membrane	0.00574612	H2-K1/H2-D1/H2-Q4/Irgm1/H2-T23/H2-T22	6	Down	WM vs. WS	F
GO_MF	GO:0005539	Glycosaminoglycan binding	0.00061618	Fn1/Vcan/Ltf/Thbs1/Jchain/Pglyrp1	6	Up	WM vs. WS	F
GO_BP	GO:0090132	Epithelium migration	0.00277541	Lcn2/Thbs1/Gadd45a/Anxa1/Mmp9/Atp5a1	6	Up	WM vs. WS	F
GO_BP	GO:0010631	Epithelial cell migration	0.00277541	Lcn2/Thbs1/Gadd45a/Anxa1/Mmp9/Atp5a1	6	Up	WM vs. WS	F
GO_MF	GO:0004857	Enzyme inhibitor activity	0.0308953	Bst2/Cst3/Serpinb9/Serpinb6b/Parp9/Dtx3l	6	Down	WM vs. WS	F
GO_CC	GO:0031901	Early endosome membrane	3.76225e-05	H2-K1/Ifitm3/H2-D1/H2-Q4/H2-T23/H2-T22	6	Down	WM vs. WS	F
KEGG	mmu05171	Coronavirus disease - COVID-19	0.053764	Isg15/Fos/Oas3/Oas2/Stat2/Stat1	6	Down	WM vs. WS	F
GO_CC	GO:0062023	Collagen-containing extracellular matrix	0.013275	Fn1/Vcan/Tgfbi/Thbs1/Anxa1/Mmp9	6	Up	WM vs. WS	F
GO_BP	GO:1990869	Cellular response to chemokine	9.58758e-06	Ccl5/Dusp1/Cxcr4/Ccl4/Ccl3/Ptk2b	6	Down	WM vs. WS	F
GO_BP	GO:0035710	CD4-positive, alpha-beta T cell activation	0.000129145	Rsad2/Nkg7/Cd83/Tbx21/Lgals9/Gimap3	6	Down	WM vs. WS	F
GO_BP	GO:0044403	Biological process involved in symbiotic interaction	0.00187295	Camp/Fn1/Ltf/Ifitm1/Gsn/Pglyrp1	6	Up	WM vs. WS	F
GO_BP	GO:0051701	Biological process involved in interaction with host	0.000456142	Ifitm3/Ly6e/Vps37b/Cd74/Trim30a/Chmp4b	6	Down	WM vs. WS	F
GO_BP	GO:0061844	Antimicrobial humoral immune response mediated by antimicrobial peptide	6.82712e-05	S100a9/Camp/Hmgn2/Ltf/Cxcl2/Pglyrp1	6	Up	WM vs. WS	F
GO_BP	GO:0002475	Antigen processing and presentation via MHC class Ib	3.51493e-07	H2-K1/B2m/H2-D1/H2-Q4/H2-T23/H2-T22	6	Down	WM vs. WS	F
GO_BP	GO:0002504	Antigen processing and presentation of peptide or polysaccharide antigen via MHC class II	3.13989e-08	B2m/Fcer1g/Cd74/H2-Ab1/H2-Eb1/H2-Aa	6	Down	WM vs. WS	F
GO_BP	GO:0002495	Antigen processing and presentation of peptide antigen via MHC class II	1.95847e-08	B2m/Fcer1g/Cd74/H2-Ab1/H2-Eb1/H2-Aa	6	Down	WM vs. WS	F
GO_BP	GO:0002428	Antigen processing and presentation of peptide antigen via MHC class Ib	1.92964e-07	H2-K1/B2m/H2-D1/H2-Q4/H2-T23/H2-T22	6	Down	WM vs. WS	F
GO_BP	GO:0019886	Antigen processing and presentation of exogenous peptide antigen via MHC class II	6.07996e-09	B2m/Fcer1g/Cd74/H2-Ab1/H2-Eb1/H2-Aa	6	Down	WM vs. WS	F
GO_BP	GO:0019731	Antibacterial humoral response	1.83642e-05	Wfdc21/Camp/Wfdc17/Ltf/Jchain/Slpi	6	Up	WM vs. WS	F
GO_BP	GO:0001667	Ameboidal-type cell migration	0.0469467	Sp100/Nr4a1/Cxcr4/Ets1/Evl/Ptk2b	6	Down	WM vs. WS	F
GO_MF	GO:0071889	14-3-3 protein binding	1.89294e-06	H2-K1/H2-D1/Zfp36/H2-Q4/H2-T23/H2-T22	6	Down	WM vs. WS	F
GO_BP	GO:0042060	Wound healing	0.0211696	S100a9/Actg1/Fn1/Thbs1/Anxa1	5	Up	WM vs. WS	F
GO_BP	GO:0071706	Tumor necrosis factor superfamily cytokine production	0.00277541	Mmp8/Ltf/Cd24a/Thbs1/Cd14	5	Up	WM vs. WS	F
GO_BP	GO:0032640	Tumor necrosis factor production	0.0027614	Mmp8/Ltf/Cd24a/Thbs1/Cd14	5	Up	WM vs. WS	F
GO_BP	GO:0002224	Toll-like receptor signaling pathway	0.00147502	Irf7/Rsad2/Trim30a/Lgals9/Ifi35	5	Down	WM vs. WS	F
GO_BP	GO:0090130	Tissue migration	0.0432622	Sp100/Nr4a1/Ets1/Evl/Ptk2b	5	Down	WM vs. WS	F
GO_CC	GO:0030141	Secretory granule	0.0307342	Camp/Prtn3/Ltf/Thbs1/Cd177	5	Up	WM vs. WS	F
GO_CC	GO:0090575	RNA polymerase II transcription regulator complex	0.015476	Fos/Ddit3/Stat2/Stat1/Atf3	5	Down	WM vs. WS	F
GO_BP	GO:0006986	Response to unfolded protein	0.00121565	Ddit3/Hspa1a/Hspa1b/Ppp1r15a/Atf3	5	Down	WM vs. WS	F
GO_BP	GO:0035966	Response to topologically incorrect protein	0.00238557	Ddit3/Hspa1a/Hspa1b/Ppp1r15a/Atf3	5	Down	WM vs. WS	F
GO_BP	GO:0009266	Response to temperature stimulus	0.00503253	Plac8/Cxcr4/Hspa1a/Hspa1b/Metrnl	5	Down	WM vs. WS	F
GO_BP	GO:1903555	Regulation of tumor necrosis factor superfamily cytokine production	0.00265138	Mmp8/Ltf/Cd24a/Thbs1/Cd14	5	Up	WM vs. WS	F
GO_BP	GO:0032680	Regulation of tumor necrosis factor production	0.0025008	Mmp8/Ltf/Cd24a/Thbs1/Cd14	5	Up	WM vs. WS	F
GO_BP	GO:0042129	Regulation of T cell proliferation	0.00703026	Ccl5/Slfn1/H2-Ab1/Lgals9/H2-Aa	5	Down	WM vs. WS	F
GO_BP	GO:1903034	Regulation of response to wounding	0.00222212	S100a9/Actg1/Cd24a/Thbs1/Anxa1	5	Up	WM vs. WS	F
GO_BP	GO:0031396	Regulation of protein ubiquitination	0.0129137	Isg15/Hspa1a/Spry2/Hspa1b/Dtx3l	5	Down	WM vs. WS	F
GO_BP	GO:0031647	Regulation of protein stability	0.0416406	Cd74/Irgm1/Trex1/Hspa1a/Hspa1b	5	Down	WM vs. WS	F
GO_BP	GO:1903320	Regulation of protein modification by small protein conjugation or removal	0.0207324	Isg15/Hspa1a/Spry2/Hspa1b/Dtx3l	5	Down	WM vs. WS	F
GO_BP	GO:0050730	Regulation of peptidyl-tyrosine phosphorylation	0.0246274	Ccl5/Cd74/Parp14/Ptk2b/Parp9	5	Down	WM vs. WS	F
GO_BP	GO:0045664	Regulation of neuron differentiation	0.0175407	B2m/Ccl5/Hspa1a/Id2/Hspa1b	5	Down	WM vs. WS	F
GO_BP	GO:1901990	Regulation of mitotic cell cycle phase transition	0.0117969	Anxa1/Ube2c/Ier3/Birc5/Anp32b	5	Up	WM vs. WS	F
GO_BP	GO:0007346	Regulation of mitotic cell cycle	0.0418193	Anxa1/Ube2c/Ier3/Birc5/Anp32b	5	Up	WM vs. WS	F
GO_BP	GO:0002685	Regulation of leukocyte migration	0.00452601	Thbs1/Anxa1/Mmp9/Pla2g7/C5ar1	5	Up	WM vs. WS	F
GO_BP	GO:0002685	Regulation of leukocyte migration	0.0144999	Ccl5/Dusp1/Cd74/Lgals9/Ptk2b	5	Down	WM vs. WS	F
GO_BP	GO:0032675	Regulation of interleukin-6 production	0.00462555	Fcer1g/Cd74/Trim30a/Lpl/Lgals9	5	Down	WM vs. WS	F
GO_BP	GO:0032652	Regulation of interleukin-1 production	0.00114313	Ifi204/Ifi205/Lpl/Lgals9/Ccl3	5	Down	WM vs. WS	F
GO_BP	GO:0032649	Regulation of interferon-gamma production	0.0015088	Isg15/Ddit3/Lgals9/Irf8/Gimap3	5	Down	WM vs. WS	F
GO_BP	GO:1903706	Regulation of hemopoiesis	0.024883	Hmgb2/Cd24a/Anxa1/Mafb/Pglyrp1	5	Up	WM vs. WS	F
GO_BP	GO:0050678	Regulation of epithelial cell proliferation	0.0255584	Hmgb2/Thbs1/Lrg1/Atp5a1/Birc5	5	Up	WM vs. WS	F
GO_BP	GO:0010594	Regulation of endothelial cell migration	0.00222212	Lcn2/Thbs1/Gadd45a/Anxa1/Atp5a1	5	Up	WM vs. WS	F
GO_BP	GO:2000116	Regulation of cysteine-type endopeptidase activity	0.0174307	Nr4a1/Ifi204/Stat1/Hspa1b/Psmb9	5	Down	WM vs. WS	F
GO_BP	GO:0050920	Regulation of chemotaxis	0.0149786	Ccl5/Dusp1/Cd74/Cxcr4/Ptk2b	5	Down	WM vs. WS	F
GO_BP	GO:0032642	Regulation of chemokine production	0.000947484	Ccl5/Oas3/Cd74/Lpl/Lgals9	5	Down	WM vs. WS	F
GO_BP	GO:1901987	Regulation of cell cycle phase transition	0.0248646	Anxa1/Ube2c/Ier3/Birc5/Anp32b	5	Up	WM vs. WS	F
GO_BP	GO:0010506	Regulation of autophagy	0.0303632	Irgm1/Trim30a/Chmp4b/Ddit3/Il10ra	5	Down	WM vs. WS	F
GO_BP	GO:0046634	Regulation of alpha-beta T cell activation	0.00110626	Cd83/Tbx21/H2-Ab1/Lgals9/Gimap3	5	Down	WM vs. WS	F
GO_BP	GO:0050821	Protein stabilization	0.0081282	Cd74/Irgm1/Trex1/Hspa1a/Hspa1b	5	Down	WM vs. WS	F
GO_MF	GO:0046982	Protein heterodimerization activity	0.0366625	Nr4a1/Fcer1g/Ddit3/Bhlhe40/Atf3	5	Down	WM vs. WS	F
GO_BP	GO:1904018	Positive regulation of vasculature development	0.00246209	Camp/Thbs1/Lrg1/Mmp9/C5ar1	5	Up	WM vs. WS	F
GO_BP	GO:0032481	Positive regulation of type I interferon production	0.000131428	Isg15/Irf7/Oas3/Oas2/Stat1	5	Down	WM vs. WS	F
GO_BP	GO:0045582	Positive regulation of T cell differentiation	0.000800573	Cd74/Cd83/Lgals9/H2-Aa/Gimap3	5	Down	WM vs. WS	F
GO_BP	GO:1903036	Positive regulation of response to wounding	8.53467e-05	S100a9/Actg1/Cd24a/Thbs1/Anxa1	5	Up	WM vs. WS	F
GO_BP	GO:2000379	Positive regulation of reactive oxygen species metabolic process	9.29458e-05	Mmp8/Lcn2/Thbs1/Gadd45a/Cd177	5	Up	WM vs. WS	F
GO_BP	GO:0032273	Positive regulation of protein polymerization	0.000497802	Hspa1a/Tppp3/Evl/Hspa1b/Ptk2b	5	Down	WM vs. WS	F
GO_BP	GO:0045732	Positive regulation of protein catabolic process	0.0139919	Trim30a/Hspa1a/Hspa1b/Cbfa2t3/Ptk2b	5	Down	WM vs. WS	F
GO_BP	GO:0050731	Positive regulation of peptidyl-tyrosine phosphorylation	0.00775347	Ccl5/Cd74/Parp14/Ptk2b/Parp9	5	Down	WM vs. WS	F
GO_BP	GO:0002763	Positive regulation of myeloid leukocyte differentiation	0.000156474	Ccl5/Fos/Cd74/Id2/Ccl3	5	Down	WM vs. WS	F
GO_BP	GO:0045621	Positive regulation of lymphocyte differentiation	0.00138592	Cd74/Cd83/Lgals9/H2-Aa/Gimap3	5	Down	WM vs. WS	F
GO_BP	GO:0032732	Positive regulation of interleukin-1 production	0.000173775	Ifi204/Ifi205/Lpl/Lgals9/Ccl3	5	Down	WM vs. WS	F
GO_BP	GO:0010634	Positive regulation of epithelial cell migration	0.00150975	Lcn2/Thbs1/Anxa1/Mmp9/Atp5a1	5	Up	WM vs. WS	F
GO_BP	GO:0051054	Positive regulation of DNA metabolic process	0.0357919	Cst3/Tbx21/Ptk2b/Parp9/Dtx3l	5	Down	WM vs. WS	F
GO_BP	GO:0031349	Positive regulation of defense response	0.0108357	S100a9/S100a8/Hmgb2/Mmp8/Cd24a	5	Up	WM vs. WS	F
GO_BP	GO:0032722	Positive regulation of chemokine production	0.000314508	Ccl5/Oas3/Cd74/Lpl/Lgals9	5	Down	WM vs. WS	F
GO_BP	GO:0031346	Positive regulation of cell projection organization	0.032875	S100a9/Eef1a1/Fn1/Cd24a/Lcn2	5	Up	WM vs. WS	F
GO_BP	GO:0045785	Positive regulation of cell adhesion	0.0424027	Fn1/Cd24a/Thbs1/Anxa1/Gcnt2	5	Up	WM vs. WS	F
GO_BP	GO:0045766	Positive regulation of angiogenesis	0.00246209	Camp/Thbs1/Lrg1/Mmp9/C5ar1	5	Up	WM vs. WS	F
GO_MF	GO:0005543	Phospholipid binding	0.0338986	Thbs1/Anxa1/Jchain/Pla2g7/Gsn	5	Up	WM vs. WS	F
GO_BP	GO:0006909	Phagocytosis	0.0232974	Prtn3/Thbs1/Anxa1/Gsn/Siglece	5	Up	WM vs. WS	F
GO_CC	GO:0030670	Phagocytic vesicle membrane	1.66307e-06	H2-K1/B2m/H2-D1/Tap1/H2-T23	5	Down	WM vs. WS	F
GO_BP	GO:0018108	Peptidyl-tyrosine phosphorylation	0.0464485	Ccl5/Cd74/Parp14/Ptk2b/Parp9	5	Down	WM vs. WS	F
GO_BP	GO:0018212	Peptidyl-tyrosine modification	0.0478471	Ccl5/Cd74/Parp14/Ptk2b/Parp9	5	Down	WM vs. WS	F
GO_BP	GO:0015833	Peptide transport	0.0129091	S100a9/S100a8/Anxa1/Glud1/Birc5	5	Up	WM vs. WS	F
GO_BP	GO:0002790	Peptide secretion	0.0107139	S100a9/S100a8/Anxa1/Glud1/Birc5	5	Up	WM vs. WS	F
GO_BP	GO:0030316	Osteoclast differentiation	0.00124919	Ccl5/Fos/Fcer1g/Clec2d/Ccl3	5	Down	WM vs. WS	F
GO_BP	GO:1990266	Neutrophil migration	0.0017785	Ccl5/Fcer1g/Cd74/Ccl4/Ccl3	5	Down	WM vs. WS	F
GO_BP	GO:0030593	Neutrophil chemotaxis	0.000726272	Ccl5/Fcer1g/Cd74/Ccl4/Ccl3	5	Down	WM vs. WS	F
GO_BP	GO:0070997	Neuron death	0.0317653	Lcn2/Mt1/Cxcl2/Birc5/C5ar1	5	Up	WM vs. WS	F
GO_BP	GO:1903901	Negative regulation of viral life cycle	5.42093e-06	Ifitm3/Ly6e/Bst2/Cd74/Trim30a	5	Down	WM vs. WS	F
GO_BP	GO:0060761	Negative regulation of response to cytokine stimulus	0.000173775	Isg15/Oas3/Trex1/Stat2/Parp14	5	Down	WM vs. WS	F
GO_BP	GO:0031397	Negative regulation of protein ubiquitination	0.000382149	Isg15/Hspa1a/Spry2/Hspa1b/Dtx3l	5	Down	WM vs. WS	F
GO_BP	GO:1903321	Negative regulation of protein modification by small protein conjugation or removal	0.000609378	Isg15/Hspa1a/Spry2/Hspa1b/Dtx3l	5	Down	WM vs. WS	F
GO_BP	GO:0032945	Negative regulation of mononuclear cell proliferation	0.000477369	Slfn1/Lst1/H2-Ab1/Lgals9/H2-Aa	5	Down	WM vs. WS	F
GO_BP	GO:0050672	Negative regulation of lymphocyte proliferation	0.000459739	Slfn1/Lst1/H2-Ab1/Lgals9/H2-Aa	5	Down	WM vs. WS	F
GO_BP	GO:0002707	Negative regulation of lymphocyte mediated immunity	9.52352e-05	Tap1/Clec2d/Serpinb9/Tbx21/Lgals9	5	Down	WM vs. WS	F
GO_BP	GO:0070664	Negative regulation of leukocyte proliferation	0.000583135	Slfn1/Lst1/H2-Ab1/Lgals9/H2-Aa	5	Down	WM vs. WS	F
GO_BP	GO:0002683	Negative regulation of immune system process	0.0343143	Cd24a/Thbs1/Anxa1/Mafb/Pglyrp1	5	Up	WM vs. WS	F
GO_BP	GO:0010951	Negative regulation of endopeptidase activity	0.00703026	Nr4a1/Ifi204/Serpinb9/Serpinb6b/Hspa1b	5	Down	WM vs. WS	F
GO_BP	GO:0043392	Negative regulation of DNA binding	4.39262e-05	Gzma/Sp100/Ifi204/Ddit3/Id2	5	Down	WM vs. WS	F
GO_BP	GO:0001960	Negative regulation of cytokine-mediated signaling pathway	0.000140386	Isg15/Oas3/Trex1/Stat2/Parp14	5	Down	WM vs. WS	F
GO_BP	GO:0051271	Negative regulation of cellular component movement	0.0420237	Bst2/Sp100/Dusp1/Cd74/Evl	5	Down	WM vs. WS	F
GO_BP	GO:0031345	Negative regulation of cell projection organization	0.0118987	H2-K1/B2m/H2-D1/Spry2/Evl	5	Down	WM vs. WS	F
GO_BP	GO:2000146	Negative regulation of cell motility	0.0382145	Bst2/Sp100/Dusp1/Cd74/Evl	5	Down	WM vs. WS	F
GO_BP	GO:0030336	Negative regulation of cell migration	0.0333179	Bst2/Sp100/Dusp1/Cd74/Evl	5	Down	WM vs. WS	F
GO_BP	GO:0009895	Negative regulation of catabolic process	0.0423761	Zfp36/Chmp4b/Cbfa2t3/Il10ra/Gimap3	5	Down	WM vs. WS	F
GO_BP	GO:0002262	Myeloid cell homeostasis	0.00300788	Hbb-b1/Hmgb2/Cd24a/Anxa1/Mafb	5	Up	WM vs. WS	F
GO_CC	GO:0043209	Myelin sheath	0.0081003	Actg1/Eef1a1/Hbb-b1/Atp5a1/Gsn	5	Up	WM vs. WS	F
GO_BP	GO:0071674	Mononuclear cell migration	0.00246209	Retnlg/Thbs1/Anxa1/Pla2g7/C5ar1	5	Up	WM vs. WS	F
GO_BP	GO:1903131	Mononuclear cell differentiation	0.0456603	Prtn3/Cd24a/Anxa1/Mafb/Pglyrp1	5	Up	WM vs. WS	F
GO_BP	GO:0044772	Mitotic cell cycle phase transition	0.0282613	Anxa1/Ube2c/Ier3/Birc5/Anp32b	5	Up	WM vs. WS	F
GO_MF	GO:0023023	MHC protein complex binding	8.40445e-07	B2m/Cd74/H2-Ab1/H2-Eb1/H2-Aa	5	Down	WM vs. WS	F
GO_MF	GO:0023026	MHC class II protein complex binding	7.30951e-08	B2m/Cd74/H2-Ab1/H2-Eb1/H2-Aa	5	Down	WM vs. WS	F
GO_CC	GO:0042613	MHC class II protein complex	5.28328e-08	B2m/Cd74/H2-Ab1/H2-Eb1/H2-Aa	5	Down	WM vs. WS	F
GO_CC	GO:0032398	MHC class Ib protein complex	1.66307e-06	H2-K1/H2-D1/H2-Q4/H2-T23/H2-T22	5	Down	WM vs. WS	F
GO_BP	GO:0032612	Interleukin-1 production	0.00138592	Ifi204/Ifi205/Lpl/Lgals9/Ccl3	5	Down	WM vs. WS	F
KEGG	mmu04657	IL-17 signaling pathway	0.00757857	S100a9/S100a8/Lcn2/Mmp9/Cxcl2	5	Up	WM vs. WS	F
GO_BP	GO:0048872	Homeostasis of number of cells	0.0208991	Hbb-b1/Hmgb2/Cd24a/Anxa1/Mafb	5	Up	WM vs. WS	F
KEGG	mmu05161	Hepatitis B	0.0380758	Irf7/Fos/Stat2/Stat1/Ptk2b	5	Down	WM vs. WS	F
GO_BP	GO:0097530	Granulocyte migration	0.0039194	Ccl5/Fcer1g/Cd74/Ccl4/Ccl3	5	Down	WM vs. WS	F
GO_BP	GO:0071621	Granulocyte chemotaxis	0.0016729	Ccl5/Fcer1g/Cd74/Ccl4/Ccl3	5	Down	WM vs. WS	F
GO_MF	GO:0016757	Glycosyltransferase activity	0.00689109	Pygl/B4galt6/Gyg/Gcnt2/Aprt	5	Up	WM vs. WS	F
GO_BP	GO:0010001	Glial cell differentiation	0.00682574	S100a9/S100a8/B4galt6/Vim/C5ar1	5	Up	WM vs. WS	F
GO_BP	GO:0021782	Glial cell development	0.000625004	S100a9/S100a8/B4galt6/Vim/C5ar1	5	Up	WM vs. WS	F
GO_BP	GO:0090132	Epithelium migration	0.0423761	Sp100/Nr4a1/Ets1/Evl/Ptk2b	5	Down	WM vs. WS	F
GO_BP	GO:0050673	Epithelial cell proliferation	0.040921	Hmgb2/Thbs1/Lrg1/Atp5a1/Birc5	5	Up	WM vs. WS	F
GO_BP	GO:0010631	Epithelial cell migration	0.0416406	Sp100/Nr4a1/Ets1/Evl/Ptk2b	5	Down	WM vs. WS	F
GO_BP	GO:0043542	Endothelial cell migration	0.00456345	Lcn2/Thbs1/Gadd45a/Anxa1/Atp5a1	5	Up	WM vs. WS	F
GO_CC	GO:0140534	Endoplasmic reticulum protein-containing complex	0.0014075	H2-K1/B2m/H2-D1/Tap1/Trex1	5	Down	WM vs. WS	F
GO_CC	GO:0030666	Endocytic vesicle membrane	1.32468e-05	H2-K1/B2m/H2-D1/Tap1/H2-T23	5	Down	WM vs. WS	F
GO_MF	GO:0003725	Double-stranded RNA binding	0.000330329	Zbp1/Oasl2/Oas3/Oas2/Hspa1a	5	Down	WM vs. WS	F
GO_BP	GO:0050830	Defense response to Gram-positive bacterium	0.00140934	Camp/Hmgb2/Ltf/C5ar1/Pglyrp1	5	Up	WM vs. WS	F
KEGG	mmu04623	Cytosolic DNA-sensing pathway	0.000831605	Ccl5/Irf7/Zbp1/Trex1/Ccl4	5	Down	WM vs. WS	F
GO_MF	GO:0004896	Cytokine receptor activity	0.000578127	Cd74/Cxcr4/Il2rb/Il18rap/Il10ra	5	Down	WM vs. WS	F
GO_MF	GO:0019955	Cytokine binding	0.00296416	Zfp36/Cd74/Cxcr4/Il2rb/Il10ra	5	Down	WM vs. WS	F
GO_BP	GO:0032963	Collagen metabolic process	0.000635402	Prtn3/Fn1/Mmp8/Vim/Mmp9	5	Up	WM vs. WS	F
GO_CC	GO:0033106	Cis-Golgi network membrane	2.03625e-06	H2-K1/H2-D1/H2-Q4/H2-T23/H2-T22	5	Down	WM vs. WS	F
GO_CC	GO:0005801	Cis-Golgi network	0.000123736	H2-K1/H2-D1/H2-Q4/H2-T23/H2-T22	5	Down	WM vs. WS	F
GO_BP	GO:0070098	Chemokine-mediated signaling pathway	8.90961e-05	Ccl5/Cxcr4/Ccl4/Ccl3/Ptk2b	5	Down	WM vs. WS	F
GO_BP	GO:0032602	Chemokine production	0.00121565	Ccl5/Oas3/Cd74/Lpl/Lgals9	5	Down	WM vs. WS	F
GO_BP	GO:0034620	Cellular response to unfolded protein	0.000401568	Ddit3/Hspa1a/Hspa1b/Ppp1r15a/Atf3	5	Down	WM vs. WS	F
GO_BP	GO:0035967	Cellular response to topologically incorrect protein	0.000876627	Ddit3/Hspa1a/Hspa1b/Ppp1r15a/Atf3	5	Down	WM vs. WS	F
GO_BP	GO:0071241	Cellular response to inorganic substance	0.00529081	Fn1/Thbs1/Mt1/Mmp9/Gsn	5	Up	WM vs. WS	F
GO_MF	GO:0050839	Cell adhesion molecule binding	0.00954258	Fn1/Tgfbi/Thbs1/Emb/Cd177	5	Up	WM vs. WS	F
GO_MF	GO:0042610	CD8 receptor binding	1.20842e-06	H2-K1/H2-D1/H2-Q4/H2-T23/H2-T22	5	Down	WM vs. WS	F
GO_BP	GO:0016052	Carbohydrate catabolic process	0.00107767	Chil3/Pygl/Ier3/Pgk1/Adpgk	5	Up	WM vs. WS	F
GO_MF	GO:0030881	Beta-2-microglobulin binding	1.3765e-06	H2-K1/H2-D1/H2-Q4/H2-T23/H2-T22	5	Down	WM vs. WS	F
GO_MF	GO:0016887	ATP hydrolysis activity	0.0219975	Rnf213/Tap1/Hspa1a/Hspa1b/Slfn9	5	Down	WM vs. WS	F
GO_CC	GO:0045177	Apical part of cell	0.0482017	Actg1/Fn1/Anxa1/Birc5/C5ar1	5	Up	WM vs. WS	F
GO_BP	GO:0002476	Antigen processing and presentation of endogenous peptide antigen via MHC class Ib	5.42093e-06	H2-K1/H2-D1/H2-Q4/H2-T23/H2-T22	5	Down	WM vs. WS	F
GO_BP	GO:0002486	Antigen processing and presentation of endogenous peptide antigen via MHC class I via ER pathway, TAP-independent	4.8391e-06	H2-K1/H2-D1/H2-Q4/H2-T23/H2-T22	5	Down	WM vs. WS	F
GO_BP	GO:0002484	Antigen processing and presentation of endogenous peptide antigen via MHC class I via ER pathway	5.42093e-06	H2-K1/H2-D1/H2-Q4/H2-T23/H2-T22	5	Down	WM vs. WS	F
GO_BP	GO:0042886	Amide transport	0.0178411	S100a9/S100a8/Anxa1/Glud1/Birc5	5	Up	WM vs. WS	F
GO_BP	GO:0002218	Activation of innate immune response	6.60493e-05	Zbp1/Ifi204/Ifi205/Trim30a/Znfx1	5	Down	WM vs. WS	F
GO_BP	GO:0019058	Viral life cycle	0.0297437	Ltf/Ifitm1/Slpi/Gsn	4	Up	WM vs. WS	F
GO_BP	GO:0046718	Viral entry into host cell	0.00636891	Ifitm3/Ly6e/Cd74/Trim30a	4	Down	WM vs. WS	F
GO_BP	GO:0007034	Vacuolar transport	0.0188614	Vps37b/Chmp4b/Hspa1a/Dtx3l	4	Down	WM vs. WS	F
GO_BP	GO:0033209	Tumor necrosis factor-mediated signaling pathway	0.00301411	Hspa1a/Stat1/Hspa1b/Ptk2b	4	Down	WM vs. WS	F
GO_MF	GO:0003714	Transcription corepressor activity	0.0343933	Hspa1a/Parp14/Cbfa2t3/Parp9	4	Down	WM vs. WS	F
GO_BP	GO:0002369	T cell cytokine production	0.000504152	B2m/Rsad2/Tbx21/Il18rap	4	Down	WM vs. WS	F
KEGG	mmu05150	Staphylococcus aureus infection	0.0671053	Fcgr1/H2-Ab1/H2-Eb1/H2-Aa	4	Down	WM vs. WS	F
GO_MF	GO:0030547	Signaling receptor inhibitor activity	0.000216778	Ly6c2/Ccl5/Ly6e/Ly6a	4	Down	WM vs. WS	F
GO_BP	GO:0072331	Signal transduction by p53 class mediator	0.0183166	Sp100/Shisa5/Ifi204/Cd74	4	Down	WM vs. WS	F
GO_MF	GO:0008236	Serine-type peptidase activity	0.0135457	Prtn3/Mmp8/Ltf/Mmp9	4	Up	WM vs. WS	F
GO_MF	GO:0004252	Serine-type endopeptidase activity	0.0103306	Prtn3/Mmp8/Ltf/Mmp9	4	Up	WM vs. WS	F
GO_MF	GO:0017171	Serine hydrolase activity	0.0138626	Prtn3/Mmp8/Ltf/Mmp9	4	Up	WM vs. WS	F
GO_CC	GO:0035770	Ribonucleoprotein granule	0.0303059	Pabpc1/Tubb5/Ckap4/Snrpg	4	Up	WM vs. WS	F
GO_BP	GO:0042594	Response to starvation	0.033971	Zfp36/Ifi204/Ddit3/Atf3	4	Down	WM vs. WS	F
GO_BP	GO:0070555	Response to interleukin-1	0.0049925	Ccl5/Zbp1/Ccl4/Ccl3	4	Down	WM vs. WS	F
GO_BP	GO:0034341	Response to interferon-gamma	0.00642465	Actg1/Ifitm1/Vim/Gsn	4	Up	WM vs. WS	F
GO_BP	GO:0035455	Response to interferon-alpha	0.000114805	Ifitm3/Bst2/Ifi204/Ifit3	4	Down	WM vs. WS	F
GO_BP	GO:0071774	Response to fibroblast growth factor	0.00515729	Zfp36/Nr4a1/Zfp36l2/Spry2	4	Down	WM vs. WS	F
GO_BP	GO:0061041	Regulation of wound healing	0.00573355	S100a9/Actg1/Thbs1/Anxa1	4	Up	WM vs. WS	F
GO_BP	GO:0050792	Regulation of viral process	0.0107139	Ltf/Ifitm1/Slpi/Gsn	4	Up	WM vs. WS	F
GO_BP	GO:1903900	Regulation of viral life cycle	0.00725518	Ltf/Ifitm1/Slpi/Gsn	4	Up	WM vs. WS	F
GO_BP	GO:0046596	Regulation of viral entry into host cell	0.000664793	Ifitm3/Ly6e/Cd74/Trim30a	4	Down	WM vs. WS	F
GO_BP	GO:2000058	Regulation of ubiquitin-dependent protein catabolic process	0.0241538	Hspa1a/Hspa1b/Cbfa2t3/Ptk2b	4	Down	WM vs. WS	F
GO_BP	GO:0034121	Regulation of toll-like receptor signaling pathway	0.00181695	Irf7/Rsad2/Trim30a/Ifi35	4	Down	WM vs. WS	F
GO_BP	GO:0090087	Regulation of peptide transport	0.0248646	S100a9/S100a8/Glud1/Birc5	4	Up	WM vs. WS	F
GO_BP	GO:0002791	Regulation of peptide secretion	0.0248646	S100a9/S100a8/Glud1/Birc5	4	Up	WM vs. WS	F
GO_BP	GO:0045670	Regulation of osteoclast differentiation	0.00278292	Ccl5/Fos/Clec2d/Ccl3	4	Down	WM vs. WS	F
GO_BP	GO:0032069	Regulation of nuclease activity	6.82329e-05	Gzma/Oasl2/Oas3/Oas2	4	Down	WM vs. WS	F
GO_BP	GO:0043523	Regulation of neuron apoptotic process	0.0361816	Lcn2/Mt1/Birc5/C5ar1	4	Up	WM vs. WS	F
GO_BP	GO:0071675	Regulation of mononuclear cell migration	0.00887133	Ccl5/Dusp1/Lgals9/Ptk2b	4	Down	WM vs. WS	F
GO_BP	GO:1902105	Regulation of leukocyte differentiation	0.0496272	Cd24a/Anxa1/Mafb/Pglyrp1	4	Up	WM vs. WS	F
GO_BP	GO:0002688	Regulation of leukocyte chemotaxis	0.0110516	Ccl5/Dusp1/Cd74/Ptk2b	4	Down	WM vs. WS	F
GO_BP	GO:2000106	Regulation of leukocyte apoptotic process	0.007784	Ccl5/Fcer1g/Cd74/Serpinb9	4	Down	WM vs. WS	F
GO_BP	GO:0032677	Regulation of interleukin-8 production	0.00246634	Cd74/Ddit3/Hspa1a/Hspa1b	4	Down	WM vs. WS	F
GO_BP	GO:0032653	Regulation of interleukin-10 production	0.00122664	Isg15/Fcer1g/Cd83/Lgals9	4	Down	WM vs. WS	F
GO_BP	GO:0032651	Regulation of interleukin-1 beta production	0.00468717	Ifi204/Ifi205/Lpl/Ccl3	4	Down	WM vs. WS	F
GO_BP	GO:0032648	Regulation of interferon-beta production	0.00149481	Isg15/Irf7/Oas3/Oas2	4	Down	WM vs. WS	F
GO_BP	GO:0002889	Regulation of immunoglobulin mediated immune response	0.00228701	Fcer1g/Fcgr1/Tbx21/Gimap3	4	Down	WM vs. WS	F
GO_BP	GO:2001236	Regulation of extrinsic apoptotic signaling pathway	0.0261581	Sp100/Hspa1a/Hspa1b/Atf3	4	Down	WM vs. WS	F
GO_BP	GO:0001936	Regulation of endothelial cell proliferation	0.0105109	Hmgb2/Thbs1/Lrg1/Atp5a1	4	Up	WM vs. WS	F
GO_BP	GO:0050691	Regulation of defense response to virus by host	0.000412708	Ccl5/Stat1/Parp9/Dtx3l	4	Down	WM vs. WS	F
GO_BP	GO:0050688	Regulation of defense response to virus	0.00228701	Ccl5/Stat1/Parp9/Dtx3l	4	Down	WM vs. WS	F
GO_BP	GO:0120161	Regulation of cold-induced thermogenesis	0.0171688	Plac8/Cxcr4/Ddit3/Scd1	4	Down	WM vs. WS	F
GO_BP	GO:0050920	Regulation of chemotaxis	0.0230535	Fn1/Thbs1/Pla2g7/C5ar1	4	Up	WM vs. WS	F
GO_BP	GO:2000341	Regulation of chemokine (C-X-C motif) ligand 2 production	6.82329e-05	Ccl5/Oas3/Cd74/Lpl	4	Down	WM vs. WS	F
GO_BP	GO:0010810	Regulation of cell-substrate adhesion	0.0222407	Actg1/Fn1/Thbs1/Gcnt2	4	Up	WM vs. WS	F
GO_BP	GO:2000514	Regulation of CD4-positive, alpha-beta T cell activation	0.00174519	Cd83/Tbx21/Lgals9/Gimap3	4	Down	WM vs. WS	F
GO_BP	GO:0043535	Regulation of blood vessel endothelial cell migration	0.00246209	Thbs1/Gadd45a/Anxa1/Atp5a1	4	Up	WM vs. WS	F
GO_BP	GO:0043903	Regulation of biological process involved in symbiotic interaction	0.00149481	Ifitm3/Ly6e/Cd74/Trim30a	4	Down	WM vs. WS	F
GO_BP	GO:0002712	Regulation of B cell mediated immunity	0.00228701	Fcer1g/Fcgr1/Tbx21/Gimap3	4	Down	WM vs. WS	F
GO_BP	GO:0016485	Protein processing	0.0347129	Thbs1/Pgk1/Mafb/Gsn	4	Up	WM vs. WS	F
GO_MF	GO:0019887	Protein kinase regulator activity	0.0432388	Ccl5/Irgm1/Lgals9/Spry2	4	Down	WM vs. WS	F
GO_MF	GO:0030295	Protein kinase activator activity	0.00988346	Ccl5/Irgm1/Lgals9/Spry2	4	Down	WM vs. WS	F
GO_BP	GO:0006457	Protein folding	0.024935	B2m/Cd74/Hspa1a/Hspa1b	4	Down	WM vs. WS	F
GO_MF	GO:0002020	Protease binding	0.0100382	Fn1/Lcn2/Atp5a1/Cd177	4	Up	WM vs. WS	F
GO_BP	GO:0090303	Positive regulation of wound healing	0.000627218	S100a9/Actg1/Thbs1/Anxa1	4	Up	WM vs. WS	F
GO_BP	GO:1904018	Positive regulation of vasculature development	0.0322719	Ccl5/Cxcr4/Ets1/Ptk2b	4	Down	WM vs. WS	F
GO_BP	GO:2000060	Positive regulation of ubiquitin-dependent protein catabolic process	0.00636891	Hspa1a/Hspa1b/Cbfa2t3/Ptk2b	4	Down	WM vs. WS	F
GO_BP	GO:1902905	Positive regulation of supramolecular fiber organization	0.0322719	Hspa1a/Evl/Hspa1b/Ptk2b	4	Down	WM vs. WS	F
GO_BP	GO:1903052	Positive regulation of proteolysis involved in cellular protein catabolic process	0.0110516	Hspa1a/Hspa1b/Cbfa2t3/Ptk2b	4	Down	WM vs. WS	F
GO_BP	GO:0010952	Positive regulation of peptidase activity	0.0120337	S100a9/S100a8/Gsn/Anp32b	4	Up	WM vs. WS	F
GO_BP	GO:0062208	Positive regulation of pattern recognition receptor signaling pathway	0.000477369	Rsad2/Hspa1a/Ifi35/Hspa1b	4	Down	WM vs. WS	F
GO_BP	GO:0051092	Positive regulation of NF-kappaB transcription factor activity	0.0207052	Trim30a/Hspa1a/Hspa1b/Il18rap	4	Down	WM vs. WS	F
GO_BP	GO:1901992	Positive regulation of mitotic cell cycle phase transition	0.0027614	Anxa1/Ube2c/Birc5/Anp32b	4	Up	WM vs. WS	F
GO_BP	GO:0045931	Positive regulation of mitotic cell cycle	0.00578496	Anxa1/Ube2c/Birc5/Anp32b	4	Up	WM vs. WS	F
GO_BP	GO:0002687	Positive regulation of leukocyte migration	0.00879214	Thbs1/Mmp9/Pla2g7/C5ar1	4	Up	WM vs. WS	F
GO_BP	GO:0002687	Positive regulation of leukocyte migration	0.0207052	Ccl5/Cd74/Lgals9/Ptk2b	4	Down	WM vs. WS	F
GO_BP	GO:0032757	Positive regulation of interleukin-8 production	0.0010546	Cd74/Ddit3/Hspa1a/Hspa1b	4	Down	WM vs. WS	F
GO_BP	GO:0032755	Positive regulation of interleukin-6 production	0.00703026	Fcer1g/Cd74/Lpl/Lgals9	4	Down	WM vs. WS	F
GO_BP	GO:0032733	Positive regulation of interleukin-10 production	0.000297255	Isg15/Fcer1g/Cd83/Lgals9	4	Down	WM vs. WS	F
GO_BP	GO:0032731	Positive regulation of interleukin-1 beta production	0.00111603	Ifi204/Ifi205/Lpl/Ccl3	4	Down	WM vs. WS	F
GO_BP	GO:0032728	Positive regulation of interferon-beta production	0.000504152	Isg15/Irf7/Oas3/Oas2	4	Down	WM vs. WS	F
GO_BP	GO:0050729	Positive regulation of inflammatory response	0.00682574	S100a9/S100a8/Mmp8/Cd24a	4	Up	WM vs. WS	F
GO_BP	GO:0002891	Positive regulation of immunoglobulin mediated immune response	0.000751576	Fcer1g/Fcgr1/Tbx21/Gimap3	4	Down	WM vs. WS	F
GO_BP	GO:0045600	Positive regulation of fat cell differentiation	0.00166289	Zfp36/Lpl/Id2/Metrnl	4	Down	WM vs. WS	F
GO_BP	GO:0010595	Positive regulation of endothelial cell migration	0.00333942	Lcn2/Thbs1/Anxa1/Atp5a1	4	Up	WM vs. WS	F
GO_BP	GO:0010950	Positive regulation of endopeptidase activity	0.0107139	S100a9/S100a8/Gsn/Anp32b	4	Up	WM vs. WS	F
GO_BP	GO:0002230	Positive regulation of defense response to virus by host	0.000141728	Ccl5/Stat1/Parp9/Dtx3l	4	Down	WM vs. WS	F
GO_BP	GO:0051495	Positive regulation of cytoskeleton organization	0.043645	Hspa1a/Evl/Hspa1b/Ptk2b	4	Down	WM vs. WS	F
GO_BP	GO:0043280	Positive regulation of cysteine-type endopeptidase activity involved in apoptotic process	0.00495562	S100a9/S100a8/Gsn/Anp32b	4	Up	WM vs. WS	F
GO_BP	GO:2001056	Positive regulation of cysteine-type endopeptidase activity	0.00749133	S100a9/S100a8/Gsn/Anp32b	4	Up	WM vs. WS	F
GO_BP	GO:0050921	Positive regulation of chemotaxis	0.00780449	Fn1/Thbs1/Pla2g7/C5ar1	4	Up	WM vs. WS	F
GO_BP	GO:0050921	Positive regulation of chemotaxis	0.0186797	Ccl5/Cd74/Cxcr4/Ptk2b	4	Down	WM vs. WS	F
GO_BP	GO:1903364	Positive regulation of cellular protein catabolic process	0.0174321	Hspa1a/Hspa1b/Cbfa2t3/Ptk2b	4	Down	WM vs. WS	F
GO_BP	GO:0090068	Positive regulation of cell cycle process	0.0313542	Anxa1/Ube2c/Birc5/Anp32b	4	Up	WM vs. WS	F
GO_BP	GO:1901989	Positive regulation of cell cycle phase transition	0.00449311	Anxa1/Ube2c/Birc5/Anp32b	4	Up	WM vs. WS	F
GO_BP	GO:0051099	Positive regulation of binding	0.0372186	B2m/Lgals9/Parp9/Dtx3l	4	Down	WM vs. WS	F
GO_BP	GO:0002714	Positive regulation of B cell mediated immunity	0.000751576	Fcer1g/Fcgr1/Tbx21/Gimap3	4	Down	WM vs. WS	F
GO_BP	GO:2001235	Positive regulation of apoptotic signaling pathway	0.00879214	S100a9/S100a8/Thbs1/G0s2	4	Up	WM vs. WS	F
GO_BP	GO:0045766	Positive regulation of angiogenesis	0.0322719	Ccl5/Cxcr4/Ets1/Ptk2b	4	Down	WM vs. WS	F
GO_CC	GO:0098802	Plasma membrane signaling receptor complex	0.0329796	B2m/Cd79a/Ptk2b/Il18rap	4	Down	WM vs. WS	F
GO_BP	GO:0002501	Peptide antigen assembly with MHC protein complex	6.74192e-06	B2m/H2-Ab1/H2-Eb1/H2-Aa	4	Down	WM vs. WS	F
GO_BP	GO:0002503	Peptide antigen assembly with MHC class II protein complex	2.00033e-06	B2m/H2-Ab1/H2-Eb1/H2-Aa	4	Down	WM vs. WS	F
GO_CC	GO:0019867	Outer membrane	0.0415707	Rsad2/Znfx1/Ppp1r15a/Gimap3	4	Down	WM vs. WS	F
KEGG	mmu04380	Osteoclast differentiation	0.0671053	Fos/Fcgr1/Stat2/Stat1	4	Down	WM vs. WS	F
GO_CC	GO:0031968	Organelle outer membrane	0.0415707	Rsad2/Znfx1/Ppp1r15a/Gimap3	4	Down	WM vs. WS	F
GO_BP	GO:0030593	Neutrophil chemotaxis	0.00279889	S100a9/S100a8/Cxcl2/C5ar1	4	Up	WM vs. WS	F
GO_BP	GO:0051402	Neuron apoptotic process	0.0475571	Lcn2/Mt1/Birc5/C5ar1	4	Up	WM vs. WS	F
GO_BP	GO:0048525	Negative regulation of viral process	0.00277541	Ltf/Ifitm1/Slpi/Gsn	4	Up	WM vs. WS	F
GO_BP	GO:0046597	Negative regulation of viral entry into host cell	0.000114805	Ifitm3/Ly6e/Cd74/Trim30a	4	Down	WM vs. WS	F
GO_BP	GO:1901343	Negative regulation of vasculature development	0.00363569	Ngp/Thbs1/Gadd45a/Pgk1	4	Up	WM vs. WS	F
GO_BP	GO:0060339	Negative regulation of type I interferon-mediated signaling pathway	4.39262e-05	Isg15/Oas3/Trex1/Stat2	4	Down	WM vs. WS	F
GO_BP	GO:0042130	Negative regulation of T cell proliferation	0.00219654	Slfn1/H2-Ab1/Lgals9/H2-Aa	4	Down	WM vs. WS	F
GO_BP	GO:1901215	Negative regulation of neuron death	0.0297437	Lcn2/Mt1/Birc5/C5ar1	4	Up	WM vs. WS	F
GO_BP	GO:0043524	Negative regulation of neuron apoptotic process	0.0138757	Lcn2/Mt1/Birc5/C5ar1	4	Up	WM vs. WS	F
GO_BP	GO:0002716	Negative regulation of natural killer cell mediated immunity	5.15065e-05	Tap1/Clec2d/Serpinb9/Lgals9	4	Down	WM vs. WS	F
GO_BP	GO:0045953	Negative regulation of natural killer cell mediated cytotoxicity	4.39262e-05	Tap1/Clec2d/Serpinb9/Lgals9	4	Down	WM vs. WS	F
GO_BP	GO:0043409	Negative regulation of MAPK cascade	0.0350354	Dusp1/Dusp2/Spry2/Atf3	4	Down	WM vs. WS	F
GO_BP	GO:0001911	Negative regulation of leukocyte mediated cytotoxicity	0.000101567	Tap1/Clec2d/Serpinb9/Lgals9	4	Down	WM vs. WS	F
GO_BP	GO:1902106	Negative regulation of leukocyte differentiation	0.00744529	Cd74/Clec2d/Tbx21/Id2	4	Down	WM vs. WS	F
GO_BP	GO:2000107	Negative regulation of leukocyte apoptotic process	0.00210086	Ccl5/Fcer1g/Cd74/Serpinb9	4	Down	WM vs. WS	F
GO_BP	GO:0050728	Negative regulation of inflammatory response	0.00684209	Cd24a/Ier3/Siglece/Pglyrp1	4	Up	WM vs. WS	F
GO_BP	GO:0050728	Negative regulation of inflammatory response	0.0164171	Zfp36/Ets1/Lgals9/Metrnl	4	Down	WM vs. WS	F
GO_BP	GO:1903707	Negative regulation of hemopoiesis	0.007784	Cd74/Clec2d/Tbx21/Id2	4	Down	WM vs. WS	F
GO_BP	GO:0010951	Negative regulation of endopeptidase activity	0.0133033	Ltf/Thbs1/Mmp9/Birc5	4	Up	WM vs. WS	F
GO_BP	GO:0043433	Negative regulation of DNA-binding transcription factor activity	0.0261581	Sp100/Ddit3/Bhlhe40/Id2	4	Down	WM vs. WS	F
GO_BP	GO:0031348	Negative regulation of defense response	0.0248646	Cd24a/Ier3/Siglece/Pglyrp1	4	Up	WM vs. WS	F
GO_BP	GO:2000117	Negative regulation of cysteine-type endopeptidase activity	0.00246209	Ltf/Thbs1/Mmp9/Birc5	4	Up	WM vs. WS	F
GO_BP	GO:0031342	Negative regulation of cell killing	0.000172618	Tap1/Clec2d/Serpinb9/Lgals9	4	Down	WM vs. WS	F
GO_BP	GO:0007162	Negative regulation of cell adhesion	0.0466096	Cd24a/Thbs1/Anxa1/Gcnt2	4	Up	WM vs. WS	F
GO_BP	GO:2000181	Negative regulation of blood vessel morphogenesis	0.00356005	Ngp/Thbs1/Gadd45a/Pgk1	4	Up	WM vs. WS	F
GO_BP	GO:0016525	Negative regulation of angiogenesis	0.00336581	Ngp/Thbs1/Gadd45a/Pgk1	4	Up	WM vs. WS	F
GO_BP	GO:0030101	Natural killer cell activation	0.007784	Nkg7/Il2rb/Lgals9/Id2	4	Down	WM vs. WS	F
GO_MF	GO:0048029	Monosaccharide binding	0.00174574	Pygl/Gyg/Taldo1/Siglece	4	Up	WM vs. WS	F
GO_BP	GO:0002548	Monocyte chemotaxis	0.0010546	Ccl5/Dusp1/Ccl4/Ccl3	4	Down	WM vs. WS	F
GO_BP	GO:0035821	Modulation of process of another organism	0.000874691	S100a9/Camp/Ltf/Slpi	4	Up	WM vs. WS	F
GO_BP	GO:0052372	Modulation by symbiont of entry into host	0.000876627	Ifitm3/Ly6e/Cd74/Trim30a	4	Down	WM vs. WS	F
GO_CC	GO:0005741	Mitochondrial outer membrane	0.032596	Rsad2/Znfx1/Ppp1r15a/Gimap3	4	Down	WM vs. WS	F
GO_BP	GO:1902850	Microtubule cytoskeleton organization involved in mitosis	0.0176177	Chmp4b/Hspa1a/Spry2/Hspa1b	4	Down	WM vs. WS	F
GO_BP	GO:0002396	MHC protein complex assembly	6.74192e-06	B2m/H2-Ab1/H2-Eb1/H2-Aa	4	Down	WM vs. WS	F
GO_BP	GO:0002399	MHC class II protein complex assembly	2.00033e-06	B2m/H2-Ab1/H2-Eb1/H2-Aa	4	Down	WM vs. WS	F
GO_CC	GO:0042824	MHC class I peptide loading complex	1.66307e-06	H2-K1/B2m/H2-D1/Tap1	4	Down	WM vs. WS	F
GO_BP	GO:0048247	Lymphocyte chemotaxis	0.000751576	Ccl5/Ccl4/Ccl3/Ptk2b	4	Down	WM vs. WS	F
GO_BP	GO:0071887	Leukocyte apoptotic process	0.0154005	Ccl5/Fcer1g/Cd74/Serpinb9	4	Down	WM vs. WS	F
GO_MF	GO:0019209	Kinase activator activity	0.0113378	Ccl5/Irgm1/Lgals9/Spry2	4	Down	WM vs. WS	F
GO_BP	GO:0097193	Intrinsic apoptotic signaling pathway	0.0447776	S100a9/S100a8/Ier3/Mmp9	4	Up	WM vs. WS	F
KEGG	mmu04672	Intestinal immune network for IgA production	0.00196262	Cxcr4/H2-Ab1/H2-Eb1/H2-Aa	4	Down	WM vs. WS	F
GO_BP	GO:0032637	Interleukin-8 production	0.0025808	Cd74/Ddit3/Hspa1a/Hspa1b	4	Down	WM vs. WS	F
GO_BP	GO:0032623	Interleukin-2 production	0.00210086	Zfp36/Fcer1g/Cd83/Tbx21	4	Down	WM vs. WS	F
GO_BP	GO:0032613	Interleukin-10 production	0.00137469	Isg15/Fcer1g/Cd83/Lgals9	4	Down	WM vs. WS	F
GO_BP	GO:0032611	Interleukin-1 beta production	0.00570535	Ifi204/Ifi205/Lpl/Ccl3	4	Down	WM vs. WS	F
GO_BP	GO:0060333	Interferon-gamma-mediated signaling pathway	2.59103e-05	Irgm1/Parp14/Stat1/Parp9	4	Down	WM vs. WS	F
GO_BP	GO:0032608	Interferon-beta production	0.00149481	Isg15/Irf7/Oas3/Oas2	4	Down	WM vs. WS	F
GO_MF	GO:0005178	Integrin binding	0.00689109	Fn1/Tgfbi/Thbs1/Cd177	4	Up	WM vs. WS	F
GO_BP	GO:0002437	Inflammatory response to antigenic stimulus	0.00238557	Fcer1g/Fcgr1/Trex1/Serpinb9	4	Down	WM vs. WS	F
GO_MF	GO:0016758	Hexosyltransferase activity	0.0103306	Pygl/B4galt6/Gyg/Gcnt2	4	Up	WM vs. WS	F
KEGG	mmu04640	Hematopoietic cell lineage	0.0279594	Fcgr1/H2-Ab1/H2-Eb1/H2-Aa	4	Down	WM vs. WS	F
GO_BP	GO:0097191	Extrinsic apoptotic signaling pathway	0.0248646	Hmgb2/Lcn2/Thbs1/G0s2	4	Up	WM vs. WS	F
GO_BP	GO:0043062	Extracellular structure organization	0.0472558	Fn1/Tgfbi/Mmp8/Mmp9	4	Up	WM vs. WS	F
GO_MF	GO:0005201	Extracellular matrix structural constituent	0.00689109	Fn1/Vcan/Tgfbi/Thbs1	4	Up	WM vs. WS	F
GO_BP	GO:0030198	Extracellular matrix organization	0.0472558	Fn1/Tgfbi/Mmp8/Mmp9	4	Up	WM vs. WS	F
GO_BP	GO:0045229	External encapsulating structure organization	0.0472558	Fn1/Tgfbi/Mmp8/Mmp9	4	Up	WM vs. WS	F
GO_BP	GO:0034101	Erythrocyte homeostasis	0.00940731	Hbb-b1/Hmgb2/Cd24a/Mafb	4	Up	WM vs. WS	F
GO_BP	GO:0044409	Entry into host	0.00703026	Ifitm3/Ly6e/Cd74/Trim30a	4	Down	WM vs. WS	F
GO_BP	GO:0001935	Endothelial cell proliferation	0.0127007	Hmgb2/Thbs1/Lrg1/Atp5a1	4	Up	WM vs. WS	F
GO_MF	GO:0004866	Endopeptidase inhibitor activity	0.0469918	Bst2/Cst3/Serpinb9/Serpinb6b	4	Down	WM vs. WS	F
GO_CC	GO:0036464	Cytoplasmic ribonucleoprotein granule	0.0303059	Pabpc1/Tubb5/Ckap4/Snrpg	4	Up	WM vs. WS	F
GO_BP	GO:0002753	Cytoplasmic pattern recognition receptor signaling pathway	0.000664793	Oas3/Irgm1/Hspa1a/Hspa1b	4	Down	WM vs. WS	F
GO_BP	GO:0106106	Cold-induced thermogenesis	0.0176177	Plac8/Cxcr4/Ddit3/Scd1	4	Down	WM vs. WS	F
GO_BP	GO:0072567	Chemokine (C-X-C motif) ligand 2 production	6.82329e-05	Ccl5/Oas3/Cd74/Lpl	4	Down	WM vs. WS	F
GO_BP	GO:0071219	Cellular response to molecule of bacterial origin	0.0469436	Ltf/Vim/Cd14/Cxcl2	4	Up	WM vs. WS	F
GO_BP	GO:0071248	Cellular response to metal ion	0.0107139	Fn1/Mt1/Mmp9/Gsn	4	Up	WM vs. WS	F
GO_BP	GO:0071222	Cellular response to lipopolysaccharide	0.0431291	Ltf/Vim/Cd14/Cxcl2	4	Up	WM vs. WS	F
GO_BP	GO:0071347	Cellular response to interleukin-1	0.0026679	Ccl5/Zbp1/Ccl4/Ccl3	4	Down	WM vs. WS	F
GO_BP	GO:0044344	Cellular response to fibroblast growth factor stimulus	0.0048605	Zfp36/Nr4a1/Zfp36l2/Spry2	4	Down	WM vs. WS	F
GO_BP	GO:0043367	CD4-positive, alpha-beta T cell differentiation	0.00421797	Rsad2/Cd83/Tbx21/Gimap3	4	Down	WM vs. WS	F
GO_MF	GO:0048306	Calcium-dependent protein binding	0.00174574	S100a9/S100a8/Anxa1/Cd177	4	Up	WM vs. WS	F
GO_BP	GO:0043534	Blood vessel endothelial cell migration	0.00391857	Thbs1/Gadd45a/Anxa1/Atp5a1	4	Up	WM vs. WS	F
GO_BP	GO:0046034	ATP metabolic process	0.0301334	Ier3/Atp5a1/Pgk1/Adpgk	4	Up	WM vs. WS	F
GO_BP	GO:0048708	Astrocyte differentiation	0.00193412	S100a9/S100a8/Vim/C5ar1	4	Up	WM vs. WS	F
GO_BP	GO:0014002	Astrocyte development	0.000103209	S100a9/S100a8/Vim/C5ar1	4	Up	WM vs. WS	F
KEGG	mmu05310	Asthma	0.000281186	Fcer1g/H2-Ab1/H2-Eb1/H2-Aa	4	Down	WM vs. WS	F
GO_BP	GO:0042590	Antigen processing and presentation of exogenous peptide antigen via MHC class I	3.93025e-06	H2-K1/Fcer1g/Tap1/Fcgr1	4	Down	WM vs. WS	F
GO_CC	GO:0031225	Anchored component of membrane	0.0293256	Ly6c2/Ly6e/Bst2/Ly6a	4	Down	WM vs. WS	F
GO_BP	GO:0046632	Alpha-beta T cell differentiation	0.0119199	Rsad2/Cd83/Tbx21/Gimap3	4	Down	WM vs. WS	F
GO_BP	GO:1990845	Adaptive thermogenesis	0.0237429	Plac8/Cxcr4/Ddit3/Scd1	4	Down	WM vs. WS	F
GO_BP	GO:0002526	Acute inflammatory response	0.00767561	Ccl5/Fcer1g/Fcgr1/Serpinb9	4	Down	WM vs. WS	F
GO_BP	GO:0019083	Viral transcription	0.00797843	Ccl5/Sp100/Zfp36	3	Down	WM vs. WS	F
KEGG	mmu03250	Viral life cycle - HIV-1	0.0470073	Bst2/Cxcr4/Chmp4b	3	Down	WM vs. WS	F
GO_BP	GO:0019079	Viral genome replication	0.0301091	Ltf/Ifitm1/Slpi	3	Up	WM vs. WS	F
GO_BP	GO:0019080	Viral gene expression	0.0179089	Ccl5/Sp100/Zfp36	3	Down	WM vs. WS	F
GO_MF	GO:0008194	UDP-glycosyltransferase activity	0.037586	B4galt6/Gyg/Gcnt2	3	Up	WM vs. WS	F
GO_BP	GO:0007260	Tyrosine phosphorylation of STAT protein	0.0188614	Ccl5/Parp14/Parp9	3	Down	WM vs. WS	F
GO_BP	GO:0042092	Type 2 immune response	0.00517856	Rsad2/Cd74/Tbx21	3	Down	WM vs. WS	F
GO_BP	GO:0055076	Transition metal ion homeostasis	0.0347129	Ltf/Lcn2/Mt1	3	Up	WM vs. WS	F
GO_BP	GO:0042088	T-helper 1 type immune response	0.00770351	Tbx21/H2-Ab1/Il18rap	3	Down	WM vs. WS	F
GO_BP	GO:0033077	T cell differentiation in thymus	0.0323486	B2m/Zfp36l2/Cd74	3	Down	WM vs. WS	F
GO_MF	GO:0005200	Structural constituent of cytoskeleton	0.00689109	Actg1/Tubb5/Vim	3	Up	WM vs. WS	F
GO_BP	GO:0006665	Sphingolipid metabolic process	0.038076	B4galt6/Smpdl3a/Sgms2	3	Up	WM vs. WS	F
GO_BP	GO:0035914	Skeletal muscle cell differentiation	0.0281929	Nr4a1/Fos/Atf3	3	Down	WM vs. WS	F
GO_MF	GO:0004867	Serine-type endopeptidase inhibitor activity	0.0283535	Wfdc21/Wfdc17/Slpi	3	Up	WM vs. WS	F
GO_BP	GO:0009185	Ribonucleoside diphosphate metabolic process	0.0248646	Ier3/Pgk1/Adpgk	3	Up	WM vs. WS	F
GO_BP	GO:0001562	Response to protozoan	0.00489128	Gbp9/Nkg7/Irf8	3	Down	WM vs. WS	F
GO_BP	GO:0046686	Response to cadmium ion	0.00277541	Mt1/Mmp9/Gsn	3	Up	WM vs. WS	F
GO_BP	GO:1905144	Response to acetylcholine	0.00489128	Ly6c2/Ly6e/Ly6a	3	Down	WM vs. WS	F
GO_BP	GO:0045069	Regulation of viral genome replication	0.0162216	Ltf/Ifitm1/Slpi	3	Up	WM vs. WS	F
GO_BP	GO:0042509	Regulation of tyrosine phosphorylation of STAT protein	0.0164206	Ccl5/Parp14/Parp9	3	Down	WM vs. WS	F
GO_BP	GO:0002828	Regulation of type 2 immune response	0.00265348	Rsad2/Cd74/Tbx21	3	Down	WM vs. WS	F
GO_BP	GO:2000677	Regulation of transcription regulatory region DNA binding	0.00836539	Ddit3/Lgals9/Id2	3	Down	WM vs. WS	F
GO_BP	GO:0043618	Regulation of transcription from RNA polymerase II promoter in response to stress	0.00735159	Ddit3/Ppp1r15a/Atf3	3	Down	WM vs. WS	F
GO_BP	GO:0002724	Regulation of T cell cytokine production	0.00357619	B2m/Rsad2/Tbx21	3	Down	WM vs. WS	F
GO_BP	GO:0090224	Regulation of spindle organization	0.00489128	Chmp4b/Hspa1a/Hspa1b	3	Down	WM vs. WS	F
GO_BP	GO:0090169	Regulation of spindle assembly	0.00175292	Chmp4b/Hspa1a/Hspa1b	3	Down	WM vs. WS	F
GO_BP	GO:0060700	Regulation of ribonuclease activity	0.000348256	Oasl2/Oas3/Oas2	3	Down	WM vs. WS	F
GO_BP	GO:0060330	Regulation of response to interferon-gamma	0.000348256	Irgm1/Parp14/Parp9	3	Down	WM vs. WS	F
GO_BP	GO:1903426	Regulation of reactive oxygen species biosynthetic process	0.0048584	Eef1a1/Mmp8/Lcn2	3	Up	WM vs. WS	F
GO_BP	GO:0010799	Regulation of peptidyl-threonine phosphorylation	0.00678563	Irgm1/Spry2/Ppp1r15a	3	Down	WM vs. WS	F
GO_BP	GO:0051341	Regulation of oxidoreductase activity	0.0323486	Gzma/Lgals9/Ptk2b	3	Down	WM vs. WS	F
GO_BP	GO:0071675	Regulation of mononuclear cell migration	0.0257623	Thbs1/Pla2g7/C5ar1	3	Up	WM vs. WS	F
GO_BP	GO:0060236	Regulation of mitotic spindle organization	0.00382295	Chmp4b/Hspa1a/Hspa1b	3	Down	WM vs. WS	F
GO_BP	GO:1901673	Regulation of mitotic spindle assembly	0.00083297	Chmp4b/Hspa1a/Hspa1b	3	Down	WM vs. WS	F
GO_BP	GO:2000401	Regulation of lymphocyte migration	0.0129137	Ccl5/Lgals9/Ptk2b	3	Down	WM vs. WS	F
GO_BP	GO:0070228	Regulation of lymphocyte apoptotic process	0.0220753	Ccl5/Cd74/Serpinb9	3	Down	WM vs. WS	F
GO_BP	GO:0002688	Regulation of leukocyte chemotaxis	0.0295009	Thbs1/Pla2g7/C5ar1	3	Up	WM vs. WS	F
GO_BP	GO:0032677	Regulation of interleukin-8 production	0.0117969	Camp/Anxa1/Cd14	3	Up	WM vs. WS	F
GO_BP	GO:0032673	Regulation of interleukin-4 production	0.00246088	Fcer1g/Ddit3/Cd83	3	Down	WM vs. WS	F
GO_BP	GO:0032663	Regulation of interleukin-2 production	0.0149786	Zfp36/Cd83/Tbx21	3	Down	WM vs. WS	F
GO_BP	GO:0060334	Regulation of interferon-gamma-mediated signaling pathway	0.000348256	Irgm1/Parp14/Parp9	3	Down	WM vs. WS	F
GO_BP	GO:0043620	Regulation of DNA-templated transcription in response to stress	0.00914444	Ddit3/Ppp1r15a/Atf3	3	Down	WM vs. WS	F
GO_BP	GO:0051101	Regulation of DNA binding	0.0297437	Hmgb2/Mmp8/Mmp9	3	Up	WM vs. WS	F
GO_BP	GO:0043370	Regulation of CD4-positive, alpha-beta T cell differentiation	0.00836539	Cd83/Tbx21/Gimap3	3	Down	WM vs. WS	F
GO_BP	GO:0043903	Regulation of biological process involved in symbiotic interaction	0.00894027	Ltf/Ifitm1/Gsn	3	Up	WM vs. WS	F
GO_BP	GO:0046637	Regulation of alpha-beta T cell differentiation	0.0179089	Cd83/Tbx21/Gimap3	3	Down	WM vs. WS	F
GO_BP	GO:0002673	Regulation of acute inflammatory response	0.00878474	Ccl5/Fcer1g/Fcgr1	3	Down	WM vs. WS	F
GO_BP	GO:1903409	Reactive oxygen species biosynthetic process	0.00725518	Eef1a1/Mmp8/Lcn2	3	Up	WM vs. WS	F
GO_BP	GO:0006090	Pyruvate metabolic process	0.0261192	Ier3/Pgk1/Adpgk	3	Up	WM vs. WS	F
GO_BP	GO:0070269	Pyroptosis	0.00308114	Gzma/Zbp1/Gzmb	3	Down	WM vs. WS	F
GO_BP	GO:0009179	Purine ribonucleoside diphosphate metabolic process	0.0208991	Ier3/Pgk1/Adpgk	3	Up	WM vs. WS	F
GO_BP	GO:0009135	Purine nucleoside diphosphate metabolic process	0.0208991	Ier3/Pgk1/Adpgk	3	Up	WM vs. WS	F
GO_MF	GO:0043539	Protein serine/threonine kinase activator activity	0.0115355	Irgm1/Lgals9/Spry2	3	Down	WM vs. WS	F
GO_BP	GO:0042026	Protein refolding	0.00083297	B2m/Hspa1a/Hspa1b	3	Down	WM vs. WS	F
GO_MF	GO:0044183	Protein folding chaperone	0.00515658	Cd74/Hspa1a/Hspa1b	3	Down	WM vs. WS	F
GO_BP	GO:0051865	Protein autoubiquitination	0.0188614	Rnf213/Trim30a/Dtx3l	3	Down	WM vs. WS	F
GO_BP	GO:0042270	Protection from natural killer cell mediated cytotoxicity	0.000149519	Tap1/Clec2d/Serpinb9	3	Down	WM vs. WS	F
GO_BP	GO:0098926	Postsynaptic signal transduction	0.00878474	Ly6c2/Ly6e/Ly6a	3	Down	WM vs. WS	F
GO_BP	GO:0048524	Positive regulation of viral process	0.0105496	Vps37b/Cd74/Trim30a	3	Down	WM vs. WS	F
GO_BP	GO:1903902	Positive regulation of viral life cycle	0.00083297	Vps37b/Cd74/Trim30a	3	Down	WM vs. WS	F
GO_BP	GO:0042531	Positive regulation of tyrosine phosphorylation of STAT protein	0.00914444	Ccl5/Parp14/Parp9	3	Down	WM vs. WS	F
GO_BP	GO:1903557	Positive regulation of tumor necrosis factor superfamily cytokine production	0.0244554	Mmp8/Thbs1/Cd14	3	Up	WM vs. WS	F
GO_BP	GO:0032760	Positive regulation of tumor necrosis factor production	0.023766	Mmp8/Thbs1/Cd14	3	Up	WM vs. WS	F
GO_BP	GO:0045727	Positive regulation of translation	0.0347129	Rbm3/Thbs1/Vim	3	Up	WM vs. WS	F
GO_BP	GO:0002726	Positive regulation of T cell cytokine production	0.00144704	B2m/Rsad2/Tbx21	3	Down	WM vs. WS	F
GO_BP	GO:0032436	Positive regulation of proteasomal ubiquitin-dependent protein catabolic process	0.0297375	Hspa1a/Hspa1b/Cbfa2t3	3	Down	WM vs. WS	F
GO_BP	GO:1901800	Positive regulation of proteasomal protein catabolic process	0.0442916	Hspa1a/Hspa1b/Cbfa2t3	3	Down	WM vs. WS	F
GO_BP	GO:0050766	Positive regulation of phagocytosis	0.0276044	Fcer1g/Fcgr1/Il2rb	3	Down	WM vs. WS	F
GO_BP	GO:0002793	Positive regulation of peptide secretion	0.0301091	S100a9/S100a8/Glud1	3	Up	WM vs. WS	F
GO_BP	GO:0045672	Positive regulation of osteoclast differentiation	0.00284419	Ccl5/Fos/Ccl3	3	Down	WM vs. WS	F
GO_BP	GO:0071677	Positive regulation of mononuclear cell migration	0.0159488	Ccl5/Lgals9/Ptk2b	3	Down	WM vs. WS	F
GO_BP	GO:2000403	Positive regulation of lymphocyte migration	0.00406448	Ccl5/Lgals9/Ptk2b	3	Down	WM vs. WS	F
GO_BP	GO:0002690	Positive regulation of leukocyte chemotaxis	0.0193645	Thbs1/Pla2g7/C5ar1	3	Up	WM vs. WS	F
GO_BP	GO:0002690	Positive regulation of leukocyte chemotaxis	0.03535	Ccl5/Cd74/Ptk2b	3	Down	WM vs. WS	F
GO_BP	GO:0043388	Positive regulation of DNA binding	0.00682574	Hmgb2/Mmp8/Mmp9	3	Up	WM vs. WS	F
GO_BP	GO:0120162	Positive regulation of cold-induced thermogenesis	0.0345785	Plac8/Cxcr4/Scd1	3	Down	WM vs. WS	F
GO_BP	GO:2000343	Positive regulation of chemokine (C-X-C motif) ligand 2 production	0.000292622	Ccl5/Cd74/Lpl	3	Down	WM vs. WS	F
GO_BP	GO:0034250	Positive regulation of cellular amide metabolic process	0.0495735	Rbm3/Thbs1/Vim	3	Up	WM vs. WS	F
GO_BP	GO:0043536	Positive regulation of blood vessel endothelial cell migration	0.00629003	Thbs1/Anxa1/Atp5a1	3	Up	WM vs. WS	F
GO_BP	GO:0046635	Positive regulation of alpha-beta T cell activation	0.0200468	Cd83/H2-Ab1/Gimap3	3	Down	WM vs. WS	F
GO_BP	GO:0002675	Positive regulation of acute inflammatory response	0.00265348	Ccl5/Fcer1g/Fcgr1	3	Down	WM vs. WS	F
GO_BP	GO:0005976	Polysaccharide metabolic process	0.023766	Chil3/Pygl/Gyg	3	Up	WM vs. WS	F
GO_BP	GO:0007009	Plasma membrane organization	0.0455266	S100a9/Mafb/Gsn	3	Up	WM vs. WS	F
GO_CC	GO:0045335	Phagocytic vesicle	0.0303059	Actg1/Vim/Gsn	3	Up	WM vs. WS	F
GO_BP	GO:0018149	Peptide cross-linking	0.00336581	Fn1/Thbs1/Anxa1	3	Up	WM vs. WS	F
GO_BP	GO:0046434	Organophosphate catabolic process	0.0431291	Gda/Smpdl3a/Pla2g7	3	Up	WM vs. WS	F
GO_MF	GO:0043177	Organic acid binding	0.0401617	S100a8/Hbb-b1/Glud1	3	Up	WM vs. WS	F
GO_BP	GO:0070423	Nucleotide-binding oligomerization domain containing signaling pathway	0.000751576	Irgm1/Hspa1a/Hspa1b	3	Down	WM vs. WS	F
GO_BP	GO:0070431	Nucleotide-binding oligomerization domain containing 2 signaling pathway	0.00056008	Irgm1/Hspa1a/Hspa1b	3	Down	WM vs. WS	F
GO_BP	GO:0035872	Nucleotide-binding domain, leucine rich repeat containing receptor signaling pathway	0.00083297	Irgm1/Hspa1a/Hspa1b	3	Down	WM vs. WS	F
GO_BP	GO:0046939	Nucleotide phosphorylation	0.0224813	Ier3/Pgk1/Adpgk	3	Up	WM vs. WS	F
GO_BP	GO:0006165	Nucleoside diphosphate phosphorylation	0.0212265	Ier3/Pgk1/Adpgk	3	Up	WM vs. WS	F
GO_BP	GO:0009132	Nucleoside diphosphate metabolic process	0.0311547	Ier3/Pgk1/Adpgk	3	Up	WM vs. WS	F
GO_BP	GO:0042119	Neutrophil activation	0.00301691	Camp/Anxa1/Cd177	3	Up	WM vs. WS	F
GO_BP	GO:0042119	Neutrophil activation	0.00432665	Ccl5/Fcer1g/Il18rap	3	Down	WM vs. WS	F
GO_MF	GO:0099602	Neurotransmitter receptor regulator activity	0.00144198	Ly6c2/Ly6e/Ly6a	3	Down	WM vs. WS	F
GO_BP	GO:0045071	Negative regulation of viral genome replication	0.00682574	Ltf/Ifitm1/Slpi	3	Up	WM vs. WS	F
GO_BP	GO:0045638	Negative regulation of myeloid cell differentiation	0.0281929	Zfp36/Clec2d/Ptk2b	3	Down	WM vs. WS	F
GO_BP	GO:0045620	Negative regulation of lymphocyte differentiation	0.0119507	Cd74/Tbx21/Id2	3	Down	WM vs. WS	F
GO_BP	GO:0070229	Negative regulation of lymphocyte apoptotic process	0.00797843	Ccl5/Cd74/Serpinb9	3	Down	WM vs. WS	F
GO_BP	GO:1902106	Negative regulation of leukocyte differentiation	0.0241097	Anxa1/Mafb/Pglyrp1	3	Up	WM vs. WS	F
GO_BP	GO:0032689	Negative regulation of interferon-gamma production	0.00462555	Ddit3/Lgals9/Gimap3	3	Down	WM vs. WS	F
GO_BP	GO:1903707	Negative regulation of hemopoiesis	0.0246669	Anxa1/Mafb/Pglyrp1	3	Up	WM vs. WS	F
GO_BP	GO:0070373	Negative regulation of ERK1 and ERK2 cascade	0.0241538	Dusp1/Spry2/Atf3	3	Down	WM vs. WS	F
GO_BP	GO:0043154	Negative regulation of cysteine-type endopeptidase activity involved in apoptotic process	0.0136041	Thbs1/Mmp9/Birc5	3	Up	WM vs. WS	F
GO_BP	GO:2000117	Negative regulation of cysteine-type endopeptidase activity	0.0318911	Nr4a1/Ifi204/Hspa1b	3	Down	WM vs. WS	F
GO_BP	GO:0090307	Mitotic spindle assembly	0.0153735	Chmp4b/Hspa1a/Hspa1b	3	Down	WM vs. WS	F
GO_BP	GO:0046785	Microtubule polymerization	0.0261581	Hspa1a/Tppp3/Hspa1b	3	Down	WM vs. WS	F
GO_BP	GO:0045185	Maintenance of protein location	0.0376366	Tmsb10/Sp100/Lgals9	3	Down	WM vs. WS	F
GO_BP	GO:1905517	Macrophage migration	0.0129137	Ccl5/Ccl3/Ptk2b	3	Down	WM vs. WS	F
GO_BP	GO:0048246	Macrophage chemotaxis	0.00678563	Ccl5/Ccl3/Ptk2b	3	Down	WM vs. WS	F
GO_BP	GO:0042116	Macrophage activation	0.0208295	Mmp8/Thbs1/C5ar1	3	Up	WM vs. WS	F
GO_BP	GO:0042116	Macrophage activation	0.0376366	Trex1/Lgals9/Ifi35	3	Down	WM vs. WS	F
GO_BP	GO:0070227	Lymphocyte apoptotic process	0.0393128	Ccl5/Cd74/Serpinb9	3	Down	WM vs. WS	F
GO_CC	GO:0098576	Lumenal side of membrane	0.000603012	H2-K1/H2-D1/H2-T23	3	Down	WM vs. WS	F
GO_CC	GO:0098553	Lumenal side of endoplasmic reticulum membrane	0.000294592	H2-K1/H2-D1/H2-T23	3	Down	WM vs. WS	F
GO_BP	GO:0031663	Lipopolysaccharide-mediated signaling pathway	0.0124894	Ccl5/Trim30a/Stat1	3	Down	WM vs. WS	F
GO_MF	GO:0001530	Lipopolysaccharide binding	0.00174574	Camp/Ltf/Cd14	3	Up	WM vs. WS	F
GO_BP	GO:0002523	Leukocyte migration involved in inflammatory response	0.00140934	S100a9/S100a8/Cd24a	3	Up	WM vs. WS	F
GO_BP	GO:0043299	Leukocyte degranulation	0.03535	Fcer1g/Nkg7/Lgals9	3	Down	WM vs. WS	F
GO_BP	GO:0070486	Leukocyte aggregation	0.000612038	S100a9/S100a8/Thbs1	3	Up	WM vs. WS	F
GO_BP	GO:0031640	Killing of cells of another organism	0.0112944	Hmgn2/Ltf/Pglyrp1	3	Up	WM vs. WS	F
GO_BP	GO:0042771	Intrinsic apoptotic signaling pathway in response to DNA damage by p53 class mediator	0.00584986	Shisa5/Ifi204/Cd74	3	Down	WM vs. WS	F
GO_BP	GO:0008630	Intrinsic apoptotic signaling pathway in response to DNA damage	0.0471166	Shisa5/Ifi204/Cd74	3	Down	WM vs. WS	F
GO_BP	GO:0072332	Intrinsic apoptotic signaling pathway by p53 class mediator	0.0247146	Shisa5/Ifi204/Cd74	3	Down	WM vs. WS	F
GO_BP	GO:0032637	Interleukin-8 production	0.0120337	Camp/Anxa1/Cd14	3	Up	WM vs. WS	F
GO_BP	GO:0032633	Interleukin-4 production	0.00406448	Fcer1g/Ddit3/Cd83	3	Down	WM vs. WS	F
GO_BP	GO:0032607	Interferon-alpha production	0.00265348	Irf7/Trex1/Stat1	3	Down	WM vs. WS	F
GO_BP	GO:0007229	Integrin-mediated signaling pathway	0.0345785	Isg15/Fcer1g/Ptk2b	3	Down	WM vs. WS	F
GO_CC	GO:0071556	Integral component of lumenal side of endoplasmic reticulum membrane	0.000294592	H2-K1/H2-D1/H2-T23	3	Down	WM vs. WS	F
GO_CC	GO:0016234	Inclusion body	0.0206508	Ifi204/Hspa1a/Hspa1b	3	Down	WM vs. WS	F
GO_MF	GO:0008201	Heparin binding	0.0493977	Fn1/Ltf/Thbs1	3	Up	WM vs. WS	F
GO_BP	GO:0140507	Granzyme-mediated programmed cell death signaling pathway	0.000292622	Gzma/Nkg7/Gzmb	3	Down	WM vs. WS	F
GO_BP	GO:0036230	Granulocyte activation	0.00412393	Camp/Anxa1/Cd177	3	Up	WM vs. WS	F
GO_BP	GO:0036230	Granulocyte activation	0.00607771	Ccl5/Fcer1g/Il18rap	3	Down	WM vs. WS	F
GO_BP	GO:0006096	Glycolytic process	0.015927	Ier3/Pgk1/Adpgk	3	Up	WM vs. WS	F
GO_BP	GO:0008347	Glial cell migration	0.00803201	Fn1/Vcan/Vim	3	Up	WM vs. WS	F
GO_CC	GO:1903561	Extracellular vesicle	0.0303059	Actg1/Fn1/Anxa1	3	Up	WM vs. WS	F
GO_CC	GO:0043230	Extracellular organelle	0.0303059	Actg1/Fn1/Anxa1	3	Up	WM vs. WS	F
GO_CC	GO:0065010	Extracellular membrane-bounded organelle	0.0303059	Actg1/Fn1/Anxa1	3	Up	WM vs. WS	F
GO_CC	GO:0070062	Extracellular exosome	0.0303059	Actg1/Fn1/Anxa1	3	Up	WM vs. WS	F
GO_BP	GO:0030218	Erythrocyte differentiation	0.0408091	Hbb-b1/Hmgb2/Mafb	3	Up	WM vs. WS	F
GO_BP	GO:0030968	Endoplasmic reticulum unfolded protein response	0.0153735	Ddit3/Ppp1r15a/Atf3	3	Down	WM vs. WS	F
GO_BP	GO:0042832	Defense response to protozoan	0.00382295	Gbp9/Nkg7/Irf8	3	Down	WM vs. WS	F
GO_BP	GO:0050829	Defense response to Gram-negative bacterium	0.0313915	Camp/Hmgb2/Ltf	3	Up	WM vs. WS	F
GO_BP	GO:0006458	'de novo' protein folding	0.00382295	Cd74/Hspa1a/Hspa1b	3	Down	WM vs. WS	F
GO_BP	GO:0051084	'de novo' post-translational protein folding	0.00357619	Cd74/Hspa1a/Hspa1b	3	Down	WM vs. WS	F
GO_MF	GO:0004869	Cysteine-type endopeptidase inhibitor activity	0.00954258	Ngp/Ltf/Birc5	3	Up	WM vs. WS	F
GO_CC	GO:0030863	Cortical cytoskeleton	0.0303059	Eef1a1/Dstn/Gsn	3	Up	WM vs. WS	F
GO_CC	GO:0030864	Cortical actin cytoskeleton	0.026147	Eef1a1/Dstn/Gsn	3	Up	WM vs. WS	F
GO_BP	GO:0030574	Collagen catabolic process	0.0048584	Prtn3/Mmp8/Mmp9	3	Up	WM vs. WS	F
GO_MF	GO:0042379	Chemokine receptor binding	0.0212628	Ccl5/Ccl4/Ccl3	3	Down	WM vs. WS	F
GO_MF	GO:0008009	Chemokine activity	0.00537362	Ccl5/Ccl4/Ccl3	3	Down	WM vs. WS	F
GO_BP	GO:0061077	Chaperone-mediated protein folding	0.0134749	Cd74/Hspa1a/Hspa1b	3	Down	WM vs. WS	F
GO_BP	GO:0051085	Chaperone cofactor-dependent protein refolding	0.00246088	Cd74/Hspa1a/Hspa1b	3	Down	WM vs. WS	F
GO_BP	GO:0098586	Cellular response to virus	0.0179089	Oas3/Irgm1/Lgals9	3	Down	WM vs. WS	F
GO_BP	GO:0034614	Cellular response to reactive oxygen species	0.0375061	Lcn2/Anxa1/Mmp9	3	Up	WM vs. WS	F
GO_BP	GO:0071346	Cellular response to interferon-gamma	0.0244554	Actg1/Vim/Gsn	3	Up	WM vs. WS	F
GO_BP	GO:0071276	Cellular response to cadmium ion	0.00140934	Mt1/Mmp9/Gsn	3	Up	WM vs. WS	F
GO_BP	GO:1905145	Cellular response to acetylcholine	0.00406448	Ly6c2/Ly6e/Ly6a	3	Down	WM vs. WS	F
GO_BP	GO:0035743	CD4-positive, alpha-beta T cell cytokine production	0.00144704	Rsad2/Tbx21/Il18rap	3	Down	WM vs. WS	F
GO_MF	GO:0048020	CCR chemokine receptor binding	0.0109601	Ccl5/Ccl4/Ccl3	3	Down	WM vs. WS	F
GO_BP	GO:1901136	Carbohydrate derivative catabolic process	0.0399772	Chil3/Gda/Pglyrp1	3	Up	WM vs. WS	F
GO_BP	GO:0050873	Brown fat cell differentiation	0.0119507	Plac8/Metrnl/Scd1	3	Down	WM vs. WS	F
GO_BP	GO:0043534	Blood vessel endothelial cell migration	0.0496726	Nr4a1/Ets1/Ptk2b	3	Down	WM vs. WS	F
GO_BP	GO:0051702	Biological process involved in interaction with symbiont	0.0261192	Camp/Fn1/Ltf	3	Up	WM vs. WS	F
GO_BP	GO:0051701	Biological process involved in interaction with host	0.0418193	Ifitm1/Gsn/Pglyrp1	3	Up	WM vs. WS	F
GO_BP	GO:0002312	B cell activation involved in immune response	0.0331853	Tbx21/Irf8/Ptk2b	3	Down	WM vs. WS	F
GO_BP	GO:0006757	ATP generation from ADP	0.0162216	Ier3/Pgk1/Adpgk	3	Up	WM vs. WS	F
GO_BP	GO:0008637	Apoptotic mitochondrial changes	0.0266103	Cd24a/Ier3/Mmp9	3	Up	WM vs. WS	F
GO_MF	GO:0016209	Antioxidant activity	0.0102883	S100a9/S100a8/Hbb-b1	3	Up	WM vs. WS	F
GO_CC	GO:0046658	Anchored component of plasma membrane	0.0175971	Cd24a/Cd14/Cd177	3	Up	WM vs. WS	F
GO_BP	GO:0046031	ADP metabolic process	0.0193645	Ier3/Pgk1/Adpgk	3	Up	WM vs. WS	F
GO_MF	GO:0043531	ADP binding	0.00222637	Atp5a1/Pgk1/Glud1	3	Up	WM vs. WS	F
GO_MF	GO:0070566	Adenylyltransferase activity	0.00293598	Oasl2/Oas3/Oas2	3	Down	WM vs. WS	F
GO_BP	GO:0002438	Acute inflammatory response to antigenic stimulus	0.00284419	Fcer1g/Fcgr1/Serpinb9	3	Down	WM vs. WS	F
GO_BP	GO:0006919	Activation of cysteine-type endopeptidase activity involved in apoptotic process	0.0117969	S100a9/S100a8/Anp32b	3	Up	WM vs. WS	F
GO_BP	GO:0031532	Actin cytoskeleton reorganization	0.0248646	S100a9/Anxa1/Gsn	3	Up	WM vs. WS	F
GO_BP	GO:0095500	Acetylcholine receptor signaling pathway	0.00357619	Ly6c2/Ly6e/Ly6a	3	Down	WM vs. WS	F
GO_MF	GO:0030548	Acetylcholine receptor regulator activity	0.00144198	Ly6c2/Ly6e/Ly6a	3	Down	WM vs. WS	F
GO_MF	GO:0030550	Acetylcholine receptor inhibitor activity	0.000360828	Ly6c2/Ly6e/Ly6a	3	Down	WM vs. WS	F
GO_MF	GO:0033130	Acetylcholine receptor binding	0.000911489	Ly6c2/Ly6e/Ly6a	3	Down	WM vs. WS	F
GO_MF	GO:0050699	WW domain binding	0.0328118	Shisa5/Trex1	2	Down	WM vs. WS	F
GO_BP	GO:0019068	Virion assembly	0.0294854	Vps37b/Chmp4b	2	Down	WM vs. WS	F
GO_BP	GO:0019076	Viral release from host cell	0.0231449	Vps37b/Chmp4b	2	Down	WM vs. WS	F
GO_BP	GO:0039702	Viral budding via host ESCRT complex	0.0112795	Vps37b/Chmp4b	2	Down	WM vs. WS	F
GO_BP	GO:0046755	Viral budding	0.0175407	Vps37b/Chmp4b	2	Down	WM vs. WS	F
GO_BP	GO:0006636	Unsaturated fatty acid biosynthetic process	0.0496726	Cd74/Scd1	2	Down	WM vs. WS	F
GO_BP	GO:0043162	Ubiquitin-dependent protein catabolic process via the multivesicular body sorting pathway	0.0310059	Vps37b/Chmp4b	2	Down	WM vs. WS	F
GO_BP	GO:0071604	Transforming growth factor beta production	0.0347129	Fn1/Cd24a	2	Up	WM vs. WS	F
GO_MF	GO:0140416	Transcription regulator inhibitor activity	0.0157905	Ddit3/Id2	2	Down	WM vs. WS	F
GO_BP	GO:0034142	Toll-like receptor 4 signaling pathway	0.0408091	Ltf/Cd14	2	Up	WM vs. WS	F
GO_MF	GO:0070003	Threonine-type peptidase activity	0.0157905	Psmb8/Psmb9	2	Down	WM vs. WS	F
GO_MF	GO:0004298	Threonine-type endopeptidase activity	0.0103107	Psmb8/Psmb9	2	Down	WM vs. WS	F
GO_BP	GO:0035745	T-helper 2 cell cytokine production	0.0125278	Rsad2/Tbx21	2	Down	WM vs. WS	F
GO_BP	GO:0035744	T-helper 1 cell cytokine production	0.00599584	Tbx21/Il18rap	2	Down	WM vs. WS	F
GO_MF	GO:0097677	STAT family protein binding	0.00702165	Parp9/Dtx3l	2	Down	WM vs. WS	F
GO_BP	GO:0006684	Sphingomyelin metabolic process	0.0154621	Smpdl3a/Sgms2	2	Up	WM vs. WS	F
GO_CC	GO:0042581	Specific granule	0.0175971	Camp/Ltf	2	Up	WM vs. WS	F
GO_MF	GO:0000979	RNA polymerase II core promoter sequence-specific DNA binding	0.0212628	Fos/Stat1	2	Down	WM vs. WS	F
GO_BP	GO:0009161	Ribonucleoside monophosphate metabolic process	0.0498913	Gda/Aprt	2	Up	WM vs. WS	F
GO_BP	GO:0035634	Response to stilbenoid	0.0186797	Ifit3/Usp18	2	Down	WM vs. WS	F
GO_BP	GO:0055094	Response to lipoprotein particle	0.0372641	Fcer1g/Lpl	2	Down	WM vs. WS	F
GO_BP	GO:0097012	Response to granulocyte macrophage colony-stimulating factor	0.00884546	Zfp36/Zfp36l2	2	Down	WM vs. WS	F
GO_BP	GO:0070542	Response to fatty acid	0.040783	Lpl/Scd1	2	Down	WM vs. WS	F
GO_BP	GO:0070849	Response to epidermal growth factor	0.0478471	Zfp36/Zfp36l2	2	Down	WM vs. WS	F
GO_BP	GO:0045730	Respiratory burst	0.0197301	Cd24a/Jchain	2	Up	WM vs. WS	F
GO_BP	GO:0046782	Regulation of viral transcription	0.0186797	Sp100/Zfp36	2	Down	WM vs. WS	F
GO_BP	GO:0046596	Regulation of viral entry into host cell	0.0472558	Ifitm1/Gsn	2	Up	WM vs. WS	F
GO_BP	GO:0071634	Regulation of transforming growth factor beta production	0.0311858	Fn1/Cd24a	2	Up	WM vs. WS	F
GO_BP	GO:2000551	Regulation of T-helper 2 cell cytokine production	0.00691631	Rsad2/Tbx21	2	Down	WM vs. WS	F
GO_BP	GO:0002825	Regulation of T-helper 1 type immune response	0.033971	Tbx21/H2-Ab1	2	Down	WM vs. WS	F
GO_BP	GO:0045589	Regulation of regulatory T cell differentiation	0.0442106	Lgals9/Gimap3	2	Down	WM vs. WS	F
GO_BP	GO:0061635	Regulation of protein complex stability	0.00599584	Irgm1/Trex1	2	Down	WM vs. WS	F
GO_BP	GO:0070424	Regulation of nucleotide-binding oligomerization domain containing signaling pathway	0.00599584	Hspa1a/Hspa1b	2	Down	WM vs. WS	F
GO_BP	GO:1900151	Regulation of nuclear-transcribed mRNA catabolic process, deadenylation-dependent decay	0.0246918	Zfp36/Zfp36l2	2	Down	WM vs. WS	F
GO_BP	GO:0033032	Regulation of myeloid cell apoptotic process	0.035566	Ccl5/Fcer1g	2	Down	WM vs. WS	F
GO_BP	GO:0090025	Regulation of monocyte chemotaxis	0.0310059	Ccl5/Dusp1	2	Down	WM vs. WS	F
GO_BP	GO:0010968	Regulation of microtubule nucleation	0.00599584	Hspa1a/Hspa1b	2	Down	WM vs. WS	F
GO_BP	GO:1905521	Regulation of macrophage migration	0.0399248	Thbs1/C5ar1	2	Up	WM vs. WS	F
GO_BP	GO:0010758	Regulation of macrophage chemotaxis	0.0266496	Thbs1/C5ar1	2	Up	WM vs. WS	F
GO_BP	GO:0010758	Regulation of macrophage chemotaxis	0.0372641	Ccl5/Ptk2b	2	Down	WM vs. WS	F
GO_BP	GO:1901623	Regulation of lymphocyte chemotaxis	0.0200468	Ccl5/Ptk2b	2	Down	WM vs. WS	F
GO_BP	GO:0032647	Regulation of interferon-alpha production	0.0294854	Irf7/Stat1	2	Down	WM vs. WS	F
GO_BP	GO:0002861	Regulation of inflammatory response to antigenic stimulus	0.0478471	Fcer1g/Fcgr1	2	Down	WM vs. WS	F
GO_BP	GO:0090083	Regulation of inclusion body assembly	0.0149786	Hspa1a/Hspa1b	2	Down	WM vs. WS	F
GO_BP	GO:0002883	Regulation of hypersensitivity	0.0112795	Fcer1g/Fcgr1	2	Down	WM vs. WS	F
GO_BP	GO:1902041	Regulation of extrinsic apoptotic signaling pathway via death domain receptors	0.0472558	Hmgb2/Thbs1	2	Up	WM vs. WS	F
GO_BP	GO:0007096	Regulation of exit from mitosis	0.0107139	Ube2c/Birc5	2	Up	WM vs. WS	F
GO_BP	GO:0045646	Regulation of erythrocyte differentiation	0.0472558	Hmgb2/Mafb	2	Up	WM vs. WS	F
GO_BP	GO:2000696	Regulation of epithelial cell differentiation involved in kidney development	0.0107139	Cd24a/Mmp9	2	Up	WM vs. WS	F
GO_BP	GO:2001032	Regulation of double-strand break repair via nonhomologous end joining	0.0310059	Parp9/Dtx3l	2	Down	WM vs. WS	F
GO_BP	GO:2001267	Regulation of cysteine-type endopeptidase activity involved in apoptotic signaling pathway	0.0116616	Mmp9/Gsn	2	Up	WM vs. WS	F
GO_BP	GO:0032965	Regulation of collagen biosynthetic process	0.0430746	Fn1/Vim	2	Up	WM vs. WS	F
GO_BP	GO:0035561	Regulation of chromatin binding	0.0186797	Parp9/Dtx3l	2	Down	WM vs. WS	F
GO_BP	GO:0090049	Regulation of cell migration involved in sprouting angiogenesis	0.0320756	Thbs1/Anxa1	2	Up	WM vs. WS	F
GO_BP	GO:0045577	Regulation of B cell differentiation	0.040783	Zfp36l2/Id2	2	Down	WM vs. WS	F
GO_BP	GO:0002577	Regulation of antigen processing and presentation	0.0175407	Cd74/H2-Ab1	2	Down	WM vs. WS	F
GO_BP	GO:0002864	Regulation of acute inflammatory response to antigenic stimulus	0.0200468	Fcer1g/Fcgr1	2	Down	WM vs. WS	F
GO_MF	GO:0050786	RAGE receptor binding	0.00458968	S100a8/Hmgb2	2	Up	WM vs. WS	F
GO_BP	GO:0009167	Purine ribonucleoside monophosphate metabolic process	0.0320756	Gda/Aprt	2	Up	WM vs. WS	F
GO_BP	GO:0009126	Purine nucleoside monophosphate metabolic process	0.0356425	Gda/Aprt	2	Up	WM vs. WS	F
GO_BP	GO:0042278	Purine nucleoside metabolic process	0.0279451	Gda/Aprt	2	Up	WM vs. WS	F
GO_BP	GO:0006144	Purine nucleobase metabolic process	0.0133033	Gda/Aprt	2	Up	WM vs. WS	F
GO_MF	GO:0008330	Protein tyrosine/threonine phosphatase activity	0.00702165	Dusp1/Dusp2	2	Down	WM vs. WS	F
GO_MF	GO:0008138	Protein tyrosine/serine/threonine phosphatase activity	0.0469918	Dusp1/Dusp2	2	Down	WM vs. WS	F
GO_BP	GO:0017014	Protein nitrosylation	0.0107139	S100a9/S100a8	2	Up	WM vs. WS	F
GO_BP	GO:0140289	Protein mono-ADP-ribosylation	0.00691631	Parp14/Parp9	2	Down	WM vs. WS	F
GO_BP	GO:0006471	Protein ADP-ribosylation	0.040783	Parp14/Parp9	2	Down	WM vs. WS	F
GO_CC	GO:0019774	Proteasome core complex, beta-subunit complex	0.00541008	Psmb8/Psmb9	2	Down	WM vs. WS	F
GO_CC	GO:0005839	Proteasome core complex	0.0148671	Psmb8/Psmb9	2	Down	WM vs. WS	F
GO_BP	GO:0043368	Positive T cell selection	0.0496726	Cd74/Tbx21	2	Down	WM vs. WS	F
GO_BP	GO:0046598	Positive regulation of viral entry into host cell	0.00691631	Cd74/Trim30a	2	Down	WM vs. WS	F
GO_BP	GO:0060340	Positive regulation of type I interferon-mediated signaling pathway	0.0149786	Irf7/Zbp1	2	Down	WM vs. WS	F
GO_BP	GO:0002830	Positive regulation of type 2 immune response	0.0138161	Rsad2/Cd74	2	Down	WM vs. WS	F
GO_BP	GO:1903265	Positive regulation of tumor necrosis factor-mediated signaling pathway	0.00599584	Hspa1a/Hspa1b	2	Down	WM vs. WS	F
GO_BP	GO:0030511	Positive regulation of transforming growth factor beta receptor signaling pathway	0.0248646	Thbs1/Lrg1	2	Up	WM vs. WS	F
GO_BP	GO:0036003	Positive regulation of transcription from RNA polymerase II promoter in response to stress	0.0261581	Ddit3/Atf3	2	Down	WM vs. WS	F
GO_BP	GO:1990440	Positive regulation of transcription from RNA polymerase II promoter in response to endoplasmic reticulum stress	0.00599584	Ddit3/Atf3	2	Down	WM vs. WS	F
GO_BP	GO:0034123	Positive regulation of toll-like receptor signaling pathway	0.0310059	Rsad2/Ifi35	2	Down	WM vs. WS	F
GO_BP	GO:0002827	Positive regulation of T-helper 1 type immune response	0.0149786	Tbx21/H2-Ab1	2	Down	WM vs. WS	F
GO_BP	GO:2000406	Positive regulation of T cell migration	0.0372641	Ccl5/Lgals9	2	Down	WM vs. WS	F
GO_BP	GO:0045591	Positive regulation of regulatory T cell differentiation	0.0186797	Lgals9/Gimap3	2	Down	WM vs. WS	F
GO_BP	GO:1903428	Positive regulation of reactive oxygen species biosynthetic process	0.0163491	Mmp8/Lcn2	2	Up	WM vs. WS	F
GO_BP	GO:1900153	Positive regulation of nuclear-transcribed mRNA catabolic process, deadenylation-dependent decay	0.0100227	Zfp36/Zfp36l2	2	Down	WM vs. WS	F
GO_BP	GO:0045954	Positive regulation of natural killer cell mediated cytotoxicity	0.0496726	Il18rap/Gimap3	2	Down	WM vs. WS	F
GO_BP	GO:0002888	Positive regulation of myeloid leukocyte mediated immunity	0.0294854	Fcer1g/Fcgr1	2	Down	WM vs. WS	F
GO_BP	GO:0061081	Positive regulation of myeloid leukocyte cytokine production involved in immune response	0.0186797	Fcer1g/Cd74	2	Down	WM vs. WS	F
GO_BP	GO:0031112	Positive regulation of microtubule polymerization or depolymerization	0.0442106	Hspa1a/Hspa1b	2	Down	WM vs. WS	F
GO_BP	GO:0031116	Positive regulation of microtubule polymerization	0.0372641	Hspa1a/Hspa1b	2	Down	WM vs. WS	F
GO_BP	GO:1905523	Positive regulation of macrophage migration	0.0246669	Thbs1/C5ar1	2	Up	WM vs. WS	F
GO_BP	GO:0010759	Positive regulation of macrophage chemotaxis	0.0185887	Thbs1/C5ar1	2	Up	WM vs. WS	F
GO_BP	GO:0043032	Positive regulation of macrophage activation	0.0238615	Mmp8/Thbs1	2	Up	WM vs. WS	F
GO_BP	GO:0140131	Positive regulation of lymphocyte chemotaxis	0.0138161	Ccl5/Ptk2b	2	Down	WM vs. WS	F
GO_BP	GO:2000108	Positive regulation of leukocyte apoptotic process	0.0257623	Cd24a/Anxa1	2	Up	WM vs. WS	F
GO_BP	GO:0032727	Positive regulation of interferon-alpha production	0.0215798	Irf7/Stat1	2	Down	WM vs. WS	F
GO_BP	GO:0002863	Positive regulation of inflammatory response to antigenic stimulus	0.0163102	Fcer1g/Fcgr1	2	Down	WM vs. WS	F
GO_BP	GO:0002885	Positive regulation of hypersensitivity	0.00691631	Fcer1g/Fcgr1	2	Down	WM vs. WS	F
GO_BP	GO:1900048	Positive regulation of hemostasis	0.0142735	S100a9/Thbs1	2	Up	WM vs. WS	F
GO_BP	GO:1900087	Positive regulation of G1/S transition of mitotic cell cycle	0.0408091	Anxa1/Anp32b	2	Up	WM vs. WS	F
GO_BP	GO:1904037	Positive regulation of epithelial cell apoptotic process	0.0292572	Thbs1/Gsn	2	Up	WM vs. WS	F
GO_BP	GO:2001034	Positive regulation of double-strand break repair via nonhomologous end joining	0.0125278	Parp9/Dtx3l	2	Down	WM vs. WS	F
GO_BP	GO:0050820	Positive regulation of coagulation	0.017691	S100a9/Thbs1	2	Up	WM vs. WS	F
GO_BP	GO:0035563	Positive regulation of chromatin binding	0.00691631	Parp9/Dtx3l	2	Down	WM vs. WS	F
GO_BP	GO:1903846	Positive regulation of cellular response to transforming growth factor beta stimulus	0.0248646	Thbs1/Lrg1	2	Up	WM vs. WS	F
GO_BP	GO:0043372	Positive regulation of CD4-positive, alpha-beta T cell differentiation	0.033971	Cd83/Gimap3	2	Down	WM vs. WS	F
GO_BP	GO:2000516	Positive regulation of CD4-positive, alpha-beta T cell activation	0.0478471	Cd83/Gimap3	2	Down	WM vs. WS	F
GO_BP	GO:0030194	Positive regulation of blood coagulation	0.0142735	S100a9/Thbs1	2	Up	WM vs. WS	F
GO_BP	GO:0002579	Positive regulation of antigen processing and presentation	0.00691631	Cd74/H2-Ab1	2	Down	WM vs. WS	F
GO_BP	GO:0002866	Positive regulation of acute inflammatory response to antigenic stimulus	0.00884546	Fcer1g/Fcgr1	2	Down	WM vs. WS	F
GO_BP	GO:0075294	Positive regulation by symbiont of entry into host	0.00691631	Cd74/Trim30a	2	Down	WM vs. WS	F
GO_BP	GO:0000272	Polysaccharide catabolic process	0.0163491	Chil3/Pygl	2	Up	WM vs. WS	F
GO_BP	GO:0031639	Plasminogen activation	0.0208991	Thbs1/Pgk1	2	Up	WM vs. WS	F
GO_BP	GO:0009648	Photoperiodism	0.0323486	Bhlhe40/Id2	2	Down	WM vs. WS	F
GO_MF	GO:0016004	Phospholipase activator activity	0.0138291	Ccl5/Ccl3	2	Down	WM vs. WS	F
GO_BP	GO:0070262	Peptidyl-serine dephosphorylation	0.0163102	Dusp1/Ppp1r15a	2	Down	WM vs. WS	F
GO_BP	GO:0018119	Peptidyl-cysteine S-nitrosylation	0.0103815	S100a9/S100a8	2	Up	WM vs. WS	F
GO_BP	GO:0018198	Peptidyl-cysteine modification	0.0455266	S100a9/S100a8	2	Up	WM vs. WS	F
GO_MF	GO:0042834	Peptidoglycan binding	0.00914877	Jchain/Pglyrp1	2	Up	WM vs. WS	F
GO_BP	GO:0009112	Nucleobase metabolic process	0.0257623	Gda/Aprt	2	Up	WM vs. WS	F
GO_BP	GO:0007263	Nitric oxide mediated signal transduction	0.0185887	Thbs1/Mt1	2	Up	WM vs. WS	F
GO_BP	GO:0072672	Neutrophil extravasation	0.0116616	Prtn3/Cd177	2	Up	WM vs. WS	F
GO_BP	GO:0032897	Negative regulation of viral transcription	0.0100227	Sp100/Zfp36	2	Down	WM vs. WS	F
GO_BP	GO:1903901	Negative regulation of viral life cycle	0.0266496	Ifitm1/Gsn	2	Up	WM vs. WS	F
GO_BP	GO:0046597	Negative regulation of viral entry into host cell	0.0246669	Ifitm1/Gsn	2	Up	WM vs. WS	F
GO_BP	GO:0071635	Negative regulation of transforming growth factor beta production	0.00735995	Fn1/Cd24a	2	Up	WM vs. WS	F
GO_BP	GO:2000678	Negative regulation of transcription regulatory region DNA binding	0.0149786	Ddit3/Id2	2	Down	WM vs. WS	F
GO_BP	GO:0070233	Negative regulation of T cell apoptotic process	0.0261581	Ccl5/Serpinb9	2	Down	WM vs. WS	F
GO_BP	GO:1901099	Negative regulation of signal transduction in absence of ligand	0.0389786	Hspa1a/Hspa1b	2	Down	WM vs. WS	F
GO_BP	GO:0002701	Negative regulation of production of molecular mediator of immune response	0.0442106	Bst2/Tbx21	2	Down	WM vs. WS	F
GO_BP	GO:0050765	Negative regulation of phagocytosis	0.0185887	Prtn3/Siglece	2	Up	WM vs. WS	F
GO_BP	GO:0010801	Negative regulation of peptidyl-threonine phosphorylation	0.0149786	Spry2/Ppp1r15a	2	Down	WM vs. WS	F
GO_BP	GO:0033033	Negative regulation of myeloid cell apoptotic process	0.0163102	Ccl5/Fcer1g	2	Down	WM vs. WS	F
GO_BP	GO:0032703	Negative regulation of interleukin-2 production	0.0261581	Zfp36/Tbx21	2	Down	WM vs. WS	F
GO_BP	GO:0090084	Negative regulation of inclusion body assembly	0.00599584	Hspa1a/Hspa1b	2	Down	WM vs. WS	F
GO_BP	GO:2001240	Negative regulation of extrinsic apoptotic signaling pathway in absence of ligand	0.0389786	Hspa1a/Hspa1b	2	Down	WM vs. WS	F
GO_BP	GO:0002719	Negative regulation of cytokine production involved in immune response	0.0231449	Bst2/Tbx21	2	Down	WM vs. WS	F
GO_BP	GO:2000515	Negative regulation of CD4-positive, alpha-beta T cell activation	0.033971	Tbx21/Lgals9	2	Down	WM vs. WS	F
GO_BP	GO:0043537	Negative regulation of blood vessel endothelial cell migration	0.0279451	Thbs1/Gadd45a	2	Up	WM vs. WS	F
GO_BP	GO:0001779	Natural killer cell differentiation	0.040783	Lgals9/Id2	2	Down	WM vs. WS	F
GO_BP	GO:0043320	Natural killer cell degranulation	0.007784	Nkg7/Lgals9	2	Down	WM vs. WS	F
GO_MF	GO:1990404	NAD+-protein ADP-ribosyltransferase activity	0.0171254	Parp14/Parp9	2	Down	WM vs. WS	F
GO_MF	GO:0003950	NAD+ ADP-ribosyltransferase activity	0.0219975	Parp14/Parp9	2	Down	WM vs. WS	F
GO_BP	GO:0061082	Myeloid leukocyte cytokine production	0.0323486	Fcer1g/Cd74	2	Down	WM vs. WS	F
GO_BP	GO:0033028	Myeloid cell apoptotic process	0.0461444	Ccl5/Fcer1g	2	Down	WM vs. WS	F
GO_MF	GO:0035925	MRNA 3'-UTR AU-rich region binding	0.026119	Zfp36/Zfp36l2	2	Down	WM vs. WS	F
GO_BP	GO:0030224	Monocyte differentiation	0.035566	Ifi204/Cd74	2	Down	WM vs. WS	F
GO_MF	GO:0051019	Mitogen-activated protein kinase binding	0.035209	Dusp1/Dusp2	2	Down	WM vs. WS	F
GO_MF	GO:0051787	Misfolded protein binding	0.0223903	Hspa1a/Hspa1b	2	Down	WM vs. WS	F
GO_BP	GO:0007020	Microtubule nucleation	0.0389786	Hspa1a/Hspa1b	2	Down	WM vs. WS	F
GO_BP	GO:0001774	Microglial cell activation	0.0356425	Mmp8/C5ar1	2	Up	WM vs. WS	F
GO_MF	GO:0042288	MHC class I protein binding	0.0338986	Tubb5/Atp5a1	2	Up	WM vs. WS	F
GO_BP	GO:0002313	Mature B cell differentiation involved in immune response	0.0323486	Irf8/Ptk2b	2	Down	WM vs. WS	F
GO_BP	GO:0002335	Mature B cell differentiation	0.0461444	Irf8/Ptk2b	2	Down	WM vs. WS	F
GO_MF	GO:0017017	MAP kinase tyrosine/serine/threonine phosphatase activity	0.00935397	Dusp1/Dusp2	2	Down	WM vs. WS	F
GO_MF	GO:0033549	MAP kinase phosphatase activity	0.015155	Dusp1/Dusp2	2	Down	WM vs. WS	F
GO_BP	GO:0010742	Macrophage derived foam cell differentiation	0.0246918	Lpl/Stat1	2	Down	WM vs. WS	F
GO_BP	GO:0048246	Macrophage chemotaxis	0.0430746	Thbs1/C5ar1	2	Up	WM vs. WS	F
GO_BP	GO:0002281	Macrophage activation involved in immune response	0.0175407	Trex1/Ifi35	2	Down	WM vs. WS	F
GO_MF	GO:0060229	Lipase activator activity	0.0157905	Ccl5/Ccl3	2	Down	WM vs. WS	F
GO_BP	GO:0002269	Leukocyte activation involved in inflammatory response	0.0408091	Mmp8/C5ar1	2	Up	WM vs. WS	F
GO_CC	GO:0031233	Intrinsic component of external side of plasma membrane	0.0303059	Cd24a/Cd14	2	Up	WM vs. WS	F
GO_BP	GO:0033622	Integrin activation	0.0216595	Fn1/Cd24a	2	Up	WM vs. WS	F
GO_BP	GO:0070841	Inclusion body assembly	0.0261581	Hspa1a/Hspa1b	2	Down	WM vs. WS	F
GO_MF	GO:0019865	Immunoglobulin binding	0.0223903	Fcer1g/Fcgr1	2	Down	WM vs. WS	F
GO_BP	GO:0002524	Hypersensitivity	0.0149786	Fcer1g/Fcgr1	2	Down	WM vs. WS	F
GO_MF	GO:0035035	Histone acetyltransferase binding	0.0247309	Ets1/Stat1	2	Down	WM vs. WS	F
GO_CC	GO:0005797	Golgi medial cisterna	0.015476	H2-K1/H2-D1	2	Down	WM vs. WS	F
GO_BP	GO:0046037	GMP metabolic process	0.0185887	Gda/Aprt	2	Up	WM vs. WS	F
GO_MF	GO:0005536	Glucose binding	0.00689109	Pygl/Gyg	2	Up	WM vs. WS	F
GO_BP	GO:0061900	Glial cell activation	0.0442992	Mmp8/C5ar1	2	Up	WM vs. WS	F
GO_BP	GO:0090077	Foam cell differentiation	0.0279205	Lpl/Stat1	2	Down	WM vs. WS	F
GO_MF	GO:0001968	Fibronectin binding	0.039477	Thbs1/Mmp9	2	Up	WM vs. WS	F
GO_BP	GO:0010458	Exit from mitosis	0.0216595	Ube2c/Birc5	2	Up	WM vs. WS	F
GO_BP	GO:0035891	Exit from host cell	0.0231449	Vps37b/Chmp4b	2	Down	WM vs. WS	F
GO_BP	GO:0035890	Exit from host	0.0231449	Vps37b/Chmp4b	2	Down	WM vs. WS	F
GO_CC	GO:0036452	ESCRT complex	0.0232308	Vps37b/Chmp4b	2	Down	WM vs. WS	F
GO_BP	GO:0035850	Epithelial cell differentiation involved in kidney development	0.0347129	Cd24a/Mmp9	2	Up	WM vs. WS	F
GO_BP	GO:0072677	Eosinophil migration	0.0200468	Ccl5/Ccl4	2	Down	WM vs. WS	F
GO_BP	GO:0048245	Eosinophil chemotaxis	0.0149786	Ccl5/Ccl4	2	Down	WM vs. WS	F
GO_BP	GO:0043153	Entrainment of circadian clock by photoperiod	0.0310059	Bhlhe40/Id2	2	Down	WM vs. WS	F
GO_BP	GO:0009649	Entrainment of circadian clock	0.033971	Bhlhe40/Id2	2	Down	WM vs. WS	F
GO_CC	GO:0070971	Endoplasmic reticulum exit site	0.0261667	H2-K1/H2-D1	2	Down	WM vs. WS	F
GO_BP	GO:0001706	Endoderm formation	0.0461444	Dusp1/Dusp2	2	Down	WM vs. WS	F
GO_CC	GO:0044194	Cytolytic granule	0.00712227	Nkg7/Gzmb	2	Down	WM vs. WS	F
GO_BP	GO:0019835	Cytolysis	0.0200468	Gzma/Gzmb	2	Down	WM vs. WS	F
GO_MF	GO:0001848	Complement binding	0.0138626	Cd93/C5ar1	2	Up	WM vs. WS	F
GO_BP	GO:0002544	Chronic inflammatory response	0.0133033	S100a9/Camp	2	Up	WM vs. WS	F
GO_MF	GO:0019956	Chemokine binding	0.035209	Zfp36/Cxcr4	2	Down	WM vs. WS	F
GO_MF	GO:0042056	Chemoattractant activity	0.0469918	Ccl5/Ccl3	2	Down	WM vs. WS	F
GO_BP	GO:0071404	Cellular response to low-density lipoprotein particle stimulus	0.0186797	Fcer1g/Lpl	2	Down	WM vs. WS	F
GO_BP	GO:0071402	Cellular response to lipoprotein particle stimulus	0.0423761	Fcer1g/Lpl	2	Down	WM vs. WS	F
GO_BP	GO:0035457	Cellular response to interferon-alpha	0.0149786	Ifi204/Ifit3	2	Down	WM vs. WS	F
GO_BP	GO:0097011	Cellular response to granulocyte macrophage colony-stimulating factor stimulus	0.007784	Zfp36/Zfp36l2	2	Down	WM vs. WS	F
GO_BP	GO:0071364	Cellular response to epidermal growth factor stimulus	0.0423761	Zfp36/Zfp36l2	2	Down	WM vs. WS	F
GO_BP	GO:0006968	Cellular defense response	0.0100227	B2m/Clec2d	2	Down	WM vs. WS	F
GO_BP	GO:0045217	Cell-cell junction maintenance	0.0154621	Prtn3/Cd177	2	Up	WM vs. WS	F
GO_BP	GO:0002042	Cell migration involved in sprouting angiogenesis	0.0486631	Thbs1/Anxa1	2	Up	WM vs. WS	F
GO_BP	GO:0034331	Cell junction maintenance	0.0370013	Prtn3/Cd177	2	Up	WM vs. WS	F
GO_BP	GO:0061005	Cell differentiation involved in kidney development	0.0472558	Cd24a/Mmp9	2	Up	WM vs. WS	F
GO_MF	GO:0042609	CD4 receptor binding	0.0081631	Cd74/H2-Eb1	2	Down	WM vs. WS	F
GO_MF	GO:0019957	C-C chemokine binding	0.0223903	Zfp36/Cxcr4	2	Down	WM vs. WS	F
GO_BP	GO:0043277	Apoptotic cell clearance	0.0418528	Thbs1/Anxa1	2	Up	WM vs. WS	F
GO_BP	GO:0019732	Antifungal humoral response	0.0092601	Camp/Ltf	2	Up	WM vs. WS	F
GO_CC	GO:0031362	Anchored component of external side of plasma membrane	0.0269045	Cd24a/Cd14	2	Up	WM vs. WS	F
GO_MF	GO:0016208	AMP binding	0.00982979	Pygl/Aprt	2	Up	WM vs. WS	F
GO_BP	GO:0006026	Aminoglycan catabolic process	0.0248646	Chil3/Pglyrp1	2	Up	WM vs. WS	F
GO_CC	GO:0016235	Aggresome	0.0415707	Hspa1a/Hspa1b	2	Down	WM vs. WS	F
GO_BP	GO:0051014	Actin filament severing	0.0107139	Dstn/Gsn	2	Up	WM vs. WS	F
GO_BP	GO:0061158	3'-UTR-mediated mRNA destabilization	0.0138161	Zfp36/Zfp36l2	2	Down	WM vs. WS	F
KEGG	mmu05020	Prion disease	1.16879e-15	Ccl5/C1qb/C1qc/Cycs/Atp5g1/C1qa/Sdhb/Ndufa12/Ndufv2/Atp5b/Psmb2/Psma5/Cox8a/Bax/Atp5d/Cyc1/Atp5c1/Psma6/Tubb6/Uqcrc1/Cox7b/Ndufs8/Rac2/Ddit3/Uqcrfs1/Ndufs4/Adrm1/Cox5b/Ndufs3/Ndufs7/Cyba/Ndufb6/Uqcr10/Slc25a5/Hspa8/Uqcrb/Ndufa13/Cox6b1/Psmb1	39	Up	DM vs. WM	F
KEGG	mmu05012	Parkinson disease	1.02637e-15	Ubb/Uba52/Cycs/Atp5g1/Gnas/Ube2l6/Sdhb/Ndufa12/Ndufv2/Atp5b/Psmb2/Psma5/Cox8a/Bax/Atp5d/Cyc1/Atp5c1/Psma6/Tubb6/Uqcrc1/Cox7b/Ndufs8/Ddit3/Uqcrfs1/Ndufs4/Adrm1/Cox5b/Ndufs3/Ndufs7/Ndufb6/Uqcr10/Slc25a5/Txn2/Uqcrb/Ndufa13/Cox6b1/Psmb1/Gnai2/Ubc	39	Up	DM vs. WM	F
KEGG	mmu05171	Coronavirus disease - COVID-19	2.16303e-16	C1qb/Cfb/C1qc/Uba52/Rpl19/Rps11/Rps3/Rplp0/Nfkbib/Rpl32/Rpl17/Rpl15/C1qa/Rpl34-ps1/Fcgr3/Rpl6/Rpl13/Rps23/Rpl21/Rpl10/Rps6/Rps27rt/Rpl18/Rpl31-ps12/Rpl4/Rps16/Rpl27a/Ifnar2/Ccl2/Rps19/Rpl10a/Isg15/Rps2/Rpl35/Rpl26/Jun/Rps5/Rpl14/Nfkbia	39	Up	DM vs. WM	F
KEGG	mmu05022	Pathways of neurodegeneration - multiple diseases	2.47184e-07	Ubb/Uba52/Cycs/Atp5g1/Ube2l6/Sdhb/Ndufa12/Ndufv2/Atp5b/Psmb2/Psma5/Cox8a/Bax/Atp5d/Cyc1/Atp5c1/Psma6/Tubb6/Uqcrc1/Cox7b/Ndufs8/Ddit3/Uqcrfs1/Ndufs4/Adrm1/Cox5b/Ndufs3/Ndufs7/Ndufb6/Uqcr10/Slc25a5/Uqcrb/Ndufa13/Cox6b1/Psmb1/Map1lc3b/Ubc	37	Up	DM vs. WM	F
GO_CC	GO:0005743	Mitochondrial inner membrane	1.46301e-15	Dnajc15/Timm23/Rps3/Mpc1/Ldhb/Atp5g1/Timm17b/Tomm22/Sdhb/Ndufa12/Ndufv2/Atp5b/Oxa1l/Cox8a/Grpel1/Atp5d/Cyc1/Atp5c1/Uqcrc1/Cox7b/Ndufs8/Sod2/Lgals3/Uqcrfs1/Ndufs4/Uqcc2/Cox5b/Ndufs3/Ndufs7/Ndufb6/Uqcr10/Slc25a5/Mdh2/Uqcrb/Ndufa13/Cox6b1/Gpx4	37	Up	DM vs. WM	F
GO_BP	GO:0006091	Generation of precursor metabolites and energy	2.17876e-15	Dnajc15/Eno1/Prelid1/Cycs/Gnas/Aldoa/Sdhb/Ndufa12/Pgls/Ndufv2/Atp5b/Oxa1l/Bax/Nupr1/Idh3b/Atp5d/Ppp1ca/Cyc1/Eif6/Atp5c1/Uqcrc1/Ndufs8/Sod2/Uqcrfs1/Ndufs4/Uqcc2/Khk/Ldha/Cox5b/Ndufs3/Ndufs7/Ndufb6/Uqcr10/Mdh2/Uqcrb/Gapdh/Pkm	37	Up	DM vs. WM	F
GO_CC	GO:0098798	Mitochondrial protein-containing complex	2.39496e-21	Dnajc15/Timm23/Atp5g1/Timm17b/Tomm22/Sdhb/Ndufa12/Ndufv2/Atp5b/Cox8a/Bax/Grpel1/Idh3b/Atp5d/Cyc1/Atp5c1/Mrps23/Uqcrc1/Cox7b/Ndufs8/Uqcrfs1/Ndufs4/Mrpl30/Mrpl4/Cox5b/Ndufs3/Ndufs7/Mrps24/Mrpl24/Ndufb6/Uqcr10/Slc25a5/Mrpl20/Uqcrb/Ndufa13/Cox6b1	36	Up	DM vs. WM	F
GO_CC	GO:0005840	Ribosome	4.83121e-23	Uba52/Rpl19/Rps11/Rps3/Rplp0/Rpl32/Rpl17/Rpl15/Rpl6/Rpl13/Rps23/Rpl21/Rpl10/Rps6/Rps27rt/Eif3h/Rpl18/Rpl4/Aurkaip1/Mrps23/Rps16/Rpl27a/Mrpl30/Mrpl4/Mrps24/Mrpl24/Rps19/Mrpl20/Rpl10a/Isg15/Rps2/Rpl35/Rpl26/Rps5/Rpl14	35	Up	DM vs. WM	F
GO_BP	GO:0032103	Positive regulation of response to external stimulus	9.74635e-13	Aif1/Ccl5/Irf7/H2-M3/Trim12a/Fcer1g/Ccl3/Ninj1/Nkg7/Tyrobp/Ctss/Cd74/Fcgr3/Pla2g7/Nupr1/Zbp1/Ccr5/Rac2/Xcl1/Trem2/Lgals1/Nmi/Ccl2/Cyba/Ly86/Cd47/Fcgr1/Rps19/Gbp5/Spi1/Ctsc/Cebpb/Alox5ap/Nfkbia	34	Up	DM vs. WM	F
KEGG	mmu05016	Huntington disease	1.74604e-10	Cycs/Atp5g1/Sdhb/Ndufa12/Ndufv2/Atp5b/Psmb2/Psma5/Cox8a/Bax/Atp5d/Polr2j/Cyc1/Atp5c1/Psma6/Tubb6/Uqcrc1/Cox7b/Ndufs8/Sod2/Uqcrfs1/Ndufs4/Adrm1/Cox5b/Ndufs3/Ndufs7/Ndufb6/Uqcr10/Tgm2/Slc25a5/Uqcrb/Ndufa13/Cox6b1/Psmb1	34	Up	DM vs. WM	F
KEGG	mmu05010	Alzheimer disease	5.68101e-08	Apoe/Psenen/Cycs/Atp5g1/Sdhb/Ndufa12/Ndufv2/Atp5b/Psmb2/Psma5/Cox8a/Atp5d/Cyc1/Atp5c1/Psma6/Tubb6/Uqcrc1/Cox7b/Ndufs8/Ddit3/Uqcrfs1/Ndufs4/Adrm1/Cox5b/Ndufs3/Ndufs7/Ndufb6/Uqcr10/Slc25a5/Uqcrb/Ndufa13/Cox6b1/Gapdh/Psmb1	34	Up	DM vs. WM	F
GO_MF	GO:0003735	Structural constituent of ribosome	1.05461e-25	Uba52/Rpl19/Rps11/Rps3/Rplp0/Rpl32/Rpl17/Rpl15/Rpl6/Rpl13/Rps23/Rpl21/Rpl10/Rps6/Rps27rt/Rpl18/Rpl4/Mrps23/Rps16/Rpl27a/Mrpl30/Mrpl4/Mrps24/Mrpl24/Rps19/Mrpl20/Rpl10a/Isg15/Rps2/Rpl35/Rpl26/Rps5/Rpl14	33	Up	DM vs. WM	F
GO_CC	GO:0044391	Ribosomal subunit	2.1734e-23	Uba52/Rpl19/Rps11/Rps3/Rplp0/Rpl32/Rpl17/Rpl15/Rpl6/Rpl13/Rps23/Rpl21/Rpl10/Rps6/Rps27rt/Rpl18/Rpl4/Mrps23/Rps16/Rpl27a/Mrpl30/Mrpl4/Mrps24/Mrpl24/Rps19/Mrpl20/Rpl10a/Isg15/Rps2/Rpl35/Rpl26/Rps5/Rpl14	33	Up	DM vs. WM	F
KEGG	mmu03010	Ribosome	1.97073e-15	Uba52/Rpl19/Rps11/Rps3/Rplp0/Rpl32/Rpl17/Rpl15/Rpl34-ps1/Rpl6/Rpl13/Rps23/Rpl21/Rpl10/Rps6/Rps27rt/Rpl18/Rpl31-ps12/Rpl4/Rps16/Rpl27a/Mrpl30/Mrpl4/Mrpl24/Rps19/Mrpl20/Rpl10a/Rps2/Rpl35/Rpl26/Rps5/Rpl14	32	Up	DM vs. WM	F
KEGG	mmu05014	Amyotrophic lateral sclerosis	2.47184e-07	Cycs/Atp5g1/Sdhb/Ndufa12/Ndufv2/Atp5b/Psmb2/Psma5/Cox8a/Bax/Atp5d/Cyc1/Atp5c1/Psma6/Tubb6/Uqcrc1/Cox7b/Ndufs8/Ddit3/Uqcrfs1/Ndufs4/Adrm1/Cox5b/Ndufs3/Ndufs7/Ndufb6/Uqcr10/Uqcrb/Ndufa13/Cox6b1/Psmb1/Map1lc3b	32	Up	DM vs. WM	F
GO_BP	GO:0015980	Energy derivation by oxidation of organic compounds	6.40608e-15	Dnajc15/Prelid1/Cycs/Gnas/Sdhb/Ndufa12/Ndufv2/Atp5b/Oxa1l/Bax/Nupr1/Idh3b/Atp5d/Ppp1ca/Cyc1/Atp5c1/Uqcrc1/Ndufs8/Sod2/Uqcrfs1/Ndufs4/Uqcc2/Khk/Ldha/Cox5b/Ndufs3/Ndufs7/Ndufb6/Uqcr10/Mdh2/Uqcrb	31	Up	DM vs. WM	F
GO_BP	GO:0002460	Adaptive immune response based on somatic recombination of immune receptors built from immunoglobulin superfamily domains	1.88519e-09	Irf7/H2-M3/C1qb/H2-T22/H2-DMa/C1qc/Fcer1g/B2m/H2-Eb1/H2-Q4/H2-D1/H2-Aa/Batf/Cd74/C1qa/H2-T23/H2-DMb1/Fcgr3/H2-Ab1/Crlf2/Gadd45g/Xcl1/Trem2/Treml4/Gzmb/Fcgr1/Icam1/Hspa8/Ctsh/Ctsc	30	Up	DM vs. WM	F
GO_BP	GO:0031349	Positive regulation of defense response	1.63173e-13	Ccl5/Irf7/H2-M3/Trim12a/Fcer1g/Ccl3/Ninj1/Nkg7/Tyrobp/Ctss/Cd74/Fcgr3/Nupr1/Zbp1/Ccr5/Xcl1/Trem2/Lgals1/Nmi/Cyba/Cd47/Fcgr1/Rps19/Gbp5/Spi1/Ctsc/Cebpb/Alox5ap/Nfkbia	29	Up	DM vs. WM	F
GO_BP	GO:1903131	Mononuclear cell differentiation	1.3089e-08	H2-DMa/Bcl2a1d/Fcer1g/B2m/H2-Aa/Batf/Prelid1/Cd74/H2-Ab1/Tmem176b/Rps6/Bax/Slamf8/Axl/Cd83/Tnfsf9/Lyl1/Gadd45g/Trem2/Lgals1/Adrm1/Ctla2a/Tmem176a/Slc25a5/Jun/Nfil3/Spi1/Id2/Cebpb	29	Up	DM vs. WM	F
GO_BP	GO:0046034	ATP metabolic process	5.94023e-15	Dnajc15/Eno1/Cycs/Atp5g1/Aldoa/Ndufa12/Ndufv2/Atp5b/Nupr1/Atp5d/Cyc1/Eif6/Atp5c1/Uqcrc1/Ndufs8/Trem2/Uqcrfs1/Uqcc2/Khk/Ldha/Cox5b/Ndufs3/Ndufs7/Ndufb6/Uqcr10/Hspa8/Uqcrb/Gapdh/Pkm	29	Up	DM vs. WM	F
GO_BP	GO:1903706	Regulation of hemopoiesis	5.95674e-10	Ccl5/H2-DMa/C1qc/B2m/Ccl3/H2-Aa/Ninj1/Prelid1/Tyrobp/Cd74/Gnas/Tmem176b/Slamf8/Axl/Cd83/Tnfsf9/Eif6/Trem2/Adrm1/Ctla2a/Tmem176a/Nme2/Isg15/Jun/Spi1/Id2/Cebpb/Nfkbia	28	Up	DM vs. WM	F
KEGG	mmu05415	Diabetic cardiomyopathy	2.65158e-10	Mpc1/Atp5g1/Sdhb/Ndufa12/Ndufv2/Atp5b/Cox8a/Atp5d/Ppp1ca/Cyc1/Atp5c1/Uqcrc1/Cox7b/Ndufs8/Rac2/Uqcrfs1/Ndufs4/Cox5b/Ndufs3/Ndufs7/Cyba/Ndufb6/Uqcr10/Slc25a5/Uqcrb/Ndufa13/Cox6b1/Gapdh	28	Up	DM vs. WM	F
KEGG	mmu05208	Chemical carcinogenesis - reactive oxygen species	8.04398e-10	Atp5g1/Sdhb/Ndufa12/Ndufv2/Atp5b/Cox8a/Atp5d/Cyc1/Atp5c1/Uqcrc1/Cox7b/Ndufs8/Sod2/Uqcrfs1/Ndufs4/Cox5b/Ndufs3/Ndufs7/Cyba/Ndufb6/Uqcr10/Slc25a5/Uqcrb/Akr1a1/Ndufa13/Cox6b1/Jun/Nfkbia	28	Up	DM vs. WM	F
GO_CC	GO:0022626	Cytosolic ribosome	2.1734e-23	Uba52/Rpl19/Rps11/Rps3/Rplp0/Rpl32/Rpl17/Rpl15/Rpl6/Rpl13/Rps23/Rpl21/Rpl10/Rps6/Rps27rt/Rpl18/Rpl4/Rps16/Rpl27a/Rps19/Rpl10a/Isg15/Rps2/Rpl35/Rpl26/Rps5/Rpl14	27	Up	DM vs. WM	F
GO_BP	GO:0045333	Cellular respiration	5.94023e-15	Dnajc15/Prelid1/Cycs/Sdhb/Ndufa12/Ndufv2/Atp5b/Oxa1l/Bax/Nupr1/Idh3b/Atp5d/Cyc1/Atp5c1/Uqcrc1/Ndufs8/Sod2/Uqcrfs1/Ndufs4/Uqcc2/Cox5b/Ndufs3/Ndufs7/Ndufb6/Uqcr10/Mdh2/Uqcrb	27	Up	DM vs. WM	F
GO_BP	GO:0050727	Regulation of inflammatory response	8.63047e-10	Ccl5/Apoe/Fcer1g/Ccl3/Ninj1/Nkg7/Ctss/Fcgr3/Slamf8/Nupr1/Zbp1/Ccr5/Xcl1/Trem2/Lgals1/Socs3/Nmi/Ctla2a/Cd47/Fcgr1/Rps19/Gpx4/Ctsc/Cebpb/Alox5ap/Nfkbia	26	Up	DM vs. WM	F
GO_CC	GO:0098800	Inner mitochondrial membrane protein complex	2.05649e-19	Dnajc15/Timm23/Atp5g1/Timm17b/Sdhb/Ndufa12/Ndufv2/Atp5b/Cox8a/Grpel1/Atp5d/Cyc1/Atp5c1/Uqcrc1/Cox7b/Ndufs8/Uqcrfs1/Ndufs4/Cox5b/Ndufs3/Ndufs7/Ndufb6/Uqcr10/Uqcrb/Ndufa13/Cox6b1	26	Up	DM vs. WM	F
KEGG	mmu05169	Epstein-Barr virus infection	3.91009e-08	Irf7/H2-M3/H2-T22/H2-DMa/B2m/H2-Eb1/H2-Q4/H2-D1/H2-Aa/Cycs/Nfkbib/H2-T23/H2-DMb1/H2-Ab1/Bax/Gadd45b/Gadd45g/Nfkbie/Adrm1/Ifnar2/Cdkn1a/Icam1/Isg15/Jun/Hes1/Nfkbia	26	Up	DM vs. WM	F
GO_BP	GO:0019221	Cytokine-mediated signaling pathway	3.31444e-08	Ccl5/Irf7/Fcer1g/Ccl3/Cd74/Ifitm3/Crlf2/Cdc37/Axl/Iigp1/Ifitm2/Zbp1/Xcl1/Trem2/Nmi/Ifnar2/Ccl2/Txndc17/Isg15/Csf2ra/Ccl4/Il1rn/Ccl6/Spi1/Ccl9/Nfkbia	26	Up	DM vs. WM	F
GO_BP	GO:0019882	Antigen processing and presentation	2.96427e-19	Cd68/H2-M3/H2-T22/H2-DMa/Fcer1g/B2m/H2-Eb1/H2-Q4/Fcgr4/H2-D1/H2-Aa/Psmb8/Ctss/Cd74/H2-T23/H2-DMb1/Fcgr3/H2-Ab1/Psme1/Psmb9/Ifi30/Trem2/Treml4/Clec4a2/Fcgr1/Icam1	26	Up	DM vs. WM	F
KEGG	mmu04714	Thermogenesis	1.5641e-07	Rheb/Atp5g1/Gnas/Sdhb/Ndufa12/Ndufv2/Atp5b/Rps6/Cox8a/Atp5d/Cyc1/Atp5c1/Uqcrc1/Cox7b/Ndufs8/Uqcrfs1/Ndufs4/Cox5b/Ndufs3/Ndufs7/Ndufb6/Uqcr10/Uqcrb/Ndufa13/Cox6b1	25	Up	DM vs. WM	F
GO_BP	GO:0034341	Response to interferon-gamma	2.36412e-17	Ccl5/Gbp2/H2-Eb1/Ccl3/H2-Aa/Cxcl16/Cd74/H2-Ab1/Ifitm3/Cdc37/Rab20/Ifitm2/Xcl1/Capg/Gch1/Nmi/Ccl2/Cd47/Gbp3/Gbp5/Ccl4/Rab43/Ccl6/Gapdh/Ccl9	25	Up	DM vs. WM	F
GO_BP	GO:0022407	Regulation of cell-cell adhesion	9.90543e-07	Aif1/Ccl5/H2-DMa/B2m/H2-Eb1/H2-Aa/Rps3/Cd74/H2-DMb1/H2-Ab1/Cd83/Tnfsf9/Ccr5/Lgals3/Xcl1/Lgals1/Ccl2/Cd47/Icam1/Plaur/Il1rn/Gm9733/Hes1/Spi1/Cebpb	25	Up	DM vs. WM	F
KEGG	mmu00190	Oxidative phosphorylation	2.43798e-12	Cycs/Atp5g1/Sdhb/Ndufa12/Ndufv2/Atp5b/Cox8a/Atp5d/Cyc1/Atp5c1/Uqcrc1/Cox7b/Ndufs8/Uqcrfs1/Ndufs4/Atp6v1f/Cox5b/Ndufs3/Ndufs7/Atp6v0c/Ndufb6/Uqcr10/Uqcrb/Ndufa13/Cox6b1	25	Up	DM vs. WM	F
GO_BP	GO:0050900	Leukocyte migration	2.16779e-08	Aif1/Ccl5/Ppib/Fcer1g/Ccl3/Ninj1/Cxcl16/Cd74/Fcgr3/Pla2g7/Slamf8/Aimp1/Rac2/Lgals3/Xcl1/Trem2/Ccl2/Ppia/Cd47/Icam1/Rps19/Ccl4/Ccl6/Spi1/Ccl9	25	Up	DM vs. WM	F
GO_BP	GO:0060326	Cell chemotaxis	4.92345e-10	Ccrl2/Aif1/Ccl5/Ppib/Fcer1g/Ccl3/Ninj1/Cxcl16/Cd74/Fcgr3/Pla2g7/Slamf8/Bin2/Ccr5/Rac2/Lgals3/Xcl1/Ccl2/Coro1b/Ppia/Rps19/Ccl4/Ccl6/Spi1/Ccl9	25	Up	DM vs. WM	F
GO_BP	GO:0016032	Viral process	2.74523e-08	Ccl5/Ppib/Apobec3/Trim12a/Apoe/Cd74/Ifitm3/Bax/Rnasek/Axl/Ifitm2/Zbp1/Lgals1/Slc3a2/Ppia/Icam1/Isg15/Chmp2a/Hspa8/Eif3f/Jun/Rab43/Ly6e/Ctsb	24	Up	DM vs. WM	F
GO_CC	GO:0005774	Vacuolar membrane	2.96538e-12	Cd68/H2-M3/H2-T22/H2-DMa/H2-Eb1/H2-Q4/H2-D1/Nkg7/H2-T23/H2-DMb1/Lamtor5/Ifitm3/Slc15a3/Ifitm2/Anxa6/Treml4/Atp6v1f/Atp6v0c/Atraid/Litaf/Chmp2a/Hspa8/Laptm4a/Map1lc3b	24	Up	DM vs. WM	F
GO_BP	GO:0050863	Regulation of T cell activation	2.04064e-08	Aif1/Ccl5/H2-DMa/B2m/H2-Eb1/H2-Aa/Rps3/Prelid1/Cd74/H2-DMb1/H2-Ab1/Cd83/Tnfsf9/Rac2/Lgals3/Xcl1/Lgals1/Adrm1/Ctla2a/Ccl2/Cd47/Gm9733/Hes1/Cebpb	24	Up	DM vs. WM	F
GO_BP	GO:0030098	Lymphocyte differentiation	1.53699e-06	H2-DMa/Bcl2a1d/Fcer1g/B2m/H2-Aa/Batf/Prelid1/Cd74/H2-Ab1/Rps6/Bax/Slamf8/Axl/Cd83/Tnfsf9/Lyl1/Gadd45g/Lgals1/Adrm1/Ctla2a/Slc25a5/Nfil3/Spi1/Id2	24	Up	DM vs. WM	F
GO_BP	GO:0009060	Aerobic respiration	5.94023e-15	Dnajc15/Cycs/Sdhb/Ndufa12/Ndufv2/Atp5b/Oxa1l/Nupr1/Idh3b/Atp5d/Cyc1/Atp5c1/Uqcrc1/Ndufs8/Uqcrfs1/Ndufs4/Uqcc2/Cox5b/Ndufs3/Ndufs7/Ndufb6/Uqcr10/Mdh2/Uqcrb	24	Up	DM vs. WM	F
GO_BP	GO:1902105	Regulation of leukocyte differentiation	2.41462e-08	Ccl5/H2-DMa/C1qc/Ccl3/H2-Aa/Ninj1/Prelid1/Tyrobp/Cd74/Gnas/Tmem176b/Slamf8/Axl/Cd83/Tnfsf9/Trem2/Adrm1/Ctla2a/Tmem176a/Nme2/Jun/Id2/Cebpb	23	Up	DM vs. WM	F
GO_BP	GO:0002697	Regulation of immune effector process	3.68174e-06	H2-M3/H2-T22/Fcer1g/B2m/H2-Q4/H2-D1/Tyrobp/Cd74/H2-T23/H2-DMb1/Fcgr3/Slamf8/Mzb1/Rac2/Lgals3/Xcl1/Trem2/Ccl2/Cd47/Fcgr1/Rps19/Hspa8/Spi1	23	Up	DM vs. WM	F
GO_BP	GO:2001233	Regulation of apoptotic signaling pathway	1.18383e-06	Ubb/Eno1/Rps3/Prelid1/Cd74/Bax/Nupr1/Ppp1ca/Tnfrsf12a/Sod2/Lgals3/Trem2/Ddit3/Ndufs3/Ppia/Slc25a5/Icam1/Atf3/Plaur/Rpl26/Ctsh/Ctsc/Gnai2	23	Up	DM vs. WM	F
GO_BP	GO:0045785	Positive regulation of cell adhesion	1.75903e-05	Aif1/Ccl5/H2-DMa/B2m/H2-Eb1/H2-Aa/Ninj1/Rps3/Cd74/H2-DMb1/H2-Ab1/Cd83/Tnfsf9/Ccr5/Xcl1/Lgals1/Ccl2/Tgm2/Cd47/Icam1/Plaur/Gm9733/Hes1	23	Up	DM vs. WM	F
KEGG	mmu04932	Non-alcoholic fatty liver disease	1.78602e-09	Cycs/Sdhb/Ndufa12/Ndufv2/Cox8a/Bax/Cyc1/Uqcrc1/Cox7b/Ndufs8/Ddit3/Uqcrfs1/Ndufs4/Socs3/Cox5b/Ndufs3/Ndufs7/Ndufb6/Uqcr10/Uqcrb/Ndufa13/Cox6b1/Jun	23	Up	DM vs. WM	F
GO_CC	GO:0043209	Myelin sheath	2.75111e-12	Ubb/Uba52/Eno1/Ldhb/Cycs/Aldoa/Ndufv2/Atp5b/Atp5c1/Uqcrc1/Sod2/Uqcrfs1/Cox5b/Atp1a3/Ndufs3/Ppia/Nme2/Slc25a5/Mdh2/Hspa8/Gapdh/Ubc/Pkm	23	Up	DM vs. WM	F
KEGG	mmu05168	Herpes simplex virus 1 infection	0.0269959	Ccl5/Irf7/H2-M3/H2-T22/H2-DMa/B2m/H2-Eb1/H2-Q4/H2-D1/H2-Aa/Rheb/Cycs/Cd74/H2-T23/H2-DMb1/H2-Ab1/Eif4ebp1/Bax/Ppp1ca/Socs3/Ifnar2/Ccl2/Nfkbia	23	Up	DM vs. WM	F
GO_MF	GO:0033218	Amide binding	7.80237e-06	Ppib/H2-M3/H2-T22/Apoe/H2-Eb1/H2-Q4/H2-D1/H2-Aa/Rplp0/Cd74/H2-T23/H2-Ab1/Cst3/Pfdn5/Trem2/Atp1a3/Ppia/Cd14/Hspa8/Itm2b/Map1lc3b/Nfkbia/Ctsb	23	Up	DM vs. WM	F
GO_MF	GO:0044389	Ubiquitin-like protein ligase binding	2.95083e-07	Ubb/Uba52/Ube2a/Ube2l6/H2-Ab1/Aup1/Ube2n/Uqcrc1/Ubxn1/Nedd8/Bag1/Atp6v0c/Cdkn1a/Rbx1/Slc25a5/Isg15/Hspa8/Jun/Map1lc3b/Cebpb/Ubc/Nfkbia	22	Up	DM vs. WM	F
GO_BP	GO:0051251	Positive regulation of lymphocyte activation	1.64801e-05	Aif1/Ccl5/H2-DMa/B2m/H2-Eb1/H2-Aa/Rps3/Tyrobp/Cd74/H2-DMb1/H2-Ab1/Axl/Cd83/Tnfsf9/Xcl1/Lgals1/Ccl2/Cdkn1a/Cd47/Gm9733/Hes1/Clec7a	22	Up	DM vs. WM	F
GO_MF	GO:0042277	Peptide binding	1.60447e-06	Ppib/H2-M3/H2-T22/Apoe/H2-Eb1/H2-Q4/H2-D1/H2-Aa/Rplp0/Cd74/H2-T23/H2-Ab1/Cst3/Pfdn5/Trem2/Atp1a3/Ppia/Cd14/Hspa8/Itm2b/Nfkbia/Ctsb	22	Up	DM vs. WM	F
GO_BP	GO:0070997	Neuron death	1.43519e-05	Ccl5/Apoe/Ubb/Ccl3/Tyrobp/Atp5g1/C1qa/Bax/Nupr1/Axl/Ccr5/Sod2/Trem2/Ddit3/Ndufs4/Bag1/Ccl2/Ctsz/Jun/Gapdh/Mt1/Cebpb	22	Up	DM vs. WM	F
GO_BP	GO:0002683	Negative regulation of immune system process	1.86245e-05	Cd68/C1qc/Fcer1g/H2-Aa/Tyrobp/Cd74/H2-Ab1/Tmem176b/Slamf8/Axl/Lgals3/Trem2/Nmi/Ccl2/Tmem176a/Nme2/Cd47/Rps19/Isg15/Spi1/Id2/Cebpb	22	Up	DM vs. WM	F
GO_BP	GO:0097529	Myeloid leukocyte migration	2.76229e-10	Aif1/Ccl5/Ppib/Fcer1g/Ccl3/Ninj1/Cd74/Fcgr3/Pla2g7/Slamf8/Rac2/Lgals3/Xcl1/Trem2/Ccl2/Ppia/Cd47/Rps19/Ccl4/Ccl6/Spi1/Ccl9	22	Up	DM vs. WM	F
GO_BP	GO:0007159	Leukocyte cell-cell adhesion	1.77593e-06	Aif1/Ccl5/H2-DMa/B2m/H2-Eb1/H2-Aa/Rps3/Cd74/H2-DMb1/H2-Ab1/Cd83/Tnfsf9/Rac2/Lgals3/Xcl1/Lgals1/Ccl2/Cd47/Icam1/Gm9733/Hes1/Cebpb	22	Up	DM vs. WM	F
GO_BP	GO:0001906	Cell killing	2.68349e-09	H2-M3/H2-T22/B2m/H2-Q4/H2-D1/Nkg7/Tyrobp/H2-T23/Fcgr3/Lyz2/Lgals3/Gzmb/Ccl2/Lyz1/Fcgr1/Rps19/Hspa8/Ctsh/Gapdh/Spi1/Ctsc/Clec7a	22	Up	DM vs. WM	F
GO_MF	GO:0031625	Ubiquitin protein ligase binding	5.11933e-07	Ubb/Uba52/Ube2a/Ube2l6/H2-Ab1/Aup1/Ube2n/Uqcrc1/Ubxn1/Nedd8/Bag1/Atp6v0c/Cdkn1a/Rbx1/Slc25a5/Isg15/Hspa8/Jun/Map1lc3b/Ubc/Nfkbia	21	Up	DM vs. WM	F
GO_BP	GO:0002831	Regulation of response to biotic stimulus	4.18372e-06	Ccl5/Irf7/H2-M3/Apobec3/Trim12a/Apoe/Tyrobp/Cd74/Cdc37/Slamf8/Zbp1/Xcl1/Trem2/Treml4/Nmi/Cyba/Ly86/Rps19/Isg15/Gbp5/Spi1	21	Up	DM vs. WM	F
GO_BP	GO:1903037	Regulation of leukocyte cell-cell adhesion	1.29229e-06	Aif1/Ccl5/H2-DMa/B2m/H2-Eb1/H2-Aa/Rps3/Cd74/H2-DMb1/H2-Ab1/Cd83/Tnfsf9/Lgals3/Xcl1/Lgals1/Ccl2/Cd47/Icam1/Gm9733/Hes1/Cebpb	21	Up	DM vs. WM	F
GO_BP	GO:0022409	Positive regulation of cell-cell adhesion	1.4989e-07	Aif1/Ccl5/H2-DMa/B2m/H2-Eb1/H2-Aa/Rps3/Cd74/H2-DMb1/H2-Ab1/Cd83/Tnfsf9/Ccr5/Xcl1/Lgals1/Ccl2/Cd47/Icam1/Plaur/Gm9733/Hes1	21	Up	DM vs. WM	F
GO_BP	GO:0030595	Leukocyte chemotaxis	1.58273e-09	Aif1/Ccl5/Ppib/Fcer1g/Ccl3/Ninj1/Cxcl16/Cd74/Fcgr3/Pla2g7/Slamf8/Rac2/Lgals3/Xcl1/Ccl2/Ppia/Rps19/Ccl4/Ccl6/Spi1/Ccl9	21	Up	DM vs. WM	F
GO_CC	GO:0015934	Large ribosomal subunit	2.98035e-15	Uba52/Rpl19/Rplp0/Rpl32/Rpl17/Rpl15/Rpl6/Rpl13/Rpl21/Rpl10/Rpl18/Rpl4/Rpl27a/Mrpl30/Mrpl4/Mrpl24/Mrpl20/Rpl10a/Rpl35/Rpl26/Rpl14	21	Up	DM vs. WM	F
KEGG	mmu05163	Human cytomegalovirus infection	0.000120503	Ccl5/H2-M3/H2-T22/B2m/H2-Q4/Ccl3/H2-D1/Rheb/Cycs/H2-T23/Gnas/Eif4ebp1/Bax/Ccr5/Rac2/Ccl2/Cdkn1a/Ccl4/Gngt2/Gnai2/Nfkbia	21	Up	DM vs. WM	F
GO_BP	GO:0070661	Leukocyte proliferation	1.43519e-05	Aif1/Ccl5/H2-Aa/Rps3/Tyrobp/Cd74/H2-DMb1/H2-Ab1/Rps6/Bax/Mzb1/Tnfsf9/Rac2/Lgals3/Xcl1/Trem2/Cdkn1a/Csf2ra/Hes1/Cebpb	20	Up	DM vs. WM	F
GO_BP	GO:0019058	Viral life cycle	8.82996e-08	Ccl5/Ppib/Apobec3/Trim12a/Apoe/Cd74/Ifitm3/Rnasek/Axl/Ifitm2/Lgals1/Slc3a2/Ppia/Icam1/Isg15/Chmp2a/Hspa8/Rab43/Ly6e/Ctsb	20	Up	DM vs. WM	F
GO_BP	GO:0050729	Positive regulation of inflammatory response	3.64289e-12	Ccl5/Fcer1g/Ccl3/Ninj1/Nkg7/Ctss/Fcgr3/Nupr1/Zbp1/Ccr5/Trem2/Lgals1/Nmi/Cd47/Fcgr1/Rps19/Ctsc/Cebpb/Alox5ap/Nfkbia	20	Up	DM vs. WM	F
GO_BP	GO:0002699	Positive regulation of immune effector process	1.18344e-06	H2-M3/H2-T22/Fcer1g/B2m/H2-Q4/H2-D1/Tyrobp/Cd74/H2-T23/H2-DMb1/Fcgr3/Mzb1/Rac2/Xcl1/Trem2/Ccl2/Fcgr1/Rps19/Hspa8/Spi1	20	Up	DM vs. WM	F
KEGG	mmu04145	Phagosome	3.1444e-06	H2-M3/H2-T22/H2-DMa/H2-Eb1/H2-Q4/Fcgr4/H2-D1/H2-Aa/Ctss/H2-T23/H2-DMb1/Fcgr3/H2-Ab1/Tubb6/Atp6v1f/Atp6v0c/Cyba/Cd14/Fcgr1/Clec7a	20	Up	DM vs. WM	F
GO_CC	GO:0098852	Lytic vacuole membrane	8.31942e-11	Cd68/H2-M3/H2-T22/H2-DMa/H2-Eb1/H2-Q4/H2-D1/Nkg7/H2-T23/H2-DMb1/Ifitm3/Slc15a3/Ifitm2/Anxa6/Treml4/Atraid/Litaf/Chmp2a/Hspa8/Laptm4a	20	Up	DM vs. WM	F
GO_CC	GO:0005765	Lysosomal membrane	8.31942e-11	Cd68/H2-M3/H2-T22/H2-DMa/H2-Eb1/H2-Q4/H2-D1/Nkg7/H2-T23/H2-DMb1/Ifitm3/Slc15a3/Ifitm2/Anxa6/Treml4/Atraid/Litaf/Chmp2a/Hspa8/Laptm4a	20	Up	DM vs. WM	F
KEGG	mmu05167	Kaposi sarcoma-associated herpesvirus infection	6.0327e-05	Irf7/H2-M3/H2-T22/Ubb/Uba52/H2-Q4/H2-D1/Cycs/H2-T23/Bax/Ccr5/Ifnar2/Cdkn1a/Icam1/Gngt2/Jun/Rcan1/Map1lc3b/Ubc/Nfkbia	20	Up	DM vs. WM	F
GO_BP	GO:0042742	Defense response to bacterium	0.000373845	H2-M3/Wfdc18/Gbp2/Fcer1g/B2m/Ppp1r11/Gsdmd/Slamf8/Lyz2/Iigp1/Plac8/Trem2/Cyba/Lyz1/Rnase6/Fcgr1/Gbp3/Rps19/Isg15/Cebpb	20	Up	DM vs. WM	F
GO_BP	GO:0071216	Cellular response to biotic stimulus	4.46323e-06	Cd68/Ccl5/Trim12a/Gbp2/B2m/Fcgr4/Cxcl16/Nfkbib/Axl/Trem2/Ddit3/Gch1/Ccl2/Ly86/Cd14/Litaf/Spi1/Cebpb/Clec7a/Nfkbia	20	Up	DM vs. WM	F
GO_BP	GO:0044403	Biological process involved in symbiotic interaction	1.72829e-07	Ccl5/Ppib/Trim12a/Apoe/Gbp2/Cd74/Ifitm3/Rnasek/Axl/Ifitm2/Lgals1/Slc3a2/Gbp3/Icam1/Chmp2a/Hspa8/Jun/Ly6e/Gapdh/Ctsb	20	Up	DM vs. WM	F
GO_BP	GO:0002237	Response to molecule of bacterial origin	0.00014551	Cd68/Ccl5/H2-M3/Trim12a/Gbp2/B2m/Fcgr4/Cxcl16/Nfkbib/Axl/Trem2/Gch1/Ccl2/Ly86/Cd14/Litaf/Spi1/Cebpb/Nfkbia	19	Up	DM vs. WM	F
GO_BP	GO:0052547	Regulation of peptidase activity	0.000373845	Wfdc18/Bcl2a1d/Psenen/Rps3/Prelid1/Psmb8/Cycs/Cstb/Lamtor5/Psme1/Bax/Psmb9/Cst3/Ubxn1/Plaur/Tmed10/Ctsh/Gapdh/Ctsb	19	Up	DM vs. WM	F
GO_BP	GO:1901214	Regulation of neuron death	9.36225e-05	Ccl5/Apoe/Ubb/Ccl3/Tyrobp/Atp5g1/C1qa/Bax/Nupr1/Axl/Sod2/Trem2/Ddit3/Bag1/Ccl2/Ctsz/Jun/Mt1/Cebpb	19	Up	DM vs. WM	F
GO_BP	GO:1903039	Positive regulation of leukocyte cell-cell adhesion	2.17849e-07	Aif1/Ccl5/H2-DMa/B2m/H2-Eb1/H2-Aa/Rps3/Cd74/H2-DMb1/H2-Ab1/Cd83/Tnfsf9/Xcl1/Lgals1/Ccl2/Cd47/Icam1/Gm9733/Hes1	19	Up	DM vs. WM	F
GO_BP	GO:0006909	Phagocytosis	7.95423e-05	Aif1/Fcer1g/Tyrobp/Fcgr3/Cd302/Bin2/Axl/Rab20/Rac2/Trem2/Treml4/Ccl2/Cyba/Tgm2/Cd47/Fcgr1/Hspa8/Gm9733/Clec7a	19	Up	DM vs. WM	F
GO_BP	GO:0006119	Oxidative phosphorylation	9.74635e-13	Dnajc15/Cycs/Ndufa12/Ndufv2/Atp5b/Nupr1/Atp5d/Cyc1/Atp5c1/Uqcrc1/Ndufs8/Uqcrfs1/Uqcc2/Cox5b/Ndufs3/Ndufs7/Ndufb6/Uqcr10/Uqcrb	19	Up	DM vs. WM	F
GO_CC	GO:0010008	Endosome membrane	5.5968e-07	Cd68/H2-M3/H2-T22/H2-DMa/H2-Eb1/H2-Q4/H2-D1/H2-T23/H2-DMb1/Lamtor5/Ifitm3/Slc15a3/Ifitm2/Vps28/Anxa6/Treml4/Litaf/Chmp2a/Laptm4a	19	Up	DM vs. WM	F
GO_BP	GO:0048002	Antigen processing and presentation of peptide antigen	2.06572e-15	H2-M3/H2-T22/H2-DMa/Fcer1g/B2m/H2-Eb1/H2-Q4/H2-D1/H2-Aa/Ctss/Cd74/H2-T23/H2-DMb1/Fcgr3/H2-Ab1/Ifi30/Trem2/Clec4a2/Fcgr1	19	Up	DM vs. WM	F
GO_BP	GO:0032496	Response to lipopolysaccharide	0.000231608	Cd68/Ccl5/Trim12a/Gbp2/B2m/Fcgr4/Cxcl16/Nfkbib/Axl/Trem2/Gch1/Ccl2/Ly86/Cd14/Litaf/Spi1/Cebpb/Nfkbia	18	Up	DM vs. WM	F
GO_CC	GO:0098803	Respiratory chain complex	1.33625e-14	Sdhb/Ndufa12/Ndufv2/Cox8a/Cyc1/Uqcrc1/Cox7b/Ndufs8/Uqcrfs1/Ndufs4/Cox5b/Ndufs3/Ndufs7/Ndufb6/Uqcr10/Uqcrb/Ndufa13/Cox6b1	18	Up	DM vs. WM	F
GO_CC	GO:0070469	Respirasome	6.32193e-14	Sdhb/Ndufa12/Ndufv2/Cox8a/Cyc1/Uqcrc1/Cox7b/Ndufs8/Uqcrfs1/Ndufs4/Cox5b/Ndufs3/Ndufs7/Ndufb6/Uqcr10/Uqcrb/Ndufa13/Cox6b1	18	Up	DM vs. WM	F
GO_BP	GO:0043254	Regulation of protein-containing complex assembly	0.000710797	Dnajc15/Apoe/Rps3/Arpc1b/Eif4ebp1/Bax/Brk1/Lgals3/Trem2/Capg/H3f3b/Tmsb4x/Icam1/Isg15/Gbp5/Hes1/Tmsb10/Arpc3	18	Up	DM vs. WM	F
GO_BP	GO:0051090	Regulation of DNA-binding transcription factor activity	0.000844839	Trim12a/Rps3/Id3/Nfkbib/Lamtor5/Nupr1/Ube2n/Psma6/Sri/Ddit3/Ppia/Pim1/Icam1/Ifrd1/Hes1/Spi1/Id2/Nfkbia	18	Up	DM vs. WM	F
GO_BP	GO:0034248	Regulation of cellular amide metabolic process	0.00127888	Apoe/Rps3/Rpl10/Eif4ebp1/Ppp1ca/Eif6/Eif1/Gzmb/Uqcc2/Ybx1/Cnbp/Eif5a/Dph3/Rpl26/Tmed10/Gapdh/Ppp1r15a/Pkm	18	Up	DM vs. WM	F
GO_BP	GO:0051098	Regulation of binding	0.000310056	Apoe/B2m/Eno1/Edf1/Cycs/Lamtor5/Bax/Sri/Lrpap1/Ddit3/Cdkn1a/Ctsz/Plaur/Gzma/Jun/Hes1/Map1lc3b/Id2	18	Up	DM vs. WM	F
GO_BP	GO:0050870	Positive regulation of T cell activation	2.34516e-07	Aif1/Ccl5/H2-DMa/B2m/H2-Eb1/H2-Aa/Rps3/Cd74/H2-DMb1/H2-Ab1/Cd83/Tnfsf9/Xcl1/Lgals1/Ccl2/Cd47/Gm9733/Hes1	18	Up	DM vs. WM	F
GO_CC	GO:1990204	Oxidoreductase complex	3.79426e-12	Ldhb/Sdhb/Ndufa12/Ndufv2/Idh3b/Cyc1/Uqcrc1/Ndufs8/Uqcrfs1/Ndufs4/Ldha/Ndufs3/Ndufs7/Cyba/Ndufb6/Uqcr10/Uqcrb/Ndufa13	18	Up	DM vs. WM	F
GO_BP	GO:0032943	Mononuclear cell proliferation	5.66572e-05	Aif1/Ccl5/H2-Aa/Rps3/Tyrobp/Cd74/H2-DMb1/H2-Ab1/Rps6/Bax/Mzb1/Tnfsf9/Rac2/Lgals3/Xcl1/Cdkn1a/Hes1/Cebpb	18	Up	DM vs. WM	F
GO_CC	GO:0005746	Mitochondrial respirasome	9.55687e-15	Sdhb/Ndufa12/Ndufv2/Cox8a/Cyc1/Uqcrc1/Cox7b/Ndufs8/Uqcrfs1/Ndufs4/Cox5b/Ndufs3/Ndufs7/Ndufb6/Uqcr10/Uqcrb/Ndufa13/Cox6b1	18	Up	DM vs. WM	F
GO_BP	GO:0051235	Maintenance of location	6.30624e-05	Apoe/Ftl1/Fth1/Nfkbib/Hilpda/Bax/Aup1/Sri/Ccr5/Xcl1/Trem2/Ddit3/Anxa6/Tmsb4x/Cyba/Srgn/Tmsb10/Nfkbia	18	Up	DM vs. WM	F
GO_BP	GO:0046651	Lymphocyte proliferation	4.83046e-05	Aif1/Ccl5/H2-Aa/Rps3/Tyrobp/Cd74/H2-DMb1/H2-Ab1/Rps6/Bax/Mzb1/Tnfsf9/Rac2/Lgals3/Xcl1/Cdkn1a/Hes1/Cebpb	18	Up	DM vs. WM	F
GO_CC	GO:0005770	Late endosome	3.41794e-07	Cd68/Apoe/H2-DMa/H2-Eb1/Ctss/Cd74/H2-DMb1/Lamtor5/H2-Ab1/Ifitm2/Cst3/Ddit3/Anxa6/Litaf/Chmp2a/Hspa8/Laptm4a/Gapdh	18	Up	DM vs. WM	F
GO_BP	GO:0097193	Intrinsic apoptotic signaling pathway	1.80626e-05	Bcl2a1d/Bcl2a1b/Ubb/Eno1/Rps3/Bcl2a1a/Cd74/Bax/Nupr1/Sod2/Trem2/Ddit3/Ndufs3/Ppia/Cdkn1a/Plaur/Rpl26/Cebpb	18	Up	DM vs. WM	F
GO_BP	GO:0016064	Immunoglobulin mediated immune response	7.85657e-06	Irf7/C1qb/H2-DMa/C1qc/Fcer1g/B2m/H2-Eb1/H2-Aa/Batf/Cd74/C1qa/H2-DMb1/Fcgr3/H2-Ab1/Crlf2/Xcl1/Trem2/Fcgr1	18	Up	DM vs. WM	F
KEGG	mmu05166	Human T-cell leukemia virus 1 infection	0.00195526	H2-M3/H2-T22/H2-DMa/B2m/H2-Eb1/H2-Q4/H2-D1/H2-Aa/H2-T23/H2-DMb1/H2-Ab1/Bax/Cdkn1a/Slc25a5/Icam1/Jun/Spi1/Nfkbia	18	Up	DM vs. WM	F
GO_BP	GO:0071219	Cellular response to molecule of bacterial origin	2.17647e-05	Cd68/Ccl5/Trim12a/Gbp2/B2m/Fcgr4/Cxcl16/Nfkbib/Axl/Trem2/Gch1/Ccl2/Ly86/Cd14/Litaf/Spi1/Cebpb/Nfkbia	18	Up	DM vs. WM	F
GO_BP	GO:0071222	Cellular response to lipopolysaccharide	1.58145e-05	Cd68/Ccl5/Trim12a/Gbp2/B2m/Fcgr4/Cxcl16/Nfkbib/Axl/Trem2/Gch1/Ccl2/Ly86/Cd14/Litaf/Spi1/Cebpb/Nfkbia	18	Up	DM vs. WM	F
GO_BP	GO:0071346	Cellular response to interferon-gamma	5.33945e-12	Ccl5/Gbp2/Ccl3/H2-Ab1/Cdc37/Rab20/Xcl1/Capg/Nmi/Ccl2/Cd47/Gbp3/Gbp5/Ccl4/Rab43/Ccl6/Gapdh/Ccl9	18	Up	DM vs. WM	F
GO_BP	GO:0019724	B cell mediated immunity	9.04714e-06	Irf7/C1qb/H2-DMa/C1qc/Fcer1g/B2m/H2-Eb1/H2-Aa/Batf/Cd74/C1qa/H2-DMb1/Fcgr3/H2-Ab1/Crlf2/Xcl1/Trem2/Fcgr1	18	Up	DM vs. WM	F
KEGG	mmu05152	Tuberculosis	0.000126952	H2-DMa/Fcer1g/H2-Eb1/Fcgr4/H2-Aa/Cycs/Ctss/Cd74/H2-DMb1/Fcgr3/H2-Ab1/Bax/Atp6v0c/Cd14/Fcgr1/Cebpb/Clec7a	17	Up	DM vs. WM	F
KEGG	mmu05202	Transcriptional misregulation in cancer	0.00159908	Bcl2a1d/Bcl2a1b/Bcl2a1a/Bax/Gadd45b/Nupr1/Lyl1/Gadd45g/Ddit3/Gzmb/H3f3b/Cdkn1a/Cd14/Fcgr1/Spi1/Id2/Cebpb	17	Up	DM vs. WM	F
GO_BP	GO:0042254	Ribosome biogenesis	4.51214e-05	Rplp0/Rpl6/Rpl10/Rps6/Rps27rt/Eif6/Rps16/Pop5/Nop10/Rps19/Mrpl20/Rpl10a/Rps2/Rpl35/Rpl26/Rps5/Rpl14	17	Up	DM vs. WM	F
GO_BP	GO:0022613	Ribonucleoprotein complex biogenesis	0.00109582	Rplp0/Rpl6/Rpl10/Rps6/Rps27rt/Eif6/Rps16/Pop5/Nop10/Rps19/Mrpl20/Rpl10a/Rps2/Rpl35/Rpl26/Rps5/Rpl14	17	Up	DM vs. WM	F
GO_BP	GO:0006979	Response to oxidative stress	0.00118867	Aif1/Apoe/Rps3/Ndufa12/Axl/Cst3/Ndufs8/Sod2/Trem2/Gch1/Zfp277/Ppia/Jun/Gpx4/Kdm6b/Atox1/Rcan1	17	Up	DM vs. WM	F
GO_BP	GO:0022904	Respiratory electron transport chain	4.12627e-12	Dnajc15/Cycs/Sdhb/Ndufa12/Ndufv2/Cyc1/Uqcrc1/Ndufs8/Sod2/Uqcrfs1/Ndufs4/Cox5b/Ndufs3/Ndufs7/Ndufb6/Uqcr10/Uqcrb	17	Up	DM vs. WM	F
GO_BP	GO:0045637	Regulation of myeloid cell differentiation	1.18365e-06	Ccl5/C1qc/B2m/Ccl3/Ninj1/Tyrobp/Cd74/Gnas/Eif6/Trem2/Nme2/Isg15/Jun/Spi1/Id2/Cebpb/Nfkbia	17	Up	DM vs. WM	F
GO_BP	GO:0070663	Regulation of leukocyte proliferation	1.41086e-05	Aif1/Ccl5/H2-Aa/Rps3/Tyrobp/Cd74/H2-DMb1/H2-Ab1/Mzb1/Tnfsf9/Rac2/Lgals3/Xcl1/Cdkn1a/Csf2ra/Hes1/Cebpb	17	Up	DM vs. WM	F
GO_BP	GO:2000112	Regulation of cellular macromolecule biosynthetic process	0.00576708	Rps3/Rpl10/Eif4ebp1/Ppp1ca/Eif6/Eif1/Gzmb/Uqcc2/Ybx1/Cnbp/Eif5a/Dph3/Itm2b/Rpl26/Gapdh/Ppp1r15a/Pkm	17	Up	DM vs. WM	F
GO_BP	GO:0002819	Regulation of adaptive immune response	2.5303e-06	Irf7/H2-M3/H2-T22/H2-DMa/Fcer1g/B2m/H2-Q4/H2-D1/Cd74/H2-T23/Fcgr3/H2-Ab1/Xcl1/Trem2/Cd48/Fcgr1/Hspa8	17	Up	DM vs. WM	F
GO_CC	GO:0005635	Nuclear envelope	0.00142004	Apoe/Eno1/Bax/Mrps23/Cst3/Rac2/Gch1/Ybx1/Atraid/Nutf2/Eif5a/Chmp2a/Emd/Gpx4/Dusp2/Gapdh/Alox5ap	17	Up	DM vs. WM	F
GO_BP	GO:0002573	Myeloid leukocyte differentiation	3.54358e-06	Ccl5/C1qc/Fcer1g/Ccl3/Ninj1/Batf/Tyrobp/Cd74/Gnas/Tnfsf9/Trem2/Nme2/Jun/Spi1/Id2/Cebpb/Junb	17	Up	DM vs. WM	F
GO_BP	GO:0002274	Myeloid leukocyte activation	1.35536e-05	Aif1/Ccl5/Fcer1g/Fcgr4/Batf/Tyrobp/C1qa/Fcgr3/Crlf2/Tnfsf9/Rac2/Trem2/Cd48/Nmi/Jun/Spi1/Ctsc	17	Up	DM vs. WM	F
GO_BP	GO:0071674	Mononuclear cell migration	8.82996e-08	Aif1/Ccl5/Ccl3/Ninj1/Cxcl16/Pla2g7/Slamf8/Lgals3/Xcl1/Ccl2/Cd47/Icam1/Rps19/Ccl4/Ccl6/Spi1/Ccl9	17	Up	DM vs. WM	F
KEGG	mmu05170	Human immunodeficiency virus 1 infection	0.00322338	H2-M3/Apobec3/H2-T22/B2m/H2-Q4/H2-D1/Cycs/H2-T23/Bax/Ccr5/Rac2/Rbx1/Ap1s2/Gngt2/Jun/Gnai2/Nfkbia	17	Up	DM vs. WM	F
GO_BP	GO:0022900	Electron transport chain	1.80526e-11	Dnajc15/Cycs/Sdhb/Ndufa12/Ndufv2/Cyc1/Uqcrc1/Ndufs8/Sod2/Uqcrfs1/Ndufs4/Cox5b/Ndufs3/Ndufs7/Ndufb6/Uqcr10/Uqcrb	17	Up	DM vs. WM	F
GO_CC	GO:0022625	Cytosolic large ribosomal subunit	1.1544e-15	Uba52/Rpl19/Rplp0/Rpl32/Rpl17/Rpl15/Rpl6/Rpl13/Rpl21/Rpl10/Rpl18/Rpl4/Rpl27a/Rpl10a/Rpl35/Rpl26/Rpl14	17	Up	DM vs. WM	F
GO_BP	GO:0002181	Cytoplasmic translation	1.14637e-11	Rpl19/Rplp0/Rpl32/Rpl17/Rpl15/Rpl6/Rps23/Eif4ebp1/Rpl18/Eif3i/Ybx1/Cnbp/Rpl10a/Dph3/Rps2/Rpl26/Pkm	17	Up	DM vs. WM	F
GO_BP	GO:0009615	Response to virus	0.000477969	Ccl5/Irf7/Apobec3/Trim12a/Rtp4/Ifitm3/Bax/Aup1/Ifi27l2a/Ifitm2/Zbp1/Treml4/Nmi/Ifnar2/Isg15/Apobec1	16	Up	DM vs. WM	F
GO_BP	GO:0006417	Regulation of translation	0.00223355	Rps3/Rpl10/Eif4ebp1/Ppp1ca/Eif6/Eif1/Gzmb/Uqcc2/Ybx1/Cnbp/Eif5a/Dph3/Rpl26/Gapdh/Ppp1r15a/Pkm	16	Up	DM vs. WM	F
GO_BP	GO:0032944	Regulation of mononuclear cell proliferation	2.08271e-05	Aif1/Ccl5/H2-Aa/Rps3/Tyrobp/Cd74/H2-DMb1/H2-Ab1/Mzb1/Tnfsf9/Rac2/Lgals3/Xcl1/Cdkn1a/Hes1/Cebpb	16	Up	DM vs. WM	F
GO_BP	GO:0050670	Regulation of lymphocyte proliferation	1.80626e-05	Aif1/Ccl5/H2-Aa/Rps3/Tyrobp/Cd74/H2-DMb1/H2-Ab1/Mzb1/Tnfsf9/Rac2/Lgals3/Xcl1/Cdkn1a/Hes1/Cebpb	16	Up	DM vs. WM	F
GO_BP	GO:0002703	Regulation of leukocyte mediated immunity	0.000172053	H2-M3/H2-T22/Fcer1g/B2m/H2-Q4/H2-D1/Tyrobp/H2-T23/Fcgr3/Rac2/Xcl1/Trem2/Ccl2/Fcgr1/Hspa8/Spi1	16	Up	DM vs. WM	F
KEGG	mmu04621	NOD-like receptor signaling pathway	0.00253312	Ccl5/Irf7/Gbp2/Nfkbib/Gsdmd/Sugt1/Ifnar2/Ccl2/Cyba/Gbp3/Txn2/Gbp5/Jun/Map1lc3b/Nfkbia/Ctsb	16	Up	DM vs. WM	F
GO_BP	GO:0051402	Neuron apoptotic process	0.000275152	Apoe/Ccl3/Tyrobp/Bax/Nupr1/Axl/Sod2/Trem2/Ddit3/Bag1/Ccl2/Ctsz/Jun/Gapdh/Mt1/Cebpb	16	Up	DM vs. WM	F
GO_CC	GO:0045121	Membrane raft	0.00142004	Fcer1g/H2-D1/Ldhb/Ms4a4c/Gnas/Lamtor5/Atp5b/Trem2/Cd48/Cd14/Fcgr1/Slc25a5/Icam1/Hspa8/Gnai2/Ctsb	16	Up	DM vs. WM	F
GO_CC	GO:0098857	Membrane microdomain	0.00142004	Fcer1g/H2-D1/Ldhb/Ms4a4c/Gnas/Lamtor5/Atp5b/Trem2/Cd48/Cd14/Fcgr1/Slc25a5/Icam1/Hspa8/Gnai2/Ctsb	16	Up	DM vs. WM	F
GO_BP	GO:0002366	Leukocyte activation involved in immune response	0.000354075	H2-M3/Fcer1g/Batf/Nkg7/Tyrobp/Cd74/H2-DMb1/Rps6/Gadd45g/Rac2/Lgals3/Trem2/Lgals1/Nmi/Icam1/Spi1	16	Up	DM vs. WM	F
KEGG	mmu05164	Influenza A	0.000286169	Ccl5/Irf7/H2-DMa/H2-Eb1/H2-Aa/Cycs/Nfkbib/H2-DMb1/H2-Ab1/Bax/Socs3/Ifnar2/Ccl2/Slc25a5/Icam1/Nfkbia	16	Up	DM vs. WM	F
GO_MF	GO:0032561	Guanyl ribonucleotide binding	0.00149951	Gbp2/Hcar2/Rheb/Gnas/Rab20/Iigp1/Tubb6/Rac2/Anxa6/Gch1/Nme2/Tgm2/Gbp3/Gbp5/Rab43/Gnai2	16	Up	DM vs. WM	F
GO_MF	GO:0019001	Guanyl nucleotide binding	0.00149951	Gbp2/Hcar2/Rheb/Gnas/Rab20/Iigp1/Tubb6/Rac2/Anxa6/Gch1/Nme2/Tgm2/Gbp3/Gbp5/Rab43/Gnai2	16	Up	DM vs. WM	F
GO_BP	GO:0070371	ERK1 and ERK2 cascade	0.000668292	Ccl5/Apoe/Ccl3/Cd74/Xcl1/Trem2/Atp6v0c/Ccl2/Icam1/Atf3/Ccl4/Jun/Ctsh/Ccl6/Gnai2/Ccl9	16	Up	DM vs. WM	F
GO_BP	GO:0002263	Cell activation involved in immune response	0.000398099	H2-M3/Fcer1g/Batf/Nkg7/Tyrobp/Cd74/H2-DMb1/Rps6/Gadd45g/Rac2/Lgals3/Trem2/Lgals1/Nmi/Icam1/Spi1	16	Up	DM vs. WM	F
GO_MF	GO:0022804	Active transmembrane transporter activity	0.00216688	Ndufv2/Atp5b/Cox8a/Slc15a3/Cyc1/Cox7b/Ndufs8/Uqcrfs1/Ndufs4/Atp6v1f/Atp1a3/Ndufs3/Ndufs7/Atp6v0c/Slc25a5/Ndufa13	16	Up	DM vs. WM	F
GO_MF	GO:0003779	Actin binding	0.00601658	Aif1/Gbp2/Marcksl1/Arpc1b/Med28/Ccr5/Anxa6/Capg/Tmsb4x/Coro1b/Cap1/Emd/Tmsb10/Fxyd5/Msrb1/Arpc3	16	Up	DM vs. WM	F
GO_CC	GO:1990351	Transporter complex	0.00377413	Atp5g1/Ndufa12/Ndufv2/Cyc1/Uqcrc1/Ndufs8/Uqcrfs1/Ndufs4/Atp1a3/Ndufs3/Ndufs7/Ndufb6/Uqcr10/Uqcrb/Ndufa13	15	Up	DM vs. WM	F
GO_CC	GO:1902495	Transmembrane transporter complex	0.00227967	Atp5g1/Ndufa12/Ndufv2/Cyc1/Uqcrc1/Ndufs8/Uqcrfs1/Ndufs4/Atp1a3/Ndufs3/Ndufs7/Ndufb6/Uqcr10/Uqcrb/Ndufa13	15	Up	DM vs. WM	F
KEGG	mmu05132	Salmonella infection	0.0269959	Rps3/Arpc1b/Cycs/Gsdmd/Bax/Dynll1/Brk1/Tubb6/Myl12a/Cd14/Txn2/Jun/Gapdh/Arpc3/Nfkbia	15	Up	DM vs. WM	F
GO_BP	GO:0019693	Ribose phosphate metabolic process	0.00371342	Eno1/Mpc1/Atp5g1/Aldoa/Atp5b/Nupr1/Atp5d/Eif6/Atp5c1/Nt5c/Trem2/Khk/Nme2/Gapdh/Pkm	15	Up	DM vs. WM	F
GO_BP	GO:0009259	Ribonucleotide metabolic process	0.00281992	Eno1/Mpc1/Atp5g1/Aldoa/Atp5b/Nupr1/Atp5d/Eif6/Atp5c1/Nt5c/Trem2/Khk/Nme2/Gapdh/Pkm	15	Up	DM vs. WM	F
GO_BP	GO:0034612	Response to tumor necrosis factor	1.04895e-05	Ccl5/Ccl3/Rps3/Cxcl16/Asah1/Xcl1/Gch1/Ccl2/Txndc17/Cd14/Gbp3/Ccl4/Ccl6/Ccl9/Nfkbia	15	Up	DM vs. WM	F
GO_BP	GO:0009991	Response to extracellular stimulus	0.00723025	Cd68/Dnajc15/Apoe/Gsdmd/Eif4ebp1/Axl/Sod2/Ddit3/Ldha/Rnase4/Cdkn1a/Pim1/Atf3/Jun/Map1lc3b	15	Up	DM vs. WM	F
GO_BP	GO:0043523	Regulation of neuron apoptotic process	0.000275152	Apoe/Ccl3/Tyrobp/Bax/Nupr1/Axl/Sod2/Trem2/Ddit3/Bag1/Ccl2/Ctsz/Jun/Mt1/Cebpb	15	Up	DM vs. WM	F
GO_BP	GO:0007346	Regulation of mitotic cell cycle	0.024743	Aif1/Pim3/Rpl17/Psme1/Eif4ebp1/Rps6/Sde2/Sra1/Cdk2ap2/Lsm10/Ccl2/Cdkn1a/Rpl26/Hes1/Id2	15	Up	DM vs. WM	F
GO_BP	GO:0070372	Regulation of ERK1 and ERK2 cascade	0.00104185	Ccl5/Apoe/Ccl3/Cd74/Xcl1/Trem2/Atp6v0c/Ccl2/Icam1/Atf3/Ccl4/Jun/Ccl6/Gnai2/Ccl9	15	Up	DM vs. WM	F
GO_BP	GO:0032535	Regulation of cellular component size	0.00558886	Apoe/Arpc1b/Atp5g1/Lamtor5/Rpl4/Brk1/Ccr5/Tnfrsf12a/Capg/Tmsb4x/Icam1/Ifrd1/Tmsb10/Ppp1r15a/Arpc3	15	Up	DM vs. WM	F
GO_BP	GO:0072521	Purine-containing compound metabolic process	0.00547685	Eno1/Mpc1/Atp5g1/Aldoa/Atp5b/Nupr1/Atp5d/Eif6/Atp5c1/Nt5c/Trem2/Khk/Nme2/Gapdh/Pkm	15	Up	DM vs. WM	F
GO_BP	GO:0009150	Purine ribonucleotide metabolic process	0.00174504	Eno1/Mpc1/Atp5g1/Aldoa/Atp5b/Nupr1/Atp5d/Eif6/Atp5c1/Nt5c/Trem2/Khk/Nme2/Gapdh/Pkm	15	Up	DM vs. WM	F
GO_BP	GO:0006163	Purine nucleotide metabolic process	0.00318029	Eno1/Mpc1/Atp5g1/Aldoa/Atp5b/Nupr1/Atp5d/Eif6/Atp5c1/Nt5c/Trem2/Khk/Nme2/Gapdh/Pkm	15	Up	DM vs. WM	F
GO_BP	GO:0061919	Process utilizing autophagic mechanism	0.0199201	Trim12a/Ufc1/Cdc37/Nupr1/Aup1/Iigp1/Fundc2/Rnf5/Trem2/Ddit3/Slc25a5/Chmp2a/Hspa8/Rab43/Map1lc3b	15	Up	DM vs. WM	F
GO_BP	GO:0045862	Positive regulation of proteolysis	0.00236128	Apoe/Psenen/Eno1/Rps3/Prelid1/Cycs/Psme1/Bax/Nupr1/Aurkaip1/Trem2/Rbx1/Hspa8/Ctsh/Ctsc	15	Up	DM vs. WM	F
GO_BP	GO:0002705	Positive regulation of leukocyte mediated immunity	4.4239e-06	H2-M3/H2-T22/Fcer1g/B2m/H2-Q4/H2-D1/Tyrobp/H2-T23/Fcgr3/Xcl1/Trem2/Ccl2/Fcgr1/Hspa8/Spi1	15	Up	DM vs. WM	F
GO_BP	GO:0009117	Nucleotide metabolic process	0.0149562	Eno1/Mpc1/Atp5g1/Aldoa/Atp5b/Nupr1/Atp5d/Eif6/Atp5c1/Nt5c/Trem2/Khk/Nme2/Gapdh/Pkm	15	Up	DM vs. WM	F
GO_BP	GO:0006753	Nucleoside phosphate metabolic process	0.0171786	Eno1/Mpc1/Atp5g1/Aldoa/Atp5b/Nupr1/Atp5d/Eif6/Atp5c1/Nt5c/Trem2/Khk/Nme2/Gapdh/Pkm	15	Up	DM vs. WM	F
GO_BP	GO:1990266	Neutrophil migration	4.28877e-08	Ccl5/Ppib/Fcer1g/Ccl3/Cd74/Fcgr3/Slamf8/Rac2/Lgals3/Xcl1/Ccl2/Ppia/Ccl4/Ccl6/Ccl9	15	Up	DM vs. WM	F
GO_CC	GO:0005759	Mitochondrial matrix	0.000183248	Dnajc15/Rps3/Atp5b/Grpel1/Idh3b/Mrps23/Sod2/Mrpl30/Uqcc2/Mrpl4/Mrps24/Mrpl24/Slc25a5/Mrpl20/Mdh2	15	Up	DM vs. WM	F
GO_MF	GO:0005525	GTP binding	0.00221336	Gbp2/Hcar2/Rheb/Gnas/Rab20/Iigp1/Tubb6/Rac2/Anxa6/Gch1/Tgm2/Gbp3/Gbp5/Rab43/Gnai2	15	Up	DM vs. WM	F
GO_BP	GO:0097530	Granulocyte migration	5.44072e-07	Ccl5/Ppib/Fcer1g/Ccl3/Cd74/Fcgr3/Slamf8/Rac2/Lgals3/Xcl1/Ccl2/Ppia/Ccl4/Ccl6/Ccl9	15	Up	DM vs. WM	F
GO_MF	GO:0001664	G protein-coupled receptor binding	0.000804904	Ccrl2/Ccl5/Rtp4/Ccl3/Cxcl16/Gnas/Xcl1/Atp1a3/Ccl2/Fcgr1/Hspa8/Ccl4/Ccl6/Gnai2/Ccl9	15	Up	DM vs. WM	F
KEGG	mmu04060	Cytokine-cytokine receptor interaction	0.0729254	Ccl5/Ccl3/Cxcl16/Crlf2/Tnfsf9/Ccr5/Tnfrsf12a/Xcl1/Ifnar2/Ccl2/Csf2ra/Ccl4/Il1rn/Ccl6/Ccl9	15	Up	DM vs. WM	F
GO_BP	GO:0022411	Cellular component disassembly	0.0105889	C1qb/C1qc/Ctss/C1qa/Ufc1/Bax/Cdc37/Fundc2/Trem2/Capg/Slc25a5/Eif5a/Chmp2a/Hspa8/Map1lc3b	15	Up	DM vs. WM	F
GO_BP	GO:0006874	Cellular calcium ion homeostasis	0.0332731	Ccrl2/Ccl5/Apoe/Ccl3/Bax/Sri/Ccr5/Xcl1/Ddit3/Anxa6/Ccl2/Cyba/Tgm2/Eif5a/Cd52	15	Up	DM vs. WM	F
GO_BP	GO:0006914	Autophagy	0.0199201	Trim12a/Ufc1/Cdc37/Nupr1/Aup1/Iigp1/Fundc2/Rnf5/Trem2/Ddit3/Slc25a5/Chmp2a/Hspa8/Rab43/Map1lc3b	15	Up	DM vs. WM	F
GO_BP	GO:0019884	Antigen processing and presentation of exogenous antigen	2.69437e-15	H2-M3/H2-DMa/Fcer1g/B2m/H2-Eb1/H2-Aa/Ctss/Cd74/H2-DMb1/Fcgr3/H2-Ab1/Psme1/Ifi30/Clec4a2/Fcgr1	15	Up	DM vs. WM	F
GO_BP	GO:0002253	Activation of immune response	0.0148059	Trim12a/C1qb/Bcl2a1d/Cfb/C1qc/Fcer1g/Rps3/Tyrobp/C1qa/Bax/Ube2n/Zbp1/Lgals3/Trem2/Cd47	15	Up	DM vs. WM	F
GO_BP	GO:0042098	T cell proliferation	0.000113202	Aif1/Ccl5/H2-Aa/Rps3/H2-DMb1/H2-Ab1/Rps6/Bax/Tnfsf9/Rac2/Lgals3/Xcl1/Hes1/Cebpb	14	Up	DM vs. WM	F
GO_BP	GO:0002456	T cell mediated immunity	1.32899e-06	H2-M3/H2-T22/B2m/H2-Q4/H2-D1/H2-T23/Crlf2/Xcl1/Treml4/Gzmb/Icam1/Hspa8/Ctsh/Ctsc	14	Up	DM vs. WM	F
GO_BP	GO:1901652	Response to peptide	0.0203408	Eif4ebp1/Mzb1/Cyc1/Eif6/Trem2/Socs3/Khk/Adrm1/Ybx1/Atp1a3/Icam1/Gnai2/Pkm/Nfkbia	14	Up	DM vs. WM	F
GO_BP	GO:0034976	Response to endoplasmic reticulum stress	0.000361376	Manf/Fbxo6/Ufc1/Bax/Nupr1/Aup1/Sdf2l1/Rnf5/Ubxn1/Ddit3/Atf3/Jun/Ppp1r15a/Cebpb	14	Up	DM vs. WM	F
GO_BP	GO:1902903	Regulation of supramolecular fiber organization	0.0115188	Apoe/Rps3/Arpc1b/Brk1/Pfdn5/Trem2/Capg/Tmsb4x/Coro1b/Cd47/Icam1/Hspa8/Tmsb10/Arpc3	14	Up	DM vs. WM	F
GO_BP	GO:0002685	Regulation of leukocyte migration	0.000116194	Aif1/Ccl5/Ninj1/Cd74/Pla2g7/Slamf8/Rac2/Lgals3/Xcl1/Trem2/Ccl2/Cd47/Icam1/Spi1	14	Up	DM vs. WM	F
GO_BP	GO:0001558	Regulation of cell growth	0.0379468	Apoe/Eno1/Cxcl16/Nubp1/Atp5g1/Rpl4/Ccr5/Tnfrsf12a/H3f3b/Ndufs3/Cyba/Cdkn1a/Sertad1/Ifrd1	14	Up	DM vs. WM	F
GO_BP	GO:0002822	Regulation of adaptive immune response based on somatic recombination of immune receptors built from immunoglobulin superfamily domains	8.84764e-05	H2-M3/H2-T22/H2-DMa/Fcer1g/B2m/H2-Q4/H2-D1/H2-T23/Fcgr3/H2-Ab1/Xcl1/Trem2/Fcgr1/Hspa8	14	Up	DM vs. WM	F
GO_MF	GO:0015399	Primary active transmembrane transporter activity	2.37723e-06	Ndufv2/Atp5b/Cox8a/Cyc1/Cox7b/Ndufs8/Uqcrfs1/Ndufs4/Atp6v1f/Atp1a3/Ndufs3/Ndufs7/Atp6v0c/Ndufa13	14	Up	DM vs. WM	F
GO_BP	GO:1902107	Positive regulation of leukocyte differentiation	2.01973e-05	Ccl5/H2-DMa/Ccl3/H2-Aa/Ninj1/Tyrobp/Cd74/Gnas/Axl/Cd83/Tnfsf9/Trem2/Jun/Id2	14	Up	DM vs. WM	F
GO_BP	GO:1903708	Positive regulation of hemopoiesis	2.01973e-05	Ccl5/H2-DMa/Ccl3/H2-Aa/Ninj1/Tyrobp/Cd74/Gnas/Axl/Cd83/Tnfsf9/Trem2/Jun/Id2	14	Up	DM vs. WM	F
GO_BP	GO:0070374	Positive regulation of ERK1 and ERK2 cascade	0.000116194	Ccl5/Apoe/Ccl3/Cd74/Xcl1/Trem2/Atp6v0c/Ccl2/Icam1/Ccl4/Jun/Ccl6/Gnai2/Ccl9	14	Up	DM vs. WM	F
GO_BP	GO:0002824	Positive regulation of adaptive immune response based on somatic recombination of immune receptors built from immunoglobulin superfamily domains	1.88639e-06	H2-M3/H2-T22/H2-DMa/Fcer1g/B2m/H2-Q4/H2-D1/H2-T23/Fcgr3/H2-Ab1/Xcl1/Trem2/Fcgr1/Hspa8	14	Up	DM vs. WM	F
GO_BP	GO:0030593	Neutrophil chemotaxis	2.09851e-08	Ccl5/Ppib/Fcer1g/Ccl3/Cd74/Fcgr3/Rac2/Lgals3/Xcl1/Ccl2/Ppia/Ccl4/Ccl6/Ccl9	14	Up	DM vs. WM	F
GO_BP	GO:0045861	Negative regulation of proteolysis	0.00645971	Wfdc18/Bcl2a1d/Cstb/Lamtor5/Eif3h/Cst3/Ubxn1/Ctla2a/Ctsz/Plaur/Tmed10/Gapdh/Ppp1r15a/Ctsb	14	Up	DM vs. WM	F
GO_BP	GO:0010563	Negative regulation of phosphorus metabolic process	0.0358456	Apoe/Ppp1r11/Bax/Gadd45b/Nupr1/Dynll1/Gadd45g/Socs3/Bag1/Ppia/Cdkn1a/Jun/Gnai2/Ppp1r15a	14	Up	DM vs. WM	F
GO_BP	GO:0045936	Negative regulation of phosphate metabolic process	0.0358456	Apoe/Ppp1r11/Bax/Gadd45b/Nupr1/Dynll1/Gadd45g/Socs3/Bag1/Ppia/Cdkn1a/Jun/Gnai2/Ppp1r15a	14	Up	DM vs. WM	F
GO_BP	GO:0051346	Negative regulation of hydrolase activity	0.00763031	Wfdc18/Bcl2a1d/Ppp1r11/Cstb/Lamtor5/Cst3/Ubxn1/Plaur/Gzma/Tmed10/Gapdh/Gnai2/Ppp1r15a/Ctsb	14	Up	DM vs. WM	F
GO_BP	GO:0042775	Mitochondrial ATP synthesis coupled electron transport	9.17295e-11	Dnajc15/Cycs/Ndufa12/Ndufv2/Cyc1/Uqcrc1/Ndufs8/Uqcrfs1/Cox5b/Ndufs3/Ndufs7/Ndufb6/Uqcr10/Uqcrb	14	Up	DM vs. WM	F
KEGG	mmu05417	Lipid and atherosclerosis	0.0179009	Ccl5/Irf7/Ccl3/Cycs/Bax/Sod2/Ddit3/Ccl2/Cyba/Cd14/Icam1/Hspa8/Jun/Nfkbia	14	Up	DM vs. WM	F
GO_BP	GO:0048872	Homeostasis of number of cells	0.00873035	Fcer1g/B2m/Bcl2a1a/Cd74/Rps6/Bax/Cd7/Axl/Ccl2/Slc25a5/Rps19/Isg15/Spi1/Id2	14	Up	DM vs. WM	F
GO_BP	GO:0071621	Granulocyte chemotaxis	2.67406e-07	Ccl5/Ppib/Fcer1g/Ccl3/Cd74/Fcgr3/Rac2/Lgals3/Xcl1/Ccl2/Ppia/Ccl4/Ccl6/Ccl9	14	Up	DM vs. WM	F
GO_BP	GO:0072594	Establishment of protein localization to organelle	0.0225224	Cd68/Dnajc15/Timm23/Timm17b/Tomm22/Oxa1l/Bax/Grpel1/Vps28/Ddit3/Cdkn1a/Nutf2/Hspa8/Nfkbia	14	Up	DM vs. WM	F
GO_MF	GO:0004175	Endopeptidase activity	0.0333186	Cfb/Psmb8/Ctss/Psmb2/Psmb9/Sec11a/Gzmb/Ctla2a/Ctsz/Gzma/Ctsh/Psmb1/Ctsc/Ctsb	14	Up	DM vs. WM	F
KEGG	mmu04062	Chemokine signaling pathway	0.0067677	Ccl5/Ccl3/Cxcl16/Nfkbib/Ccr5/Rac2/Xcl1/Ccl2/Ccl4/Gngt2/Ccl6/Gnai2/Ccl9/Nfkbia	14	Up	DM vs. WM	F
GO_BP	GO:0042773	ATP synthesis coupled electron transport	1.34397e-10	Dnajc15/Cycs/Ndufa12/Ndufv2/Cyc1/Uqcrc1/Ndufs8/Uqcrfs1/Cox5b/Ndufs3/Ndufs7/Ndufb6/Uqcr10/Uqcrb	14	Up	DM vs. WM	F
GO_BP	GO:0002478	Antigen processing and presentation of exogenous peptide antigen	3.64495e-15	H2-M3/H2-DMa/Fcer1g/B2m/H2-Eb1/H2-Aa/Ctss/Cd74/H2-DMb1/Fcgr3/H2-Ab1/Ifi30/Clec4a2/Fcgr1	14	Up	DM vs. WM	F
GO_BP	GO:0042060	Wound healing	0.0201251	Apoe/Fcer1g/Gnas/Axl/Fundc2/Tnfrsf12a/Anxa6/Ccl2/Coro1b/Ppia/Cdkn1a/Chmp2a/Clec7a	13	Up	DM vs. WM	F
KEGG	mmu05416	Viral myocarditis	1.52966e-05	H2-M3/H2-T22/H2-DMa/H2-Eb1/H2-Q4/H2-D1/H2-Aa/Cycs/H2-T23/H2-DMb1/H2-Ab1/Rac2/Icam1	13	Up	DM vs. WM	F
GO_BP	GO:0071706	Tumor necrosis factor superfamily cytokine production	0.000107359	Fcer1g/Ccl3/Tyrobp/Fcgr3/Axl/Ccr5/Trem2/Clec4a2/Ccl2/Cyba/Cd14/Cd47/Ccl4	13	Up	DM vs. WM	F
GO_BP	GO:0032640	Tumor necrosis factor production	9.31244e-05	Fcer1g/Ccl3/Tyrobp/Fcgr3/Axl/Ccr5/Trem2/Clec4a2/Ccl2/Cyba/Cd14/Cd47/Ccl4	13	Up	DM vs. WM	F
KEGG	mmu05150	Staphylococcus aureus infection	0.000552132	C1qb/H2-DMa/Cfb/C1qc/H2-Eb1/Fcgr4/H2-Aa/C1qa/H2-DMb1/Fcgr3/H2-Ab1/Fcgr1/Icam1	13	Up	DM vs. WM	F
GO_CC	GO:0015935	Small ribosomal subunit	1.71442e-09	Uba52/Rps11/Rps3/Rps23/Rps6/Rps27rt/Mrps23/Rps16/Mrps24/Rps19/Isg15/Rps2/Rps5	13	Up	DM vs. WM	F
GO_BP	GO:0009314	Response to radiation	0.0484977	Ube2a/Bax/Eef1d/Ppp1ca/Sde2/Sod2/Atp1a3/Cdkn1a/Ap1s2/Apobec1/Rpl26/Jun/Id2	13	Up	DM vs. WM	F
GO_BP	GO:1903555	Regulation of tumor necrosis factor superfamily cytokine production	8.18212e-05	Fcer1g/Ccl3/Tyrobp/Fcgr3/Axl/Ccr5/Trem2/Clec4a2/Ccl2/Cyba/Cd14/Cd47/Ccl4	13	Up	DM vs. WM	F
GO_BP	GO:0032680	Regulation of tumor necrosis factor production	7.35867e-05	Fcer1g/Ccl3/Tyrobp/Fcgr3/Axl/Ccr5/Trem2/Clec4a2/Ccl2/Cyba/Cd14/Cd47/Ccl4	13	Up	DM vs. WM	F
GO_BP	GO:0031647	Regulation of protein stability	0.00591016	Ppib/Dad1/Tyrobp/Cd74/Cdc37/Ifi30/Rnf5/Sugt1/Bag1/Pim1/Hspa8/Ctsh/Gapdh	13	Up	DM vs. WM	F
GO_BP	GO:2001242	Regulation of intrinsic apoptotic signaling pathway	4.83046e-05	Ubb/Eno1/Rps3/Cd74/Bax/Nupr1/Sod2/Trem2/Ddit3/Ndufs3/Ppia/Plaur/Rpl26	13	Up	DM vs. WM	F
GO_BP	GO:0052548	Regulation of endopeptidase activity	0.0149562	Bcl2a1d/Psenen/Rps3/Prelid1/Psmb8/Cycs/Lamtor5/Psme1/Bax/Psmb9/Plaur/Tmed10/Gapdh	13	Up	DM vs. WM	F
GO_BP	GO:0006457	Protein folding	2.64733e-05	Ppib/H2-DMa/B2m/Cd74/H2-DMb1/Cdc37/Grpel1/Sdf2l1/Pfdn5/Bag1/Ppia/Hspa8/Ahsa1	13	Up	DM vs. WM	F
GO_BP	GO:0051047	Positive regulation of secretion	0.0400336	Fcer1g/Hcar2/Dynll1/Sri/Aimp1/Lgals3/Trem2/Cyba/Ppia/Chmp2a/Tmed10/Map1lc3b/Gnai2	13	Up	DM vs. WM	F
GO_BP	GO:0002833	Positive regulation of response to biotic stimulus	0.000102169	Irf7/H2-M3/Trim12a/Tyrobp/Cd74/Zbp1/Xcl1/Nmi/Cyba/Ly86/Rps19/Gbp5/Spi1	13	Up	DM vs. WM	F
KEGG	mmu04380	Osteoclast differentiation	0.000552132	Fcgr4/Tyrobp/Fcgr3/Trem2/Socs3/Ifnar2/Cyba/Fcgr1/Gm9733/Jun/Spi1/Nfkbia/Junb	13	Up	DM vs. WM	F
GO_BP	GO:0140694	Non-membrane-bounded organelle assembly	0.0225572	Rps3/Rplp0/Rpl6/Rps23/Rpl10/Bin2/Aup1/Eif6/Rps19/Mrpl20/Chmp2a/Rps2/Rps5	13	Up	DM vs. WM	F
GO_BP	GO:0002548	Monocyte chemotaxis	2.76229e-10	Aif1/Ccl5/Ccl3/Ninj1/Pla2g7/Slamf8/Lgals3/Xcl1/Ccl2/Rps19/Ccl4/Ccl6/Ccl9	13	Up	DM vs. WM	F
GO_BP	GO:0044772	Mitotic cell cycle phase transition	0.0416243	Aif1/Rpl17/Psme1/Eif4ebp1/Rps6/Sde2/Cdk2ap2/Lsm10/Ccl2/Cdkn1a/Chmp2a/Rpl26/Id2	13	Up	DM vs. WM	F
GO_BP	GO:0051651	Maintenance of location in cell	0.000381094	Apoe/Ftl1/Fth1/Bax/Sri/Ccr5/Xcl1/Ddit3/Anxa6/Tmsb4x/Cyba/Srgn/Tmsb10	13	Up	DM vs. WM	F
KEGG	mmu04142	Lysosome	0.000927432	Cd68/Ctss/Asah1/Gla/Atp6v0c/Litaf/Ctsz/Laptm4a/Npc2/Ap1s2/Ctsh/Ctsc/Ctsb	13	Up	DM vs. WM	F
KEGG	mmu05140	Leishmaniasis	1.07322e-06	H2-DMa/Marcksl1/H2-Eb1/Fcgr4/H2-Aa/Nfkbib/H2-DMb1/Fcgr3/H2-Ab1/Cyba/Fcgr1/Jun/Nfkbia	13	Up	DM vs. WM	F
GO_MF	GO:0003924	GTPase activity	0.00310588	Gbp2/Rheb/Gnas/Rab20/Iigp1/Tubb6/Rac2/Gch1/Ifi47/Gbp3/Gbp5/Rab43/Gnai2	13	Up	DM vs. WM	F
GO_BP	GO:0019646	Aerobic electron transport chain	7.50364e-11	Dnajc15/Cycs/Ndufv2/Cyc1/Uqcrc1/Ndufs8/Uqcrfs1/Cox5b/Ndufs3/Ndufs7/Ndufb6/Uqcr10/Uqcrb	13	Up	DM vs. WM	F
KEGG	mmu05322	Systemic lupus erythematosus	0.00660828	C1qb/H2-DMa/C1qc/H2-Eb1/Fcgr4/H2-Aa/C1qa/H2-DMb1/Fcgr3/H2-Ab1/H3f3b/Fcgr1	12	Up	DM vs. WM	F
GO_MF	GO:0061629	RNA polymerase II-specific DNA-binding transcription factor binding	0.0454577	Sra1/Psma6/Asah1/Ddit3/Rbx1/Ifrd1/Jun/Hes1/Spi1/Id2/Cebpb/Nfkbia	12	Up	DM vs. WM	F
KEGG	mmu05323	Rheumatoid arthritis	6.0327e-05	Ccl5/H2-DMa/H2-Eb1/Ccl3/H2-Aa/H2-DMb1/H2-Ab1/Atp6v1f/Atp6v0c/Ccl2/Icam1/Jun	12	Up	DM vs. WM	F
GO_BP	GO:0031667	Response to nutrient levels	0.0416243	Cd68/Dnajc15/Apoe/Eif4ebp1/Sod2/Ddit3/Rnase4/Cdkn1a/Pim1/Atf3/Jun/Map1lc3b	12	Up	DM vs. WM	F
GO_BP	GO:0042129	Regulation of T cell proliferation	0.000297786	Aif1/Ccl5/H2-Aa/Rps3/H2-DMb1/H2-Ab1/Tnfsf9/Rac2/Lgals3/Xcl1/Hes1/Cebpb	12	Up	DM vs. WM	F
GO_BP	GO:0002761	Regulation of myeloid leukocyte differentiation	2.26692e-05	Ccl5/C1qc/Ccl3/Ninj1/Tyrobp/Cd74/Gnas/Trem2/Nme2/Jun/Id2/Cebpb	12	Up	DM vs. WM	F
GO_BP	GO:0002706	Regulation of lymphocyte mediated immunity	0.0017013	H2-M3/H2-T22/Fcer1g/B2m/H2-Q4/H2-D1/H2-T23/Fcgr3/Xcl1/Trem2/Fcgr1/Hspa8	12	Up	DM vs. WM	F
GO_BP	GO:0043087	Regulation of GTPase activity	0.0263835	Ccl5/Ccl3/Gnas/Rgs10/Rasgef1b/Xcl1/Ccl2/Rgs1/Icam1/Ccl4/Ccl6/Ccl9	12	Up	DM vs. WM	F
GO_BP	GO:0050920	Regulation of chemotaxis	0.00158034	Aif1/Ccl5/Ninj1/Cd74/Pla2g7/Slamf8/Rac2/Xcl1/Trem2/Ccl2/Coro1b/Spi1	12	Up	DM vs. WM	F
GO_BP	GO:0072593	Reactive oxygen species metabolic process	0.00253338	Tyrobp/Cycs/Atp5g1/Eif6/Sod2/Ndufs4/Gch1/Ndufs3/Cyba/Cdkn1a/Eif5a/Gnai2	12	Up	DM vs. WM	F
GO_BP	GO:0051604	Protein maturation	0.0259482	Psenen/Eno1/Cycs/Ctss/Sde2/Sec11a/Ctla2a/Glrx3/Ctsz/Srgn/Ctsh/Ppp1r15a	12	Up	DM vs. WM	F
GO_BP	GO:0002708	Positive regulation of lymphocyte mediated immunity	0.000108037	H2-M3/H2-T22/Fcer1g/B2m/H2-Q4/H2-D1/H2-T23/Fcgr3/Xcl1/Trem2/Fcgr1/Hspa8	12	Up	DM vs. WM	F
GO_BP	GO:0002687	Positive regulation of leukocyte migration	7.42039e-05	Aif1/Ccl5/Cd74/Pla2g7/Rac2/Lgals3/Xcl1/Trem2/Ccl2/Cd47/Icam1/Spi1	12	Up	DM vs. WM	F
GO_BP	GO:0043547	Positive regulation of GTPase activity	0.0035764	Ccl5/Ccl3/Gnas/Rgs10/Rasgef1b/Xcl1/Ccl2/Rgs1/Icam1/Ccl4/Ccl6/Ccl9	12	Up	DM vs. WM	F
GO_CC	GO:0019867	Outer membrane	0.000440841	Bcl2a1d/Bcl2a1b/Ubb/Eno1/Bcl2a1a/Tomm22/Bax/Fundc2/Agpat4/Emd/Ppp1r15a/Ubc	12	Up	DM vs. WM	F
GO_CC	GO:0031968	Organelle outer membrane	0.000440841	Bcl2a1d/Bcl2a1b/Ubb/Eno1/Bcl2a1a/Tomm22/Bax/Fundc2/Agpat4/Emd/Ppp1r15a/Ubc	12	Up	DM vs. WM	F
GO_BP	GO:2001234	Negative regulation of apoptotic signaling pathway	0.00262125	Eno1/Prelid1/Cd74/Bax/Sod2/Lgals3/Ndufs3/Ppia/Slc25a5/Icam1/Plaur/Gnai2	12	Up	DM vs. WM	F
GO_MF	GO:0003729	MRNA binding	1.6723e-08	Rpl41/Ddx5/Eef1a1/Pcbp2/Ddx6/Eif4g2/Pabpc1/Rps14/Ptbp3/Pcbp1/Hnrnpa0/Snrnp70	12	Down	DM vs. WM	F
GO_CC	GO:0042611	MHC protein complex	3.41625e-12	H2-M3/H2-T22/H2-DMa/B2m/H2-Eb1/H2-Q4/H2-D1/H2-Aa/Cd74/H2-T23/H2-DMb1/H2-Ab1	12	Up	DM vs. WM	F
GO_CC	GO:0031300	Intrinsic component of organelle membrane	0.0327563	B2m/Timm23/H2-D1/Mpc1/H2-T23/Timm17b/Oxa1l/Aup1/Fundc2/Sys1/Ergic3/Itm2b	12	Up	DM vs. WM	F
GO_CC	GO:0031301	Integral component of organelle membrane	0.0235844	B2m/Timm23/H2-D1/Mpc1/H2-T23/Timm17b/Oxa1l/Aup1/Fundc2/Sys1/Ergic3/Itm2b	12	Up	DM vs. WM	F
GO_MF	GO:0140375	Immune receptor activity	1.90683e-05	Ccrl2/Fcer1g/H2-Eb1/Fcgr4/Cd74/Fcgr3/Crlf2/Ccr5/Ifnar2/Fcgr1/Csf2ra/Ctsh	12	Up	DM vs. WM	F
GO_BP	GO:0000082	G1/S transition of mitotic cell cycle	0.000644219	Aif1/Rpl17/Psme1/Eif4ebp1/Rps6/Sde2/Cdk2ap2/Lsm10/Ccl2/Cdkn1a/Rpl26/Id2	12	Up	DM vs. WM	F
GO_BP	GO:0097191	Extrinsic apoptotic signaling pathway	0.00233331	Bcl2a1d/Bcl2a1b/Bcl2a1a/Bax/Ppp1ca/Tnfrsf12a/Lgals3/Icam1/Itm2b/Atf3/Ndufa13/Spi1	12	Up	DM vs. WM	F
GO_MF	GO:0009055	Electron transfer activity	5.21649e-08	Sdhb/Ndufv2/Cox8a/Cyc1/Cox7b/Ndufs8/Uqcrfs1/Ndufs4/Ndufs3/Ndufs7/Cyba/Ndufa13	12	Up	DM vs. WM	F
GO_BP	GO:0140546	Defense response to symbiont	0.00727838	Ccl5/Irf7/Apobec3/Trim12a/Rtp4/Ifitm3/Ifitm2/Zbp1/Treml4/Ifnar2/Isg15/Apobec1	12	Up	DM vs. WM	F
GO_MF	GO:0005125	Cytokine activity	0.00137186	Ccl5/Ccl3/Cxcl16/Crlf2/Tnfsf9/Aimp1/Xcl1/Ccl2/Ccl4/Il1rn/Ccl6/Ccl9	12	Up	DM vs. WM	F
KEGG	mmu04218	Cellular senescence	0.0286111	H2-M3/H2-T22/H2-Q4/H2-D1/Rheb/H2-T23/Eif4ebp1/Gadd45b/Ppp1ca/Gadd45g/Cdkn1a/Slc25a5	12	Up	DM vs. WM	F
GO_BP	GO:0071356	Cellular response to tumor necrosis factor	0.000275152	Ccl5/Ccl3/Rps3/Asah1/Xcl1/Ccl2/Txndc17/Gbp3/Ccl4/Ccl6/Ccl9/Nfkbia	12	Up	DM vs. WM	F
GO_BP	GO:0044843	Cell cycle G1/S phase transition	0.00174504	Aif1/Rpl17/Psme1/Eif4ebp1/Rps6/Sde2/Cdk2ap2/Lsm10/Ccl2/Cdkn1a/Rpl26/Id2	12	Up	DM vs. WM	F
KEGG	mmu04940	Type I diabetes mellitus	4.6265e-05	H2-M3/H2-T22/H2-DMa/H2-Eb1/H2-Q4/H2-D1/H2-Aa/H2-T23/H2-DMb1/H2-Ab1/Gzmb	11	Up	DM vs. WM	F
KEGG	mmu05145	Toxoplasmosis	0.0019893	H2-DMa/H2-Eb1/H2-Aa/Cycs/Nfkbib/H2-DMb1/H2-Ab1/Ccr5/Hspa8/Gnai2/Nfkbia	11	Up	DM vs. WM	F
GO_BP	GO:0001659	Temperature homeostasis	0.00118332	Ccl5/Rheb/Gnas/Gadd45g/Ccr5/Plac8/Ddit3/Il1rn/Fabp5/Kdm6b/Cebpb	11	Up	DM vs. WM	F
GO_BP	GO:0006364	RRNA processing	0.00300738	Rps6/Rps27rt/Eif6/Rps16/Pop5/Nop10/Rps19/Rpl10a/Rpl35/Rpl26/Rpl14	11	Up	DM vs. WM	F
GO_BP	GO:0016072	RRNA metabolic process	0.00835694	Rps6/Rps27rt/Eif6/Rps16/Pop5/Nop10/Rps19/Rpl10a/Rpl35/Rpl26/Rpl14	11	Up	DM vs. WM	F
GO_BP	GO:0070555	Response to interleukin-1	5.99818e-06	Ccl5/Ccl3/Zbp1/Xcl1/Ccl2/Cd47/Ccl4/Il1rn/Ccl6/Cebpb/Ccl9	11	Up	DM vs. WM	F
GO_BP	GO:0050792	Regulation of viral process	0.000560754	Ccl5/Apobec3/Trim12a/Cd74/Ifitm3/Axl/Ifitm2/Lgals1/Ppia/Isg15/Ly6e	11	Up	DM vs. WM	F
GO_BP	GO:1903900	Regulation of viral life cycle	0.000179014	Ccl5/Apobec3/Trim12a/Cd74/Ifitm3/Axl/Ifitm2/Lgals1/Ppia/Isg15/Ly6e	11	Up	DM vs. WM	F
GO_BP	GO:0050764	Regulation of phagocytosis	3.39769e-05	Fcer1g/Fcgr3/Trem2/Ccl2/Cyba/Tgm2/Cd47/Fcgr1/Hspa8/Gm9733/Clec7a	11	Up	DM vs. WM	F
GO_BP	GO:0045619	Regulation of lymphocyte differentiation	0.00190456	H2-DMa/H2-Aa/Prelid1/Cd74/Slamf8/Axl/Cd83/Tnfsf9/Adrm1/Ctla2a/Id2	11	Up	DM vs. WM	F
GO_BP	GO:0048145	Regulation of fibroblast proliferation	1.71973e-05	Fth1/Cd74/Tgif1/Bax/Nupr1/Ifi30/Sod2/Ndufs4/Cdkn1a/Jun/Emd	11	Up	DM vs. WM	F
GO_BP	GO:0031341	Regulation of cell killing	0.000172053	H2-M3/H2-T22/B2m/H2-Q4/H2-D1/Tyrobp/H2-T23/Ccl2/Hspa8/Spi1/Clec7a	11	Up	DM vs. WM	F
GO_BP	GO:0006898	Receptor-mediated endocytosis	0.0126509	Apoe/Fcer1g/B2m/Cxcl16/Ifitm3/Atp5b/Rnasek/Lrpap1/Cd14/Fcgr1/Cap1	11	Up	DM vs. WM	F
GO_MF	GO:0015078	Proton transmembrane transporter activity	1.42365e-05	Atp5g1/Atp5b/Cox8a/Atp5d/Cyc1/Atp5c1/Cox7b/Uqcrfs1/Atp6v1f/Atp6v0c/Slc25a5	11	Up	DM vs. WM	F
KEGG	mmu04141	Protein processing in endoplasmic reticulum	0.0401156	Dad1/Fbxo6/Ssr4/Bax/Rnf5/Ubxn1/Ddit3/Bag1/Rbx1/Hspa8/Ppp1r15a	11	Up	DM vs. WM	F
GO_BP	GO:0016485	Protein processing	0.016641	Psenen/Eno1/Cycs/Ctss/Sde2/Sec11a/Ctla2a/Ctsz/Srgn/Ctsh/Ppp1r15a	11	Up	DM vs. WM	F
GO_BP	GO:0051258	Protein polymerization	0.0158693	Aif1/Rps3/Arpc1b/Capg/Tmsb4x/Icam1/Chmp2a/Gpx4/Tmsb10/Msrb1/Arpc3	11	Up	DM vs. WM	F
GO_MF	GO:0046982	Protein heterodimerization activity	0.0308499	Bcl2a1d/Bcl2a1b/Fcer1g/Bcl2a1a/Bax/Supt4a/Sri/Ddit3/Cyba/Atf3/Cebpb	11	Up	DM vs. WM	F
GO_BP	GO:0051259	Protein complex oligomerization	0.00835694	B2m/Ninj1/Gsdmd/Cd74/Oxa1l/Sod2/Tgm2/Isg15/Chmp2a/Gbp5/Alox5ap	11	Up	DM vs. WM	F
GO_BP	GO:1901216	Positive regulation of neuron death	7.5439e-05	Apoe/Ccl3/Tyrobp/Atp5g1/C1qa/Bax/Nupr1/Ddit3/Bag1/Ctsz/Jun	11	Up	DM vs. WM	F
GO_BP	GO:0045089	Positive regulation of innate immune response	0.000188784	Irf7/H2-M3/Trim12a/Tyrobp/Cd74/Zbp1/Xcl1/Nmi/Rps19/Gbp5/Spi1	11	Up	DM vs. WM	F
GO_BP	GO:0031343	Positive regulation of cell killing	1.49168e-05	H2-M3/H2-T22/B2m/H2-Q4/H2-D1/Tyrobp/H2-T23/Ccl2/Hspa8/Spi1/Clec7a	11	Up	DM vs. WM	F
GO_BP	GO:2001235	Positive regulation of apoptotic signaling pathway	0.000297786	Ubb/Rps3/Bax/Nupr1/Ppp1ca/Tnfrsf12a/Ddit3/Atf3/Rpl26/Ctsh/Ctsc	11	Up	DM vs. WM	F
GO_CC	GO:0005844	Polysome	2.31202e-07	Rpl19/Rps3/Rpl32/Rpl17/Rpl6/Rps23/Rps6/Eif3h/Rpl18/Psma6/Rpl10a	11	Up	DM vs. WM	F
GO_BP	GO:0050866	Negative regulation of cell activation	0.00426716	Apoe/H2-Aa/Tyrobp/Cd74/H2-Ab1/Axl/Lgals3/Trem2/Spi1/Id2/Cebpb	11	Up	DM vs. WM	F
GO_BP	GO:0002262	Myeloid cell homeostasis	0.00190456	Fcer1g/B2m/Rps6/Bax/Axl/Ccl2/Slc25a5/Rps19/Isg15/Spi1/Id2	11	Up	DM vs. WM	F
GO_BP	GO:0033002	Muscle cell proliferation	0.0106523	Aif1/Ccl5/Apoe/Sod2/Ddit3/Cyba/Cdkn1a/Pim1/Jun/Gnai2/Id2	11	Up	DM vs. WM	F
GO_BP	GO:0052126	Movement in host environment	7.35867e-05	Trim12a/Cd74/Ifitm3/Rnasek/Axl/Ifitm2/Lgals1/Slc3a2/Chmp2a/Ly6e/Ctsb	11	Up	DM vs. WM	F
KEGG	mmu05332	Graft-versus-host disease	1.72692e-05	H2-M3/H2-T22/H2-DMa/H2-Eb1/H2-Q4/H2-D1/H2-Aa/H2-T23/H2-DMb1/H2-Ab1/Gzmb	11	Up	DM vs. WM	F
GO_BP	GO:0048144	Fibroblast proliferation	2.05521e-05	Fth1/Cd74/Tgif1/Bax/Nupr1/Ifi30/Sod2/Ndufs4/Cdkn1a/Jun/Emd	11	Up	DM vs. WM	F
GO_CC	GO:0140534	Endoplasmic reticulum protein-containing complex	3.3077e-05	Ppib/Ost4/B2m/H2-D1/Dad1/Ssr4/Mzb1/Aup1/Sdf2l1/Ubxn1/Sec11a	11	Up	DM vs. WM	F
GO_CC	GO:0005769	Early endosome	0.0342129	H2-M3/H2-T22/Apoe/H2-Q4/H2-D1/Ctss/H2-T23/H2-Ab1/Ifitm3/Vps28/Litaf	11	Up	DM vs. WM	F
GO_CC	GO:0022627	Cytosolic small ribosomal subunit	8.39138e-10	Uba52/Rps11/Rps3/Rps23/Rps6/Rps27rt/Rps16/Rps19/Isg15/Rps2/Rps5	11	Up	DM vs. WM	F
GO_MF	GO:0005126	Cytokine receptor binding	0.0356222	Ccrl2/Ccl5/Ccl3/Cxcl16/Tnfsf9/Xcl1/Ccl2/Ccl4/Il1rn/Ccl6/Ccl9	11	Up	DM vs. WM	F
GO_MF	GO:0051087	Chaperone binding	1.72631e-05	H2-D1/Bax/Cdc37/Grpel1/Sdf2l1/Atp1a3/Bag1/Hspa8/Ahsa1/Hes1/Ctsc	11	Up	DM vs. WM	F
GO_BP	GO:0071347	Cellular response to interleukin-1	1.04234e-06	Ccl5/Ccl3/Zbp1/Xcl1/Ccl2/Cd47/Ccl4/Il1rn/Ccl6/Cebpb/Ccl9	11	Up	DM vs. WM	F
GO_BP	GO:0031668	Cellular response to extracellular stimulus	0.00617257	Cd68/Dnajc15/Gsdmd/Axl/Ldha/Rnase4/Cdkn1a/Pim1/Atf3/Jun/Map1lc3b	11	Up	DM vs. WM	F
GO_BP	GO:0071496	Cellular response to external stimulus	0.0263835	Cd68/Dnajc15/Gsdmd/Axl/Ldha/Rnase4/Cdkn1a/Pim1/Atf3/Jun/Map1lc3b	11	Up	DM vs. WM	F
GO_BP	GO:0062197	Cellular response to chemical stress	0.0482728	Aif1/Rps3/Axl/Sod2/Trem2/Ddit3/Gch1/Zfp277/Ppia/Jun/Kdm6b	11	Up	DM vs. WM	F
KEGG	mmu04514	Cell adhesion molecules	0.0576835	H2-M3/H2-T22/H2-DMa/H2-Eb1/H2-Q4/H2-D1/H2-Aa/H2-T23/H2-DMb1/H2-Ab1/Icam1	11	Up	DM vs. WM	F
GO_BP	GO:0051701	Biological process involved in interaction with host	0.000224431	Trim12a/Cd74/Ifitm3/Rnasek/Axl/Ifitm2/Lgals1/Slc3a2/Chmp2a/Ly6e/Ctsb	11	Up	DM vs. WM	F
KEGG	mmu05320	Autoimmune thyroid disease	0.00012559	H2-M3/H2-T22/H2-DMa/H2-Eb1/H2-Q4/H2-D1/H2-Aa/H2-T23/H2-DMb1/H2-Ab1/Gzmb	11	Up	DM vs. WM	F
GO_BP	GO:0002504	Antigen processing and presentation of peptide or polysaccharide antigen via MHC class II	5.07645e-12	H2-DMa/Fcer1g/B2m/H2-Eb1/H2-Aa/Ctss/Cd74/H2-DMb1/H2-Ab1/Ifi30/Trem2	11	Up	DM vs. WM	F
GO_BP	GO:0002495	Antigen processing and presentation of peptide antigen via MHC class II	2.04226e-12	H2-DMa/Fcer1g/B2m/H2-Eb1/H2-Aa/Ctss/Cd74/H2-DMb1/H2-Ab1/Ifi30/Trem2	11	Up	DM vs. WM	F
GO_BP	GO:0002474	Antigen processing and presentation of peptide antigen via MHC class I	2.85227e-08	H2-M3/H2-T22/Fcer1g/B2m/H2-Q4/H2-D1/H2-T23/Fcgr3/Ifi30/Clec4a2/Fcgr1	11	Up	DM vs. WM	F
KEGG	mmu05330	Allograft rejection	1.72692e-05	H2-M3/H2-T22/H2-DMa/H2-Eb1/H2-Q4/H2-D1/H2-Aa/H2-T23/H2-DMb1/H2-Ab1/Gzmb	11	Up	DM vs. WM	F
GO_BP	GO:0046718	Viral entry into host cell	7.35867e-05	Trim12a/Cd74/Ifitm3/Rnasek/Axl/Ifitm2/Lgals1/Slc3a2/Ly6e/Ctsb	10	Up	DM vs. WM	F
GO_MF	GO:0045182	Translation regulator activity	0.00101862	Rpl10/Eif4ebp1/Eef1d/Eif3h/Eif6/Eif3i/Eif1/Cnbp/Eif5a/Eif3f	10	Up	DM vs. WM	F
GO_BP	GO:0001913	T cell mediated cytotoxicity	3.03763e-06	H2-M3/H2-T22/B2m/H2-Q4/H2-D1/H2-T23/Gzmb/Hspa8/Ctsh/Ctsc	10	Up	DM vs. WM	F
GO_BP	GO:0048659	Smooth muscle cell proliferation	0.00406502	Aif1/Ccl5/Apoe/Sod2/Ddit3/Cyba/Cdkn1a/Jun/Gnai2/Id2	10	Up	DM vs. WM	F
GO_CC	GO:0090575	RNA polymerase II transcription regulator complex	0.0116605	Batf/Med28/Ddit3/Crem/Atf3/Cebpd/Jun/Nfil3/Cebpb/Junb	10	Up	DM vs. WM	F
GO_CC	GO:0005840	Ribosome	1.98233e-08	Rpl41/Rplp1/Rps27a/Rpl35a/Rpl29/Rpsa/Rpl37a/Rps14/Rpl39/Canx	10	Down	DM vs. WM	F
GO_BP	GO:0046390	Ribose phosphate biosynthetic process	0.0022583	Eno1/Mpc1/Atp5g1/Aldoa/Atp5b/Atp5d/Atp5c1/Trem2/Nme2/Pkm	10	Up	DM vs. WM	F
GO_BP	GO:0009260	Ribonucleotide biosynthetic process	0.00158034	Eno1/Mpc1/Atp5g1/Aldoa/Atp5b/Atp5d/Atp5c1/Trem2/Nme2/Pkm	10	Up	DM vs. WM	F
KEGG	mmu04723	Retrograde endocannabinoid signaling	0.0390484	Ndufa12/Ndufv2/Ndufs8/Ndufs4/Ndufs3/Ndufs7/Ndufb6/Ndufa13/Gngt2/Gnai2	10	Up	DM vs. WM	F
GO_BP	GO:0035966	Response to topologically incorrect protein	0.000534195	Manf/Fbxo6/Bax/Aup1/Sdf2l1/Rnf5/Ddit3/Hspa8/Atf3/Ppp1r15a	10	Up	DM vs. WM	F
GO_BP	GO:2000377	Regulation of reactive oxygen species metabolic process	0.00139485	Tyrobp/Cycs/Atp5g1/Eif6/Sod2/Gch1/Cyba/Cdkn1a/Eif5a/Gnai2	10	Up	DM vs. WM	F
GO_BP	GO:0031396	Regulation of protein ubiquitination	0.0106523	Ubb/Rps3/Ube2n/Vps28/Ubxn1/Nmi/Ppia/Rbx1/Isg15/Rps2	10	Up	DM vs. WM	F
GO_BP	GO:1903320	Regulation of protein modification by small protein conjugation or removal	0.0241278	Ubb/Rps3/Ube2n/Vps28/Ubxn1/Nmi/Ppia/Rbx1/Isg15/Rps2	10	Up	DM vs. WM	F
GO_BP	GO:0071675	Regulation of mononuclear cell migration	0.000164648	Aif1/Ccl5/Ninj1/Pla2g7/Slamf8/Lgals3/Xcl1/Ccl2/Cd47/Spi1	10	Up	DM vs. WM	F
GO_BP	GO:0001910	Regulation of leukocyte mediated cytotoxicity	0.000275152	H2-M3/H2-T22/B2m/H2-Q4/H2-D1/Tyrobp/H2-T23/Ccl2/Hspa8/Spi1	10	Up	DM vs. WM	F
GO_BP	GO:0002688	Regulation of leukocyte chemotaxis	0.000262015	Aif1/Ccl5/Ninj1/Cd74/Pla2g7/Slamf8/Rac2/Xcl1/Ccl2/Spi1	10	Up	DM vs. WM	F
GO_BP	GO:0032675	Regulation of interleukin-6 production	0.00176416	Aif1/Fcer1g/Tyrobp/Cd74/Tnfsf9/Ccr5/Trem2/Cyba/Cd47/Cebpb	10	Up	DM vs. WM	F
GO_BP	GO:2000045	Regulation of G1/S transition of mitotic cell cycle	0.000717296	Aif1/Rpl17/Psme1/Sde2/Cdk2ap2/Lsm10/Ccl2/Cdkn1a/Rpl26/Id2	10	Up	DM vs. WM	F
GO_BP	GO:1903362	Regulation of cellular protein catabolic process	0.0222459	Apoe/Ubb/Psme1/Eif3h/Nupr1/Ubxn1/Trem2/Atraid/Rbx1/Ctsc	10	Up	DM vs. WM	F
GO_BP	GO:1902806	Regulation of cell cycle G1/S phase transition	0.00216893	Aif1/Rpl17/Psme1/Sde2/Cdk2ap2/Lsm10/Ccl2/Cdkn1a/Rpl26/Id2	10	Up	DM vs. WM	F
GO_BP	GO:0006090	Pyruvate metabolic process	0.000172053	Eno1/Mpc1/Ldhb/Aldoa/Nupr1/Eif6/Khk/Ldha/Gapdh/Pkm	10	Up	DM vs. WM	F
GO_BP	GO:0072522	Purine-containing compound biosynthetic process	0.00251798	Eno1/Mpc1/Atp5g1/Aldoa/Atp5b/Atp5d/Atp5c1/Trem2/Nme2/Pkm	10	Up	DM vs. WM	F
GO_BP	GO:0009152	Purine ribonucleotide biosynthetic process	0.000925482	Eno1/Mpc1/Atp5g1/Aldoa/Atp5b/Atp5d/Atp5c1/Trem2/Nme2/Pkm	10	Up	DM vs. WM	F
GO_BP	GO:0006164	Purine nucleotide biosynthetic process	0.00191794	Eno1/Mpc1/Atp5g1/Aldoa/Atp5b/Atp5d/Atp5c1/Trem2/Nme2/Pkm	10	Up	DM vs. WM	F
GO_BP	GO:0070585	Protein localization to mitochondrion	5.80118e-05	Dnajc15/Timm23/Timm17b/Tomm22/Oxa1l/Bax/Grpel1/Ddit3/Bag1/Isg15	10	Up	DM vs. WM	F
GO_BP	GO:0017038	Protein import	0.0149562	Dnajc15/Apoe/Timm23/Timm17b/Tomm22/Grpel1/Cdkn1a/Nutf2/Hspa8/Nfkbia	10	Up	DM vs. WM	F
GO_BP	GO:0006470	Protein dephosphorylation	0.0217056	Ppp1r11/Ppp1ca/Ssu72/Ppia/Cttnbp2nl/Rcan1/Dusp2/Ptpn18/Gnai2/Ppp1r15a	10	Up	DM vs. WM	F
GO_BP	GO:0050766	Positive regulation of phagocytosis	1.82856e-05	Fcer1g/Fcgr3/Trem2/Ccl2/Cyba/Cd47/Fcgr1/Hspa8/Gm9733/Clec7a	10	Up	DM vs. WM	F
GO_BP	GO:0045639	Positive regulation of myeloid cell differentiation	0.000116194	Ccl5/Ccl3/Ninj1/Tyrobp/Cd74/Gnas/Trem2/Isg15/Jun/Id2	10	Up	DM vs. WM	F
GO_BP	GO:0070665	Positive regulation of leukocyte proliferation	0.00172365	Aif1/Ccl5/Rps3/Cd74/H2-DMb1/Tnfsf9/Xcl1/Cdkn1a/Csf2ra/Hes1	10	Up	DM vs. WM	F
GO_BP	GO:0001912	Positive regulation of leukocyte mediated cytotoxicity	3.49192e-05	H2-M3/H2-T22/B2m/H2-Q4/H2-D1/Tyrobp/H2-T23/Ccl2/Hspa8/Spi1	10	Up	DM vs. WM	F
GO_MF	GO:0061134	Peptidase regulator activity	0.0315079	Wfdc18/Bcl2a1d/Psenen/Cstb/Psme1/Cst3/Adrm1/Ctsh/Gapdh/Ctsc	10	Up	DM vs. WM	F
GO_CC	GO:1905368	Peptidase complex	0.000183248	Psmb8/Psme1/Psmb2/Psma5/Psmb9/Psma6/Sec11a/Adrm1/Plaur/Psmb1	10	Up	DM vs. WM	F
GO_MF	GO:0015453	Oxidoreduction-driven active transmembrane transporter activity	2.53791e-07	Ndufv2/Cox8a/Cyc1/Cox7b/Ndufs8/Uqcrfs1/Ndufs4/Ndufs3/Ndufs7/Ndufa13	10	Up	DM vs. WM	F
GO_BP	GO:0009165	Nucleotide biosynthetic process	0.00953157	Eno1/Mpc1/Atp5g1/Aldoa/Atp5b/Atp5d/Atp5c1/Trem2/Nme2/Pkm	10	Up	DM vs. WM	F
GO_BP	GO:1901293	Nucleoside phosphate biosynthetic process	0.0106523	Eno1/Mpc1/Atp5g1/Aldoa/Atp5b/Atp5d/Atp5c1/Trem2/Nme2/Pkm	10	Up	DM vs. WM	F
GO_BP	GO:0010466	Negative regulation of peptidase activity	0.0285106	Wfdc18/Bcl2a1d/Cstb/Lamtor5/Cst3/Ubxn1/Plaur/Tmed10/Gapdh/Ctsb	10	Up	DM vs. WM	F
GO_BP	GO:1901215	Negative regulation of neuron death	0.0279134	Ccl5/Apoe/Bax/Axl/Sod2/Bag1/Ccl2/Jun/Mt1/Cebpb	10	Up	DM vs. WM	F
GO_BP	GO:0043433	Negative regulation of DNA-binding transcription factor activity	0.00208247	Id3/Nfkbib/Nupr1/Sri/Ddit3/Pim1/Hes1/Spi1/Id2/Nfkbia	10	Up	DM vs. WM	F
GO_BP	GO:0031345	Negative regulation of cell projection organization	0.00953157	Apoe/B2m/H2-D1/Ccr5/Lgals1/Coro1b/Ifrd1/Ctsz/Abi3/Hes1	10	Up	DM vs. WM	F
GO_BP	GO:0051100	Negative regulation of binding	0.00199153	B2m/Bax/Sri/Lrpap1/Ddit3/Cdkn1a/Ctsz/Gzma/Jun/Id2	10	Up	DM vs. WM	F
GO_BP	GO:0005996	Monosaccharide metabolic process	0.035465	Eno1/Aldoa/Ppp1ca/Khk/Ldha/Akr1a1/Atf3/Fabp5/Gapdh/Pkm	10	Up	DM vs. WM	F
GO_CC	GO:0005741	Mitochondrial outer membrane	0.00264648	Bcl2a1d/Bcl2a1b/Ubb/Bcl2a1a/Tomm22/Bax/Fundc2/Agpat4/Ppp1r15a/Ubc	10	Up	DM vs. WM	F
GO_BP	GO:0072676	Lymphocyte migration	8.65949e-05	Aif1/Ccl5/Ccl3/Cxcl16/Xcl1/Ccl2/Icam1/Ccl4/Ccl6/Ccl9	10	Up	DM vs. WM	F
GO_BP	GO:0071887	Leukocyte apoptotic process	0.000559906	Ccl5/Fcer1g/Bcl2a1a/Prelid1/Cd74/Rps6/Bax/Axl/Ccr5/Lgals3	10	Up	DM vs. WM	F
GO_CC	GO:0031902	Late endosome membrane	5.26085e-06	Cd68/H2-DMa/H2-Eb1/H2-DMb1/Lamtor5/Ifitm2/Anxa6/Litaf/Chmp2a/Laptm4a	10	Up	DM vs. WM	F
GO_BP	GO:0008630	Intrinsic apoptotic signaling pathway in response to DNA damage	0.000116194	Bcl2a1d/Bcl2a1b/Rps3/Bcl2a1a/Cd74/Bax/Nupr1/Sod2/Cdkn1a/Rpl26	10	Up	DM vs. WM	F
GO_BP	GO:0032635	Interleukin-6 production	0.00251798	Aif1/Fcer1g/Tyrobp/Cd74/Tnfsf9/Ccr5/Trem2/Cyba/Cd47/Cebpb	10	Up	DM vs. WM	F
GO_BP	GO:0002377	Immunoglobulin production	0.0410301	H2-DMa/B2m/H2-Eb1/H2-Aa/Batf/H2-DMb1/H2-Ab1/Crlf2/Mzb1/Xcl1	10	Up	DM vs. WM	F
GO_BP	GO:0045444	Fat cell differentiation	0.0296247	Psmb8/Plac8/Sod2/Ddit3/Pim1/Ap1s2/Cebpd/Hes1/Id2/Cebpb	10	Up	DM vs. WM	F
GO_BP	GO:0044409	Entry into host	9.1544e-05	Trim12a/Cd74/Ifitm3/Rnasek/Axl/Ifitm2/Lgals1/Slc3a2/Ly6e/Ctsb	10	Up	DM vs. WM	F
GO_CC	GO:0030139	Endocytic vesicle	0.00587545	Ftl1/B2m/H2-D1/Fth1/Ctss/H2-T23/Rab20/Capg/Ccl2/Rab43	10	Up	DM vs. WM	F
GO_CC	GO:0043292	Contractile fiber	0.0122343	Rpl17/Rpl15/Aldoa/Rpl6/Rpl4/Psma6/Cst3/Sri/Myl12a/Glrx3	10	Up	DM vs. WM	F
KEGG	mmu05142	Chagas disease	0.00439156	Ccl5/C1qb/C1qc/Ccl3/C1qa/Gnas/Ccl2/Jun/Gnai2/Nfkbia	10	Up	DM vs. WM	F
GO_BP	GO:0034599	Cellular response to oxidative stress	0.0358669	Aif1/Rps3/Axl/Sod2/Trem2/Gch1/Zfp277/Ppia/Jun/Kdm6b	10	Up	DM vs. WM	F
KEGG	mmu04260	Cardiac muscle contraction	0.00130369	Cox8a/Cyc1/Uqcrc1/Cox7b/Uqcrfs1/Cox5b/Atp1a3/Uqcr10/Uqcrb/Cox6b1	10	Up	DM vs. WM	F
GO_BP	GO:0016052	Carbohydrate catabolic process	0.000534195	Eno1/Aldoa/Nupr1/Ppp1ca/Eif6/Khk/Ldha/Idnk/Gapdh/Pkm	10	Up	DM vs. WM	F
GO_BP	GO:0019886	Antigen processing and presentation of exogenous peptide antigen via MHC class II	8.46215e-12	H2-DMa/Fcer1g/B2m/H2-Eb1/H2-Aa/Ctss/Cd74/H2-DMb1/H2-Ab1/Ifi30	10	Up	DM vs. WM	F
KEGG	mmu04668	TNF signaling pathway	0.0247576	Ccl5/Socs3/Ccl2/Ifi47/Icam1/Jun/Cebpb/Nfkbia/Junb	9	Up	DM vs. WM	F
KEGG	mmu04659	Th17 cell differentiation	0.0157738	H2-DMa/H2-Eb1/H2-Aa/Nfkbib/H2-DMb1/H2-Ab1/Nfkbie/Jun/Nfkbia	9	Up	DM vs. WM	F
GO_BP	GO:0002286	T cell activation involved in immune response	0.00104566	H2-M3/Fcer1g/Batf/Cd74/H2-DMb1/Rps6/Gadd45g/Lgals3/Icam1	9	Up	DM vs. WM	F
GO_MF	GO:0003735	Structural constituent of ribosome	2.26296e-08	Rpl41/Rplp1/Rps27a/Rpl35a/Rpl29/Rpsa/Rpl37a/Rps14/Rpl39	9	Down	DM vs. WM	F
GO_CC	GO:0030017	Sarcomere	0.0124003	Rpl17/Rpl15/Aldoa/Rpl6/Rpl4/Psma6/Sri/Myl12a/Glrx3	9	Up	DM vs. WM	F
GO_MF	GO:0019843	RRNA binding	2.94093e-05	Rpl19/Rps11/Rps3/Rplp0/Rpl17/Rpl6/Rpl4/Mrpl20/Rps5	9	Up	DM vs. WM	F
KEGG	mmu03010	Ribosome	4.24295e-05	Rpl41/Rplp1/Rps27a/Rpl35a/Rpl29/Rpsa/Rpl37a/Rps14/Rpl39	9	Down	DM vs. WM	F
GO_CC	GO:0044391	Ribosomal subunit	5.37285e-08	Rpl41/Rplp1/Rps27a/Rpl35a/Rpl29/Rpsa/Rpl37a/Rps14/Rpl39	9	Down	DM vs. WM	F
GO_BP	GO:0042273	Ribosomal large subunit biogenesis	2.39027e-05	Rplp0/Rpl6/Rpl10/Eif6/Mrpl20/Rpl10a/Rpl35/Rpl26/Rpl14	9	Up	DM vs. WM	F
GO_BP	GO:0009199	Ribonucleoside triphosphate metabolic process	0.000138149	Eno1/Atp5g1/Aldoa/Atp5b/Atp5d/Atp5c1/Trem2/Nme2/Pkm	9	Up	DM vs. WM	F
GO_BP	GO:0009201	Ribonucleoside triphosphate biosynthetic process	2.64733e-05	Eno1/Atp5g1/Aldoa/Atp5b/Atp5d/Atp5c1/Trem2/Nme2/Pkm	9	Up	DM vs. WM	F
GO_MF	GO:0043021	Ribonucleoprotein complex binding	0.00696576	Tmem147/Oxa1l/Ppp1ca/Eif6/Eif1/Pim1/Eif5a/Rpl35/Apobec1	9	Up	DM vs. WM	F
GO_BP	GO:0048660	Regulation of smooth muscle cell proliferation	0.00992923	Aif1/Ccl5/Apoe/Sod2/Cyba/Cdkn1a/Jun/Gnai2/Id2	9	Up	DM vs. WM	F
GO_BP	GO:1903050	Regulation of proteolysis involved in cellular protein catabolic process	0.0263835	Apoe/Ubb/Psme1/Eif3h/Nupr1/Ubxn1/Trem2/Rbx1/Ctsc	9	Up	DM vs. WM	F
GO_BP	GO:2000106	Regulation of leukocyte apoptotic process	0.000559906	Ccl5/Fcer1g/Bcl2a1a/Prelid1/Cd74/Bax/Axl/Ccr5/Lgals3	9	Up	DM vs. WM	F
GO_BP	GO:0030100	Regulation of endocytosis	0.0405485	Apoe/B2m/Axl/Vps28/Lrpap1/Lgals3/Trem2/Cd14/Fcgr1	9	Up	DM vs. WM	F
GO_BP	GO:0051101	Regulation of DNA binding	0.00121262	Edf1/Lamtor5/Sri/Ddit3/Plaur/Gzma/Jun/Hes1/Id2	9	Up	DM vs. WM	F
GO_BP	GO:2001233	Regulation of apoptotic signaling pathway	0.000167892	S100a9/S100a8/Cd44/Tpt1/Hmgb2/Mcl1/Ptprc/Prkcd/Mmp9	9	Down	DM vs. WM	F
GO_BP	GO:0009205	Purine ribonucleoside triphosphate metabolic process	0.000102169	Eno1/Atp5g1/Aldoa/Atp5b/Atp5d/Atp5c1/Trem2/Nme2/Pkm	9	Up	DM vs. WM	F
GO_BP	GO:0009206	Purine ribonucleoside triphosphate biosynthetic process	2.01973e-05	Eno1/Atp5g1/Aldoa/Atp5b/Atp5d/Atp5c1/Trem2/Nme2/Pkm	9	Up	DM vs. WM	F
GO_BP	GO:0009144	Purine nucleoside triphosphate metabolic process	0.000179014	Eno1/Atp5g1/Aldoa/Atp5b/Atp5d/Atp5c1/Trem2/Nme2/Pkm	9	Up	DM vs. WM	F
GO_BP	GO:0009145	Purine nucleoside triphosphate biosynthetic process	2.19772e-05	Eno1/Atp5g1/Aldoa/Atp5b/Atp5d/Atp5c1/Trem2/Nme2/Pkm	9	Up	DM vs. WM	F
GO_BP	GO:0050821	Protein stabilization	0.0151733	Ppib/Tyrobp/Cd74/Cdc37/Ifi30/Sugt1/Bag1/Pim1/Gapdh	9	Up	DM vs. WM	F
KEGG	mmu03050	Proteasome	6.0327e-05	Psmb8/Psme1/Psmb2/Psma5/Psmb9/Psma6/Adrm1/Psme2b/Psmb1	9	Up	DM vs. WM	F
GO_BP	GO:1903557	Positive regulation of tumor necrosis factor superfamily cytokine production	0.000532299	Fcer1g/Ccl3/Tyrobp/Fcgr3/Ccr5/Ccl2/Cyba/Cd14/Ccl4	9	Up	DM vs. WM	F
GO_BP	GO:0032760	Positive regulation of tumor necrosis factor production	0.000477969	Fcer1g/Ccl3/Tyrobp/Fcgr3/Ccr5/Ccl2/Cyba/Cd14/Ccl4	9	Up	DM vs. WM	F
GO_BP	GO:0002763	Positive regulation of myeloid leukocyte differentiation	2.39027e-05	Ccl5/Ccl3/Ninj1/Tyrobp/Cd74/Gnas/Trem2/Jun/Id2	9	Up	DM vs. WM	F
GO_BP	GO:0032946	Positive regulation of mononuclear cell proliferation	0.00331747	Aif1/Ccl5/Rps3/Cd74/H2-DMb1/Tnfsf9/Xcl1/Cdkn1a/Hes1	9	Up	DM vs. WM	F
GO_BP	GO:0050671	Positive regulation of lymphocyte proliferation	0.00305065	Aif1/Ccl5/Rps3/Cd74/H2-DMb1/Tnfsf9/Xcl1/Cdkn1a/Hes1	9	Up	DM vs. WM	F
GO_BP	GO:0050921	Positive regulation of chemotaxis	0.00357909	Aif1/Ccl5/Cd74/Pla2g7/Rac2/Xcl1/Trem2/Ccl2/Spi1	9	Up	DM vs. WM	F
GO_BP	GO:0002221	Pattern recognition receptor signaling pathway	0.00917759	Irf7/Ninj1/Slc15a3/Trem2/Treml4/Nmi/Cyba/Cd14/Nfkbia	9	Up	DM vs. WM	F
GO_BP	GO:0030316	Osteoclast differentiation	0.000791399	Ccl5/Fcer1g/Ccl3/Ninj1/Tyrobp/Gnas/Trem2/Cebpb/Junb	9	Up	DM vs. WM	F
GO_BP	GO:0009141	Nucleoside triphosphate metabolic process	0.000626497	Eno1/Atp5g1/Aldoa/Atp5b/Atp5d/Atp5c1/Trem2/Nme2/Pkm	9	Up	DM vs. WM	F
GO_BP	GO:0009142	Nucleoside triphosphate biosynthetic process	7.30002e-05	Eno1/Atp5g1/Aldoa/Atp5b/Atp5d/Atp5c1/Trem2/Nme2/Pkm	9	Up	DM vs. WM	F
GO_CC	GO:0031965	Nuclear membrane	0.0381393	Eno1/Mrps23/Cst3/Gch1/Ybx1/Emd/Dusp2/Gapdh/Alox5ap	9	Up	DM vs. WM	F
KEGG	mmu04064	NF-kappa B signaling pathway	0.0157738	Bcl2a1d/Bcl2a1b/Bcl2a1a/Gadd45b/Gadd45g/Cd14/Icam1/Ccl4/Nfkbia	9	Up	DM vs. WM	F
GO_BP	GO:0048525	Negative regulation of viral process	0.000291547	Ccl5/Apobec3/Trim12a/Cd74/Ifitm3/Ifitm2/Ppia/Isg15/Ly6e	9	Up	DM vs. WM	F
GO_BP	GO:0043524	Negative regulation of neuron apoptotic process	0.0133212	Apoe/Bax/Axl/Sod2/Bag1/Ccl2/Jun/Mt1/Cebpb	9	Up	DM vs. WM	F
GO_BP	GO:0002695	Negative regulation of leukocyte activation	0.0184891	H2-Aa/Tyrobp/Cd74/H2-Ab1/Axl/Lgals3/Spi1/Id2/Cebpb	9	Up	DM vs. WM	F
GO_CC	GO:0030016	Myofibril	0.0247017	Rpl17/Rpl15/Aldoa/Rpl6/Rpl4/Psma6/Sri/Myl12a/Glrx3	9	Up	DM vs. WM	F
GO_BP	GO:0055067	Monovalent inorganic cation homeostasis	0.00685537	Gnas/Atp5b/Slamf8/Rnasek/Rab20/Gm6377/Atp1a3/Atp6v0c/Gnai2	9	Up	DM vs. WM	F
GO_BP	GO:0010324	Membrane invagination	0.0258584	Aif1/Fcer1g/Fcgr3/Bin2/Rac2/Trem2/Treml4/Fcgr1/Chmp2a	9	Up	DM vs. WM	F
KEGG	mmu05162	Measles	0.0839352	Irf7/Cycs/Nfkbib/Bax/Eif3h/Ifnar2/Hspa8/Jun/Nfkbia	9	Up	DM vs. WM	F
GO_BP	GO:0016236	Macroautophagy	0.0474674	Ufc1/Cdc37/Nupr1/Aup1/Rnf5/Slc25a5/Chmp2a/Rab43/Map1lc3b	9	Up	DM vs. WM	F
GO_BP	GO:0002381	Immunoglobulin production involved in immunoglobulin-mediated immune response	7.5439e-05	H2-DMa/B2m/H2-Eb1/H2-Aa/Batf/H2-DMb1/H2-Ab1/Crlf2/Xcl1	9	Up	DM vs. WM	F
KEGG	mmu04066	HIF-1 signaling pathway	0.0257266	Eno1/Ldhb/Aldoa/Eif4ebp1/Rps6/Ldha/Cdkn1a/Rbx1/Gapdh	9	Up	DM vs. WM	F
KEGG	mmu04640	Hematopoietic cell lineage	0.00796253	H2-DMa/H2-Eb1/H2-Aa/H2-DMb1/H2-Ab1/Cd7/Cd14/Fcgr1/Csf2ra	9	Up	DM vs. WM	F
GO_CC	GO:0043230	Extracellular organelle	0.000644543	Gbp2/Aldoa/Iigp1/Sri/Ybx1/Cd47/Gbp3/Icam1/Hspa8	9	Up	DM vs. WM	F
GO_CC	GO:0065010	Extracellular membrane-bounded organelle	0.000644543	Gbp2/Aldoa/Iigp1/Sri/Ybx1/Cd47/Gbp3/Icam1/Hspa8	9	Up	DM vs. WM	F
GO_CC	GO:1905369	Endopeptidase complex	0.000129568	Psmb8/Psme1/Psmb2/Psma5/Psmb9/Psma6/Adrm1/Plaur/Psmb1	9	Up	DM vs. WM	F
GO_CC	GO:0022626	Cytosolic ribosome	1.01897e-09	Rpl41/Rplp1/Rps27a/Rpl35a/Rpl29/Rpsa/Rpl37a/Rps14/Rpl39	9	Down	DM vs. WM	F
GO_CC	GO:0070069	Cytochrome complex	3.77555e-08	Cox8a/Cyc1/Uqcrc1/Cox7b/Uqcrfs1/Cox5b/Uqcr10/Uqcrb/Cox6b1	9	Up	DM vs. WM	F
KEGG	mmu05171	Coronavirus disease - COVID-19	0.000321754	Rpl41/Rplp1/Rps27a/Rpl35a/Rpl29/Rpsa/Rpl37a/Rps14/Rpl39	9	Down	DM vs. WM	F
GO_MF	GO:0042379	Chemokine receptor binding	3.28813e-05	Ccrl2/Ccl5/Ccl3/Cxcl16/Xcl1/Ccl2/Ccl4/Ccl6/Ccl9	9	Up	DM vs. WM	F
KEGG	mmu01200	Carbon metabolism	0.0328071	Eno1/Aldoa/Sdhb/Pgls/Idh3b/Idnk/Mdh2/Gapdh/Pkm	9	Up	DM vs. WM	F
GO_MF	GO:0003823	Antigen binding	0.0368373	H2-M3/H2-T22/H2-Eb1/H2-Q4/H2-D1/H2-Aa/H2-T23/H2-Ab1/Cd48	9	Up	DM vs. WM	F
GO_BP	GO:0046631	Alpha-beta T cell activation	0.0118023	H2-M3/Batf/Nkg7/H2-Ab1/Cd83/Gadd45g/Xcl1/Clec4a2/Cebpb	9	Up	DM vs. WM	F
GO_BP	GO:1990845	Adaptive thermogenesis	0.00601249	Rheb/Gnas/Gadd45g/Plac8/Ddit3/Slc25a5/Fabp5/Kdm6b/Cebpb	9	Up	DM vs. WM	F
GO_BP	GO:0002526	Acute inflammatory response	0.000532299	Ccl5/Fcer1g/Fcgr3/Nupr1/Ccr5/Fcgr1/Icam1/Il1rn/Alox5ap	9	Up	DM vs. WM	F
GO_MF	GO:0022853	Active ion transmembrane transporter activity	0.0423891	Atp5b/Cox8a/Cyc1/Cox7b/Uqcrfs1/Atp6v1f/Atp1a3/Atp6v0c/Slc25a5	9	Up	DM vs. WM	F
GO_BP	GO:0008154	Actin polymerization or depolymerization	0.0165759	Aif1/Arpc1b/Brk1/Capg/Tmsb4x/Icam1/Tmsb10/Msrb1/Arpc3	9	Up	DM vs. WM	F
KEGG	mmu04061	Viral protein interaction with cytokine and cytokine receptor	0.026867	Ccl5/Ccl3/Ccr5/Xcl1/Ccl2/Ccl4/Ccl6/Ccl9	8	Up	DM vs. WM	F
GO_BP	GO:0019079	Viral genome replication	0.00531078	Ccl5/Ppib/Apobec3/Ifitm3/Ifitm2/Ppia/Isg15/Hspa8	8	Up	DM vs. WM	F
GO_BP	GO:0007033	Vacuole organization	0.0333159	Nupr1/Rab20/Rnf5/Gm6377/Atp6v0c/Hspa8/Rab43/Map1lc3b	8	Up	DM vs. WM	F
GO_BP	GO:0006413	Translational initiation	0.0037884	Eif4ebp1/Eif3h/Eif6/Eif3i/Eif1/Rps2/Eif3f/Ppp1r15a	8	Up	DM vs. WM	F
GO_BP	GO:0055076	Transition metal ion homeostasis	0.00786599	Ftl1/B2m/Fth1/Nubp1/Sod2/Glrx3/Atox1/Mt1	8	Up	DM vs. WM	F
GO_BP	GO:0002224	Toll-like receptor signaling pathway	0.00437242	Irf7/Ninj1/Trem2/Treml4/Nmi/Cyba/Cd14/Nfkbia	8	Up	DM vs. WM	F
KEGG	mmu04620	Toll-like receptor signaling pathway	0.0328071	Ccl5/Irf7/Ccl3/Ifnar2/Cd14/Ccl4/Jun/Nfkbia	8	Up	DM vs. WM	F
GO_BP	GO:0008380	RNA splicing	0.00110487	Ddx5/Ahnak/Pabpc1/Ptbp3/Hnrnph1/Ddx17/Rbm3/Snrnp70	8	Down	DM vs. WM	F
GO_BP	GO:0042255	Ribosome assembly	8.84764e-05	Rplp0/Rpl6/Rpl10/Eif6/Rps19/Mrpl20/Rps2/Rps5	8	Up	DM vs. WM	F
GO_BP	GO:0071826	Ribonucleoprotein complex subunit organization	0.0216	Rplp0/Rpl6/Rpl10/Eif6/Rps19/Mrpl20/Rps2/Rps5	8	Up	DM vs. WM	F
GO_BP	GO:0022618	Ribonucleoprotein complex assembly	0.0171786	Rplp0/Rpl6/Rpl10/Eif6/Rps19/Mrpl20/Rps2/Rps5	8	Up	DM vs. WM	F
GO_BP	GO:0009636	Response to toxic substance	0.00396749	Ccl5/Bax/Nupr1/Sod2/Gch1/Pim1/Akr1a1/Mt1	8	Up	DM vs. WM	F
GO_BP	GO:0042594	Response to starvation	0.0333159	Dnajc15/Eif4ebp1/Ddit3/Rnase4/Cdkn1a/Atf3/Jun/Map1lc3b	8	Up	DM vs. WM	F
GO_BP	GO:1990868	Response to chemokine	0.000177635	Ccl5/Ccl3/Xcl1/Trem2/Ccl2/Ccl4/Ccl6/Ccl9	8	Up	DM vs. WM	F
GO_CC	GO:0045271	Respiratory chain complex I	6.63119e-06	Ndufa12/Ndufv2/Ndufs8/Ndufs4/Ndufs3/Ndufs7/Ndufb6/Ndufa13	8	Up	DM vs. WM	F
GO_BP	GO:0002709	Regulation of T cell mediated immunity	0.00233724	H2-M3/H2-T22/B2m/H2-Q4/H2-D1/H2-T23/Xcl1/Hspa8	8	Up	DM vs. WM	F
GO_BP	GO:0045580	Regulation of T cell differentiation	0.0200091	H2-DMa/H2-Aa/Prelid1/Cd74/Cd83/Tnfsf9/Adrm1/Ctla2a	8	Up	DM vs. WM	F
GO_BP	GO:0060759	Regulation of response to cytokine stimulus	0.0106189	Irf7/Cd74/Cdc37/Axl/Zbp1/Trem2/Isg15/Il1rn	8	Up	DM vs. WM	F
GO_BP	GO:0061136	Regulation of proteasomal protein catabolic process	0.0309161	Apoe/Ubb/Psme1/Eif3h/Nupr1/Ubxn1/Trem2/Rbx1	8	Up	DM vs. WM	F
GO_BP	GO:0051341	Regulation of oxidoreductase activity	0.00094628	Apoe/Oxa1l/Slamf8/Gla/Gch1/Cyba/Gzma/Gnai2	8	Up	DM vs. WM	F
GO_BP	GO:0043467	Regulation of generation of precursor metabolites and energy	0.0106189	Dnajc15/Prelid1/Cycs/Nupr1/Ppp1ca/Eif6/Uqcc2/Khk	8	Up	DM vs. WM	F
GO_BP	GO:0001959	Regulation of cytokine-mediated signaling pathway	0.00756258	Irf7/Cd74/Cdc37/Axl/Zbp1/Trem2/Isg15/Il1rn	8	Up	DM vs. WM	F
GO_BP	GO:0120161	Regulation of cold-induced thermogenesis	0.0103268	Rheb/Gnas/Gadd45g/Plac8/Ddit3/Fabp5/Kdm6b/Cebpb	8	Up	DM vs. WM	F
GO_BP	GO:0034248	Regulation of cellular amide metabolic process	0.00130962	S100a9/Rplp1/Ddx6/Eif4g2/Pabpc1/Prkcd/Rbm3/Hbb-b1	8	Down	DM vs. WM	F
GO_BP	GO:0022407	Regulation of cell-cell adhesion	0.00132147	Cd44/Ptprc/St3gal4/Itgal/Laptm5/Prkcd/Emilin2/Gcnt2	8	Down	DM vs. WM	F
GO_BP	GO:1902600	Proton transmembrane transport	0.000585191	Atp5g1/Atp5b/Rnasek/Atp5d/Atp6v1f/Atp1a3/Ndufs7/Atp6v0c	8	Up	DM vs. WM	F
GO_BP	GO:0051260	Protein homooligomerization	0.02961	B2m/Ninj1/Gsdmd/Sod2/Tgm2/Chmp2a/Gbp5/Alox5ap	8	Up	DM vs. WM	F
GO_CC	GO:0000502	Proteasome complex	4.06682e-05	Psmb8/Psme1/Psmb2/Psma5/Psmb9/Psma6/Adrm1/Psmb1	8	Up	DM vs. WM	F
GO_BP	GO:0002711	Positive regulation of T cell mediated immunity	0.000388644	H2-M3/H2-T22/B2m/H2-Q4/H2-D1/H2-T23/Xcl1/Hspa8	8	Up	DM vs. WM	F
GO_BP	GO:0043525	Positive regulation of neuron apoptotic process	0.000518995	Ccl3/Tyrobp/Bax/Nupr1/Ddit3/Bag1/Ctsz/Jun	8	Up	DM vs. WM	F
GO_BP	GO:0071677	Positive regulation of mononuclear cell migration	0.000139084	Aif1/Ccl5/Pla2g7/Lgals3/Xcl1/Ccl2/Cd47/Spi1	8	Up	DM vs. WM	F
GO_BP	GO:0002690	Positive regulation of leukocyte chemotaxis	0.00120718	Aif1/Ccl5/Cd74/Pla2g7/Rac2/Xcl1/Ccl2/Spi1	8	Up	DM vs. WM	F
GO_BP	GO:0034250	Positive regulation of cellular amide metabolic process	0.0194811	Apoe/Eif6/Uqcc2/Ybx1/Cnbp/Eif5a/Rpl26/Pkm	8	Up	DM vs. WM	F
GO_BP	GO:0051099	Positive regulation of binding	0.0385619	Apoe/B2m/Eno1/Edf1/Lamtor5/Plaur/Hes1/Map1lc3b	8	Up	DM vs. WM	F
GO_BP	GO:0006911	Phagocytosis, engulfment	0.0435696	Aif1/Fcer1g/Fcgr3/Bin2/Rac2/Trem2/Treml4/Fcgr1	8	Up	DM vs. WM	F
GO_MF	GO:0042605	Peptide antigen binding	9.6936e-05	H2-M3/H2-T22/H2-Eb1/H2-Q4/H2-D1/H2-Aa/H2-T23/H2-Ab1	8	Up	DM vs. WM	F
GO_BP	GO:0046939	Nucleotide phosphorylation	0.00189899	Eno1/Aldoa/Nupr1/Eif6/Khk/Nme2/Gapdh/Pkm	8	Up	DM vs. WM	F
GO_BP	GO:0006165	Nucleoside diphosphate phosphorylation	0.00161655	Eno1/Aldoa/Nupr1/Eif6/Khk/Nme2/Gapdh/Pkm	8	Up	DM vs. WM	F
GO_BP	GO:0009132	Nucleoside diphosphate metabolic process	0.00578274	Eno1/Aldoa/Nupr1/Eif6/Khk/Nme2/Gapdh/Pkm	8	Up	DM vs. WM	F
GO_BP	GO:1902904	Negative regulation of supramolecular fiber organization	0.0266835	Apoe/Pfdn5/Trem2/Capg/Tmsb4x/Coro1b/Hspa8/Tmsb10	8	Up	DM vs. WM	F
GO_BP	GO:0010977	Negative regulation of neuron projection development	0.0171786	Apoe/B2m/H2-D1/Ccr5/Lgals1/Ifrd1/Ctsz/Hes1	8	Up	DM vs. WM	F
GO_BP	GO:0051250	Negative regulation of lymphocyte activation	0.0216	H2-Aa/Tyrobp/Cd74/H2-Ab1/Axl/Lgals3/Id2/Cebpb	8	Up	DM vs. WM	F
GO_CC	GO:0030964	NADH dehydrogenase complex	6.63119e-06	Ndufa12/Ndufv2/Ndufs8/Ndufs4/Ndufs3/Ndufs7/Ndufb6/Ndufa13	8	Up	DM vs. WM	F
GO_BP	GO:0006397	MRNA processing	0.00132147	Ddx5/Pabpc1/Ptbp3/Hnrnph1/Pcbp1/Ddx17/Rbm3/Snrnp70	8	Down	DM vs. WM	F
GO_BP	GO:0006839	Mitochondrial transport	0.0129725	Dnajc15/Timm23/Timm17b/Tomm22/Oxa1l/Bax/Grpel1/Slc25a5	8	Up	DM vs. WM	F
GO_CC	GO:0005747	Mitochondrial respiratory chain complex I	6.63119e-06	Ndufa12/Ndufv2/Ndufs8/Ndufs4/Ndufs3/Ndufs7/Ndufb6/Ndufa13	8	Up	DM vs. WM	F
GO_BP	GO:0033108	Mitochondrial respiratory chain complex assembly	0.000826592	Ndufa12/Oxa1l/Ndufs8/Ndufs4/Uqcc2/Ndufs3/Ndufs7/Ndufb6	8	Up	DM vs. WM	F
GO_MF	GO:0051540	Metal cluster binding	8.96136e-05	Nubp1/Sdhb/Ndufv2/Nubp2/Ndufs8/Uqcrfs1/Ndufs7/Glrx3	8	Up	DM vs. WM	F
GO_BP	GO:0048247	Lymphocyte chemotaxis	2.89437e-05	Ccl5/Ccl3/Cxcl16/Xcl1/Ccl2/Ccl4/Ccl6/Ccl9	8	Up	DM vs. WM	F
GO_BP	GO:0031663	Lipopolysaccharide-mediated signaling pathway	7.42039e-05	Ccl5/Trim12a/Trem2/Ccl2/Ly86/Cd14/Spi1/Nfkbia	8	Up	DM vs. WM	F
GO_MF	GO:0051536	Iron-sulfur cluster binding	8.96136e-05	Nubp1/Sdhb/Ndufv2/Nubp2/Ndufs8/Uqcrfs1/Ndufs7/Glrx3	8	Up	DM vs. WM	F
GO_BP	GO:0032609	Interferon-gamma production	0.00786599	H2-M3/Axl/Tnfsf9/Gadd45g/Ddit3/Cd14/Cd47/Isg15	8	Up	DM vs. WM	F
GO_MF	GO:0031072	Heat shock protein binding	0.00862254	Gbp2/Rps3/Bax/Eef1d/Cdc37/Hspa8/Ahsa1/Nfkbia	8	Up	DM vs. WM	F
GO_BP	GO:0072655	Establishment of protein localization to mitochondrion	0.00101113	Dnajc15/Timm23/Timm17b/Tomm22/Oxa1l/Bax/Grpel1/Ddit3	8	Up	DM vs. WM	F
GO_BP	GO:0034101	Erythrocyte homeostasis	0.0166719	B2m/Rps6/Axl/Slc25a5/Rps19/Isg15/Spi1/Id2	8	Up	DM vs. WM	F
GO_BP	GO:0050830	Defense response to Gram-positive bacterium	0.0129725	Gbp2/B2m/Ppp1r11/Gsdmd/Lyz2/Lyz1/Rnase6/Gbp3	8	Up	DM vs. WM	F
GO_BP	GO:0050829	Defense response to Gram-negative bacterium	0.00601249	B2m/Gsdmd/Lyz2/Iigp1/Trem2/Lyz1/Rnase6/Rps19	8	Up	DM vs. WM	F
GO_MF	GO:0019955	Cytokine binding	0.00862254	Ccrl2/Gbp2/Cd74/Crlf2/Ccr5/Ifnar2/Csf2ra/Il1rn	8	Up	DM vs. WM	F
GO_BP	GO:0106106	Cold-induced thermogenesis	0.010929	Rheb/Gnas/Gadd45g/Plac8/Ddit3/Fabp5/Kdm6b/Cebpb	8	Up	DM vs. WM	F
GO_CC	GO:0005801	Cis-Golgi network	0.000104455	H2-M3/H2-T22/H2-Q4/H2-D1/H2-T23/Lrpap1/Tmed5/Tmed10	8	Up	DM vs. WM	F
GO_BP	GO:0070098	Chemokine-mediated signaling pathway	7.42039e-05	Ccl5/Ccl3/Xcl1/Trem2/Ccl2/Ccl4/Ccl6/Ccl9	8	Up	DM vs. WM	F
GO_MF	GO:0008009	Chemokine activity	5.46967e-06	Ccl5/Ccl3/Cxcl16/Xcl1/Ccl2/Ccl4/Ccl6/Ccl9	8	Up	DM vs. WM	F
GO_BP	GO:0090398	Cellular senescence	0.000116194	B2m/Ypel3/Ybx1/Zfp277/Cdkn1a/Abi3/Spi1/Id2	8	Up	DM vs. WM	F
GO_BP	GO:0035967	Cellular response to topologically incorrect protein	0.00209772	Bax/Aup1/Sdf2l1/Rnf5/Ddit3/Hspa8/Atf3/Ppp1r15a	8	Up	DM vs. WM	F
GO_BP	GO:0031669	Cellular response to nutrient levels	0.0499123	Cd68/Dnajc15/Rnase4/Cdkn1a/Pim1/Atf3/Jun/Map1lc3b	8	Up	DM vs. WM	F
GO_BP	GO:1990869	Cellular response to chemokine	0.000177635	Ccl5/Ccl3/Xcl1/Trem2/Ccl2/Ccl4/Ccl6/Ccl9	8	Up	DM vs. WM	F
GO_MF	GO:0048020	CCR chemokine receptor binding	2.94093e-05	Ccrl2/Ccl5/Ccl3/Xcl1/Ccl2/Ccl4/Ccl6/Ccl9	8	Up	DM vs. WM	F
GO_BP	GO:0030183	B cell differentiation	0.024743	H2-Ab1/Bax/Slamf8/Lyl1/Lgals1/Slc25a5/Spi1/Id2	8	Up	DM vs. WM	F
GO_BP	GO:0006754	ATP biosynthetic process	4.83046e-05	Eno1/Atp5g1/Aldoa/Atp5b/Atp5d/Atp5c1/Trem2/Pkm	8	Up	DM vs. WM	F
GO_CC	GO:0031225	Anchored component of membrane	0.0234901	Ly6i/Ly6a/Cd48/Ly6c2/Cd14/Plaur/Cd52/Ly6e	8	Up	DM vs. WM	F
KEGG	mmu05221	Acute myeloid leukemia	0.00504377	Bcl2a1d/Bcl2a1b/Bcl2a1a/Eif4ebp1/Cd14/Fcgr1/Pim1/Spi1	8	Up	DM vs. WM	F
GO_BP	GO:0030041	Actin filament polymerization	0.0210444	Aif1/Arpc1b/Capg/Tmsb4x/Icam1/Tmsb10/Msrb1/Arpc3	8	Up	DM vs. WM	F
GO_BP	GO:0042060	Wound healing	0.00161082	S100a9/Actg1/Cd44/Fn1/St3gal4/Prkcd/Emilin2	7	Down	DM vs. WM	F
GO_MF	GO:0044389	Ubiquitin-like protein ligase binding	0.000542445	Actg1/Rps27a/Pcbp2/Ywhaz/Txnip/Hsp90ab1/Laptm5	7	Down	DM vs. WM	F
GO_MF	GO:0031625	Ubiquitin protein ligase binding	0.00046341	Actg1/Rps27a/Pcbp2/Ywhaz/Txnip/Hsp90ab1/Laptm5	7	Down	DM vs. WM	F
GO_BP	GO:0060337	Type I interferon signaling pathway	0.000275152	Irf7/Ifitm3/Cdc37/Ifitm2/Zbp1/Ifnar2/Isg15	7	Up	DM vs. WM	F
GO_MF	GO:0090079	Translation regulator activity, nucleic acid binding	0.00787865	Eef1d/Eif3h/Eif6/Eif3i/Eif1/Eif5a/Eif3f	7	Up	DM vs. WM	F
GO_MF	GO:0008135	Translation factor activity, RNA binding	0.00298621	Eef1d/Eif3h/Eif6/Eif3i/Eif1/Eif5a/Eif3f	7	Up	DM vs. WM	F
GO_MF	GO:0030547	Signaling receptor inhibitor activity	2.46864e-05	Ly6i/Ccl5/Ly6a/Lrpap1/Ly6c2/Il1rn/Ly6e	7	Up	DM vs. WM	F
GO_BP	GO:0072331	Signal transduction by p53 class mediator	0.0349723	Ubb/Batf/Cd74/Bax/Nupr1/Cdkn1a/Rpl26	7	Up	DM vs. WM	F
GO_BP	GO:0051208	Sequestering of calcium ion	0.0155888	Bax/Sri/Ccr5/Xcl1/Ddit3/Anxa6/Cyba	7	Up	DM vs. WM	F
GO_CC	GO:0005791	Rough endoplasmic reticulum	0.00199739	Ssr4/Lyz2/Rpl4/Lrpap1/Ccl2/Lyz1/Pkm	7	Up	DM vs. WM	F
GO_BP	GO:0009185	Ribonucleoside diphosphate metabolic process	0.0106523	Eno1/Aldoa/Nupr1/Eif6/Khk/Gapdh/Pkm	7	Up	DM vs. WM	F
GO_BP	GO:0006986	Response to unfolded protein	0.0125617	Manf/Fbxo6/Bax/Ddit3/Hspa8/Atf3/Ppp1r15a	7	Up	DM vs. WM	F
GO_BP	GO:0035456	Response to interferon-beta	0.000559906	Gbp2/Ifitm3/Iigp1/Ifitm2/Ifnar2/Ifi47/Gbp3	7	Up	DM vs. WM	F
GO_BP	GO:0006417	Regulation of translation	0.00177144	S100a9/Rplp1/Ddx6/Eif4g2/Pabpc1/Rbm3/Hbb-b1	7	Down	DM vs. WM	F
GO_BP	GO:0001914	Regulation of T cell mediated cytotoxicity	0.000327872	H2-M3/H2-T22/B2m/H2-Q4/H2-D1/H2-T23/Hspa8	7	Up	DM vs. WM	F
GO_BP	GO:0051282	Regulation of sequestering of calcium ion	0.0145607	Bax/Sri/Ccr5/Xcl1/Ddit3/Anxa6/Cyba	7	Up	DM vs. WM	F
GO_BP	GO:0043484	Regulation of RNA splicing	8.79861e-05	Ddx5/Ahnak/Ptbp3/Hnrnph1/Ddx17/Rbm3/Snrnp70	7	Down	DM vs. WM	F
GO_BP	GO:0045670	Regulation of osteoclast differentiation	0.00198876	Ccl5/Ccl3/Ninj1/Tyrobp/Gnas/Trem2/Cebpb	7	Up	DM vs. WM	F
GO_BP	GO:0080164	Regulation of nitric oxide metabolic process	0.00144436	Aif1/H2-M3/Dynll1/Gla/Sod2/Cd47/Icam1	7	Up	DM vs. WM	F
GO_BP	GO:0045428	Regulation of nitric oxide biosynthetic process	0.00107253	Aif1/H2-M3/Dynll1/Gla/Sod2/Cd47/Icam1	7	Up	DM vs. WM	F
GO_BP	GO:0051147	Regulation of muscle cell differentiation	0.0358669	Med28/Sod2/Ybx1/Tmsb4x/Eif5a/Rcan1/Id2	7	Up	DM vs. WM	F
GO_BP	GO:1903311	Regulation of mRNA metabolic process	0.00120313	Ddx5/Pabpc1/Ptbp3/Hnrnpa0/Ddx17/Rbm3/Snrnp70	7	Down	DM vs. WM	F
GO_BP	GO:0032652	Regulation of interleukin-1 production	0.0115137	Ccl3/Tyrobp/Gsdmd/Ccr5/Trem2/Gbp5/Tmed10	7	Up	DM vs. WM	F
GO_BP	GO:0032649	Regulation of interferon-gamma production	0.0161751	H2-M3/Axl/Tnfsf9/Ddit3/Cd14/Cd47/Isg15	7	Up	DM vs. WM	F
GO_BP	GO:2000112	Regulation of cellular macromolecule biosynthetic process	0.00451043	S100a9/Rplp1/Ddx6/Eif4g2/Pabpc1/Rbm3/Hbb-b1	7	Down	DM vs. WM	F
GO_BP	GO:2001057	Reactive nitrogen species metabolic process	0.00380538	Aif1/H2-M3/Dynll1/Gla/Sod2/Cd47/Icam1	7	Up	DM vs. WM	F
GO_BP	GO:0009179	Purine ribonucleoside diphosphate metabolic process	0.00679108	Eno1/Aldoa/Nupr1/Eif6/Khk/Gapdh/Pkm	7	Up	DM vs. WM	F
GO_BP	GO:0009135	Purine nucleoside diphosphate metabolic process	0.00679108	Eno1/Aldoa/Nupr1/Eif6/Khk/Gapdh/Pkm	7	Up	DM vs. WM	F
GO_BP	GO:0002532	Production of molecular mediator involved in inflammatory response	0.00511032	Fcer1g/Slamf8/Trem2/Rps19/Gbp5/Alox5ap/Clec7a	7	Up	DM vs. WM	F
GO_BP	GO:0045727	Positive regulation of translation	0.024743	Eif6/Uqcc2/Ybx1/Cnbp/Eif5a/Rpl26/Pkm	7	Up	DM vs. WM	F
GO_BP	GO:0042102	Positive regulation of T cell proliferation	0.00856284	Aif1/Ccl5/Rps3/H2-DMb1/Tnfsf9/Xcl1/Hes1	7	Up	DM vs. WM	F
GO_BP	GO:0001916	Positive regulation of T cell mediated cytotoxicity	0.00016876	H2-M3/H2-T22/B2m/H2-Q4/H2-D1/H2-T23/Hspa8	7	Up	DM vs. WM	F
GO_BP	GO:0051092	Positive regulation of NF-kappaB transcription factor activity	0.0416243	Trim12a/Rps3/Lamtor5/Ube2n/Psma6/Ppia/Icam1	7	Up	DM vs. WM	F
GO_BP	GO:0032755	Positive regulation of interleukin-6 production	0.00885998	Aif1/Fcer1g/Tyrobp/Cd74/Tnfsf9/Ccr5/Cyba	7	Up	DM vs. WM	F
GO_BP	GO:0045807	Positive regulation of endocytosis	0.018025	Apoe/B2m/Axl/Vps28/Trem2/Cd14/Fcgr1	7	Up	DM vs. WM	F
GO_BP	GO:0045785	Positive regulation of cell adhesion	0.00451043	Cd44/Ptprc/Fn1/St3gal4/Itgal/Emilin2/Gcnt2	7	Down	DM vs. WM	F
GO_CC	GO:0042788	Polysomal ribosome	6.84883e-06	Rpl19/Rpl32/Rpl6/Rps23/Eif3h/Rpl18/Rpl10a	7	Up	DM vs. WM	F
GO_CC	GO:0045335	Phagocytic vesicle	0.0072387	B2m/H2-D1/Ctss/H2-T23/Rab20/Capg/Rab43	7	Up	DM vs. WM	F
GO_MF	GO:0016651	Oxidoreductase activity, acting on NAD(P)H	0.00133922	Ndufv2/Ndufs8/Ndufs4/Ndufs3/Ndufs7/Cyba/Ndufa13	7	Up	DM vs. WM	F
GO_BP	GO:0046209	Nitric oxide metabolic process	0.00342195	Aif1/H2-M3/Dynll1/Gla/Sod2/Cd47/Icam1	7	Up	DM vs. WM	F
GO_BP	GO:0006809	Nitric oxide biosynthetic process	0.00239504	Aif1/H2-M3/Dynll1/Gla/Sod2/Cd47/Icam1	7	Up	DM vs. WM	F
GO_BP	GO:0150076	Neuroinflammatory response	0.000717296	Aif1/Tyrobp/C1qa/Nupr1/Trem2/Jun/Ctsc	7	Up	DM vs. WM	F
GO_BP	GO:0051283	Negative regulation of sequestering of calcium ion	0.0135505	Bax/Sri/Ccr5/Xcl1/Ddit3/Anxa6/Cyba	7	Up	DM vs. WM	F
GO_BP	GO:0010257	NADH dehydrogenase complex assembly	0.000327872	Ndufa12/Oxa1l/Ndufs8/Ndufs4/Ndufs3/Ndufs7/Ndufb6	7	Up	DM vs. WM	F
GO_CC	GO:0043209	Myelin sheath	2.46231e-05	Actg1/Actb/Rps27a/Eef1a1/Tkt/Canx/Hbb-b1	7	Down	DM vs. WM	F
GO_BP	GO:0032981	Mitochondrial respiratory chain complex I assembly	0.000327872	Ndufa12/Oxa1l/Ndufs8/Ndufs4/Ndufs3/Ndufs7/Ndufb6	7	Up	DM vs. WM	F
GO_MF	GO:0023023	MHC protein complex binding	1.60447e-06	H2-DMa/B2m/H2-Eb1/H2-Aa/Cd74/H2-DMb1/H2-Ab1	7	Up	DM vs. WM	F
GO_MF	GO:0023026	MHC class II protein complex binding	4.95583e-08	H2-DMa/B2m/H2-Eb1/H2-Aa/Cd74/H2-DMb1/H2-Ab1	7	Up	DM vs. WM	F
GO_CC	GO:0042613	MHC class II protein complex	1.71442e-09	H2-DMa/B2m/H2-Eb1/H2-Aa/Cd74/H2-DMb1/H2-Ab1	7	Up	DM vs. WM	F
GO_BP	GO:1905517	Macrophage migration	0.000518995	Ccl5/Ccl3/Ninj1/Slamf8/Lgals3/Trem2/Ccl2	7	Up	DM vs. WM	F
GO_BP	GO:0042116	Macrophage activation	0.00649854	Aif1/Tyrobp/C1qa/Trem2/Nmi/Jun/Ctsc	7	Up	DM vs. WM	F
GO_BP	GO:0070227	Lymphocyte apoptotic process	0.00709562	Ccl5/Bcl2a1a/Prelid1/Cd74/Rps6/Bax/Lgals3	7	Up	DM vs. WM	F
GO_BP	GO:0001776	Leukocyte homeostasis	0.0145607	Fcer1g/Bcl2a1a/Cd74/Rps6/Bax/Axl/Ccl2	7	Up	DM vs. WM	F
GO_BP	GO:0007159	Leukocyte cell-cell adhesion	0.00170858	S100a9/S100a8/Cd44/Ptprc/St3gal4/Itgal/Laptm5	7	Down	DM vs. WM	F
GO_BP	GO:0097193	Intrinsic apoptotic signaling pathway	0.00120313	S100a9/S100a8/Cd44/Tpt1/Mcl1/Ddx5/Mmp9	7	Down	DM vs. WM	F
GO_BP	GO:0032612	Interleukin-1 production	0.0145607	Ccl3/Tyrobp/Gsdmd/Ccr5/Trem2/Gbp5/Tmed10	7	Up	DM vs. WM	F
GO_BP	GO:0002437	Inflammatory response to antigenic stimulus	0.00156053	Cd68/Fcer1g/Fcgr3/Trem2/Fcgr1/Icam1/Il1rn	7	Up	DM vs. WM	F
GO_BP	GO:0006096	Glycolytic process	0.00342195	Eno1/Aldoa/Nupr1/Eif6/Khk/Gapdh/Pkm	7	Up	DM vs. WM	F
KEGG	mmu00010	Glycolysis / Gluconeogenesis	0.0157232	Eno1/Ldhb/Aldoa/Ldha/Akr1a1/Gapdh/Pkm	7	Up	DM vs. WM	F
KEGG	mmu04666	Fc gamma R-mediated phagocytosis	0.06371	Marcksl1/Fcgr4/Arpc1b/Fcgr3/Rac2/Fcgr1/Arpc3	7	Up	DM vs. WM	F
GO_BP	GO:0030218	Erythrocyte differentiation	0.0340473	B2m/Rps6/Slc25a5/Rps19/Isg15/Spi1/Id2	7	Up	DM vs. WM	F
GO_CC	GO:0005788	Endoplasmic reticulum lumen	0.00142004	Rnaset2b/Rnaset2a/Manf/Lyz2/Mzb1/Lrpap1/Lyz1	7	Up	DM vs. WM	F
GO_MF	GO:0004519	Endonuclease activity	0.0136978	Rnaset2b/Rnaset2a/Rps3/Rnasek/Pop5/Rnase4/Rnase6	7	Up	DM vs. WM	F
GO_CC	GO:0031901	Early endosome membrane	0.00377413	H2-M3/H2-T22/H2-Q4/H2-D1/H2-T23/Ifitm3/Litaf	7	Up	DM vs. WM	F
GO_BP	GO:0097028	Dendritic cell differentiation	7.49865e-05	Batf/Tmem176b/Tnfsf9/Trem2/Tmem176a/Spi1/Cebpb	7	Up	DM vs. WM	F
KEGG	mmu05210	Colorectal cancer	0.0495228	Cycs/Bax/Gadd45b/Gadd45g/Rac2/Cdkn1a/Jun	7	Up	DM vs. WM	F
GO_BP	GO:0071357	Cellular response to type I interferon	0.000275152	Irf7/Ifitm3/Cdc37/Ifitm2/Zbp1/Ifnar2/Isg15	7	Up	DM vs. WM	F
GO_BP	GO:0034614	Cellular response to reactive oxygen species	0.0286992	Rps3/Axl/Sod2/Gch1/Zfp277/Jun/Kdm6b	7	Up	DM vs. WM	F
GO_BP	GO:0030004	Cellular monovalent inorganic cation homeostasis	0.00961879	Atp5b/Slamf8/Rnasek/Rab20/Gm6377/Atp1a3/Atp6v0c	7	Up	DM vs. WM	F
GO_BP	GO:0006757	ATP generation from ADP	0.00361567	Eno1/Aldoa/Nupr1/Eif6/Khk/Gapdh/Pkm	7	Up	DM vs. WM	F
GO_MF	GO:0001540	Amyloid-beta binding	0.000669801	Apoe/Cd74/Cst3/Pfdn5/Trem2/Atp1a3/Itm2b	7	Up	DM vs. WM	F
GO_BP	GO:0046031	ADP metabolic process	0.00565988	Eno1/Aldoa/Nupr1/Eif6/Khk/Gapdh/Pkm	7	Up	DM vs. WM	F
GO_MF	GO:0032182	Ubiquitin-like protein binding	0.0308499	Ube2l6/Aup1/Ube2n/Vps28/Ubxn1/Adrm1	6	Up	DM vs. WM	F
GO_MF	GO:0043130	Ubiquitin binding	0.0124271	Ube2l6/Aup1/Ube2n/Vps28/Ubxn1/Adrm1	6	Up	DM vs. WM	F
GO_MF	GO:0042608	T cell receptor binding	0.000124036	H2-M3/H2-T22/H2-Eb1/H2-Q4/H2-D1/H2-T23	6	Up	DM vs. WM	F
GO_BP	GO:0072678	T cell migration	0.00318029	Aif1/Ccl5/Cxcl16/Xcl1/Ccl2/Icam1	6	Up	DM vs. WM	F
GO_BP	GO:0038034	Signal transduction in absence of ligand	0.00992923	Bcl2a1d/Bcl2a1b/Bcl2a1a/Bax/Ppp1ca/Itm2b	6	Up	DM vs. WM	F
KEGG	mmu05132	Salmonella infection	0.0329472	Actg1/Actb/Ptprc/Ahnak/Hsp90b1/Hsp90ab1	6	Down	DM vs. WM	F
GO_MF	GO:0004540	Ribonuclease activity	0.0359232	Rnaset2b/Rnaset2a/Rnasek/Pop5/Rnase4/Rnase6	6	Up	DM vs. WM	F
GO_BP	GO:0006979	Response to oxidative stress	0.0105633	Psap/Mcl1/Gsr/Txnip/Prkcd/Mmp9	6	Down	DM vs. WM	F
GO_BP	GO:1905144	Response to acetylcholine	0.000472506	Ly6i/Rgs10/Ly6a/Ly6c2/Ly6e/Gnai2	6	Up	DM vs. WM	F
GO_BP	GO:0051209	Release of sequestered calcium ion into cytosol	0.0413651	Bax/Sri/Ccr5/Xcl1/Ddit3/Cyba	6	Up	DM vs. WM	F
GO_BP	GO:0045069	Regulation of viral genome replication	0.0150024	Ccl5/Apobec3/Ifitm3/Ifitm2/Ppia/Isg15	6	Up	DM vs. WM	F
GO_BP	GO:0046596	Regulation of viral entry into host cell	0.00131296	Trim12a/Cd74/Ifitm3/Ifitm2/Lgals1/Ly6e	6	Up	DM vs. WM	F
GO_BP	GO:2001020	Regulation of response to DNA damage stimulus	0.00173509	Actb/Cd44/Tpt1/Mcl1/Ddx5/Prkcd	6	Down	DM vs. WM	F
GO_BP	GO:0006885	Regulation of pH	0.0217773	Atp5b/Slamf8/Rnasek/Rab20/Gm6377/Atp6v0c	6	Up	DM vs. WM	F
GO_BP	GO:0052547	Regulation of peptidase activity	0.0124775	S100a9/S100a8/Cd44/Laptm5/Ngp/Mmp9	6	Down	DM vs. WM	F
GO_BP	GO:0062207	Regulation of pattern recognition receptor signaling pathway	0.0225224	Irf7/Ninj1/Slc15a3/Trem2/Treml4/Cyba	6	Up	DM vs. WM	F
GO_BP	GO:1901222	Regulation of NIK/NF-kappaB signaling	0.0201251	Rps3/Trem2/Nmi/Cd14/Litaf/Spi1	6	Up	DM vs. WM	F
GO_BP	GO:0002886	Regulation of myeloid leukocyte mediated immunity	0.00697414	Fcer1g/Tyrobp/Fcgr3/Rac2/Fcgr1/Spi1	6	Up	DM vs. WM	F
GO_BP	GO:0090025	Regulation of monocyte chemotaxis	9.1544e-05	Aif1/Ccl5/Ninj1/Pla2g7/Slamf8/Ccl2	6	Up	DM vs. WM	F
GO_BP	GO:0051881	Regulation of mitochondrial membrane potential	0.0125829	Ubb/Prelid1/Atp5g1/Bax/Sod2/Ndufs4	6	Up	DM vs. WM	F
GO_BP	GO:0070228	Regulation of lymphocyte apoptotic process	0.00911498	Ccl5/Bcl2a1a/Prelid1/Cd74/Bax/Lgals3	6	Up	DM vs. WM	F
GO_BP	GO:2001242	Regulation of intrinsic apoptotic signaling pathway	0.00110487	S100a9/S100a8/Cd44/Tpt1/Mcl1/Mmp9	6	Down	DM vs. WM	F
GO_BP	GO:0051453	Regulation of intracellular pH	0.00656666	Atp5b/Slamf8/Rnasek/Rab20/Gm6377/Atp6v0c	6	Up	DM vs. WM	F
GO_BP	GO:0032653	Regulation of interleukin-10 production	0.00318029	Fcer1g/Tyrobp/Cd83/Trem2/Cd47/Isg15	6	Up	DM vs. WM	F
GO_BP	GO:0032651	Regulation of interleukin-1 beta production	0.018025	Ccl3/Tyrobp/Gsdmd/Ccr5/Trem2/Gbp5	6	Up	DM vs. WM	F
GO_BP	GO:0030641	Regulation of cellular pH	0.00992923	Atp5b/Slamf8/Rnasek/Rab20/Gm6377/Atp6v0c	6	Up	DM vs. WM	F
GO_BP	GO:0043903	Regulation of biological process involved in symbiotic interaction	0.00419041	Trim12a/Cd74/Ifitm3/Ifitm2/Lgals1/Ly6e	6	Up	DM vs. WM	F
GO_BP	GO:0030516	Regulation of axon extension	0.0344185	Apoe/Atp5g1/Rpl4/Ccr5/Tnfrsf12a/Ifrd1	6	Up	DM vs. WM	F
GO_BP	GO:1903578	Regulation of ATP metabolic process	0.0150024	Dnajc15/Eno1/Nupr1/Eif6/Trem2/Uqcc2	6	Up	DM vs. WM	F
GO_BP	GO:0002673	Regulation of acute inflammatory response	0.00157581	Ccl5/Fcer1g/Fcgr3/Ccr5/Fcgr1/Alox5ap	6	Up	DM vs. WM	F
GO_CC	GO:0016469	Proton-transporting two-sector ATPase complex	0.000635361	Atp5g1/Atp5b/Atp5d/Atp5c1/Atp6v1f/Atp6v0c	6	Up	DM vs. WM	F
KEGG	mmu05205	Proteoglycans in cancer	0.0178311	Actg1/Actb/Cd44/Ddx5/Fn1/Mmp9	6	Down	DM vs. WM	F
GO_MF	GO:0043621	Protein self-association	0.00631766	Ccl5/Ergic3/Mdh2/Ctsh/Ctsc/Ctsb	6	Up	DM vs. WM	F
GO_CC	GO:0005839	Proteasome core complex	3.02852e-06	Psmb8/Psmb2/Psma5/Psmb9/Psma6/Psmb1	6	Up	DM vs. WM	F
GO_BP	GO:0098926	Postsynaptic signal transduction	0.00157581	Ly6i/Rgs10/Ly6a/Ly6c2/Ly6e/Gnai2	6	Up	DM vs. WM	F
GO_BP	GO:0048661	Positive regulation of smooth muscle cell proliferation	0.0280647	Aif1/Ccl5/Cyba/Jun/Gnai2/Id2	6	Up	DM vs. WM	F
GO_BP	GO:2000379	Positive regulation of reactive oxygen species metabolic process	0.00828226	Tyrobp/Sod2/Cyba/Cdkn1a/Eif5a/Gnai2	6	Up	DM vs. WM	F
GO_BP	GO:0045672	Positive regulation of osteoclast differentiation	0.000170961	Ccl5/Ccl3/Ninj1/Tyrobp/Gnas/Trem2	6	Up	DM vs. WM	F
GO_BP	GO:0045621	Positive regulation of lymphocyte differentiation	0.0451372	H2-DMa/H2-Aa/Cd74/Axl/Cd83/Tnfsf9	6	Up	DM vs. WM	F
GO_BP	GO:2001244	Positive regulation of intrinsic apoptotic signaling pathway	0.00556307	Ubb/Rps3/Bax/Nupr1/Ddit3/Rpl26	6	Up	DM vs. WM	F
GO_BP	GO:0032732	Positive regulation of interleukin-1 production	0.00619463	Ccl3/Tyrobp/Gsdmd/Ccr5/Gbp5/Tmed10	6	Up	DM vs. WM	F
GO_BP	GO:0120162	Positive regulation of cold-induced thermogenesis	0.0201251	Gnas/Gadd45g/Plac8/Fabp5/Kdm6b/Cebpb	6	Up	DM vs. WM	F
GO_BP	GO:0022409	Positive regulation of cell-cell adhesion	0.00283975	Cd44/Ptprc/St3gal4/Itgal/Emilin2/Gcnt2	6	Down	DM vs. WM	F
GO_BP	GO:0002675	Positive regulation of acute inflammatory response	0.000146243	Ccl5/Fcer1g/Fcgr3/Ccr5/Fcgr1/Alox5ap	6	Up	DM vs. WM	F
GO_BP	GO:0030168	Platelet activation	0.0165026	Apoe/Fcer1g/Gnas/Axl/Fundc2/Ppia	6	Up	DM vs. WM	F
KEGG	mmu05133	Pertussis	0.0803772	C1qb/C1qc/C1qa/Cd14/Jun/Gnai2	6	Up	DM vs. WM	F
GO_BP	GO:0002501	Peptide antigen assembly with MHC protein complex	1.84402e-06	H2-DMa/B2m/H2-Eb1/H2-Aa/H2-DMb1/H2-Ab1	6	Up	DM vs. WM	F
GO_BP	GO:0002503	Peptide antigen assembly with MHC class II protein complex	2.34516e-07	H2-DMa/B2m/H2-Eb1/H2-Aa/H2-DMb1/H2-Ab1	6	Up	DM vs. WM	F
GO_MF	GO:0016655	Oxidoreductase activity, acting on NAD(P)H, quinone or similar compound as acceptor	0.000370052	Ndufv2/Ndufs8/Ndufs4/Ndufs3/Ndufs7/Ndufa13	6	Up	DM vs. WM	F
GO_CC	GO:0000313	Organellar ribosome	0.0102839	Mrps23/Mrpl30/Mrpl4/Mrps24/Mrpl24/Mrpl20	6	Up	DM vs. WM	F
GO_BP	GO:0038061	NIK/NF-kappaB signaling	0.0403186	Rps3/Trem2/Nmi/Cd14/Litaf/Spi1	6	Up	DM vs. WM	F
GO_BP	GO:1903901	Negative regulation of viral life cycle	0.000170961	Trim12a/Cd74/Ifitm3/Ifitm2/Ppia/Ly6e	6	Up	DM vs. WM	F
GO_BP	GO:1902106	Negative regulation of leukocyte differentiation	0.032308	C1qc/Cd74/Tmem176b/Tmem176a/Nme2/Id2	6	Up	DM vs. WM	F
GO_BP	GO:2000107	Negative regulation of leukocyte apoptotic process	0.00656666	Ccl5/Fcer1g/Bcl2a1a/Cd74/Axl/Ccr5	6	Up	DM vs. WM	F
GO_BP	GO:2001243	Negative regulation of intrinsic apoptotic signaling pathway	0.0225224	Eno1/Cd74/Sod2/Ndufs3/Ppia/Plaur	6	Up	DM vs. WM	F
GO_BP	GO:1903707	Negative regulation of hemopoiesis	0.0344185	C1qc/Cd74/Tmem176b/Tmem176a/Nme2/Id2	6	Up	DM vs. WM	F
GO_BP	GO:0048147	Negative regulation of fibroblast proliferation	0.000190393	Fth1/Bax/Nupr1/Ifi30/Sod2/Emd	6	Up	DM vs. WM	F
GO_BP	GO:0070265	Necrotic cell death	0.00363066	Ninj1/Fth1/Bax/Nupr1/Zbp1/Asah1	6	Up	DM vs. WM	F
GO_MF	GO:0003954	NADH dehydrogenase activity	2.94093e-05	Ndufv2/Ndufs8/Ndufs4/Ndufs3/Ndufs7/Ndufa13	6	Up	DM vs. WM	F
GO_MF	GO:0008137	NADH dehydrogenase (ubiquinone) activity	1.72631e-05	Ndufv2/Ndufs8/Ndufs4/Ndufs3/Ndufs7/Ndufa13	6	Up	DM vs. WM	F
GO_MF	GO:0050136	NADH dehydrogenase (quinone) activity	1.72631e-05	Ndufv2/Ndufs8/Ndufs4/Ndufs3/Ndufs7/Ndufa13	6	Up	DM vs. WM	F
GO_MF	GO:0003955	NAD(P)H dehydrogenase (quinone) activity	2.94093e-05	Ndufv2/Ndufs8/Ndufs4/Ndufs3/Ndufs7/Ndufa13	6	Up	DM vs. WM	F
GO_BP	GO:0002275	Myeloid cell activation involved in immune response	0.0413651	Fcer1g/Tyrobp/Rac2/Trem2/Nmi/Spi1	6	Up	DM vs. WM	F
GO_BP	GO:0052372	Modulation by symbiont of entry into host	0.00199153	Trim12a/Cd74/Ifitm3/Ifitm2/Lgals1/Ly6e	6	Up	DM vs. WM	F
GO_BP	GO:1990542	Mitochondrial transmembrane transport	0.00911498	Dnajc15/Timm23/Mpc1/Timm17b/Grpel1/Slc25a5	6	Up	DM vs. WM	F
GO_CC	GO:0005761	Mitochondrial ribosome	0.0102839	Mrps23/Mrpl30/Mrpl4/Mrps24/Mrpl24/Mrpl20	6	Up	DM vs. WM	F
GO_BP	GO:0006122	Mitochondrial electron transport, ubiquinol to cytochrome c	2.34516e-07	Cycs/Cyc1/Uqcrc1/Uqcrfs1/Uqcr10/Uqcrb	6	Up	DM vs. WM	F
GO_BP	GO:0006120	Mitochondrial electron transport, NADH to ubiquinone	7.81929e-05	Dnajc15/Ndufv2/Ndufs8/Ndufs3/Ndufs7/Ndufb6	6	Up	DM vs. WM	F
GO_BP	GO:0001774	Microglial cell activation	0.000472506	Aif1/Tyrobp/C1qa/Trem2/Jun/Ctsc	6	Up	DM vs. WM	F
GO_BP	GO:0002396	MHC protein complex assembly	1.84402e-06	H2-DMa/B2m/H2-Eb1/H2-Aa/H2-DMb1/H2-Ab1	6	Up	DM vs. WM	F
GO_BP	GO:0002399	MHC class II protein complex assembly	2.34516e-07	H2-DMa/B2m/H2-Eb1/H2-Aa/H2-DMb1/H2-Ab1	6	Up	DM vs. WM	F
GO_CC	GO:0042612	MHC class I protein complex	1.78863e-05	H2-M3/H2-T22/B2m/H2-Q4/H2-D1/H2-T23	6	Up	DM vs. WM	F
GO_MF	GO:0042288	MHC class I protein binding	0.000502381	H2-M3/H2-T22/H2-Q4/H2-D1/H2-T23/Atp5b	6	Up	DM vs. WM	F
GO_BP	GO:0045185	Maintenance of protein location	0.0235137	Nfkbib/Sri/Tmsb4x/Srgn/Tmsb10/Nfkbia	6	Up	DM vs. WM	F
GO_BP	GO:0048246	Macrophage chemotaxis	0.000890955	Ccl5/Ccl3/Ninj1/Slamf8/Lgals3/Ccl2	6	Up	DM vs. WM	F
GO_BP	GO:0050900	Leukocyte migration	0.00834522	S100a9/S100a8/St3gal4/Itgal/Retnlg/Mmp9	6	Down	DM vs. WM	F
GO_BP	GO:0002269	Leukocyte activation involved in inflammatory response	0.000717296	Aif1/Tyrobp/C1qa/Trem2/Jun/Ctsc	6	Up	DM vs. WM	F
GO_CC	GO:0015934	Large ribosomal subunit	1.74547e-05	Rpl41/Rplp1/Rpl35a/Rpl29/Rpl37a/Rpl39	6	Down	DM vs. WM	F
GO_BP	GO:0031640	Killing of cells of another organism	0.00735796	Lyz2/Lgals3/Lyz1/Rps19/Gapdh/Clec7a	6	Up	DM vs. WM	F
GO_BP	GO:0055072	Iron ion homeostasis	0.0171786	Ftl1/B2m/Fth1/Nubp1/Sod2/Glrx3	6	Up	DM vs. WM	F
GO_BP	GO:0072332	Intrinsic apoptotic signaling pathway by p53 class mediator	0.0108745	Ubb/Cd74/Bax/Nupr1/Cdkn1a/Rpl26	6	Up	DM vs. WM	F
GO_BP	GO:0032613	Interleukin-10 production	0.00363066	Fcer1g/Tyrobp/Cd83/Trem2/Cd47/Isg15	6	Up	DM vs. WM	F
GO_BP	GO:0032611	Interleukin-1 beta production	0.0225224	Ccl3/Tyrobp/Gsdmd/Ccr5/Trem2/Gbp5	6	Up	DM vs. WM	F
KEGG	mmu05321	Inflammatory bowel disease	0.0343385	H2-DMa/H2-Eb1/H2-Aa/H2-DMb1/H2-Ab1/Jun	6	Up	DM vs. WM	F
GO_MF	GO:0019865	Immunoglobulin binding	2.94093e-05	Fcer1g/Fcgr4/Fcgr3/Fcgrt/Lgals3/Fcgr1	6	Up	DM vs. WM	F
GO_BP	GO:0061900	Glial cell activation	0.00099045	Aif1/Tyrobp/C1qa/Trem2/Jun/Ctsc	6	Up	DM vs. WM	F
GO_BP	GO:0097192	Extrinsic apoptotic signaling pathway in absence of ligand	0.00992923	Bcl2a1d/Bcl2a1b/Bcl2a1a/Bax/Ppp1ca/Itm2b	6	Up	DM vs. WM	F
GO_CC	GO:1903561	Extracellular vesicle	0.0292907	Aldoa/Sri/Ybx1/Cd47/Icam1/Hspa8	6	Up	DM vs. WM	F
GO_CC	GO:0070062	Extracellular exosome	0.0195917	Aldoa/Sri/Ybx1/Cd47/Icam1/Hspa8	6	Up	DM vs. WM	F
GO_BP	GO:0072594	Establishment of protein localization to organelle	0.0116543	Ddx5/Ywhaz/Txnip/Hsp90ab1/Laptm5/Prkcd	6	Down	DM vs. WM	F
GO_BP	GO:0006458	'de novo' protein folding	0.000291461	H2-DMa/Cd74/H2-DMb1/Sdf2l1/Bag1/Hspa8	6	Up	DM vs. WM	F
GO_BP	GO:0051084	'de novo' post-translational protein folding	0.000260049	H2-DMa/Cd74/H2-DMb1/Sdf2l1/Bag1/Hspa8	6	Up	DM vs. WM	F
GO_CC	GO:0022625	Cytosolic large ribosomal subunit	4.08329e-07	Rpl41/Rplp1/Rpl35a/Rpl29/Rpl37a/Rpl39	6	Down	DM vs. WM	F
KEGG	mmu04623	Cytosolic DNA-sensing pathway	0.036486	Ccl5/Irf7/Nfkbib/Zbp1/Ccl4/Nfkbia	6	Up	DM vs. WM	F
GO_BP	GO:0002181	Cytoplasmic translation	8.79861e-05	Rpl41/Rplp1/Rpl35a/Rpl29/Rpsa/Rpl39	6	Down	DM vs. WM	F
GO_MF	GO:0004896	Cytokine receptor activity	0.0193489	Ccrl2/Cd74/Crlf2/Ccr5/Ifnar2/Csf2ra	6	Up	DM vs. WM	F
GO_MF	GO:0004197	Cysteine-type endopeptidase activity	0.026652	Ctss/Ctla2a/Ctsz/Ctsh/Ctsc/Ctsb	6	Up	DM vs. WM	F
GO_CC	GO:0062023	Collagen-containing extracellular matrix	0.00676702	S100a6/Tgfbi/Fn1/Rpsa/Emilin2/Mmp9	6	Down	DM vs. WM	F
GO_BP	GO:0061077	Chaperone-mediated protein folding	0.00342195	H2-DMa/Cd74/H2-DMb1/Sdf2l1/Bag1/Hspa8	6	Up	DM vs. WM	F
GO_BP	GO:0051085	Chaperone cofactor-dependent protein refolding	0.000124373	H2-DMa/Cd74/H2-DMb1/Sdf2l1/Bag1/Hspa8	6	Up	DM vs. WM	F
GO_BP	GO:0046916	Cellular transition metal ion homeostasis	0.032308	Ftl1/Fth1/Nubp1/Glrx3/Atox1/Mt1	6	Up	DM vs. WM	F
GO_BP	GO:1905145	Cellular response to acetylcholine	0.000327525	Ly6i/Rgs10/Ly6a/Ly6c2/Ly6e/Gnai2	6	Up	DM vs. WM	F
GO_CC	GO:0031252	Cell leading edge	0.00759034	Actb/Cd44/S100a6/Eef1a1/Pabpc1/Ywhaz	6	Down	DM vs. WM	F
GO_BP	GO:0035710	CD4-positive, alpha-beta T cell activation	0.0379468	Batf/Nkg7/Cd83/Gadd45g/Xcl1/Cebpb	6	Up	DM vs. WM	F
GO_BP	GO:0051702	Biological process involved in interaction with symbiont	0.0413651	Ccl5/Ppib/Apoe/Hspa8/Jun/Gapdh	6	Up	DM vs. WM	F
GO_MF	GO:0030881	Beta-2-microglobulin binding	3.28813e-05	H2-M3/H2-T22/H2-Q4/H2-D1/H2-T23/Fcgrt	6	Up	DM vs. WM	F
GO_CC	GO:0005776	Autophagosome	0.00901996	Ftl1/Fth1/Aup1/Chmp2a/Hspa8/Map1lc3b	6	Up	DM vs. WM	F
KEGG	mmu05310	Asthma	0.000490796	H2-DMa/Fcer1g/H2-Eb1/H2-Aa/H2-DMb1/H2-Ab1	6	Up	DM vs. WM	F
GO_BP	GO:0008637	Apoptotic mitochondrial changes	0.0420101	Prelid1/Bax/Sod2/Slc25a5/Plaur/Jun	6	Up	DM vs. WM	F
GO_BP	GO:0043277	Apoptotic cell clearance	0.000799264	Tyrobp/Axl/Rac2/Trem2/Ccl2/Tgm2	6	Up	DM vs. WM	F
GO_BP	GO:0002475	Antigen processing and presentation via MHC class Ib	0.000327525	H2-M3/H2-T22/B2m/H2-Q4/H2-D1/H2-T23	6	Up	DM vs. WM	F
GO_BP	GO:0002428	Antigen processing and presentation of peptide antigen via MHC class Ib	0.000190393	H2-M3/H2-T22/B2m/H2-Q4/H2-D1/H2-T23	6	Up	DM vs. WM	F
GO_BP	GO:0019885	Antigen processing and presentation of endogenous peptide antigen via MHC class I	0.00041398	H2-M3/H2-T22/B2m/H2-Q4/H2-D1/H2-T23	6	Up	DM vs. WM	F
GO_BP	GO:0002483	Antigen processing and presentation of endogenous peptide antigen	0.00041398	H2-M3/H2-T22/B2m/H2-Q4/H2-D1/H2-T23	6	Up	DM vs. WM	F
GO_BP	GO:0019883	Antigen processing and presentation of endogenous antigen	0.000574775	H2-M3/H2-T22/B2m/H2-Q4/H2-D1/H2-T23	6	Up	DM vs. WM	F
GO_BP	GO:0095500	Acetylcholine receptor signaling pathway	0.000260049	Ly6i/Rgs10/Ly6a/Ly6c2/Ly6e/Gnai2	6	Up	DM vs. WM	F
GO_BP	GO:0016032	Viral process	0.0200379	Ddx5/Pcbp2/Ddx6/Hsp90ab1/Pcbp1	5	Down	DM vs. WM	F
GO_BP	GO:0019058	Viral life cycle	0.0104471	Ddx5/Pcbp2/Ddx6/Hsp90ab1/Pcbp1	5	Down	DM vs. WM	F
GO_BP	GO:1990874	Vascular associated smooth muscle cell proliferation	0.0197784	Sod2/Ddit3/Cdkn1a/Jun/Gnai2	5	Up	DM vs. WM	F
GO_MF	GO:0031369	Translation initiation factor binding	0.00220156	Eif4ebp1/Gch1/Rbx1/Rps19/Eif3f	5	Up	DM vs. WM	F
GO_MF	GO:0003743	Translation initiation factor activity	0.0133911	Eif3h/Eif6/Eif3i/Eif1/Eif3f	5	Up	DM vs. WM	F
GO_BP	GO:0034142	Toll-like receptor 4 signaling pathway	0.00521427	Ninj1/Trem2/Nmi/Cd14/Nfkbia	5	Up	DM vs. WM	F
GO_MF	GO:0046979	TAP2 binding	0.000488628	H2-M3/H2-T22/H2-Q4/H2-D1/H2-T23	5	Up	DM vs. WM	F
GO_MF	GO:0046978	TAP1 binding	0.000544715	H2-M3/H2-T22/H2-Q4/H2-D1/H2-T23	5	Up	DM vs. WM	F
GO_MF	GO:0046977	TAP binding	0.000544715	H2-M3/H2-T22/H2-Q4/H2-D1/H2-T23	5	Up	DM vs. WM	F
GO_BP	GO:0070231	T cell apoptotic process	0.0142117	Ccl5/Prelid1/Rps6/Bax/Lgals3	5	Up	DM vs. WM	F
GO_BP	GO:0006801	Superoxide metabolic process	0.0205025	Tyrobp/Sod2/Gch1/Cyba/Gnai2	5	Up	DM vs. WM	F
GO_MF	GO:1901681	Sulfur compound binding	0.0113214	Ptprc/Gsr/Fn1/Rpl29/Tkt	5	Down	DM vs. WM	F
GO_CC	GO:0005681	Spliceosomal complex	0.00331675	Ddx5/Pabpc1/Hnrnph1/Rbm3/Snrnp70	5	Down	DM vs. WM	F
GO_BP	GO:0051145	Smooth muscle cell differentiation	0.0349723	Med28/Sod2/Tmsb4x/Hes1/Rcan1	5	Up	DM vs. WM	F
GO_BP	GO:0000377	RNA splicing, via transesterification reactions with bulged adenosine as nucleophile	0.0119469	Ddx5/Ptbp3/Ddx17/Rbm3/Snrnp70	5	Down	DM vs. WM	F
GO_BP	GO:0000375	RNA splicing, via transesterification reactions	0.0119469	Ddx5/Ptbp3/Ddx17/Rbm3/Snrnp70	5	Down	DM vs. WM	F
GO_BP	GO:0042274	Ribosomal small subunit biogenesis	0.0259482	Rps6/Rps16/Rps19/Rps2/Rps5	5	Up	DM vs. WM	F
GO_BP	GO:0022613	Ribonucleoprotein complex biogenesis	0.0287137	Rpl35a/Rpsa/Rps14/Hsp90ab1/Ddx17	5	Down	DM vs. WM	F
GO_MF	GO:0043021	Ribonucleoprotein complex binding	0.00161215	Rplp1/Ddx5/Rpsa/Rbm3/Snrnp70	5	Down	DM vs. WM	F
GO_BP	GO:0001562	Response to protozoan	0.00357909	Gbp2/Batf/Nkg7/Iigp1/Gbp3	5	Up	DM vs. WM	F
GO_BP	GO:0002237	Response to molecule of bacterial origin	0.0287869	S100a9/S100a8/Hmgb2/Wfdc21/Hnrnpa0	5	Down	DM vs. WM	F
GO_BP	GO:0032496	Response to lipopolysaccharide	0.0253202	S100a9/S100a8/Hmgb2/Wfdc21/Hnrnpa0	5	Down	DM vs. WM	F
GO_BP	GO:0010332	Response to gamma radiation	0.00656666	Bax/Sod2/Cdkn1a/Apobec1/Rpl26	5	Up	DM vs. WM	F
GO_BP	GO:0009620	Response to fungus	0.0235919	Zbp1/Clec4a2/Gapdh/Spi1/Clec7a	5	Up	DM vs. WM	F
GO_BP	GO:0048678	Response to axon injury	0.0259482	Tyrobp/Bax/Sod2/Trem2/Jun	5	Up	DM vs. WM	F
GO_CC	GO:0045277	Respiratory chain complex IV	0.0002205	Cox8a/Cox7b/Uqcrfs1/Cox5b/Cox6b1	5	Up	DM vs. WM	F
GO_CC	GO:0045275	Respiratory chain complex III	6.02122e-06	Cyc1/Uqcrc1/Uqcrfs1/Uqcr10/Uqcrb	5	Up	DM vs. WM	F
GO_BP	GO:0045730	Respiratory burst	0.000502576	Slamf8/Rac2/Trem2/Cyba/Rps19	5	Up	DM vs. WM	F
GO_BP	GO:0001836	Release of cytochrome c from mitochondria	0.01859	Prelid1/Bax/Sod2/Plaur/Jun	5	Up	DM vs. WM	F
GO_BP	GO:0061041	Regulation of wound healing	0.00139601	S100a9/Actg1/St3gal4/Prkcd/Emilin2	5	Down	DM vs. WM	F
GO_BP	GO:0032409	Regulation of transporter activity	0.0134045	Actb/Ahnak/Prkcd/Atp1b3/Mmp9	5	Down	DM vs. WM	F
GO_BP	GO:0043618	Regulation of transcription from RNA polymerase II promoter in response to stress	0.00709562	Ddit3/Atf3/Jun/Ppp1r15a/Cebpb	5	Up	DM vs. WM	F
GO_BP	GO:0034121	Regulation of toll-like receptor signaling pathway	0.0235919	Irf7/Ninj1/Trem2/Treml4/Cyba	5	Up	DM vs. WM	F
GO_BP	GO:1903034	Regulation of response to wounding	0.00244339	S100a9/Actg1/St3gal4/Prkcd/Emilin2	5	Down	DM vs. WM	F
GO_BP	GO:1905897	Regulation of response to endoplasmic reticulum stress	0.0283918	Manf/Bax/Nupr1/Ubxn1/Ppp1r15a	5	Up	DM vs. WM	F
GO_BP	GO:0071900	Regulation of protein serine/threonine kinase activity	0.0200379	Actb/Ptprc/Dazap2/Hsp90ab1/Prkcd	5	Down	DM vs. WM	F
GO_BP	GO:0048024	Regulation of mRNA splicing, via spliceosome	0.00120313	Ddx5/Ptbp3/Ddx17/Rbm3/Snrnp70	5	Down	DM vs. WM	F
GO_BP	GO:0050684	Regulation of mRNA processing	0.00164732	Ddx5/Ptbp3/Ddx17/Rbm3/Snrnp70	5	Down	DM vs. WM	F
GO_BP	GO:1903037	Regulation of leukocyte cell-cell adhesion	0.018948	Cd44/Ptprc/St3gal4/Itgal/Laptm5	5	Down	DM vs. WM	F
GO_BP	GO:0002889	Regulation of immunoglobulin mediated immune response	0.02961	Fcer1g/Fcgr3/Xcl1/Trem2/Fcgr1	5	Up	DM vs. WM	F
GO_BP	GO:0071622	Regulation of granulocyte chemotaxis	0.0125829	Ccl5/Cd74/Rac2/Xcl1/Ccl2	5	Up	DM vs. WM	F
GO_BP	GO:0070372	Regulation of ERK1 and ERK2 cascade	0.0170576	Cd44/Ptprc/Fn1/Ywhaz/Gcnt2	5	Down	DM vs. WM	F
GO_BP	GO:0052548	Regulation of endopeptidase activity	0.0203803	S100a9/S100a8/Cd44/Laptm5/Mmp9	5	Down	DM vs. WM	F
GO_BP	GO:0043620	Regulation of DNA-templated transcription in response to stress	0.00992325	Ddit3/Atf3/Jun/Ppp1r15a/Cebpb	5	Up	DM vs. WM	F
GO_BP	GO:0043281	Regulation of cysteine-type endopeptidase activity involved in apoptotic process	0.00471395	S100a9/S100a8/Cd44/Laptm5/Mmp9	5	Down	DM vs. WM	F
GO_BP	GO:2000116	Regulation of cysteine-type endopeptidase activity	0.00834004	S100a9/S100a8/Cd44/Laptm5/Mmp9	5	Down	DM vs. WM	F
GO_BP	GO:2000772	Regulation of cellular senescence	0.00327046	B2m/Ypel3/Ybx1/Zfp277/Abi3	5	Up	DM vs. WM	F
GO_BP	GO:0043457	Regulation of cellular respiration	0.0149562	Dnajc15/Prelid1/Cycs/Nupr1/Uqcc2	5	Up	DM vs. WM	F
GO_BP	GO:0050878	Regulation of body fluid levels	0.0229768	S100a9/Fn1/St3gal4/Prkcd/Emilin2	5	Down	DM vs. WM	F
GO_BP	GO:0002712	Regulation of B cell mediated immunity	0.02961	Fcer1g/Fcgr3/Xcl1/Trem2/Fcgr1	5	Up	DM vs. WM	F
KEGG	mmu00620	Pyruvate metabolism	0.0338734	Ldhb/Ldha/Mdh2/Akr1a1/Pkm	5	Up	DM vs. WM	F
GO_BP	GO:0070269	Pyroptosis	0.00174463	Gsdmd/Zbp1/Trem2/Gzmb/Gzma	5	Up	DM vs. WM	F
GO_BP	GO:0006626	Protein targeting to mitochondrion	0.02961	Dnajc15/Timm23/Timm17b/Tomm22/Grpel1	5	Up	DM vs. WM	F
GO_MF	GO:0031386	Protein tag	1.72631e-05	Ubb/Uba52/Nedd8/Isg15/Ubc	5	Up	DM vs. WM	F
GO_BP	GO:0070936	Protein K48-linked ubiquitination	0.0235919	Ube2a/Rnf5/Nmi/Ppia/Rbx1	5	Up	DM vs. WM	F
GO_BP	GO:0032103	Positive regulation of response to external stimulus	0.0398153	S100a9/S100a8/Hmgb2/Fn1/Emilin2	5	Down	DM vs. WM	F
GO_BP	GO:0060760	Positive regulation of response to cytokine stimulus	0.0142117	Irf7/Cd74/Axl/Zbp1/Trem2	5	Up	DM vs. WM	F
GO_BP	GO:0002888	Positive regulation of myeloid leukocyte mediated immunity	0.000791399	Fcer1g/Tyrobp/Fcgr3/Fcgr1/Spi1	5	Up	DM vs. WM	F
GO_BP	GO:0032731	Positive regulation of interleukin-1 beta production	0.0142117	Ccl3/Tyrobp/Gsdmd/Ccr5/Gbp5	5	Up	DM vs. WM	F
GO_BP	GO:0002891	Positive regulation of immunoglobulin mediated immune response	0.00936427	Fcer1g/Fcgr3/Xcl1/Trem2/Fcgr1	5	Up	DM vs. WM	F
GO_BP	GO:0048146	Positive regulation of fibroblast proliferation	0.0235919	Cd74/Tgif1/Ndufs4/Cdkn1a/Jun	5	Up	DM vs. WM	F
GO_BP	GO:0001961	Positive regulation of cytokine-mediated signaling pathway	0.00992325	Irf7/Cd74/Axl/Zbp1/Trem2	5	Up	DM vs. WM	F
GO_BP	GO:0002714	Positive regulation of B cell mediated immunity	0.00936427	Fcer1g/Fcgr3/Xcl1/Trem2/Fcgr1	5	Up	DM vs. WM	F
GO_BP	GO:2001235	Positive regulation of apoptotic signaling pathway	0.00173509	S100a9/S100a8/Mcl1/Ptprc/Prkcd	5	Down	DM vs. WM	F
GO_MF	GO:0001786	Phosphatidylserine binding	0.0205638	Gsdmd/Axl/Trem2/Anxa6/Hspa8	5	Up	DM vs. WM	F
GO_MF	GO:0016504	Peptidase activator activity	0.00338628	Psenen/Psme1/Adrm1/Ctsh/Ctsc	5	Up	DM vs. WM	F
GO_MF	GO:0016667	Oxidoreductase activity, acting on a sulfur group of donors	0.00862254	Ifi30/Txndc17/Glrx3/Txn2/Msrb1	5	Up	DM vs. WM	F
GO_BP	GO:0042119	Neutrophil activation	0.00296406	Ccl5/Fcer1g/Fcgr4/Tyrobp/Spi1	5	Up	DM vs. WM	F
GO_BP	GO:0045071	Negative regulation of viral genome replication	0.0125829	Ccl5/Apobec3/Ifitm3/Ifitm2/Isg15	5	Up	DM vs. WM	F
GO_BP	GO:0046597	Negative regulation of viral entry into host cell	0.00105297	Trim12a/Cd74/Ifitm3/Ifitm2/Ly6e	5	Up	DM vs. WM	F
GO_BP	GO:0031397	Negative regulation of protein ubiquitination	0.0473098	Rps3/Vps28/Ubxn1/Ppia/Isg15	5	Up	DM vs. WM	F
GO_BP	GO:2000134	Negative regulation of G1/S transition of mitotic cell cycle	0.0235919	Sde2/Cdk2ap2/Ccl2/Cdkn1a/Rpl26	5	Up	DM vs. WM	F
GO_BP	GO:0043392	Negative regulation of DNA binding	0.00885998	Sri/Ddit3/Gzma/Jun/Id2	5	Up	DM vs. WM	F
GO_BP	GO:1902807	Negative regulation of cell cycle G1/S phase transition	0.0361643	Sde2/Cdk2ap2/Ccl2/Cdkn1a/Rpl26	5	Up	DM vs. WM	F
GO_BP	GO:0007162	Negative regulation of cell adhesion	0.0153602	Cd44/Ptprc/Laptm5/Prkcd/Gcnt2	5	Down	DM vs. WM	F
GO_BP	GO:2001234	Negative regulation of apoptotic signaling pathway	0.00890314	Cd44/Tpt1/Hmgb2/Mcl1/Mmp9	5	Down	DM vs. WM	F
GO_BP	GO:0034470	NcRNA processing	0.0266076	Ddx5/Rpl35a/Rps14/Ddx17/Rbm3	5	Down	DM vs. WM	F
GO_MF	GO:0046703	Natural killer cell lectin-like receptor binding	0.00284221	H2-M3/H2-T22/H2-Q4/H2-D1/H2-T23	5	Up	DM vs. WM	F
GO_BP	GO:0002262	Myeloid cell homeostasis	0.00416681	Cd44/Hmgb2/Rps14/Ptbp3/Hbb-b1	5	Down	DM vs. WM	F
GO_BP	GO:0030099	Myeloid cell differentiation	0.0352967	Hmgb2/Rps14/Ptbp3/Hbb-b1/Lbr	5	Down	DM vs. WM	F
GO_CC	GO:0005771	Multivesicular body	0.0131253	H2-DMa/Cd74/H2-Ab1/Cst3/Chmp2a	5	Up	DM vs. WM	F
GO_BP	GO:0000398	MRNA splicing, via spliceosome	0.0119469	Ddx5/Ptbp3/Ddx17/Rbm3/Snrnp70	5	Down	DM vs. WM	F
GO_BP	GO:0032943	Mononuclear cell proliferation	0.0183537	Cd44/Ptprc/Itgal/Laptm5/Prkcd	5	Down	DM vs. WM	F
GO_BP	GO:0051851	Modulation by host of symbiont process	0.01859	Ccl5/Ppib/Apoe/Hspa8/Jun	5	Up	DM vs. WM	F
GO_CC	GO:0005751	Mitochondrial respiratory chain complex IV	8.34149e-05	Cox8a/Cox7b/Uqcrfs1/Cox5b/Cox6b1	5	Up	DM vs. WM	F
GO_CC	GO:0005750	Mitochondrial respiratory chain complex III	6.02122e-06	Cyc1/Uqcrc1/Uqcrfs1/Uqcr10/Uqcrb	5	Up	DM vs. WM	F
KEGG	mmu04978	Mineral absorption	0.0694154	Ftl1/Fth1/Atp1a3/Atox1/Mt1	5	Up	DM vs. WM	F
GO_CC	GO:0032398	MHC class Ib protein complex	0.000183248	H2-M3/H2-T22/H2-Q4/H2-D1/H2-T23	5	Up	DM vs. WM	F
GO_MF	GO:0022884	Macromolecule transmembrane transporter activity	0.000181529	Timm23/Timm17b/Tomm22/Slc15a3/Tmed10	5	Up	DM vs. WM	F
GO_BP	GO:0046651	Lymphocyte proliferation	0.0180008	Cd44/Ptprc/Itgal/Laptm5/Prkcd	5	Down	DM vs. WM	F
GO_BP	GO:0070661	Leukocyte proliferation	0.0223384	Cd44/Ptprc/Itgal/Laptm5/Prkcd	5	Down	DM vs. WM	F
GO_CC	GO:0098573	Intrinsic component of mitochondrial membrane	0.0292907	Timm23/Mpc1/Timm17b/Oxa1l/Fundc2	5	Up	DM vs. WM	F
KEGG	mmu04672	Intestinal immune network for IgA production	0.0323089	H2-DMa/H2-Eb1/H2-Aa/H2-DMb1/H2-Ab1	5	Up	DM vs. WM	F
GO_CC	GO:0032592	Integral component of mitochondrial membrane	0.0268843	Timm23/Mpc1/Timm17b/Oxa1l/Fundc2	5	Up	DM vs. WM	F
KEGG	mmu04657	IL-17 signaling pathway	0.00528374	S100a9/S100a8/Hsp90b1/Hsp90ab1/Mmp9	5	Down	DM vs. WM	F
GO_BP	GO:0034109	Homotypic cell-cell adhesion	0.0408035	Ccl5/Gnas/Lgals1/Ppia/Plaur	5	Up	DM vs. WM	F
GO_BP	GO:0048872	Homeostasis of number of cells	0.0229768	Cd44/Hmgb2/Rps14/Ptbp3/Hbb-b1	5	Down	DM vs. WM	F
GO_BP	GO:0007599	Hemostasis	0.00244339	S100a9/Fn1/St3gal4/Prkcd/Emilin2	5	Down	DM vs. WM	F
GO_BP	GO:0036230	Granulocyte activation	0.00521427	Ccl5/Fcer1g/Fcgr4/Tyrobp/Spi1	5	Up	DM vs. WM	F
GO_CC	GO:0005798	Golgi-associated vesicle	0.0386977	Gnas/Lyz2/Lyz1/Itm2b/Tmed10	5	Up	DM vs. WM	F
KEGG	mmu05418	Fluid shear stress and atherosclerosis	0.0212721	Actg1/Actb/Hsp90b1/Hsp90ab1/Mmp9	5	Down	DM vs. WM	F
KEGG	mmu04216	Ferroptosis	0.0258915	Ftl1/Fth1/Slc3a2/Gpx4/Map1lc3b	5	Up	DM vs. WM	F
GO_BP	GO:0008625	Extrinsic apoptotic signaling pathway via death domain receptors	0.0392636	Bax/Lgals3/Icam1/Atf3/Spi1	5	Up	DM vs. WM	F
GO_BP	GO:0070371	ERK1 and ERK2 cascade	0.0196021	Cd44/Ptprc/Fn1/Ywhaz/Gcnt2	5	Down	DM vs. WM	F
GO_BP	GO:0098754	Detoxification	0.0111061	Sod2/Gch1/Pim1/Akr1a1/Mt1	5	Up	DM vs. WM	F
GO_BP	GO:0042832	Defense response to protozoan	0.00239504	Gbp2/Batf/Nkg7/Iigp1/Gbp3	5	Up	DM vs. WM	F
GO_BP	GO:0042742	Defense response to bacterium	0.0454139	Hmgb2/Wfdc21/Prkcd/Emilin2/Rpl39	5	Down	DM vs. WM	F
GO_BP	GO:0019835	Cytolysis	0.000297786	Ninj1/Lyz2/Gzmb/Lyz1/Gzma	5	Up	DM vs. WM	F
GO_BP	GO:0050817	Coagulation	0.00244339	S100a9/Fn1/St3gal4/Prkcd/Emilin2	5	Down	DM vs. WM	F
GO_CC	GO:0033106	Cis-Golgi network membrane	0.000440841	H2-M3/H2-T22/H2-Q4/H2-D1/H2-T23	5	Up	DM vs. WM	F
GO_MF	GO:0042056	Chemoattractant activity	0.00284221	Ccl5/Ccl3/Lgals3/Ccl6/Ccl9	5	Up	DM vs. WM	F
GO_BP	GO:0034620	Cellular response to unfolded protein	0.0485762	Bax/Ddit3/Hspa8/Atf3/Ppp1r15a	5	Up	DM vs. WM	F
GO_BP	GO:0034599	Cellular response to oxidative stress	0.0116543	Psap/Mcl1/Gsr/Prkcd/Mmp9	5	Down	DM vs. WM	F
GO_BP	GO:0035458	Cellular response to interferon-beta	0.01053	Gbp2/Iigp1/Ifitm2/Ifi47/Gbp3	5	Up	DM vs. WM	F
GO_BP	GO:0062197	Cellular response to chemical stress	0.0180008	Psap/Mcl1/Gsr/Prkcd/Mmp9	5	Down	DM vs. WM	F
GO_BP	GO:0031589	Cell-substrate adhesion	0.0229768	Actg1/Fn1/Rpl29/Itgal/Gcnt2	5	Down	DM vs. WM	F
GO_BP	GO:0060326	Cell chemotaxis	0.0153613	S100a9/S100a8/Hmgb2/Retnlg/Prkcd	5	Down	DM vs. WM	F
GO_MF	GO:0042610	CD8 receptor binding	0.000424211	H2-M3/H2-T22/H2-Q4/H2-D1/H2-T23	5	Up	DM vs. WM	F
GO_MF	GO:0048306	Calcium-dependent protein binding	0.000186825	S100a9/S100a8/S100a6/S100a4/Ddx5	5	Down	DM vs. WM	F
GO_BP	GO:0007596	Blood coagulation	0.00244339	S100a9/Fn1/St3gal4/Prkcd/Emilin2	5	Down	DM vs. WM	F
GO_CC	GO:0045177	Apical part of cell	0.0448895	Actg1/Cd44/Fn1/Hsp90ab1/Atp1b3	5	Down	DM vs. WM	F
GO_MF	GO:0016209	Antioxidant activity	0.0417773	Apoe/Sod2/Txndc17/Gpx4/Alox5ap	5	Up	DM vs. WM	F
GO_BP	GO:0042590	Antigen processing and presentation of exogenous peptide antigen via MHC class I	2.2814e-05	Fcer1g/Fcgr3/Ifi30/Clec4a2/Fcgr1	5	Up	DM vs. WM	F
GO_BP	GO:0002476	Antigen processing and presentation of endogenous peptide antigen via MHC class Ib	0.00156053	H2-M3/H2-T22/H2-Q4/H2-D1/H2-T23	5	Up	DM vs. WM	F
GO_BP	GO:0002486	Antigen processing and presentation of endogenous peptide antigen via MHC class I via ER pathway, TAP-independent	0.00137359	H2-M3/H2-T22/H2-Q4/H2-D1/H2-T23	5	Up	DM vs. WM	F
GO_BP	GO:0002484	Antigen processing and presentation of endogenous peptide antigen via MHC class I via ER pathway	0.00156053	H2-M3/H2-T22/H2-Q4/H2-D1/H2-T23	5	Up	DM vs. WM	F
GO_BP	GO:0007568	Aging	0.0408035	Cd68/Apoe/C1qa/Ifi27l2a/Sod2	5	Up	DM vs. WM	F
GO_BP	GO:0060612	Adipose tissue development	0.0149562	Ubb/Adrm1/Ap1s2/Spi1/Id2	5	Up	DM vs. WM	F
GO_MF	GO:0051539	4 iron, 4 sulfur cluster binding	0.00231732	Nubp1/Sdhb/Nubp2/Ndufs8/Ndufs7	5	Up	DM vs. WM	F
GO_MF	GO:0071889	14-3-3 protein binding	0.00911667	H2-M3/H2-T22/H2-Q4/H2-D1/H2-T23	5	Up	DM vs. WM	F
KEGG	mmu05416	Viral myocarditis	0.0212721	Actg1/Actb/Eif4g2/Itgal	4	Down	DM vs. WM	F
GO_MF	GO:0061650	Ubiquitin-like protein conjugating enzyme activity	0.0225651	Ufc1/Ube2a/Ube2l6/Ube2n	4	Up	DM vs. WM	F
GO_BP	GO:0042092	Type 2 immune response	0.0225838	Batf/Cd74/Crlf2/Xcl1	4	Up	DM vs. WM	F
GO_BP	GO:0006099	Tricarboxylic acid cycle	0.0105683	Sdhb/Idh3b/Ndufs4/Mdh2	4	Up	DM vs. WM	F
GO_MF	GO:0045182	Translation regulator activity	0.0109679	Eef1a1/Eif4g2/Rps14/Pcbp1	4	Down	DM vs. WM	F
GO_CC	GO:0005744	TIM23 mitochondrial import inner membrane translocase complex	0.000183248	Dnajc15/Timm23/Timm17b/Grpel1	4	Up	DM vs. WM	F
KEGG	mmu04918	Thyroid hormone synthesis	0.0178311	Gsr/Hsp90b1/Atp1b3/Canx	4	Down	DM vs. WM	F
KEGG	mmu05216	Thyroid cancer	0.07493	Bax/Gadd45b/Gadd45g/Cdkn1a	4	Up	DM vs. WM	F
GO_MF	GO:0070003	Threonine-type peptidase activity	0.00157936	Psmb8/Psmb2/Psmb9/Psmb1	4	Up	DM vs. WM	F
GO_MF	GO:0004298	Threonine-type endopeptidase activity	0.000544759	Psmb8/Psmb2/Psmb9/Psmb1	4	Up	DM vs. WM	F
GO_BP	GO:0042098	T cell proliferation	0.0243934	Cd44/Ptprc/Itgal/Laptm5	4	Down	DM vs. WM	F
GO_BP	GO:0098883	Synapse pruning	0.0001765	C1qb/C1qc/C1qa/Trem2	4	Up	DM vs. WM	F
GO_BP	GO:0042554	Superoxide anion generation	0.0258584	Tyrobp/Sod2/Cyba/Gnai2	4	Up	DM vs. WM	F
GO_BP	GO:0042254	Ribosome biogenesis	0.0454139	Rpl35a/Rpsa/Rps14/Ddx17	4	Down	DM vs. WM	F
GO_BP	GO:0000027	Ribosomal large subunit assembly	0.00583193	Rplp0/Rpl6/Rpl10/Mrpl20	4	Up	DM vs. WM	F
GO_CC	GO:0035770	Ribonucleoprotein granule	0.0267926	Actb/Ddx6/Pabpc1/Pcbp1	4	Down	DM vs. WM	F
GO_BP	GO:0002347	Response to tumor cell	0.0291158	Nkg7/Xcl1/Abi3/Spi1	4	Up	DM vs. WM	F
GO_BP	GO:0055094	Response to lipoprotein particle	0.0114741	Cd68/Apoe/Fcer1g/Trem2	4	Up	DM vs. WM	F
GO_BP	GO:0070670	Response to interleukin-4	0.00967993	Rplp0/Xcl1/Rps2/Nfil3	4	Up	DM vs. WM	F
GO_BP	GO:0035455	Response to interferon-alpha	0.00885998	Ifitm3/Axl/Ifitm2/Ifnar2	4	Up	DM vs. WM	F
GO_BP	GO:1901342	Regulation of vasculature development	0.049322	Btg1/Emilin2/Ngp/Mmp9	4	Down	DM vs. WM	F
GO_BP	GO:0060338	Regulation of type I interferon-mediated signaling pathway	0.0212971	Irf7/Cdc37/Zbp1/Isg15	4	Up	DM vs. WM	F
GO_BP	GO:0022898	Regulation of transmembrane transporter activity	0.0405284	Actb/Ahnak/Atp1b3/Mmp9	4	Down	DM vs. WM	F
GO_BP	GO:2000677	Regulation of transcription regulatory region DNA binding	0.0403186	Lamtor5/Sri/Ddit3/Id2	4	Up	DM vs. WM	F
GO_BP	GO:0042129	Regulation of T cell proliferation	0.0170576	Cd44/Ptprc/Itgal/Laptm5	4	Down	DM vs. WM	F
GO_BP	GO:0090322	Regulation of superoxide metabolic process	0.0114741	Tyrobp/Gch1/Cyba/Gnai2	4	Up	DM vs. WM	F
GO_BP	GO:0051150	Regulation of smooth muscle cell differentiation	0.00967993	Med28/Sod2/Tmsb4x/Rcan1	4	Up	DM vs. WM	F
GO_BP	GO:1903426	Regulation of reactive oxygen species biosynthetic process	0.0344185	Cycs/Atp5g1/Sod2/Cyba	4	Up	DM vs. WM	F
GO_BP	GO:0035304	Regulation of protein dephosphorylation	0.00295248	Ptprc/Hsp90b1/Hsp90ab1/Prkcd	4	Down	DM vs. WM	F
GO_BP	GO:1900744	Regulation of p38MAPK cascade	0.0212971	Gadd45b/Gadd45g/Trem2/Spi1	4	Up	DM vs. WM	F
GO_BP	GO:1902622	Regulation of neutrophil migration	0.0384487	Cd74/Slamf8/Rac2/Xcl1	4	Up	DM vs. WM	F
GO_BP	GO:0010939	Regulation of necrotic cell death	0.0200091	Fth1/Nupr1/Zbp1/Asah1	4	Up	DM vs. WM	F
GO_BP	GO:0032944	Regulation of mononuclear cell proliferation	0.0296031	Cd44/Ptprc/Itgal/Laptm5	4	Down	DM vs. WM	F
GO_BP	GO:1905521	Regulation of macrophage migration	0.0258584	Ccl5/Slamf8/Trem2/Ccl2	4	Up	DM vs. WM	F
GO_BP	GO:0050670	Regulation of lymphocyte proliferation	0.0290387	Cd44/Ptprc/Itgal/Laptm5	4	Down	DM vs. WM	F
GO_BP	GO:0070663	Regulation of leukocyte proliferation	0.0357634	Cd44/Ptprc/Itgal/Laptm5	4	Down	DM vs. WM	F
GO_BP	GO:1902743	Regulation of lamellipodium organization	0.0344185	Brk1/Rac2/Coro1b/Abi3	4	Up	DM vs. WM	F
GO_BP	GO:0032673	Regulation of interleukin-4 production	0.00967993	Fcer1g/Cd83/Ddit3/Cebpb	4	Up	DM vs. WM	F
GO_BP	GO:0002861	Regulation of inflammatory response to antigenic stimulus	0.01859	Fcer1g/Fcgr3/Trem2/Fcgr1	4	Up	DM vs. WM	F
GO_BP	GO:1900046	Regulation of hemostasis	0.0016007	S100a9/St3gal4/Prkcd/Emilin2	4	Down	DM vs. WM	F
GO_BP	GO:0045646	Regulation of erythrocyte differentiation	0.0384487	B2m/Isg15/Spi1/Id2	4	Up	DM vs. WM	F
GO_BP	GO:0035303	Regulation of dephosphorylation	0.00891836	Ptprc/Hsp90b1/Hsp90ab1/Prkcd	4	Down	DM vs. WM	F
GO_BP	GO:0050818	Regulation of coagulation	0.00161082	S100a9/St3gal4/Prkcd/Emilin2	4	Down	DM vs. WM	F
GO_BP	GO:0030193	Regulation of blood coagulation	0.00150778	S100a9/St3gal4/Prkcd/Emilin2	4	Down	DM vs. WM	F
GO_BP	GO:0002577	Regulation of antigen processing and presentation	0.00247472	Cd68/Cd74/H2-Ab1/Trem2	4	Up	DM vs. WM	F
GO_BP	GO:0045765	Regulation of angiogenesis	0.0476897	Btg1/Emilin2/Ngp/Mmp9	4	Down	DM vs. WM	F
GO_CC	GO:0033178	Proton-transporting two-sector ATPase complex, catalytic domain	0.000657283	Atp5b/Atp5d/Atp5c1/Atp6v1f	4	Up	DM vs. WM	F
GO_CC	GO:0045259	Proton-transporting ATP synthase complex	0.00142004	Atp5g1/Atp5b/Atp5d/Atp5c1	4	Up	DM vs. WM	F
GO_BP	GO:0015986	Proton motive force-driven ATP synthesis	0.00291985	Atp5g1/Atp5b/Atp5d/Atp5c1	4	Up	DM vs. WM	F
GO_MF	GO:0043394	Proteoglycan binding	0.0452773	Apoe/Ctss/Atp1a3/Ctsb	4	Up	DM vs. WM	F
GO_MF	GO:0140318	Protein transporter activity	0.00220156	Timm23/Timm17b/Tomm22/Tmed10	4	Up	DM vs. WM	F
GO_MF	GO:0008320	Protein transmembrane transporter activity	0.000876362	Timm23/Timm17b/Tomm22/Tmed10	4	Up	DM vs. WM	F
GO_BP	GO:0044743	Protein transmembrane import into intracellular organelle	0.0125829	Dnajc15/Timm23/Timm17b/Grpel1	4	Up	DM vs. WM	F
GO_BP	GO:0051205	Protein insertion into membrane	0.0441197	Rtp4/Tomm22/Oxa1l/Bax	4	Up	DM vs. WM	F
GO_BP	GO:0006606	Protein import into nucleus	0.0153602	Ddx5/Txnip/Hsp90ab1/Prkcd	4	Down	DM vs. WM	F
GO_BP	GO:0030150	Protein import into mitochondrial matrix	0.00176183	Dnajc15/Timm23/Timm17b/Grpel1	4	Up	DM vs. WM	F
GO_BP	GO:0017038	Protein import	0.0266076	Ddx5/Txnip/Hsp90ab1/Prkcd	4	Down	DM vs. WM	F
GO_BP	GO:0006470	Protein dephosphorylation	0.0296031	Ptprc/Hsp90b1/Hsp90ab1/Prkcd	4	Down	DM vs. WM	F
GO_CC	GO:0019774	Proteasome core complex, beta-subunit complex	0.000129568	Psmb8/Psmb2/Psmb9/Psmb1	4	Up	DM vs. WM	F
GO_BP	GO:0097300	Programmed necrotic cell death	0.0274856	Bax/Nupr1/Zbp1/Asah1	4	Up	DM vs. WM	F
GO_BP	GO:0090303	Positive regulation of wound healing	0.00130962	S100a9/Actg1/St3gal4/Emilin2	4	Down	DM vs. WM	F
GO_BP	GO:1903036	Positive regulation of response to wounding	0.00173509	S100a9/Actg1/St3gal4/Emilin2	4	Down	DM vs. WM	F
GO_BP	GO:0071902	Positive regulation of protein serine/threonine kinase activity	0.0200379	Ptprc/Dazap2/Hsp90ab1/Prkcd	4	Down	DM vs. WM	F
GO_BP	GO:0062208	Positive regulation of pattern recognition receptor signaling pathway	0.0291158	Ninj1/Slc15a3/Treml4/Cyba	4	Up	DM vs. WM	F
GO_BP	GO:0051353	Positive regulation of oxidoreductase activity	0.0485762	Apoe/Gch1/Cyba/Gnai2	4	Up	DM vs. WM	F
GO_BP	GO:1904407	Positive regulation of nitric oxide metabolic process	0.0361643	Aif1/H2-M3/Sod2/Icam1	4	Up	DM vs. WM	F
GO_BP	GO:0045429	Positive regulation of nitric oxide biosynthetic process	0.0327536	Aif1/H2-M3/Sod2/Icam1	4	Up	DM vs. WM	F
GO_BP	GO:0090026	Positive regulation of monocyte chemotaxis	0.00291985	Aif1/Ccl5/Pla2g7/Ccl2	4	Up	DM vs. WM	F
GO_BP	GO:1903039	Positive regulation of leukocyte cell-cell adhesion	0.0296031	Cd44/Ptprc/St3gal4/Itgal	4	Down	DM vs. WM	F
GO_BP	GO:0032733	Positive regulation of interleukin-10 production	0.0200091	Fcer1g/Cd83/Trem2/Isg15	4	Up	DM vs. WM	F
GO_BP	GO:0045687	Positive regulation of glial cell differentiation	0.0441197	Rheb/Bag1/Hes1/Id2	4	Up	DM vs. WM	F
GO_BP	GO:0051054	Positive regulation of DNA metabolic process	0.0454139	Actb/Ptprc/Hsp90ab1/Prkcd	4	Down	DM vs. WM	F
GO_BP	GO:0031349	Positive regulation of defense response	0.0462444	S100a9/S100a8/Hmgb2/Emilin2	4	Down	DM vs. WM	F
GO_BP	GO:0045773	Positive regulation of axon extension	0.0416243	Apoe/Atp5g1/Rpl4/Tnfrsf12a	4	Up	DM vs. WM	F
GO_BP	GO:0007009	Plasma membrane organization	0.0119469	S100a9/Psap/Ptprc/Prkcd	4	Down	DM vs. WM	F
GO_BP	GO:0038066	P38MAPK cascade	0.0403186	Gadd45b/Gadd45g/Trem2/Spi1	4	Up	DM vs. WM	F
GO_CC	GO:0000315	Organellar large ribosomal subunit	0.0421303	Mrpl30/Mrpl4/Mrpl24/Mrpl20	4	Up	DM vs. WM	F
GO_CC	GO:0009295	Nucleoid	0.0235844	Atp5b/Sod2/Uqcc2/Slc25a5	4	Up	DM vs. WM	F
GO_MF	GO:0099602	Neurotransmitter receptor regulator activity	0.00379416	Ly6i/Ly6a/Ly6c2/Ly6e	4	Up	DM vs. WM	F
GO_BP	GO:0045662	Negative regulation of myoblast differentiation	0.00967993	Id3/Sra1/Ddit3/Ccl9	4	Up	DM vs. WM	F
GO_BP	GO:0045837	Negative regulation of membrane potential	0.00176183	Prelid1/Atp5g1/Bax/Il1rn	4	Up	DM vs. WM	F
GO_BP	GO:2001243	Negative regulation of intrinsic apoptotic signaling pathway	0.00379168	Cd44/Tpt1/Mcl1/Mmp9	4	Down	DM vs. WM	F
GO_BP	GO:0001818	Negative regulation of cytokine production	0.0451334	Ptprc/Fn1/Hsp90ab1/Laptm5	4	Down	DM vs. WM	F
GO_BP	GO:0031330	Negative regulation of cellular catabolic process	0.0296031	Mcl1/Eif4g2/Hsp90ab1/Hnrnpa0	4	Down	DM vs. WM	F
GO_BP	GO:0006734	NADH metabolic process	0.00967993	Eno1/Idh3b/Ldha/Mdh2	4	Up	DM vs. WM	F
GO_MF	GO:0003730	MRNA 3'-UTR binding	0.00314048	Rpl41/Ddx5/Pabpc1/Hnrnpa0	4	Down	DM vs. WM	F
GO_CC	GO:0005753	Mitochondrial proton-transporting ATP synthase complex	0.00126848	Atp5g1/Atp5b/Atp5d/Atp5c1	4	Up	DM vs. WM	F
GO_CC	GO:0042645	Mitochondrial nucleoid	0.0235844	Atp5b/Sod2/Uqcc2/Slc25a5	4	Up	DM vs. WM	F
GO_CC	GO:0005762	Mitochondrial large ribosomal subunit	0.0421303	Mrpl30/Mrpl4/Mrpl24/Mrpl20	4	Up	DM vs. WM	F
GO_BP	GO:0060485	Mesenchyme development	0.0454139	Ddx5/Fn1/Ddx17/Gcnt2	4	Down	DM vs. WM	F
GO_BP	GO:0048762	Mesenchymal cell differentiation	0.0286913	Ddx5/Fn1/Ddx17/Gcnt2	4	Down	DM vs. WM	F
KEGG	mmu04670	Leukocyte transendothelial migration	0.0484568	Actg1/Actb/Itgal/Mmp9	4	Down	DM vs. WM	F
GO_CC	GO:0031304	Intrinsic component of mitochondrial inner membrane	0.0263347	Timm23/Mpc1/Timm17b/Oxa1l	4	Up	DM vs. WM	F
GO_BP	GO:0042771	Intrinsic apoptotic signaling pathway in response to DNA damage by p53 class mediator	0.0258584	Cd74/Nupr1/Cdkn1a/Rpl26	4	Up	DM vs. WM	F
GO_BP	GO:0065002	Intracellular protein transmembrane transport	0.0416243	Dnajc15/Timm23/Timm17b/Grpel1	4	Up	DM vs. WM	F
GO_BP	GO:0051452	Intracellular pH reduction	0.01859	Slamf8/Rnasek/Rab20/Atp6v0c	4	Up	DM vs. WM	F
GO_BP	GO:0032633	Interleukin-4 production	0.0172223	Fcer1g/Cd83/Ddit3/Cebpb	4	Up	DM vs. WM	F
GO_CC	GO:0031305	Integral component of mitochondrial inner membrane	0.0247913	Timm23/Mpc1/Timm17b/Oxa1l	4	Up	DM vs. WM	F
GO_BP	GO:0051170	Import into nucleus	0.0160293	Ddx5/Txnip/Hsp90ab1/Prkcd	4	Down	DM vs. WM	F
GO_MF	GO:0051879	Hsp90 protein binding	0.0351349	Gbp2/Rps3/Cdc37/Ahsa1	4	Up	DM vs. WM	F
GO_BP	GO:0140507	Granzyme-mediated programmed cell death signaling pathway	0.000589602	Nkg7/Gzmb/Gzma/Srgn	4	Up	DM vs. WM	F
GO_MF	GO:0005539	Glycosaminoglycan binding	0.0248333	Cd44/Ptprc/Fn1/Rpl29	4	Down	DM vs. WM	F
GO_BP	GO:0031047	Gene silencing by RNA	0.0176317	Ddx5/Pabpc1/Ddx17/Rbm3	4	Down	DM vs. WM	F
KEGG	mmu04915	Estrogen signaling pathway	0.0685867	Hsp90b1/Hsp90ab1/Prkcd/Mmp9	4	Down	DM vs. WM	F
GO_BP	GO:0034101	Erythrocyte homeostasis	0.0124775	Hmgb2/Rps14/Ptbp3/Hbb-b1	4	Down	DM vs. WM	F
GO_BP	GO:0030218	Erythrocyte differentiation	0.0114848	Hmgb2/Rps14/Ptbp3/Hbb-b1	4	Down	DM vs. WM	F
GO_BP	GO:0072677	Eosinophil migration	0.00339144	Ccl5/Lgals3/Ccl2/Ccl4	4	Up	DM vs. WM	F
GO_BP	GO:0048245	Eosinophil chemotaxis	0.00176183	Ccl5/Lgals3/Ccl2/Ccl4	4	Up	DM vs. WM	F
GO_MF	GO:0015036	Disulfide oxidoreductase activity	0.02121	Ifi30/Txndc17/Glrx3/Txn2	4	Up	DM vs. WM	F
GO_BP	GO:0002468	Dendritic cell antigen processing and presentation	0.00120718	Cd68/Fcgr4/Cd74/Clec4a2	4	Up	DM vs. WM	F
GO_BP	GO:0051607	Defense response to virus	0.0398153	Ptprc/Pcbp2/Ddx17/Samhd1	4	Down	DM vs. WM	F
GO_BP	GO:0140546	Defense response to symbiont	0.0400519	Ptprc/Pcbp2/Ddx17/Samhd1	4	Down	DM vs. WM	F
GO_CC	GO:0036464	Cytoplasmic ribonucleoprotein granule	0.0255178	Actb/Ddx6/Pabpc1/Pcbp1	4	Down	DM vs. WM	F
GO_BP	GO:0097237	Cellular response to toxic substance	0.0327536	Sod2/Gch1/Pim1/Akr1a1	4	Up	DM vs. WM	F
GO_BP	GO:0071402	Cellular response to lipoprotein particle stimulus	0.0148417	Cd68/Apoe/Fcer1g/Trem2	4	Up	DM vs. WM	F
GO_BP	GO:0071353	Cellular response to interleukin-4	0.00808183	Rplp0/Xcl1/Rps2/Nfil3	4	Up	DM vs. WM	F
GO_BP	GO:1990748	Cellular detoxification	0.0212971	Sod2/Gch1/Pim1/Akr1a1	4	Up	DM vs. WM	F
GO_BP	GO:0150146	Cell junction disassembly	0.00247472	C1qb/C1qc/C1qa/Trem2	4	Up	DM vs. WM	F
GO_MF	GO:0050839	Cell adhesion molecule binding	0.0467018	Tgfbi/Fn1/Rpsa/Itgal	4	Down	DM vs. WM	F
GO_BP	GO:1901136	Carbohydrate derivative catabolic process	0.0111338	Psap/Cd44/Prkcd/Samhd1	4	Down	DM vs. WM	F
[truncated: 228 more rows]
