# Supplementary material for: Single-cell RNA-seq Reveals the Inhibitory Effect of Methamphetamine on Liver Immunity with the Involvement of Dopamine Receptor D1
Source: Genomics Proteomics Bioinformatics. 2024 Aug 28;22(4):qzae060. doi: 10.1093/gpbjnl/qzae060 (PMC11576359; doi:10.1093/gpbjnl/qzae060)
Supplement: qzae060_Supplementary_Data [file qzae060_supplementary_data.zip › Table S20.xlsx]

## Sheet: STable20
Table S20 Enrichment of DEGs (T cells)
Note: GO and KEGG enrichment analysis of DEGs in Table S19. Define genes with P.adj < 0.05 and log2FC > 0.5 as up-regulated genes, and P.adj < 0.05 and log2FC < –0.5 as down-regulated genes. The "T" in the column "Plot" signifies true, indicating that the data has been applied to the figure; "F" represents false, meaning it has not been applied.
Category	ID	Description	P.adjust	Gene ID	Count	Change	Comparison	Plot
GO_BP	GO:0002456	T cell mediated immunity	1.85228e-09	H2-K1/B2m/H2-D1/Gzmb/H2-Q4/Tbx21/Rsad2/Serpinb9	8	Down	WM vs. WS	T
GO_BP	GO:0002699	Positive regulation of immune effector process	1.21463e-06	H2-K1/B2m/H2-D1/H2-Q4/Cd74/Tbx21/Rsad2	7	Down	WM vs. WS	T
GO_BP	GO:0001913	T cell mediated cytotoxicity	6.4274e-08	H2-K1/B2m/H2-D1/Gzmb/H2-Q4/Serpinb9	6	Down	WM vs. WS	T
KEGG	mmu04612	Antigen processing and presentation	2.33277e-06	H2-K1/B2m/H2-D1/H2-Aa/H2-Q4/Cd74	6	Down	WM vs. WS	T
GO_BP	GO:0030098	Lymphocyte differentiation	0.000120014	B2m/H2-Aa/Cd79a/Cd74/Tbx21/Rsad2	6	Down	WM vs. WS	T
GO_BP	GO:0051607	Defense response to virus	0.000127029	Ccl5/Isg15/Zbp1/Bst2/Rsad2	5	Down	WM vs. WS	T
GO_BP	GO:0030217	T cell differentiation	0.000251176	B2m/H2-Aa/Cd74/Tbx21/Rsad2	5	Down	WM vs. WS	T
GO_BP	GO:0001916	Positive regulation of T cell mediated cytotoxicity	9.63879e-06	H2-K1/B2m/H2-D1/H2-Q4	4	Down	WM vs. WS	T
KEGG	mmu04514	Cell adhesion molecules	0.00294104	H2-K1/H2-D1/H2-Aa/H2-Q4	4	Down	WM vs. WS	T
KEGG	mmu04650	Natural killer cell mediated cytotoxicity	0.00988662	H2-K1/H2-D1/Gzmb	3	Down	WM vs. WS	T
KEGG	mmu04658	Th1 and Th2 cell differentiation	0.0426516	H2-Aa/Tbx21	2	Down	WM vs. WS	T
KEGG	mmu04659	Th17 cell differentiation	0.0544226	H2-Aa/Tbx21	2	Down	WM vs. WS	T
GO_BP	GO:0002683	Negative regulation of immune system process	0.000109614	Cd44/Thbs1/Cebpb/Dusp1/Ptprc/Pcbp2/Trib1/Zfp36/Cd24a/Anxa1/Cd300lf/Ptpn6/Zfp36l1/Rara/Gpx1/Hspa9/Fgl2/Samhd1	18	Down	DM vs. WM	T
GO_BP	GO:0030098	Lymphocyte differentiation	9.54821e-05	Psap/Cd44/Il1b/Ptprc/Irf2bp2/Cd24a/Anxa1/Ptpn6/Zfp36l1/Rara/Zfp36l2/Runx2/Syk/Fgl2/Clec4d/Ikzf1/Nfatc3	17	Down	DM vs. WM	T
GO_BP	GO:1903708	Positive regulation of hemopoiesis	0.000201902	Hmgb2/Fos/Il1b/Ptprc/Trib1/Anxa1/Atp6ap1/Zfp36l1/Rara/Ets1/Syk/Ikzf1	12	Down	DM vs. WM	T
KEGG	mmu04670	Leukocyte transendothelial migration	0.00486063	Actg1/Actb/Itgal/Rassf5/Mmp9/Cxcr4/Cybb/Ncf1/Cdc42	9	Down	DM vs. WM	T
KEGG	mmu04210	Apoptosis	0.00806491	Actg1/Actb/Fos/Mcl1/Pmaip1/Gadd45a/Mapk3/Lmnb1/Mapk1	9	Down	DM vs. WM	T
KEGG	mmu04650	Natural killer cell mediated cytotoxicity	0.00956253	H2-D1/Rac2/Lat/Lck/Hcst/Cd247/Sh2d1a/Gzmb/Klrd1	9	Up	DM vs. WM	T
KEGG	mmu04612	Antigen processing and presentation	0.00603527	B2m/H2-D1/H2-Q4/Cd8b1/Psme1/Cd8a/H2-T22/Klrd1	8	Up	DM vs. WM	T
GO_BP	GO:0051607	Defense response to virus	0.0262605	Il1b/Ptprc/Pcbp2/Serinc3/Ddx17/Pum2/Fgl2/Samhd1	8	Down	DM vs. WM	T
GO_BP	GO:0001913	T cell mediated cytotoxicity	0.00199242	B2m/H2-D1/Il7r/H2-Q4/H2-T22/Gzmb/Xcl1	7	Up	DM vs. WM	T
KEGG	mmu04659	Th17 cell differentiation	0.0206969	Fos/Il1b/Hsp90ab1/Rara/Mapk3/Mapk1/Nfatc3	7	Down	DM vs. WM	T
KEGG	mmu04658	Th1 and Th2 cell differentiation	0.0804462	Cd3d/Cd3g/Cd3e/Lat/Lck/Cd247	6	Up	DM vs. WM	T
GO_BP	GO:0002237	Response to molecule of bacterial origin	7.36703e-08	S100a9/S100a8/Wfdc21/Il1b/Ltf/Cebpb/Hmgb2/Cd24a/Trib1/Cd14/Cxcl2	11	Up	WM vs. WS	F
GO_BP	GO:0032496	Response to lipopolysaccharide	4.6482e-07	S100a9/S100a8/Wfdc21/Il1b/Ltf/Cebpb/Hmgb2/Trib1/Cd14/Cxcl2	10	Up	WM vs. WS	F
GO_BP	GO:0002449	Lymphocyte mediated immunity	1.49387e-07	H2-K1/B2m/H2-D1/Gzmb/H2-Q4/Cd74/Tbx21/Rsad2/Serpinb9	9	Down	WM vs. WS	F
GO_BP	GO:0002697	Regulation of immune effector process	1.49387e-07	Ccl5/H2-K1/B2m/H2-D1/H2-Q4/Cd74/Tbx21/Rsad2/Serpinb9	9	Down	WM vs. WS	F
GO_BP	GO:0002460	Adaptive immune response based on somatic recombination of immune receptors built from immunoglobulin superfamily domains	1.49387e-07	H2-K1/B2m/H2-D1/Gzmb/H2-Q4/Cd74/Tbx21/Rsad2/Serpinb9	9	Down	WM vs. WS	F
KEGG	mmu05168	Herpes simplex virus 1 infection	5.18528e-06	Ccl5/H2-K1/B2m/H2-D1/H2-Aa/Sp100/H2-Q4/Bst2/Cd74	9	Down	WM vs. WS	F
GO_BP	GO:0050900	Leukocyte migration	4.60794e-05	S100a9/S100a8/Retnlg/Prtn3/Thbs1/Il1b/Cd24a/Cxcl2	8	Up	WM vs. WS	F
GO_BP	GO:0006959	Humoral immune response	7.62858e-05	S100a9/Wfdc17/Wfdc21/Camp/Il1b/Ltf/Jchain/Cxcl2	8	Up	WM vs. WS	F
GO_BP	GO:0032103	Positive regulation of response to external stimulus	7.79888e-05	S100a9/S100a8/Alox5ap/Thbs1/Il1b/Cebpb/Hmgb2/Cd24a	8	Up	WM vs. WS	F
GO_BP	GO:0042742	Defense response to bacterium	0.000130335	Wfdc17/Wfdc21/Camp/Ltf/Cebpb/Hmgb2/Jchain/Lcn2	8	Up	WM vs. WS	F
GO_BP	GO:0002821	Positive regulation of adaptive immune response	9.70266e-08	H2-K1/B2m/H2-D1/H2-Q4/Cd74/Tbx21/Rsad2	7	Down	WM vs. WS	F
GO_BP	GO:0002706	Regulation of lymphocyte mediated immunity	2.32507e-07	H2-K1/B2m/H2-D1/H2-Q4/Tbx21/Rsad2/Serpinb9	7	Down	WM vs. WS	F
GO_BP	GO:0002819	Regulation of adaptive immune response	3.38919e-07	H2-K1/B2m/H2-D1/H2-Q4/Cd74/Tbx21/Rsad2	7	Down	WM vs. WS	F
GO_BP	GO:0002703	Regulation of leukocyte mediated immunity	1.01093e-06	H2-K1/B2m/H2-D1/H2-Q4/Tbx21/Rsad2/Serpinb9	7	Down	WM vs. WS	F
GO_BP	GO:0019730	Antimicrobial humoral response	5.57682e-06	S100a9/Wfdc17/Wfdc21/Camp/Ltf/Jchain/Cxcl2	7	Up	WM vs. WS	F
GO_BP	GO:0044403	Symbiotic process	6.07788e-06	Ccl5/Isg15/Zbp1/Bst2/Cd74/Rsad2/Serpinb9	7	Down	WM vs. WS	F
GO_BP	GO:0097529	Myeloid leukocyte migration	3.03469e-05	S100a9/S100a8/Retnlg/Prtn3/Thbs1/Il1b/Cxcl2	7	Up	WM vs. WS	F
GO_BP	GO:0031349	Positive regulation of defense response	7.62858e-05	S100a9/S100a8/Alox5ap/Il1b/Cebpb/Hmgb2/Cd24a	7	Up	WM vs. WS	F
GO_BP	GO:0060326	Cell chemotaxis	0.000113206	S100a9/S100a8/Retnlg/Thbs1/Il1b/Hmgb2/Cxcl2	7	Up	WM vs. WS	F
GO_BP	GO:0071216	Cellular response to biotic stimulus	0.000130335	Il1b/Ltf/Cebpb/Hspa5/Trib1/Cd14/Cxcl2	7	Up	WM vs. WS	F
GO_MF	GO:0004857	Enzyme inhibitor activity	0.000132465	Wfdc17/Ngp/Wfdc21/Ltf/Trib1/Npm1/Pdia6	7	Up	WM vs. WS	F
GO_BP	GO:0050727	Regulation of inflammatory response	0.000252189	S100a9/S100a8/Alox5ap/Il1b/Cebpb/Cd24a/Cd44	7	Up	WM vs. WS	F
GO_BP	GO:2001233	Regulation of apoptotic signaling pathway	0.000456723	S100a9/S100a8/G0s2/Thbs1/Il1b/Hmgb2/Cd44	7	Up	WM vs. WS	F
GO_CC	GO:0042611	MHC protein complex	1.07211e-11	H2-K1/B2m/H2-D1/H2-Aa/H2-Q4/Cd74	6	Down	WM vs. WS	F
GO_BP	GO:0048002	Antigen processing and presentation of peptide antigen	6.4274e-08	H2-K1/B2m/H2-D1/H2-Aa/H2-Q4/Cd74	6	Down	WM vs. WS	F
GO_BP	GO:0002709	Regulation of T cell mediated immunity	1.49387e-07	H2-K1/B2m/H2-D1/H2-Q4/Tbx21/Rsad2	6	Down	WM vs. WS	F
GO_BP	GO:0019882	Antigen processing and presentation	3.38919e-07	H2-K1/B2m/H2-D1/H2-Aa/H2-Q4/Cd74	6	Down	WM vs. WS	F
GO_BP	GO:0001909	Leukocyte mediated cytotoxicity	9.52939e-07	H2-K1/B2m/H2-D1/Gzmb/H2-Q4/Serpinb9	6	Down	WM vs. WS	F
GO_BP	GO:0002708	Positive regulation of lymphocyte mediated immunity	9.97917e-07	H2-K1/B2m/H2-D1/H2-Q4/Tbx21/Rsad2	6	Down	WM vs. WS	F
GO_BP	GO:0002824	Positive regulation of adaptive immune response based on somatic recombination of immune receptors built from immunoglobulin superfamily domains	1.01093e-06	H2-K1/B2m/H2-D1/H2-Q4/Tbx21/Rsad2	6	Down	WM vs. WS	F
GO_BP	GO:0002705	Positive regulation of leukocyte mediated immunity	2.90235e-06	H2-K1/B2m/H2-D1/H2-Q4/Tbx21/Rsad2	6	Down	WM vs. WS	F
GO_BP	GO:0002822	Regulation of adaptive immune response based on somatic recombination of immune receptors built from immunoglobulin superfamily domains	3.81068e-06	H2-K1/B2m/H2-D1/H2-Q4/Tbx21/Rsad2	6	Down	WM vs. WS	F
GO_BP	GO:0001906	Cell killing	3.98591e-06	H2-K1/B2m/H2-D1/Gzmb/H2-Q4/Serpinb9	6	Down	WM vs. WS	F
KEGG	mmu04657	IL-17 signaling pathway	1.07544e-05	S100a9/S100a8/Il1b/Cebpb/Lcn2/Cxcl2	6	Up	WM vs. WS	F
GO_BP	GO:0009615	Response to virus	2.13696e-05	Ifi27l2a/Ccl5/Isg15/Zbp1/Bst2/Rsad2	6	Down	WM vs. WS	F
GO_BP	GO:0016032	Viral process	3.16816e-05	Ccl5/Isg15/Zbp1/Bst2/Cd74/Rsad2	6	Down	WM vs. WS	F
GO_BP	GO:0050729	Positive regulation of inflammatory response	5.49019e-05	S100a9/S100a8/Alox5ap/Il1b/Cebpb/Cd24a	6	Up	WM vs. WS	F
GO_BP	GO:0097530	Granulocyte migration	5.49019e-05	S100a9/S100a8/Prtn3/Thbs1/Il1b/Cxcl2	6	Up	WM vs. WS	F
KEGG	mmu05169	Epstein-Barr virus infection	8.61609e-05	H2-K1/B2m/Isg15/H2-D1/H2-Aa/H2-Q4	6	Down	WM vs. WS	F
GO_MF	GO:0043177	Organic acid binding	0.000125392	S100a9/S100a8/Hbb-b1/Pygl/Alox5ap/Cd44	6	Up	WM vs. WS	F
GO_BP	GO:1903706	Regulation of hemopoiesis	0.000128929	Ccl5/B2m/Isg15/H2-Aa/Cd74/Tbx21	6	Down	WM vs. WS	F
GO_BP	GO:0030595	Leukocyte chemotaxis	0.000183982	S100a9/S100a8/Retnlg/Thbs1/Il1b/Cxcl2	6	Up	WM vs. WS	F
GO_BP	GO:0071222	Cellular response to lipopolysaccharide	0.000602777	Il1b/Ltf/Cebpb/Trib1/Cd14/Cxcl2	6	Up	WM vs. WS	F
GO_BP	GO:0071219	Cellular response to molecule of bacterial origin	0.000676305	Il1b/Ltf/Cebpb/Trib1/Cd14/Cxcl2	6	Up	WM vs. WS	F
GO_BP	GO:0007159	Leukocyte cell-cell adhesion	0.00152159	S100a9/S100a8/Il1b/Cebpb/Cd24a/Cd44	6	Up	WM vs. WS	F
GO_BP	GO:0052547	Regulation of peptidase activity	0.0039157	S100a9/S100a8/Ngp/Thbs1/Ltf/Cd44	6	Up	WM vs. WS	F
GO_BP	GO:1903706	Regulation of hemopoiesis	0.00395503	Il1b/Cebpb/Hmgb2/Cd24a/Cd44/Trib1	6	Up	WM vs. WS	F
GO_BP	GO:0045860	Positive regulation of protein kinase activity	0.004565	Thbs1/Il1b/Ltf/Gadd45a/Cd24a/Npm1	6	Up	WM vs. WS	F
GO_BP	GO:0071900	Regulation of protein serine/threonine kinase activity	0.004565	Thbs1/Il1b/Ltf/Gadd45a/Cd24a/Trib1	6	Up	WM vs. WS	F
GO_BP	GO:0001819	Positive regulation of cytokine production	0.00473453	Camp/Thbs1/Il1b/Cebpb/Hmgb2/Cd14	6	Up	WM vs. WS	F
GO_BP	GO:0002711	Positive regulation of T cell mediated immunity	1.17191e-06	H2-K1/B2m/H2-D1/H2-Q4/Rsad2	5	Down	WM vs. WS	F
GO_BP	GO:0001910	Regulation of leukocyte mediated cytotoxicity	4.66767e-06	H2-K1/B2m/H2-D1/H2-Q4/Serpinb9	5	Down	WM vs. WS	F
KEGG	mmu05330	Allograft rejection	5.07188e-06	H2-K1/H2-D1/Gzmb/H2-Aa/H2-Q4	5	Down	WM vs. WS	F
KEGG	mmu05332	Graft-versus-host disease	5.07188e-06	H2-K1/H2-D1/Gzmb/H2-Aa/H2-Q4	5	Down	WM vs. WS	F
KEGG	mmu04940	Type I diabetes mellitus	5.18528e-06	H2-K1/H2-D1/Gzmb/H2-Aa/H2-Q4	5	Down	WM vs. WS	F
KEGG	mmu05320	Autoimmune thyroid disease	7.93856e-06	H2-K1/H2-D1/Gzmb/H2-Aa/H2-Q4	5	Down	WM vs. WS	F
GO_BP	GO:0031341	Regulation of cell killing	9.63879e-06	H2-K1/B2m/H2-D1/H2-Q4/Serpinb9	5	Down	WM vs. WS	F
GO_BP	GO:1903900	Regulation of viral life cycle	2.5675e-05	Ccl5/Isg15/Bst2/Cd74/Rsad2	5	Down	WM vs. WS	F
GO_MF	GO:0016209	Antioxidant activity	3.65466e-05	S100a9/S100a8/Hbb-b1/Gsr/Alox5ap	5	Up	WM vs. WS	F
GO_BP	GO:0050792	Regulation of viral process	7.12526e-05	Ccl5/Isg15/Bst2/Cd74/Rsad2	5	Down	WM vs. WS	F
GO_BP	GO:0043903	Regulation of symbiotic process	9.86412e-05	Ccl5/Isg15/Bst2/Cd74/Rsad2	5	Down	WM vs. WS	F
GO_BP	GO:0019058	Viral life cycle	0.000103081	Ccl5/Isg15/Bst2/Cd74/Rsad2	5	Down	WM vs. WS	F
GO_BP	GO:0019731	Antibacterial humoral response	0.000122948	Wfdc17/Wfdc21/Camp/Ltf/Jchain	5	Up	WM vs. WS	F
GO_BP	GO:1990266	Neutrophil migration	0.000200721	S100a9/S100a8/Prtn3/Il1b/Cxcl2	5	Up	WM vs. WS	F
GO_BP	GO:0071621	Granulocyte chemotaxis	0.000206306	S100a9/S100a8/Thbs1/Il1b/Cxcl2	5	Up	WM vs. WS	F
GO_MF	GO:0042277	Peptide binding	0.000528276	H2-K1/H2-D1/H2-Aa/H2-Q4/Cd74	5	Down	WM vs. WS	F
GO_MF	GO:0031406	Carboxylic acid binding	0.000710804	S100a9/S100a8/Pygl/Alox5ap/Cd44	5	Up	WM vs. WS	F
KEGG	mmu05170	Human immunodeficiency virus 1 infection	0.00117246	H2-K1/B2m/H2-D1/H2-Q4/Bst2	5	Down	WM vs. WS	F
GO_MF	GO:0033218	Amide binding	0.00118404	H2-K1/H2-D1/H2-Aa/H2-Q4/Cd74	5	Down	WM vs. WS	F
KEGG	mmu05166	Human T-cell leukemia virus 1 infection	0.00127687	H2-K1/B2m/H2-D1/H2-Aa/H2-Q4	5	Down	WM vs. WS	F
KEGG	mmu05163	Human cytomegalovirus infection	0.00129636	Ccl5/H2-K1/B2m/H2-D1/H2-Q4	5	Down	WM vs. WS	F
GO_BP	GO:0030099	Myeloid cell differentiation	0.00135103	Ccl5/B2m/Isg15/Cd74/Irf8	5	Down	WM vs. WS	F
GO_BP	GO:0001819	Positive regulation of cytokine production	0.00176814	Ccl5/B2m/Cd74/Rsad2/Irf8	5	Down	WM vs. WS	F
GO_BP	GO:0042742	Defense response to bacterium	0.0020333	H2-K1/B2m/Isg15/Serpinb9/Irf8	5	Down	WM vs. WS	F
GO_BP	GO:0097191	Extrinsic apoptotic signaling pathway	0.00257317	G0s2/Thbs1/Il1b/Hmgb2/Lcn2	5	Up	WM vs. WS	F
GO_BP	GO:2000116	Regulation of cysteine-type endopeptidase activity	0.00257317	S100a9/S100a8/Thbs1/Ltf/Cd44	5	Up	WM vs. WS	F
GO_BP	GO:0007162	Negative regulation of cell adhesion	0.00521655	Thbs1/Cebpb/Cd24a/Cd44/Gcnt2	5	Up	WM vs. WS	F
GO_BP	GO:0002831	Regulation of response to biotic stimulus	0.00521655	Il1b/Ltf/Hmgb2/Cd24a/Trib1	5	Up	WM vs. WS	F
GO_BP	GO:0071902	Positive regulation of protein serine/threonine kinase activity	0.00521655	Thbs1/Il1b/Ltf/Gadd45a/Cd24a	5	Up	WM vs. WS	F
GO_BP	GO:0043405	Regulation of MAP kinase activity	0.00584401	Thbs1/Il1b/Gadd45a/Cd24a/Trib1	5	Up	WM vs. WS	F
GO_BP	GO:1902105	Regulation of leukocyte differentiation	0.0063204	Il1b/Cebpb/Cd24a/Cd44/Trib1	5	Up	WM vs. WS	F
GO_BP	GO:0045765	Regulation of angiogenesis	0.00713373	Ngp/Camp/Thbs1/Il1b/Gadd45a	5	Up	WM vs. WS	F
GO_BP	GO:0052548	Regulation of endopeptidase activity	0.00837712	S100a9/S100a8/Thbs1/Ltf/Cd44	5	Up	WM vs. WS	F
GO_BP	GO:0006417	Regulation of translation	0.00895677	S100a9/Hbb-b1/Thbs1/Npm1/Srp9	5	Up	WM vs. WS	F
GO_BP	GO:1901342	Regulation of vasculature development	0.00895677	Ngp/Camp/Thbs1/Il1b/Gadd45a	5	Up	WM vs. WS	F
GO_BP	GO:0032102	Negative regulation of response to external stimulus	0.0107702	Thbs1/Ltf/Cd24a/Cd44/Trib1	5	Up	WM vs. WS	F
GO_BP	GO:0034248	Regulation of cellular amide metabolic process	0.0126964	S100a9/Hbb-b1/Thbs1/Npm1/Srp9	5	Up	WM vs. WS	F
GO_BP	GO:0030099	Myeloid cell differentiation	0.0129647	Prtn3/Hbb-b1/Cebpb/Hmgb2/Trib1	5	Up	WM vs. WS	F
GO_CC	GO:0030141	Secretory granule	0.0135388	Camp/Prtn3/Thbs1/Il1b/Ltf	5	Up	WM vs. WS	F
GO_BP	GO:0001933	Negative regulation of protein phosphorylation	0.0142827	Il1b/Gadd45a/Rnf149/Trib1/Npm1	5	Up	WM vs. WS	F
GO_BP	GO:0022407	Regulation of cell-cell adhesion	0.0144068	Il1b/Cebpb/Cd24a/Cd44/Gcnt2	5	Up	WM vs. WS	F
GO_BP	GO:0045785	Positive regulation of cell adhesion	0.0151587	Thbs1/Il1b/Cd24a/Cd44/Gcnt2	5	Up	WM vs. WS	F
GO_BP	GO:0002683	Negative regulation of immune system process	0.0165318	Thbs1/Cebpb/Cd24a/Cd44/Trib1	5	Up	WM vs. WS	F
GO_BP	GO:0042326	Negative regulation of phosphorylation	0.0172254	Il1b/Gadd45a/Rnf149/Trib1/Npm1	5	Up	WM vs. WS	F
GO_CC	GO:0042612	MHC class I protein complex	2.38947e-08	H2-K1/B2m/H2-D1/H2-Q4	4	Down	WM vs. WS	F
GO_CC	GO:0042824	MHC class I peptide loading complex	4.38145e-08	H2-K1/B2m/H2-D1/H2-Q4	4	Down	WM vs. WS	F
GO_BP	GO:0002478	Antigen processing and presentation of exogenous peptide antigen	1.22742e-06	H2-K1/B2m/H2-Aa/Cd74	4	Down	WM vs. WS	F
GO_BP	GO:0019884	Antigen processing and presentation of exogenous antigen	2.90235e-06	H2-K1/B2m/H2-Aa/Cd74	4	Down	WM vs. WS	F
GO_BP	GO:0002428	Antigen processing and presentation of peptide antigen via MHC class Ib	3.11824e-06	H2-K1/B2m/H2-D1/H2-Q4	4	Down	WM vs. WS	F
GO_BP	GO:0002475	Antigen processing and presentation via MHC class Ib	4.27197e-06	H2-K1/B2m/H2-D1/H2-Q4	4	Down	WM vs. WS	F
GO_BP	GO:0002483	Antigen processing and presentation of endogenous peptide antigen	4.66767e-06	H2-K1/B2m/H2-D1/H2-Q4	4	Down	WM vs. WS	F
GO_BP	GO:0019885	Antigen processing and presentation of endogenous peptide antigen via MHC class I	4.66767e-06	H2-K1/B2m/H2-D1/H2-Q4	4	Down	WM vs. WS	F
GO_BP	GO:0070486	Leukocyte aggregation	5.57682e-06	S100a9/S100a8/Il1b/Cd44	4	Up	WM vs. WS	F
GO_BP	GO:0019883	Antigen processing and presentation of endogenous antigen	6.01859e-06	H2-K1/B2m/H2-D1/H2-Q4	4	Down	WM vs. WS	F
GO_MF	GO:0042605	Peptide antigen binding	8.0126e-06	H2-K1/H2-D1/H2-Aa/H2-Q4	4	Down	WM vs. WS	F
GO_BP	GO:0002474	Antigen processing and presentation of peptide antigen via MHC class I	9.63879e-06	H2-K1/B2m/H2-D1/H2-Q4	4	Down	WM vs. WS	F
GO_BP	GO:0001914	Regulation of T cell mediated cytotoxicity	1.36808e-05	H2-K1/B2m/H2-D1/H2-Q4	4	Down	WM vs. WS	F
GO_BP	GO:0045071	Negative regulation of viral genome replication	1.53132e-05	Ccl5/Isg15/Bst2/Rsad2	4	Down	WM vs. WS	F
GO_BP	GO:0001912	Positive regulation of leukocyte mediated cytotoxicity	5.53783e-05	H2-K1/B2m/H2-D1/H2-Q4	4	Down	WM vs. WS	F
GO_BP	GO:1903901	Negative regulation of viral life cycle	5.66437e-05	Ccl5/Isg15/Bst2/Rsad2	4	Down	WM vs. WS	F
GO_BP	GO:0002718	Regulation of cytokine production involved in immune response	6.07525e-05	B2m/Cd74/Tbx21/Rsad2	4	Down	WM vs. WS	F
GO_BP	GO:0031343	Positive regulation of cell killing	9.02257e-05	H2-K1/B2m/H2-D1/H2-Q4	4	Down	WM vs. WS	F
GO_BP	GO:0045069	Regulation of viral genome replication	9.57564e-05	Ccl5/Isg15/Bst2/Rsad2	4	Down	WM vs. WS	F
GO_BP	GO:0048525	Negative regulation of viral process	0.000113185	Ccl5/Isg15/Bst2/Rsad2	4	Down	WM vs. WS	F
GO_BP	GO:0002367	Cytokine production involved in immune response	0.000121649	B2m/Cd74/Tbx21/Rsad2	4	Down	WM vs. WS	F
GO_BP	GO:0002702	Positive regulation of production of molecular mediator of immune response	0.000125888	B2m/Cd74/Tbx21/Rsad2	4	Down	WM vs. WS	F
GO_BP	GO:0019079	Viral genome replication	0.000142013	Ccl5/Isg15/Bst2/Rsad2	4	Down	WM vs. WS	F
GO_BP	GO:0031663	Lipopolysaccharide-mediated signaling pathway	0.000172346	Il1b/Ltf/Trib1/Cd14	4	Up	WM vs. WS	F
GO_CC	GO:0030176	Integral component of endoplasmic reticulum membrane	0.000234624	H2-K1/B2m/H2-D1/H2-Q4	4	Down	WM vs. WS	F
GO_CC	GO:0031227	Intrinsic component of endoplasmic reticulum membrane	0.000254465	H2-K1/B2m/H2-D1/H2-Q4	4	Down	WM vs. WS	F
GO_BP	GO:0034341	Response to interferon-gamma	0.00026473	Ccl5/H2-Aa/Bst2/Irf8	4	Down	WM vs. WS	F
GO_MF	GO:0033293	Monocarboxylic acid binding	0.00028207	S100a9/S100a8/Pygl/Alox5ap	4	Up	WM vs. WS	F
KEGG	mmu05416	Viral myocarditis	0.00031806	H2-K1/H2-D1/H2-Aa/H2-Q4	4	Down	WM vs. WS	F
GO_BP	GO:0002700	Regulation of production of molecular mediator of immune response	0.000459519	B2m/Cd74/Tbx21/Rsad2	4	Down	WM vs. WS	F
GO_MF	GO:0003823	Antigen binding	0.00118404	H2-K1/H2-D1/H2-Aa/H2-Q4	4	Down	WM vs. WS	F
GO_BP	GO:0030593	Neutrophil chemotaxis	0.00148313	S100a9/S100a8/Il1b/Cxcl2	4	Up	WM vs. WS	F
GO_BP	GO:0045637	Regulation of myeloid cell differentiation	0.00153941	Ccl5/B2m/Isg15/Cd74	4	Down	WM vs. WS	F
GO_BP	GO:1903708	Positive regulation of hemopoiesis	0.00153941	Ccl5/Isg15/H2-Aa/Cd74	4	Down	WM vs. WS	F
GO_MF	GO:0019887	Protein kinase regulator activity	0.0027766	Ltf/Cd24a/Trib1/Npm1	4	Up	WM vs. WS	F
KEGG	mmu04514	Cell adhesion molecules	0.00294104	H2-K1/H2-D1/H2-Aa/H2-Q4	4	Down	WM vs. WS	F
KEGG	mmu04145	Phagosome	0.00321496	H2-K1/H2-D1/H2-Aa/H2-Q4	4	Down	WM vs. WS	F
GO_CC	GO:0031301	Integral component of organelle membrane	0.00334011	H2-K1/B2m/H2-D1/H2-Q4	4	Down	WM vs. WS	F
GO_BP	GO:0002831	Regulation of response to biotic stimulus	0.00344695	Ccl5/Zbp1/Cd74/Serpinb9	4	Down	WM vs. WS	F
GO_BP	GO:0061844	Antimicrobial humoral immune response mediated by antimicrobial peptide	0.00354308	S100a9/Camp/Ltf/Cxcl2	4	Up	WM vs. WS	F
GO_BP	GO:1902105	Regulation of leukocyte differentiation	0.00413087	Ccl5/H2-Aa/Cd74/Tbx21	4	Down	WM vs. WS	F
GO_BP	GO:1903037	Regulation of leukocyte cell-cell adhesion	0.00413087	Ccl5/H2-Aa/Cd74/Tbx21	4	Down	WM vs. WS	F
GO_CC	GO:0031300	Intrinsic component of organelle membrane	0.00439358	H2-K1/B2m/H2-D1/H2-Q4	4	Down	WM vs. WS	F
GO_BP	GO:0046651	Lymphocyte proliferation	0.0044489	Ccl5/H2-Aa/Cd79a/Cd74	4	Down	WM vs. WS	F
GO_BP	GO:0032943	Mononuclear cell proliferation	0.00451107	Ccl5/H2-Aa/Cd79a/Cd74	4	Down	WM vs. WS	F
GO_BP	GO:0050863	Regulation of T cell activation	0.00451619	Ccl5/H2-Aa/Cd74/Tbx21	4	Down	WM vs. WS	F
GO_MF	GO:0019207	Kinase regulator activity	0.00468234	Ltf/Cd24a/Trib1/Npm1	4	Up	WM vs. WS	F
GO_MF	GO:0004866	Endopeptidase inhibitor activity	0.00508408	Wfdc17/Ngp/Wfdc21/Ltf	4	Up	WM vs. WS	F
GO_MF	GO:0005539	Glycosaminoglycan binding	0.00508408	Thbs1/Ltf/Cd44/Jchain	4	Up	WM vs. WS	F
KEGG	mmu04640	Hematopoietic cell lineage	0.00509072	Il1b/Cd24a/Cd44/Cd14	4	Up	WM vs. WS	F
KEGG	mmu04064	NF-kappa B signaling pathway	0.00521589	Il1b/Gadd45a/Cd14/Cxcl2	4	Up	WM vs. WS	F
GO_MF	GO:0030414	Peptidase inhibitor activity	0.0053471	Wfdc17/Ngp/Wfdc21/Ltf	4	Up	WM vs. WS	F
GO_MF	GO:0061135	Endopeptidase regulator activity	0.00543703	Wfdc17/Ngp/Wfdc21/Ltf	4	Up	WM vs. WS	F
GO_BP	GO:0070661	Leukocyte proliferation	0.00555944	Ccl5/H2-Aa/Cd79a/Cd74	4	Down	WM vs. WS	F
GO_BP	GO:0007159	Leukocyte cell-cell adhesion	0.00556438	Ccl5/H2-Aa/Cd74/Tbx21	4	Down	WM vs. WS	F
GO_BP	GO:2001236	Regulation of extrinsic apoptotic signaling pathway	0.0063204	G0s2/Thbs1/Il1b/Hmgb2	4	Up	WM vs. WS	F
GO_BP	GO:0002440	Production of molecular mediator of immune response	0.00652387	B2m/Cd74/Tbx21/Rsad2	4	Down	WM vs. WS	F
KEGG	mmu05203	Viral carcinogenesis	0.00701051	H2-K1/H2-D1/Sp100/H2-Q4	4	Down	WM vs. WS	F
GO_BP	GO:0042129	Regulation of T cell proliferation	0.00727413	Il1b/Cebpb/Cd24a/Cd44	4	Up	WM vs. WS	F
GO_BP	GO:0001659	Temperature homeostasis	0.00778931	G0s2/Il1b/Cebpb/Lcn2	4	Up	WM vs. WS	F
GO_BP	GO:2001235	Positive regulation of apoptotic signaling pathway	0.00801404	S100a9/S100a8/G0s2/Thbs1	4	Up	WM vs. WS	F
GO_BP	GO:0002262	Myeloid cell homeostasis	0.00811372	Hbb-b1/Hmgb2/Cd24a/Cd44	4	Up	WM vs. WS	F
GO_MF	GO:0061134	Peptidase regulator activity	0.00841691	Wfdc17/Ngp/Wfdc21/Ltf	4	Up	WM vs. WS	F
GO_BP	GO:0051251	Positive regulation of lymphocyte activation	0.00968915	Ccl5/H2-Aa/Cd74/Tbx21	4	Down	WM vs. WS	F
GO_BP	GO:0022407	Regulation of cell-cell adhesion	0.0103069	Ccl5/H2-Aa/Cd74/Tbx21	4	Down	WM vs. WS	F
GO_BP	GO:0006469	Negative regulation of protein kinase activity	0.0105136	Il1b/Gadd45a/Trib1/Npm1	4	Up	WM vs. WS	F
GO_BP	GO:0043281	Regulation of cysteine-type endopeptidase activity involved in apoptotic process	0.0105553	S100a9/S100a8/Thbs1/Cd44	4	Up	WM vs. WS	F
GO_BP	GO:0042098	T cell proliferation	0.0106145	Il1b/Cebpb/Cd24a/Cd44	4	Up	WM vs. WS	F
GO_MF	GO:0030246	Carbohydrate binding	0.0106337	Chil3/Pygl/Cd24a/Clec12a	4	Up	WM vs. WS	F
GO_BP	GO:0043406	Positive regulation of MAP kinase activity	0.012032	Thbs1/Il1b/Gadd45a/Cd24a	4	Up	WM vs. WS	F
GO_BP	GO:0033673	Negative regulation of kinase activity	0.012032	Il1b/Gadd45a/Trib1/Npm1	4	Up	WM vs. WS	F
GO_BP	GO:0050670	Regulation of lymphocyte proliferation	0.012545	Il1b/Cebpb/Cd24a/Cd44	4	Up	WM vs. WS	F
GO_BP	GO:0002683	Negative regulation of immune system process	0.0125848	H2-Aa/Cd74/Tbx21/Serpinb9	4	Down	WM vs. WS	F
GO_BP	GO:0032944	Regulation of mononuclear cell proliferation	0.0128647	Il1b/Cebpb/Cd24a/Cd44	4	Up	WM vs. WS	F
GO_BP	GO:0002696	Positive regulation of leukocyte activation	0.0139214	Ccl5/H2-Aa/Cd74/Tbx21	4	Down	WM vs. WS	F
GO_BP	GO:0010466	Negative regulation of peptidase activity	0.0146635	Ngp/Thbs1/Ltf/Cd44	4	Up	WM vs. WS	F
GO_BP	GO:0034976	Response to endoplasmic reticulum stress	0.0151587	Thbs1/Cebpb/Hspa5/Pdia6	4	Up	WM vs. WS	F
GO_BP	GO:0070663	Regulation of leukocyte proliferation	0.0153064	Il1b/Cebpb/Cd24a/Cd44	4	Up	WM vs. WS	F
GO_BP	GO:0050867	Positive regulation of cell activation	0.0154466	Ccl5/H2-Aa/Cd74/Tbx21	4	Down	WM vs. WS	F
GO_BP	GO:0051348	Negative regulation of transferase activity	0.0155345	Il1b/Gadd45a/Trib1/Npm1	4	Up	WM vs. WS	F
GO_BP	GO:0022409	Positive regulation of cell-cell adhesion	0.0161801	Il1b/Cd24a/Cd44/Gcnt2	4	Up	WM vs. WS	F
GO_BP	GO:0072593	Reactive oxygen species metabolic process	0.019725	Hbb-b1/Thbs1/Il1b/Gadd45a	4	Up	WM vs. WS	F
GO_BP	GO:0097193	Intrinsic apoptotic signaling pathway	0.020013	S100a9/S100a8/Cebpb/Cd44	4	Up	WM vs. WS	F
KEGG	mmu05152	Tuberculosis	0.0201665	Camp/Il1b/Cebpb/Cd14	4	Up	WM vs. WS	F
GO_BP	GO:1903037	Regulation of leukocyte cell-cell adhesion	0.0212901	Il1b/Cebpb/Cd24a/Cd44	4	Up	WM vs. WS	F
GO_BP	GO:0046651	Lymphocyte proliferation	0.0228927	Il1b/Cebpb/Cd24a/Cd44	4	Up	WM vs. WS	F
GO_BP	GO:0032943	Mononuclear cell proliferation	0.0231473	Il1b/Cebpb/Cd24a/Cd44	4	Up	WM vs. WS	F
GO_BP	GO:0050863	Regulation of T cell activation	0.023187	Il1b/Cebpb/Cd24a/Cd44	4	Up	WM vs. WS	F
GO_BP	GO:0048872	Homeostasis of number of cells	0.0245193	Hbb-b1/Hmgb2/Cd24a/Cd44	4	Up	WM vs. WS	F
KEGG	mmu05165	Human papillomavirus infection	0.0259215	H2-K1/Isg15/H2-D1/H2-Q4	4	Down	WM vs. WS	F
GO_BP	GO:0045862	Positive regulation of proteolysis	0.0276199	S100a9/S100a8/Il1b/Trib1	4	Up	WM vs. WS	F
GO_BP	GO:0070661	Leukocyte proliferation	0.0276199	Il1b/Cebpb/Cd24a/Cd44	4	Up	WM vs. WS	F
GO_BP	GO:0045861	Negative regulation of proteolysis	0.0282083	Ngp/Thbs1/Ltf/Cd44	4	Up	WM vs. WS	F
KEGG	mmu05417	Lipid and atherosclerosis	0.0306443	Il1b/Hspa5/Cd14/Cxcl2	4	Up	WM vs. WS	F
GO_BP	GO:0019221	Cytokine-mediated signaling pathway	0.0329273	Ifitm1/Il1b/Cd24a/Cxcl2	4	Up	WM vs. WS	F
GO_BP	GO:0044403	Symbiotic process	0.0339748	Camp/Ifitm1/Pabpc1/Ltf	4	Up	WM vs. WS	F
GO_BP	GO:0051346	Negative regulation of hydrolase activity	0.0401812	Ngp/Thbs1/Ltf/Cd44	4	Up	WM vs. WS	F
GO_BP	GO:0002791	Regulation of peptide secretion	0.0403342	S100a9/S100a8/Il1b/Cd14	4	Up	WM vs. WS	F
GO_BP	GO:0051090	Regulation of DNA-binding transcription factor activity	0.0420262	Il1b/Ltf/Trib1/Npm1	4	Up	WM vs. WS	F
GO_BP	GO:0070997	Neuron death	0.0420612	Il1b/Cebpb/Npm1/Cxcl2	4	Up	WM vs. WS	F
GO_MF	GO:0008047	Enzyme activator activity	0.0426349	Wfdc21/Alox5ap/Ltf/Cd24a	4	Up	WM vs. WS	F
GO_BP	GO:0050673	Epithelial cell proliferation	0.0464735	Thbs1/Cebpb/Hmgb2/Npm1	4	Up	WM vs. WS	F
GO_BP	GO:0051047	Positive regulation of secretion	0.0468194	S100a9/S100a8/Il1b/Cd14	4	Up	WM vs. WS	F
GO_MF	GO:0048018	Receptor ligand activity	0.0486578	Retnlg/Il1b/Hmgb2/Cxcl2	4	Up	WM vs. WS	F
GO_MF	GO:0042610	CD8 receptor binding	8.0126e-06	H2-K1/H2-D1/H2-Q4	3	Down	WM vs. WS	F
GO_MF	GO:0030881	Beta-2-microglobulin binding	8.0126e-06	H2-K1/H2-D1/H2-Q4	3	Down	WM vs. WS	F
GO_MF	GO:0046977	TAP binding	8.0126e-06	H2-K1/H2-D1/H2-Q4	3	Down	WM vs. WS	F
GO_MF	GO:0042608	T cell receptor binding	1.97279e-05	H2-K1/H2-D1/H2-Q4	3	Down	WM vs. WS	F
GO_MF	GO:0050544	Arachidonic acid binding	3.65466e-05	S100a9/S100a8/Alox5ap	3	Up	WM vs. WS	F
GO_MF	GO:0050542	Icosanoid binding	3.65466e-05	S100a9/S100a8/Alox5ap	3	Up	WM vs. WS	F
GO_MF	GO:0050543	Icosatetraenoic acid binding	3.65466e-05	S100a9/S100a8/Alox5ap	3	Up	WM vs. WS	F
GO_CC	GO:0005797	Golgi medial cisterna	3.78772e-05	H2-K1/H2-D1/H2-Q4	3	Down	WM vs. WS	F
GO_CC	GO:0030670	Phagocytic vesicle membrane	4.43743e-05	H2-K1/B2m/H2-D1	3	Down	WM vs. WS	F
GO_CC	GO:0070971	Endoplasmic reticulum exit site	7.01899e-05	H2-K1/H2-D1/H2-Q4	3	Down	WM vs. WS	F
GO_BP	GO:0002724	Regulation of T cell cytokine production	0.000103381	B2m/Tbx21/Rsad2	3	Down	WM vs. WS	F
GO_BP	GO:0002828	Regulation of type 2 immune response	0.000111932	Cd74/Tbx21/Rsad2	3	Down	WM vs. WS	F
GO_BP	GO:0002486	Antigen processing and presentation of endogenous peptide antigen via MHC class I via ER pathway, TAP-independent	0.000125005	H2-K1/H2-D1/H2-Q4	3	Down	WM vs. WS	F
GO_BP	GO:0002476	Antigen processing and presentation of endogenous peptide antigen via MHC class Ib	0.000127029	H2-K1/H2-D1/H2-Q4	3	Down	WM vs. WS	F
GO_BP	GO:0002484	Antigen processing and presentation of endogenous peptide antigen via MHC class I via ER pathway	0.000127029	H2-K1/H2-D1/H2-Q4	3	Down	WM vs. WS	F
GO_MF	GO:0030547	Receptor inhibitor activity	0.000142571	Ccl5/Ly6a/Ly6e	3	Down	WM vs. WS	F
GO_MF	GO:0036041	Long-chain fatty acid binding	0.000142749	S100a9/S100a8/Alox5ap	3	Up	WM vs. WS	F
GO_CC	GO:0030666	Endocytic vesicle membrane	0.000159037	H2-K1/B2m/H2-D1	3	Down	WM vs. WS	F
GO_BP	GO:0034116	Positive regulation of heterotypic cell-cell adhesion	0.000171464	Il1b/Cd44/Gcnt2	3	Up	WM vs. WS	F
GO_BP	GO:0042092	Type 2 immune response	0.000197929	Cd74/Tbx21/Rsad2	3	Down	WM vs. WS	F
GO_BP	GO:0002369	T cell cytokine production	0.000209767	B2m/Tbx21/Rsad2	3	Down	WM vs. WS	F
GO_CC	GO:0031985	Golgi cisterna	0.00031315	H2-K1/H2-D1/H2-Q4	3	Down	WM vs. WS	F
GO_BP	GO:0002544	Chronic inflammatory response	0.000329943	S100a9/Camp/Cebpb	3	Up	WM vs. WS	F
GO_BP	GO:0070229	Negative regulation of lymphocyte apoptotic process	0.00036438	Ccl5/Cd74/Serpinb9	3	Down	WM vs. WS	F
GO_MF	GO:0001530	Lipopolysaccharide binding	0.000390732	Camp/Ltf/Cd14	3	Up	WM vs. WS	F
GO_BP	GO:0002720	Positive regulation of cytokine production involved in immune response	0.000470595	B2m/Cd74/Rsad2	3	Down	WM vs. WS	F
GO_MF	GO:1901567	Fatty acid derivative binding	0.000563534	S100a9/S100a8/Alox5ap	3	Up	WM vs. WS	F
GO_BP	GO:0002523	Leukocyte migration involved in inflammatory response	0.000602777	S100a9/S100a8/Cd24a	3	Up	WM vs. WS	F
GO_BP	GO:0034114	Regulation of heterotypic cell-cell adhesion	0.000657824	Il1b/Cd44/Gcnt2	3	Up	WM vs. WS	F
GO_CC	GO:0005795	Golgi stack	0.00068462	H2-K1/H2-D1/H2-Q4	3	Down	WM vs. WS	F
GO_BP	GO:2000107	Negative regulation of leukocyte apoptotic process	0.00094075	Ccl5/Cd74/Serpinb9	3	Down	WM vs. WS	F
GO_CC	GO:0045335	Phagocytic vesicle	0.00117523	H2-K1/B2m/H2-D1	3	Down	WM vs. WS	F
GO_BP	GO:0070228	Regulation of lymphocyte apoptotic process	0.00126085	Ccl5/Cd74/Serpinb9	3	Down	WM vs. WS	F
GO_MF	GO:0005504	Fatty acid binding	0.00155395	S100a9/S100a8/Alox5ap	3	Up	WM vs. WS	F
GO_BP	GO:0014002	Astrocyte development	0.00205815	S100a9/S100a8/Il1b	3	Up	WM vs. WS	F
GO_BP	GO:0070227	Lymphocyte apoptotic process	0.00237266	Ccl5/Cd74/Serpinb9	3	Down	WM vs. WS	F
GO_BP	GO:0045639	Positive regulation of myeloid cell differentiation	0.00273913	Ccl5/Isg15/Cd74	3	Down	WM vs. WS	F
GO_BP	GO:2000106	Regulation of leukocyte apoptotic process	0.00285615	Ccl5/Cd74/Serpinb9	3	Down	WM vs. WS	F
GO_BP	GO:0050868	Negative regulation of T cell activation	0.00369183	H2-Aa/Cd74/Tbx21	3	Down	WM vs. WS	F
GO_BP	GO:0032757	Positive regulation of interleukin-8 production	0.00441706	Camp/Il1b/Cd14	3	Up	WM vs. WS	F
GO_BP	GO:1903038	Negative regulation of leukocyte cell-cell adhesion	0.00451107	H2-Aa/Cd74/Tbx21	3	Down	WM vs. WS	F
GO_BP	GO:0034113	Heterotypic cell-cell adhesion	0.004565	Il1b/Cd44/Gcnt2	3	Up	WM vs. WS	F
GO_BP	GO:0071887	Leukocyte apoptotic process	0.00479434	Ccl5/Cd74/Serpinb9	3	Down	WM vs. WS	F
GO_CC	GO:0031225	Anchored component of membrane	0.00484503	Ly6a/Bst2/Ly6e	3	Down	WM vs. WS	F
GO_CC	GO:0030139	Endocytic vesicle	0.00484503	H2-K1/B2m/H2-D1	3	Down	WM vs. WS	F
GO_BP	GO:0031640	Killing of cells of other organism	0.00584401	Camp/Ltf/Cxcl2	3	Up	WM vs. WS	F
GO_BP	GO:0051250	Negative regulation of lymphocyte activation	0.00661822	H2-Aa/Cd74/Tbx21	3	Down	WM vs. WS	F
GO_BP	GO:0045580	Regulation of T cell differentiation	0.00667528	H2-Aa/Cd74/Tbx21	3	Down	WM vs. WS	F
GO_BP	GO:0032677	Regulation of interleukin-8 production	0.00724024	Camp/Il1b/Cd14	3	Up	WM vs. WS	F
GO_BP	GO:0042130	Negative regulation of T cell proliferation	0.00778931	Cebpb/Cd24a/Cd44	3	Up	WM vs. WS	F
GO_BP	GO:0032637	Interleukin-8 production	0.00801404	Camp/Il1b/Cd14	3	Up	WM vs. WS	F
GO_BP	GO:1903036	Positive regulation of response to wounding	0.00855332	S100a9/Thbs1/Cd24a	3	Up	WM vs. WS	F
GO_BP	GO:0010977	Negative regulation of neuron projection development	0.00870981	H2-K1/B2m/H2-D1	3	Down	WM vs. WS	F
GO_BP	GO:1902107	Positive regulation of leukocyte differentiation	0.00910665	Ccl5/H2-Aa/Cd74	3	Down	WM vs. WS	F
GO_BP	GO:0045088	Regulation of innate immune response	0.0091686	Zbp1/Cd74/Serpinb9	3	Down	WM vs. WS	F
GO_BP	GO:0002695	Negative regulation of leukocyte activation	0.00975851	H2-Aa/Cd74/Tbx21	3	Down	WM vs. WS	F
GO_BP	GO:0022408	Negative regulation of cell-cell adhesion	0.010037	H2-Aa/Cd74/Tbx21	3	Down	WM vs. WS	F
GO_BP	GO:0045619	Regulation of lymphocyte differentiation	0.010037	H2-Aa/Cd74/Tbx21	3	Down	WM vs. WS	F
GO_BP	GO:0048708	Astrocyte differentiation	0.0105136	S100a9/S100a8/Il1b	3	Up	WM vs. WS	F
GO_BP	GO:0050672	Negative regulation of lymphocyte proliferation	0.0105553	Cebpb/Cd24a/Cd44	3	Up	WM vs. WS	F
GO_BP	GO:0032945	Negative regulation of mononuclear cell proliferation	0.0105553	Cebpb/Cd24a/Cd44	3	Up	WM vs. WS	F
GO_BP	GO:0042770	Signal transduction in response to DNA damage	0.0105553	Gadd45a/Cd44/Npm1	3	Up	WM vs. WS	F
GO_BP	GO:2000117	Negative regulation of cysteine-type endopeptidase activity	0.0107702	Thbs1/Ltf/Cd44	3	Up	WM vs. WS	F
GO_BP	GO:0050870	Positive regulation of T cell activation	0.0108245	Ccl5/H2-Aa/Cd74	3	Down	WM vs. WS	F
KEGG	mmu05144	Malaria	0.0108454	Hbb-b1/Thbs1/Il1b	3	Up	WM vs. WS	F
KEGG	mmu05134	Legionellosis	0.0108454	Il1b/Cd14/Cxcl2	3	Up	WM vs. WS	F
GO_BP	GO:0070664	Negative regulation of leukocyte proliferation	0.0114545	Cebpb/Cd24a/Cd44	3	Up	WM vs. WS	F
GO_MF	GO:0047485	Protein N-terminus binding	0.0117018	Alox5ap/Gadd45a/Npm1	3	Up	WM vs. WS	F
GO_BP	GO:0031345	Negative regulation of cell projection organization	0.0118448	H2-K1/B2m/H2-D1	3	Down	WM vs. WS	F
GO_BP	GO:0045069	Regulation of viral genome replication	0.012032	Ifitm1/Pabpc1/Ltf	3	Up	WM vs. WS	F
GO_BP	GO:0120162	Positive regulation of cold-induced thermogenesis	0.012032	G0s2/Cebpb/Lcn2	3	Up	WM vs. WS	F
GO_BP	GO:0050866	Negative regulation of cell activation	0.0122423	H2-Aa/Cd74/Tbx21	3	Down	WM vs. WS	F
GO_MF	GO:0004866	Endopeptidase inhibitor activity	0.0129785	Bst2/Serpinb6b/Serpinb9	3	Down	WM vs. WS	F
GO_MF	GO:0030414	Peptidase inhibitor activity	0.0130377	Bst2/Serpinb6b/Serpinb9	3	Down	WM vs. WS	F
GO_MF	GO:0061135	Endopeptidase regulator activity	0.0130377	Bst2/Serpinb6b/Serpinb9	3	Down	WM vs. WS	F
GO_MF	GO:0005178	Integrin binding	0.0130479	Tgfbi/Thbs1/Il1b	3	Up	WM vs. WS	F
GO_BP	GO:1903039	Positive regulation of leukocyte cell-cell adhesion	0.0134087	Ccl5/H2-Aa/Cd74	3	Down	WM vs. WS	F
GO_CC	GO:0098791	Golgi apparatus subcompartment	0.0137469	H2-K1/H2-D1/H2-Q4	3	Down	WM vs. WS	F
GO_BP	GO:0006022	Aminoglycan metabolic process	0.0142827	Chil3/Il1b/Cd44	3	Up	WM vs. WS	F
GO_BP	GO:0050670	Regulation of lymphocyte proliferation	0.0148641	Ccl5/H2-Aa/Cd74	3	Down	WM vs. WS	F
GO_BP	GO:0032944	Regulation of mononuclear cell proliferation	0.0153038	Ccl5/H2-Aa/Cd74	3	Down	WM vs. WS	F
GO_BP	GO:2000379	Positive regulation of reactive oxygen species metabolic process	0.0155345	Thbs1/Il1b/Gadd45a	3	Up	WM vs. WS	F
GO_BP	GO:0019079	Viral genome replication	0.0155345	Ifitm1/Pabpc1/Ltf	3	Up	WM vs. WS	F
GO_BP	GO:0031398	Positive regulation of protein ubiquitination	0.0155345	Hspa5/Trib1/Npm1	3	Up	WM vs. WS	F
GO_BP	GO:0006986	Response to unfolded protein	0.0158646	Thbs1/Hspa5/Pdia6	3	Up	WM vs. WS	F
GO_BP	GO:0021782	Glial cell development	0.0161109	S100a9/S100a8/Il1b	3	Up	WM vs. WS	F
GO_BP	GO:0032680	Regulation of tumor necrosis factor production	0.0165318	Ltf/Cd24a/Cd14	3	Up	WM vs. WS	F
GO_BP	GO:0050829	Defense response to Gram-negative bacterium	0.0165318	Camp/Ltf/Hmgb2	3	Up	WM vs. WS	F
GO_BP	GO:0016525	Negative regulation of angiogenesis	0.0165318	Ngp/Thbs1/Gadd45a	3	Up	WM vs. WS	F
GO_BP	GO:0050868	Negative regulation of T cell activation	0.0165318	Cebpb/Cd24a/Cd44	3	Up	WM vs. WS	F
GO_BP	GO:1903555	Regulation of tumor necrosis factor superfamily cytokine production	0.0165318	Ltf/Cd24a/Cd14	3	Up	WM vs. WS	F
GO_CC	GO:0031984	Organelle subcompartment	0.0165582	H2-K1/H2-D1/H2-Q4	3	Down	WM vs. WS	F
GO_MF	GO:0061134	Peptidase regulator activity	0.0168144	Bst2/Serpinb6b/Serpinb9	3	Down	WM vs. WS	F
GO_BP	GO:0032640	Tumor necrosis factor production	0.0176881	Ltf/Cd24a/Cd14	3	Up	WM vs. WS	F
GO_BP	GO:2000181	Negative regulation of blood vessel morphogenesis	0.0176881	Ngp/Thbs1/Gadd45a	3	Up	WM vs. WS	F
GO_CC	GO:0030659	Cytoplasmic vesicle membrane	0.0180924	H2-K1/B2m/H2-D1	3	Down	WM vs. WS	F
GO_BP	GO:0071706	Tumor necrosis factor superfamily cytokine production	0.0182049	Ltf/Cd24a/Cd14	3	Up	WM vs. WS	F
GO_BP	GO:0070663	Regulation of leukocyte proliferation	0.018249	Ccl5/H2-Aa/Cd74	3	Down	WM vs. WS	F
GO_BP	GO:0044070	Regulation of anion transport	0.0195235	Thbs1/Il1b/Cebpb	3	Up	WM vs. WS	F
GO_BP	GO:1903038	Negative regulation of leukocyte cell-cell adhesion	0.019725	Cebpb/Cd24a/Cd44	3	Up	WM vs. WS	F
GO_BP	GO:0045665	Negative regulation of neuron differentiation	0.0197883	H2-K1/B2m/H2-D1	3	Down	WM vs. WS	F
GO_BP	GO:0035821	Modulation of process of other organism	0.0202296	S100a9/Camp/Ltf	3	Up	WM vs. WS	F
GO_BP	GO:1901343	Negative regulation of vasculature development	0.0203941	Ngp/Thbs1/Gadd45a	3	Up	WM vs. WS	F
GO_BP	GO:1903322	Positive regulation of protein modification by small protein conjugation or removal	0.0203941	Hspa5/Trib1/Npm1	3	Up	WM vs. WS	F
GO_BP	GO:0035966	Response to topologically incorrect protein	0.0207933	Thbs1/Hspa5/Pdia6	3	Up	WM vs. WS	F
GO_BP	GO:0022409	Positive regulation of cell-cell adhesion	0.0208047	Ccl5/H2-Aa/Cd74	3	Down	WM vs. WS	F
GO_BP	GO:0016052	Carbohydrate catabolic process	0.021068	Chil3/Pygl/Adpgk	3	Up	WM vs. WS	F
GO_CC	GO:0012506	Vesicle membrane	0.0212195	H2-K1/B2m/H2-D1	3	Down	WM vs. WS	F
GO_BP	GO:0106106	Cold-induced thermogenesis	0.0212901	G0s2/Cebpb/Lcn2	3	Up	WM vs. WS	F
GO_BP	GO:0120161	Regulation of cold-induced thermogenesis	0.0212901	G0s2/Cebpb/Lcn2	3	Up	WM vs. WS	F
GO_BP	GO:0051092	Positive regulation of NF-kappaB transcription factor activity	0.022312	Il1b/Ltf/Npm1	3	Up	WM vs. WS	F
GO_BP	GO:0034101	Erythrocyte homeostasis	0.0228927	Hbb-b1/Hmgb2/Cd24a	3	Up	WM vs. WS	F
GO_BP	GO:0031349	Positive regulation of defense response	0.0231363	Ccl5/Zbp1/Cd74	3	Down	WM vs. WS	F
GO_BP	GO:0050830	Defense response to Gram-positive bacterium	0.0231473	Camp/Ltf/Hmgb2	3	Up	WM vs. WS	F
GO_BP	GO:0002821	Positive regulation of adaptive immune response	0.0238592	Il1b/Cd24a/Cd44	3	Up	WM vs. WS	F
GO_BP	GO:0071222	Cellular response to lipopolysaccharide	0.0242999	Ccl5/B2m/Irf8	3	Down	WM vs. WS	F
GO_BP	GO:0032675	Regulation of interleukin-6 production	0.0243312	Il1b/Cebpb/Cd24a	3	Up	WM vs. WS	F
GO_BP	GO:0051250	Negative regulation of lymphocyte activation	0.0248729	Cebpb/Cd24a/Cd44	3	Up	WM vs. WS	F
GO_BP	GO:1903900	Regulation of viral life cycle	0.0250155	Ifitm1/Pabpc1/Ltf	3	Up	WM vs. WS	F
GO_BP	GO:1990845	Adaptive thermogenesis	0.0250155	G0s2/Cebpb/Lcn2	3	Up	WM vs. WS	F
KEGG	mmu05164	Influenza A	0.0252346	Ccl5/H2-Aa/Rsad2	3	Down	WM vs. WS	F
GO_BP	GO:0007162	Negative regulation of cell adhesion	0.0253351	H2-Aa/Cd74/Tbx21	3	Down	WM vs. WS	F
KEGG	mmu04218	Cellular senescence	0.0259215	H2-K1/H2-D1/H2-Q4	3	Down	WM vs. WS	F
GO_BP	GO:0071219	Cellular response to molecule of bacterial origin	0.0263918	Ccl5/B2m/Irf8	3	Down	WM vs. WS	F
GO_CC	GO:0043235	Receptor complex	0.0269857	B2m/Cd79a/Cd74	3	Down	WM vs. WS	F
GO_BP	GO:0046631	Alpha-beta T cell activation	0.0276337	Cebpb/Cd24a/Cd44	3	Up	WM vs. WS	F
GO_BP	GO:0032635	Interleukin-6 production	0.0277287	Il1b/Cebpb/Cd24a	3	Up	WM vs. WS	F
GO_BP	GO:2001242	Regulation of intrinsic apoptotic signaling pathway	0.0277287	S100a9/S100a8/Cd44	3	Up	WM vs. WS	F
GO_BP	GO:0007179	Transforming growth factor beta receptor signaling pathway	0.0282083	Thbs1/Hspa5/Gcnt2	3	Up	WM vs. WS	F
KEGG	mmu05146	Amoebiasis	0.0306443	Il1b/Cd14/Cxcl2	3	Up	WM vs. WS	F
GO_BP	GO:0071216	Cellular response to biotic stimulus	0.0319942	Ccl5/B2m/Irf8	3	Down	WM vs. WS	F
KEGG	mmu04668	TNF signaling pathway	0.0321921	Il1b/Cebpb/Cxcl2	3	Up	WM vs. WS	F
GO_BP	GO:0010951	Negative regulation of endopeptidase activity	0.0333583	Thbs1/Ltf/Cd44	3	Up	WM vs. WS	F
GO_BP	GO:0048872	Homeostasis of number of cells	0.0339542	B2m/Isg15/Cd74	3	Down	WM vs. WS	F
GO_BP	GO:1903034	Regulation of response to wounding	0.0343157	S100a9/Thbs1/Cd24a	3	Up	WM vs. WS	F
GO_BP	GO:0045766	Positive regulation of angiogenesis	0.0351679	Camp/Thbs1/Il1b	3	Up	WM vs. WS	F
GO_CC	GO:0000323	Lytic vacuole	0.0354766	Gzmb/H2-Aa/Cd74	3	Down	WM vs. WS	F
GO_CC	GO:0005764	Lysosome	0.0354766	Gzmb/H2-Aa/Cd74	3	Down	WM vs. WS	F
GO_BP	GO:0002695	Negative regulation of leukocyte activation	0.035504	Cebpb/Cd24a/Cd44	3	Up	WM vs. WS	F
GO_BP	GO:0050768	Negative regulation of neurogenesis	0.0355251	H2-K1/B2m/H2-D1	3	Down	WM vs. WS	F
GO_BP	GO:0022408	Negative regulation of cell-cell adhesion	0.036206	Cebpb/Cd24a/Cd44	3	Up	WM vs. WS	F
GO_BP	GO:0045619	Regulation of lymphocyte differentiation	0.036206	Il1b/Cd24a/Cd44	3	Up	WM vs. WS	F
GO_BP	GO:0043491	Protein kinase B signaling	0.0378891	Thbs1/Il1b/Gcnt2	3	Up	WM vs. WS	F
KEGG	mmu05167	Kaposi sarcoma-associated herpesvirus infection	0.0388013	H2-K1/H2-D1/H2-Q4	3	Down	WM vs. WS	F
GO_BP	GO:0001906	Cell killing	0.03889	Camp/Ltf/Cxcl2	3	Up	WM vs. WS	F
GO_BP	GO:0007254	JNK cascade	0.03889	Il1b/Gadd45a/Trib1	3	Up	WM vs. WS	F
GO_BP	GO:0050792	Regulation of viral process	0.0392382	Ifitm1/Pabpc1/Ltf	3	Up	WM vs. WS	F
GO_BP	GO:0050900	Leukocyte migration	0.0394008	Ccl5/Cd74/Tbx21	3	Down	WM vs. WS	F
GO_BP	GO:0051961	Negative regulation of nervous system development	0.040447	H2-K1/B2m/H2-D1	3	Down	WM vs. WS	F
GO_BP	GO:0032496	Response to lipopolysaccharide	0.0411252	Ccl5/B2m/Irf8	3	Down	WM vs. WS	F
GO_BP	GO:0031396	Regulation of protein ubiquitination	0.0411359	Hspa5/Trib1/Npm1	3	Up	WM vs. WS	F
GO_BP	GO:0019221	Cytokine-mediated signaling pathway	0.041199	Ccl5/Zbp1/Cd74	3	Down	WM vs. WS	F
GO_BP	GO:2000377	Regulation of reactive oxygen species metabolic process	0.0413503	Thbs1/Il1b/Gadd45a	3	Up	WM vs. WS	F
GO_BP	GO:0071560	Cellular response to transforming growth factor beta stimulus	0.0415094	Thbs1/Hspa5/Gcnt2	3	Up	WM vs. WS	F
GO_BP	GO:1904018	Positive regulation of vasculature development	0.0415094	Camp/Thbs1/Il1b	3	Up	WM vs. WS	F
GO_BP	GO:0050866	Negative regulation of cell activation	0.0420262	Cebpb/Cd24a/Cd44	3	Up	WM vs. WS	F
GO_BP	GO:0071559	Response to transforming growth factor beta	0.0425462	Thbs1/Hspa5/Gcnt2	3	Up	WM vs. WS	F
GO_BP	GO:0002819	Regulation of adaptive immune response	0.0427169	Il1b/Cd24a/Cd44	3	Up	WM vs. WS	F
GO_BP	GO:0070374	Positive regulation of ERK1 and ERK2 cascade	0.0437904	Il1b/Cd44/Gcnt2	3	Up	WM vs. WS	F
GO_BP	GO:0043903	Regulation of symbiotic process	0.0447146	Ifitm1/Pabpc1/Ltf	3	Up	WM vs. WS	F
GO_BP	GO:0002573	Myeloid leukocyte differentiation	0.0454457	Prtn3/Cebpb/Trib1	3	Up	WM vs. WS	F
GO_BP	GO:0010721	Negative regulation of cell development	0.0456009	H2-K1/B2m/H2-D1	3	Down	WM vs. WS	F
GO_BP	GO:0019058	Viral life cycle	0.0456117	Ifitm1/Pabpc1/Ltf	3	Up	WM vs. WS	F
GO_BP	GO:1903039	Positive regulation of leukocyte cell-cell adhesion	0.0456117	Il1b/Cd24a/Cd44	3	Up	WM vs. WS	F
GO_BP	GO:0002237	Response to molecule of bacterial origin	0.0456928	Ccl5/B2m/Irf8	3	Down	WM vs. WS	F
GO_BP	GO:0045637	Regulation of myeloid cell differentiation	0.0463697	Cebpb/Hmgb2/Trib1	3	Up	WM vs. WS	F
GO_BP	GO:1903708	Positive regulation of hemopoiesis	0.0463697	Il1b/Hmgb2/Trib1	3	Up	WM vs. WS	F
GO_BP	GO:0051346	Negative regulation of hydrolase activity	0.0467376	Gzma/Serpinb6b/Serpinb9	3	Down	WM vs. WS	F
GO_BP	GO:0002791	Regulation of peptide secretion	0.0468185	Ccl5/Cd74/Rsad2	3	Down	WM vs. WS	F
GO_BP	GO:0002793	Positive regulation of peptide secretion	0.0485432	S100a9/S100a8/Cd14	3	Up	WM vs. WS	F
GO_BP	GO:0042113	B cell activation	0.0486345	Cd79a/Cd74/Tbx21	3	Down	WM vs. WS	F
GO_MF	GO:1901681	Sulfur compound binding	0.0486578	Gsr/Thbs1/Ltf	3	Up	WM vs. WS	F
GO_BP	GO:2001234	Negative regulation of apoptotic signaling pathway	0.0487148	Il1b/Hmgb2/Cd44	3	Up	WM vs. WS	F
GO_BP	GO:0032103	Positive regulation of response to external stimulus	0.0487173	Ccl5/Zbp1/Cd74	3	Down	WM vs. WS	F
GO_MF	GO:0004857	Enzyme inhibitor activity	0.0495543	Bst2/Serpinb6b/Serpinb9	3	Down	WM vs. WS	F
GO_BP	GO:0045785	Positive regulation of cell adhesion	0.0497018	Ccl5/H2-Aa/Cd74	3	Down	WM vs. WS	F
KEGG	mmu04936	Alcoholic liver disease	0.0498813	Il1b/Cd14/Cxcl2	3	Up	WM vs. WS	F
KEGG	mmu04144	Endocytosis	0.0544226	H2-K1/H2-D1/H2-Q4	3	Down	WM vs. WS	F
GO_CC	GO:0071556	Integral component of lumenal side of endoplasmic reticulum membrane	0.00068462	H2-K1/H2-D1	2	Down	WM vs. WS	F
GO_CC	GO:0098553	Lumenal side of endoplasmic reticulum membrane	0.00068462	H2-K1/H2-D1	2	Down	WM vs. WS	F
GO_BP	GO:2000551	Regulation of T-helper 2 cell cytokine production	0.000739064	Tbx21/Rsad2	2	Down	WM vs. WS	F
GO_CC	GO:0098576	Lumenal side of membrane	0.00100345	H2-K1/H2-D1	2	Down	WM vs. WS	F
GO_BP	GO:2000343	Positive regulation of chemokine (C-X-C motif) ligand 2 production	0.00105004	Ccl5/Cd74	2	Down	WM vs. WS	F
GO_MF	GO:0030550	Acetylcholine receptor inhibitor activity	0.00128089	Ly6a/Ly6e	2	Down	WM vs. WS	F
GO_BP	GO:0035745	T-helper 2 cell cytokine production	0.00155105	Tbx21/Rsad2	2	Down	WM vs. WS	F
GO_BP	GO:0002830	Positive regulation of type 2 immune response	0.00167809	Cd74/Rsad2	2	Down	WM vs. WS	F
GO_BP	GO:0019886	Antigen processing and presentation of exogenous peptide antigen via MHC class II	0.00167809	H2-Aa/Cd74	2	Down	WM vs. WS	F
GO_BP	GO:0072567	Chemokine (C-X-C motif) ligand 2 production	0.00167809	Ccl5/Cd74	2	Down	WM vs. WS	F
GO_BP	GO:2000341	Regulation of chemokine (C-X-C motif) ligand 2 production	0.00167809	Ccl5/Cd74	2	Down	WM vs. WS	F
GO_MF	GO:0033130	Acetylcholine receptor binding	0.00209874	Ly6a/Ly6e	2	Down	WM vs. WS	F
GO_BP	GO:0002726	Positive regulation of T cell cytokine production	0.00229535	B2m/Rsad2	2	Down	WM vs. WS	F
GO_MF	GO:0030548	Acetylcholine receptor regulator activity	0.00235908	Ly6a/Ly6e	2	Down	WM vs. WS	F
GO_MF	GO:0099602	Neurotransmitter receptor regulator activity	0.00235908	Ly6a/Ly6e	2	Down	WM vs. WS	F
GO_BP	GO:0002495	Antigen processing and presentation of peptide antigen via MHC class II	0.00273913	H2-Aa/Cd74	2	Down	WM vs. WS	F
GO_MF	GO:0015037	Peptide disulfide oxidoreductase activity	0.00275189	Gsr/Pdia6	2	Up	WM vs. WS	F
GO_BP	GO:0002504	Antigen processing and presentation of peptide or polysaccharide antigen via MHC class II	0.00290968	H2-Aa/Cd74	2	Down	WM vs. WS	F
GO_MF	GO:0035325	Toll-like receptor binding	0.00328122	S100a9/S100a8	2	Up	WM vs. WS	F
GO_BP	GO:0035743	CD4-positive, alpha-beta T cell cytokine production	0.0034305	Tbx21/Rsad2	2	Down	WM vs. WS	F
GO_BP	GO:0070233	Negative regulation of T cell apoptotic process	0.00389604	Ccl5/Serpinb9	2	Down	WM vs. WS	F
GO_BP	GO:0019835	Cytolysis	0.0043755	Gzma/Gzmb	2	Down	WM vs. WS	F
GO_CC	GO:0005771	Multivesicular body	0.00484503	Cd79a/Cd74	2	Down	WM vs. WS	F
GO_BP	GO:0019732	Antifungal humoral response	0.00497006	Camp/Ltf	2	Up	WM vs. WS	F
GO_BP	GO:0095500	Acetylcholine receptor signaling pathway	0.00503839	Ly6a/Ly6e	2	Down	WM vs. WS	F
GO_MF	GO:0042287	MHC protein binding	0.00539883	H2-K1/Cd74	2	Down	WM vs. WS	F
GO_BP	GO:1905144	Response to acetylcholine	0.00555944	Ly6a/Ly6e	2	Down	WM vs. WS	F
GO_BP	GO:1905145	Cellular response to acetylcholine	0.00555944	Ly6a/Ly6e	2	Down	WM vs. WS	F
GO_BP	GO:0010998	Regulation of translational initiation by eIF2 alpha phosphorylation	0.00713373	Hbb-b1/Npm1	2	Up	WM vs. WS	F
GO_BP	GO:0036498	IRE1-mediated unfolded protein response	0.00759706	Hspa5/Pdia6	2	Up	WM vs. WS	F
GO_BP	GO:0043558	Regulation of translational initiation in response to stress	0.00759706	Hbb-b1/Npm1	2	Up	WM vs. WS	F
GO_BP	GO:0043368	Positive T cell selection	0.00775561	Cd74/Tbx21	2	Down	WM vs. WS	F
GO_BP	GO:0090594	Inflammatory response to wounding	0.00801404	Cd24a/Cd44	2	Up	WM vs. WS	F
GO_BP	GO:0018119	Peptidyl-cysteine S-nitrosylation	0.00856784	S100a9/S100a8	2	Up	WM vs. WS	F
GO_BP	GO:0042771	Intrinsic apoptotic signaling pathway in response to DNA damage by p53 class mediator	0.00870981	Shisa5/Cd74	2	Down	WM vs. WS	F
GO_BP	GO:0070232	Regulation of T cell apoptotic process	0.00870981	Ccl5/Serpinb9	2	Down	WM vs. WS	F
GO_BP	GO:0001961	Positive regulation of cytokine-mediated signaling pathway	0.00919428	Zbp1/Cd74	2	Down	WM vs. WS	F
GO_BP	GO:0034340	Response to type I interferon	0.00919428	Isg15/Zbp1	2	Down	WM vs. WS	F
GO_BP	GO:0017014	Protein nitrosylation	0.00925853	S100a9/S100a8	2	Up	WM vs. WS	F
GO_BP	GO:0002707	Negative regulation of lymphocyte mediated immunity	0.00943657	Tbx21/Serpinb9	2	Down	WM vs. WS	F
GO_BP	GO:0098926	Postsynaptic signal transduction	0.00943657	Ly6a/Ly6e	2	Down	WM vs. WS	F
GO_CC	GO:0034663	Endoplasmic reticulum chaperone complex	0.00968361	Hspa5/Pdia6	2	Up	WM vs. WS	F
GO_CC	GO:0042581	Specific granule	0.00968361	Camp/Ltf	2	Up	WM vs. WS	F
GO_BP	GO:0045581	Negative regulation of T cell differentiation	0.00968915	Cd74/Tbx21	2	Down	WM vs. WS	F
GO_BP	GO:0045646	Regulation of erythrocyte differentiation	0.0104916	B2m/Isg15	2	Down	WM vs. WS	F
GO_BP	GO:0071605	Monocyte chemotactic protein-1 production	0.0105553	Il1b/Cd24a	2	Up	WM vs. WS	F
GO_BP	GO:0071637	Regulation of monocyte chemotactic protein-1 production	0.0105553	Il1b/Cd24a	2	Up	WM vs. WS	F
GO_BP	GO:0032722	Positive regulation of chemokine production	0.0107343	Ccl5/Cd74	2	Down	WM vs. WS	F
GO_BP	GO:0060760	Positive regulation of response to cytokine stimulus	0.0107343	Zbp1/Cd74	2	Down	WM vs. WS	F
GO_BP	GO:0031664	Regulation of lipopolysaccharide-mediated signaling pathway	0.0107702	Ltf/Trib1	2	Up	WM vs. WS	F
GO_BP	GO:0043555	Regulation of translation in response to stress	0.0107702	Hbb-b1/Npm1	2	Up	WM vs. WS	F
GO_BP	GO:0000272	Polysaccharide catabolic process	0.0121429	Chil3/Pygl	2	Up	WM vs. WS	F
GO_BP	GO:0002704	Negative regulation of leukocyte mediated immunity	0.0124128	Tbx21/Serpinb9	2	Down	WM vs. WS	F
GO_BP	GO:0045620	Negative regulation of lymphocyte differentiation	0.0124128	Cd74/Tbx21	2	Down	WM vs. WS	F
GO_BP	GO:0045058	T cell selection	0.0125848	Cd74/Tbx21	2	Down	WM vs. WS	F
GO_BP	GO:0071622	Regulation of granulocyte chemotaxis	0.0125848	Ccl5/Cd74	2	Down	WM vs. WS	F
GO_BP	GO:0035456	Response to interferon-beta	0.0129008	Bst2/Xaf1	2	Down	WM vs. WS	F
GO_CC	GO:0031362	Anchored component of external side of plasma membrane	0.0135388	Cd24a/Cd14	2	Up	WM vs. WS	F
GO_CC	GO:0031233	Intrinsic component of external side of plasma membrane	0.0135388	Cd24a/Cd14	2	Up	WM vs. WS	F
GO_BP	GO:0070231	T cell apoptotic process	0.0135876	Ccl5/Serpinb9	2	Down	WM vs. WS	F
GO_MF	GO:0043621	Protein self-association	0.0139613	Ccl5/Rsad2	2	Down	WM vs. WS	F
GO_BP	GO:0030194	Positive regulation of blood coagulation	0.0154418	S100a9/Thbs1	2	Up	WM vs. WS	F
GO_BP	GO:0030212	Hyaluronan metabolic process	0.0154418	Il1b/Cd44	2	Up	WM vs. WS	F
GO_BP	GO:0032069	Regulation of nuclease activity	0.0154418	Hmgb2/Npm1	2	Up	WM vs. WS	F
GO_BP	GO:0045730	Respiratory burst	0.0154418	Cd24a/Jchain	2	Up	WM vs. WS	F
GO_BP	GO:1900048	Positive regulation of hemostasis	0.0154418	S100a9/Thbs1	2	Up	WM vs. WS	F
GO_BP	GO:0006026	Aminoglycan catabolic process	0.0155345	Chil3/Cd44	2	Up	WM vs. WS	F
GO_BP	GO:1900745	Positive regulation of p38MAPK cascade	0.0155345	Il1b/Gadd45a	2	Up	WM vs. WS	F
GO_BP	GO:2000178	Negative regulation of neural precursor cell proliferation	0.0155345	Il1b/Cd24a	2	Up	WM vs. WS	F
GO_BP	GO:0050820	Positive regulation of coagulation	0.0165318	S100a9/Thbs1	2	Up	WM vs. WS	F
GO_BP	GO:0002763	Positive regulation of myeloid leukocyte differentiation	0.0167586	Ccl5/Cd74	2	Down	WM vs. WS	F
GO_MF	GO:0015036	Disulfide oxidoreductase activity	0.0172276	Gsr/Pdia6	2	Up	WM vs. WS	F
GO_BP	GO:0002902	Regulation of B cell apoptotic process	0.0179647	Cd24a/Cd44	2	Up	WM vs. WS	F
GO_BP	GO:0032891	Negative regulation of organic acid transport	0.0187944	Thbs1/Il1b	2	Up	WM vs. WS	F
GO_BP	GO:0043537	Negative regulation of blood vessel endothelial cell migration	0.0194757	Thbs1/Gadd45a	2	Up	WM vs. WS	F
GO_BP	GO:0071634	Regulation of transforming growth factor beta production	0.0194757	Thbs1/Cd24a	2	Up	WM vs. WS	F
GO_BP	GO:2000108	Positive regulation of leukocyte apoptotic process	0.0194757	Cd24a/Cd44	2	Up	WM vs. WS	F
GO_BP	GO:0043516	Regulation of DNA damage response, signal transduction by p53 class mediator	0.0198515	Cd44/Npm1	2	Up	WM vs. WS	F
GO_BP	GO:0050832	Defense response to fungus	0.0198515	Camp/Ltf	2	Up	WM vs. WS	F
GO_BP	GO:0032642	Regulation of chemokine production	0.0198804	Ccl5/Cd74	2	Down	WM vs. WS	F
GO_BP	GO:0034142	Toll-like receptor 4 signaling pathway	0.0202296	Ltf/Cd14	2	Up	WM vs. WS	F
GO_BP	GO:0071604	Transforming growth factor beta production	0.0202296	Thbs1/Cd24a	2	Up	WM vs. WS	F
GO_BP	GO:2000191	Regulation of fatty acid transport	0.0202296	Thbs1/Il1b	2	Up	WM vs. WS	F
GO_BP	GO:0002675	Positive regulation of acute inflammatory response	0.0207559	Alox5ap/Il1b	2	Up	WM vs. WS	F
GO_BP	GO:0045047	Protein targeting to ER	0.0207559	Hspa5/Srp9	2	Up	WM vs. WS	F
GO_BP	GO:0072332	Intrinsic apoptotic signaling pathway by p53 class mediator	0.0211679	Shisa5/Cd74	2	Down	WM vs. WS	F
GO_BP	GO:0046640	Regulation of alpha-beta T cell proliferation	0.0212809	Cd24a/Cd44	2	Up	WM vs. WS	F
GO_BP	GO:0097028	Dendritic cell differentiation	0.0212809	Prtn3/Cebpb	2	Up	WM vs. WS	F
GO_BP	GO:0032602	Chemokine production	0.021552	Ccl5/Cd74	2	Down	WM vs. WS	F
GO_BP	GO:0071347	Cellular response to interleukin-1	0.0224757	Ccl5/Zbp1	2	Down	WM vs. WS	F
GO_BP	GO:0072599	Establishment of protein localization to endoplasmic reticulum	0.0231473	Hspa5/Srp9	2	Up	WM vs. WS	F
GO_BP	GO:1900744	Regulation of p38MAPK cascade	0.0231473	Il1b/Gadd45a	2	Up	WM vs. WS	F
GO_BP	GO:0051817	Modulation of process of other organism involved in symbiotic interaction	0.0238026	Ccl5/Serpinb9	2	Down	WM vs. WS	F
GO_BP	GO:0006509	Membrane protein ectodomain proteolysis	0.0238133	Prtn3/Il1b	2	Up	WM vs. WS	F
GO_BP	GO:0046633	Alpha-beta T cell proliferation	0.0238133	Cd24a/Cd44	2	Up	WM vs. WS	F
GO_BP	GO:0043367	CD4-positive, alpha-beta T cell differentiation	0.0241946	Tbx21/Rsad2	2	Down	WM vs. WS	F
GO_BP	GO:0001783	B cell apoptotic process	0.0243312	Cd24a/Cd44	2	Up	WM vs. WS	F
GO_BP	GO:1903792	Negative regulation of anion transport	0.0243312	Thbs1/Il1b	2	Up	WM vs. WS	F
GO_MF	GO:0001046	Core promoter sequence-specific DNA binding	0.0245063	Cebpb/Npm1	2	Up	WM vs. WS	F
GO_CC	GO:0005790	Smooth endoplasmic reticulum	0.025411	Hspa5/Pdia6	2	Up	WM vs. WS	F
KEGG	mmu05321	Inflammatory bowel disease	0.0259215	H2-Aa/Tbx21	2	Down	WM vs. WS	F
KEGG	mmu04623	Cytosolic DNA-sensing pathway	0.0259215	Ccl5/Zbp1	2	Down	WM vs. WS	F
GO_MF	GO:0004601	Peroxidase activity	0.0264599	Hbb-b1/Alox5ap	2	Up	WM vs. WS	F
GO_MF	GO:0004860	Protein kinase inhibitor activity	0.0264676	Trib1/Npm1	2	Up	WM vs. WS	F
GO_MF	GO:0016667	Oxidoreductase activity, acting on a sulfur group of donors	0.0274419	Gsr/Pdia6	2	Up	WM vs. WS	F
GO_BP	GO:0010718	Positive regulation of epithelial to mesenchymal transition	0.0276337	Il1b/Gcnt2	2	Up	WM vs. WS	F
GO_BP	GO:0033077	T cell differentiation in thymus	0.0280684	B2m/Cd74	2	Down	WM vs. WS	F
GO_BP	GO:0038066	P38MAPK cascade	0.0282083	Il1b/Gadd45a	2	Up	WM vs. WS	F
GO_MF	GO:0016684	Oxidoreductase activity, acting on peroxide as acceptor	0.0284121	Hbb-b1/Alox5ap	2	Up	WM vs. WS	F
GO_MF	GO:0019210	Kinase inhibitor activity	0.0284295	Trib1/Npm1	2	Up	WM vs. WS	F
GO_BP	GO:1902041	Regulation of extrinsic apoptotic signaling pathway via death domain receptors	0.028973	Thbs1/Hmgb2	2	Up	WM vs. WS	F
GO_MF	GO:0050840	Extracellular matrix binding	0.0293929	Tgfbi/Thbs1	2	Up	WM vs. WS	F
GO_BP	GO:0002690	Positive regulation of leukocyte chemotaxis	0.0294671	Ccl5/Cd74	2	Down	WM vs. WS	F
GO_BP	GO:0070555	Response to interleukin-1	0.0294671	Ccl5/Zbp1	2	Down	WM vs. WS	F
GO_BP	GO:0018198	Peptidyl-cysteine modification	0.0299764	S100a9/S100a8	2	Up	WM vs. WS	F
KEGG	mmu03060	Protein export	0.0306443	Hspa5/Srp9	2	Up	WM vs. WS	F
GO_BP	GO:0030593	Neutrophil chemotaxis	0.0310777	Ccl5/Cd74	2	Down	WM vs. WS	F
GO_BP	GO:0009620	Response to fungus	0.0320143	Camp/Ltf	2	Up	WM vs. WS	F
GO_BP	GO:0032481	Positive regulation of type I interferon production	0.0320143	Hmgb2/Cd14	2	Up	WM vs. WS	F
GO_BP	GO:0045582	Positive regulation of T cell differentiation	0.0325098	H2-Aa/Cd74	2	Down	WM vs. WS	F
GO_BP	GO:0072676	Lymphocyte migration	0.0329207	Ccl5/Tbx21	2	Down	WM vs. WS	F
GO_BP	GO:0010596	Negative regulation of endothelial cell migration	0.0329273	Thbs1/Gadd45a	2	Up	WM vs. WS	F
GO_BP	GO:1902106	Negative regulation of leukocyte differentiation	0.0333318	Cd74/Tbx21	2	Down	WM vs. WS	F
GO_BP	GO:0046456	Icosanoid biosynthetic process	0.0337193	Alox5ap/Il1b	2	Up	WM vs. WS	F
GO_BP	GO:0035710	CD4-positive, alpha-beta T cell activation	0.0341544	Tbx21/Rsad2	2	Down	WM vs. WS	F
GO_BP	GO:0002673	Regulation of acute inflammatory response	0.0342053	Alox5ap/Il1b	2	Up	WM vs. WS	F
GO_BP	GO:0006826	Iron ion transport	0.0342053	Ltf/Lcn2	2	Up	WM vs. WS	F
GO_BP	GO:0033619	Membrane protein proteolysis	0.0342053	Prtn3/Il1b	2	Up	WM vs. WS	F
GO_BP	GO:0001959	Regulation of cytokine-mediated signaling pathway	0.035605	Zbp1/Cd74	2	Down	WM vs. WS	F
GO_BP	GO:0002526	Acute inflammatory response	0.0358009	Ccl5/Serpinb9	2	Down	WM vs. WS	F
GO_BP	GO:0045089	Positive regulation of innate immune response	0.0358009	Zbp1/Cd74	2	Down	WM vs. WS	F
GO_BP	GO:0071622	Regulation of granulocyte chemotaxis	0.0359124	Thbs1/Il1b	2	Up	WM vs. WS	F
GO_BP	GO:0035690	Cellular response to drug	0.036206	Il1b/Rnf149	2	Up	WM vs. WS	F
GO_BP	GO:0045071	Negative regulation of viral genome replication	0.036206	Ifitm1/Ltf	2	Up	WM vs. WS	F
GO_BP	GO:0051703	Intraspecies interaction between organisms	0.036206	Il1b/Ltf	2	Up	WM vs. WS	F
GO_BP	GO:0008630	Intrinsic apoptotic signaling pathway in response to DNA damage	0.0362128	Shisa5/Cd74	2	Down	WM vs. WS	F
GO_MF	GO:0004869	Cysteine-type endopeptidase inhibitor activity	0.0362241	Ngp/Ltf	2	Up	WM vs. WS	F
GO_MF	GO:0005518	Collagen binding	0.0371614	Tgfbi/Thbs1	2	Up	WM vs. WS	F
GO_BP	GO:0032649	Regulation of interferon-gamma production	0.0374486	Isg15/Irf8	2	Down	WM vs. WS	F
GO_BP	GO:0042100	B cell proliferation	0.0374486	Cd79a/Cd74	2	Down	WM vs. WS	F
GO_BP	GO:0071346	Cellular response to interferon-gamma	0.0374486	Ccl5/Irf8	2	Down	WM vs. WS	F
GO_BP	GO:0090303	Positive regulation of wound healing	0.0380997	S100a9/Thbs1	2	Up	WM vs. WS	F
GO_BP	GO:2001238	Positive regulation of extrinsic apoptotic signaling pathway	0.0380997	G0s2/Thbs1	2	Up	WM vs. WS	F
GO_BP	GO:0002792	Negative regulation of peptide secretion	0.0384963	Cd74/Rsad2	2	Down	WM vs. WS	F
GO_BP	GO:0002286	T cell activation involved in immune response	0.0386845	Cd74/Tbx21	2	Down	WM vs. WS	F
GO_BP	GO:0045621	Positive regulation of lymphocyte differentiation	0.0386845	H2-Aa/Cd74	2	Down	WM vs. WS	F
GO_BP	GO:0006446	Regulation of translational initiation	0.03889	Hbb-b1/Npm1	2	Up	WM vs. WS	F
GO_BP	GO:0010812	Negative regulation of cell-substrate adhesion	0.03889	Thbs1/Gcnt2	2	Up	WM vs. WS	F
GO_BP	GO:0046632	Alpha-beta T cell differentiation	0.0390964	Tbx21/Rsad2	2	Down	WM vs. WS	F
GO_BP	GO:0060759	Regulation of response to cytokine stimulus	0.0394008	Zbp1/Cd74	2	Down	WM vs. WS	F
GO_BP	GO:0030330	DNA damage response, signal transduction by p53 class mediator	0.0394254	Cd44/Npm1	2	Up	WM vs. WS	F
GO_BP	GO:0002688	Regulation of leukocyte chemotaxis	0.0403321	Ccl5/Cd74	2	Down	WM vs. WS	F
GO_CC	GO:0098802	Plasma membrane signaling receptor complex	0.040391	B2m/Cd79a	2	Down	WM vs. WS	F
GO_BP	GO:1903510	Mucopolysaccharide metabolic process	0.0411359	Il1b/Cd44	2	Up	WM vs. WS	F
GO_BP	GO:1990266	Neutrophil migration	0.0413375	Ccl5/Cd74	2	Down	WM vs. WS	F
GO_BP	GO:0045454	Cell redox homeostasis	0.0415986	Gsr/Pdia6	2	Up	WM vs. WS	F
GO_BP	GO:0070972	Protein localization to endoplasmic reticulum	0.0420612	Hspa5/Srp9	2	Up	WM vs. WS	F
GO_BP	GO:0071621	Granulocyte chemotaxis	0.0423901	Ccl5/Cd74	2	Down	WM vs. WS	F
KEGG	mmu05323	Rheumatoid arthritis	0.0426516	Ccl5/H2-Aa	2	Down	WM vs. WS	F
KEGG	mmu04658	Th1 and Th2 cell differentiation	0.0426516	H2-Aa/Tbx21	2	Down	WM vs. WS	F
GO_BP	GO:1901570	Fatty acid derivative biosynthetic process	0.0427169	Alox5ap/Il1b	2	Up	WM vs. WS	F
KEGG	mmu05143	African trypanosomiasis	0.042964	Hbb-b1/Il1b	2	Up	WM vs. WS	F
GO_BP	GO:0032609	Interferon-gamma production	0.0434487	Isg15/Irf8	2	Down	WM vs. WS	F
GO_BP	GO:0030968	Endoplasmic reticulum unfolded protein response	0.0435665	Hspa5/Pdia6	2	Up	WM vs. WS	F
GO_BP	GO:2001244	Positive regulation of intrinsic apoptotic signaling pathway	0.0435665	S100a9/S100a8	2	Up	WM vs. WS	F
GO_BP	GO:0002761	Regulation of myeloid leukocyte differentiation	0.04517	Ccl5/Cd74	2	Down	WM vs. WS	F
GO_BP	GO:0045669	Positive regulation of osteoblast differentiation	0.0454457	Ltf/Cebpb	2	Up	WM vs. WS	F
GO_BP	GO:0002698	Negative regulation of immune effector process	0.0456928	Tbx21/Serpinb9	2	Down	WM vs. WS	F
GO_BP	GO:0051701	Interaction with host	0.0456928	Cd74/Serpinb9	2	Down	WM vs. WS	F
GO_BP	GO:0072331	Signal transduction by p53 class mediator	0.0456928	Shisa5/Cd74	2	Down	WM vs. WS	F
GO_BP	GO:0035821	Modulation of process of other organism	0.0456928	Ccl5/Serpinb9	2	Down	WM vs. WS	F
GO_BP	GO:0030218	Erythrocyte differentiation	0.0456928	B2m/Isg15	2	Down	WM vs. WS	F
GO_BP	GO:0050671	Positive regulation of lymphocyte proliferation	0.0456928	Ccl5/Cd74	2	Down	WM vs. WS	F
GO_BP	GO:0002437	Inflammatory response to antigenic stimulus	0.0457202	Hmgb2/Cd24a	2	Up	WM vs. WS	F
GO_BP	GO:1901796	Regulation of signal transduction by p53 class mediator	0.0457202	Cd44/Npm1	2	Up	WM vs. WS	F
GO_MF	GO:0004867	Serine-type endopeptidase inhibitor activity	0.0460166	Serpinb6b/Serpinb9	2	Down	WM vs. WS	F
GO_BP	GO:0010633	Negative regulation of epithelial cell migration	0.0463697	Thbs1/Gadd45a	2	Up	WM vs. WS	F
GO_BP	GO:0032946	Positive regulation of mononuclear cell proliferation	0.046475	Ccl5/Cd74	2	Down	WM vs. WS	F
GO_BP	GO:0002711	Positive regulation of T cell mediated immunity	0.0468194	Il1b/Cd24a	2	Up	WM vs. WS	F
GO_BP	GO:1903793	Positive regulation of anion transport	0.0468194	Il1b/Cebpb	2	Up	WM vs. WS	F
GO_MF	GO:0030295	Protein kinase activator activity	0.0472358	Ltf/Cd24a	2	Up	WM vs. WS	F
GO_MF	GO:0051082	Unfolded protein binding	0.0472358	Hspa5/Npm1	2	Up	WM vs. WS	F
GO_BP	GO:0002227	Innate immune response in mucosa	0.0478647	Camp/Ltf	2	Up	WM vs. WS	F
GO_MF	GO:0048306	Calcium-dependent protein binding	0.0486578	S100a9/S100a8	2	Up	WM vs. WS	F
GO_MF	GO:0019209	Kinase activator activity	0.0486578	Ltf/Cd24a	2	Up	WM vs. WS	F
GO_BP	GO:0032642	Regulation of chemokine production	0.0487123	Il1b/Cd24a	2	Up	WM vs. WS	F
GO_BP	GO:0034101	Erythrocyte homeostasis	0.0489519	B2m/Isg15	2	Down	WM vs. WS	F
GO_BP	GO:0050921	Positive regulation of chemotaxis	0.0489519	Ccl5/Cd74	2	Down	WM vs. WS	F
GO_BP	GO:0050729	Positive regulation of inflammatory response	0.0489519	Ccl5/Zbp1	2	Down	WM vs. WS	F
GO_BP	GO:0070665	Positive regulation of leukocyte proliferation	0.0489519	Ccl5/Cd74	2	Down	WM vs. WS	F
GO_BP	GO:0006919	Activation of cysteine-type endopeptidase activity involved in apoptotic process	0.0495606	S100a9/S100a8	2	Up	WM vs. WS	F
GO_BP	GO:0002833	Positive regulation of response to biotic stimulus	0.0497018	Zbp1/Cd74	2	Down	WM vs. WS	F
GO_BP	GO:0006457	Protein folding	0.0497018	B2m/Cd74	2	Down	WM vs. WS	F
GO_BP	GO:0097530	Granulocyte migration	0.0497018	Ccl5/Cd74	2	Down	WM vs. WS	F
GO_BP	GO:0002687	Positive regulation of leukocyte migration	0.0497018	Ccl5/Cd74	2	Down	WM vs. WS	F
GO_BP	GO:1903707	Negative regulation of hemopoiesis	0.0497018	Cd74/Tbx21	2	Down	WM vs. WS	F
GO_BP	GO:0050777	Negative regulation of immune response	0.0497018	Tbx21/Serpinb9	2	Down	WM vs. WS	F
KEGG	mmu05146	Amoebiasis	0.0544226	Serpinb6b/Serpinb9	2	Down	WM vs. WS	F
GO_BP	GO:0008626	Granzyme-mediated apoptotic signaling pathway	0.0456928	Gzmb	1	Down	WM vs. WS	F
GO_BP	GO:0010940	Positive regulation of necrotic cell death	0.0456928	Zbp1	1	Down	WM vs. WS	F
GO_BP	GO:0031620	Regulation of fever generation	0.0456928	Ccl5	1	Down	WM vs. WS	F
GO_BP	GO:0046598	Positive regulation of viral entry into host cell	0.0456928	Cd74	1	Down	WM vs. WS	F
GO_BP	GO:0060907	Positive regulation of macrophage cytokine production	0.0456928	Cd74	1	Down	WM vs. WS	F
GO_BP	GO:0075294	Positive regulation by symbiont of entry into host	0.0456928	Cd74	1	Down	WM vs. WS	F
GO_BP	GO:0140507	Granzyme-mediated programmed cell death signaling pathway	0.0456928	Gzmb	1	Down	WM vs. WS	F
GO_BP	GO:1900122	Positive regulation of receptor binding	0.0456928	B2m	1	Down	WM vs. WS	F
GO_BP	GO:2000109	Regulation of macrophage apoptotic process	0.0456928	Ccl5	1	Down	WM vs. WS	F
GO_BP	GO:2000774	Positive regulation of cellular senescence	0.0456928	B2m	1	Down	WM vs. WS	F
GO_BP	GO:0002468	Dendritic cell antigen processing and presentation	0.0480904	Cd74	1	Down	WM vs. WS	F
GO_BP	GO:0002579	Positive regulation of antigen processing and presentation	0.0480904	Cd74	1	Down	WM vs. WS	F
GO_BP	GO:0071888	Macrophage apoptotic process	0.0480904	Ccl5	1	Down	WM vs. WS	F
GO_BP	GO:1902166	Negative regulation of intrinsic apoptotic signaling pathway in response to DNA damage by p53 class mediator	0.0480904	Cd74	1	Down	WM vs. WS	F
GO_BP	GO:2000320	Negative regulation of T-helper 17 cell differentiation	0.0480904	Tbx21	1	Down	WM vs. WS	F
GO_BP	GO:2001280	Positive regulation of unsaturated fatty acid biosynthetic process	0.0480904	Cd74	1	Down	WM vs. WS	F
GO_BP	GO:0031392	Regulation of prostaglandin biosynthetic process	0.0489519	Cd74	1	Down	WM vs. WS	F
GO_BP	GO:0033632	Regulation of cell-cell adhesion mediated by integrin	0.0489519	Ccl5	1	Down	WM vs. WS	F
GO_BP	GO:0043922	Negative regulation by host of viral transcription	0.0489519	Ccl5	1	Down	WM vs. WS	F
GO_BP	GO:0044766	Multi-organism transport	0.0489519	Bst2	1	Down	WM vs. WS	F
GO_BP	GO:0046794	Transport of virus	0.0489519	Bst2	1	Down	WM vs. WS	F
GO_BP	GO:0048241	Epinephrine transport	0.0489519	Ly6e	1	Down	WM vs. WS	F
GO_BP	GO:0090343	Positive regulation of cell aging	0.0489519	B2m	1	Down	WM vs. WS	F
GO_BP	GO:1902579	Multi-organism localization	0.0489519	Bst2	1	Down	WM vs. WS	F
GO_BP	GO:2000317	Negative regulation of T-helper 17 type immune response	0.0489519	Tbx21	1	Down	WM vs. WS	F
GO_MF	GO:0060229	Lipase activator activity	0.0495543	Ccl5	1	Down	WM vs. WS	F
GO_MF	GO:0023023	MHC protein complex binding	0.0495543	Cd74	1	Down	WM vs. WS	F
GO_MF	GO:0031386	Protein tag	0.0495543	Isg15	1	Down	WM vs. WS	F
GO_BP	GO:0001660	Fever generation	0.0497018	Ccl5	1	Down	WM vs. WS	F
GO_BP	GO:0002551	Mast cell chemotaxis	0.0497018	Ccl5	1	Down	WM vs. WS	F
GO_BP	GO:0031269	Pseudopodium assembly	0.0497018	Ccl5	1	Down	WM vs. WS	F
GO_BP	GO:0031652	Positive regulation of heat generation	0.0497018	Ccl5	1	Down	WM vs. WS	F
GO_BP	GO:0048304	Positive regulation of isotype switching to IgG isotypes	0.0497018	Tbx21	1	Down	WM vs. WS	F
GO_BP	GO:0060340	Positive regulation of type I interferon-mediated signaling pathway	0.0497018	Zbp1	1	Down	WM vs. WS	F
GO_BP	GO:0071281	Cellular response to iron ion	0.0497018	B2m	1	Down	WM vs. WS	F
GO_BP	GO:0072540	T-helper 17 cell lineage commitment	0.0497018	Tbx21	1	Down	WM vs. WS	F
GO_CC	GO:0005840	Ribosome	4.07035e-53	Uba52/Rpl32/Rpl19/Rpl13/Rplp0/Rps3/Rps16/Rps23/Rpl17/Rps19/Rpl18/Rps11/Rpl15/Rpl21/Rpl35/Rps18/Rpl10/Rpl10a/Rpl6/Rpl23a/Rps2/Rpl27a/Rps4x/Rps25/Rpl14/Rpl4/Rpl37rt/Rps5/Rps15/Rpl8/Rpl26/Rps6/Fau/Rps13/Rps24/Rps3a1/Rps20/Rpl7/Rps8/Eif3h/Rpl22l1/Rpl5/Btf3/Rps10/Mrpl23/Ndufa7/Mrpl24/Mrps16/Mrps24/Aurkaip1/Mrpl54/Mrps26/Mrps14/Gadd45gip1/Mrpl21/Mrps23/Mrpl57	57	Up	DM vs. WM	F
GO_MF	GO:0003735	Structural constituent of ribosome	1.0107e-54	Rpl32/Rpl19/Rpl13/Rplp0/Rps3/Rps16/Rps23/Rpl17/Rps19/Rpl18/Rps11/Rpl15/Rpl21/Rpl35/Rps18/Rpl10/Rpl10a/Rpl6/Rpl23a/Rps2/Rpl27a/Rps4x/Rps25/Rpl14/Rpl4/Rpl37rt/Rps5/Rps15/Rpl8/Rpl26/Rps6/Fau/Rps13/Rps24/Rps3a1/Rps20/Rpl7/Rps8/Rpl22l1/Rpl5/Rps10/Mrpl23/Ndufa7/Mrpl24/Mrps16/Mrps24/Mrpl54/Mrps14/Mrpl21/Mrps23/Mrpl57	51	Up	DM vs. WM	F
KEGG	mmu03010	Ribosome	3.18653e-43	Uba52/Rpl32/Rpl19/Rpl13/Rplp0/Rps3/Rpl34-ps1/Rps16/Rps23/Rpl17/Rps19/Rpl18/Rps27rt/Rps11/Rpl15/Rpl31-ps12/Rpl21/Rpl35/Rps18/Rpl10/Rpl10a/Rpl6/Rpl23a/Rps2/Rpl27a/Rps4x/Rps25/Rpl14/Rpl4/Rpl37rt/Rps5/Rps15/Rpl8/Rpl26/Rps6/Fau/Rps13/Rps24/Rps3a1/Rps20/Rpl7/Rps8/Rpl22l1/Rpl36al/Rpl5/Rps10/Mrpl23/Mrpl24/Mrps16/Mrps14/Mrpl21	51	Up	DM vs. WM	F
GO_CC	GO:0044391	Ribosomal subunit	2.15503e-47	Uba52/Rpl32/Rpl19/Rpl13/Rplp0/Rps3/Rps16/Rps23/Rpl17/Rps19/Rpl18/Rps11/Rpl15/Rpl21/Rpl35/Rps18/Rpl10/Rpl10a/Rpl6/Rpl23a/Rps2/Rpl27a/Rps4x/Rps25/Rpl14/Rpl4/Rps5/Rps15/Rpl8/Rpl26/Rps6/Fau/Rps13/Rps24/Rps3a1/Rps20/Rpl7/Rps8/Rpl5/Rps10/Mrpl23/Mrpl24/Mrps16/Mrps24/Mrpl54/Mrps26/Mrps14/Mrpl21/Mrps23/Mrpl57	50	Up	DM vs. WM	F
KEGG	mmu05171	Coronavirus disease - COVID-19	7.33116e-30	Uba52/Rpl32/Rpl19/Rpl13/Rplp0/Rps3/Rpl34-ps1/Rps16/Rps23/Rpl17/Rps19/Rpl18/Rps27rt/Rps11/Rpl15/Rpl31-ps12/Rpl21/Rpl35/Rps18/Rpl10/Rpl10a/Rpl6/Rpl23a/Rps2/Rpl27a/Rps4x/Rps25/Rpl14/Rpl4/Rpl37rt/Rps5/Rps15/Rpl8/Rpl26/Rps6/Fau/Rps13/Rps24/Rps3a1/Rps20/Rpl7/Rps8/Rpl22l1/Rpl36al/Rpl5/Rps10	46	Up	DM vs. WM	F
GO_CC	GO:0022626	Cytosolic ribosome	4.84099e-44	Uba52/Rpl32/Rpl19/Rpl13/Rplp0/Rps3/Rps16/Rps23/Rpl17/Rps19/Rpl18/Rps11/Rpl15/Rpl21/Rpl35/Rps18/Rpl10/Rpl10a/Rpl6/Rpl23a/Rps2/Rpl27a/Rps4x/Rps25/Rpl14/Rpl4/Rps5/Rps15/Rpl8/Rpl26/Rps6/Fau/Rps13/Rps24/Rps3a1/Rps20/Rpl7/Rps8/Rpl5/Rps10	40	Up	DM vs. WM	F
GO_CC	GO:0019866	Organelle inner membrane	7.92764e-13	Rps3/Cox8a/Emd/Dnajc15/Atp5b/Cox7b/Ndufa6/Atp5g1/Cox6b1/Cox5b/Atp5d/Ndufb5/Tomm22/Slc25a4/Ndufa13/Higd2a/Uqcr10/Uqcrfs1/Smdt1/Ndufs4/Timm23/Hsd17b10/Ifi27/Mpc2/Ndufa7/Grpel1/Ndufa12/Ndufa1/Chchd3/Ndufa8/Cyc1/Uqcc2/Cox20	33	Up	DM vs. WM	F
KEGG	mmu05022	Pathways of neurodegeneration - multiple diseases	9.442e-09	Uba52/Ubb/Cox8a/Psmb1/Atp5b/Cox7b/Ndufa6/Atp5g1/Cox6b1/Cox5b/Atp5d/Ndufb5/Cycs/Park7/Map1lc3b/Slc25a4/Ndufa13/Uqcr10/Uqcrfs1/Psmb2/Csnk2b/Ndufs4/Hsd17b10/Ndufa7/Psma7/Ndufa12/Ndufa1/Dctn3/Tuba1a/Ndufa8/Cyc1/Psma5/Psmb3	33	Up	DM vs. WM	F
GO_CC	GO:0098798	Mitochondrial protein complex	1.40137e-18	Dnajc15/Atp5b/Ndufa6/Atp5g1/Atp5d/Ndufb5/Tomm22/Ndufa13/Uqcr10/Uqcrfs1/Mrpl23/Smdt1/Ndufs4/Timm23/Hsd17b10/Ndufa7/Mrpl24/Mrps16/Mrps24/Grpel1/Mrpl54/Ndufa12/Mrps26/Ndufa1/Mrps14/Chchd3/Ndufa8/Cyc1/Mrpl21/Mrps23/Mrpl57	31	Up	DM vs. WM	F
GO_CC	GO:0005743	Mitochondrial inner membrane	1.87131e-12	Rps3/Cox8a/Dnajc15/Atp5b/Cox7b/Ndufa6/Atp5g1/Cox6b1/Cox5b/Atp5d/Ndufb5/Tomm22/Slc25a4/Ndufa13/Higd2a/Uqcr10/Uqcrfs1/Smdt1/Ndufs4/Timm23/Hsd17b10/Mpc2/Ndufa7/Grpel1/Ndufa12/Ndufa1/Chchd3/Ndufa8/Cyc1/Uqcc2/Cox20	31	Up	DM vs. WM	F
KEGG	mmu05010	Alzheimer disease	1.20815e-09	Cox8a/Psmb1/Atp5b/Psenen/Cox7b/Ndufa6/Atp5g1/Cox6b1/Cox5b/Gapdh/Atp5d/Ndufb5/Apoe/Cycs/Slc25a4/Ndufa13/Uqcr10/Uqcrfs1/Psmb2/Csnk2b/Ndufs4/Hsd17b10/Ndufa7/Psma7/Ndufa12/Ndufa1/Tuba1a/Ndufa8/Cyc1/Psma5/Psmb3	31	Up	DM vs. WM	F
KEGG	mmu05012	Parkinson disease	8.80812e-13	Uba52/Ubb/Cox8a/Psmb1/Atp5b/Cox7b/Ndufa6/Gnas/Atp5g1/Cox6b1/Cox5b/Atp5d/Ndufb5/Cycs/Park7/Slc25a4/Ndufa13/Uqcr10/Uqcrfs1/Psmb2/Ndufs4/Ndufa7/Psma7/Ndufa12/Ndufa1/Tuba1a/Ndufa8/Cyc1/Psma5/Psmb3	30	Up	DM vs. WM	F
KEGG	mmu05020	Prion disease	6.90261e-12	Ccl5/Cox8a/Rac2/Psmb1/Atp5b/Cox7b/Ndufa6/Atp5g1/Cox6b1/Cox5b/Atp5d/Ndufb5/Cycs/Slc25a4/Ndufa13/Uqcr10/Uqcrfs1/Psmb2/Csnk2b/Ndufs4/Ndufa7/Psma7/Ndufa12/Ndufa1/Tuba1a/Ndufa8/Cyc1/Psma5/Psmb3	29	Up	DM vs. WM	F
GO_BP	GO:0006091	Generation of precursor metabolites and energy	3.1171e-10	Dnajc15/Atp5b/Gnas/Ppp1ca/Cox5b/Eno1/Gapdh/Atp5d/Aldoa/Cycs/Park7/Uqcr10/Uqcrfs1/Mif/Ndufs4/Ndufa7/Eif6/Ndufa12/Pgls/Prelid1/Gadd45gip1/Ndufa8/Cyc1/Uqcc2/Adh5/Bloc1s1/Cox20/Dguok	28	Up	DM vs. WM	F
GO_BP	GO:0022613	Ribonucleoprotein complex biogenesis	4.0235e-10	Rplp0/Rps16/Rps19/Rpl35/Rpl10/Rpl10a/Rpl6/Rpl23a/Rps2/Rps25/Rpl14/Rps5/Rps15/Rpl26/Rps6/Rps24/Rpl7/Rps8/Nop10/Rpl5/Rps10/Snrpg/Snrpd2/Trmt112/Npm3/Eif6/C1qbp/Pop5	28	Up	DM vs. WM	F
KEGG	mmu05016	Huntington disease	5.67656e-10	Cox8a/Psmb1/Atp5b/Cox7b/Ndufa6/Atp5g1/Cox6b1/Cox5b/Atp5d/Ndufb5/Cycs/Slc25a4/Ndufa13/Uqcr10/Uqcrfs1/Psmb2/Ndufs4/Ndufa7/Psma7/Ndufa12/Ndufa1/Dctn3/Tuba1a/Ndufa8/Cyc1/Psma5/Psmb3/Ap2m1	28	Up	DM vs. WM	F
KEGG	mmu05014	Amyotrophic lateral sclerosis	1.62681e-07	Cox8a/Psmb1/Atp5b/Cox7b/Ndufa6/Atp5g1/Cox6b1/Cox5b/Atp5d/Ndufb5/Cycs/Map1lc3b/Ndufa13/Uqcr10/Uqcrfs1/Psmb2/Ndufs4/Ndufa7/Psma7/Ndufa12/Ndufa1/Dctn3/Tuba1a/Ndufa8/Cyc1/Psma5/Psmb3	27	Up	DM vs. WM	F
GO_CC	GO:0015934	Large ribosomal subunit	4.60191e-22	Uba52/Rpl32/Rpl19/Rpl13/Rplp0/Rpl17/Rpl18/Rpl15/Rpl21/Rpl35/Rpl10/Rpl10a/Rpl6/Rpl23a/Rpl27a/Rpl14/Rpl4/Rpl8/Rpl26/Rpl7/Rpl5/Mrpl23/Mrpl24/Mrpl54/Mrpl21/Mrpl57	26	Up	DM vs. WM	F
GO_BP	GO:0042254	Ribosome biogenesis	1.73261e-11	Rplp0/Rps16/Rps19/Rpl35/Rpl10/Rpl10a/Rpl6/Rpl23a/Rps2/Rps25/Rpl14/Rps5/Rps15/Rpl26/Rps6/Rps24/Rpl7/Rps8/Nop10/Rpl5/Rps10/Trmt112/Npm3/Eif6/C1qbp/Pop5	26	Up	DM vs. WM	F
GO_CC	GO:0015935	Small ribosomal subunit	3.87072e-26	Uba52/Rps3/Rps16/Rps23/Rps19/Rps11/Rps18/Rps2/Rps4x/Rps25/Rps5/Rps15/Rps6/Fau/Rps13/Rps24/Rps3a1/Rps20/Rps8/Rps10/Mrps16/Mrps24/Mrps26/Mrps14/Mrps23	25	Up	DM vs. WM	F
GO_BP	GO:0007005	Mitochondrion organization	5.96908e-07	Dnajc15/Ndufa6/Atp5d/Ndufb5/Tomm22/Park7/Map1lc3b/Slc25a4/Ndufa13/Higd2a/Uqcr10/Ndufs4/Cdc37/Timm23/Hsd17b10/Jtb/Pycard/Grpel1/Ndufa1/Prelid1/Fundc2/Chchd3/Ndufa8/Uqcc2/Cox20	25	Up	DM vs. WM	F
GO_MF	GO:0003729	MRNA binding	1.11447e-10	Ddx5/Pabpc1/Pcbp2/Snrnp70/Ddx6/Zfp36/Hnrnpk/Eif4g2/Srsf3/Zfp36l1/Rara/Fus/Hnrnpa0/Celf1/Zfp36l2/Srrm2/Ptbp3/Hnrnpm/Pcbp1/Pabpc4/Pum2/Tardbp/Celf2/Nxf1	24	Down	DM vs. WM	F
GO_BP	GO:0030099	Myeloid cell differentiation	1.49914e-08	Hmgb2/Fos/Cebpb/Hbb-b1/Junb/Csf3r/Trib1/Prtn3/Lbr/Zfp36/Klf2/Atp6ap1/Cd300lf/Ptpn6/Zfp36l1/Rara/Ets1/Rassf2/Hspa9/Ptbp3/Mef2c/Pabpc4/Nrros/Ikzf1	24	Down	DM vs. WM	F
KEGG	mmu05415	Diabetic cardiomyopathy	1.25862e-09	Cox8a/Rac2/Atp5b/Cox7b/Ndufa6/Atp5g1/Ppp1ca/Cox6b1/Cox5b/Gapdh/Atp5d/Ndufb5/Slc25a4/Ndufa13/Uqcr10/Uqcrfs1/Ndufs4/Mpc2/Ndufa7/Ndufa12/Ndufa1/Ndufa8/Cyc1	23	Up	DM vs. WM	F
GO_BP	GO:1903706	Regulation of hemopoiesis	1.15141e-07	Cd44/Hmgb2/Fos/Il1b/Cebpb/Ptprc/Csf3r/Trib1/Zfp36/Cd24a/Anxa1/Atp6ap1/Ptpn6/Zfp36l1/Rara/Zfp36l2/Ets1/Rassf2/Hspa9/Syk/Mef2c/Fgl2/Ikzf1	23	Down	DM vs. WM	F
GO_BP	GO:1903311	Regulation of mRNA metabolic process	2.91173e-10	Ddx5/Pabpc1/Snrnp70/Zfp36/Hnrnpk/Mbnl1/Srsf3/Zfp36l1/Ddx17/Fus/Hnrnpa0/Celf1/Zfp36l2/Ptbp3/Hnrnpm/Pabpc4/Pum2/Tardbp/Tob1/Celf2/Rbm3/U2af2	22	Down	DM vs. WM	F
GO_CC	GO:0022625	Cytosolic large ribosomal subunit	3.02163e-22	Uba52/Rpl32/Rpl19/Rpl13/Rplp0/Rpl17/Rpl18/Rpl15/Rpl21/Rpl35/Rpl10/Rpl10a/Rpl6/Rpl23a/Rpl27a/Rpl14/Rpl4/Rpl8/Rpl26/Rpl7/Rpl5	21	Up	DM vs. WM	F
GO_CC	GO:0005759	Mitochondrial matrix	3.12488e-09	Rps3/Dnajc15/Atp5b/Park7/Hspe1/Mrpl23/Hsd17b10/Ndufa7/Mrpl24/Mrps16/Mrps24/Grpel1/Mrpl54/Mrps26/Mrps14/C1qbp/Uqcc2/Mrpl21/Bloc1s1/Mrps23/Mrpl57	21	Up	DM vs. WM	F
GO_BP	GO:0046034	ATP metabolic process	5.62955e-09	Dnajc15/Atp5b/Atp5g1/Cox5b/Eno1/Gapdh/Atp5d/Aldoa/Cycs/Park7/Uqcr10/Uqcrfs1/Mif/Ndufa7/Eif6/Ndufa12/Gadd45gip1/Ndufa8/Cyc1/Uqcc2/Dguok	21	Up	DM vs. WM	F
KEGG	mmu04714	Thermogenesis	1.87729e-07	Rps6/Cox8a/Atp5b/Cox7b/Ndufa6/Gnas/Atp5g1/Cox6b1/Cox5b/Atp5d/Ndufb5/Ndufa13/Uqcr10/Uqcrfs1/Ndufs4/Ndufa7/Ndufa12/Ndufa1/Ndufa8/Cyc1/Cox20	21	Up	DM vs. WM	F
GO_BP	GO:0008380	RNA splicing	5.77995e-07	Ddx5/Pabpc1/Snrnp70/Hnrnpk/Mbnl1/Srsf3/Hnrnph1/Slc38a2/Ddx17/Fus/Celf1/Srrm2/Clk1/Ptbp3/Hnrnpm/Ahnak/Tardbp/Celf2/Rbm3/U2af2/Hnrnpf	21	Down	DM vs. WM	F
GO_BP	GO:0034248	Regulation of cellular amide metabolic process	1.41685e-06	S100a9/Thbs1/Hbb-b1/Zfp36/Eif2s3x/Eif4g2/Picalm/Prkcd/Zfp36l1/Rara/Eef2/Zfp36l2/Mapk3/Ptbp3/Pum2/Abca7/Mapk1/Tardbp/Tob1/Rbm3/Abcf1	21	Down	DM vs. WM	F
GO_CC	GO:0022627	Cytosolic small ribosomal subunit	4.87057e-24	Uba52/Rps3/Rps16/Rps23/Rps19/Rps11/Rps18/Rps2/Rps4x/Rps25/Rps5/Rps15/Rps6/Fau/Rps13/Rps24/Rps3a1/Rps20/Rps8/Rps10	20	Up	DM vs. WM	F
KEGG	mmu00190	Oxidative phosphorylation	1.37871e-10	Cox8a/Atp5b/Cox7b/Ndufa6/Atp5g1/Cox6b1/Cox5b/Atp5d/Ndufb5/Cycs/Ndufa13/Uqcr10/Uqcrfs1/Ndufs4/Atp6v1f/Ndufa7/Ndufa12/Ndufa1/Ndufa8/Cyc1	20	Up	DM vs. WM	F
GO_BP	GO:2001233	Regulation of apoptotic signaling pathway	4.83707e-06	S100a9/S100a8/Cd44/Hmgb2/Il1b/Tpt1/Thbs1/Mcl1/Ptprc/Grina/Mmp9/Hnrnpk/Osm/G0s2/Serinc3/Gsn/Prkcd/Pmaip1/Gpx1/Ier3	20	Down	DM vs. WM	F
GO_CC	GO:0098800	Inner mitochondrial membrane protein complex	4.89071e-13	Dnajc15/Atp5b/Ndufa6/Atp5g1/Atp5d/Ndufb5/Ndufa13/Uqcr10/Uqcrfs1/Smdt1/Ndufs4/Timm23/Ndufa7/Grpel1/Ndufa12/Ndufa1/Chchd3/Ndufa8/Cyc1	19	Up	DM vs. WM	F
KEGG	mmu05208	Chemical carcinogenesis - reactive oxygen species	2.20982e-06	Cox8a/Atp5b/Cox7b/Ndufa6/Atp5g1/Cox6b1/Cox5b/Atp5d/Ndufb5/Slc25a4/Ndufa13/Uqcr10/Uqcrfs1/Ndufs4/Ndufa7/Ndufa12/Ndufa1/Ndufa8/Cyc1	19	Up	DM vs. WM	F
GO_BP	GO:0022407	Regulation of cell-cell adhesion	1.93855e-05	Cd44/Il1b/Cebpb/Ptprc/Gcnt2/Itgal/Sirpa/Cd24a/Anxa1/Myadm/Ptpn6/Prkcd/Rara/Ets1/Klf4/Syk/Fgl2/Akna/Ikzf1	19	Down	DM vs. WM	F
GO_BP	GO:0034470	NcRNA processing	2.36598e-05	Rps16/Rps19/Rpl35/Rpl10a/Rpl14/Rps15/Rpl26/Rps6/Rps24/Rpl7/Rps8/Nop10/Rpl5/Hsd17b10/Trmt112/Dph3/Npm3/Eif6/Pop5	19	Up	DM vs. WM	F
GO_BP	GO:0071900	Regulation of protein serine/threonine kinase activity	2.82774e-05	Actb/Il1b/Thbs1/Dusp1/Ptprc/Ltf/Trib1/Dazap2/Hsp90ab1/Cd24a/Ptpn6/Prkcd/Gadd45a/Syk/Map3k1/Ccng2/Iqgap1/Hexim1/Ccnl1	19	Down	DM vs. WM	F
GO_BP	GO:0006397	MRNA processing	4.70596e-05	Ddx5/Pabpc1/Snrnp70/Hnrnpk/Mbnl1/Srsf3/Hnrnph1/Zfp36l1/Ddx17/Celf1/Srrm2/Ptbp3/Hnrnpm/Pcbp1/Tardbp/Celf2/Rbm3/U2af2/Hnrnpf	19	Down	DM vs. WM	F
GO_BP	GO:0009611	Response to wounding	8.47461e-05	S100a9/Actg1/Cd44/Thbs1/Cxcr4/Zfp36/Cd24a/Anxa1/Ptpn6/Prkcd/Zfp36l1/Prcp/Zfp36l2/Clec7a/Gpx1/Klf4/Syk/Map3k1/Fgfr1op2	19	Down	DM vs. WM	F
GO_BP	GO:0034660	NcRNA metabolic process	0.00048067	Rps16/Rps19/Rpl35/Rpl10a/Rpl14/Rps15/Rpl26/Rps6/Rps24/Rpl7/Rps8/Nop10/Rpl5/Hsd17b10/Trmt112/Dph3/Npm3/Eif6/Pop5	19	Up	DM vs. WM	F
GO_BP	GO:0015980	Energy derivation by oxidation of organic compounds	5.96908e-07	Dnajc15/Gnas/Ppp1ca/Cox5b/Atp5d/Cycs/Park7/Uqcr10/Uqcrfs1/Ndufs4/Ndufa7/Ndufa12/Prelid1/Ndufa8/Cyc1/Bloc1s1/Cox20/Dguok	18	Up	DM vs. WM	F
GO_BP	GO:0006417	Regulation of translation	1.02447e-05	S100a9/Thbs1/Hbb-b1/Zfp36/Eif2s3x/Eif4g2/Zfp36l1/Rara/Eef2/Zfp36l2/Mapk3/Ptbp3/Pum2/Mapk1/Tardbp/Tob1/Rbm3/Abcf1	18	Down	DM vs. WM	F
GO_BP	GO:0044403	Symbiotic process	1.73743e-05	Ddx5/Pabpc1/Pcbp2/Ltf/Ddx6/Hsp90ab1/Mmp9/Cxcr4/Zfp36/Camp/Gsn/Ncf1/Ist1/Top2a/Gpx1/Pcbp1/Tardbp/Pdcd6ip	18	Down	DM vs. WM	F
GO_BP	GO:0052547	Regulation of peptidase activity	5.2979e-05	S100a9/S100a8/Cd44/Thbs1/Pi16/Ltf/Ngp/Mmp9/Hspa1b/Gsn/Picalm/Pmaip1/Gpx1/Mapk3/Klf4/Syk/Atp2a3/Nr4a1	18	Down	DM vs. WM	F
GO_BP	GO:0042326	Negative regulation of phosphorylation	0.000127448	Actb/Il1b/Dusp1/Ptprc/Trib1/Rnf149/Sirpa/Ogt/Myadm/Ptpn6/Prkcd/Rassf2/Gadd45a/Klf4/Tardbp/Ibtk/Hexim1/Ier3	18	Down	DM vs. WM	F
GO_MF	GO:0019843	RRNA binding	8.77523e-15	Rpl19/Rplp0/Rps3/Rpl17/Rps11/Rps18/Rpl6/Rpl23a/Rps4x/Rpl4/Rpl37rt/Rps5/Rpl8/Rps13/Rpl7/Rpl5/Cirbp	17	Up	DM vs. WM	F
GO_BP	GO:0002181	Cytoplasmic translation	5.50744e-12	Rpl19/Rplp0/Rps23/Rpl17/Rpl18/Rpl15/Rpl10a/Rpl6/Rps2/Rpl8/Rpl26/Rpl22l1/Cnbp/Tma7/Eif3m/Eif3i/Dph3	17	Up	DM vs. WM	F
GO_BP	GO:0006364	RRNA processing	3.06675e-07	Rps16/Rps19/Rpl35/Rpl10a/Rpl14/Rps15/Rpl26/Rps6/Rps24/Rpl7/Rps8/Nop10/Rpl5/Trmt112/Npm3/Eif6/Pop5	17	Up	DM vs. WM	F
GO_BP	GO:0016072	RRNA metabolic process	5.10873e-07	Rps16/Rps19/Rpl35/Rpl10a/Rpl14/Rps15/Rpl26/Rps6/Rps24/Rpl7/Rps8/Nop10/Rpl5/Trmt112/Npm3/Eif6/Pop5	17	Up	DM vs. WM	F
GO_BP	GO:0031098	Stress-activated protein kinase signaling cascade	2.28985e-06	Il1b/Dusp1/Trib1/Sirpa/Zfp36/Zfp36l1/Ncf1/Rassf2/Map4k4/Gadd45a/Mapk3/Ccdc88c/Syk/Lmnb1/Cdc42/Mapk1/Map3k1	17	Down	DM vs. WM	F
GO_BP	GO:0072593	Reactive oxygen species metabolic process	4.83707e-06	Il1b/Thbs1/Hbb-b1/Sirpa/Klf2/Ogt/Cybb/Prkcd/Ncf1/Hp/Prcp/Gpx1/Gadd45a/Klf4/Syk/Nrros/Ier3	17	Down	DM vs. WM	F
GO_BP	GO:1902105	Regulation of leukocyte differentiation	8.83613e-06	Cd44/Fos/Il1b/Cebpb/Ptprc/Trib1/Cd24a/Anxa1/Atp6ap1/Ptpn6/Zfp36l1/Rara/Zfp36l2/Rassf2/Syk/Fgl2/Ikzf1	17	Down	DM vs. WM	F
GO_BP	GO:0070371	ERK1 and ERK2 cascade	1.47153e-05	Cd44/Il1b/Dusp1/Ptprc/Gcnt2/Sirpa/Atp6ap1/Ptpn6/Zfp36l1/Ywhaz/Rara/Zfp36l2/Mapk3/Klf4/Syk/Abca7/Mapk1	17	Down	DM vs. WM	F
GO_BP	GO:0007159	Leukocyte cell-cell adhesion	2.07804e-05	S100a9/S100a8/Cd44/Il1b/Cebpb/Ptprc/Itgal/Sirpa/Cd24a/Anxa1/Ptpn6/Rara/Ets1/Klf4/Syk/Fgl2/Ikzf1	17	Down	DM vs. WM	F
GO_BP	GO:0050900	Leukocyte migration	3.27134e-05	S100a9/S100a8/Il1b/Thbs1/Dusp1/Itgal/Csf3r/Prtn3/Sirpa/Mmp9/Cd24a/Anxa1/Retnlg/Mapk3/Syk/Cdc42/Mapk1	17	Down	DM vs. WM	F
GO_BP	GO:0050727	Regulation of inflammatory response	4.69327e-05	S100a9/S100a8/Cd44/Il1b/Cebpb/Sirpa/Zfp36/Osm/Cd24a/Anxa1/Alox5ap/Pld4/Ets1/Clec7a/Gpx1/Akna/Ier3	17	Down	DM vs. WM	F
GO_BP	GO:0002237	Response to molecule of bacterial origin	6.80523e-05	S100a9/S100a8/Hmgb2/Il1b/Cebpb/Wfdc21/Ltf/Trib1/Sirpa/Zfp36/Cd24a/Ogt/Rara/Hnrnpa0/Mapk3/Mef2c/Mapk1	17	Down	DM vs. WM	F
GO_BP	GO:0006979	Response to oxidative stress	9.54821e-05	Psap/Gsr/Fos/Thbs1/Mcl1/Txnip/Sirpa/Mmp9/Anxa1/Prkcd/Ncf1/Hp/Gpx1/Mapk3/Hnrnpm/Mapk1/Lcn2	17	Down	DM vs. WM	F
GO_BP	GO:0001933	Negative regulation of protein phosphorylation	0.000130901	Actb/Il1b/Dusp1/Ptprc/Trib1/Rnf149/Sirpa/Ogt/Myadm/Ptpn6/Prkcd/Rassf2/Gadd45a/Klf4/Tardbp/Ibtk/Hexim1	17	Down	DM vs. WM	F
GO_BP	GO:0045785	Positive regulation of cell adhesion	0.000173713	Cd44/Il1b/Thbs1/Ptprc/Gcnt2/Itgal/Sirpa/Cd24a/Anxa1/Myadm/Ptpn6/Rara/Ets1/Map4k4/Syk/Iqgap1/Ikzf1	17	Down	DM vs. WM	F
GO_BP	GO:0045666	Positive regulation of neuron differentiation	0.0003704	S100a9/Cxcr4/Hnrnpk/Cd24a/Hspa5/Eif4g2/Picalm/Rara/Ist1/Tcf4/Mef2c/Bnip2/Tmem30a/Mapk6/Iqgap1/Sgk1/Actr2	17	Down	DM vs. WM	F
GO_BP	GO:0043484	Regulation of RNA splicing	1.49914e-08	Ddx5/Snrnp70/Hnrnpk/Mbnl1/Srsf3/Hnrnph1/Slc38a2/Ddx17/Celf1/Clk1/Ptbp3/Ahnak/Celf2/Rbm3/U2af2/Hnrnpf	16	Down	DM vs. WM	F
GO_BP	GO:0045333	Cellular respiration	6.07695e-08	Dnajc15/Cox5b/Atp5d/Cycs/Park7/Uqcr10/Uqcrfs1/Ndufs4/Ndufa7/Ndufa12/Prelid1/Ndufa8/Cyc1/Bloc1s1/Cox20/Dguok	16	Up	DM vs. WM	F
KEGG	mmu04932	Non-alcoholic fatty liver disease	2.07188e-06	Cox8a/Cox7b/Ndufa6/Cox6b1/Cox5b/Ndufb5/Cycs/Ndufa13/Uqcr10/Uqcrfs1/Ndufs4/Ndufa7/Ndufa12/Ndufa1/Ndufa8/Cyc1	16	Up	DM vs. WM	F
GO_BP	GO:0051403	Stress-activated MAPK cascade	4.83707e-06	Il1b/Dusp1/Trib1/Sirpa/Zfp36/Zfp36l1/Ncf1/Rassf2/Map4k4/Gadd45a/Mapk3/Syk/Lmnb1/Cdc42/Mapk1/Map3k1	16	Down	DM vs. WM	F
GO_BP	GO:0097193	Intrinsic apoptotic signaling pathway	1.73743e-05	S100a9/S100a8/Cd44/Tpt1/Mcl1/Cebpb/Ddx5/Grina/Mmp9/Hnrnpk/Serinc3/Pmaip1/Hipk1/Gpx1/Atp2a3/Ier3	16	Down	DM vs. WM	F
GO_BP	GO:1901342	Regulation of vasculature development	8.58582e-05	Btg1/Il1b/Thbs1/Ngp/Mmp9/Cxcr4/Klf2/Anxa1/Camp/Cybb/Ets1/Tcf4/Gadd45a/Klf4/Dnmt1/Nfatc3	16	Down	DM vs. WM	F
GO_BP	GO:0032496	Response to lipopolysaccharide	0.000103984	S100a9/S100a8/Hmgb2/Il1b/Cebpb/Wfdc21/Ltf/Trib1/Sirpa/Zfp36/Ogt/Rara/Hnrnpa0/Mapk3/Mef2c/Mapk1	16	Down	DM vs. WM	F
GO_BP	GO:0044270	Cellular nitrogen compound catabolic process	0.000180591	Ddx5/Pabpc1/Hdc/Gda/Zfp36/Zfp36l1/Ncf1/Fus/Hnrnpa0/Zfp36l2/Hnrnpm/Pabpc4/Pum2/Tardbp/Tob1/Samhd1	16	Down	DM vs. WM	F
GO_BP	GO:0046700	Heterocycle catabolic process	0.000209374	Ddx5/Pabpc1/Hdc/Gda/Zfp36/Zfp36l1/Ncf1/Fus/Hnrnpa0/Zfp36l2/Hnrnpm/Pabpc4/Pum2/Tardbp/Tob1/Samhd1	16	Down	DM vs. WM	F
GO_BP	GO:0019439	Aromatic compound catabolic process	0.000281608	Ddx5/Pabpc1/Hdc/Gda/Zfp36/Zfp36l1/Ncf1/Fus/Hnrnpa0/Zfp36l2/Hnrnpm/Pabpc4/Pum2/Tardbp/Tob1/Samhd1	16	Down	DM vs. WM	F
GO_BP	GO:0032103	Positive regulation of response to external stimulus	0.00032976	S100a9/S100a8/Hmgb2/Il1b/Thbs1/Cebpb/Cxcr4/Osm/Cd24a/Alox5ap/Ets1/Clec7a/Mapk3/Pum2/Mapk1/Hexim1	16	Down	DM vs. WM	F
GO_BP	GO:1901361	Organic cyclic compound catabolic process	0.000568418	Ddx5/Pabpc1/Hdc/Gda/Zfp36/Zfp36l1/Ncf1/Fus/Hnrnpa0/Zfp36l2/Hnrnpm/Pabpc4/Pum2/Tardbp/Tob1/Samhd1	16	Down	DM vs. WM	F
GO_BP	GO:0031346	Positive regulation of cell projection organization	0.00109645	S100a9/Cxcr4/Hnrnpk/Cd24a/Hspa5/Eif4g2/Picalm/Ist1/Cdc42/Tmem30a/Mapk6/Arap1/Iqgap1/Sgk1/Lcn2/Actr2	16	Down	DM vs. WM	F
GO_BP	GO:0009117	Nucleotide metabolic process	0.00696867	Nme2/Atp5b/Atp5g1/Cox5b/Eno1/Gapdh/Atp5d/Aldoa/Hint1/Park7/Nt5c/Mif/Mpc2/Eif6/Cyc1/Dguok	16	Up	DM vs. WM	F
GO_BP	GO:0006753	Nucleoside phosphate metabolic process	0.0080883	Nme2/Atp5b/Atp5g1/Cox5b/Eno1/Gapdh/Atp5d/Aldoa/Hint1/Park7/Nt5c/Mif/Mpc2/Eif6/Cyc1/Dguok	16	Up	DM vs. WM	F
GO_BP	GO:0002697	Regulation of immune effector process	0.00867446	Rps19/B2m/Ccl5/H2-D1/Rac2/Il7r/H2-Q4/Apobec3/Mif/Cd47/Sh2d1a/Pycard/H2-T22/Cd37/C1qbp/Xcl1	16	Up	DM vs. WM	F
GO_BP	GO:0006119	Oxidative phosphorylation	3.86568e-09	Dnajc15/Atp5b/Cox5b/Atp5d/Cycs/Park7/Uqcr10/Uqcrfs1/Ndufa7/Ndufa12/Gadd45gip1/Ndufa8/Cyc1/Uqcc2/Dguok	15	Up	DM vs. WM	F
GO_BP	GO:0060326	Cell chemotaxis	6.74814e-05	S100a9/S100a8/Hmgb2/Il1b/Thbs1/Dusp1/Csf3r/Cxcr4/Anxa1/Prkcd/Retnlg/Mapk3/Syk/Mapk1/Nr4a1	15	Down	DM vs. WM	F
GO_BP	GO:0016032	Viral process	7.67015e-05	Ddx5/Pabpc1/Pcbp2/Ltf/Ddx6/Hsp90ab1/Mmp9/Cxcr4/Zfp36/Gsn/Ist1/Top2a/Pcbp1/Tardbp/Pdcd6ip	15	Down	DM vs. WM	F
GO_BP	GO:1903037	Regulation of leukocyte cell-cell adhesion	7.67015e-05	Cd44/Il1b/Cebpb/Ptprc/Itgal/Sirpa/Cd24a/Anxa1/Ptpn6/Rara/Ets1/Klf4/Syk/Fgl2/Ikzf1	15	Down	DM vs. WM	F
GO_BP	GO:0071216	Cellular response to biotic stimulus	9.54821e-05	Il1b/Cebpb/Txnip/Ltf/Trib1/Sirpa/Zfp36/Hspa5/Ogt/Rara/Clec7a/Mapk3/Syk/Mef2c/Mapk1	15	Down	DM vs. WM	F
GO_BP	GO:0048872	Homeostasis of number of cells	0.000120003	Cd44/Hmgb2/Hbb-b1/Zfp36/Cd24a/Klf2/Anxa1/Zfp36l1/Pmaip1/Ets1/Rassf2/Hspa9/Ptbp3/Mef2c/Ikzf1	15	Down	DM vs. WM	F
GO_BP	GO:0018105	Peptidyl-serine phosphorylation	0.000122661	Cd44/Hsp90ab1/Osm/Ogt/Cdk2/Prkcd/Rassf2/Hipk1/Gadd45a/Mapk3/Clk1/Syk/Mapk1/Csnk1a1/Sgk1	15	Down	DM vs. WM	F
GO_BP	GO:0062197	Cellular response to chemical stress	0.000125336	Psap/Gsr/Fos/Thbs1/Mcl1/Sirpa/Mmp9/Anxa1/Prkcd/Zfp36l1/Ncf1/Gpx1/Mapk3/Mapk1/Lcn2	15	Down	DM vs. WM	F
GO_BP	GO:0052548	Regulation of endopeptidase activity	0.000180591	S100a9/S100a8/Cd44/Thbs1/Ltf/Mmp9/Hspa1b/Gsn/Picalm/Pmaip1/Gpx1/Klf4/Syk/Atp2a3/Nr4a1	15	Down	DM vs. WM	F
GO_CC	GO:0016607	Nuclear speck	0.000218261	Dazap2/Snrnp70/Tkt/Srsf3/Ddx17/Hipk1/Gadd45a/Pcbp1/Mef2c/Csnk1a1/Sgk1/U2af2/Trip12/Nxf1/Ccnl1	15	Down	DM vs. WM	F
GO_BP	GO:0018209	Peptidyl-serine modification	0.000235939	Cd44/Hsp90ab1/Osm/Ogt/Cdk2/Prkcd/Rassf2/Hipk1/Gadd45a/Mapk3/Clk1/Syk/Mapk1/Csnk1a1/Sgk1	15	Down	DM vs. WM	F
GO_BP	GO:0032102	Negative regulation of response to external stimulus	0.000468591	Cd44/Thbs1/Dusp1/Pcbp2/Ltf/Trib1/Sirpa/Zfp36/Cd24a/Prkcd/Ets1/Gpx1/Fgl2/Ier3/Samhd1	15	Down	DM vs. WM	F
GO_CC	GO:0045121	Membrane raft	0.000579663	Actb/Ptprc/Prtn3/Cd24a/Myadm/Eef2/Atp2b1/Atp1b3/Mapk3/Lamp2/Ahnak/Mapk1/Lat2/Iqgap1/Sdcbp	15	Down	DM vs. WM	F
GO_CC	GO:0098857	Membrane microdomain	0.000579663	Actb/Ptprc/Prtn3/Cd24a/Myadm/Eef2/Atp2b1/Atp1b3/Mapk3/Lamp2/Ahnak/Mapk1/Lat2/Iqgap1/Sdcbp	15	Down	DM vs. WM	F
GO_CC	GO:0098589	Membrane region	0.000709234	Actb/Ptprc/Prtn3/Cd24a/Myadm/Eef2/Atp2b1/Atp1b3/Mapk3/Lamp2/Ahnak/Mapk1/Lat2/Iqgap1/Sdcbp	15	Down	DM vs. WM	F
GO_CC	GO:0031252	Cell leading edge	0.000709234	Actb/Cd44/S100a6/Pabpc1/Cxcr4/Myadm/Gsn/Ywhaz/Atp2b1/Abca7/Cdc42/Iqgap1/Actr2/Atp6v1b2/Arpc5	15	Down	DM vs. WM	F
GO_CC	GO:0005635	Nuclear envelope	0.001203	S100a6/Lbr/Cybb/Slc16a3/Alox5ap/Mapk3/Pum2/Lmnb1/Bnip2/Nr4a1/Tnks2/Tmc6/Nxf1/Abcf1/Sdcbp	15	Down	DM vs. WM	F
GO_BP	GO:0045860	Positive regulation of protein kinase activity	0.00146732	Il1b/Thbs1/Ptprc/Ltf/Dazap2/Hsp90ab1/Cd24a/Prkcd/Ncf1/Rassf2/Map4k4/Gadd45a/Syk/Map3k1/Iqgap1	15	Down	DM vs. WM	F
GO_MF	GO:0003729	MRNA binding	0.0018998	Rps3/Rpl35/Rpl6/Rps2/Rps5/Rpl26/Rps6/Rps13/Rps3a1/Rpl7/Cnbp/Rpl5/Park7/Cirbp/C1qbp	15	Up	DM vs. WM	F
KEGG	mmu05132	Salmonella infection	0.00248321	Actg1/Actb/Fos/Il1b/Hsp90b1/Ptprc/Hsp90ab1/Mapk3/Ahnak/Snx18/Cdc42/Mapk1/Arl8a/Actr2/Arpc5	15	Down	DM vs. WM	F
GO_CC	GO:0015629	Actin cytoskeleton	0.00556745	Actg1/Actb/Marcks/Anxa1/Stk17b/Myadm/Gsn/Rara/Ahnak/Map3k1/Pdcd6ip/Iqgap1/Actr2/Ehbp1l1/Arpc5	15	Down	DM vs. WM	F
GO_CC	GO:0099572	Postsynaptic specialization	0.00712897	Rplp0/Rps3/Rps19/Rps18/Rpl10a/Rpl6/Rps25/Rpl14/Rpl4/Rpl8/Rps13/Rpl7/Rpl5/Gapdh/Lck	15	Up	DM vs. WM	F
GO_CC	GO:0000323	Lytic vacuole	0.00945312	Ftl1/Fth1/Rnaset2a/Rnaset2b/Apoe/Acp5/Map1lc3b/Slc3a2/Gimap5/Cst7/Tecpr1/Gzmb/Ctla2a/Lamtor5/Bloc1s1	15	Up	DM vs. WM	F
GO_CC	GO:0005764	Lysosome	0.00945312	Ftl1/Fth1/Rnaset2a/Rnaset2b/Apoe/Acp5/Map1lc3b/Slc3a2/Gimap5/Cst7/Tecpr1/Gzmb/Ctla2a/Lamtor5/Bloc1s1	15	Up	DM vs. WM	F
GO_BP	GO:0034248	Regulation of cellular amide metabolic process	0.0109122	Rps3/Rpl10/Rpl26/Rps3a1/Cnbp/Rpl5/Ppp1ca/Gapdh/Apoe/Cirbp/Dph3/Eif6/Zfp706/C1qbp/Uqcc2	15	Up	DM vs. WM	F
GO_BP	GO:0052547	Regulation of peptidase activity	0.0136722	Rps3/Psenen/Gapdh/Cycs/Psmb8/Lck/Park7/Ndufa13/Psme1/Bcl2a1d/Pycard/Prelid1/Cst7/Lamtor5/Ubxn1	15	Up	DM vs. WM	F
KEGG	mmu04151	PI3K-Akt signaling pathway	0.0157359	Thbs1/Mcl1/Hsp90b1/Csf3r/Hsp90ab1/Osm/Cdk2/Ywhaz/Mapk3/Syk/Mapk1/Nr4a1/Sgk1/Eif4b/Gnb1	15	Down	DM vs. WM	F
GO_CC	GO:0005844	Polysome	2.78057e-11	Rpl19/Rps3/Rps23/Rpl17/Rpl18/Rpl10a/Rpl6/Rps4x/Rps25/Rpl8/Rps6/Rpl7/Eif3h/Btf3	14	Up	DM vs. WM	F
GO_CC	GO:0098803	Respiratory chain complex	1.1252e-10	Cox8a/Cox7b/Ndufa6/Cox6b1/Ndufb5/Ndufa13/Uqcr10/Uqcrfs1/Ndufs4/Ndufa7/Ndufa12/Ndufa1/Ndufa8/Cyc1	14	Up	DM vs. WM	F
GO_CC	GO:0070469	Respirasome	4.56081e-10	Cox8a/Cox7b/Ndufa6/Cox6b1/Ndufb5/Ndufa13/Uqcr10/Uqcrfs1/Ndufs4/Ndufa7/Ndufa12/Ndufa1/Ndufa8/Cyc1	14	Up	DM vs. WM	F
GO_BP	GO:0022618	Ribonucleoprotein complex assembly	7.2552e-06	Rplp0/Rps19/Rpl10/Rpl6/Rpl23a/Rps2/Rps25/Rps5/Rps15/Rpl5/Rps10/Snrpg/Snrpd2/Eif6	14	Up	DM vs. WM	F
GO_BP	GO:0071826	Ribonucleoprotein complex subunit organization	1.13724e-05	Rplp0/Rps19/Rpl10/Rpl6/Rpl23a/Rps2/Rps25/Rps5/Rps15/Rpl5/Rps10/Snrpg/Snrpd2/Eif6	14	Up	DM vs. WM	F
GO_CC	GO:0043209	Myelin sheath	1.58329e-05	Uba52/Ubb/Ppia/Nme2/Atp5b/Cox5b/Eno1/Gapdh/Aldoa/Cycs/Slc25a4/Uqcrfs1/Mif/Tuba1a	14	Up	DM vs. WM	F
GO_BP	GO:0002573	Myeloid leukocyte differentiation	1.73743e-05	Fos/Cebpb/Junb/Trib1/Prtn3/Lbr/Atp6ap1/Cd300lf/Zfp36l1/Rara/Rassf2/Mef2c/Nrros/Ikzf1	14	Down	DM vs. WM	F
GO_BP	GO:0045637	Regulation of myeloid cell differentiation	1.73743e-05	Hmgb2/Fos/Cebpb/Csf3r/Trib1/Zfp36/Atp6ap1/Zfp36l1/Rara/Ets1/Rassf2/Hspa9/Mef2c/Ikzf1	14	Down	DM vs. WM	F
GO_BP	GO:0071241	Cellular response to inorganic substance	1.93855e-05	Fos/Thbs1/Jund/Junb/Mmp9/Gsn/Alox5ap/Ncf1/Fus/Mapk3/Mef2c/Mapk1/Iqgap1/Nfatc3	14	Down	DM vs. WM	F
GO_BP	GO:2000116	Regulation of cysteine-type endopeptidase activity	2.51661e-05	S100a9/S100a8/Cd44/Thbs1/Ltf/Mmp9/Hspa1b/Gsn/Pmaip1/Gpx1/Klf4/Syk/Atp2a3/Nr4a1	14	Down	DM vs. WM	F
GO_BP	GO:0010038	Response to metal ion	8.76203e-05	Fos/Thbs1/Jund/Junb/Mmp9/Gsn/Alox5ap/Ncf1/Fus/Mapk3/Mef2c/Mapk1/Iqgap1/Nfatc3	14	Down	DM vs. WM	F
GO_BP	GO:0034599	Cellular response to oxidative stress	9.35183e-05	Psap/Gsr/Fos/Thbs1/Mcl1/Sirpa/Mmp9/Anxa1/Prkcd/Ncf1/Gpx1/Mapk3/Mapk1/Lcn2	14	Down	DM vs. WM	F
GO_BP	GO:0031349	Positive regulation of defense response	9.54821e-05	S100a9/S100a8/Hmgb2/Il1b/Cebpb/Osm/Cd24a/Alox5ap/Ets1/Clec7a/Mapk3/Mef2c/Pum2/Hexim1	14	Down	DM vs. WM	F
GO_BP	GO:0030217	T cell differentiation	0.000102395	Psap/Cd44/Il1b/Ptprc/Anxa1/Zfp36l1/Rara/Zfp36l2/Runx2/Syk/Fgl2/Clec4d/Ikzf1/Nfatc3	14	Down	DM vs. WM	F
GO_BP	GO:0007162	Negative regulation of cell adhesion	0.000125336	Cd44/Thbs1/Cebpb/Dusp1/Ptprc/Gcnt2/Cd24a/Anxa1/Myadm/Ptpn6/Prkcd/Klf4/Fgl2/Akna	14	Down	DM vs. WM	F
GO_BP	GO:0070372	Regulation of ERK1 and ERK2 cascade	0.000211173	Cd44/Il1b/Dusp1/Ptprc/Gcnt2/Sirpa/Atp6ap1/Ptpn6/Ywhaz/Rara/Mapk3/Klf4/Syk/Abca7	14	Down	DM vs. WM	F
GO_BP	GO:0009895	Negative regulation of catabolic process	0.000224879	Il1b/Mcl1/Pabpc1/Hsp90ab1/Zfp36/Ogt/Eif4g2/Fus/Hnrnpa0/Hp/Tardbp/Tob1/Ier3/Sdcbp	14	Down	DM vs. WM	F
GO_BP	GO:0045765	Regulation of angiogenesis	0.000284528	Btg1/Il1b/Thbs1/Ngp/Mmp9/Cxcr4/Klf2/Anxa1/Camp/Cybb/Ets1/Tcf4/Gadd45a/Klf4	14	Down	DM vs. WM	F
GO_BP	GO:0050863	Regulation of T cell activation	0.000291648	Cd44/Il1b/Cebpb/Ptprc/Itgal/Sirpa/Cd24a/Anxa1/Gsn/Ptpn6/Rara/Syk/Fgl2/Ikzf1	14	Down	DM vs. WM	F
GO_BP	GO:0045862	Positive regulation of proteolysis	0.000544135	S100a9/S100a8/Il1b/Trib1/Hspa1b/Ogt/Gsn/Picalm/Pmaip1/Ist1/Mapk3/Syk/Atp2a3/Csnk1a1	14	Down	DM vs. WM	F
GO_BP	GO:0070661	Leukocyte proliferation	0.000544135	Cd44/Il1b/Cebpb/Ptprc/Itgal/Cxcr4/Cd24a/Anxa1/Ptpn6/Prkcd/Mapk3/Syk/Mef2c/Mapk1	14	Down	DM vs. WM	F
GO_BP	GO:0042060	Wound healing	0.000608555	S100a9/Actg1/Cd44/Thbs1/Cxcr4/Anxa1/Ptpn6/Prkcd/Prcp/Clec7a/Gpx1/Syk/Map3k1/Fgfr1op2	14	Down	DM vs. WM	F
GO_BP	GO:0045861	Negative regulation of proteolysis	0.000610298	Cd44/Thbs1/Pi16/Ltf/Ngp/Hsp90ab1/Mmp9/Hspa1b/Ogt/Picalm/Gpx1/Klf4/Nr4a1/Sdcbp	14	Down	DM vs. WM	F
GO_BP	GO:0034655	Nucleobase-containing compound catabolic process	0.000635753	Ddx5/Pabpc1/Zfp36/Zfp36l1/Ncf1/Fus/Hnrnpa0/Zfp36l2/Hnrnpm/Pabpc4/Pum2/Tardbp/Tob1/Samhd1	14	Down	DM vs. WM	F
GO_BP	GO:0006909	Phagocytosis	0.000723853	Il1b/Thbs1/Ptprc/Itgal/Prtn3/Sirpa/Anxa1/Gsn/Cd300lf/Rara/Pld4/Clec7a/Syk/Abca7	14	Down	DM vs. WM	F
GO_MF	GO:0140297	DNA-binding transcription factor binding	0.00155604	Actb/Fos/Cebpb/Ddx5/Jund/Ets2/Fus/Tcf4/Runx2/Klf4/Mef2c/Nr4a1/Dnmt1/Trip12	14	Down	DM vs. WM	F
GO_BP	GO:0010256	Endomembrane system organization	0.00224269	S100a9/Psap/Ptprc/Cxcr4/Gsn/Prkcd/Ywhaz/Mapk3/Abca7/Cdc42/Mapk1/Tardbp/Csnk1a1/Degs1	14	Down	DM vs. WM	F
GO_BP	GO:0050863	Regulation of T cell activation	0.004259	Rps3/Ccl5/Rac2/Cd3e/Lat/Il7r/Lgals1/Lck/Cd47/Pycard/Prelid1/Ctla2a/Tnfaip8l2/Xcl1	14	Up	DM vs. WM	F
GO_BP	GO:0009150	Purine ribonucleotide metabolic process	0.00448409	Nme2/Atp5b/Atp5g1/Cox5b/Eno1/Gapdh/Atp5d/Aldoa/Hint1/Mif/Mpc2/Eif6/Cyc1/Dguok	14	Up	DM vs. WM	F
GO_BP	GO:0045786	Negative regulation of cell cycle	0.00455662	Btg1/Thbs1/Hsp90ab1/Osm/Zfp36l1/Top2a/Zfp36l2/Ets1/Gadd45a/Gpr132/Klf4/Nr4a1/Hexim1/Ier3	14	Down	DM vs. WM	F
GO_BP	GO:0009896	Positive regulation of catabolic process	0.00543631	Il1b/Pabpc1/Trib1/Hspa1b/Zfp36/Prkcd/Zfp36l1/Zfp36l2/Mapk3/Fbxl5/Tardbp/Csnk1a1/Tob1/Ier3	14	Down	DM vs. WM	F
GO_BP	GO:0042742	Defense response to bacterium	0.00553253	Hmgb2/Cebpb/Wfdc21/Ltf/Wfdc17/H2-K1/Camp/Prkcd/Ncf1/Hp/Syk/Lcn2/Clec4d/Lyz2	14	Down	DM vs. WM	F
GO_BP	GO:0009259	Ribonucleotide metabolic process	0.00587157	Nme2/Atp5b/Atp5g1/Cox5b/Eno1/Gapdh/Atp5d/Aldoa/Hint1/Mif/Mpc2/Eif6/Cyc1/Dguok	14	Up	DM vs. WM	F
GO_CC	GO:0005667	Transcription regulator complex	0.00708074	Fos/Cebpb/Jund/Junb/Dazap2/Cdk2/Ets1/Tcf4/Runx2/Klf4/Nr4a1/Hnrnpab/Ikzf1/Nfatc3	14	Down	DM vs. WM	F
GO_BP	GO:0019693	Ribose phosphate metabolic process	0.00779391	Nme2/Atp5b/Atp5g1/Cox5b/Eno1/Gapdh/Atp5d/Aldoa/Hint1/Mif/Mpc2/Eif6/Cyc1/Dguok	14	Up	DM vs. WM	F
GO_CC	GO:0014069	Postsynaptic density	0.00785587	Rplp0/Rps3/Rps19/Rps18/Rpl10a/Rpl6/Rps25/Rpl14/Rpl4/Rpl8/Rps13/Rpl7/Rpl5/Gapdh	14	Up	DM vs. WM	F
GO_BP	GO:0052548	Regulation of endopeptidase activity	0.00789043	Rps3/Psenen/Gapdh/Cycs/Psmb8/Lck/Park7/Ndufa13/Psme1/Bcl2a1d/Pycard/Prelid1/Cst7/Lamtor5	14	Up	DM vs. WM	F
KEGG	mmu04010	MAPK signaling pathway	0.00806491	Fos/Il1b/Dusp1/Jund/Hspa1b/Map4k4/Gadd45a/Mapk3/Mef2c/Cdc42/Mapk1/Map3k1/Nr4a1/Nfatc3	14	Down	DM vs. WM	F
GO_CC	GO:0032279	Asymmetric synapse	0.00865699	Rplp0/Rps3/Rps19/Rps18/Rpl10a/Rpl6/Rps25/Rpl14/Rpl4/Rpl8/Rps13/Rpl7/Rpl5/Gapdh	14	Up	DM vs. WM	F
GO_BP	GO:0050867	Positive regulation of cell activation	0.0087181	Il1b/Thbs1/Ptprc/Itgal/Sirpa/Cd24a/Anxa1/Rara/Clec7a/Syk/Mef2c/Dgat1/Clec4d/Ikzf1	14	Down	DM vs. WM	F
GO_BP	GO:0006163	Purine nucleotide metabolic process	0.00901619	Nme2/Atp5b/Atp5g1/Cox5b/Eno1/Gapdh/Atp5d/Aldoa/Hint1/Mif/Mpc2/Eif6/Cyc1/Dguok	14	Up	DM vs. WM	F
GO_BP	GO:0006417	Regulation of translation	0.00901619	Rps3/Rpl10/Rpl26/Rps3a1/Cnbp/Rpl5/Ppp1ca/Gapdh/Cirbp/Dph3/Eif6/Zfp706/C1qbp/Uqcc2	14	Up	DM vs. WM	F
GO_CC	GO:0098984	Neuron to neuron synapse	0.0138649	Rplp0/Rps3/Rps19/Rps18/Rpl10a/Rpl6/Rps25/Rpl14/Rpl4/Rpl8/Rps13/Rpl7/Rpl5/Gapdh	14	Up	DM vs. WM	F
GO_BP	GO:0072521	Purine-containing compound metabolic process	0.0206065	Nme2/Atp5b/Atp5g1/Cox5b/Eno1/Gapdh/Atp5d/Aldoa/Hint1/Mif/Mpc2/Eif6/Cyc1/Dguok	14	Up	DM vs. WM	F
GO_BP	GO:0001819	Positive regulation of cytokine production	0.0479724	Rps3/B2m/Ccl5/Cd3e/Gapdh/Rgcc/Park7/Cd2/Mif/Pycard/C1qbp/Lamtor5/Hilpda/Xcl1	14	Up	DM vs. WM	F
GO_BP	GO:0042255	Ribosome assembly	1.15792e-09	Rplp0/Rps19/Rpl10/Rpl6/Rpl23a/Rps2/Rps25/Rps5/Rps15/Rpl5/Rps10/Eif6/C1qbp	13	Up	DM vs. WM	F
KEGG	mmu04657	IL-17 signaling pathway	1.10106e-06	S100a9/S100a8/Fos/Il1b/Cebpb/Hsp90b1/Jund/Hsp90ab1/Mmp9/Mapk3/Mapk1/Mapk6/Lcn2	13	Down	DM vs. WM	F
GO_BP	GO:0071248	Cellular response to metal ion	4.61071e-06	Fos/Jund/Junb/Mmp9/Gsn/Alox5ap/Ncf1/Fus/Mapk3/Mef2c/Mapk1/Iqgap1/Nfatc3	13	Down	DM vs. WM	F
GO_BP	GO:0000302	Response to reactive oxygen species	2.82774e-05	Psap/Fos/Thbs1/Sirpa/Mmp9/Anxa1/Prkcd/Ncf1/Hp/Gpx1/Mapk3/Mapk1/Lcn2	13	Down	DM vs. WM	F
GO_BP	GO:0043281	Regulation of cysteine-type endopeptidase activity involved in apoptotic process	3.86757e-05	S100a9/S100a8/Cd44/Thbs1/Mmp9/Hspa1b/Gsn/Pmaip1/Gpx1/Klf4/Syk/Atp2a3/Nr4a1	13	Down	DM vs. WM	F
GO_BP	GO:0097529	Myeloid leukocyte migration	5.41819e-05	S100a9/S100a8/Il1b/Thbs1/Dusp1/Csf3r/Prtn3/Sirpa/Anxa1/Retnlg/Mapk3/Syk/Mapk1	13	Down	DM vs. WM	F
GO_BP	GO:0032872	Regulation of stress-activated MAPK cascade	8.247e-05	Il1b/Dusp1/Sirpa/Ncf1/Rassf2/Map4k4/Gadd45a/Mapk3/Syk/Lmnb1/Cdc42/Mapk1/Map3k1	13	Down	DM vs. WM	F
GO_BP	GO:0070302	Regulation of stress-activated protein kinase signaling cascade	8.76203e-05	Il1b/Dusp1/Sirpa/Ncf1/Rassf2/Map4k4/Gadd45a/Mapk3/Syk/Lmnb1/Cdc42/Mapk1/Map3k1	13	Down	DM vs. WM	F
GO_CC	GO:0036464	Cytoplasmic ribonucleoprotein granule	0.000199538	Actb/Pabpc1/Ddx6/Zfp36/Hnrnpk/Mbnl1/Rpl28/Zfp36l1/Pcbp1/Pabpc4/Pum2/Iqgap1/Eid1	13	Down	DM vs. WM	F
GO_CC	GO:0035770	Ribonucleoprotein granule	0.000199538	Actb/Pabpc1/Ddx6/Zfp36/Hnrnpk/Mbnl1/Rpl28/Zfp36l1/Pcbp1/Pabpc4/Pum2/Iqgap1/Eid1	13	Down	DM vs. WM	F
GO_BP	GO:0019221	Cytokine-mediated signaling pathway	0.00271427	Il1b/Ptprc/Csf3r/Cxcr4/Osm/Cd24a/Klf6/Cd300lf/Ptpn6/Hipk1/Mapk3/Syk/Samhd1	13	Down	DM vs. WM	F
GO_BP	GO:0010976	Positive regulation of neuron projection development	0.00284872	S100a9/Cxcr4/Hnrnpk/Cd24a/Hspa5/Eif4g2/Picalm/Ist1/Tmem30a/Mapk6/Iqgap1/Sgk1/Actr2	13	Down	DM vs. WM	F
GO_BP	GO:0051052	Regulation of DNA metabolic process	0.00328898	Dusp1/Ptprc/Hsp90ab1/Cdk2/Prkcd/Mapk3/Klf4/Mapk1/Dnmt1/Tnks2/Ier3/Trip12/Actr2	13	Down	DM vs. WM	F
KEGG	mmu05417	Lipid and atherosclerosis	0.00361261	Fos/Il1b/Hsp90b1/Hsp90ab1/Mmp9/Hspa1b/Hspa5/Cybb/Ncf1/Mapk3/Cdc42/Mapk1/Nfatc3	13	Down	DM vs. WM	F
GO_BP	GO:0001503	Ossification	0.00430556	Cebpb/Ddx5/Jund/Junb/Ltf/Atp6ap1/Atp2b1/Rassf2/Mapk3/Runx2/Mef2c/Mapk1/Tob1	13	Down	DM vs. WM	F
GO_BP	GO:0031331	Positive regulation of cellular catabolic process	0.00446296	Il1b/Pabpc1/Trib1/Hspa1b/Zfp36/Prkcd/Zfp36l1/Zfp36l2/Mapk3/Fbxl5/Tardbp/Csnk1a1/Tob1	13	Down	DM vs. WM	F
GO_BP	GO:1901652	Response to peptide	0.00477325	Il1b/Mmp9/Hnrnpk/Anxa1/Ogt/Srsf3/Cdk2/Prkcd/Zfp36l1/Atp2b1/Ptpre/Nr4a1/Sgk1	13	Down	DM vs. WM	F
GO_BP	GO:0001667	Ameboidal-type cell migration	0.0071577	Thbs1/Mmp9/Cxcr4/Anxa1/Prcp/Ets1/Map4k4/Gpx1/Gadd45a/Klf4/Mef2c/Nr4a1/Iqgap1	13	Down	DM vs. WM	F
GO_MF	GO:0004674	Protein serine/threonine kinase activity	0.00906086	Stk17b/Cdk2/Prkcd/Hipk1/Map4k4/Mapk3/Clk1/Syk/Mapk1/Mapk6/Csnk1a1/Map3k1/Sgk1	13	Down	DM vs. WM	F
GO_BP	GO:0014706	Striated muscle tissue development	0.00973176	Fos/Ddx5/Pi16/Gpcpd1/Mbnl1/Rara/Ddx17/Gpx1/Mef2c/Cdc42/Mapk1/Nr4a1/Nfatc3	13	Down	DM vs. WM	F
GO_BP	GO:0001819	Positive regulation of cytokine production	0.010104	Hmgb2/Il1b/Thbs1/Cebpb/Ptprc/Osm/Anxa1/Camp/Rara/Clec7a/Mapk3/Syk/Pum2	13	Down	DM vs. WM	F
GO_MF	GO:0008047	Enzyme activator activity	0.0122759	Wfdc21/Ltf/Dazap2/Cd24a/Cox17/Prkcd/Alox5ap/Ncf1/Atp1b3/Atp2a3/Arap1/Iqgap1/Gm2a	13	Down	DM vs. WM	F
GO_CC	GO:0045121	Membrane raft	0.0122937	H2-D1/S100a10/Atp5b/Gnas/Eno1/Lck/Park7/Cd2/Slc25a4/Skap1/Cd8a/Tuba1a/Lamtor5	13	Up	DM vs. WM	F
GO_CC	GO:0098857	Membrane microdomain	0.0123565	H2-D1/S100a10/Atp5b/Gnas/Eno1/Lck/Park7/Cd2/Slc25a4/Skap1/Cd8a/Tuba1a/Lamtor5	13	Up	DM vs. WM	F
GO_BP	GO:0010498	Proteasomal protein catabolic process	0.0138387	Hsp90b1/Pcbp2/Trib1/Hsp90ab1/Hspa1b/Hspa5/Ogt/Psmd2/Gpx1/Fbxl5/Csnk1a1/Nrros/Sdcbp	13	Down	DM vs. WM	F
GO_BP	GO:0060537	Muscle tissue development	0.0138387	Fos/Ddx5/Pi16/Gpcpd1/Mbnl1/Rara/Ddx17/Gpx1/Mef2c/Cdc42/Mapk1/Nr4a1/Nfatc3	13	Down	DM vs. WM	F
GO_BP	GO:0048608	Reproductive structure development	0.0151427	Psap/Cd44/Hmgb2/Cebpb/Junb/Hsp90ab1/Hnrnpk/Anxa1/Ptpn6/Zfp36l1/Rara/Mapk3/Mapk1	13	Down	DM vs. WM	F
GO_BP	GO:0002696	Positive regulation of leukocyte activation	0.0155456	Il1b/Thbs1/Ptprc/Itgal/Sirpa/Cd24a/Anxa1/Rara/Clec7a/Syk/Mef2c/Clec4d/Ikzf1	13	Down	DM vs. WM	F
GO_CC	GO:0098589	Membrane region	0.0157093	H2-D1/S100a10/Atp5b/Gnas/Eno1/Lck/Park7/Cd2/Slc25a4/Skap1/Cd8a/Tuba1a/Lamtor5	13	Up	DM vs. WM	F
GO_BP	GO:0061458	Reproductive system development	0.0158316	Psap/Cd44/Hmgb2/Cebpb/Junb/Hsp90ab1/Hnrnpk/Anxa1/Ptpn6/Zfp36l1/Rara/Mapk3/Mapk1	13	Down	DM vs. WM	F
GO_BP	GO:0051098	Regulation of binding	0.0419546	B2m/S100a10/Sri/Edf1/Eno1/Apoe/Cycs/Park7/Map1lc3b/Sumo1/Gzma/Dph3/Lamtor5	13	Up	DM vs. WM	F
GO_BP	GO:0042176	Regulation of protein catabolic process	0.04444	Ubb/Rpl5/Apoe/Park7/Ndufa13/Sumo1/Sumo2/Psme1/Vps28/Snx3/Uqcc2/Ubxn1/Foxo1	13	Up	DM vs. WM	F
GO_CC	GO:0005746	Mitochondrial respirasome	1.33126e-08	Cox7b/Ndufa6/Ndufb5/Ndufa13/Uqcr10/Uqcrfs1/Ndufs4/Ndufa7/Ndufa12/Ndufa1/Ndufa8/Cyc1	12	Up	DM vs. WM	F
GO_BP	GO:0022904	Respiratory electron transport chain	1.24446e-07	Dnajc15/Cox5b/Cycs/Park7/Uqcr10/Uqcrfs1/Ndufs4/Ndufa7/Ndufa12/Ndufa8/Cyc1/Dguok	12	Up	DM vs. WM	F
GO_BP	GO:0022900	Electron transport chain	1.76167e-07	Dnajc15/Cox5b/Cycs/Park7/Uqcr10/Uqcrfs1/Ndufs4/Ndufa7/Ndufa12/Ndufa8/Cyc1/Dguok	12	Up	DM vs. WM	F
GO_MF	GO:0045182	Translation regulator activity	1.18902e-05	Rpl10/Eif1/Eif3h/Eef1d/Eif3f/Cnbp/Eef1g/Eif3m/Eif3i/Cirbp/Eif6/C1qbp	12	Up	DM vs. WM	F
GO_BP	GO:0050684	Regulation of mRNA processing	1.73743e-05	Ddx5/Snrnp70/Hnrnpk/Mbnl1/Srsf3/Zfp36l1/Ddx17/Celf1/Ptbp3/Celf2/Rbm3/U2af2	12	Down	DM vs. WM	F
GO_BP	GO:2001235	Positive regulation of apoptotic signaling pathway	5.41819e-05	S100a9/S100a8/Thbs1/Mcl1/Ptprc/Mmp9/Osm/G0s2/Serinc3/Gsn/Prkcd/Pmaip1	12	Down	DM vs. WM	F
GO_BP	GO:0002262	Myeloid cell homeostasis	6.26961e-05	Cd44/Hmgb2/Hbb-b1/Zfp36/Cd24a/Klf2/Anxa1/Zfp36l1/Ets1/Hspa9/Ptbp3/Ikzf1	12	Down	DM vs. WM	F
GO_BP	GO:0045619	Regulation of lymphocyte differentiation	7.50895e-05	Cd44/Il1b/Ptprc/Cd24a/Anxa1/Ptpn6/Zfp36l1/Rara/Zfp36l2/Syk/Fgl2/Ikzf1	12	Down	DM vs. WM	F
GO_BP	GO:2000377	Regulation of reactive oxygen species metabolic process	0.000110452	Il1b/Thbs1/Sirpa/Klf2/Ogt/Prkcd/Hp/Prcp/Gadd45a/Klf4/Syk/Ier3	12	Down	DM vs. WM	F
GO_BP	GO:0071560	Cellular response to transforming growth factor beta stimulus	0.000114332	Fos/Thbs1/Gcnt2/Hsp90ab1/Hspa5/Zfp36l1/Zfp36l2/Mef2c/Map3k1/Dnmt1/Nrros/Sdcbp	12	Down	DM vs. WM	F
GO_BP	GO:0071559	Response to transforming growth factor beta	0.000127448	Fos/Thbs1/Gcnt2/Hsp90ab1/Hspa5/Zfp36l1/Zfp36l2/Mef2c/Map3k1/Dnmt1/Nrros/Sdcbp	12	Down	DM vs. WM	F
GO_BP	GO:0006402	MRNA catabolic process	0.000157747	Ddx5/Pabpc1/Zfp36/Zfp36l1/Fus/Hnrnpa0/Zfp36l2/Hnrnpm/Pabpc4/Pum2/Tardbp/Tob1	12	Down	DM vs. WM	F
GO_MF	GO:0019207	Kinase regulator activity	0.000245343	Ltf/Trib1/Dazap2/Hsp90ab1/Cd24a/Rara/Klf4/Ccng2/Iqgap1/Ibtk/Hexim1/Ccnl1	12	Down	DM vs. WM	F
GO_CC	GO:0043209	Myelin sheath	0.000283531	Actg1/Actb/Hbb-b1/Tkt/Hspa5/Canx/Gsn/Hspa9/Cdc42/Pdcd6ip/Atp6v1b2/Gnb1	12	Down	DM vs. WM	F
GO_BP	GO:0030278	Regulation of ossification	0.000338145	Cebpb/Ddx5/Jund/Ltf/Atp6ap1/Atp2b1/Rassf2/Mapk3/Runx2/Mef2c/Mapk1/Tob1	12	Down	DM vs. WM	F
GO_BP	GO:0031330	Negative regulation of cellular catabolic process	0.000468591	Mcl1/Pabpc1/Hsp90ab1/Zfp36/Ogt/Eif4g2/Fus/Hnrnpa0/Hp/Tardbp/Tob1/Sdcbp	12	Down	DM vs. WM	F
GO_BP	GO:0070663	Regulation of leukocyte proliferation	0.000479067	Cd44/Il1b/Cebpb/Ptprc/Itgal/Cd24a/Anxa1/Ptpn6/Mapk3/Syk/Mef2c/Mapk1	12	Down	DM vs. WM	F
GO_BP	GO:0006401	RNA catabolic process	0.000529099	Ddx5/Pabpc1/Zfp36/Zfp36l1/Fus/Hnrnpa0/Zfp36l2/Hnrnpm/Pabpc4/Pum2/Tardbp/Tob1	12	Down	DM vs. WM	F
GO_BP	GO:0001818	Negative regulation of cytokine production	0.00060947	Thbs1/Ptprc/Sirpa/Hsp90ab1/Zfp36/Cd24a/Klf2/Anxa1/Ptpn6/Rara/Atp2b1/Klf4	12	Down	DM vs. WM	F
GO_BP	GO:0022409	Positive regulation of cell-cell adhesion	0.000682481	Cd44/Il1b/Ptprc/Gcnt2/Itgal/Sirpa/Cd24a/Anxa1/Rara/Ets1/Syk/Ikzf1	12	Down	DM vs. WM	F
GO_BP	GO:0000375	RNA splicing, via transesterification reactions	0.00076999	Ddx5/Snrnp70/Hnrnpk/Mbnl1/Srsf3/Ddx17/Celf1/Ptbp3/Hnrnpm/Celf2/Rbm3/U2af2	12	Down	DM vs. WM	F
GO_BP	GO:0000377	RNA splicing, via transesterification reactions with bulged adenosine as nucleophile	0.00076999	Ddx5/Snrnp70/Hnrnpk/Mbnl1/Srsf3/Ddx17/Celf1/Ptbp3/Hnrnpm/Celf2/Rbm3/U2af2	12	Down	DM vs. WM	F
GO_BP	GO:0000398	MRNA splicing, via spliceosome	0.00076999	Ddx5/Snrnp70/Hnrnpk/Mbnl1/Srsf3/Ddx17/Celf1/Ptbp3/Hnrnpm/Celf2/Rbm3/U2af2	12	Down	DM vs. WM	F
GO_BP	GO:0006839	Mitochondrial transport	0.000887705	Dnajc15/Atp5b/Cox5b/Atp5d/Tomm22/Slc25a4/Ndufa13/Smdt1/Timm23/Mpc2/Grpel1/Cyc1	12	Up	DM vs. WM	F
GO_BP	GO:0060485	Mesenchyme development	0.00102139	Il1b/Thbs1/Ddx5/Gcnt2/Zfp36l1/Ddx17/Mapk3/Mef2c/Mapk1/Hnrnpab/Akna/Sdcbp	12	Down	DM vs. WM	F
GO_BP	GO:0071902	Positive regulation of protein serine/threonine kinase activity	0.00138355	Il1b/Thbs1/Ptprc/Ltf/Dazap2/Hsp90ab1/Cd24a/Prkcd/Gadd45a/Syk/Map3k1/Iqgap1	12	Down	DM vs. WM	F
GO_BP	GO:0043405	Regulation of MAP kinase activity	0.00175965	Il1b/Thbs1/Dusp1/Ptprc/Trib1/Cd24a/Ptpn6/Prkcd/Gadd45a/Syk/Map3k1/Iqgap1	12	Down	DM vs. WM	F
GO_BP	GO:0046651	Lymphocyte proliferation	0.00254514	Cd44/Il1b/Cebpb/Ptprc/Itgal/Cxcr4/Cd24a/Anxa1/Ptpn6/Prkcd/Syk/Mef2c	12	Down	DM vs. WM	F
GO_BP	GO:1903829	Positive regulation of cellular protein localization	0.00254514	Hsp90ab1/Hnrnpk/Ogt/Prkcd/Pmaip1/Hnrnpm/Abca7/Cdc42/Mapk1/Tardbp/Tmem30a/Iqgap1	12	Down	DM vs. WM	F
GO_BP	GO:0032943	Mononuclear cell proliferation	0.00273147	Cd44/Il1b/Cebpb/Ptprc/Itgal/Cxcr4/Cd24a/Anxa1/Ptpn6/Prkcd/Syk/Mef2c	12	Down	DM vs. WM	F
GO_BP	GO:0043434	Response to peptide hormone	0.00385695	Il1b/Hnrnpk/Anxa1/Ogt/Srsf3/Cdk2/Prkcd/Zfp36l1/Atp2b1/Ptpre/Nr4a1/Sgk1	12	Down	DM vs. WM	F
GO_MF	GO:0044389	Ubiquitin-like protein ligase binding	0.00396638	Actg1/Cebpb/Txnip/Pcbp2/Trib1/Hsp90ab1/Hspa1b/Cxcr4/Hspa5/Ywhaz/Hspa9/Syk	12	Down	DM vs. WM	F
KEGG	mmu05205	Proteoglycans in cancer	0.00486063	Actg1/Actb/Cd44/Thbs1/Ddx5/Mmp9/Ptpn6/Mapk3/Cdc42/Mapk1/Iqgap1/Eif4b	12	Down	DM vs. WM	F
GO_BP	GO:0007178	Transmembrane receptor protein serine/threonine kinase signaling pathway	0.00656328	Fos/Thbs1/Ddx5/Gcnt2/Hsp90ab1/Hspa5/Mapk3/Runx2/Map3k1/Tob1/Nrros/Sdcbp	12	Down	DM vs. WM	F
GO_BP	GO:0051098	Regulation of binding	0.0095419	Actb/Hmgb2/Hsp90ab1/Mmp9/Hnrnpk/Rara/Hipk1/Mapk3/Klf4/Cdc42/Atp2a3/Csnk1a1	12	Down	DM vs. WM	F
GO_MF	GO:0004857	Enzyme inhibitor activity	0.0103616	Wfdc21/Pi16/Txnip/Ltf/Trib1/Wfdc17/Ngp/Anxa1/Pdia6/Ibtk/Hexim1/Anp32e	12	Down	DM vs. WM	F
GO_BP	GO:0043161	Proteasome-mediated ubiquitin-dependent protein catabolic process	0.0122298	Hsp90b1/Pcbp2/Trib1/Hsp90ab1/Hspa1b/Hspa5/Ogt/Psmd2/Fbxl5/Csnk1a1/Nrros/Sdcbp	12	Down	DM vs. WM	F
GO_BP	GO:0051346	Negative regulation of hydrolase activity	0.0122298	Cd44/Thbs1/Pi16/Ltf/Ngp/Mmp9/Hspa1b/Anxa1/Picalm/Gpx1/Klf4/Nr4a1	12	Down	DM vs. WM	F
GO_MF	GO:0016887	ATPase activity	0.0122759	Ddx5/Ddx6/Hspa1b/Anxa1/Hspa5/Ddx17/Top2a/Atp2b1/Hspa9/Abca7/Atp2a3/Abcf1	12	Down	DM vs. WM	F
GO_BP	GO:0010639	Negative regulation of organelle organization	0.0152706	Osm/Myadm/Gsn/Prkcd/Top2a/Gpx1/Dnmt1/Arap1/Sgk1/Tnks2/Ier3/Trip12	12	Down	DM vs. WM	F
KEGG	mmu05166	Human T-cell leukemia virus 1 infection	0.015733	Fos/Itgal/Zfp36/Canx/H2-K1/Cdk2/Ets2/Ets1/Mapk3/Mapk1/Map3k1/Nfatc3	12	Down	DM vs. WM	F
GO_BP	GO:0072594	Establishment of protein localization to organelle	0.0164548	Ddx5/Txnip/Hsp90ab1/Hspa5/Prkcd/Ywhaz/Ssr3/Pmaip1/Syk/Lamp2/Mapk1/Tardbp	12	Down	DM vs. WM	F
GO_BP	GO:0007015	Actin filament organization	0.0186777	Actg1/Hsp90b1/Sirpa/Marcks/Myadm/Gsn/Prkcd/Cdc42/Map3k1/Arap1/Actr2/Arpc5	12	Down	DM vs. WM	F
GO_BP	GO:0043254	Regulation of protein-containing complex assembly	0.0188283	Gda/Cd24a/Myadm/Gsn/Prkcd/Syk/Lamp2/Map3k1/Sgk1/Actr2/Arpc5/Ikzf1	12	Down	DM vs. WM	F
GO_BP	GO:0002697	Regulation of immune effector process	0.0192858	Il1b/Ptprc/Pcbp2/Cd24a/Anxa1/H2-K1/Ptpn6/Rara/Mapk3/Syk/Pum2/Fgl2	12	Down	DM vs. WM	F
GO_CC	GO:0031301	Integral component of organelle membrane	0.0225315	B2m/H2-D1/Saraf/H2-Q4/Smdt1/Timm23/Mpc2/Sys1/Emc6/Fundc2/Chchd3/Rer1	12	Up	DM vs. WM	F
GO_MF	GO:0005543	Phospholipid binding	0.0231693	Psap/Thbs1/Anxa1/Ogt/Gsn/Cd300lf/Picalm/Ncf1/Snx18/Arap1/Iqgap1/Sdcbp	12	Down	DM vs. WM	F
KEGG	mmu05170	Human immunodeficiency virus 1 infection	0.0383573	B2m/H2-D1/Cd3d/Rac2/Cd3g/Cd3e/H2-Q4/Rbx1/Cycs/Apobec3/Cd247/H2-T22	12	Up	DM vs. WM	F
GO_CC	GO:0031300	Intrinsic component of organelle membrane	0.0398606	B2m/H2-D1/Saraf/H2-Q4/Smdt1/Timm23/Mpc2/Sys1/Emc6/Fundc2/Chchd3/Rer1	12	Up	DM vs. WM	F
GO_BP	GO:0045862	Positive regulation of proteolysis	0.0423349	Rps3/Psenen/Apoe/Cycs/Lck/Ndufa13/Sumo1/Sumo2/Psme1/Pycard/Aurkaip1/Prelid1	12	Up	DM vs. WM	F
GO_BP	GO:0007159	Leukocyte cell-cell adhesion	0.04299	Rps3/Ccl5/Rac2/Cd3e/Il7r/Lgals1/Lck/Skap1/Cd47/Pycard/Tnfaip8l2/Xcl1	12	Up	DM vs. WM	F
GO_BP	GO:0042775	Mitochondrial ATP synthesis coupled electron transport	4.73198e-08	Dnajc15/Cox5b/Cycs/Park7/Uqcr10/Uqcrfs1/Ndufa7/Ndufa12/Ndufa8/Cyc1/Dguok	11	Up	DM vs. WM	F
GO_BP	GO:0042773	ATP synthesis coupled electron transport	8.19949e-08	Dnajc15/Cox5b/Cycs/Park7/Uqcr10/Uqcrfs1/Ndufa7/Ndufa12/Ndufa8/Cyc1/Dguok	11	Up	DM vs. WM	F
GO_BP	GO:0042273	Ribosomal large subunit biogenesis	5.05663e-07	Rplp0/Rpl35/Rpl10/Rpl10a/Rpl6/Rpl23a/Rpl14/Rpl26/Rpl7/Rpl5/Eif6	11	Up	DM vs. WM	F
GO_CC	GO:0000313	Organellar ribosome	7.42394e-07	Mrpl23/Ndufa7/Mrpl24/Mrps16/Mrps24/Mrpl54/Mrps26/Mrps14/Mrpl21/Mrps23/Mrpl57	11	Up	DM vs. WM	F
GO_CC	GO:0005761	Mitochondrial ribosome	7.42394e-07	Mrpl23/Ndufa7/Mrpl24/Mrps16/Mrps24/Mrpl54/Mrps26/Mrps14/Mrpl21/Mrps23/Mrpl57	11	Up	DM vs. WM	F
GO_MF	GO:0003730	MRNA 3'-UTR binding	1.54649e-06	Ddx5/Pabpc1/Zfp36/Hnrnpk/Zfp36l1/Fus/Hnrnpa0/Zfp36l2/Pabpc4/Pum2/Tardbp	11	Down	DM vs. WM	F
GO_CC	GO:1990204	Oxidoreductase complex	4.33183e-06	Ndufa6/Ndufb5/Ndufa13/Uqcr10/Uqcrfs1/Ndufs4/Ndufa7/Ndufa12/Ndufa1/Ndufa8/Cyc1	11	Up	DM vs. WM	F
GO_BP	GO:0048024	Regulation of mRNA splicing, via spliceosome	1.02447e-05	Ddx5/Snrnp70/Hnrnpk/Mbnl1/Srsf3/Ddx17/Celf1/Ptbp3/Celf2/Rbm3/U2af2	11	Down	DM vs. WM	F
GO_BP	GO:0061013	Regulation of mRNA catabolic process	1.73743e-05	Pabpc1/Zfp36/Zfp36l1/Fus/Hnrnpa0/Zfp36l2/Hnrnpm/Pabpc4/Pum2/Tardbp/Tob1	11	Down	DM vs. WM	F
GO_BP	GO:0034614	Cellular response to reactive oxygen species	5.34216e-05	Psap/Fos/Thbs1/Sirpa/Mmp9/Anxa1/Prkcd/Ncf1/Mapk3/Mapk1/Lcn2	11	Down	DM vs. WM	F
KEGG	mmu04666	Fc gamma R-mediated phagocytosis	5.71016e-05	Ptprc/Marcks/Gsn/Prkcd/Ncf1/Mapk3/Syk/Cdc42/Mapk1/Actr2/Arpc5	11	Down	DM vs. WM	F
GO_BP	GO:0097530	Granulocyte migration	6.65186e-05	S100a9/S100a8/Il1b/Thbs1/Csf3r/Prtn3/Sirpa/Anxa1/Mapk3/Syk/Mapk1	11	Down	DM vs. WM	F
GO_BP	GO:0007254	JNK cascade	0.000321708	Il1b/Trib1/Sirpa/Ncf1/Rassf2/Map4k4/Gadd45a/Syk/Lmnb1/Cdc42/Map3k1	11	Down	DM vs. WM	F
GO_BP	GO:0030595	Leukocyte chemotaxis	0.000610298	S100a9/S100a8/Il1b/Thbs1/Dusp1/Csf3r/Anxa1/Retnlg/Mapk3/Syk/Mapk1	11	Down	DM vs. WM	F
GO_BP	GO:0019058	Viral life cycle	0.0006391	Ddx5/Pabpc1/Pcbp2/Ltf/Ddx6/Hsp90ab1/Gsn/Ist1/Top2a/Pcbp1/Pdcd6ip	11	Down	DM vs. WM	F
GO_BP	GO:1903039	Positive regulation of leukocyte cell-cell adhesion	0.0006391	Cd44/Il1b/Ptprc/Itgal/Sirpa/Cd24a/Anxa1/Rara/Ets1/Syk/Ikzf1	11	Down	DM vs. WM	F
GO_BP	GO:0010466	Negative regulation of peptidase activity	0.00137481	Cd44/Thbs1/Pi16/Ltf/Ngp/Mmp9/Hspa1b/Picalm/Gpx1/Klf4/Nr4a1	11	Down	DM vs. WM	F
GO_BP	GO:0034976	Response to endoplasmic reticulum stress	0.00147471	Thbs1/Cebpb/Hsp90b1/Grina/Serinc3/Hspa5/Pdia6/Canx/Pmaip1/Atp2a3/Nrros	11	Down	DM vs. WM	F
GO_BP	GO:0071375	Cellular response to peptide hormone stimulus	0.00165869	Il1b/Hnrnpk/Ogt/Srsf3/Cdk2/Prkcd/Zfp36l1/Atp2b1/Ptpre/Nr4a1/Sgk1	11	Down	DM vs. WM	F
GO_BP	GO:0042493	Response to drug	0.0019854	Fos/Il1b/Rnf149/Mmp9/Anxa1/Cybb/Ywhaz/Mef2c/Tmem30a/Dnmt1/Lcn2	11	Down	DM vs. WM	F
GO_MF	GO:0043177	Organic acid binding	0.00200531	S100a9/S100a8/Psap/Cd44/Hbb-b1/Pygl/Hdc/Alox5ap/Rara/Pgd/Dgat1	11	Down	DM vs. WM	F
KEGG	mmu05418	Fluid shear stress and atherosclerosis	0.00295006	Actg1/Actb/Fos/Il1b/Dusp1/Hsp90b1/Hsp90ab1/Mmp9/Klf2/Ncf1/Mef2c	11	Down	DM vs. WM	F
GO_BP	GO:0071222	Cellular response to lipopolysaccharide	0.00367269	Il1b/Cebpb/Ltf/Trib1/Sirpa/Zfp36/Ogt/Rara/Mapk3/Mef2c/Mapk1	11	Down	DM vs. WM	F
GO_MF	GO:0030246	Carbohydrate binding	0.00396638	Chil3/Pygl/Tkt/Gpcpd1/Cd24a/Ogt/Canx/Clec12a/Pgd/Clec7a/Clec4d	11	Down	DM vs. WM	F
GO_MF	GO:0061629	RNA polymerase II-specific DNA-binding transcription factor binding	0.00396638	Actb/Fos/Cebpb/Ddx5/Jund/Ets2/Fus/Klf4/Nr4a1/Dnmt1/Trip12	11	Down	DM vs. WM	F
GO_BP	GO:0002831	Regulation of response to biotic stimulus	0.00417145	Hmgb2/Il1b/Pcbp2/Ltf/Trib1/Cd24a/Mapk3/Pum2/Fgl2/Hexim1/Samhd1	11	Down	DM vs. WM	F
GO_BP	GO:0034504	Protein localization to nucleus	0.00430556	Ddx5/Txnip/Rassf5/Hsp90ab1/Ogt/Prkcd/Hnrnpm/Syk/Abca7/Mapk1/Tardbp	11	Down	DM vs. WM	F
GO_BP	GO:0010631	Epithelial cell migration	0.00446296	Thbs1/Mmp9/Anxa1/Prcp/Ets1/Map4k4/Gpx1/Gadd45a/Klf4/Mef2c/Nr4a1	11	Down	DM vs. WM	F
GO_BP	GO:0071219	Cellular response to molecule of bacterial origin	0.00446296	Il1b/Cebpb/Ltf/Trib1/Sirpa/Zfp36/Ogt/Rara/Mapk3/Mef2c/Mapk1	11	Down	DM vs. WM	F
GO_BP	GO:0090132	Epithelium migration	0.00464626	Thbs1/Mmp9/Anxa1/Prcp/Ets1/Map4k4/Gpx1/Gadd45a/Klf4/Mef2c/Nr4a1	11	Down	DM vs. WM	F
GO_BP	GO:0090130	Tissue migration	0.00483602	Thbs1/Mmp9/Anxa1/Prcp/Ets1/Map4k4/Gpx1/Gadd45a/Klf4/Mef2c/Nr4a1	11	Down	DM vs. WM	F
GO_BP	GO:1901653	Cellular response to peptide	0.00483602	Il1b/Hnrnpk/Ogt/Srsf3/Cdk2/Prkcd/Zfp36l1/Atp2b1/Ptpre/Nr4a1/Sgk1	11	Down	DM vs. WM	F
GO_MF	GO:0031625	Ubiquitin protein ligase binding	0.00547081	Actg1/Txnip/Pcbp2/Trib1/Hsp90ab1/Hspa1b/Cxcr4/Hspa5/Ywhaz/Hspa9/Syk	11	Down	DM vs. WM	F
GO_BP	GO:0006913	Nucleocytoplasmic transport	0.00568287	Ddx5/Txnip/Hsp90ab1/Srsf3/Prkcd/Hspa9/Syk/Mapk1/Tardbp/Ier3/Nxf1	11	Down	DM vs. WM	F
GO_BP	GO:0051169	Nuclear transport	0.00568287	Ddx5/Txnip/Hsp90ab1/Srsf3/Prkcd/Hspa9/Syk/Mapk1/Tardbp/Ier3/Nxf1	11	Down	DM vs. WM	F
GO_BP	GO:0045927	Positive regulation of growth	0.00612873	Cxcr4/Hnrnpk/Eif4g2/Picalm/Ist1/Celf1/Mef2c/Mapk1/Sgk1/Sdcbp/Ikzf1	11	Down	DM vs. WM	F
KEGG	mmu04145	Phagosome	0.00620704	Actg1/Actb/Thbs1/Canx/H2-K1/Atp6ap1/Cybb/Ncf1/Clec7a/Lamp2/Atp6v1b2	11	Down	DM vs. WM	F
KEGG	mmu04218	Cellular senescence	0.00629408	Rassf5/H2-K1/Cdk2/Zfp36l1/Zfp36l2/Ets1/Hipk1/Gadd45a/Mapk3/Mapk1/Nfatc3	11	Down	DM vs. WM	F
GO_BP	GO:0018108	Peptidyl-tyrosine phosphorylation	0.0073558	Cd44/Ptprc/Osm/Cd24a/Ptpn6/Prkcd/Ncf1/Mapk3/Clk1/Syk/Iqgap1	11	Down	DM vs. WM	F
GO_BP	GO:0018212	Peptidyl-tyrosine modification	0.007754	Cd44/Ptprc/Osm/Cd24a/Ptpn6/Prkcd/Ncf1/Mapk3/Clk1/Syk/Iqgap1	11	Down	DM vs. WM	F
GO_BP	GO:0006869	Lipid transport	0.0152706	Psap/Il1b/Thbs1/Anxa1/Prkcd/Cyp4f18/Syk/Dgat1/Abca7/Tmem30a/Gm2a	11	Down	DM vs. WM	F
KEGG	mmu04810	Regulation of actin cytoskeleton	0.0163861	Actg1/Actb/Itgal/Cxcr4/Gsn/Mapk3/Cdc42/Mapk1/Iqgap1/Actr2/Arpc5	11	Down	DM vs. WM	F
GO_BP	GO:1902903	Regulation of supramolecular fiber organization	0.0164548	Actg1/Gda/Myadm/Gsn/Prkcd/Mef2c/Map3k1/Arap1/Sgk1/Actr2/Arpc5	11	Down	DM vs. WM	F
GO_BP	GO:0042176	Regulation of protein catabolic process	0.0226074	Il1b/Trib1/Hsp90ab1/Hspa1b/Ogt/Psmd2/Gpx1/Fbxl5/Csnk1a1/Ier3/Sdcbp	11	Down	DM vs. WM	F
GO_BP	GO:0048638	Regulation of developmental growth	0.0274862	Pi16/Cxcr4/Hnrnpk/Eif4g2/Picalm/Ist1/Celf1/Mef2c/Mapk1/Tnks2/Ikzf1	11	Down	DM vs. WM	F
KEGG	mmu05171	Coronavirus disease - COVID-19	0.0277753	Rpl29/Fos/Il1b/Rps28/Rpl35a/Rpl37a/Cybb/Rpl28/Mapk3/Syk/Mapk1	11	Down	DM vs. WM	F
GO_BP	GO:0010876	Lipid localization	0.028735	Psap/Il1b/Thbs1/Anxa1/Prkcd/Cyp4f18/Syk/Dgat1/Abca7/Tmem30a/Gm2a	11	Down	DM vs. WM	F
GO_BP	GO:0032535	Regulation of cellular component size	0.028735	Hsp90ab1/Ogt/Myadm/Eif4g2/Gsn/Picalm/Prkcd/Ist1/Map3k1/Actr2/Arpc5	11	Down	DM vs. WM	F
GO_BP	GO:0044770	Cell cycle phase transition	0.029644	Ptprc/Anxa1/Ptpn6/Cdk2/Zfp36l1/Zfp36l2/Gpr132/Klf4/Lmnb1/Ccng2/Ier3	11	Down	DM vs. WM	F
GO_BP	GO:0051251	Positive regulation of lymphocyte activation	0.0297785	Il1b/Ptprc/Itgal/Sirpa/Cd24a/Anxa1/Rara/Clec7a/Syk/Mef2c/Ikzf1	11	Down	DM vs. WM	F
GO_BP	GO:0070997	Neuron death	0.0297785	Fos/Il1b/Mcl1/Cebpb/Hsp90ab1/Picalm/Pmaip1/Pigt/Gpx1/Mef2c/Cdc42	11	Down	DM vs. WM	F
GO_BP	GO:0042113	B cell activation	0.0300914	Ptprc/Irf2bp2/Cd24a/Ptpn6/Prkcd/Zfp36l1/Zfp36l2/Syk/Mef2c/Lat2/Ikzf1	11	Down	DM vs. WM	F
GO_BP	GO:0007517	Muscle organ development	0.030923	Fos/Ddx5/Pi16/Gpcpd1/Mbnl1/Ddx17/Gpx1/Mef2c/Mapk1/Nr4a1/Nfatc3	11	Down	DM vs. WM	F
GO_BP	GO:0030217	T cell differentiation	0.0333767	B2m/Rps6/Cd3d/Cd3g/Cd3e/Il7r/Lck/Bcl2a1d/Cd8a/Prelid1/Ctla2a	11	Up	DM vs. WM	F
GO_BP	GO:0002831	Regulation of response to biotic stimulus	0.0386804	Rps19/Ccl5/Apoe/Apobec3/Mif/Cdc37/Sh2d1a/Pycard/Cd37/C1qbp/Xcl1	11	Up	DM vs. WM	F
GO_BP	GO:0097193	Intrinsic apoptotic signaling pathway	0.0403716	Rps3/Ubb/Rpl26/Bcl2a1b/Hint1/Lck/Park7/Ndufa13/Mif/Bcl2a1d/Pycard	11	Up	DM vs. WM	F
GO_BP	GO:0015711	Organic anion transport	0.048812	Psap/Il1b/Thbs1/Anxa1/Prkcd/Cyp4f18/Slc16a3/Slc38a2/Syk/Abca7/Tmem30a	11	Down	DM vs. WM	F
GO_BP	GO:0042274	Ribosomal small subunit biogenesis	4.76806e-06	Rps16/Rps19/Rps2/Rps25/Rps5/Rps15/Rps6/Rps24/Rps8/Rps10	10	Up	DM vs. WM	F
GO_BP	GO:0034101	Erythrocyte homeostasis	0.000180591	Hmgb2/Hbb-b1/Zfp36/Cd24a/Klf2/Zfp36l1/Ets1/Hspa9/Ptbp3/Ikzf1	10	Down	DM vs. WM	F
GO_BP	GO:0034250	Positive regulation of cellular amide metabolic process	0.000258819	Thbs1/Eif2s3x/Eif4g2/Picalm/Prkcd/Eef2/Mapk3/Mapk1/Rbm3/Abcf1	10	Down	DM vs. WM	F
GO_BP	GO:2001242	Regulation of intrinsic apoptotic signaling pathway	0.000375865	S100a9/S100a8/Cd44/Tpt1/Mcl1/Grina/Mmp9/Hnrnpk/Serinc3/Gpx1	10	Down	DM vs. WM	F
GO_MF	GO:0043021	Ribonucleoprotein complex binding	0.000399135	Ddx5/Snrnp70/Rpl35a/Hnrnpk/Hspa5/Eef2/Rbm3/Rpn2/Abcf1/Eif4b	10	Down	DM vs. WM	F
GO_BP	GO:1902107	Positive regulation of leukocyte differentiation	0.000610298	Fos/Il1b/Ptprc/Trib1/Anxa1/Atp6ap1/Zfp36l1/Rara/Syk/Ikzf1	10	Down	DM vs. WM	F
GO_BP	GO:0046328	Regulation of JNK cascade	0.000737467	Il1b/Sirpa/Ncf1/Rassf2/Map4k4/Gadd45a/Syk/Lmnb1/Cdc42/Map3k1	10	Down	DM vs. WM	F
GO_BP	GO:1903034	Regulation of response to wounding	0.000737467	S100a9/Actg1/Thbs1/Cxcr4/Cd24a/Anxa1/Prkcd/Clec7a/Klf4/Syk	10	Down	DM vs. WM	F
GO_BP	GO:0045766	Positive regulation of angiogenesis	0.00076999	Btg1/Il1b/Thbs1/Mmp9/Cxcr4/Anxa1/Camp/Cybb/Ets1/Klf4	10	Down	DM vs. WM	F
GO_BP	GO:0022408	Negative regulation of cell-cell adhesion	0.00087933	Cd44/Cebpb/Cd24a/Anxa1/Myadm/Ptpn6/Prkcd/Klf4/Fgl2/Akna	10	Down	DM vs. WM	F
GO_MF	GO:0019887	Protein kinase regulator activity	0.00102849	Ltf/Trib1/Dazap2/Hsp90ab1/Cd24a/Ccng2/Iqgap1/Ibtk/Hexim1/Ccnl1	10	Down	DM vs. WM	F
GO_CC	GO:0005681	Spliceosomal complex	0.001203	Ddx5/Pabpc1/Snrnp70/Hnrnpk/Hnrnph1/Srrm2/Hnrnpm/Rbm3/U2af2/Hnrnpf	10	Down	DM vs. WM	F
GO_BP	GO:0032869	Cellular response to insulin stimulus	0.00124435	Il1b/Hnrnpk/Ogt/Srsf3/Cdk2/Prkcd/Zfp36l1/Atp2b1/Ptpre/Sgk1	10	Down	DM vs. WM	F
GO_BP	GO:0001649	Osteoblast differentiation	0.00142081	Cebpb/Ddx5/Jund/Junb/Ltf/Atp6ap1/Rassf2/Runx2/Mef2c/Tob1	10	Down	DM vs. WM	F
GO_BP	GO:1904018	Positive regulation of vasculature development	0.00156391	Btg1/Il1b/Thbs1/Mmp9/Cxcr4/Anxa1/Camp/Cybb/Ets1/Klf4	10	Down	DM vs. WM	F
GO_BP	GO:0042098	T cell proliferation	0.0018035	Cd44/Il1b/Cebpb/Ptprc/Itgal/Cxcr4/Cd24a/Anxa1/Ptpn6/Syk	10	Down	DM vs. WM	F
GO_BP	GO:2001020	Regulation of response to DNA damage stimulus	0.00235513	Cd44/Tpt1/Mcl1/Ddx5/Hnrnpk/Prkcd/Pmaip1/Ier3/Trip12/Actr2	10	Down	DM vs. WM	F
GO_BP	GO:0048762	Mesenchymal cell differentiation	0.00254514	Il1b/Ddx5/Gcnt2/Ddx17/Mapk3/Mef2c/Mapk1/Hnrnpab/Akna/Sdcbp	10	Down	DM vs. WM	F
GO_BP	GO:0031348	Negative regulation of defense response	0.00276106	Cd44/Pcbp2/Sirpa/Zfp36/Cd24a/Ets1/Gpx1/Fgl2/Ier3/Samhd1	10	Down	DM vs. WM	F
GO_BP	GO:0050670	Regulation of lymphocyte proliferation	0.00299447	Cd44/Il1b/Cebpb/Ptprc/Itgal/Cd24a/Anxa1/Ptpn6/Syk/Mef2c	10	Down	DM vs. WM	F
GO_BP	GO:0032944	Regulation of mononuclear cell proliferation	0.00325642	Cd44/Il1b/Cebpb/Ptprc/Itgal/Cd24a/Anxa1/Ptpn6/Syk/Mef2c	10	Down	DM vs. WM	F
GO_BP	GO:0032868	Response to insulin	0.00330484	Il1b/Hnrnpk/Ogt/Srsf3/Cdk2/Prkcd/Zfp36l1/Atp2b1/Ptpre/Sgk1	10	Down	DM vs. WM	F
KEGG	mmu04380	Osteoclast differentiation	0.00343861	Fos/Il1b/Jund/Fosl2/Junb/Sirpa/Ncf1/Mapk3/Syk/Mapk1	10	Down	DM vs. WM	F
KEGG	mmu05135	Yersinia infection	0.00361261	Actg1/Actb/Fos/Il1b/Mapk3/Cdc42/Mapk1/Actr2/Arpc5/Nfatc3	10	Down	DM vs. WM	F
GO_MF	GO:0031406	Carboxylic acid binding	0.00396638	S100a9/S100a8/Psap/Cd44/Pygl/Hdc/Alox5ap/Rara/Pgd/Dgat1	10	Down	DM vs. WM	F
GO_BP	GO:0051348	Negative regulation of transferase activity	0.00573739	Actb/Il1b/Dusp1/Ptprc/Trib1/Zfp36/Ptpn6/Prkcd/Gadd45a/Hexim1	10	Down	DM vs. WM	F
GO_BP	GO:0001906	Cell killing	0.0107427	Rps19/B2m/H2-D1/Il7r/H2-Q4/Gapdh/Sh2d1a/H2-T22/Gzmb/Xcl1	10	Up	DM vs. WM	F
GO_MF	GO:0046982	Protein heterodimerization activity	0.0112208	Mcl1/Cebpb/Cybb/Top2a/Tcf4/Gadd45a/Mef2c/Mapk6/Nr4a1/Sdcbp	10	Down	DM vs. WM	F
KEGG	mmu05152	Tuberculosis	0.0141127	Il1b/Cebpb/Camp/Atp6ap1/Clec7a/Hspa9/Mapk3/Syk/Lamp2/Mapk1	10	Down	DM vs. WM	F
GO_BP	GO:0016358	Dendrite development	0.0144108	Hnrnpk/Eif4g2/Picalm/Lst1/Mef2c/Cdc42/Mapk6/Iqgap1/Sgk1/Actr2	10	Down	DM vs. WM	F
GO_BP	GO:0051651	Maintenance of location in cell	0.015494	Tmsb10/Ftl1/Fth1/Tmsb4x/Sri/Apoe/Lck/Park7/Rer1/Xcl1	10	Up	DM vs. WM	F
GO_BP	GO:0051235	Maintenance of location	0.0175956	Il1b/Ptprc/Hspa5/Gsn/Ptpn6/Dgat1/Lcn2/Ibtk/Nrros/Gm2a	10	Down	DM vs. WM	F
GO_BP	GO:1903039	Positive regulation of leukocyte cell-cell adhesion	0.0196804	Rps3/Ccl5/Cd3e/Il7r/Lgals1/Lck/Skap1/Cd47/Pycard/Xcl1	10	Up	DM vs. WM	F
GO_BP	GO:0032386	Regulation of intracellular transport	0.0198735	Hsp90ab1/Ogt/Prkcd/Pmaip1/Mapk3/Cdc42/Mapk1/Tardbp/Tmem30a/Ier3	10	Down	DM vs. WM	F
GO_BP	GO:0043270	Positive regulation of ion transport	0.0212881	Il1b/Cebpb/Cxcr4/Cox17/Prkcd/Cyp4f18/Atp2b1/Atp1b3/Abca7/Sgk1	10	Down	DM vs. WM	F
KEGG	mmu04613	Neutrophil extracellular trap formation	0.0259974	Actg1/Actb/Itgal/Camp/Cybb/Ncf1/Clec7a/Mapk3/Syk/Mapk1	10	Down	DM vs. WM	F
GO_BP	GO:0032956	Regulation of actin cytoskeleton organization	0.030923	Actg1/Myadm/Gsn/Prkcd/Mef2c/Map3k1/Arap1/Iqgap1/Actr2/Arpc5	10	Down	DM vs. WM	F
GO_BP	GO:0016311	Dephosphorylation	0.0367397	Dusp1/Hsp90b1/Ptprc/Hsp90ab1/Ptpn6/Prkcd/Ptpre/Mef2c/Iqgap1/Ppp6r1	10	Down	DM vs. WM	F
GO_BP	GO:0044772	Mitotic cell cycle phase transition	0.0379007	Anxa1/Ptpn6/Cdk2/Zfp36l1/Zfp36l2/Gpr132/Klf4/Lmnb1/Ccng2/Ier3	10	Down	DM vs. WM	F
KEGG	mmu05203	Viral carcinogenesis	0.0413811	Hnrnpk/H2-K1/Gsn/Cdk2/Ywhaz/Pmaip1/Mapk3/Syk/Cdc42/Mapk1	10	Down	DM vs. WM	F
KEGG	mmu05020	Prion disease	0.0863057	Il1b/Hspa1b/Hspa5/Cybb/Prkcd/Psmd2/Ncf1/Mapk3/Mapk1/Atp5g3	10	Down	DM vs. WM	F
GO_BP	GO:1903312	Negative regulation of mRNA metabolic process	4.02557e-05	Pabpc1/Zfp36/Hnrnpk/Fus/Hnrnpa0/Ptbp3/Tardbp/Tob1/U2af2	9	Down	DM vs. WM	F
GO_CC	GO:1905368	Peptidase complex	6.68304e-05	Psmb1/Psmb8/Sec11a/Psme1/Psmb2/Sec11c/Psma7/Psma5/Psmb3	9	Up	DM vs. WM	F
GO_BP	GO:0043488	Regulation of mRNA stability	9.54821e-05	Zfp36/Zfp36l1/Fus/Hnrnpa0/Zfp36l2/Hnrnpm/Pabpc4/Pum2/Tardbp	9	Down	DM vs. WM	F
GO_BP	GO:0033108	Mitochondrial respiratory chain complex assembly	0.000130797	Ndufa6/Ndufb5/Ndufa13/Uqcr10/Ndufs4/Ndufa1/Ndufa8/Uqcc2/Cox20	9	Up	DM vs. WM	F
GO_BP	GO:1990542	Mitochondrial transmembrane transport	0.000130797	Dnajc15/Atp5b/Cox5b/Atp5d/Smdt1/Timm23/Mpc2/Grpel1/Cyc1	9	Up	DM vs. WM	F
GO_BP	GO:0043487	Regulation of RNA stability	0.000174787	Zfp36/Zfp36l1/Fus/Hnrnpa0/Zfp36l2/Hnrnpm/Pabpc4/Pum2/Tardbp	9	Down	DM vs. WM	F
GO_BP	GO:0043534	Blood vessel endothelial cell migration	0.000202182	Thbs1/Anxa1/Prcp/Ets1/Gpx1/Gadd45a/Klf4/Mef2c/Nr4a1	9	Down	DM vs. WM	F
GO_MF	GO:0090079	Translation regulator activity, nucleic acid binding	0.00023218	Eif1/Eif3h/Eef1d/Eif3f/Eef1g/Eif3m/Eif3i/Eif6/C1qbp	9	Up	DM vs. WM	F
GO_BP	GO:0071621	Granulocyte chemotaxis	0.000280549	S100a9/S100a8/Il1b/Thbs1/Csf3r/Anxa1/Mapk3/Syk/Mapk1	9	Down	DM vs. WM	F
GO_BP	GO:0051592	Response to calcium ion	0.000305555	Fos/Thbs1/Jund/Junb/Alox5ap/Fus/Mef2c/Iqgap1/Nfatc3	9	Down	DM vs. WM	F
GO_BP	GO:0030218	Erythrocyte differentiation	0.000507923	Hmgb2/Hbb-b1/Zfp36/Klf2/Zfp36l1/Ets1/Hspa9/Ptbp3/Ikzf1	9	Down	DM vs. WM	F
GO_BP	GO:0046330	Positive regulation of JNK cascade	0.000544135	Il1b/Ncf1/Rassf2/Map4k4/Gadd45a/Syk/Lmnb1/Cdc42/Map3k1	9	Down	DM vs. WM	F
GO_BP	GO:0045667	Regulation of osteoblast differentiation	0.000696901	Cebpb/Ddx5/Jund/Ltf/Atp6ap1/Rassf2/Runx2/Mef2c/Tob1	9	Down	DM vs. WM	F
GO_BP	GO:0050729	Positive regulation of inflammatory response	0.000804469	S100a9/S100a8/Il1b/Cebpb/Osm/Cd24a/Alox5ap/Ets1/Clec7a	9	Down	DM vs. WM	F
GO_BP	GO:0070665	Positive regulation of leukocyte proliferation	0.000804469	Il1b/Ptprc/Itgal/Cd24a/Anxa1/Mapk3/Syk/Mef2c/Mapk1	9	Down	DM vs. WM	F
GO_BP	GO:1901568	Fatty acid derivative metabolic process	0.00087933	Il1b/Anxa1/Cyp4f18/Alox5ap/Ncf1/Far1/Gpx1/Syk/Dgat1	9	Down	DM vs. WM	F
GO_BP	GO:0046631	Alpha-beta T cell activation	0.00146714	Psap/Cd44/Cebpb/Ptprc/Cd24a/Anxa1/Rara/Syk/Ikzf1	9	Down	DM vs. WM	F
GO_BP	GO:0032874	Positive regulation of stress-activated MAPK cascade	0.00163235	Il1b/Ncf1/Rassf2/Map4k4/Gadd45a/Syk/Lmnb1/Cdc42/Map3k1	9	Down	DM vs. WM	F
KEGG	mmu04640	Hematopoietic cell lineage	0.00171999	Cd3d/Cd3g/Cd3e/Il7r/Cd8b1/Cd2/Cd7/Cd8a/Cd37	9	Up	DM vs. WM	F
GO_BP	GO:0070304	Positive regulation of stress-activated protein kinase signaling cascade	0.00174366	Il1b/Ncf1/Rassf2/Map4k4/Gadd45a/Syk/Lmnb1/Cdc42/Map3k1	9	Down	DM vs. WM	F
GO_BP	GO:0042129	Regulation of T cell proliferation	0.0019854	Cd44/Il1b/Cebpb/Ptprc/Itgal/Cd24a/Anxa1/Ptpn6/Syk	9	Down	DM vs. WM	F
GO_BP	GO:0010951	Negative regulation of endopeptidase activity	0.00252942	Cd44/Thbs1/Ltf/Mmp9/Hspa1b/Picalm/Gpx1/Klf4/Nr4a1	9	Down	DM vs. WM	F
KEGG	mmu04660	T cell receptor signaling pathway	0.00325909	Cd3d/Cd3g/Cd3e/Lat/Cd8b1/Lck/Grap2/Cd247/Cd8a	9	Up	DM vs. WM	F
GO_BP	GO:0007519	Skeletal muscle tissue development	0.00384369	Fos/Ddx5/Gpcpd1/Mbnl1/Ddx17/Gpx1/Mef2c/Nr4a1/Nfatc3	9	Down	DM vs. WM	F
GO_BP	GO:0043491	Protein kinase B signaling	0.00384369	Il1b/Thbs1/Gcnt2/Hsp90ab1/Osm/Zfp36l1/Rara/Gpx1/Klf4	9	Down	DM vs. WM	F
GO_BP	GO:0001906	Cell killing	0.00424254	Ptprc/Ltf/Hsp90ab1/H2-K1/Camp/Ptpn6/Ncf1/Clec7a/Syk	9	Down	DM vs. WM	F
GO_BP	GO:0050870	Positive regulation of T cell activation	0.00424254	Il1b/Ptprc/Itgal/Sirpa/Cd24a/Anxa1/Rara/Syk/Ikzf1	9	Down	DM vs. WM	F
GO_MF	GO:0043021	Ribonucleoprotein complex binding	0.00441175	Rpl35/Eif1/Ppp1ca/Csnk2b/Snrpg/Snrpd2/Eif6/Gadd45gip1/C1qbp	9	Up	DM vs. WM	F
GO_BP	GO:0009152	Purine ribonucleotide biosynthetic process	0.00470679	Nme2/Atp5b/Atp5g1/Cox5b/Atp5d/Aldoa/Mpc2/Cyc1/Dguok	9	Up	DM vs. WM	F
GO_BP	GO:0060538	Skeletal muscle organ development	0.00487721	Fos/Ddx5/Gpcpd1/Mbnl1/Ddx17/Gpx1/Mef2c/Nr4a1/Nfatc3	9	Down	DM vs. WM	F
GO_BP	GO:0006469	Negative regulation of protein kinase activity	0.00501154	Actb/Il1b/Dusp1/Ptprc/Trib1/Ptpn6/Prkcd/Gadd45a/Hexim1	9	Down	DM vs. WM	F
GO_CC	GO:0030139	Endocytic vesicle	0.00556745	Actg1/H2-K1/Gsn/Cybb/Picalm/Pld4/Syk/Lamp2/Cdc42	9	Down	DM vs. WM	F
GO_BP	GO:0043542	Endothelial cell migration	0.00561619	Thbs1/Anxa1/Prcp/Ets1/Gpx1/Gadd45a/Klf4/Mef2c/Nr4a1	9	Down	DM vs. WM	F
GO_BP	GO:0048639	Positive regulation of developmental growth	0.00619142	Cxcr4/Hnrnpk/Eif4g2/Picalm/Ist1/Celf1/Mef2c/Mapk1/Ikzf1	9	Down	DM vs. WM	F
GO_BP	GO:0051054	Positive regulation of DNA metabolic process	0.00619142	Ptprc/Hsp90ab1/Cdk2/Prkcd/Mapk3/Klf4/Mapk1/Tnks2/Actr2	9	Down	DM vs. WM	F
GO_BP	GO:0048545	Response to steroid hormone	0.00633148	Hmgb2/Ddx5/Zfp36/Anxa1/Zfp36l1/Ddx17/Zfp36l2/Sgk1/Lbh	9	Down	DM vs. WM	F
GO_BP	GO:0009260	Ribonucleotide biosynthetic process	0.00714478	Nme2/Atp5b/Atp5g1/Cox5b/Atp5d/Aldoa/Mpc2/Cyc1/Dguok	9	Up	DM vs. WM	F
GO_BP	GO:0043406	Positive regulation of MAP kinase activity	0.007754	Il1b/Thbs1/Ptprc/Cd24a/Prkcd/Gadd45a/Syk/Map3k1/Iqgap1	9	Down	DM vs. WM	F
GO_BP	GO:0033673	Negative regulation of kinase activity	0.00784409	Actb/Il1b/Dusp1/Ptprc/Trib1/Ptpn6/Prkcd/Gadd45a/Hexim1	9	Down	DM vs. WM	F
GO_MF	GO:0019902	Phosphatase binding	0.00790853	Hsp90b1/Sirpa/Clec12a/Mapk3/Syk/Mapk1/Iqgap1/Shoc2/Ppp6r1	9	Down	DM vs. WM	F
KEGG	mmu03040	Spliceosome	0.00806491	Ddx5/Snrnp70/Hspa1b/Hnrnpk/Srsf3/Fus/Hnrnpm/Pcbp1/U2af2	9	Down	DM vs. WM	F
KEGG	mmu04915	Estrogen signaling pathway	0.00806491	Fos/Hsp90b1/Hsp90ab1/Mmp9/Hspa1b/Prkcd/Rara/Mapk3/Mapk1	9	Down	DM vs. WM	F
GO_BP	GO:0006457	Protein folding	0.00839273	B2m/Ppia/Pfdn5/Ppib/Hspe1/Cdc37/Grpel1/Nudc/Pfdn1	9	Up	DM vs. WM	F
GO_BP	GO:2001234	Negative regulation of apoptotic signaling pathway	0.0086236	Cd44/Hmgb2/Il1b/Tpt1/Mcl1/Grina/Mmp9/Gpx1/Ier3	9	Down	DM vs. WM	F
GO_BP	GO:0046390	Ribose phosphate biosynthetic process	0.00894397	Nme2/Atp5b/Atp5g1/Cox5b/Atp5d/Aldoa/Mpc2/Cyc1/Dguok	9	Up	DM vs. WM	F
GO_BP	GO:0034250	Positive regulation of cellular amide metabolic process	0.00901619	Rpl26/Rps3a1/Cnbp/Rpl5/Apoe/Cirbp/Eif6/C1qbp/Uqcc2	9	Up	DM vs. WM	F
GO_BP	GO:0097191	Extrinsic apoptotic signaling pathway	0.00904979	Hmgb2/Il1b/Thbs1/Mcl1/Ptprc/G0s2/Hipk1/Gpx1/Lcn2	9	Down	DM vs. WM	F
GO_BP	GO:0006164	Purine nucleotide biosynthetic process	0.00939658	Nme2/Atp5b/Atp5g1/Cox5b/Atp5d/Aldoa/Mpc2/Cyc1/Dguok	9	Up	DM vs. WM	F
GO_BP	GO:0010632	Regulation of epithelial cell migration	0.00940312	Thbs1/Mmp9/Anxa1/Prcp/Ets1/Map4k4/Gadd45a/Klf4/Mef2c	9	Down	DM vs. WM	F
GO_BP	GO:0046777	Protein autophosphorylation	0.0106605	Ptprc/Stk17b/Prkcd/Rassf2/Hspa9/Mapk3/Clk1/Syk/Iqgap1	9	Down	DM vs. WM	F
GO_BP	GO:0072522	Purine-containing compound biosynthetic process	0.0110046	Nme2/Atp5b/Atp5g1/Cox5b/Atp5d/Aldoa/Mpc2/Cyc1/Dguok	9	Up	DM vs. WM	F
GO_CC	GO:0005840	Ribosome	0.0128166	Rpl29/Rps28/Rpl35a/Rpl37a/Canx/Rpl28/Eef2/Rbm3/Abcf1	9	Down	DM vs. WM	F
GO_BP	GO:0002064	Epithelial cell development	0.0150766	Psap/Il1b/Fosl2/Cxcr4/Myadm/Rara/Gpx1/Ccdc88c/Map3k1	9	Down	DM vs. WM	F
GO_BP	GO:0050730	Regulation of peptidyl-tyrosine phosphorylation	0.0164548	Cd44/Ptprc/Osm/Cd24a/Ptpn6/Prkcd/Ncf1/Syk/Iqgap1	9	Down	DM vs. WM	F
GO_BP	GO:1901990	Regulation of mitotic cell cycle phase transition	0.0169604	Anxa1/Ptpn6/Cdk2/Zfp36l1/Zfp36l2/Gpr132/Klf4/Lmnb1/Ier3	9	Down	DM vs. WM	F
GO_BP	GO:0002699	Positive regulation of immune effector process	0.0192858	Il1b/Ptprc/Cd24a/Anxa1/H2-K1/Rara/Mapk3/Syk/Pum2	9	Down	DM vs. WM	F
KEGG	mmu05161	Hepatitis B	0.0197172	Fos/Mmp9/Atp6ap1/Cdk2/Ywhaz/Mapk3/Mapk1/Map3k1/Nfatc3	9	Down	DM vs. WM	F
GO_BP	GO:0002366	Leukocyte activation involved in immune response	0.0232961	Ptprc/Itgal/Anxa1/Ywhaz/Rara/Syk/Fgl2/Lat2/Clec4d	9	Down	DM vs. WM	F
GO_BP	GO:0009615	Response to virus	0.0237783	Il1b/Ptprc/Pcbp2/Serinc3/Ddx17/Pum2/Fgl2/Lcn2/Samhd1	9	Down	DM vs. WM	F
GO_BP	GO:0070482	Response to oxygen levels	0.0241463	Hsp90b1/Fosl2/Cd24a/Ogt/Atp6ap1/Cybb/Zfp36l1/Nfatc3/Gnb1	9	Down	DM vs. WM	F
GO_BP	GO:0002263	Cell activation involved in immune response	0.0247014	Ptprc/Itgal/Anxa1/Ywhaz/Rara/Syk/Fgl2/Lat2/Clec4d	9	Down	DM vs. WM	F
KEGG	mmu04141	Protein processing in endoplasmic reticulum	0.0253348	Hsp90b1/Hsp90ab1/Hspa1b/Hspa5/Pdia6/Canx/Ssr3/Rpn1/Rpn2	9	Down	DM vs. WM	F
GO_BP	GO:1901987	Regulation of cell cycle phase transition	0.0282726	Anxa1/Ptpn6/Cdk2/Zfp36l1/Zfp36l2/Gpr132/Klf4/Lmnb1/Ier3	9	Down	DM vs. WM	F
GO_BP	GO:0051402	Neuron apoptotic process	0.028735	Il1b/Mcl1/Cebpb/Hsp90ab1/Pmaip1/Pigt/Gpx1/Mef2c/Cdc42	9	Down	DM vs. WM	F
GO_BP	GO:0050870	Positive regulation of T cell activation	0.0341753	Rps3/Ccl5/Cd3e/Il7r/Lgals1/Lck/Cd47/Pycard/Xcl1	9	Up	DM vs. WM	F
GO_BP	GO:0051099	Positive regulation of binding	0.0341753	B2m/S100a10/Edf1/Eno1/Apoe/Park7/Map1lc3b/Dph3/Lamtor5	9	Up	DM vs. WM	F
GO_BP	GO:0009165	Nucleotide biosynthetic process	0.0368781	Nme2/Atp5b/Atp5g1/Cox5b/Atp5d/Aldoa/Mpc2/Cyc1/Dguok	9	Up	DM vs. WM	F
GO_BP	GO:1901293	Nucleoside phosphate biosynthetic process	0.0403716	Nme2/Atp5b/Atp5g1/Cox5b/Atp5d/Aldoa/Mpc2/Cyc1/Dguok	9	Up	DM vs. WM	F
GO_BP	GO:0002819	Regulation of adaptive immune response	0.0435622	B2m/H2-D1/Il7r/H2-Q4/Mif/Skap1/Pycard/H2-T22/Xcl1	9	Up	DM vs. WM	F
GO_BP	GO:0046942	Carboxylic acid transport	0.0454314	Psap/Il1b/Thbs1/Anxa1/Prkcd/Cyp4f18/Slc16a3/Slc38a2/Syk	9	Down	DM vs. WM	F
GO_BP	GO:0015849	Organic acid transport	0.0468621	Psap/Il1b/Thbs1/Anxa1/Prkcd/Cyp4f18/Slc16a3/Slc38a2/Syk	9	Down	DM vs. WM	F
GO_BP	GO:0043903	Regulation of symbiotic process	0.0480706	Ccl5/Ppia/Ppib/Gapdh/Lgals1/Apoe/Apobec3/Trim12a/Snx3	9	Up	DM vs. WM	F
GO_CC	GO:0042788	Polysomal ribosome	1.19064e-07	Rpl19/Rps23/Rpl18/Rpl10a/Rpl6/Rpl8/Eif3h/Btf3	8	Up	DM vs. WM	F
GO_CC	GO:0005747	Mitochondrial respiratory chain complex I	5.18978e-06	Ndufa6/Ndufb5/Ndufa13/Ndufs4/Ndufa7/Ndufa12/Ndufa1/Ndufa8	8	Up	DM vs. WM	F
GO_CC	GO:0030964	NADH dehydrogenase complex	5.18978e-06	Ndufa6/Ndufb5/Ndufa13/Ndufs4/Ndufa7/Ndufa12/Ndufa1/Ndufa8	8	Up	DM vs. WM	F
GO_CC	GO:0045271	Respiratory chain complex I	5.18978e-06	Ndufa6/Ndufb5/Ndufa13/Ndufs4/Ndufa7/Ndufa12/Ndufa1/Ndufa8	8	Up	DM vs. WM	F
GO_BP	GO:0071277	Cellular response to calcium ion	9.54821e-05	Fos/Jund/Junb/Alox5ap/Fus/Mef2c/Iqgap1/Nfatc3	8	Down	DM vs. WM	F
GO_MF	GO:0009055	Electron transfer activity	0.000178263	Sh3bgrl3/Cox8a/Cox7b/Cycs/Uqcrfs1/Cyb5a/Ndufa12/Cyc1	8	Up	DM vs. WM	F
GO_BP	GO:0009206	Purine ribonucleoside triphosphate biosynthetic process	0.000189432	Nme2/Atp5b/Atp5g1/Cox5b/Atp5d/Aldoa/Cyc1/Dguok	8	Up	DM vs. WM	F
GO_CC	GO:0005758	Mitochondrial intermembrane space	0.000191875	Cycs/Park7/Timm23/Prelid2/Prelid1/Ndufa8/Uqcc2/Bloc1s1	8	Up	DM vs. WM	F
GO_BP	GO:0009145	Purine nucleoside triphosphate biosynthetic process	0.000205304	Nme2/Atp5b/Atp5g1/Cox5b/Atp5d/Aldoa/Cyc1/Dguok	8	Up	DM vs. WM	F
GO_BP	GO:0044344	Cellular response to fibroblast growth factor stimulus	0.000215533	Cd44/Thbs1/Zfp36/Zfp36l1/Zfp36l2/Runx2/Nr4a1/Iqgap1	8	Down	DM vs. WM	F
GO_BP	GO:2000117	Negative regulation of cysteine-type endopeptidase activity	0.000215533	Cd44/Thbs1/Ltf/Mmp9/Hspa1b/Gpx1/Klf4/Nr4a1	8	Down	DM vs. WM	F
GO_BP	GO:0071774	Response to fibroblast growth factor	0.000242038	Cd44/Thbs1/Zfp36/Zfp36l1/Zfp36l2/Runx2/Nr4a1/Iqgap1	8	Down	DM vs. WM	F
GO_BP	GO:0009201	Ribonucleoside triphosphate biosynthetic process	0.000249243	Nme2/Atp5b/Atp5g1/Cox5b/Atp5d/Aldoa/Cyc1/Dguok	8	Up	DM vs. WM	F
GO_BP	GO:1903313	Positive regulation of mRNA metabolic process	0.000256308	Pabpc1/Snrnp70/Zfp36/Zfp36l1/Zfp36l2/Tardbp/Tob1/Rbm3	8	Down	DM vs. WM	F
GO_MF	GO:0008135	Translation factor activity, RNA binding	0.000323256	Eif1/Eif3h/Eef1d/Eif3f/Eef1g/Eif3m/Eif3i/Eif6	8	Up	DM vs. WM	F
GO_MF	GO:0048306	Calcium-dependent protein binding	0.000426571	S100a9/S100a8/Ddx5/S100a6/Anxa1/Hnrnpm/S100a4/Pdcd6ip	8	Down	DM vs. WM	F
GO_CC	GO:0070062	Extracellular exosome	0.000461133	Actg1/Anxa1/Ist1/Lamp2/Ahnak/Snx18/Pdcd6ip/Sdcbp	8	Down	DM vs. WM	F
GO_CC	GO:0031970	Organelle envelope lumen	0.000483405	Cycs/Park7/Timm23/Prelid2/Prelid1/Ndufa8/Uqcc2/Bloc1s1	8	Up	DM vs. WM	F
GO_CC	GO:1903561	Extracellular vesicle	0.000579663	Actg1/Anxa1/Ist1/Lamp2/Ahnak/Snx18/Pdcd6ip/Sdcbp	8	Down	DM vs. WM	F
GO_BP	GO:0009142	Nucleoside triphosphate biosynthetic process	0.000639703	Nme2/Atp5b/Atp5g1/Cox5b/Atp5d/Aldoa/Cyc1/Dguok	8	Up	DM vs. WM	F
GO_BP	GO:0007009	Plasma membrane organization	0.000669171	S100a9/Psap/Ptprc/Cxcr4/Gsn/Prkcd/Abca7/Degs1	8	Down	DM vs. WM	F
GO_BP	GO:0009205	Purine ribonucleoside triphosphate metabolic process	0.000682002	Nme2/Atp5b/Atp5g1/Cox5b/Atp5d/Aldoa/Cyc1/Dguok	8	Up	DM vs. WM	F
GO_BP	GO:0050764	Regulation of phagocytosis	0.000696901	Il1b/Ptprc/Prtn3/Sirpa/Cd300lf/Clec7a/Syk/Abca7	8	Down	DM vs. WM	F
GO_CC	GO:0043230	Extracellular organelle	0.000709234	Actg1/Anxa1/Ist1/Lamp2/Ahnak/Snx18/Pdcd6ip/Sdcbp	8	Down	DM vs. WM	F
GO_CC	GO:0045335	Phagocytic vesicle	0.000709234	Actg1/H2-K1/Gsn/Cybb/Pld4/Syk/Lamp2/Cdc42	8	Down	DM vs. WM	F
GO_BP	GO:2000379	Positive regulation of reactive oxygen species metabolic process	0.000731326	Il1b/Thbs1/Klf2/Ogt/Prkcd/Gadd45a/Klf4/Syk	8	Down	DM vs. WM	F
GO_BP	GO:0060759	Regulation of response to cytokine stimulus	0.000880664	Ptprc/Cxcr4/Cd24a/Cd300lf/Hipk1/Klf4/Syk/Samhd1	8	Down	DM vs. WM	F
GO_BP	GO:0009199	Ribonucleoside triphosphate metabolic process	0.000887705	Nme2/Atp5b/Atp5g1/Cox5b/Atp5d/Aldoa/Cyc1/Dguok	8	Up	DM vs. WM	F
GO_BP	GO:0009144	Purine nucleoside triphosphate metabolic process	0.0012818	Nme2/Atp5b/Atp5g1/Cox5b/Atp5d/Aldoa/Cyc1/Dguok	8	Up	DM vs. WM	F
GO_BP	GO:0045727	Positive regulation of translation	0.0014048	Thbs1/Eif2s3x/Eif4g2/Eef2/Mapk3/Mapk1/Rbm3/Abcf1	8	Down	DM vs. WM	F
GO_BP	GO:0002761	Regulation of myeloid leukocyte differentiation	0.00159283	Fos/Cebpb/Trib1/Atp6ap1/Zfp36l1/Rara/Rassf2/Ikzf1	8	Down	DM vs. WM	F
GO_MF	GO:0042826	Histone deacetylase binding	0.00200531	Cebpb/Hsp90ab1/Rara/Top2a/Runx2/Klf4/Mef2c/Dnmt1	8	Down	DM vs. WM	F
GO_BP	GO:1902600	Proton transmembrane transport	0.00203096	Atp5b/Atp5g1/Cox5b/Atp5d/Park7/Slc25a4/Atp6v1f/Cyc1	8	Up	DM vs. WM	F
GO_BP	GO:1901343	Negative regulation of vasculature development	0.00220715	Thbs1/Ngp/Klf2/Tcf4/Gadd45a/Klf4/Dnmt1/Nfatc3	8	Down	DM vs. WM	F
GO_BP	GO:0061041	Regulation of wound healing	0.00281406	S100a9/Actg1/Thbs1/Cxcr4/Anxa1/Prkcd/Clec7a/Syk	8	Down	DM vs. WM	F
GO_BP	GO:0030183	B cell differentiation	0.00361876	Ptprc/Irf2bp2/Cd24a/Ptpn6/Zfp36l1/Zfp36l2/Syk/Ikzf1	8	Down	DM vs. WM	F
GO_MF	GO:0035257	Nuclear hormone receptor binding	0.00396638	Cebpb/Ddx5/Jund/Ets2/Fus/Nr4a1/Dnmt1/Trip12	8	Down	DM vs. WM	F
GO_BP	GO:1903707	Negative regulation of hemopoiesis	0.00409644	Cd44/Trib1/Zfp36/Anxa1/Zfp36l1/Rara/Hspa9/Fgl2	8	Down	DM vs. WM	F
GO_BP	GO:0140053	Mitochondrial gene expression	0.004259	Mrpl23/Hsd17b10/Ndufa7/Mrps16/Mrps14/C1qbp/Uqcc2/Mrpl57	8	Up	DM vs. WM	F
GO_BP	GO:0045580	Regulation of T cell differentiation	0.00430556	Cd44/Il1b/Ptprc/Anxa1/Rara/Syk/Fgl2/Ikzf1	8	Down	DM vs. WM	F
GO_BP	GO:0071383	Cellular response to steroid hormone stimulus	0.00430556	Ddx5/Zfp36/Anxa1/Zfp36l1/Ddx17/Zfp36l2/Sgk1/Lbh	8	Down	DM vs. WM	F
GO_BP	GO:0009141	Nucleoside triphosphate metabolic process	0.00448409	Nme2/Atp5b/Atp5g1/Cox5b/Atp5d/Aldoa/Cyc1/Dguok	8	Up	DM vs. WM	F
GO_BP	GO:0048015	Phosphatidylinositol-mediated signaling	0.00499618	Osm/Ogt/Gsn/Ptpn6/Zfp36l1/Rara/Ncf1/Klf4	8	Down	DM vs. WM	F
GO_BP	GO:0048017	Inositol lipid-mediated signaling	0.00539478	Osm/Ogt/Gsn/Ptpn6/Zfp36l1/Rara/Ncf1/Klf4	8	Down	DM vs. WM	F
GO_BP	GO:0007179	Transforming growth factor beta receptor signaling pathway	0.00568287	Fos/Thbs1/Gcnt2/Hsp90ab1/Hspa5/Map3k1/Nrros/Sdcbp	8	Down	DM vs. WM	F
GO_BP	GO:0010952	Positive regulation of peptidase activity	0.00593917	S100a9/S100a8/Gsn/Picalm/Pmaip1/Mapk3/Syk/Atp2a3	8	Down	DM vs. WM	F
GO_BP	GO:0043409	Negative regulation of MAPK cascade	0.00620692	Il1b/Dusp1/Ptprc/Rnf149/Sirpa/Ptpn6/Prkcd/Klf4	8	Down	DM vs. WM	F
GO_BP	GO:0006643	Membrane lipid metabolic process	0.0063793	Psap/Serinc3/St3gal4/Prkcd/Pigt/St8sia4/Gm2a/Degs1	8	Down	DM vs. WM	F
GO_CC	GO:0009898	Cytoplasmic side of plasma membrane	0.00752869	Ptprc/S100a6/Atp2b1/Syk/Snx18/Iqgap1/Gm2a/Gnb1	8	Down	DM vs. WM	F
GO_BP	GO:0001659	Temperature homeostasis	0.007754	Il1b/Cebpb/Cxcr4/G0s2/Ogt/Gpx1/Syk/Lcn2	8	Down	DM vs. WM	F
GO_MF	GO:0051427	Hormone receptor binding	0.00863086	Cebpb/Ddx5/Jund/Ets2/Fus/Nr4a1/Dnmt1/Trip12	8	Down	DM vs. WM	F
GO_MF	GO:1901981	Phosphatidylinositol phosphate binding	0.00906086	Ogt/Gsn/Picalm/Ncf1/Snx18/Arap1/Iqgap1/Sdcbp	8	Down	DM vs. WM	F
GO_BP	GO:0034612	Response to tumor necrosis factor	0.00926768	Wfdc21/Zfp36/Zfp36l1/Zfp36l2/Hipk1/Mapk3/Syk/Mapk1	8	Down	DM vs. WM	F
KEGG	mmu04625	C-type lectin receptor signaling pathway	0.00932667	Il1b/Prkcd/Clec7a/Mapk3/Syk/Mapk1/Clec4d/Nfatc3	8	Down	DM vs. WM	F
GO_BP	GO:0031341	Regulation of cell killing	0.00936947	B2m/H2-D1/Il7r/H2-Q4/Gapdh/Sh2d1a/H2-T22/Xcl1	8	Up	DM vs. WM	F
GO_BP	GO:0045727	Positive regulation of translation	0.0101331	Rpl26/Rps3a1/Cnbp/Rpl5/Cirbp/Eif6/C1qbp/Uqcc2	8	Up	DM vs. WM	F
GO_BP	GO:0050852	T cell receptor signaling pathway	0.0109122	Rps3/Cd3e/Lck/Skap1/Cd247/Sh2d1a/Bcl2a1d/Trat1	8	Up	DM vs. WM	F
GO_BP	GO:0048771	Tissue remodeling	0.0114112	Mmp9/Cd24a/Atp6ap1/Klf6/Rassf2/Syk/Mef2c/Nfatc3	8	Down	DM vs. WM	F
GO_BP	GO:0002456	T cell mediated immunity	0.0116493	B2m/H2-D1/Il7r/H2-Q4/Cd8a/H2-T22/Gzmb/Xcl1	8	Up	DM vs. WM	F
GO_CC	GO:0098562	Cytoplasmic side of membrane	0.0125247	Ptprc/S100a6/Atp2b1/Syk/Snx18/Iqgap1/Gm2a/Gnb1	8	Down	DM vs. WM	F
GO_BP	GO:0050792	Regulation of viral process	0.0130577	Ddx5/Pabpc1/Ltf/Cxcr4/Zfp36/Gsn/Top2a/Tardbp	8	Down	DM vs. WM	F
GO_BP	GO:0043467	Regulation of generation of precursor metabolites and energy	0.0133801	Dnajc15/Ppp1ca/Park7/Mif/Eif6/Prelid1/Gadd45gip1/Uqcc2	8	Up	DM vs. WM	F
GO_BP	GO:0001666	Response to hypoxia	0.0151328	Hsp90b1/Fosl2/Cd24a/Ogt/Cybb/Zfp36l1/Nfatc3/Gnb1	8	Down	DM vs. WM	F
GO_BP	GO:0050866	Negative regulation of cell activation	0.015776	Cd44/Cebpb/Cd24a/Anxa1/Cd300lf/Ptpn6/Prkcd/Fgl2	8	Down	DM vs. WM	F
GO_BP	GO:0002819	Regulation of adaptive immune response	0.0164548	Cd44/Il1b/Ptprc/Cd24a/Anxa1/H2-K1/Ptpn6/Mef2c	8	Down	DM vs. WM	F
GO_BP	GO:0001909	Leukocyte mediated cytotoxicity	0.0165838	B2m/H2-D1/Il7r/H2-Q4/Sh2d1a/H2-T22/Gzmb/Xcl1	8	Up	DM vs. WM	F
GO_BP	GO:0070374	Positive regulation of ERK1 and ERK2 cascade	0.0174821	Cd44/Il1b/Ptprc/Gcnt2/Atp6ap1/Rara/Mapk3/Abca7	8	Down	DM vs. WM	F
GO_BP	GO:0017038	Protein import	0.0177318	Ddx5/Txnip/Hsp90ab1/Prkcd/Hnrnpm/Syk/Mapk1/Tardbp	8	Down	DM vs. WM	F
GO_BP	GO:0043903	Regulation of symbiotic process	0.0180285	Ddx5/Pabpc1/Ltf/Cxcr4/Zfp36/Gsn/Top2a/Tardbp	8	Down	DM vs. WM	F
GO_BP	GO:0060348	Bone development	0.0193034	Thbs1/Ptprc/Ltf/Atp6ap1/Ptpn6/Rara/Runx2/Mef2c	8	Down	DM vs. WM	F
GO_BP	GO:0032271	Regulation of protein polymerization	0.0211676	Gda/Myadm/Gsn/Prkcd/Map3k1/Sgk1/Actr2/Arpc5	8	Down	DM vs. WM	F
GO_CC	GO:0030017	Sarcomere	0.0218714	Rpl17/Rpl15/Rpl6/Rpl4/Rpl7/Myl12a/Sri/Aldoa	8	Up	DM vs. WM	F
GO_BP	GO:0002274	Myeloid leukocyte activation	0.0226074	Thbs1/Cd300lf/Prkcd/Ywhaz/Ptpre/Syk/Lat2/Clec4d	8	Down	DM vs. WM	F
GO_BP	GO:0033157	Regulation of intracellular protein transport	0.0230783	Hsp90ab1/Ogt/Prkcd/Pmaip1/Cdc42/Mapk1/Tardbp/Tmem30a	8	Down	DM vs. WM	F
GO_BP	GO:0036293	Response to decreased oxygen levels	0.024063	Hsp90b1/Fosl2/Cd24a/Ogt/Cybb/Zfp36l1/Nfatc3/Gnb1	8	Down	DM vs. WM	F
GO_BP	GO:0006470	Protein dephosphorylation	0.0241463	Dusp1/Hsp90b1/Ptprc/Hsp90ab1/Ptpn6/Prkcd/Ptpre/Ppp6r1	8	Down	DM vs. WM	F
GO_BP	GO:0031334	Positive regulation of protein-containing complex assembly	0.0241463	Gda/Cd24a/Gsn/Syk/Map3k1/Actr2/Arpc5/Ikzf1	8	Down	DM vs. WM	F
GO_BP	GO:0045930	Negative regulation of mitotic cell cycle	0.0247014	Btg1/Zfp36l1/Top2a/Zfp36l2/Gadd45a/Gpr132/Klf4/Ier3	8	Down	DM vs. WM	F
GO_BP	GO:0048863	Stem cell differentiation	0.0252631	Ptprc/Zfp36l2/Hspa9/Mapk3/Runx2/Mef2c/Mapk1/Lbh	8	Down	DM vs. WM	F
GO_CC	GO:0005681	Spliceosomal complex	0.0256956	Ccdc12/Raly/Snrpg/Snrpd2/Cirbp/Lsm8/Bud31/Zmat5	8	Up	DM vs. WM	F
GO_BP	GO:0002821	Positive regulation of adaptive immune response	0.0272999	B2m/H2-D1/H2-Q4/Mif/Skap1/Pycard/H2-T22/Xcl1	8	Up	DM vs. WM	F
GO_BP	GO:0032147	Activation of protein kinase activity	0.0278677	Il1b/Thbs1/Ptprc/Prkcd/Map4k4/Gadd45a/Syk/Map3k1	8	Down	DM vs. WM	F
GO_BP	GO:0045444	Fat cell differentiation	0.032568	Cebpb/Wfdc21/Zfp36/Zfp36l1/Zfp36l2/Gpx1/Klf4/Nr4a1	8	Down	DM vs. WM	F
GO_BP	GO:0010950	Positive regulation of endopeptidase activity	0.0334484	Rps3/Psenen/Cycs/Lck/Ndufa13/Psme1/Pycard/Prelid1	8	Up	DM vs. WM	F
GO_BP	GO:1903362	Regulation of cellular protein catabolic process	0.033786	Trib1/Hsp90ab1/Hspa1b/Ogt/Gpx1/Fbxl5/Csnk1a1/Sdcbp	8	Down	DM vs. WM	F
KEGG	mmu04921	Oxytocin signaling pathway	0.0343899	Actg1/Actb/Fos/Eef2/Mapk3/Mef2c/Mapk1/Nfatc3	8	Down	DM vs. WM	F
GO_CC	GO:0030016	Myofibril	0.0390084	Rpl17/Rpl15/Rpl6/Rpl4/Rpl7/Myl12a/Sri/Aldoa	8	Up	DM vs. WM	F
GO_BP	GO:2001242	Regulation of intrinsic apoptotic signaling pathway	0.0396824	Rps3/Ubb/Rpl26/Lck/Park7/Ndufa13/Mif/Pycard	8	Up	DM vs. WM	F
GO_BP	GO:0048588	Developmental cell growth	0.0408577	Pi16/Hsp90ab1/Cxcr4/Hnrnpk/Eif4g2/Picalm/Ist1/Iqgap1	8	Down	DM vs. WM	F
GO_BP	GO:0010952	Positive regulation of peptidase activity	0.0423349	Rps3/Psenen/Cycs/Lck/Ndufa13/Psme1/Pycard/Prelid1	8	Up	DM vs. WM	F
GO_BP	GO:0110053	Regulation of actin filament organization	0.0439495	Actg1/Myadm/Gsn/Prkcd/Map3k1/Arap1/Actr2/Arpc5	8	Down	DM vs. WM	F
GO_BP	GO:0016458	Gene silencing	0.0469604	Ddx5/Pabpc1/Zfp36/Cdk2/Ddx17/Pum2/Dnmt1/Rbm3	8	Down	DM vs. WM	F
GO_MF	GO:0035091	Phosphatidylinositol binding	0.0476839	Ogt/Gsn/Picalm/Ncf1/Snx18/Arap1/Iqgap1/Sdcbp	8	Down	DM vs. WM	F
GO_BP	GO:0090287	Regulation of cellular response to growth factor stimulus	0.0484795	Thbs1/Hsp90ab1/Hspa5/Tcf4/Runx2/Tob1/Nrros/Sdcbp	8	Down	DM vs. WM	F
KEGG	mmu04723	Retrograde endocannabinoid signaling	0.0928258	Ndufa6/Ndufb5/Ndufa13/Ndufs4/Ndufa7/Ndufa12/Ndufa1/Ndufa8	8	Up	DM vs. WM	F
GO_CC	GO:0000502	Proteasome complex	0.000279156	Psmb1/Psmb8/Psme1/Psmb2/Psma7/Psma5/Psmb3	7	Up	DM vs. WM	F
GO_CC	GO:1905369	Endopeptidase complex	0.000483405	Psmb1/Psmb8/Psme1/Psmb2/Psma7/Psma5/Psmb3	7	Up	DM vs. WM	F
GO_BP	GO:1903036	Positive regulation of response to wounding	0.000555588	S100a9/Actg1/Thbs1/Cxcr4/Cd24a/Anxa1/Clec7a	7	Down	DM vs. WM	F
GO_CC	GO:0010494	Cytoplasmic stress granule	0.000579663	Pabpc1/Ddx6/Zfp36/Hnrnpk/Mbnl1/Pabpc4/Pum2	7	Down	DM vs. WM	F
GO_BP	GO:0006754	ATP biosynthetic process	0.00059023	Atp5b/Atp5g1/Cox5b/Atp5d/Aldoa/Cyc1/Dguok	7	Up	DM vs. WM	F
KEGG	mmu03050	Proteasome	0.000668237	Psmb1/Psmb8/Psme1/Psmb2/Psma7/Psma5/Psmb3	7	Up	DM vs. WM	F
GO_BP	GO:0043154	Negative regulation of cysteine-type endopeptidase activity involved in apoptotic process	0.000748358	Cd44/Thbs1/Mmp9/Hspa1b/Gpx1/Klf4/Nr4a1	7	Down	DM vs. WM	F
GO_BP	GO:0061515	Myeloid cell development	0.000748358	Hbb-b1/Klf2/Atp6ap1/Ptpn6/Ptbp3/Pabpc4/Nrros	7	Down	DM vs. WM	F
GO_BP	GO:0000380	Alternative mRNA splicing, via spliceosome	0.000779282	Ddx5/Mbnl1/Srsf3/Ddx17/Celf1/Hnrnpm/Celf2	7	Down	DM vs. WM	F
GO_BP	GO:0043535	Regulation of blood vessel endothelial cell migration	0.00137423	Thbs1/Anxa1/Prcp/Ets1/Gadd45a/Klf4/Mef2c	7	Down	DM vs. WM	F
GO_MF	GO:0033293	Monocarboxylic acid binding	0.00155604	S100a9/S100a8/Psap/Pygl/Alox5ap/Rara/Dgat1	7	Down	DM vs. WM	F
GO_MF	GO:0016209	Antioxidant activity	0.00155604	S100a9/S100a8/Gsr/Hbb-b1/Alox5ap/Hp/Gpx1	7	Down	DM vs. WM	F
GO_MF	GO:0003727	Single-stranded RNA binding	0.00212245	Pabpc1/Anxa1/Pabpc4/U2af2/Hnrnpf/Eif4b/Ikzf1	7	Down	DM vs. WM	F
GO_BP	GO:0045778	Positive regulation of ossification	0.0022408	Cebpb/Jund/Ltf/Atp6ap1/Atp2b1/Runx2/Mef2c	7	Down	DM vs. WM	F
GO_MF	GO:0090079	Translation regulator activity, nucleic acid binding	0.00225907	Eif2s3x/Eif4g2/Rara/Eef2/Pcbp1/Abcf1/Eif4b	7	Down	DM vs. WM	F
GO_BP	GO:0046634	Regulation of alpha-beta T cell activation	0.00232696	Cd44/Ptprc/Cd24a/Anxa1/Rara/Syk/Ikzf1	7	Down	DM vs. WM	F
GO_BP	GO:0045639	Positive regulation of myeloid cell differentiation	0.00265831	Hmgb2/Fos/Trib1/Atp6ap1/Zfp36l1/Ets1/Ikzf1	7	Down	DM vs. WM	F
GO_BP	GO:0001959	Regulation of cytokine-mediated signaling pathway	0.00276106	Ptprc/Cxcr4/Cd24a/Cd300lf/Hipk1/Syk/Samhd1	7	Down	DM vs. WM	F
GO_BP	GO:0009060	Aerobic respiration	0.00290406	Cox5b/Atp5d/Cycs/Uqcr10/Ndufs4/Bloc1s1/Cox20	7	Up	DM vs. WM	F
GO_BP	GO:0008630	Intrinsic apoptotic signaling pathway in response to DNA damage	0.00299447	Cd44/Tpt1/Mcl1/Hnrnpk/Pmaip1/Hipk1/Ier3	7	Down	DM vs. WM	F
GO_BP	GO:0008637	Apoptotic mitochondrial changes	0.00299447	Mcl1/Mmp9/Cd24a/Pmaip1/Gpx1/Map3k1/Ier3	7	Down	DM vs. WM	F
GO_BP	GO:0032543	Mitochondrial translation	0.00337564	Mrpl23/Ndufa7/Mrps16/Mrps14/C1qbp/Uqcc2/Mrpl57	7	Up	DM vs. WM	F
GO_MF	GO:0051219	Phosphoprotein binding	0.00374778	Cd44/Sirpa/Ptpn6/Mapk3/Syk/Mapk1/Csnk1a1	7	Down	DM vs. WM	F
GO_MF	GO:0016922	Nuclear receptor binding	0.00396638	Cebpb/Ddx5/Jund/Ets2/Fus/Nr4a1/Dnmt1	7	Down	DM vs. WM	F
GO_BP	GO:0032680	Regulation of tumor necrosis factor production	0.00430556	Ptprc/Ltf/Sirpa/Zfp36/Cd24a/Ptpn6/Rara	7	Down	DM vs. WM	F
GO_BP	GO:0042542	Response to hydrogen peroxide	0.00444755	Psap/Sirpa/Anxa1/Prkcd/Hp/Gpx1/Lcn2	7	Down	DM vs. WM	F
GO_BP	GO:1903555	Regulation of tumor necrosis factor superfamily cytokine production	0.00455662	Ptprc/Ltf/Sirpa/Zfp36/Cd24a/Ptpn6/Rara	7	Down	DM vs. WM	F
KEGG	mmu05140	Leishmaniasis	0.00486063	Fos/Il1b/Cybb/Ptpn6/Ncf1/Mapk3/Mapk1	7	Down	DM vs. WM	F
KEGG	mmu04520	Adherens junction	0.00486063	Actg1/Actb/Ptpn6/Mapk3/Cdc42/Mapk1/Iqgap1	7	Down	DM vs. WM	F
GO_BP	GO:1903409	Reactive oxygen species biosynthetic process	0.00505582	Il1b/Sirpa/Klf2/Ogt/Cybb/Ncf1/Klf4	7	Down	DM vs. WM	F
GO_MF	GO:0008144	Drug binding	0.00522673	Pygl/Hsp90ab1/Cxcr4/Rara/Top2a/Dck/Lcn2	7	Down	DM vs. WM	F
GO_BP	GO:0032640	Tumor necrosis factor production	0.00527389	Ptprc/Ltf/Sirpa/Zfp36/Cd24a/Ptpn6/Rara	7	Down	DM vs. WM	F
GO_MF	GO:0045182	Translation regulator activity	0.00547081	Eif2s3x/Eif4g2/Rara/Eef2/Pcbp1/Abcf1/Eif4b	7	Down	DM vs. WM	F
GO_BP	GO:0071706	Tumor necrosis factor superfamily cytokine production	0.00557429	Ptprc/Ltf/Sirpa/Zfp36/Cd24a/Ptpn6/Rara	7	Down	DM vs. WM	F
GO_BP	GO:0006690	Icosanoid metabolic process	0.00568287	Il1b/Anxa1/Cyp4f18/Alox5ap/Ncf1/Gpx1/Syk	7	Down	DM vs. WM	F
GO_BP	GO:0032368	Regulation of lipid transport	0.00586818	Il1b/Thbs1/Prkcd/Cyp4f18/Syk/Dgat1/Abca7	7	Down	DM vs. WM	F
GO_BP	GO:0044070	Regulation of anion transport	0.0063945	Il1b/Thbs1/Cebpb/Prkcd/Cyp4f18/Syk/Abca7	7	Down	DM vs. WM	F
GO_BP	GO:1903038	Negative regulation of leukocyte cell-cell adhesion	0.00657078	Cd44/Cebpb/Cd24a/Anxa1/Ptpn6/Klf4/Fgl2	7	Down	DM vs. WM	F
GO_BP	GO:0050671	Positive regulation of lymphocyte proliferation	0.0076441	Il1b/Ptprc/Itgal/Cd24a/Anxa1/Syk/Mef2c	7	Down	DM vs. WM	F
GO_BP	GO:1900180	Regulation of protein localization to nucleus	0.00779251	Rassf5/Hsp90ab1/Ogt/Prkcd/Hnrnpm/Mapk1/Tardbp	7	Down	DM vs. WM	F
GO_BP	GO:0032946	Positive regulation of mononuclear cell proliferation	0.00804037	Il1b/Ptprc/Itgal/Cd24a/Anxa1/Syk/Mef2c	7	Down	DM vs. WM	F
GO_BP	GO:0016052	Carbohydrate catabolic process	0.00858505	Chil3/Pygl/Ogt/Pgd/Ier3/Gm2a/Adpgk	7	Down	DM vs. WM	F
GO_BP	GO:0001837	Epithelial to mesenchymal transition	0.00911642	Il1b/Ddx5/Gcnt2/Ddx17/Hnrnpab/Akna/Sdcbp	7	Down	DM vs. WM	F
GO_BP	GO:0090316	Positive regulation of intracellular protein transport	0.00911642	Hsp90ab1/Prkcd/Pmaip1/Cdc42/Mapk1/Tardbp/Tmem30a	7	Down	DM vs. WM	F
GO_BP	GO:0031343	Positive regulation of cell killing	0.00936947	B2m/H2-D1/H2-Q4/Gapdh/Sh2d1a/H2-T22/Xcl1	7	Up	DM vs. WM	F
GO_MF	GO:0031072	Heat shock protein binding	0.0103616	Hsp90ab1/Hspa1b/Zfp36/Hnrnpk/Cd24a/Hspa5/Hspa9	7	Down	DM vs. WM	F
GO_BP	GO:0032675	Regulation of interleukin-6 production	0.0130882	Il1b/Cebpb/Sirpa/Cd24a/Klf2/Ptpn6/Syk	7	Down	DM vs. WM	F
GO_BP	GO:0050728	Negative regulation of inflammatory response	0.0130882	Cd44/Sirpa/Zfp36/Cd24a/Ets1/Gpx1/Ier3	7	Down	DM vs. WM	F
GO_CC	GO:0030496	Midbody	0.0136115	Hsp90b1/Hspa5/Ist1/Pdcd6ip/Klhl9/Iqgap1/Arl8a	7	Down	DM vs. WM	F
GO_BP	GO:0006413	Translational initiation	0.0141663	Rps2/Eif1/Eif3h/Eif3f/Eif3m/Eif3i/Eif6	7	Up	DM vs. WM	F
GO_BP	GO:0010950	Positive regulation of endopeptidase activity	0.0144752	S100a9/S100a8/Gsn/Picalm/Pmaip1/Syk/Atp2a3	7	Down	DM vs. WM	F
GO_BP	GO:0001910	Regulation of leukocyte mediated cytotoxicity	0.014823	B2m/H2-D1/Il7r/H2-Q4/Sh2d1a/H2-T22/Xcl1	7	Up	DM vs. WM	F
GO_BP	GO:0002244	Hematopoietic progenitor cell differentiation	0.0155526	Ptprc/Sirpa/Ptpn6/Top2a/Eef2/Pld4/Hspa9	7	Down	DM vs. WM	F
GO_BP	GO:0034249	Negative regulation of cellular amide metabolic process	0.0158316	Zfp36/Zfp36l1/Rara/Zfp36l2/Abca7/Tardbp/Tob1	7	Down	DM vs. WM	F
GO_BP	GO:0006606	Protein import into nucleus	0.0162439	Ddx5/Txnip/Hsp90ab1/Prkcd/Syk/Mapk1/Tardbp	7	Down	DM vs. WM	F
GO_BP	GO:1905952	Regulation of lipid localization	0.0162439	Il1b/Thbs1/Prkcd/Cyp4f18/Syk/Dgat1/Abca7	7	Down	DM vs. WM	F
GO_BP	GO:2001236	Regulation of extrinsic apoptotic signaling pathway	0.0162439	Hmgb2/Il1b/Thbs1/Mcl1/Ptprc/G0s2/Gpx1	7	Down	DM vs. WM	F
GO_BP	GO:0010594	Regulation of endothelial cell migration	0.0164548	Thbs1/Anxa1/Prcp/Ets1/Gadd45a/Klf4/Mef2c	7	Down	DM vs. WM	F
GO_BP	GO:0051896	Regulation of protein kinase B signaling	0.0164548	Thbs1/Gcnt2/Hsp90ab1/Osm/Rara/Gpx1/Klf4	7	Down	DM vs. WM	F
GO_BP	GO:0032635	Interleukin-6 production	0.0168325	Il1b/Cebpb/Sirpa/Cd24a/Klf2/Ptpn6/Syk	7	Down	DM vs. WM	F
GO_BP	GO:0035303	Regulation of dephosphorylation	0.0175271	Hsp90b1/Ptprc/Hsp90ab1/Prkcd/Mef2c/Iqgap1/Ppp6r1	7	Down	DM vs. WM	F
GO_BP	GO:0051170	Import into nucleus	0.0175271	Ddx5/Txnip/Hsp90ab1/Prkcd/Syk/Mapk1/Tardbp	7	Down	DM vs. WM	F
GO_BP	GO:0071356	Cellular response to tumor necrosis factor	0.0175271	Zfp36/Zfp36l1/Zfp36l2/Hipk1/Mapk3/Syk/Mapk1	7	Down	DM vs. WM	F
GO_BP	GO:0022618	Ribonucleoprotein complex assembly	0.0186777	Rps28/Hsp90ab1/Eif2s3x/Mbnl1/Celf1/Celf2/Eif4b	7	Down	DM vs. WM	F
KEGG	mmu04660	T cell receptor signaling pathway	0.0197172	Fos/Ptprc/Ptpn6/Mapk3/Cdc42/Mapk1/Nfatc3	7	Down	DM vs. WM	F
GO_BP	GO:0071826	Ribonucleoprotein complex subunit organization	0.0213529	Rps28/Hsp90ab1/Eif2s3x/Mbnl1/Celf1/Celf2/Eif4b	7	Down	DM vs. WM	F
KEGG	mmu04260	Cardiac muscle contraction	0.0217766	Cox8a/Cox7b/Cox6b1/Cox5b/Uqcr10/Uqcrfs1/Cyc1	7	Up	DM vs. WM	F
KEGG	mmu05235	PD-L1 expression and PD-1 checkpoint pathway in cancer	0.022148	Cd3d/Cd3g/Cd3e/Lat/Lck/Csnk2b/Cd247	7	Up	DM vs. WM	F
GO_BP	GO:0032388	Positive regulation of intracellular transport	0.0240021	Hsp90ab1/Prkcd/Pmaip1/Cdc42/Mapk1/Tardbp/Tmem30a	7	Down	DM vs. WM	F
GO_BP	GO:0019882	Antigen processing and presentation	0.0241852	B2m/H2-D1/H2-Q4/Psmb8/Psme1/Pycard/H2-T22	7	Up	DM vs. WM	F
KEGG	mmu04668	TNF signaling pathway	0.0262592	Fos/Il1b/Cebpb/Junb/Mmp9/Mapk3/Mapk1	7	Down	DM vs. WM	F
GO_BP	GO:0002695	Negative regulation of leukocyte activation	0.0265527	Cd44/Cebpb/Cd24a/Anxa1/Cd300lf/Ptpn6/Fgl2	7	Down	DM vs. WM	F
GO_BP	GO:0061136	Regulation of proteasomal protein catabolic process	0.0265527	Trib1/Hsp90ab1/Hspa1b/Ogt/Gpx1/Csnk1a1/Sdcbp	7	Down	DM vs. WM	F
GO_BP	GO:0009913	Epidermal cell differentiation	0.028735	Psap/Fosl2/Txnip/Zfp36/Anxa1/Zfp36l1/Klf4	7	Down	DM vs. WM	F
GO_BP	GO:0050731	Positive regulation of peptidyl-tyrosine phosphorylation	0.0297785	Cd44/Ptprc/Osm/Cd24a/Ncf1/Syk/Iqgap1	7	Down	DM vs. WM	F
GO_BP	GO:0002822	Regulation of adaptive immune response based on somatic recombination of immune receptors built from immunoglobulin superfamily domains	0.0306132	Il1b/Ptprc/Cd24a/Anxa1/H2-K1/Ptpn6/Mef2c	7	Down	DM vs. WM	F
GO_BP	GO:0050773	Regulation of dendrite development	0.0306132	Hnrnpk/Eif4g2/Mef2c/Mapk6/Iqgap1/Sgk1/Actr2	7	Down	DM vs. WM	F
GO_BP	GO:0030307	Positive regulation of cell growth	0.0311786	Cxcr4/Hnrnpk/Eif4g2/Picalm/Ist1/Sgk1/Sdcbp	7	Down	DM vs. WM	F
GO_BP	GO:0045216	Cell-cell junction organization	0.0356189	Actg1/Actb/Il1b/Prtn3/Hipk1/Cdc42/Pdcd6ip	7	Down	DM vs. WM	F
GO_BP	GO:0031396	Regulation of protein ubiquitination	0.0362063	Trib1/Rassf5/Hsp90ab1/Hspa5/Ogt/U2af2/Trip12	7	Down	DM vs. WM	F
GO_BP	GO:0030522	Intracellular receptor signaling pathway	0.0370255	Ddx5/Klf2/Rara/Ddx17/Prcp/Pum2/Lbh	7	Down	DM vs. WM	F
GO_BP	GO:0019722	Calcium-mediated signaling	0.041615	Ptprc/Itgal/Cxcr4/Cd24a/Syk/Lat2/Nfatc3	7	Down	DM vs. WM	F
GO_BP	GO:0035264	Multicellular organism growth	0.0429757	Rpl29/Klf2/Zfp36l1/Rara/Celf1/Tnks2/Ikzf1	7	Down	DM vs. WM	F
GO_BP	GO:0002685	Regulation of leukocyte migration	0.0430557	Il1b/Thbs1/Dusp1/Mmp9/Anxa1/Mapk3/Mapk1	7	Down	DM vs. WM	F
GO_BP	GO:0031668	Cellular response to extracellular stimulus	0.0430557	Fos/Ptprc/Mmp9/Hspa5/Mapk3/Lamp2/Mapk1	7	Down	DM vs. WM	F
GO_BP	GO:0010948	Negative regulation of cell cycle process	0.0461539	Hsp90ab1/Osm/Zfp36l1/Zfp36l2/Gpr132/Klf4/Ier3	7	Down	DM vs. WM	F
GO_BP	GO:1903050	Regulation of proteolysis involved in cellular protein catabolic process	0.0461539	Trib1/Hsp90ab1/Hspa1b/Ogt/Gpx1/Csnk1a1/Sdcbp	7	Down	DM vs. WM	F
KEGG	mmu04068	FoxO signaling pathway	0.0466193	Klf2/Cdk2/Gadd45a/Mapk3/Mapk1/Ccng2/Sgk1	7	Down	DM vs. WM	F
GO_BP	GO:0007163	Establishment or maintenance of cell polarity	0.0468274	Actb/Hsp90ab1/Gsn/Cdc42/Pdcd6ip/Actr2/Arpc5	7	Down	DM vs. WM	F
GO_CC	GO:0042101	T cell receptor complex	4.97576e-07	Cd3d/Cd3g/Cd3e/Skap1/Cd247/Trat1	6	Up	DM vs. WM	F
GO_MF	GO:0031386	Protein tag	5.91171e-07	Uba52/Ubb/Ubl5/Sumo1/Sumo2/Nedd8	6	Up	DM vs. WM	F
GO_CC	GO:0005839	Proteasome core complex	2.2107e-06	Psmb1/Psmb8/Psmb2/Psma7/Psma5/Psmb3	6	Up	DM vs. WM	F
GO_BP	GO:0071276	Cellular response to cadmium ion	1.73743e-05	Fos/Mmp9/Gsn/Ncf1/Mapk3/Mapk1	6	Down	DM vs. WM	F
GO_MF	GO:0004298	Threonine-type endopeptidase activity	1.88725e-05	Psmb1/Psmb8/Psmb2/Psma7/Psma5/Psmb3	6	Up	DM vs. WM	F
GO_BP	GO:0000028	Ribosomal small subunit assembly	2.47804e-05	Rps19/Rps2/Rps25/Rps5/Rps15/Rps10	6	Up	DM vs. WM	F
GO_BP	GO:0010499	Proteasomal ubiquitin-independent protein catabolic process	3.2244e-05	Psmb1/Psmb8/Psmb2/Psma7/Psma5/Psmb3	6	Up	DM vs. WM	F
GO_CC	GO:0070069	Cytochrome complex	4.08002e-05	Cox8a/Cox7b/Cox6b1/Uqcr10/Uqcrfs1/Cyc1	6	Up	DM vs. WM	F
GO_MF	GO:0070003	Threonine-type peptidase activity	6.31703e-05	Psmb1/Psmb8/Psmb2/Psma7/Psma5/Psmb3	6	Up	DM vs. WM	F
GO_BP	GO:0046686	Response to cadmium ion	9.54821e-05	Fos/Mmp9/Gsn/Ncf1/Mapk3/Mapk1	6	Down	DM vs. WM	F
GO_BP	GO:0070849	Response to epidermal growth factor	0.000248117	Zfp36/Zfp36l1/Zfp36l2/Mapk3/Mapk1/Iqgap1	6	Down	DM vs. WM	F
GO_MF	GO:0031369	Translation initiation factor binding	0.000339345	Rps19/Rps24/Rps3a1/Eif3f/Rbx1/Eif3m	6	Up	DM vs. WM	F
GO_BP	GO:0038066	P38MAPK cascade	0.000370297	Il1b/Dusp1/Zfp36/Zfp36l1/Ncf1/Gadd45a	6	Down	DM vs. WM	F
GO_BP	GO:0061014	Positive regulation of mRNA catabolic process	0.000544135	Pabpc1/Zfp36/Zfp36l1/Zfp36l2/Tardbp/Tob1	6	Down	DM vs. WM	F
GO_BP	GO:0034113	Heterotypic cell-cell adhesion	0.000610298	Cd44/Il1b/Ptprc/Gcnt2/Myadm/Klf4	6	Down	DM vs. WM	F
GO_BP	GO:1902373	Negative regulation of mRNA catabolic process	0.000748358	Pabpc1/Zfp36/Fus/Hnrnpa0/Tardbp/Tob1	6	Down	DM vs. WM	F
GO_BP	GO:0061614	Pri-miRNA transcription by RNA polymerase II	0.000791823	Fos/Ddx5/Ddx17/Ets1/Klf4/Nfatc3	6	Down	DM vs. WM	F
GO_BP	GO:0090303	Positive regulation of wound healing	0.000916717	S100a9/Actg1/Thbs1/Cxcr4/Anxa1/Clec7a	6	Down	DM vs. WM	F
KEGG	mmu05340	Primary immunodeficiency	0.00116278	Cd3d/Cd3e/Il7r/Cd8b1/Lck/Cd8a	6	Up	DM vs. WM	F
GO_MF	GO:0003743	Translation initiation factor activity	0.00127757	Eif1/Eif3h/Eif3f/Eif3m/Eif3i/Eif6	6	Up	DM vs. WM	F
GO_BP	GO:0046635	Positive regulation of alpha-beta T cell activation	0.00167606	Ptprc/Cd24a/Anxa1/Rara/Syk/Ikzf1	6	Down	DM vs. WM	F
GO_BP	GO:1902369	Negative regulation of RNA catabolic process	0.00167606	Pabpc1/Zfp36/Fus/Hnrnpa0/Tardbp/Tob1	6	Down	DM vs. WM	F
GO_BP	GO:0032677	Regulation of interleukin-8 production	0.00178716	Il1b/Ptprc/Anxa1/Camp/Klf4/Syk	6	Down	DM vs. WM	F
GO_BP	GO:0045669	Positive regulation of osteoblast differentiation	0.00190365	Cebpb/Jund/Ltf/Atp6ap1/Runx2/Mef2c	6	Down	DM vs. WM	F
GO_BP	GO:0010257	NADH dehydrogenase complex assembly	0.00199242	Ndufa6/Ndufb5/Ndufa13/Ndufs4/Ndufa1/Ndufa8	6	Up	DM vs. WM	F
GO_BP	GO:0032981	Mitochondrial respiratory chain complex I assembly	0.00199242	Ndufa6/Ndufb5/Ndufa13/Ndufs4/Ndufa1/Ndufa8	6	Up	DM vs. WM	F
GO_BP	GO:0000381	Regulation of alternative mRNA splicing, via spliceosome	0.00228709	Ddx5/Mbnl1/Srsf3/Ddx17/Celf1/Celf2	6	Down	DM vs. WM	F
GO_BP	GO:0032637	Interleukin-8 production	0.00254514	Il1b/Ptprc/Anxa1/Camp/Klf4/Syk	6	Down	DM vs. WM	F
GO_CC	GO:0016234	Inclusion body	0.00375501	Psap/Hsp90ab1/Picalm/Eef2/Gpx1/Nxf1	6	Down	DM vs. WM	F
GO_BP	GO:0002532	Production of molecular mediator involved in inflammatory response	0.00389025	Sirpa/Alox5ap/Ywhaz/Pld4/Clec7a/Syk	6	Down	DM vs. WM	F
GO_BP	GO:0006664	Glycolipid metabolic process	0.00389025	Psap/St3gal4/Prkcd/Pigt/St8sia4/Gm2a	6	Down	DM vs. WM	F
GO_BP	GO:0050766	Positive regulation of phagocytosis	0.00409604	Il1b/Ptprc/Sirpa/Cd300lf/Clec7a/Abca7	6	Down	DM vs. WM	F
GO_BP	GO:1903509	Liposaccharide metabolic process	0.00409604	Psap/St3gal4/Prkcd/Pigt/St8sia4/Gm2a	6	Down	DM vs. WM	F
GO_BP	GO:0001914	Regulation of T cell mediated cytotoxicity	0.00448409	B2m/H2-D1/Il7r/H2-Q4/H2-T22/Xcl1	6	Up	DM vs. WM	F
GO_MF	GO:0051082	Unfolded protein binding	0.00456191	Hsp90b1/Hsp90ab1/Hspa1b/Hspa5/Canx/Hspa9	6	Down	DM vs. WM	F
GO_BP	GO:1900182	Positive regulation of protein localization to nucleus	0.00483602	Hsp90ab1/Ogt/Prkcd/Hnrnpm/Mapk1/Tardbp	6	Down	DM vs. WM	F
GO_BP	GO:0071674	Mononuclear cell migration	0.00502886	Thbs1/Dusp1/Sirpa/Anxa1/Mapk3/Mapk1	6	Down	DM vs. WM	F
GO_MF	GO:0035258	Steroid hormone receptor binding	0.0053096	Cebpb/Ddx5/Ets2/Fus/Nr4a1/Dnmt1	6	Down	DM vs. WM	F
GO_CC	GO:0071013	Catalytic step 2 spliceosome	0.00542207	Ddx5/Pabpc1/Hnrnpk/Hnrnph1/Hnrnpm/Hnrnpf	6	Down	DM vs. WM	F
GO_BP	GO:0002181	Cytoplasmic translation	0.00543631	Rpl29/Rps28/Rpl35a/Eif2s3x/Eef2/Eif4b	6	Down	DM vs. WM	F
GO_BP	GO:0055072	Iron ion homeostasis	0.00566216	Ltf/Atp6ap1/Picalm/Fbxl5/Ttc7/Lcn2	6	Down	DM vs. WM	F
GO_BP	GO:0045445	Myoblast differentiation	0.00581951	Btg1/Ddx5/Mbnl1/Zfp36l1/Ddx17/Mef2c	6	Down	DM vs. WM	F
GO_BP	GO:2001243	Negative regulation of intrinsic apoptotic signaling pathway	0.00623936	Cd44/Tpt1/Mcl1/Grina/Mmp9/Gpx1	6	Down	DM vs. WM	F
GO_BP	GO:0120162	Positive regulation of cold-induced thermogenesis	0.00675342	Cebpb/Cxcr4/G0s2/Ogt/Syk/Lcn2	6	Down	DM vs. WM	F
GO_CC	GO:0005791	Rough endoplasmic reticulum	0.00752869	Canx/Cybb/Ncf1/Rpn1/Rpn2/Lyz2	6	Down	DM vs. WM	F
GO_BP	GO:0042102	Positive regulation of T cell proliferation	0.00774919	Il1b/Ptprc/Itgal/Cd24a/Anxa1/Syk	6	Down	DM vs. WM	F
GO_BP	GO:0045582	Positive regulation of T cell differentiation	0.0082655	Il1b/Ptprc/Anxa1/Rara/Syk/Ikzf1	6	Down	DM vs. WM	F
GO_BP	GO:0006413	Translational initiation	0.00894968	Hbb-b1/Eif2s3x/Eif4g2/Rara/Abcf1/Eif4b	6	Down	DM vs. WM	F
GO_BP	GO:0000956	Nuclear-transcribed mRNA catabolic process	0.0103001	Ddx5/Pabpc1/Zfp36/Zfp36l1/Zfp36l2/Tob1	6	Down	DM vs. WM	F
GO_BP	GO:0051897	Positive regulation of protein kinase B signaling	0.0106236	Thbs1/Gcnt2/Hsp90ab1/Osm/Rara/Gpx1	6	Down	DM vs. WM	F
GO_BP	GO:1900006	Positive regulation of dendrite development	0.0106236	Hnrnpk/Eif4g2/Mapk6/Iqgap1/Sgk1/Actr2	6	Down	DM vs. WM	F
GO_BP	GO:0030316	Osteoclast differentiation	0.0115387	Fos/Cebpb/Junb/Atp6ap1/Cd300lf/Rassf2	6	Down	DM vs. WM	F
GO_BP	GO:0019079	Viral genome replication	0.0132689	Ddx5/Pabpc1/Pcbp2/Ltf/Top2a/Pcbp1	6	Down	DM vs. WM	F
GO_BP	GO:0030216	Keratinocyte differentiation	0.0132689	Psap/Fosl2/Txnip/Zfp36/Anxa1/Zfp36l1	6	Down	DM vs. WM	F
GO_BP	GO:0006986	Response to unfolded protein	0.0141783	Thbs1/Hspa1b/Hspa5/Pdia6/Canx/Hspa9	6	Down	DM vs. WM	F
GO_BP	GO:0045621	Positive regulation of lymphocyte differentiation	0.0141783	Il1b/Ptprc/Anxa1/Rara/Syk/Ikzf1	6	Down	DM vs. WM	F
GO_BP	GO:0071901	Negative regulation of protein serine/threonine kinase activity	0.0141783	Il1b/Dusp1/Ptpn6/Prkcd/Gadd45a/Hexim1	6	Down	DM vs. WM	F
GO_BP	GO:1901136	Carbohydrate derivative catabolic process	0.0158316	Psap/Cd44/Chil3/Prkcd/Gm2a/Samhd1	6	Down	DM vs. WM	F
GO_BP	GO:0016525	Negative regulation of angiogenesis	0.0162971	Thbs1/Ngp/Klf2/Tcf4/Gadd45a/Klf4	6	Down	DM vs. WM	F
GO_BP	GO:0050868	Negative regulation of T cell activation	0.0162971	Cd44/Cebpb/Cd24a/Anxa1/Ptpn6/Fgl2	6	Down	DM vs. WM	F
GO_BP	GO:0002040	Sprouting angiogenesis	0.0166043	Thbs1/Klf2/Anxa1/Klf4/Cdc42/Nr4a1	6	Down	DM vs. WM	F
GO_BP	GO:1990266	Neutrophil migration	0.0169604	S100a9/S100a8/Il1b/Csf3r/Prtn3/Syk	6	Down	DM vs. WM	F
GO_BP	GO:0043280	Positive regulation of cysteine-type endopeptidase activity involved in apoptotic process	0.0175271	S100a9/S100a8/Gsn/Pmaip1/Syk/Atp2a3	6	Down	DM vs. WM	F
GO_MF	GO:0051082	Unfolded protein binding	0.0178013	Pfdn5/Hspe1/Cdc37/Grpel1/Nudc/Pfdn1	6	Up	DM vs. WM	F
KEGG	mmu04918	Thyroid hormone synthesis	0.0178728	Gsr/Hsp90b1/Hspa5/Canx/Atp1b3/Gpx1	6	Down	DM vs. WM	F
GO_BP	GO:1901216	Positive regulation of neuron death	0.0179483	Fos/Il1b/Mcl1/Picalm/Pmaip1/Cdc42	6	Down	DM vs. WM	F
GO_BP	GO:2000181	Negative regulation of blood vessel morphogenesis	0.0179483	Thbs1/Ngp/Klf2/Tcf4/Gadd45a/Klf4	6	Down	DM vs. WM	F
GO_BP	GO:0060996	Dendritic spine development	0.0183267	Hnrnpk/Eif4g2/Mef2c/Cdc42/Mapk6/Actr2	6	Down	DM vs. WM	F
GO_BP	GO:0014065	Phosphatidylinositol 3-kinase signaling	0.0192858	Osm/Ptpn6/Zfp36l1/Rara/Ncf1/Klf4	6	Down	DM vs. WM	F
GO_BP	GO:0006665	Sphingolipid metabolic process	0.0201785	Psap/Serinc3/Prkcd/St8sia4/Gm2a/Degs1	6	Down	DM vs. WM	F
GO_BP	GO:0032434	Regulation of proteasomal ubiquitin-dependent protein catabolic process	0.0201785	Trib1/Hsp90ab1/Hspa1b/Ogt/Csnk1a1/Sdcbp	6	Down	DM vs. WM	F
GO_BP	GO:0001912	Positive regulation of leukocyte mediated cytotoxicity	0.021356	B2m/H2-D1/H2-Q4/Sh2d1a/H2-T22/Xcl1	6	Up	DM vs. WM	F
GO_MF	GO:0017124	SH3 domain binding	0.021371	Sirpa/Picalm/Ptpn6/Ncf1/Gpx1/Pdcd6ip	6	Down	DM vs. WM	F
GO_BP	GO:0055076	Transition metal ion homeostasis	0.0217693	Ltf/Atp6ap1/Picalm/Fbxl5/Ttc7/Lcn2	6	Down	DM vs. WM	F
GO_BP	GO:0072331	Signal transduction by p53 class mediator	0.0224441	Cd44/Ddx5/Hnrnpk/Pmaip1/Hipk1/Hexim1	6	Down	DM vs. WM	F
KEGG	mmu04662	B cell receptor signaling pathway	0.0241558	Fos/Ptpn6/Mapk3/Syk/Mapk1/Nfatc3	6	Down	DM vs. WM	F
GO_MF	GO:0019955	Cytokine binding	0.0259991	Cd44/Thbs1/Csf3r/Cxcr4/Zfp36/Nrros	6	Down	DM vs. WM	F
KEGG	mmu03018	RNA degradation	0.0260985	Btg1/Pabpc1/Ddx6/Hspa9/Pabpc4/Tob1	6	Down	DM vs. WM	F
GO_BP	GO:0035966	Response to topologically incorrect protein	0.0261501	Thbs1/Hspa1b/Hspa5/Pdia6/Canx/Hspa9	6	Down	DM vs. WM	F
GO_BP	GO:2001056	Positive regulation of cysteine-type endopeptidase activity	0.0266991	S100a9/S100a8/Gsn/Pmaip1/Syk/Atp2a3	6	Down	DM vs. WM	F
GO_BP	GO:0106106	Cold-induced thermogenesis	0.0279826	Cebpb/Cxcr4/G0s2/Ogt/Syk/Lcn2	6	Down	DM vs. WM	F
GO_BP	GO:0120161	Regulation of cold-induced thermogenesis	0.0279826	Cebpb/Cxcr4/G0s2/Ogt/Syk/Lcn2	6	Down	DM vs. WM	F
GO_BP	GO:0017148	Negative regulation of translation	0.028735	Zfp36/Zfp36l1/Rara/Zfp36l2/Tardbp/Tob1	6	Down	DM vs. WM	F
GO_BP	GO:0002821	Positive regulation of adaptive immune response	0.0348226	Cd44/Il1b/Ptprc/Cd24a/Anxa1/H2-K1	6	Down	DM vs. WM	F
GO_BP	GO:0006457	Protein folding	0.035427	Hsp90b1/Hsp90ab1/Hspa1b/Hspa5/Canx/Hspa9	6	Down	DM vs. WM	F
GO_BP	GO:0033077	T cell differentiation in thymus	0.0359512	B2m/Rps6/Cd3d/Cd3g/Cd3e/Il7r	6	Up	DM vs. WM	F
GO_BP	GO:0030856	Regulation of epithelial cell differentiation	0.0361611	Btg1/Il1b/Cebpb/Mmp9/Zfp36/Zfp36l1	6	Down	DM vs. WM	F
GO_BP	GO:0050777	Negative regulation of immune response	0.0379728	Ptprc/Anxa1/Ptpn6/Gpx1/Fgl2/Samhd1	6	Down	DM vs. WM	F
GO_BP	GO:0051250	Negative regulation of lymphocyte activation	0.0379728	Cd44/Cebpb/Cd24a/Anxa1/Ptpn6/Fgl2	6	Down	DM vs. WM	F
GO_BP	GO:0009266	Response to temperature stimulus	0.0387141	Ier5/Hsp90ab1/Hspa1b/Cxcr4/Osm/Rbm3	6	Down	DM vs. WM	F
GO_BP	GO:1990845	Adaptive thermogenesis	0.0387141	Cebpb/Cxcr4/G0s2/Ogt/Syk/Lcn2	6	Down	DM vs. WM	F
GO_BP	GO:2000058	Regulation of ubiquitin-dependent protein catabolic process	0.0387141	Trib1/Hsp90ab1/Hspa1b/Ogt/Csnk1a1/Sdcbp	6	Down	DM vs. WM	F
GO_BP	GO:0009755	Hormone-mediated signaling pathway	0.0399772	Ddx5/Rara/Ddx17/Prcp/Sgk1/Lbh	6	Down	DM vs. WM	F
GO_BP	GO:1903578	Regulation of ATP metabolic process	0.0401488	Dnajc15/Park7/Mif/Eif6/Gadd45gip1/Uqcc2	6	Up	DM vs. WM	F
GO_BP	GO:0002709	Regulation of T cell mediated immunity	0.0405818	B2m/H2-D1/Il7r/H2-Q4/H2-T22/Xcl1	6	Up	DM vs. WM	F
GO_BP	GO:0031056	Regulation of histone modification	0.0417034	Ogt/Mapk3/Dnmt1/Glyr1/Trip12/Eid1	6	Down	DM vs. WM	F
GO_BP	GO:0033135	Regulation of peptidyl-serine phosphorylation	0.0426504	Cd44/Hsp90ab1/Osm/Ogt/Rassf2/Gadd45a	6	Down	DM vs. WM	F
GO_BP	GO:0048660	Regulation of smooth muscle cell proliferation	0.0429757	Thbs1/Trib1/Mmp9/Klf4/Mef2c/Dnmt1	6	Down	DM vs. WM	F
KEGG	mmu05215	Prostate cancer	0.0459704	Hsp90b1/Hsp90ab1/Mmp9/Cdk2/Mapk3/Mapk1	6	Down	DM vs. WM	F
GO_BP	GO:0031047	Gene silencing by RNA	0.0463142	Ddx5/Pabpc1/Zfp36/Ddx17/Pum2/Rbm3	6	Down	DM vs. WM	F
GO_BP	GO:0048659	Smooth muscle cell proliferation	0.0467999	Thbs1/Trib1/Mmp9/Klf4/Mef2c/Dnmt1	6	Down	DM vs. WM	F
KEGG	mmu04933	AGE-RAGE signaling pathway in diabetic complications	0.0468524	Il1b/Cybb/Prkcd/Mapk3/Cdc42/Mapk1	6	Down	DM vs. WM	F
GO_BP	GO:0030833	Regulation of actin filament polymerization	0.0470992	Myadm/Gsn/Prkcd/Map3k1/Actr2/Arpc5	6	Down	DM vs. WM	F
GO_BP	GO:0070227	Lymphocyte apoptotic process	0.0479724	Ccl5/Rps6/Cd3g/Il7r/Mif/Prelid1	6	Up	DM vs. WM	F
KEGG	mmu04928	Parathyroid hormone synthesis, secretion and action	0.0611367	Fos/Jund/Mapk3/Runx2/Mef2c/Mapk1	6	Down	DM vs. WM	F
KEGG	mmu04919	Thyroid hormone signaling pathway	0.0863057	Actg1/Actb/Atp1b3/Mapk3/Mapk1/Atp2a3	6	Down	DM vs. WM	F
KEGG	mmu04650	Natural killer cell mediated cytotoxicity	0.0863057	Itgal/H2-K1/Ptpn6/Mapk3/Syk/Mapk1	6	Down	DM vs. WM	F
GO_BP	GO:1900153	Positive regulation of nuclear-transcribed mRNA catabolic process, deadenylation-dependent decay	7.53067e-05	Pabpc1/Zfp36/Zfp36l1/Zfp36l2/Tob1	5	Down	DM vs. WM	F
GO_BP	GO:1900151	Regulation of nuclear-transcribed mRNA catabolic process, deadenylation-dependent decay	9.76378e-05	Pabpc1/Zfp36/Zfp36l1/Zfp36l2/Tob1	5	Down	DM vs. WM	F
GO_BP	GO:0034114	Regulation of heterotypic cell-cell adhesion	0.000224879	Cd44/Il1b/Gcnt2/Myadm/Klf4	5	Down	DM vs. WM	F
GO_CC	GO:0000314	Organellar small ribosomal subunit	0.000483405	Mrps16/Mrps24/Mrps26/Mrps14/Mrps23	5	Up	DM vs. WM	F
GO_CC	GO:0005763	Mitochondrial small ribosomal subunit	0.000483405	Mrps16/Mrps24/Mrps26/Mrps14/Mrps23	5	Up	DM vs. WM	F
GO_BP	GO:0045577	Regulation of B cell differentiation	0.000596108	Cd24a/Ptpn6/Zfp36l1/Zfp36l2/Syk	5	Down	DM vs. WM	F
GO_BP	GO:0015985	Energy coupled proton transport, down electrochemical gradient	0.000887705	Atp5b/Atp5g1/Cox5b/Atp5d/Cyc1	5	Up	DM vs. WM	F
GO_BP	GO:0015986	ATP synthesis coupled proton transport	0.000887705	Atp5b/Atp5g1/Cox5b/Atp5d/Cyc1	5	Up	DM vs. WM	F
GO_CC	GO:0031672	A band	0.00143445	Rpl17/Rpl15/Rpl6/Rpl4/Rpl7	5	Up	DM vs. WM	F
GO_MF	GO:0036002	Pre-mRNA binding	0.00155604	Ddx5/Hnrnpk/Tardbp/Celf2/U2af2	5	Down	DM vs. WM	F
GO_BP	GO:0071385	Cellular response to glucocorticoid stimulus	0.00192468	Zfp36/Anxa1/Zfp36l1/Zfp36l2/Sgk1	5	Down	DM vs. WM	F
GO_CC	GO:0001772	Immunological synapse	0.00201855	Cd3e/Lat/Lck/Skap1/Cd37	5	Up	DM vs. WM	F
GO_BP	GO:0071384	Cellular response to corticosteroid stimulus	0.00228709	Zfp36/Anxa1/Zfp36l1/Zfp36l2/Sgk1	5	Down	DM vs. WM	F
GO_BP	GO:0000027	Ribosomal large subunit assembly	0.00240567	Rplp0/Rpl10/Rpl6/Rpl23a/Rpl5	5	Up	DM vs. WM	F
GO_BP	GO:0043277	Apoptotic cell clearance	0.00249016	Thbs1/Anxa1/Cd300lf/Rara/Abca7	5	Down	DM vs. WM	F
GO_BP	GO:0033120	Positive regulation of RNA splicing	0.00284872	Snrnp70/Hnrnpk/Slc38a2/Rbm3/U2af2	5	Down	DM vs. WM	F
GO_BP	GO:0045646	Regulation of erythrocyte differentiation	0.00306689	Hmgb2/Zfp36/Zfp36l1/Ets1/Hspa9	5	Down	DM vs. WM	F
GO_BP	GO:0000288	Nuclear-transcribed mRNA catabolic process, deadenylation-dependent decay	0.00328898	Pabpc1/Zfp36/Zfp36l1/Zfp36l2/Tob1	5	Down	DM vs. WM	F
GO_BP	GO:0031663	Lipopolysaccharide-mediated signaling pathway	0.00328898	Il1b/Ltf/Trib1/Mapk3/Mapk1	5	Down	DM vs. WM	F
GO_BP	GO:0009620	Response to fungus	0.00357321	Ltf/Camp/Ncf1/Clec7a/Syk	5	Down	DM vs. WM	F
GO_BP	GO:0042743	Hydrogen peroxide metabolic process	0.00409604	Hbb-b1/Cybb/Ncf1/Hp/Gpx1	5	Down	DM vs. WM	F
GO_BP	GO:1904591	Positive regulation of protein import	0.00505582	Hsp90ab1/Prkcd/Hnrnpm/Mapk1/Tardbp	5	Down	DM vs. WM	F
GO_MF	GO:0045309	Protein phosphorylated amino acid binding	0.0053096	Sirpa/Ptpn6/Mapk3/Syk/Mapk1	5	Down	DM vs. WM	F
GO_BP	GO:0031640	Killing of cells of other organism	0.00616976	Ltf/Camp/Ncf1/Clec7a/Syk	5	Down	DM vs. WM	F
GO_BP	GO:0070059	Intrinsic apoptotic signaling pathway in response to endoplasmic reticulum stress	0.00679933	Cebpb/Grina/Serinc3/Pmaip1/Atp2a3	5	Down	DM vs. WM	F
GO_BP	GO:1901570	Fatty acid derivative biosynthetic process	0.00800688	Il1b/Anxa1/Alox5ap/Far1/Syk	5	Down	DM vs. WM	F
GO_BP	GO:0002763	Positive regulation of myeloid leukocyte differentiation	0.00840238	Fos/Trib1/Atp6ap1/Zfp36l1/Ikzf1	5	Down	DM vs. WM	F
GO_CC	GO:0000315	Organellar large ribosomal subunit	0.00875557	Mrpl23/Mrpl24/Mrpl54/Mrpl21/Mrpl57	5	Up	DM vs. WM	F
GO_CC	GO:0005762	Mitochondrial large ribosomal subunit	0.00875557	Mrpl23/Mrpl24/Mrpl54/Mrpl21/Mrpl57	5	Up	DM vs. WM	F
GO_BP	GO:0006801	Superoxide metabolic process	0.00886733	Cybb/Prkcd/Ncf1/Syk/Nrros	5	Down	DM vs. WM	F
GO_BP	GO:0048488	Synaptic vesicle endocytosis	0.00926095	Actg1/Actb/Cd24a/Canx/Picalm	5	Down	DM vs. WM	F
GO_BP	GO:0140238	Presynaptic endocytosis	0.00926095	Actg1/Actb/Cd24a/Canx/Picalm	5	Down	DM vs. WM	F
GO_BP	GO:1901796	Regulation of signal transduction by p53 class mediator	0.0096961	Cd44/Ddx5/Hnrnpk/Pmaip1/Hexim1	5	Down	DM vs. WM	F
GO_BP	GO:1903793	Positive regulation of anion transport	0.0106236	Il1b/Cebpb/Prkcd/Cyp4f18/Abca7	5	Down	DM vs. WM	F
GO_BP	GO:0032642	Regulation of chemokine production	0.0117055	Il1b/Sirpa/Cd24a/Klf4/Syk	5	Down	DM vs. WM	F
GO_BP	GO:0045576	Mast cell activation	0.0123176	Cd300lf/Ywhaz/Ptpre/Syk/Lat2	5	Down	DM vs. WM	F
GO_BP	GO:0072332	Intrinsic apoptotic signaling pathway by p53 class mediator	0.013453	Cd44/Ddx5/Hnrnpk/Pmaip1/Hipk1	5	Down	DM vs. WM	F
GO_BP	GO:0032602	Chemokine production	0.0141232	Il1b/Sirpa/Cd24a/Klf4/Syk	5	Down	DM vs. WM	F
GO_BP	GO:0036465	Synaptic vesicle recycling	0.014535	Actg1/Actb/Cd24a/Canx/Picalm	5	Down	DM vs. WM	F
GO_BP	GO:1904029	Regulation of cyclin-dependent protein kinase activity	0.014535	Actb/Hsp90ab1/Ccng2/Hexim1/Ccnl1	5	Down	DM vs. WM	F
GO_BP	GO:1904589	Regulation of protein import	0.0151569	Hsp90ab1/Prkcd/Hnrnpm/Mapk1/Tardbp	5	Down	DM vs. WM	F
GO_CC	GO:0005844	Polysome	0.0152284	Rpl29/Rps28/Fus/Eef2/Abcf1	5	Down	DM vs. WM	F
GO_BP	GO:0051384	Response to glucocorticoid	0.0166542	Zfp36/Anxa1/Zfp36l1/Zfp36l2/Sgk1	5	Down	DM vs. WM	F
GO_BP	GO:0001916	Positive regulation of T cell mediated cytotoxicity	0.0167198	B2m/H2-D1/H2-Q4/H2-T22/Xcl1	5	Up	DM vs. WM	F
GO_BP	GO:0048708	Astrocyte differentiation	0.0178088	S100a9/S100a8/Il1b/Mapk3/Mapk1	5	Down	DM vs. WM	F
GO_BP	GO:0035304	Regulation of protein dephosphorylation	0.0183267	Hsp90b1/Ptprc/Hsp90ab1/Prkcd/Ppp6r1	5	Down	DM vs. WM	F
GO_BP	GO:0031960	Response to corticosteroid	0.0188395	Zfp36/Anxa1/Zfp36l1/Zfp36l2/Sgk1	5	Down	DM vs. WM	F
GO_BP	GO:0034620	Cellular response to unfolded protein	0.0188395	Hspa1b/Hspa5/Pdia6/Canx/Hspa9	5	Down	DM vs. WM	F
GO_BP	GO:0035914	Skeletal muscle cell differentiation	0.0188395	Fos/Ddx5/Ddx17/Mef2c/Nr4a1	5	Down	DM vs. WM	F
GO_BP	GO:0051702	Interaction with symbiont	0.0195117	Ltf/Camp/Ncf1/Gpx1/Tardbp	5	Down	DM vs. WM	F
GO_BP	GO:0070301	Cellular response to hydrogen peroxide	0.0195117	Psap/Sirpa/Anxa1/Prkcd/Lcn2	5	Down	DM vs. WM	F
GO_BP	GO:0006672	Ceramide metabolic process	0.0200911	Psap/Prkcd/St8sia4/Gm2a/Degs1	5	Down	DM vs. WM	F
GO_BP	GO:1900076	Regulation of cellular response to insulin stimulus	0.0200911	Il1b/Ogt/Prkcd/Atp2b1/Ptpre	5	Down	DM vs. WM	F
GO_BP	GO:0002832	Negative regulation of response to biotic stimulus	0.021303	Pcbp2/Ltf/Trib1/Fgl2/Samhd1	5	Down	DM vs. WM	F
GO_CC	GO:0032592	Integral component of mitochondrial membrane	0.0225315	Smdt1/Timm23/Mpc2/Fundc2/Chchd3	5	Up	DM vs. WM	F
GO_BP	GO:0015908	Fatty acid transport	0.0227502	Il1b/Thbs1/Anxa1/Cyp4f18/Syk	5	Down	DM vs. WM	F
GO_BP	GO:0045638	Negative regulation of myeloid cell differentiation	0.0241463	Trib1/Zfp36/Zfp36l1/Rara/Hspa9	5	Down	DM vs. WM	F
GO_BP	GO:0060998	Regulation of dendritic spine development	0.0241463	Hnrnpk/Eif4g2/Mef2c/Mapk6/Actr2	5	Down	DM vs. WM	F
GO_BP	GO:0070555	Response to interleukin-1	0.0241463	Il1b/Cebpb/Sirpa/Anxa1/Mapk3	5	Down	DM vs. WM	F
GO_CC	GO:0098573	Intrinsic component of mitochondrial membrane	0.0247092	Smdt1/Timm23/Mpc2/Fundc2/Chchd3	5	Up	DM vs. WM	F
GO_BP	GO:0014066	Regulation of phosphatidylinositol 3-kinase signaling	0.0267052	Osm/Ptpn6/Rara/Ncf1/Klf4	5	Down	DM vs. WM	F
GO_BP	GO:0030593	Neutrophil chemotaxis	0.0267052	S100a9/S100a8/Il1b/Csf3r/Syk	5	Down	DM vs. WM	F
GO_BP	GO:0030004	Cellular monovalent inorganic cation homeostasis	0.0299701	Atp6ap1/Atp1b3/Mapk3/Mapk1/Sgk1	5	Down	DM vs. WM	F
GO_BP	GO:0060349	Bone morphogenesis	0.0305977	Thbs1/Ltf/Rara/Runx2/Mef2c	5	Down	DM vs. WM	F
GO_BP	GO:1902106	Negative regulation of leukocyte differentiation	0.0305977	Cd44/Trib1/Anxa1/Rara/Fgl2	5	Down	DM vs. WM	F
GO_BP	GO:0014812	Muscle cell migration	0.032568	Trib1/Anxa1/Mef2c/Iqgap1/Arpc5	5	Down	DM vs. WM	F
GO_BP	GO:1903426	Regulation of reactive oxygen species biosynthetic process	0.0336405	Il1b/Sirpa/Klf2/Ogt/Klf4	5	Down	DM vs. WM	F
GO_MF	GO:0042626	ATPase-coupled transmembrane transporter activity	0.034278	Atp6ap1/Atp2b1/Atp1b3/Abca7/Atp2a3	5	Down	DM vs. WM	F
GO_BP	GO:0045446	Endothelial cell differentiation	0.0347279	Btg1/Il1b/Cxcr4/Myadm/Gpx1	5	Down	DM vs. WM	F
GO_BP	GO:0050854	Regulation of antigen receptor-mediated signaling pathway	0.0354831	Rps3/Lck/Sh2d1a/Prkch/Trat1	5	Up	DM vs. WM	F
GO_BP	GO:0017015	Regulation of transforming growth factor beta receptor signaling pathway	0.0360478	Thbs1/Hsp90ab1/Hspa5/Nrros/Sdcbp	5	Down	DM vs. WM	F
GO_BP	GO:0035967	Cellular response to topologically incorrect protein	0.0360478	Hspa1b/Hspa5/Pdia6/Canx/Hspa9	5	Down	DM vs. WM	F
GO_BP	GO:0038127	ERBB signaling pathway	0.0382128	Mmp9/Ncf1/Rassf2/Mapk1/Iqgap1	5	Down	DM vs. WM	F
GO_BP	GO:1903844	Regulation of cellular response to transforming growth factor beta stimulus	0.0382128	Thbs1/Hsp90ab1/Hspa5/Nrros/Sdcbp	5	Down	DM vs. WM	F
GO_BP	GO:0071346	Cellular response to interferon-gamma	0.0398011	Actg1/Sirpa/Gsn/Cdc42/Actr2	5	Down	DM vs. WM	F
GO_BP	GO:0001776	Leukocyte homeostasis	0.0408705	Cd44/Cd24a/Anxa1/Pmaip1/Mef2c	5	Down	DM vs. WM	F
GO_MF	GO:0015399	Primary active transmembrane transporter activity	0.0419345	Atp6ap1/Atp2b1/Atp1b3/Abca7/Atp2a3	5	Down	DM vs. WM	F
GO_MF	GO:0003697	Single-stranded DNA binding	0.0419345	Pcbp2/Hnrnpk/Anxa1/Pcbp1/Samhd1	5	Down	DM vs. WM	F
GO_BP	GO:0002286	T cell activation involved in immune response	0.0429757	Itgal/Anxa1/Rara/Fgl2/Clec4d	5	Down	DM vs. WM	F
GO_BP	GO:0006612	Protein targeting to membrane	0.0429757	Hspa5/Ogt/Ncf1/Ssr3/Zdhhc18	5	Down	DM vs. WM	F
GO_BP	GO:0018107	Peptidyl-threonine phosphorylation	0.0432378	Ogt/Prkcd/Hipk1/Clk1/Mapk1	5	Down	DM vs. WM	F
GO_BP	GO:0046632	Alpha-beta T cell differentiation	0.0432378	Psap/Anxa1/Rara/Syk/Ikzf1	5	Down	DM vs. WM	F
GO_BP	GO:1904019	Epithelial cell apoptotic process	0.0432378	Thbs1/Zfp36/Gsn/Zfp36l1/Hipk1	5	Down	DM vs. WM	F
GO_BP	GO:0000187	Activation of MAPK activity	0.0443568	Il1b/Thbs1/Ptprc/Syk/Map3k1	5	Down	DM vs. WM	F
GO_BP	GO:2000278	Regulation of DNA biosynthetic process	0.0443568	Dusp1/Hsp90ab1/Mapk3/Klf4/Mapk1	5	Down	DM vs. WM	F
GO_BP	GO:2001244	Positive regulation of intrinsic apoptotic signaling pathway	0.0443867	Rps3/Ubb/Rpl26/Lck/Park7	5	Up	DM vs. WM	F
GO_BP	GO:0002688	Regulation of leukocyte chemotaxis	0.0467121	Il1b/Thbs1/Dusp1/Mapk3/Mapk1	5	Down	DM vs. WM	F
GO_BP	GO:0046467	Membrane lipid biosynthetic process	0.0467121	St3gal4/Prkcd/Pigt/St8sia4/Degs1	5	Down	DM vs. WM	F
GO_BP	GO:0003158	Endothelium development	0.0468501	Btg1/Il1b/Cxcr4/Myadm/Gpx1	5	Down	DM vs. WM	F
GO_BP	GO:0045807	Positive regulation of endocytosis	0.0468501	Hnrnpk/Picalm/Syk/Abca7/Cdc42	5	Down	DM vs. WM	F
KEGG	mmu04115	P53 signaling pathway	0.0468524	Thbs1/Cdk2/Pmaip1/Gadd45a/Ccng2	5	Down	DM vs. WM	F
GO_BP	GO:0008286	Insulin receptor signaling pathway	0.0480182	Il1b/Ogt/Srsf3/Prkcd/Ptpre	5	Down	DM vs. WM	F
GO_BP	GO:0010921	Regulation of phosphatase activity	0.0480182	Hsp90b1/Ptprc/Hsp90ab1/Mef2c/Ppp6r1	5	Down	DM vs. WM	F
GO_BP	GO:0043500	Muscle adaptation	0.0493414	Pi16/Gsn/Klf4/Mef2c/Nfatc3	5	Down	DM vs. WM	F
KEGG	mmu05100	Bacterial invasion of epithelial cells	0.0571517	Actg1/Actb/Cdc42/Actr2/Arpc5	5	Down	DM vs. WM	F
KEGG	mmu05332	Graft-versus-host disease	0.0804462	H2-D1/H2-Q4/H2-T22/Gzmb/Klrd1	5	Up	DM vs. WM	F
KEGG	mmu05323	Rheumatoid arthritis	0.0863057	Fos/Il1b/Itgal/Atp6ap1/Atp6v1b2	5	Down	DM vs. WM	F
KEGG	mmu05210	Colorectal cancer	0.0863057	Fos/Pmaip1/Gadd45a/Mapk3/Mapk1	5	Down	DM vs. WM	F
KEGG	mmu05235	PD-L1 expression and PD-1 checkpoint pathway in cancer	0.0863057	Fos/Ptpn6/Mapk3/Mapk1/Nfatc3	5	Down	DM vs. WM	F
KEGG	mmu05416	Viral myocarditis	0.0863057	Actg1/Actb/Itgal/H2-K1/Eif4g2	5	Down	DM vs. WM	F
KEGG	mmu04612	Antigen processing and presentation	0.0889413	Hsp90ab1/Hspa1b/Hspa5/Canx/H2-K1	5	Down	DM vs. WM	F
KEGG	mmu04912	GnRH signaling pathway	0.0889413	Prkcd/Mapk3/Cdc42/Mapk1/Map3k1	5	Down	DM vs. WM	F
GO_CC	GO:0005852	Eukaryotic translation initiation factor 3 complex	0.00052972	Eif3h/Eif3f/Eif3m/Eif3i	4	Up	DM vs. WM	F
GO_BP	GO:0070486	Leukocyte aggregation	0.000596108	S100a9/S100a8/Cd44/Il1b	4	Down	DM vs. WM	F
GO_BP	GO:0006122	Mitochondrial electron transport, ubiquinol to cytochrome c	0.00069926	Cycs/Uqcr10/Uqcrfs1/Cyc1	4	Up	DM vs. WM	F
GO_BP	GO:0061158	3'-UTR-mediated mRNA destabilization	0.000797149	Zfp36/Zfp36l1/Zfp36l2/Tardbp	4	Down	DM vs. WM	F
GO_CC	GO:0045277	Respiratory chain complex IV	0.00131469	Cox8a/Cox7b/Cox6b1/Uqcrfs1	4	Up	DM vs. WM	F
GO_BP	GO:0031579	Membrane raft organization	0.00184737	Ptprc/Myadm/Gsn/Abca7	4	Down	DM vs. WM	F
GO_BP	GO:0006691	Leukotriene metabolic process	0.0021356	Cyp4f18/Alox5ap/Ncf1/Syk	4	Down	DM vs. WM	F
GO_BP	GO:0042776	Mitochondrial ATP synthesis coupled proton transport	0.00340593	Atp5b/Cox5b/Atp5d/Cyc1	4	Up	DM vs. WM	F
GO_MF	GO:0044183	Protein folding chaperone	0.00396638	Hsp90ab1/Hspa1b/Hspa5/Hspa9	4	Down	DM vs. WM	F
GO_MF	GO:0035925	MRNA 3'-UTR AU-rich region binding	0.00396638	Zfp36/Zfp36l1/Hnrnpa0/Zfp36l2	4	Down	DM vs. WM	F
GO_MF	GO:0017091	AU-rich element binding	0.00430727	Zfp36/Zfp36l1/Hnrnpa0/Zfp36l2	4	Down	DM vs. WM	F
GO_BP	GO:0061157	MRNA destabilization	0.00535595	Zfp36/Zfp36l1/Zfp36l2/Tardbp	4	Down	DM vs. WM	F
GO_MF	GO:0008187	Poly-pyrimidine tract binding	0.00537057	Pabpc1/Pabpc4/U2af2/Ikzf1	4	Down	DM vs. WM	F
GO_BP	GO:0043537	Negative regulation of blood vessel endothelial cell migration	0.00568287	Thbs1/Gadd45a/Klf4/Mef2c	4	Down	DM vs. WM	F
GO_BP	GO:2000108	Positive regulation of leukocyte apoptotic process	0.00568287	Cd44/Cd24a/Anxa1/Mef2c	4	Down	DM vs. WM	F
GO_CC	GO:0042788	Polysomal ribosome	0.00574185	Rpl29/Rps28/Eef2/Abcf1	4	Down	DM vs. WM	F
GO_BP	GO:0051973	Positive regulation of telomerase activity	0.00615347	Hsp90ab1/Mapk3/Klf4/Mapk1	4	Down	DM vs. WM	F
GO_BP	GO:0050779	RNA destabilization	0.00657078	Zfp36/Zfp36l1/Zfp36l2/Tardbp	4	Down	DM vs. WM	F
GO_BP	GO:0071604	Transforming growth factor beta production	0.00657078	Thbs1/Hsp90ab1/Cd24a/Nrros	4	Down	DM vs. WM	F
GO_BP	GO:2000191	Regulation of fatty acid transport	0.00657078	Il1b/Thbs1/Cyp4f18/Syk	4	Down	DM vs. WM	F
GO_BP	GO:0030851	Granulocyte differentiation	0.007754	Trib1/Lbr/Rara/Ikzf1	4	Down	DM vs. WM	F
GO_BP	GO:0046640	Regulation of alpha-beta T cell proliferation	0.007754	Cd44/Ptprc/Cd24a/Syk	4	Down	DM vs. WM	F
GO_BP	GO:0006120	Mitochondrial electron transport, NADH to ubiquinone	0.00789588	Dnajc15/Park7/Ndufa7/Ndufa8	4	Up	DM vs. WM	F
GO_BP	GO:0042554	Superoxide anion generation	0.00831685	Cybb/Prkcd/Ncf1/Syk	4	Down	DM vs. WM	F
GO_CC	GO:0005790	Smooth endoplasmic reticulum	0.00866623	Hsp90b1/Hspa5/Pdia6/Canx	4	Down	DM vs. WM	F
GO_MF	GO:0008137	NADH dehydrogenase (ubiquinone) activity	0.00875296	Ndufa13/Ndufs4/Ndufa7/Ndufa12	4	Up	DM vs. WM	F
GO_MF	GO:0050136	NADH dehydrogenase (quinone) activity	0.00875296	Ndufa13/Ndufs4/Ndufa7/Ndufa12	4	Up	DM vs. WM	F
GO_MF	GO:0004712	Protein serine/threonine/tyrosine kinase activity	0.00906086	Mapk3/Clk1/Mapk1/Sgk1	4	Down	DM vs. WM	F
GO_BP	GO:0071364	Cellular response to epidermal growth factor stimulus	0.00954442	Zfp36/Zfp36l1/Zfp36l2/Iqgap1	4	Down	DM vs. WM	F
GO_BP	GO:1900744	Regulation of p38MAPK cascade	0.00954442	Il1b/Dusp1/Ncf1/Gadd45a	4	Down	DM vs. WM	F
GO_BP	GO:0006687	Glycosphingolipid metabolic process	0.0102728	Psap/Prkcd/St8sia4/Gm2a	4	Down	DM vs. WM	F
GO_BP	GO:0046633	Alpha-beta T cell proliferation	0.0102728	Cd44/Ptprc/Cd24a/Syk	4	Down	DM vs. WM	F
GO_BP	GO:2000008	Regulation of protein localization to cell surface	0.0102728	Hsp90ab1/Hnrnpk/Picalm/Abca7	4	Down	DM vs. WM	F
GO_BP	GO:0042771	Intrinsic apoptotic signaling pathway in response to DNA damage by p53 class mediator	0.0109356	Cd44/Hnrnpk/Pmaip1/Hipk1	4	Down	DM vs. WM	F
GO_MF	GO:0003954	NADH dehydrogenase activity	0.0110925	Ndufa13/Ndufs4/Ndufa7/Ndufa12	4	Up	DM vs. WM	F
GO_MF	GO:0001784	Phosphotyrosine residue binding	0.0130858	Ptpn6/Mapk3/Syk/Mapk1	4	Down	DM vs. WM	F
GO_BP	GO:0031952	Regulation of protein autophosphorylation	0.0133984	Ptprc/Rassf2/Syk/Iqgap1	4	Down	DM vs. WM	F
GO_BP	GO:0051972	Regulation of telomerase activity	0.0150766	Hsp90ab1/Mapk3/Klf4/Mapk1	4	Down	DM vs. WM	F
GO_MF	GO:0050661	NADP binding	0.0157196	Gsr/Lbr/Pgd/Glyr1	4	Down	DM vs. WM	F
GO_BP	GO:0046638	Positive regulation of alpha-beta T cell differentiation	0.0158222	Anxa1/Rara/Syk/Ikzf1	4	Down	DM vs. WM	F
GO_BP	GO:0048255	MRNA stabilization	0.0158222	Zfp36/Fus/Hnrnpa0/Tardbp	4	Down	DM vs. WM	F
GO_BP	GO:0032309	Icosanoid secretion	0.0164548	Il1b/Anxa1/Cyp4f18/Syk	4	Down	DM vs. WM	F
GO_BP	GO:0032715	Negative regulation of interleukin-6 production	0.0164548	Sirpa/Cd24a/Klf2/Ptpn6	4	Down	DM vs. WM	F
GO_BP	GO:0042307	Positive regulation of protein import into nucleus	0.0179886	Hsp90ab1/Prkcd/Mapk1/Tardbp	4	Down	DM vs. WM	F
GO_BP	GO:0010596	Negative regulation of endothelial cell migration	0.0187627	Thbs1/Gadd45a/Klf4/Mef2c	4	Down	DM vs. WM	F
GO_BP	GO:0032720	Negative regulation of tumor necrosis factor production	0.0187627	Sirpa/Cd24a/Ptpn6/Rara	4	Down	DM vs. WM	F
GO_BP	GO:0043666	Regulation of phosphoprotein phosphatase activity	0.0187627	Hsp90b1/Ptprc/Hsp90ab1/Ppp6r1	4	Down	DM vs. WM	F
GO_BP	GO:0000470	Maturation of LSU-rRNA	0.0190798	Rpl35/Rpl10a/Rpl7/Eif6	4	Up	DM vs. WM	F
GO_BP	GO:0046456	Icosanoid biosynthetic process	0.0195117	Il1b/Anxa1/Alox5ap/Syk	4	Down	DM vs. WM	F
GO_BP	GO:1903556	Negative regulation of tumor necrosis factor superfamily cytokine production	0.0195117	Sirpa/Cd24a/Ptpn6/Rara	4	Down	DM vs. WM	F
GO_MF	GO:0005504	Fatty acid binding	0.0200244	S100a9/S100a8/Alox5ap/Dgat1	4	Down	DM vs. WM	F
GO_MF	GO:0019829	ATPase-coupled cation transmembrane transporter activity	0.0200244	Atp6ap1/Atp2b1/Atp1b3/Atp2a3	4	Down	DM vs. WM	F
GO_BP	GO:0002042	Cell migration involved in sprouting angiogenesis	0.0204126	Thbs1/Anxa1/Klf4/Nr4a1	4	Down	DM vs. WM	F
GO_BP	GO:0035306	Positive regulation of dephosphorylation	0.0204126	Ptprc/Hsp90ab1/Prkcd/Mef2c	4	Down	DM vs. WM	F
GO_CC	GO:0031305	Integral component of mitochondrial inner membrane	0.0208787	Smdt1/Timm23/Mpc2/Chchd3	4	Up	DM vs. WM	F
GO_BP	GO:0048538	Thymus development	0.0212881	Mapk3/Mapk1/Ikzf1/Nfatc3	4	Down	DM vs. WM	F
GO_BP	GO:0071675	Regulation of mononuclear cell migration	0.0212881	Thbs1/Dusp1/Mapk3/Mapk1	4	Down	DM vs. WM	F
GO_BP	GO:0071715	Icosanoid transport	0.0212881	Il1b/Anxa1/Cyp4f18/Syk	4	Down	DM vs. WM	F
GO_BP	GO:1901571	Fatty acid derivative transport	0.0212881	Il1b/Anxa1/Cyp4f18/Syk	4	Down	DM vs. WM	F
GO_BP	GO:1902893	Regulation of pri-miRNA transcription by RNA polymerase II	0.0212881	Fos/Ets1/Klf4/Nfatc3	4	Down	DM vs. WM	F
GO_CC	GO:0031304	Intrinsic component of mitochondrial inner membrane	0.0218714	Smdt1/Timm23/Mpc2/Chchd3	4	Up	DM vs. WM	F
GO_BP	GO:0043489	RNA stabilization	0.0224227	Zfp36/Fus/Hnrnpa0/Tardbp	4	Down	DM vs. WM	F
GO_BP	GO:0071622	Regulation of granulocyte chemotaxis	0.0224227	Il1b/Thbs1/Mapk3/Mapk1	4	Down	DM vs. WM	F
GO_CC	GO:0016469	Proton-transporting two-sector ATPase complex	0.0225315	Atp5b/Atp5g1/Atp5d/Atp6v1f	4	Up	DM vs. WM	F
GO_MF	GO:0042625	ATPase-coupled ion transmembrane transporter activity	0.0231693	Atp6ap1/Atp2b1/Atp1b3/Atp2a3	4	Down	DM vs. WM	F
GO_BP	GO:0032663	Regulation of interleukin-2 production	0.0232961	Il1b/Ptprc/Zfp36/Anxa1	4	Down	DM vs. WM	F
GO_BP	GO:0060324	Face development	0.0253994	Rara/Mapk3/Mapk1/Csrnp1	4	Down	DM vs. WM	F
GO_BP	GO:0060350	Endochondral bone morphogenesis	0.0278677	Thbs1/Rara/Runx2/Mef2c	4	Down	DM vs. WM	F
GO_MF	GO:0016655	Oxidoreductase activity, acting on NAD(P)H, quinone or similar compound as acceptor	0.0282607	Ndufa13/Ndufs4/Ndufa7/Ndufa12	4	Up	DM vs. WM	F
GO_BP	GO:0060999	Positive regulation of dendritic spine development	0.028735	Hnrnpk/Eif4g2/Mapk6/Actr2	4	Down	DM vs. WM	F
GO_BP	GO:1903428	Positive regulation of reactive oxygen species biosynthetic process	0.028735	Il1b/Klf2/Ogt/Klf4	4	Down	DM vs. WM	F
KEGG	mmu04960	Aldosterone-regulated sodium reabsorption	0.0291918	Atp1b3/Mapk3/Mapk1/Sgk1	4	Down	DM vs. WM	F
GO_BP	GO:0043388	Positive regulation of DNA binding	0.0298392	Hmgb2/Mmp9/Hipk1/Klf4	4	Down	DM vs. WM	F
GO_BP	GO:0002082	Regulation of oxidative phosphorylation	0.0319812	Dnajc15/Park7/Gadd45gip1/Uqcc2	4	Up	DM vs. WM	F
GO_BP	GO:0002428	Antigen processing and presentation of peptide antigen via MHC class Ib	0.0319812	B2m/H2-D1/H2-Q4/H2-T22	4	Up	DM vs. WM	F
GO_BP	GO:0032623	Interleukin-2 production	0.0321117	Il1b/Ptprc/Zfp36/Anxa1	4	Down	DM vs. WM	F
GO_MF	GO:0043022	Ribosome binding	0.0337842	Hspa5/Eef2/Rpn2/Abcf1	4	Down	DM vs. WM	F
KEGG	mmu04216	Ferroptosis	0.0341532	Pcbp2/Cybb/Pcbp1/Sat1	4	Down	DM vs. WM	F
GO_BP	GO:0046637	Regulation of alpha-beta T cell differentiation	0.0347279	Anxa1/Rara/Syk/Ikzf1	4	Down	DM vs. WM	F
GO_BP	GO:2001244	Positive regulation of intrinsic apoptotic signaling pathway	0.0347279	S100a9/S100a8/Mcl1/Serinc3	4	Down	DM vs. WM	F
KEGG	mmu05219	Bladder cancer	0.0352684	Thbs1/Mmp9/Mapk3/Mapk1	4	Down	DM vs. WM	F
GO_BP	GO:0034394	Protein localization to cell surface	0.0356189	Hsp90ab1/Hnrnpk/Picalm/Abca7	4	Down	DM vs. WM	F
GO_BP	GO:0045428	Regulation of nitric oxide biosynthetic process	0.0356189	Il1b/Sirpa/Klf2/Klf4	4	Down	DM vs. WM	F
GO_BP	GO:1903427	Negative regulation of reactive oxygen species biosynthetic process	0.0359512	Dynll1/Atp5g1/Acp5/Park7	4	Up	DM vs. WM	F
GO_MF	GO:0005200	Structural constituent of cytoskeleton	0.0361214	Actg1/Actb/Actr2/Arpc5	4	Down	DM vs. WM	F
GO_BP	GO:0043407	Negative regulation of MAP kinase activity	0.0385428	Il1b/Dusp1/Ptpn6/Prkcd	4	Down	DM vs. WM	F
GO_BP	GO:0010633	Negative regulation of epithelial cell migration	0.0393076	Thbs1/Gadd45a/Klf4/Mef2c	4	Down	DM vs. WM	F
GO_BP	GO:0002475	Antigen processing and presentation via MHC class Ib	0.0403716	B2m/H2-D1/H2-Q4/H2-T22	4	Up	DM vs. WM	F
GO_BP	GO:0002711	Positive regulation of T cell mediated immunity	0.0408577	Il1b/Ptprc/Cd24a/H2-K1	4	Down	DM vs. WM	F
GO_BP	GO:0014068	Positive regulation of phosphatidylinositol 3-kinase signaling	0.0408577	Osm/Ptpn6/Rara/Ncf1	4	Down	DM vs. WM	F
GO_BP	GO:0042130	Negative regulation of T cell proliferation	0.0408577	Cd44/Cebpb/Cd24a/Ptpn6	4	Down	DM vs. WM	F
GO_BP	GO:0002292	T cell differentiation involved in immune response	0.0422392	Anxa1/Rara/Fgl2/Clec4d	4	Down	DM vs. WM	F
GO_BP	GO:0010833	Telomere maintenance via telomere lengthening	0.0422392	Hsp90ab1/Mapk3/Mapk1/Tnks2	4	Down	DM vs. WM	F
GO_BP	GO:0046824	Positive regulation of nucleocytoplasmic transport	0.0422392	Hsp90ab1/Prkcd/Mapk1/Tardbp	4	Down	DM vs. WM	F
GO_BP	GO:0034109	Homotypic cell-cell adhesion	0.0429757	Cd24a/Ptpn6/Prkcd/Syk	4	Down	DM vs. WM	F
GO_BP	GO:0042306	Regulation of protein import into nucleus	0.0429757	Hsp90ab1/Prkcd/Mapk1/Tardbp	4	Down	DM vs. WM	F
GO_BP	GO:0046626	Regulation of insulin receptor signaling pathway	0.0429757	Il1b/Ogt/Prkcd/Ptpre	4	Down	DM vs. WM	F
GO_BP	GO:1903670	Regulation of sprouting angiogenesis	0.0429757	Thbs1/Klf2/Anxa1/Klf4	4	Down	DM vs. WM	F
GO_MF	GO:1990841	Promoter-specific chromatin binding	0.0442422	Ddx5/Gadd45a/Klf4/Dnmt1	4	Down	DM vs. WM	F
GO_BP	GO:0000079	Regulation of cyclin-dependent protein serine/threonine kinase activity	0.0443568	Actb/Ccng2/Hexim1/Ccnl1	4	Down	DM vs. WM	F
GO_BP	GO:0006919	Activation of cysteine-type endopeptidase activity involved in apoptotic process	0.0443568	S100a9/S100a8/Pmaip1/Atp2a3	4	Down	DM vs. WM	F
GO_BP	GO:0045670	Regulation of osteoclast differentiation	0.0443568	Fos/Cebpb/Atp6ap1/Rassf2	4	Down	DM vs. WM	F
GO_BP	GO:0002483	Antigen processing and presentation of endogenous peptide antigen	0.04444	B2m/H2-D1/H2-Q4/H2-T22	4	Up	DM vs. WM	F
GO_BP	GO:0019885	Antigen processing and presentation of endogenous peptide antigen via MHC class I	0.04444	B2m/H2-D1/H2-Q4/H2-T22	4	Up	DM vs. WM	F
GO_BP	GO:0006809	Nitric oxide biosynthetic process	0.0458932	Il1b/Sirpa/Klf2/Klf4	4	Down	DM vs. WM	F
GO_BP	GO:2000573	Positive regulation of DNA biosynthetic process	0.0458932	Hsp90ab1/Mapk3/Klf4/Mapk1	4	Down	DM vs. WM	F
GO_BP	GO:0061180	Mammary gland epithelium development	0.0467999	Cebpb/Gpx1/Mapk1/Lbh	4	Down	DM vs. WM	F
GO_BP	GO:0070373	Negative regulation of ERK1 and ERK2 cascade	0.0467999	Dusp1/Ptprc/Sirpa/Klf4	4	Down	DM vs. WM	F
GO_BP	GO:0002260	Lymphocyte homeostasis	0.0479964	Cd44/Cd24a/Pmaip1/Mef2c	4	Down	DM vs. WM	F
GO_BP	GO:0050688	Regulation of defense response to virus	0.0495532	Il1b/Pcbp2/Pum2/Fgl2	4	Down	DM vs. WM	F
GO_BP	GO:0060968	Regulation of gene silencing	0.0495532	Ddx5/Zfp36/Cdk2/Pum2	4	Down	DM vs. WM	F
KEGG	mmu04216	Ferroptosis	0.0804462	Ftl1/Fth1/Map1lc3b/Slc3a2	4	Up	DM vs. WM	F
KEGG	mmu05144	Malaria	0.0863057	Il1b/Thbs1/Hbb-b1/Itgal	4	Down	DM vs. WM	F
GO_BP	GO:0045647	Negative regulation of erythrocyte differentiation	0.00310583	Zfp36/Zfp36l1/Hspa9	3	Down	DM vs. WM	F
GO_CC	GO:0005744	TIM23 mitochondrial import inner membrane translocase complex	0.00326765	Dnajc15/Timm23/Grpel1	3	Up	DM vs. WM	F
GO_CC	GO:0005750	Mitochondrial respiratory chain complex III	0.00326765	Uqcr10/Uqcrfs1/Cyc1	3	Up	DM vs. WM	F
GO_CC	GO:0045275	Respiratory chain complex III	0.00326765	Uqcr10/Uqcrfs1/Cyc1	3	Up	DM vs. WM	F
GO_BP	GO:0060213	Positive regulation of nuclear-transcribed mRNA poly(A) tail shortening	0.00387667	Pabpc1/Zfp36/Tob1	3	Down	DM vs. WM	F
GO_MF	GO:0050544	Arachidonic acid binding	0.00396638	S100a9/S100a8/Alox5ap	3	Down	DM vs. WM	F
GO_MF	GO:0050542	Icosanoid binding	0.00396638	S100a9/S100a8/Alox5ap	3	Down	DM vs. WM	F
GO_MF	GO:0050543	Icosatetraenoic acid binding	0.00396638	S100a9/S100a8/Alox5ap	3	Down	DM vs. WM	F
GO_CC	GO:0042612	MHC class I protein complex	0.00411346	B2m/H2-D1/H2-Q4	3	Up	DM vs. WM	F
GO_CC	GO:0044754	Autolysosome	0.00411346	Ftl1/Fth1/Map1lc3b	3	Up	DM vs. WM	F
GO_BP	GO:0097011	Cellular response to granulocyte macrophage colony-stimulating factor stimulus	0.00455662	Zfp36/Zfp36l2/Mapk1	3	Down	DM vs. WM	F
GO_CC	GO:0008250	Oligosaccharyltransferase complex	0.00517471	Ost4/Dad1/Krtcap2	3	Up	DM vs. WM	F
GO_BP	GO:0034116	Positive regulation of heterotypic cell-cell adhesion	0.00535595	Cd44/Il1b/Gcnt2	3	Down	DM vs. WM	F
GO_BP	GO:0046479	Glycosphingolipid catabolic process	0.00535595	Psap/Prkcd/Gm2a	3	Down	DM vs. WM	F
GO_BP	GO:0060211	Regulation of nuclear-transcribed mRNA poly(A) tail shortening	0.00535595	Pabpc1/Zfp36/Tob1	3	Down	DM vs. WM	F
GO_BP	GO:0097012	Response to granulocyte macrophage colony-stimulating factor	0.00535595	Zfp36/Zfp36l2/Mapk1	3	Down	DM vs. WM	F
GO_CC	GO:0034663	Endoplasmic reticulum chaperone complex	0.00542207	Hsp90b1/Hspa5/Pdia6	3	Down	DM vs. WM	F
GO_MF	GO:0035325	Toll-like receptor binding	0.00547081	S100a9/S100a8/Syk	3	Down	DM vs. WM	F
GO_MF	GO:0044548	S100 protein binding	0.00547081	S100a6/Ahnak/Iqgap1	3	Down	DM vs. WM	F
GO_BP	GO:0019377	Glycolipid catabolic process	0.00612873	Psap/Prkcd/Gm2a	3	Down	DM vs. WM	F
GO_BP	GO:0048308	Organelle inheritance	0.00612873	Ywhaz/Mapk3/Mapk1	3	Down	DM vs. WM	F
GO_BP	GO:0048313	Golgi inheritance	0.00612873	Ywhaz/Mapk3/Mapk1	3	Down	DM vs. WM	F
GO_BP	GO:0071498	Cellular response to fluid shear stress	0.00701898	Klf2/Klf4/Mef2c	3	Down	DM vs. WM	F
GO_BP	GO:1903729	Regulation of plasma membrane organization	0.00701898	S100a9/Gsn/Prkcd	3	Down	DM vs. WM	F
GO_CC	GO:0033178	Proton-transporting two-sector ATPase complex, catalytic domain	0.00755674	Atp5b/Atp5d/Atp6v1f	3	Up	DM vs. WM	F
GO_CC	GO:0042824	MHC class I peptide loading complex	0.00755674	B2m/H2-D1/H2-Q4	3	Up	DM vs. WM	F
GO_MF	GO:0070181	Small ribosomal subunit rRNA binding	0.00775841	Rps3/Rps13/Cirbp	3	Up	DM vs. WM	F
GO_BP	GO:0032682	Negative regulation of chemokine production	0.00804037	Sirpa/Cd24a/Klf4	3	Down	DM vs. WM	F
GO_BP	GO:1904355	Positive regulation of telomere capping	0.00804037	Mapk3/Mapk1/Tnks2	3	Down	DM vs. WM	F
GO_CC	GO:0005767	Secondary lysosome	0.00865699	Ftl1/Fth1/Map1lc3b	3	Up	DM vs. WM	F
GO_MF	GO:0042610	CD8 receptor binding	0.00875296	H2-D1/H2-Q4/Lck	3	Up	DM vs. WM	F
GO_BP	GO:0042026	Protein refolding	0.00921091	Hspa1b/Hspa5/Hspa9	3	Down	DM vs. WM	F
GO_BP	GO:0002544	Chronic inflammatory response	0.0103001	S100a9/Cebpb/Camp	3	Down	DM vs. WM	F
GO_BP	GO:0071605	Monocyte chemotactic protein-1 production	0.0103001	Il1b/Cd24a/Syk	3	Down	DM vs. WM	F
GO_BP	GO:0071637	Regulation of monocyte chemotactic protein-1 production	0.0103001	Il1b/Cd24a/Syk	3	Down	DM vs. WM	F
GO_BP	GO:0030852	Regulation of granulocyte differentiation	0.0116744	Trib1/Rara/Ikzf1	3	Down	DM vs. WM	F
GO_BP	GO:0046514	Ceramide catabolic process	0.0116744	Psap/Prkcd/Gm2a	3	Down	DM vs. WM	F
GO_BP	GO:0070935	3'-UTR-mediated mRNA stabilization	0.0116744	Zfp36/Hnrnpa0/Tardbp	3	Down	DM vs. WM	F
GO_MF	GO:0035259	Glucocorticoid receptor binding	0.0122759	Cebpb/Ets2/Nr4a1	3	Down	DM vs. WM	F
GO_MF	GO:0036041	Long-chain fatty acid binding	0.0122759	S100a9/S100a8/Alox5ap	3	Down	DM vs. WM	F
GO_BP	GO:0033630	Positive regulation of cell adhesion mediated by integrin	0.013133	Cd24a/Ptpn6/Syk	3	Down	DM vs. WM	F
GO_BP	GO:0046697	Decidualization	0.013133	Junb/Mapk3/Mapk1	3	Down	DM vs. WM	F
GO_BP	GO:0060055	Angiogenesis involved in wound healing	0.013133	Cxcr4/Prcp/Gpx1	3	Down	DM vs. WM	F
GO_MF	GO:0008097	5S rRNA binding	0.0132356	Rpl4/Rpl7/Rpl5	3	Up	DM vs. WM	F
GO_MF	GO:0004707	MAP kinase activity	0.0136448	Mapk3/Mapk1/Mapk6	3	Down	DM vs. WM	F
GO_BP	GO:0046641	Positive regulation of alpha-beta T cell proliferation	0.0144752	Ptprc/Cd24a/Syk	3	Down	DM vs. WM	F
GO_BP	GO:0060438	Trachea development	0.0144752	Rara/Mapk3/Mapk1	3	Down	DM vs. WM	F
GO_BP	GO:2000010	Positive regulation of protein localization to cell surface	0.0144752	Hsp90ab1/Hnrnpk/Abca7	3	Down	DM vs. WM	F
GO_CC	GO:0005753	Mitochondrial proton-transporting ATP synthase complex	0.0146072	Atp5b/Atp5g1/Atp5d	3	Up	DM vs. WM	F
GO_BP	GO:0033632	Regulation of cell-cell adhesion mediated by integrin	0.0152245	Ccl5/Cd3e/Skap1	3	Up	DM vs. WM	F
GO_MF	GO:0048156	Tau protein binding	0.0153721	Hsp90ab1/Picalm/Sgk1	3	Down	DM vs. WM	F
GO_BP	GO:0034405	Response to fluid shear stress	0.0158316	Klf2/Klf4/Mef2c	3	Down	DM vs. WM	F
GO_CC	GO:0045259	Proton-transporting ATP synthase complex	0.016313	Atp5b/Atp5g1/Atp5d	3	Up	DM vs. WM	F
GO_MF	GO:0051787	Misfolded protein binding	0.016882	Hspa1b/Hspa5/Hspa9	3	Down	DM vs. WM	F
GO_BP	GO:0002523	Leukocyte migration involved in inflammatory response	0.0169604	S100a9/S100a8/Cd24a	3	Down	DM vs. WM	F
GO_BP	GO:0031954	Positive regulation of protein autophosphorylation	0.0169604	Rassf2/Syk/Iqgap1	3	Down	DM vs. WM	F
GO_BP	GO:0048025	Negative regulation of mRNA splicing, via spliceosome	0.0169604	Hnrnpk/Ptbp3/U2af2	3	Down	DM vs. WM	F
GO_BP	GO:0050765	Negative regulation of phagocytosis	0.0169604	Prtn3/Sirpa/Cd300lf	3	Down	DM vs. WM	F
GO_BP	GO:0010759	Positive regulation of macrophage chemotaxis	0.0183267	Thbs1/Mapk3/Mapk1	3	Down	DM vs. WM	F
GO_BP	GO:0032753	Positive regulation of interleukin-4 production	0.0183267	Cebpb/Rara/Syk	3	Down	DM vs. WM	F
GO_BP	GO:1901798	Positive regulation of signal transduction by p53 class mediator	0.0183267	Ddx5/Pmaip1/Hexim1	3	Down	DM vs. WM	F
GO_BP	GO:2000737	Negative regulation of stem cell differentiation	0.0183267	Zfp36l2/Hspa9/Lbh	3	Down	DM vs. WM	F
GO_CC	GO:0005680	Anaphase-promoting complex	0.0183979	Rbx1/Anapc11/Anapc13	3	Up	DM vs. WM	F
GO_BP	GO:0000289	Nuclear-transcribed mRNA poly(A) tail shortening	0.0195117	Pabpc1/Zfp36/Tob1	3	Down	DM vs. WM	F
GO_BP	GO:0032303	Regulation of icosanoid secretion	0.0195117	Il1b/Cyp4f18/Syk	3	Down	DM vs. WM	F
GO_BP	GO:1904353	Regulation of telomere capping	0.0195117	Mapk3/Mapk1/Tnks2	3	Down	DM vs. WM	F
GO_BP	GO:2000637	Positive regulation of gene silencing by miRNA	0.0195117	Ddx5/Zfp36/Pum2	3	Down	DM vs. WM	F
GO_MF	GO:0031435	Mitogen-activated protein kinase kinase kinase binding	0.0204373	Dazap2/Cdc42/Mapk1	3	Down	DM vs. WM	F
GO_CC	GO:0042611	MHC protein complex	0.0206136	B2m/H2-D1/H2-Q4	3	Up	DM vs. WM	F
GO_BP	GO:0006376	MRNA splice site selection	0.0211676	Mbnl1/Celf1/Celf2	3	Down	DM vs. WM	F
GO_BP	GO:0006925	Inflammatory cell apoptotic process	0.0211676	Cd44/Anxa1/Mef2c	3	Down	DM vs. WM	F
GO_BP	GO:0018149	Peptide cross-linking	0.0211676	Thbs1/Anxa1/Abca7	3	Down	DM vs. WM	F
GO_BP	GO:0045730	Respiratory burst	0.0211676	Cd24a/Cybb/Ncf1	3	Down	DM vs. WM	F
GO_BP	GO:0060148	Positive regulation of posttranscriptional gene silencing	0.0211676	Ddx5/Zfp36/Pum2	3	Down	DM vs. WM	F
GO_BP	GO:0019835	Cytolysis	0.0226074	Camp/Fgl2/Lyz2	3	Down	DM vs. WM	F
GO_BP	GO:0042744	Hydrogen peroxide catabolic process	0.0226074	Hbb-b1/Hp/Gpx1	3	Down	DM vs. WM	F
GO_BP	GO:1900745	Positive regulation of p38MAPK cascade	0.0226074	Il1b/Ncf1/Gadd45a	3	Down	DM vs. WM	F
GO_BP	GO:1903671	Negative regulation of sprouting angiogenesis	0.0226074	Thbs1/Klf2/Klf4	3	Down	DM vs. WM	F
GO_BP	GO:1903861	Positive regulation of dendrite extension	0.0226074	Cxcr4/Hnrnpk/Picalm	3	Down	DM vs. WM	F
GO_MF	GO:0046933	Proton-transporting ATP synthase activity, rotational mechanism	0.0227792	Atp5b/Atp5g1/Atp5d	3	Up	DM vs. WM	F
GO_MF	GO:0046625	Sphingolipid binding	0.0238928	Psap/Cd300lf/Map3k1	3	Down	DM vs. WM	F
GO_BP	GO:0030511	Positive regulation of transforming growth factor beta receptor signaling pathway	0.0241463	Thbs1/Hsp90ab1/Sdcbp	3	Down	DM vs. WM	F
GO_BP	GO:0033119	Negative regulation of RNA splicing	0.0241463	Hnrnpk/Ptbp3/U2af2	3	Down	DM vs. WM	F
GO_BP	GO:0039694	Viral RNA genome replication	0.0241463	Pcbp2/Top2a/Pcbp1	3	Down	DM vs. WM	F
GO_BP	GO:0071353	Cellular response to interleukin-4	0.0241463	Hsp90ab1/Hspa5/Cd300lf	3	Down	DM vs. WM	F
GO_BP	GO:1903846	Positive regulation of cellular response to transforming growth factor beta stimulus	0.0241463	Thbs1/Hsp90ab1/Sdcbp	3	Down	DM vs. WM	F
GO_CC	GO:0005689	U12-type spliceosomal complex	0.0256956	Snrpg/Snrpd2/Zmat5	3	Up	DM vs. WM	F
GO_MF	GO:0042608	T cell receptor binding	0.0261501	H2-D1/H2-Q4/Lck	3	Up	DM vs. WM	F
GO_BP	GO:0010922	Positive regulation of phosphatase activity	0.026156	Ptprc/Hsp90ab1/Mef2c	3	Down	DM vs. WM	F
GO_BP	GO:0030149	Sphingolipid catabolic process	0.026156	Psap/Prkcd/Gm2a	3	Down	DM vs. WM	F
GO_BP	GO:0051085	Chaperone cofactor-dependent protein refolding	0.026156	Hspa1b/Hspa5/Hspa9	3	Down	DM vs. WM	F
GO_BP	GO:0033137	Negative regulation of peptidyl-serine phosphorylation	0.0279826	Ogt/Rassf2/Gadd45a	3	Down	DM vs. WM	F
GO_BP	GO:0070670	Response to interleukin-4	0.0279826	Hsp90ab1/Hspa5/Cd300lf	3	Down	DM vs. WM	F
GO_BP	GO:1905523	Positive regulation of macrophage migration	0.0279826	Thbs1/Mapk3/Mapk1	3	Down	DM vs. WM	F
GO_BP	GO:2001014	Regulation of skeletal muscle cell differentiation	0.0279826	Ddx5/Ddx17/Mef2c	3	Down	DM vs. WM	F
GO_MF	GO:0008199	Ferric iron binding	0.0284897	Ftl1/Fth1/Acp5	3	Up	DM vs. WM	F
GO_BP	GO:0001893	Maternal placenta development	0.0297605	Junb/Mapk3/Mapk1	3	Down	DM vs. WM	F
GO_BP	GO:0032673	Regulation of interleukin-4 production	0.0297605	Cebpb/Rara/Syk	3	Down	DM vs. WM	F
GO_BP	GO:0032743	Positive regulation of interleukin-2 production	0.0297605	Il1b/Ptprc/Anxa1	3	Down	DM vs. WM	F
GO_BP	GO:0050686	Negative regulation of mRNA processing	0.0297605	Hnrnpk/Ptbp3/U2af2	3	Down	DM vs. WM	F
GO_BP	GO:1903859	Regulation of dendrite extension	0.0297605	Cxcr4/Hnrnpk/Picalm	3	Down	DM vs. WM	F
GO_BP	GO:0032891	Negative regulation of organic acid transport	0.0311786	Il1b/Thbs1/Cyp4f18	3	Down	DM vs. WM	F
GO_BP	GO:0033598	Mammary gland epithelial cell proliferation	0.0311786	Cebpb/Gpx1/Mapk1	3	Down	DM vs. WM	F
GO_BP	GO:0033032	Regulation of myeloid cell apoptotic process	0.0335393	Cd44/Anxa1/Mef2c	3	Down	DM vs. WM	F
GO_BP	GO:0046466	Membrane lipid catabolic process	0.0335393	Psap/Prkcd/Gm2a	3	Down	DM vs. WM	F
GO_BP	GO:0071634	Regulation of transforming growth factor beta production	0.0335393	Thbs1/Hsp90ab1/Cd24a	3	Down	DM vs. WM	F
GO_BP	GO:0006458	'de novo' protein folding	0.0350358	Hspa1b/Hspa5/Hspa9	3	Down	DM vs. WM	F
GO_BP	GO:0010758	Regulation of macrophage chemotaxis	0.0350358	Thbs1/Mapk3/Mapk1	3	Down	DM vs. WM	F
GO_BP	GO:0032435	Negative regulation of proteasomal ubiquitin-dependent protein catabolic process	0.0350358	Hsp90ab1/Ogt/Sdcbp	3	Down	DM vs. WM	F
GO_BP	GO:0034110	Regulation of homotypic cell-cell adhesion	0.0350358	Cd24a/Prkcd/Syk	3	Down	DM vs. WM	F
GO_BP	GO:0043516	Regulation of DNA damage response, signal transduction by p53 class mediator	0.0350358	Cd44/Ddx5/Pmaip1	3	Down	DM vs. WM	F
GO_BP	GO:0050832	Defense response to fungus	0.0350358	Ltf/Camp/Ncf1	3	Down	DM vs. WM	F
GO_BP	GO:0051084	'de novo' posttranslational protein folding	0.0350358	Hspa1b/Hspa5/Hspa9	3	Down	DM vs. WM	F
GO_BP	GO:0006968	Cellular defense response	0.0359512	B2m/Lat/Sh2d1a	3	Up	DM vs. WM	F
GO_BP	GO:0045059	Positive thymic T cell selection	0.0359512	Cd3d/Cd3g/Cd3e	3	Up	DM vs. WM	F
GO_MF	GO:0035035	Histone acetyltransferase binding	0.0361214	Cebpb/Ets1/Eid1	3	Down	DM vs. WM	F
GO_BP	GO:0006775	Fat-soluble vitamin metabolic process	0.0372306	Il1b/Cyp4f18/Dgat1	3	Down	DM vs. WM	F
GO_CC	GO:0002102	Podosome	0.0374225	Actb/Gsn/Actr2	3	Down	DM vs. WM	F
GO_MF	GO:0033130	Acetylcholine receptor binding	0.037482	Ly6c2/Rer1/Ly6a	3	Up	DM vs. WM	F
GO_BP	GO:0002920	Regulation of humoral immune response	0.0387141	Il1b/Ptprc/Ptpn6	3	Down	DM vs. WM	F
GO_BP	GO:0016233	Telomere capping	0.0387141	Mapk3/Mapk1/Tnks2	3	Down	DM vs. WM	F
GO_BP	GO:0016572	Histone phosphorylation	0.0387141	Cdk2/Prkcd/Mapk3	3	Down	DM vs. WM	F
GO_BP	GO:1902229	Regulation of intrinsic apoptotic signaling pathway in response to DNA damage	0.0387141	Cd44/Tpt1/Hnrnpk	3	Down	DM vs. WM	F
GO_CC	GO:0097526	Spliceosomal tri-snRNP complex	0.0398606	Snrpg/Snrpd2/Lsm8	3	Up	DM vs. WM	F
GO_BP	GO:0030150	Protein import into mitochondrial matrix	0.0401488	Dnajc15/Timm23/Grpel1	3	Up	DM vs. WM	F
GO_BP	GO:0033631	Cell-cell adhesion mediated by integrin	0.0401488	Ccl5/Cd3e/Skap1	3	Up	DM vs. WM	F
GO_BP	GO:0009311	Oligosaccharide metabolic process	0.0409853	St3gal4/St8sia4/Gm2a	3	Down	DM vs. WM	F
GO_BP	GO:0014002	Astrocyte development	0.0409853	S100a9/S100a8/Il1b	3	Down	DM vs. WM	F
GO_BP	GO:0046627	Negative regulation of insulin receptor signaling pathway	0.0409853	Il1b/Prkcd/Ptpre	3	Down	DM vs. WM	F
GO_MF	GO:1901567	Fatty acid derivative binding	0.0419345	S100a9/S100a8/Alox5ap	3	Down	DM vs. WM	F
GO_BP	GO:0006739	NADP metabolic process	0.0429757	Tkt/Ncf1/Pgd	3	Down	DM vs. WM	F
GO_BP	GO:0033028	Myeloid cell apoptotic process	0.0429757	Cd44/Anxa1/Mef2c	3	Down	DM vs. WM	F
GO_BP	GO:0090049	Regulation of cell migration involved in sprouting angiogenesis	0.0429757	Thbs1/Anxa1/Klf4	3	Down	DM vs. WM	F
GO_BP	GO:0032633	Interleukin-4 production	0.0445865	Cebpb/Rara/Syk	3	Down	DM vs. WM	F
GO_BP	GO:0034105	Positive regulation of tissue remodeling	0.0445865	Atp6ap1/Klf6/Syk	3	Down	DM vs. WM	F
GO_BP	GO:0035307	Positive regulation of protein dephosphorylation	0.0445865	Ptprc/Hsp90ab1/Prkcd	3	Down	DM vs. WM	F
GO_BP	GO:0045806	Negative regulation of endocytosis	0.0467999	Picalm/Abca7/Sdcbp	3	Down	DM vs. WM	F
GO_MF	GO:0015252	Proton channel activity	0.04776	Atp5b/Atp5g1/Atp5d	3	Up	DM vs. WM	F
GO_BP	GO:1900077	Negative regulation of cellular response to insulin stimulus	0.0484162	Il1b/Prkcd/Ptpre	3	Down	DM vs. WM	F
GO_BP	GO:0019732	Antifungal humoral response	0.0301235	Ltf/Camp	2	Down	DM vs. WM	F
GO_BP	GO:0030853	Negative regulation of granulocyte differentiation	0.0301235	Trib1/Rara	2	Down	DM vs. WM	F
GO_BP	GO:0033029	Regulation of neutrophil apoptotic process	0.0301235	Cd44/Anxa1	2	Down	DM vs. WM	F
GO_BP	GO:0061517	Macrophage proliferation	0.0301235	Mapk3/Mapk1	2	Down	DM vs. WM	F
GO_BP	GO:0071635	Negative regulation of transforming growth factor beta production	0.0301235	Hsp90ab1/Cd24a	2	Down	DM vs. WM	F
GO_BP	GO:2000192	Negative regulation of fatty acid transport	0.0301235	Thbs1/Cyp4f18	2	Down	DM vs. WM	F
GO_BP	GO:2001138	Regulation of phospholipid transport	0.0301235	Prkcd/Abca7	2	Down	DM vs. WM	F
GO_BP	GO:2001140	Positive regulation of phospholipid transport	0.0301235	Prkcd/Abca7	2	Down	DM vs. WM	F
GO_BP	GO:0002468	Dendritic cell antigen processing and presentation	0.0347279	Thbs1/Fgl2	2	Down	DM vs. WM	F
GO_BP	GO:0002923	Regulation of humoral immune response mediated by circulating immunoglobulin	0.0347279	Ptprc/Ptpn6	2	Down	DM vs. WM	F
GO_BP	GO:0019372	Lipoxygenase pathway	0.0347279	Alox5ap/Gpx1	2	Down	DM vs. WM	F
GO_BP	GO:0030854	Positive regulation of granulocyte differentiation	0.0347279	Trib1/Ikzf1	2	Down	DM vs. WM	F
GO_BP	GO:0034115	Negative regulation of heterotypic cell-cell adhesion	0.0347279	Myadm/Klf4	2	Down	DM vs. WM	F
GO_BP	GO:0035336	Long-chain fatty-acyl-CoA metabolic process	0.0347279	Far1/Dgat1	2	Down	DM vs. WM	F
GO_BP	GO:0060020	Bergmann glial cell differentiation	0.0347279	Mapk3/Mapk1	2	Down	DM vs. WM	F
GO_BP	GO:0070587	Regulation of cell-cell adhesion involved in gastrulation	0.0347279	Myadm/Klf4	2	Down	DM vs. WM	F
GO_BP	GO:2001280	Positive regulation of unsaturated fatty acid biosynthetic process	0.0347279	Il1b/Anxa1	2	Down	DM vs. WM	F
GO_MF	GO:0016175	Superoxide-generating NAD(P)H oxidase activity	0.0371257	Cybb/Ncf1	2	Down	DM vs. WM	F
GO_CC	GO:0005687	U4 snRNP	0.0382691	Snrpg/Snrpd2	2	Up	DM vs. WM	F
GO_CC	GO:0034709	Methylosome	0.0382691	Erh/Snrpd2	2	Up	DM vs. WM	F
GO_BP	GO:0001878	Response to yeast	0.0387141	Camp/Ncf1	2	Down	DM vs. WM	F
GO_BP	GO:0031392	Regulation of prostaglandin biosynthetic process	0.0387141	Il1b/Anxa1	2	Down	DM vs. WM	F
GO_BP	GO:0032725	Positive regulation of granulocyte macrophage colony-stimulating factor production	0.0387141	Il1b/Syk	2	Down	DM vs. WM	F
GO_BP	GO:0034333	Adherens junction assembly	0.0387141	Actb/Hipk1	2	Down	DM vs. WM	F
GO_BP	GO:0045586	Regulation of gamma-delta T cell differentiation	0.0387141	Ptprc/Syk	2	Down	DM vs. WM	F
GO_BP	GO:0046643	Regulation of gamma-delta T cell activation	0.0387141	Ptprc/Syk	2	Down	DM vs. WM	F
GO_BP	GO:0060439	Trachea morphogenesis	0.0387141	Mapk3/Mapk1	2	Down	DM vs. WM	F
GO_BP	GO:0070586	Cell-cell adhesion involved in gastrulation	0.0387141	Myadm/Klf4	2	Down	DM vs. WM	F
GO_BP	GO:0071639	Positive regulation of monocyte chemotactic protein-1 production	0.0387141	Il1b/Syk	2	Down	DM vs. WM	F
GO_BP	GO:0072584	Caveolin-mediated endocytosis	0.0387141	Mapk3/Mapk1	2	Down	DM vs. WM	F
GO_MF	GO:0005388	Calcium transmembrane transporter activity, phosphorylative mechanism	0.0419345	Atp2b1/Atp2a3	2	Down	DM vs. WM	F
GO_MF	GO:0008494	Translation activator activity	0.0419345	Pcbp1/Abcf1	2	Down	DM vs. WM	F
GO_MF	GO:1990405	Protein antigen binding	0.0419345	Sirpa/Hnrnpm	2	Down	DM vs. WM	F
GO_BP	GO:0001731	Formation of translation preinitiation complex	0.0429757	Eif2s3x/Eif4b	2	Down	DM vs. WM	F
GO_BP	GO:0001781	Neutrophil apoptotic process	0.0429757	Cd44/Anxa1	2	Down	DM vs. WM	F
GO_BP	GO:0006098	Pentose-phosphate shunt	0.0429757	Tkt/Pgd	2	Down	DM vs. WM	F
GO_BP	GO:0038094	Fc-gamma receptor signaling pathway	0.0429757	Ptprc/Clec4d	2	Down	DM vs. WM	F
GO_BP	GO:0045628	Regulation of T-helper 2 cell differentiation	0.0429757	Anxa1/Rara	2	Down	DM vs. WM	F
GO_BP	GO:0051549	Positive regulation of keratinocyte migration	0.0429757	Mmp9/Map4k4	2	Down	DM vs. WM	F
GO_BP	GO:1905146	Lysosomal protein catabolic process	0.0429757	Psap/Lamp2	2	Down	DM vs. WM	F
GO_BP	GO:0001865	NK T cell differentiation	0.0467999	Psap/Ikzf1	2	Down	DM vs. WM	F
GO_BP	GO:0003334	Keratinocyte development	0.0467999	Psap/Fosl2	2	Down	DM vs. WM	F
GO_BP	GO:0006740	NADPH regeneration	0.0467999	Tkt/Pgd	2	Down	DM vs. WM	F
GO_BP	GO:0008298	Intracellular mRNA localization	0.0467999	Zfp36/Zfp36l1	2	Down	DM vs. WM	F
GO_BP	GO:0019370	Leukotriene biosynthetic process	0.0467999	Alox5ap/Syk	2	Down	DM vs. WM	F
GO_BP	GO:0032604	Granulocyte macrophage colony-stimulating factor production	0.0467999	Il1b/Syk	2	Down	DM vs. WM	F
GO_BP	GO:0032645	Regulation of granulocyte macrophage colony-stimulating factor production	0.0467999	Il1b/Syk	2	Down	DM vs. WM	F
GO_BP	GO:0036498	IRE1-mediated unfolded protein response	0.0467999	Hspa5/Pdia6	2	Down	DM vs. WM	F
GO_BP	GO:0043517	Positive regulation of DNA damage response, signal transduction by p53 class mediator	0.0467999	Ddx5/Pmaip1	2	Down	DM vs. WM	F
GO_BP	GO:0048103	Somatic stem cell division	0.0467999	Zfp36l2/Lbh	2	Down	DM vs. WM	F
GO_BP	GO:0048755	Branching morphogenesis of a nerve	0.0467999	Il1b/Hnrnpk	2	Down	DM vs. WM	F
GO_BP	GO:0061308	Cardiac neural crest cell development involved in heart development	0.0467999	Mapk3/Mapk1	2	Down	DM vs. WM	F
GO_BP	GO:1905063	Regulation of vascular associated smooth muscle cell differentiation	0.0467999	Dnmt1/Nfatc3	2	Down	DM vs. WM	F
GO_BP	GO:2001279	Regulation of unsaturated fatty acid biosynthetic process	0.0467999	Il1b/Anxa1	2	Down	DM vs. WM	F
GO_MF	GO:0015037	Peptide disulfide oxidoreductase activity	0.0476839	Gsr/Pdia6	2	Down	DM vs. WM	F
