# Supplementary material for: Single-cell RNA-seq Reveals the Inhibitory Effect of Methamphetamine on Liver Immunity with the Involvement of Dopamine Receptor D1
Source: Genomics Proteomics Bioinformatics. 2024 Aug 28;22(4):qzae060. doi: 10.1093/gpbjnl/qzae060 (PMC11576359; doi:10.1093/gpbjnl/qzae060)
Supplement: qzae060_Supplementary_Data [file qzae060_supplementary_data.zip › Table S30.xlsx]

## Sheet: STable30
Supplementary Table 30. Enrichment of DEGs - Plasma-B
Note: GO and KEGG enrichment analysis of DEGs in Table S29. Define genes with P.adj < 0.05 and log2FC > 0.5 as up-regulated genes, and P.adj < 0.05 and log2FC < −0.5 as down-regulated genes. The "T" in the column "Plot" signifies true, indicating that the data has been applied to the figure; "F" represents false, meaning it has not been applied.
Category	ID	Description	P.adjust	Gene ID	Count	Change	Comparison	Plot
GO_BP	GO:0002449	Lymphocyte mediated immunity	7.68089e-11	H2-K1/B2m/Rsad2/Tap1/Irf7/Serpinb9/H2-Q4/Tbx21/Gzmb/Klrk1/Klrb1c/Trex1/Klre1/Clec2d	14	Down	WM vs. WS	T
GO_BP	GO:0051607	Defense response to virus	5.36682e-11	Ccl5/Isg15/Rsad2/Irf7/Trim30a/Zbp1/Oas2/Bst2/Rtp4/Trex1/Oas3/Adar	12	Down	WM vs. WS	T
GO_BP	GO:0050900	Leukocyte migration	4.67766e-08	S100a9/S100a8/Retnlg/Prtn3/Anxa1/Thbs1/Elane/Mmp9/Cd177/Cd24a/Cxcl2	11	Up	WM vs. WS	T
GO_BP	GO:0001909	Leukocyte mediated cytotoxicity	7.95774e-11	H2-K1/B2m/Tap1/Serpinb9/H2-Q4/Gzmb/Klrk1/Klrb1c/Klre1/Clec2d	10	Down	WM vs. WS	T
GO_BP	GO:0002699	Positive regulation of immune effector process	3.05195e-06	H2-K1/B2m/Rsad2/H2-Q4/Tbx21/Klrk1/Klrb1c/Klre1	8	Down	WM vs. WS	T
GO_BP	GO:0002821	Positive regulation of adaptive immune response	0.000302406	H2-K1/B2m/Rsad2/H2-Q4/Tbx21	5	Down	WM vs. WS	T
GO_BP	GO:0002253	Activation of immune response	0.0156505	Zbp1/Ifi204/Klrk1/Trex1/Klre1	5	Down	WM vs. WS	T
KEGG	mmu04612	Antigen processing and presentation	0.00153003	H2-K1/B2m/Tap1/H2-Q4	4	Down	WM vs. WS	T
GO_BP	GO:0034341	Response to interferon-gamma	0.00234441	Ccl5/Bst2/Ccl3/Gbp9	4	Down	WM vs. WS	T
GO_BP	GO:0050728	Negative regulation of inflammatory response	0.00487004	Gpx1/Cd24a/Pglyrp1/Ier3	4	Up	WM vs. WS	T
KEGG	mmu05160	Hepatitis C	0.00798622	Rsad2/Irf7/Oas2/Oas3	4	Down	WM vs. WS	T
GO_MF	GO:0042287	MHC protein binding	0.00124136	H2-K1/Tap1/Klrk1	3	Down	WM vs. WS	T
KEGG	mmu04061	Viral protein interaction with cytokine and cytokine receptor	0.0128225	Ccl5/Il2rb/Ccl3	3	Down	WM vs. WS	T
GO_BP	GO:0050900	Leukocyte migration	1.2913e-05	S100a9/S100a8/Il1b/Dusp1/Thbs1/Retnlg/Itgal/Mmp9/Prtn3/Anxa1/Mapk1/Csf3r/Sirpa/Cdc42/Cd177	15	Down	DM vs. WM	T
GO_BP	GO:0002699	Positive regulation of immune effector process	0.0146636	Cd74/B2m/Rps19/Mzb1/H2-D1/Rac2/H2-M3/H2-Q4/Xcl1/Cd81/H2-T23/Xbp1/Phb	13	Up	DM vs. WM	T
KEGG	mmu04612	Antigen processing and presentation	0.000343183	Cd74/B2m/H2-D1/H2-Ab1/H2-M3/H2-Q4/H2-Eb1/H2-T23/Cd8b1/Ifi30/H2-Aa	11	Up	DM vs. WM	T
GO_BP	GO:0034341	Response to interferon-gamma	0.001198	Ccl5/Cd47/H2-Ab1/Gapdh/Cdc37/H2-Eb1/Xcl1/Capg/Rpl13a/H2-Aa/Vim	11	Up	DM vs. WM	T
GO_BP	GO:0002821	Positive regulation of adaptive immune response	0.00737818	Cd74/B2m/H2-D1/H2-Ab1/H2-M3/H2-Q4/Xcl1/Pycard/Cd81/H2-T23	10	Up	DM vs. WM	T
GO_BP	GO:0050671	Positive regulation of lymphocyte proliferation	0.0342316	Ccl5/Rps3/Cd74/Xcl1/Cd3e/Pycard/Cd81/H2-T23	8	Up	DM vs. WM	T
GO_BP	GO:0030183	B cell differentiation	0.0114969	Ptprc/Irf2bp2/Ikzf1/Ptpn6/Zfp36l1/Ep300	6	Down	DM vs. WM	T
GO_CC	GO:0001772	Immunological synapse	0.00377299	Lat/Cd3e/Cd81/Lck/Lgals3	5	Up	DM vs. WM	T
KEGG	mmu04672	Intestinal immune network for IgA production	0.0378786	H2-Ab1/H2-Eb1/Tnfrsf17/Itgb7/H2-Aa	5	Up	DM vs. WM	T
GO_BP	GO:0050728	Negative regulation of inflammatory response	0.038814	Cd44/Zfp36/Gpx1/Sirpa/Ets1	5	Down	DM vs. WM	T
GO_BP	GO:0032623	Interleukin-2 production	0.0159483	Il1b/Ptprc/Zfp36/Anxa1	4	Down	DM vs. WM	T
GO_MF	GO:0042287	MHC protein binding	0.0388132	Cd74/Atp5b/Cd81/H2-T23	4	Up	DM vs. WM	T
GO_BP	GO:0009615	Response to virus	3.31363e-11	Ifi27l2a/Ccl5/Isg15/Rsad2/Irf7/Trim30a/Zbp1/Oas2/Bst2/Rtp4/Trex1/Oas3/Adar	13	Down	WM vs. WS	F
GO_BP	GO:0002697	Regulation of immune effector process	7.80676e-10	Ccl5/H2-K1/B2m/Rsad2/Tap1/Serpinb9/H2-Q4/Tbx21/Klrk1/Klrb1c/Trex1/Klre1/Clec2d	13	Down	WM vs. WS	F
GO_BP	GO:0002831	Regulation of response to biotic stimulus	1.63086e-10	Ccl5/Tap1/Irf7/Serpinb9/Zbp1/Ifi204/Klrk1/Klrb1c/Trex1/Klre1/Clec2d/Adar	12	Down	WM vs. WS	F
GO_BP	GO:0044403	Symbiotic process	1.6499e-09	Ccl5/Isg15/Vps37b/Rsad2/Trim30a/Serpinb9/Zbp1/Oas2/Bst2/Gbp9/Oas3/Adar	12	Down	WM vs. WS	F
GO_BP	GO:0045088	Regulation of innate immune response	5.36682e-11	Tap1/Irf7/Serpinb9/Zbp1/Ifi204/Klrk1/Klrb1c/Trex1/Klre1/Clec2d/Adar	11	Down	WM vs. WS	F
GO_BP	GO:0002706	Regulation of lymphocyte mediated immunity	7.73409e-11	H2-K1/B2m/Rsad2/Tap1/Serpinb9/H2-Q4/Tbx21/Klrk1/Klrb1c/Klre1/Clec2d	11	Down	WM vs. WS	F
GO_BP	GO:0002703	Regulation of leukocyte mediated immunity	7.95883e-10	H2-K1/B2m/Rsad2/Tap1/Serpinb9/H2-Q4/Tbx21/Klrk1/Klrb1c/Klre1/Clec2d	11	Down	WM vs. WS	F
GO_BP	GO:0001906	Cell killing	1.31593e-09	H2-K1/B2m/Tap1/Serpinb9/H2-Q4/Gzmb/Klrk1/Klrb1c/Klre1/Clec2d	10	Down	WM vs. WS	F
GO_BP	GO:0016032	Viral process	4.4561e-08	Ccl5/Isg15/Vps37b/Rsad2/Trim30a/Zbp1/Oas2/Bst2/Oas3/Adar	10	Down	WM vs. WS	F
GO_BP	GO:0002237	Response to molecule of bacterial origin	1.35937e-06	S100a9/S100a8/Wfdc21/Ltf/Hmgb2/Elane/Slpi/Cd14/Cd24a/Cxcl2	10	Up	WM vs. WS	F
GO_BP	GO:0042742	Defense response to bacterium	4.36949e-06	Camp/Wfdc17/Wfdc21/Ltf/Hmgb2/Lcn2/Elane/Mpo/Slpi/Pglyrp1	10	Up	WM vs. WS	F
GO_BP	GO:0001910	Regulation of leukocyte mediated cytotoxicity	1.70223e-10	H2-K1/B2m/Tap1/Serpinb9/H2-Q4/Klrk1/Klrb1c/Klre1/Clec2d	9	Down	WM vs. WS	F
GO_BP	GO:0031341	Regulation of cell killing	7.80676e-10	H2-K1/B2m/Tap1/Serpinb9/H2-Q4/Klrk1/Klrb1c/Klre1/Clec2d	9	Down	WM vs. WS	F
GO_BP	GO:1903900	Regulation of viral life cycle	3.93273e-09	Ccl5/Isg15/Vps37b/Rsad2/Trim30a/Oas2/Bst2/Oas3/Adar	9	Down	WM vs. WS	F
GO_BP	GO:0050792	Regulation of viral process	2.80576e-08	Ccl5/Isg15/Vps37b/Rsad2/Trim30a/Oas2/Bst2/Oas3/Adar	9	Down	WM vs. WS	F
GO_BP	GO:0019730	Antimicrobial humoral response	3.67709e-08	S100a9/Camp/Wfdc17/Wfdc21/Ltf/Elane/Slpi/Pglyrp1/Cxcl2	9	Up	WM vs. WS	F
GO_BP	GO:0043903	Regulation of symbiotic process	4.24932e-08	Ccl5/Isg15/Vps37b/Rsad2/Trim30a/Oas2/Bst2/Oas3/Adar	9	Down	WM vs. WS	F
GO_BP	GO:0019058	Viral life cycle	4.4561e-08	Ccl5/Isg15/Vps37b/Rsad2/Trim30a/Oas2/Bst2/Oas3/Adar	9	Down	WM vs. WS	F
GO_BP	GO:0032496	Response to lipopolysaccharide	6.10855e-06	S100a9/S100a8/Wfdc21/Ltf/Hmgb2/Elane/Slpi/Cd14/Cxcl2	9	Up	WM vs. WS	F
GO_BP	GO:0002460	Adaptive immune response based on somatic recombination of immune receptors built from immunoglobulin superfamily domains	9.04608e-06	H2-K1/B2m/Rsad2/Irf7/Serpinb9/H2-Q4/Tbx21/Gzmb/Trex1	9	Down	WM vs. WS	F
GO_BP	GO:0006959	Humoral immune response	1.10097e-05	S100a9/Camp/Wfdc17/Wfdc21/Ltf/Elane/Slpi/Pglyrp1/Cxcl2	9	Up	WM vs. WS	F
GO_BP	GO:0052547	Regulation of peptidase activity	1.34917e-05	S100a9/S100a8/Ngp/Ltf/Thbs1/Mmp9/Gpx1/Slpi/Pi16	9	Up	WM vs. WS	F
KEGG	mmu05168	Herpes simplex virus 1 infection	0.0002352	Ccl5/H2-K1/B2m/Tap1/Irf7/Oas2/H2-Q4/Bst2/Oas3	9	Down	WM vs. WS	F
GO_BP	GO:0002456	T cell mediated immunity	2.69664e-08	H2-K1/B2m/Rsad2/Serpinb9/H2-Q4/Tbx21/Gzmb/Trex1	8	Down	WM vs. WS	F
GO_BP	GO:0002708	Positive regulation of lymphocyte mediated immunity	3.92851e-08	H2-K1/B2m/Rsad2/H2-Q4/Tbx21/Klrk1/Klrb1c/Klre1	8	Down	WM vs. WS	F
GO_BP	GO:0002705	Positive regulation of leukocyte mediated immunity	1.95884e-07	H2-K1/B2m/Rsad2/H2-Q4/Tbx21/Klrk1/Klrb1c/Klre1	8	Down	WM vs. WS	F
GO_BP	GO:0097529	Myeloid leukocyte migration	3.07919e-06	S100a9/S100a8/Retnlg/Prtn3/Anxa1/Thbs1/Cd177/Cxcl2	8	Up	WM vs. WS	F
GO_BP	GO:0031349	Positive regulation of defense response	3.27272e-06	Ccl5/Irf7/Zbp1/Ifi204/Klrk1/Ccl3/Klrb1c/Klre1	8	Down	WM vs. WS	F
GO_BP	GO:0019221	Cytokine-mediated signaling pathway	2.36311e-05	Ccl5/Irf7/Zbp1/Oas2/Il2rb/Ccl3/Trex1/Adar	8	Down	WM vs. WS	F
KEGG	mmu05169	Epstein-Barr virus infection	3.57008e-05	Isg15/H2-K1/B2m/Tap1/Irf7/Oas2/H2-Q4/Oas3	8	Down	WM vs. WS	F
GO_BP	GO:0044403	Symbiotic process	4.71712e-05	Camp/Ltf/Ifitm1/Elane/Mmp9/Gpx1/Slpi/Pglyrp1	8	Up	WM vs. WS	F
GO_BP	GO:0050727	Regulation of inflammatory response	4.71712e-05	S100a9/S100a8/Anxa1/Alox5ap/Gpx1/Cd24a/Pglyrp1/Ier3	8	Up	WM vs. WS	F
GO_BP	GO:0032103	Positive regulation of response to external stimulus	5.44894e-05	Ccl5/Irf7/Zbp1/Ifi204/Klrk1/Ccl3/Klrb1c/Klre1	8	Down	WM vs. WS	F
GO_CC	GO:0030141	Secretory granule	7.06948e-05	Camp/Prtn3/Ltf/Thbs1/Elane/Mpo/Cd177/Ctsl	8	Up	WM vs. WS	F
GO_BP	GO:0051346	Negative regulation of hydrolase activity	7.22913e-05	Ngp/Ltf/Anxa1/Thbs1/Mmp9/Gpx1/Slpi/Pi16	8	Up	WM vs. WS	F
GO_BP	GO:2001233	Regulation of apoptotic signaling pathway	7.9509e-05	S100a9/S100a8/Hmgb2/G0s2/Thbs1/Mmp9/Gpx1/Ier3	8	Up	WM vs. WS	F
GO_BP	GO:0001819	Positive regulation of cytokine production	8.76521e-05	Ccl5/B2m/Rsad2/Irf7/Ifi204/Klrk1/Ccl3/Klre1	8	Down	WM vs. WS	F
GO_BP	GO:0045071	Negative regulation of viral genome replication	3.00526e-09	Ccl5/Isg15/Rsad2/Oas2/Bst2/Oas3/Adar	7	Down	WM vs. WS	F
GO_BP	GO:1903901	Negative regulation of viral life cycle	2.93398e-08	Ccl5/Isg15/Rsad2/Oas2/Bst2/Oas3/Adar	7	Down	WM vs. WS	F
GO_MF	GO:0016209	Antioxidant activity	4.18102e-08	S100a9/S100a8/Hbb-b1/Alox5ap/Mpo/Gpx1/Gsr	7	Up	WM vs. WS	F
GO_BP	GO:0045069	Regulation of viral genome replication	6.48201e-08	Ccl5/Isg15/Rsad2/Oas2/Bst2/Oas3/Adar	7	Down	WM vs. WS	F
GO_BP	GO:0048525	Negative regulation of viral process	1.02032e-07	Ccl5/Isg15/Rsad2/Oas2/Bst2/Oas3/Adar	7	Down	WM vs. WS	F
GO_BP	GO:0019079	Viral genome replication	1.7998e-07	Ccl5/Isg15/Rsad2/Oas2/Bst2/Oas3/Adar	7	Down	WM vs. WS	F
GO_BP	GO:0050777	Negative regulation of immune response	1.34894e-06	Tap1/Serpinb9/Tbx21/Trex1/Klre1/Clec2d/Adar	7	Down	WM vs. WS	F
GO_BP	GO:0097530	Granulocyte migration	4.43056e-06	S100a9/S100a8/Prtn3/Anxa1/Thbs1/Cd177/Cxcl2	7	Up	WM vs. WS	F
GO_BP	GO:0010466	Negative regulation of peptidase activity	4.45076e-05	Ngp/Ltf/Thbs1/Mmp9/Gpx1/Slpi/Pi16	7	Up	WM vs. WS	F
GO_BP	GO:0034599	Cellular response to oxidative stress	7.22913e-05	Anxa1/Lcn2/Thbs1/Mpo/Mmp9/Gpx1/Gsr	7	Up	WM vs. WS	F
GO_BP	GO:0072593	Reactive oxygen species metabolic process	9.34981e-05	Hbb-b1/Thbs1/Gadd45a/Mpo/Gpx1/Cd177/Ier3	7	Up	WM vs. WS	F
GO_BP	GO:0060326	Cell chemotaxis	0.000109149	S100a9/S100a8/Retnlg/Hmgb2/Anxa1/Thbs1/Cxcl2	7	Up	WM vs. WS	F
GO_MF	GO:0004857	Enzyme inhibitor activity	0.00014425	Ngp/Wfdc17/Wfdc21/Ltf/Anxa1/Slpi/Pi16	7	Up	WM vs. WS	F
GO_BP	GO:0062197	Cellular response to chemical stress	0.000176709	Anxa1/Lcn2/Thbs1/Mpo/Mmp9/Gpx1/Gsr	7	Up	WM vs. WS	F
GO_BP	GO:0045861	Negative regulation of proteolysis	0.000216693	Ngp/Ltf/Thbs1/Mmp9/Gpx1/Slpi/Pi16	7	Up	WM vs. WS	F
GO_CC	GO:0062023	Collagen-containing extracellular matrix	0.000335047	Tgfbi/Anxa1/Thbs1/S100a6/Elane/Mmp9/Ctsl	7	Up	WM vs. WS	F
GO_BP	GO:0006979	Response to oxidative stress	0.000498086	Anxa1/Lcn2/Thbs1/Mpo/Mmp9/Gpx1/Gsr	7	Up	WM vs. WS	F
GO_BP	GO:0002683	Negative regulation of immune system process	0.000753381	Tap1/Serpinb9/Tbx21/Trex1/Klre1/Clec2d/Adar	7	Down	WM vs. WS	F
GO_BP	GO:0042742	Defense response to bacterium	0.00076465	Isg15/H2-K1/B2m/Plac8/Serpinb9/Klrk1/Gbp9	7	Down	WM vs. WS	F
GO_BP	GO:0042269	Regulation of natural killer cell mediated cytotoxicity	2.90556e-08	Tap1/Serpinb9/Klrk1/Klrb1c/Klre1/Clec2d	6	Down	WM vs. WS	F
GO_BP	GO:0034340	Response to type I interferon	3.01232e-08	Isg15/Irf7/Zbp1/Oas2/Trex1/Adar	6	Down	WM vs. WS	F
GO_BP	GO:0002715	Regulation of natural killer cell mediated immunity	3.29375e-08	Tap1/Serpinb9/Klrk1/Klrb1c/Klre1/Clec2d	6	Down	WM vs. WS	F
GO_BP	GO:0042267	Natural killer cell mediated cytotoxicity	1.04646e-07	Tap1/Serpinb9/Klrk1/Klrb1c/Klre1/Clec2d	6	Down	WM vs. WS	F
GO_BP	GO:0045824	Negative regulation of innate immune response	1.33323e-07	Tap1/Serpinb9/Trex1/Klre1/Clec2d/Adar	6	Down	WM vs. WS	F
GO_BP	GO:0002228	Natural killer cell mediated immunity	1.33323e-07	Tap1/Serpinb9/Klrk1/Klrb1c/Klre1/Clec2d	6	Down	WM vs. WS	F
GO_BP	GO:0001912	Positive regulation of leukocyte mediated cytotoxicity	7.10009e-07	H2-K1/B2m/H2-Q4/Klrk1/Klrb1c/Klre1	6	Down	WM vs. WS	F
GO_BP	GO:0002832	Negative regulation of response to biotic stimulus	1.34894e-06	Tap1/Serpinb9/Trex1/Klre1/Clec2d/Adar	6	Down	WM vs. WS	F
GO_BP	GO:0031343	Positive regulation of cell killing	1.51739e-06	H2-K1/B2m/H2-Q4/Klrk1/Klrb1c/Klre1	6	Down	WM vs. WS	F
GO_BP	GO:0045089	Positive regulation of innate immune response	3.23325e-06	Irf7/Zbp1/Ifi204/Klrk1/Klrb1c/Klre1	6	Down	WM vs. WS	F
GO_BP	GO:0019731	Antibacterial humoral response	8.7065e-06	Camp/Wfdc17/Wfdc21/Ltf/Elane/Slpi	6	Up	WM vs. WS	F
GO_BP	GO:0061844	Antimicrobial humoral immune response mediated by antimicrobial peptide	1.93768e-05	S100a9/Camp/Ltf/Elane/Pglyrp1/Cxcl2	6	Up	WM vs. WS	F
GO_BP	GO:0002833	Positive regulation of response to biotic stimulus	2.03269e-05	Irf7/Zbp1/Ifi204/Klrk1/Klrb1c/Klre1	6	Down	WM vs. WS	F
GO_MF	GO:0030414	Peptidase inhibitor activity	9.24054e-05	Ngp/Wfdc17/Wfdc21/Ltf/Slpi/Pi16	6	Up	WM vs. WS	F
GO_BP	GO:0002819	Regulation of adaptive immune response	0.00010913	H2-K1/B2m/Rsad2/Irf7/H2-Q4/Tbx21	6	Down	WM vs. WS	F
GO_MF	GO:0061134	Peptidase regulator activity	0.00014425	Ngp/Wfdc17/Wfdc21/Ltf/Slpi/Pi16	6	Up	WM vs. WS	F
GO_BP	GO:0000302	Response to reactive oxygen species	0.000145462	Anxa1/Lcn2/Thbs1/Mpo/Mmp9/Gpx1	6	Up	WM vs. WS	F
GO_BP	GO:0031348	Negative regulation of defense response	0.000155864	Tap1/Serpinb9/Trex1/Klre1/Clec2d/Adar	6	Down	WM vs. WS	F
GO_BP	GO:0030595	Leukocyte chemotaxis	0.000206109	S100a9/S100a8/Retnlg/Anxa1/Thbs1/Cxcl2	6	Up	WM vs. WS	F
GO_BP	GO:2000116	Regulation of cysteine-type endopeptidase activity	0.000262609	S100a9/S100a8/Ltf/Thbs1/Mmp9/Gpx1	6	Up	WM vs. WS	F
KEGG	mmu05164	Influenza A	0.00027562	Ccl5/Rsad2/Irf7/Oas2/Oas3/Adar	6	Down	WM vs. WS	F
GO_BP	GO:0045765	Regulation of angiogenesis	0.00111361	Ngp/Camp/Anxa1/Thbs1/Gadd45a/Mmp9	6	Up	WM vs. WS	F
KEGG	mmu05163	Human cytomegalovirus infection	0.00140293	Ccl5/H2-K1/B2m/Tap1/H2-Q4/Ccl3	6	Down	WM vs. WS	F
GO_BP	GO:0052548	Regulation of endopeptidase activity	0.00154112	S100a9/S100a8/Ltf/Thbs1/Mmp9/Gpx1	6	Up	WM vs. WS	F
GO_BP	GO:0007159	Leukocyte cell-cell adhesion	0.00154112	S100a9/S100a8/Anxa1/Elane/Cd177/Cd24a	6	Up	WM vs. WS	F
GO_BP	GO:1901342	Regulation of vasculature development	0.00176774	Ngp/Camp/Anxa1/Thbs1/Gadd45a/Mmp9	6	Up	WM vs. WS	F
GO_BP	GO:0032102	Negative regulation of response to external stimulus	0.00198544	Tap1/Serpinb9/Trex1/Klre1/Clec2d/Adar	6	Down	WM vs. WS	F
GO_BP	GO:0032102	Negative regulation of response to external stimulus	0.00243432	Ltf/Thbs1/Gpx1/Cd24a/Pglyrp1/Ier3	6	Up	WM vs. WS	F
GO_BP	GO:0030099	Myeloid cell differentiation	0.00276226	Ccl5/Isg15/B2m/Ccl3/Clec2d/Adar	6	Down	WM vs. WS	F
GO_BP	GO:1903706	Regulation of hemopoiesis	0.00307588	Ccl5/Isg15/B2m/Tbx21/Ccl3/Clec2d	6	Down	WM vs. WS	F
GO_BP	GO:0032103	Positive regulation of response to external stimulus	0.00360232	S100a9/S100a8/Hmgb2/Thbs1/Alox5ap/Cd24a	6	Up	WM vs. WS	F
GO_BP	GO:0001819	Positive regulation of cytokine production	0.00453519	Camp/Hmgb2/Anxa1/Thbs1/Elane/Cd14	6	Up	WM vs. WS	F
GO_BP	GO:0060337	Type I interferon signaling pathway	7.10009e-07	Irf7/Zbp1/Oas2/Trex1/Adar	5	Down	WM vs. WS	F
GO_BP	GO:0071357	Cellular response to type I interferon	7.10009e-07	Irf7/Zbp1/Oas2/Trex1/Adar	5	Down	WM vs. WS	F
GO_BP	GO:0002707	Negative regulation of lymphocyte mediated immunity	1.34894e-06	Tap1/Serpinb9/Tbx21/Klre1/Clec2d	5	Down	WM vs. WS	F
GO_BP	GO:0002704	Negative regulation of leukocyte mediated immunity	3.23325e-06	Tap1/Serpinb9/Tbx21/Klre1/Clec2d	5	Down	WM vs. WS	F
GO_BP	GO:0001913	T cell mediated cytotoxicity	8.25862e-06	H2-K1/B2m/Serpinb9/H2-Q4/Gzmb	5	Down	WM vs. WS	F
GO_BP	GO:0031640	Killing of cells of other organism	1.53117e-05	Camp/Ltf/Elane/Pglyrp1/Cxcl2	5	Up	WM vs. WS	F
GO_MF	GO:0048306	Calcium-dependent protein binding	3.65235e-05	S100a9/S100a8/Anxa1/S100a6/Cd177	5	Up	WM vs. WS	F
GO_BP	GO:0002709	Regulation of T cell mediated immunity	3.95747e-05	H2-K1/B2m/Rsad2/H2-Q4/Tbx21	5	Down	WM vs. WS	F
KEGG	mmu04623	Cytosolic DNA-sensing pathway	5.2216e-05	Ccl5/Irf7/Zbp1/Trex1/Adar	5	Down	WM vs. WS	F
GO_BP	GO:0019882	Antigen processing and presentation	8.76521e-05	H2-K1/B2m/Tap1/H2-Q4/Trex1	5	Down	WM vs. WS	F
GO_BP	GO:0002698	Negative regulation of immune effector process	0.000166211	Tap1/Serpinb9/Tbx21/Klre1/Clec2d	5	Down	WM vs. WS	F
GO_BP	GO:1990266	Neutrophil migration	0.000208955	S100a9/S100a8/Prtn3/Cd177/Cxcl2	5	Up	WM vs. WS	F
GO_BP	GO:0071621	Granulocyte chemotaxis	0.000216693	S100a9/S100a8/Anxa1/Thbs1/Cxcl2	5	Up	WM vs. WS	F
GO_BP	GO:0002824	Positive regulation of adaptive immune response based on somatic recombination of immune receptors built from immunoglobulin superfamily domains	0.000256301	H2-K1/B2m/Rsad2/H2-Q4/Tbx21	5	Down	WM vs. WS	F
GO_BP	GO:0035821	Modulation of process of other organism	0.000297774	S100a9/Camp/Ltf/Mmp9/Slpi	5	Up	WM vs. WS	F
KEGG	mmu04657	IL-17 signaling pathway	0.000352181	S100a9/S100a8/Lcn2/Mmp9/Cxcl2	5	Up	WM vs. WS	F
GO_BP	GO:0034614	Cellular response to reactive oxygen species	0.000435661	Anxa1/Lcn2/Thbs1/Mpo/Mmp9	5	Up	WM vs. WS	F
KEGG	mmu04650	Natural killer cell mediated cytotoxicity	0.000515815	H2-K1/Gzmb/Klra4/Klrk1/Klrb1c	5	Down	WM vs. WS	F
GO_MF	GO:0005539	Glycosaminoglycan binding	0.00057727	Ltf/Thbs1/Elane/Mpo/Pglyrp1	5	Up	WM vs. WS	F
GO_MF	GO:0004866	Endopeptidase inhibitor activity	0.00057727	Ngp/Wfdc17/Wfdc21/Ltf/Slpi	5	Up	WM vs. WS	F
GO_MF	GO:0061135	Endopeptidase regulator activity	0.000675116	Ngp/Wfdc17/Wfdc21/Ltf/Slpi	5	Up	WM vs. WS	F
GO_BP	GO:0002822	Regulation of adaptive immune response based on somatic recombination of immune receptors built from immunoglobulin superfamily domains	0.000816106	H2-K1/B2m/Rsad2/H2-Q4/Tbx21	5	Down	WM vs. WS	F
GO_MF	GO:0043177	Organic acid binding	0.000919146	S100a9/S100a8/Hbb-b1/Alox5ap/Pygl	5	Up	WM vs. WS	F
GO_BP	GO:2001235	Positive regulation of apoptotic signaling pathway	0.000967891	S100a9/S100a8/G0s2/Thbs1/Mmp9	5	Up	WM vs. WS	F
KEGG	mmu05162	Measles	0.00105204	Irf7/Oas2/Il2rb/Oas3/Adar	5	Down	WM vs. WS	F
GO_MF	GO:1901681	Sulfur compound binding	0.00118009	Ltf/Thbs1/Elane/Mpo/Gsr	5	Up	WM vs. WS	F
GO_BP	GO:0001906	Cell killing	0.00134341	Camp/Ltf/Elane/Pglyrp1/Cxcl2	5	Up	WM vs. WS	F
GO_BP	GO:0045637	Regulation of myeloid cell differentiation	0.00142531	Ccl5/Isg15/B2m/Ccl3/Clec2d	5	Down	WM vs. WS	F
GO_BP	GO:0043281	Regulation of cysteine-type endopeptidase activity involved in apoptotic process	0.00154112	S100a9/S100a8/Thbs1/Mmp9/Gpx1	5	Up	WM vs. WS	F
GO_BP	GO:0097191	Extrinsic apoptotic signaling pathway	0.00234388	Hmgb2/G0s2/Lcn2/Thbs1/Gpx1	5	Up	WM vs. WS	F
GO_BP	GO:0001818	Negative regulation of cytokine production	0.00357573	Anxa1/Thbs1/Elane/Cd24a/Pglyrp1	5	Up	WM vs. WS	F
KEGG	mmu04621	NOD-like receptor signaling pathway	0.00404985	Ccl5/Irf7/Oas2/Ifi204/Oas3	5	Down	WM vs. WS	F
GO_BP	GO:0031349	Positive regulation of defense response	0.00442581	S100a9/S100a8/Hmgb2/Alox5ap/Cd24a	5	Up	WM vs. WS	F
GO_MF	GO:0030246	Carbohydrate binding	0.00453293	Klra4/Klrk1/Klrb1c/Klre1/Clec2d	5	Down	WM vs. WS	F
GO_BP	GO:0097193	Intrinsic apoptotic signaling pathway	0.00515855	S100a9/S100a8/Mmp9/Gpx1/Ier3	5	Up	WM vs. WS	F
GO_BP	GO:0010631	Epithelial cell migration	0.00515855	Anxa1/Thbs1/Gadd45a/Mmp9/Gpx1	5	Up	WM vs. WS	F
KEGG	mmu05170	Human immunodeficiency virus 1 infection	0.00517062	H2-K1/B2m/Tap1/H2-Q4/Bst2	5	Down	WM vs. WS	F
GO_BP	GO:0090132	Epithelium migration	0.0052479	Anxa1/Thbs1/Gadd45a/Mmp9/Gpx1	5	Up	WM vs. WS	F
GO_BP	GO:0090130	Tissue migration	0.00533861	Anxa1/Thbs1/Gadd45a/Mmp9/Gpx1	5	Up	WM vs. WS	F
GO_MF	GO:0004175	Endopeptidase activity	0.0100773	Prtn3/Ltf/Elane/Mmp9/Ctsl	5	Up	WM vs. WS	F
KEGG	mmu05202	Transcriptional misregulation in cancer	0.0120512	Gadd45a/Elane/Mpo/Mmp9/Cd14	5	Up	WM vs. WS	F
GO_BP	GO:0001667	Ameboidal-type cell migration	0.0166511	Anxa1/Thbs1/Gadd45a/Mmp9/Gpx1	5	Up	WM vs. WS	F
GO_BP	GO:0002683	Negative regulation of immune system process	0.0207295	Anxa1/Thbs1/Gpx1/Cd24a/Pglyrp1	5	Up	WM vs. WS	F
GO_BP	GO:0009611	Response to wounding	0.0246109	S100a9/Anxa1/Thbs1/Gpx1/Cd24a	5	Up	WM vs. WS	F
GO_BP	GO:0045953	Negative regulation of natural killer cell mediated cytotoxicity	1.87768e-06	Tap1/Serpinb9/Klre1/Clec2d	4	Down	WM vs. WS	F
GO_CC	GO:0042824	MHC class I peptide loading complex	1.93085e-06	H2-K1/B2m/Tap1/H2-Q4	4	Down	WM vs. WS	F
GO_BP	GO:0002716	Negative regulation of natural killer cell mediated immunity	2.28616e-06	Tap1/Serpinb9/Klre1/Clec2d	4	Down	WM vs. WS	F
GO_BP	GO:0001911	Negative regulation of leukocyte mediated cytotoxicity	3.70618e-06	Tap1/Serpinb9/Klre1/Clec2d	4	Down	WM vs. WS	F
GO_BP	GO:0060338	Regulation of type I interferon-mediated signaling pathway	6.09451e-06	Irf7/Zbp1/Trex1/Adar	4	Down	WM vs. WS	F
GO_BP	GO:0031342	Negative regulation of cell killing	6.99409e-06	Tap1/Serpinb9/Klre1/Clec2d	4	Down	WM vs. WS	F
GO_BP	GO:0002523	Leukocyte migration involved in inflammatory response	1.53117e-05	S100a9/S100a8/Elane/Cd24a	4	Up	WM vs. WS	F
GO_BP	GO:0002218	Activation of innate immune response	2.36311e-05	Zbp1/Ifi204/Klrk1/Klre1	4	Down	WM vs. WS	F
GO_BP	GO:0019885	Antigen processing and presentation of endogenous peptide antigen via MHC class I	3.4436e-05	H2-K1/B2m/Tap1/H2-Q4	4	Down	WM vs. WS	F
GO_BP	GO:0002483	Antigen processing and presentation of endogenous peptide antigen	3.4436e-05	H2-K1/B2m/Tap1/H2-Q4	4	Down	WM vs. WS	F
GO_BP	GO:0019883	Antigen processing and presentation of endogenous antigen	4.43265e-05	H2-K1/B2m/Tap1/H2-Q4	4	Down	WM vs. WS	F
GO_BP	GO:0050832	Defense response to fungus	5.16729e-05	Camp/Ltf/Elane/Mpo	4	Up	WM vs. WS	F
GO_BP	GO:0002474	Antigen processing and presentation of peptide antigen via MHC class I	7.79492e-05	H2-K1/B2m/Tap1/H2-Q4	4	Down	WM vs. WS	F
GO_MF	GO:0004601	Peroxidase activity	9.21702e-05	Hbb-b1/Alox5ap/Mpo/Gpx1	4	Up	WM vs. WS	F
GO_MF	GO:0016684	Oxidoreductase activity, acting on peroxide as acceptor	9.94538e-05	Hbb-b1/Alox5ap/Mpo/Gpx1	4	Up	WM vs. WS	F
GO_BP	GO:0035456	Response to interferon-beta	0.000122547	Xaf1/Bst2/Ifi204/Trex1	4	Down	WM vs. WS	F
GO_MF	GO:0030547	Receptor inhibitor activity	0.000157291	Ccl5/Ly6a/Ly6c2/Ly6e	4	Down	WM vs. WS	F
GO_BP	GO:0009620	Response to fungus	0.000176709	Camp/Ltf/Elane/Mpo	4	Up	WM vs. WS	F
GO_MF	GO:0033293	Monocarboxylic acid binding	0.000264234	S100a9/S100a8/Alox5ap/Pygl	4	Up	WM vs. WS	F
GO_BP	GO:0048002	Antigen processing and presentation of peptide antigen	0.000273189	H2-K1/B2m/Tap1/H2-Q4	4	Down	WM vs. WS	F
GO_BP	GO:0002711	Positive regulation of T cell mediated immunity	0.000280197	H2-K1/B2m/Rsad2/H2-Q4	4	Down	WM vs. WS	F
GO_BP	GO:0032677	Regulation of interleukin-8 production	0.000418994	Camp/Anxa1/Elane/Cd14	4	Up	WM vs. WS	F
GO_BP	GO:0002437	Inflammatory response to antigenic stimulus	0.000442762	Hmgb2/Elane/Gpx1/Cd24a	4	Up	WM vs. WS	F
GO_BP	GO:0032637	Interleukin-8 production	0.000520991	Camp/Anxa1/Elane/Cd14	4	Up	WM vs. WS	F
GO_BP	GO:1903036	Positive regulation of response to wounding	0.00059283	S100a9/Anxa1/Thbs1/Cd24a	4	Up	WM vs. WS	F
GO_BP	GO:0030101	Natural killer cell activation	0.000772605	Il2rb/Klrk1/Klrb1c/Klre1	4	Down	WM vs. WS	F
GO_MF	GO:0003725	Double-stranded RNA binding	0.000787436	Zbp1/Oas2/Oas3/Adar	4	Down	WM vs. WS	F
GO_BP	GO:0051702	Interaction with symbiont	0.000949235	Camp/Ltf/Elane/Gpx1	4	Up	WM vs. WS	F
GO_BP	GO:2000117	Negative regulation of cysteine-type endopeptidase activity	0.000986803	Ltf/Thbs1/Mmp9/Gpx1	4	Up	WM vs. WS	F
GO_BP	GO:0001959	Regulation of cytokine-mediated signaling pathway	0.0010844	Irf7/Zbp1/Trex1/Adar	4	Down	WM vs. WS	F
GO_BP	GO:0060759	Regulation of response to cytokine stimulus	0.0014718	Irf7/Zbp1/Trex1/Adar	4	Down	WM vs. WS	F
GO_BP	GO:0008637	Apoptotic mitochondrial changes	0.00180603	Mmp9/Gpx1/Cd24a/Ier3	4	Up	WM vs. WS	F
GO_MF	GO:0008201	Heparin binding	0.00184637	Ltf/Thbs1/Elane/Mpo	4	Up	WM vs. WS	F
GO_BP	GO:0043534	Blood vessel endothelial cell migration	0.00232143	Anxa1/Thbs1/Gadd45a/Gpx1	4	Up	WM vs. WS	F
GO_BP	GO:0050829	Defense response to Gram-negative bacterium	0.00238316	Camp/Ltf/Hmgb2/Elane	4	Up	WM vs. WS	F
GO_MF	GO:0004252	Serine-type endopeptidase activity	0.00328672	Prtn3/Ltf/Elane/Mmp9	4	Up	WM vs. WS	F
GO_BP	GO:0002700	Regulation of production of molecular mediator of immune response	0.00385042	B2m/Rsad2/Tbx21/Trex1	4	Down	WM vs. WS	F
GO_BP	GO:0016052	Carbohydrate catabolic process	0.00385663	Chil3/Pygl/Adpgk/Ier3	4	Up	WM vs. WS	F
GO_CC	GO:0030176	Integral component of endoplasmic reticulum membrane	0.00412226	H2-K1/B2m/Tap1/H2-Q4	4	Down	WM vs. WS	F
GO_CC	GO:0031227	Intrinsic component of endoplasmic reticulum membrane	0.00428428	H2-K1/B2m/Tap1/H2-Q4	4	Down	WM vs. WS	F
GO_MF	GO:0008236	Serine-type peptidase activity	0.0045185	Prtn3/Ltf/Elane/Mmp9	4	Up	WM vs. WS	F
GO_BP	GO:0050729	Positive regulation of inflammatory response	0.00453519	S100a9/S100a8/Alox5ap/Cd24a	4	Up	WM vs. WS	F
GO_BP	GO:0050830	Defense response to Gram-positive bacterium	0.00453519	Camp/Ltf/Hmgb2/Pglyrp1	4	Up	WM vs. WS	F
GO_MF	GO:0017171	Serine hydrolase activity	0.00474976	Prtn3/Ltf/Elane/Mmp9	4	Up	WM vs. WS	F
GO_BP	GO:2001236	Regulation of extrinsic apoptotic signaling pathway	0.00554886	Hmgb2/G0s2/Thbs1/Gpx1	4	Up	WM vs. WS	F
GO_BP	GO:0006575	Cellular modified amino acid metabolic process	0.00554886	Gpx1/Gsr/Gatm/Ctsl	4	Up	WM vs. WS	F
GO_BP	GO:2001242	Regulation of intrinsic apoptotic signaling pathway	0.00573266	S100a9/S100a8/Mmp9/Gpx1	4	Up	WM vs. WS	F
GO_MF	GO:0031406	Carboxylic acid binding	0.00580225	S100a9/S100a8/Alox5ap/Pygl	4	Up	WM vs. WS	F
GO_BP	GO:0001659	Temperature homeostasis	0.00748332	G0s2/Lcn2/Gpx1/Gatm	4	Up	WM vs. WS	F
GO_BP	GO:0010951	Negative regulation of endopeptidase activity	0.00754526	Ltf/Thbs1/Mmp9/Gpx1	4	Up	WM vs. WS	F
GO_BP	GO:1903034	Regulation of response to wounding	0.00787278	S100a9/Anxa1/Thbs1/Cd24a	4	Up	WM vs. WS	F
GO_BP	GO:0002262	Myeloid cell homeostasis	0.00787278	Hbb-b1/Hmgb2/Anxa1/Cd24a	4	Up	WM vs. WS	F
GO_BP	GO:0045766	Positive regulation of angiogenesis	0.00793276	Camp/Anxa1/Thbs1/Mmp9	4	Up	WM vs. WS	F
GO_CC	GO:0031225	Anchored component of membrane	0.00812706	Ly6a/Ly6c2/Ly6e/Bst2	4	Down	WM vs. WS	F
GO_BP	GO:2000377	Regulation of reactive oxygen species metabolic process	0.010438	Thbs1/Gadd45a/Cd177/Ier3	4	Up	WM vs. WS	F
GO_BP	GO:1904018	Positive regulation of vasculature development	0.0104956	Camp/Anxa1/Thbs1/Mmp9	4	Up	WM vs. WS	F
GO_MF	GO:0030246	Carbohydrate binding	0.0105969	Chil3/Pygl/Clec12a/Cd24a	4	Up	WM vs. WS	F
GO_BP	GO:0043542	Endothelial cell migration	0.0111521	Anxa1/Thbs1/Gadd45a/Gpx1	4	Up	WM vs. WS	F
GO_MF	GO:0050839	Cell adhesion molecule binding	0.0113153	Tgfbi/Thbs1/Cd177/Emb	4	Up	WM vs. WS	F
GO_BP	GO:0002685	Regulation of leukocyte migration	0.0118998	Anxa1/Thbs1/Elane/Mmp9	4	Up	WM vs. WS	F
GO_BP	GO:0031348	Negative regulation of defense response	0.0134939	Gpx1/Cd24a/Pglyrp1/Ier3	4	Up	WM vs. WS	F
GO_BP	GO:2001234	Negative regulation of apoptotic signaling pathway	0.0140287	Hmgb2/Mmp9/Gpx1/Ier3	4	Up	WM vs. WS	F
GO_BP	GO:0010632	Regulation of epithelial cell migration	0.0145335	Anxa1/Thbs1/Gadd45a/Mmp9	4	Up	WM vs. WS	F
GO_BP	GO:0010038	Response to metal ion	0.0207295	Thbs1/Alox5ap/Mmp9/Gatm	4	Up	WM vs. WS	F
GO_BP	GO:0071902	Positive regulation of protein serine/threonine kinase activity	0.0239839	Ltf/Thbs1/Gadd45a/Cd24a	4	Up	WM vs. WS	F
GO_BP	GO:0046394	Carboxylic acid biosynthetic process	0.0252156	Anxa1/Alox5ap/Degs1/Gatm	4	Up	WM vs. WS	F
GO_BP	GO:0016053	Organic acid biosynthetic process	0.0253516	Anxa1/Alox5ap/Degs1/Gatm	4	Up	WM vs. WS	F
KEGG	mmu05166	Human T-cell leukemia virus 1 infection	0.0262379	H2-K1/B2m/H2-Q4/Il2rb	4	Down	WM vs. WS	F
KEGG	mmu05171	Coronavirus disease - COVID-19	0.0262379	Isg15/Oas2/Oas3/Adar	4	Down	WM vs. WS	F
GO_BP	GO:0016032	Viral process	0.0274662	Ltf/Ifitm1/Mmp9/Slpi	4	Up	WM vs. WS	F
GO_BP	GO:1902105	Regulation of leukocyte differentiation	0.029628	Ccl5/Tbx21/Ccl3/Clec2d	4	Down	WM vs. WS	F
GO_BP	GO:0048872	Homeostasis of number of cells	0.0323398	Hbb-b1/Hmgb2/Anxa1/Cd24a	4	Up	WM vs. WS	F
KEGG	mmu04144	Endocytosis	0.0333383	H2-K1/Vps37b/H2-Q4/Il2rb	4	Down	WM vs. WS	F
GO_BP	GO:0042060	Wound healing	0.0376252	S100a9/Anxa1/Thbs1/Gpx1	4	Up	WM vs. WS	F
KEGG	mmu04145	Phagosome	0.0379573	Thbs1/Mpo/Cd14/Ctsl	4	Up	WM vs. WS	F
GO_BP	GO:0006909	Phagocytosis	0.0399063	Prtn3/Anxa1/Thbs1/Elane	4	Up	WM vs. WS	F
GO_BP	GO:0050678	Regulation of epithelial cell proliferation	0.0441821	Hmgb2/Thbs1/Gpx1/Ctsl	4	Up	WM vs. WS	F
GO_CC	GO:0098589	Membrane region	0.045529	Prtn3/Cd177/Cd14/Cd24a	4	Up	WM vs. WS	F
GO_CC	GO:0045121	Membrane raft	0.045529	Prtn3/Cd177/Cd14/Cd24a	4	Up	WM vs. WS	F
GO_CC	GO:0098857	Membrane microdomain	0.045529	Prtn3/Cd177/Cd14/Cd24a	4	Up	WM vs. WS	F
GO_CC	GO:0031301	Integral component of organelle membrane	0.0458453	H2-K1/B2m/Tap1/H2-Q4	4	Down	WM vs. WS	F
GO_BP	GO:0002440	Production of molecular mediator of immune response	0.0458875	B2m/Rsad2/Tbx21/Trex1	4	Down	WM vs. WS	F
GO_MF	GO:0050543	Icosatetraenoic acid binding	3.65235e-05	S100a9/S100a8/Alox5ap	3	Up	WM vs. WS	F
GO_MF	GO:0050542	Icosanoid binding	3.65235e-05	S100a9/S100a8/Alox5ap	3	Up	WM vs. WS	F
GO_MF	GO:0050544	Arachidonic acid binding	3.65235e-05	S100a9/S100a8/Alox5ap	3	Up	WM vs. WS	F
GO_CC	GO:0042612	MHC class I protein complex	7.41795e-05	H2-K1/B2m/H2-Q4	3	Down	WM vs. WS	F
GO_BP	GO:0001878	Response to yeast	9.61487e-05	Camp/Elane/Mpo	3	Up	WM vs. WS	F
GO_MF	GO:0036041	Long-chain fatty acid binding	0.00013849	S100a9/S100a8/Alox5ap	3	Up	WM vs. WS	F
GO_MF	GO:0046977	TAP binding	0.000178947	H2-K1/Tap1/H2-Q4	3	Down	WM vs. WS	F
GO_MF	GO:0030550	Acetylcholine receptor inhibitor activity	0.000245532	Ly6a/Ly6c2/Ly6e	3	Down	WM vs. WS	F
GO_BP	GO:0035455	Response to interferon-alpha	0.000277978	Bst2/Ifi204/Adar	3	Down	WM vs. WS	F
GO_MF	GO:0001530	Lipopolysaccharide binding	0.00033686	Camp/Ltf/Cd14	3	Up	WM vs. WS	F
GO_MF	GO:0042288	MHC class I protein binding	0.000366128	H2-K1/Tap1/Klrk1	3	Down	WM vs. WS	F
GO_MF	GO:0033130	Acetylcholine receptor binding	0.000366128	Ly6a/Ly6c2/Ly6e	3	Down	WM vs. WS	F
GO_BP	GO:0032069	Regulation of nuclease activity	0.000377653	Gzma/Oas2/Oas3	3	Down	WM vs. WS	F
GO_BP	GO:0002478	Antigen processing and presentation of exogenous peptide antigen	0.000377653	H2-K1/B2m/Tap1	3	Down	WM vs. WS	F
GO_CC	GO:0042611	MHC protein complex	0.000391241	H2-K1/B2m/H2-Q4	3	Down	WM vs. WS	F
GO_MF	GO:0099602	Neurotransmitter receptor regulator activity	0.000404304	Ly6a/Ly6c2/Ly6e	3	Down	WM vs. WS	F
GO_MF	GO:0030548	Acetylcholine receptor regulator activity	0.000404304	Ly6a/Ly6c2/Ly6e	3	Down	WM vs. WS	F
GO_BP	GO:0045954	Positive regulation of natural killer cell mediated cytotoxicity	0.000416534	Klrk1/Klrb1c/Klre1	3	Down	WM vs. WS	F
GO_CC	GO:0030670	Phagocytic vesicle membrane	0.00042875	H2-K1/B2m/Tap1	3	Down	WM vs. WS	F
GO_BP	GO:0002717	Positive regulation of natural killer cell mediated immunity	0.000457611	Klrk1/Klrb1c/Klre1	3	Down	WM vs. WS	F
GO_MF	GO:1901567	Fatty acid derivative binding	0.000500848	S100a9/S100a8/Alox5ap	3	Up	WM vs. WS	F
GO_BP	GO:0002724	Regulation of T cell cytokine production	0.000500904	B2m/Rsad2/Tbx21	3	Down	WM vs. WS	F
GO_BP	GO:0095500	Acetylcholine receptor signaling pathway	0.000546433	Ly6a/Ly6c2/Ly6e	3	Down	WM vs. WS	F
GO_BP	GO:1905144	Response to acetylcholine	0.00064426	Ly6a/Ly6c2/Ly6e	3	Down	WM vs. WS	F
GO_BP	GO:1905145	Cellular response to acetylcholine	0.00064426	Ly6a/Ly6c2/Ly6e	3	Down	WM vs. WS	F
GO_BP	GO:0019884	Antigen processing and presentation of exogenous antigen	0.000696589	H2-K1/B2m/Tap1	3	Down	WM vs. WS	F
GO_BP	GO:0002428	Antigen processing and presentation of peptide antigen via MHC class Ib	0.000751212	H2-K1/B2m/H2-Q4	3	Down	WM vs. WS	F
GO_BP	GO:0042744	Hydrogen peroxide catabolic process	0.000790389	Hbb-b1/Mpo/Gpx1	3	Up	WM vs. WS	F
GO_BP	GO:0002475	Antigen processing and presentation via MHC class Ib	0.000981173	H2-K1/B2m/H2-Q4	3	Down	WM vs. WS	F
GO_BP	GO:0002369	T cell cytokine production	0.00111472	B2m/Rsad2/Tbx21	3	Down	WM vs. WS	F
GO_MF	GO:0005504	Fatty acid binding	0.00118009	S100a9/S100a8/Alox5ap	3	Up	WM vs. WS	F
GO_BP	GO:0098926	Postsynaptic signal transduction	0.00152269	Ly6a/Ly6c2/Ly6e	3	Down	WM vs. WS	F
GO_BP	GO:0030574	Collagen catabolic process	0.00154112	Prtn3/Mmp9/Ctsl	3	Up	WM vs. WS	F
GO_CC	GO:0030666	Endocytic vesicle membrane	0.00169829	H2-K1/B2m/Tap1	3	Down	WM vs. WS	F
GO_BP	GO:0001916	Positive regulation of T cell mediated cytotoxicity	0.00202785	H2-K1/B2m/H2-Q4	3	Down	WM vs. WS	F
GO_MF	GO:0042605	Peptide antigen binding	0.00233716	H2-K1/Tap1/H2-Q4	3	Down	WM vs. WS	F
GO_BP	GO:0001914	Regulation of T cell mediated cytotoxicity	0.0025405	H2-K1/B2m/H2-Q4	3	Down	WM vs. WS	F
GO_BP	GO:1903902	Positive regulation of viral life cycle	0.00276226	Vps37b/Trim30a/Adar	3	Down	WM vs. WS	F
GO_BP	GO:1902041	Regulation of extrinsic apoptotic signaling pathway via death domain receptors	0.00306396	Hmgb2/Thbs1/Gpx1	3	Up	WM vs. WS	F
GO_BP	GO:0032757	Positive regulation of interleukin-8 production	0.00357573	Camp/Elane/Cd14	3	Up	WM vs. WS	F
GO_BP	GO:0034121	Regulation of toll-like receptor signaling pathway	0.00375462	Rsad2/Irf7/Trim30a	3	Down	WM vs. WS	F
GO_BP	GO:0042743	Hydrogen peroxide metabolic process	0.00381948	Hbb-b1/Mpo/Gpx1	3	Up	WM vs. WS	F
GO_BP	GO:0045071	Negative regulation of viral genome replication	0.00442581	Ltf/Ifitm1/Slpi	3	Up	WM vs. WS	F
GO_BP	GO:0090303	Positive regulation of wound healing	0.00453519	S100a9/Anxa1/Thbs1	3	Up	WM vs. WS	F
KEGG	mmu05144	Malaria	0.00502034	Klra4/Klrk1/Klrb1c	3	Down	WM vs. WS	F
KEGG	mmu05332	Graft-versus-host disease	0.00517062	H2-K1/H2-Q4/Gzmb	3	Down	WM vs. WS	F
KEGG	mmu05330	Allograft rejection	0.00517062	H2-K1/H2-Q4/Gzmb	3	Down	WM vs. WS	F
GO_BP	GO:0045670	Regulation of osteoclast differentiation	0.00566272	Ccl5/Ccl3/Clec2d	3	Down	WM vs. WS	F
GO_CC	GO:0046658	Anchored component of plasma membrane	0.00588827	Cd177/Cd14/Cd24a	3	Up	WM vs. WS	F
KEGG	mmu04940	Type I diabetes mellitus	0.00651464	H2-K1/H2-Q4/Gzmb	3	Down	WM vs. WS	F
GO_BP	GO:0071347	Cellular response to interleukin-1	0.00669619	Ccl5/Zbp1/Ccl3	3	Down	WM vs. WS	F
GO_BP	GO:0045123	Cellular extravasation	0.00686836	Prtn3/Elane/Cd177	3	Up	WM vs. WS	F
GO_BP	GO:0002718	Regulation of cytokine production involved in immune response	0.00749795	B2m/Rsad2/Tbx21	3	Down	WM vs. WS	F
GO_BP	GO:0048524	Positive regulation of viral process	0.00749795	Vps37b/Trim30a/Adar	3	Down	WM vs. WS	F
GO_BP	GO:0008625	Extrinsic apoptotic signaling pathway via death domain receptors	0.00787278	Hmgb2/Thbs1/Gpx1	3	Up	WM vs. WS	F
KEGG	mmu05320	Autoimmune thyroid disease	0.00806934	H2-K1/H2-Q4/Gzmb	3	Down	WM vs. WS	F
GO_BP	GO:0062207	Regulation of pattern recognition receptor signaling pathway	0.00821875	Rsad2/Irf7/Trim30a	3	Down	WM vs. WS	F
GO_BP	GO:1903901	Negative regulation of viral life cycle	0.00902014	Ltf/Ifitm1/Slpi	3	Up	WM vs. WS	F
GO_BP	GO:0043154	Negative regulation of cysteine-type endopeptidase activity involved in apoptotic process	0.00923785	Thbs1/Mmp9/Gpx1	3	Up	WM vs. WS	F
GO_BP	GO:0032606	Type I interferon production	0.00968017	Hmgb2/Cd14/G3bp1	3	Up	WM vs. WS	F
GO_BP	GO:0070555	Response to interleukin-1	0.0102971	Ccl5/Zbp1/Ccl3	3	Down	WM vs. WS	F
GO_MF	GO:0004867	Serine-type endopeptidase inhibitor activity	0.0106376	Wfdc17/Wfdc21/Slpi	3	Up	WM vs. WS	F
GO_MF	GO:0005178	Integrin binding	0.0116136	Tgfbi/Thbs1/Cd177	3	Up	WM vs. WS	F
GO_BP	GO:0043535	Regulation of blood vessel endothelial cell migration	0.0118968	Anxa1/Thbs1/Gadd45a	3	Up	WM vs. WS	F
GO_BP	GO:0072676	Lymphocyte migration	0.0121889	Ccl5/Tbx21/Ccl3	3	Down	WM vs. WS	F
GO_BP	GO:0045069	Regulation of viral genome replication	0.0123942	Ltf/Ifitm1/Slpi	3	Up	WM vs. WS	F
GO_BP	GO:0120162	Positive regulation of cold-induced thermogenesis	0.0123942	G0s2/Lcn2/Gatm	3	Up	WM vs. WS	F
GO_CC	GO:0045335	Phagocytic vesicle	0.0128	H2-K1/B2m/Tap1	3	Down	WM vs. WS	F
GO_BP	GO:0030593	Neutrophil chemotaxis	0.013022	S100a9/S100a8/Cxcl2	3	Up	WM vs. WS	F
GO_BP	GO:0002224	Toll-like receptor signaling pathway	0.0134048	Rsad2/Irf7/Trim30a	3	Down	WM vs. WS	F
GO_BP	GO:0045639	Positive regulation of myeloid cell differentiation	0.0134048	Ccl5/Isg15/Ccl3	3	Down	WM vs. WS	F
GO_BP	GO:0002367	Cytokine production involved in immune response	0.0134048	B2m/Rsad2/Tbx21	3	Down	WM vs. WS	F
GO_BP	GO:0002702	Positive regulation of production of molecular mediator of immune response	0.0136539	B2m/Rsad2/Tbx21	3	Down	WM vs. WS	F
KEGG	mmu04620	Toll-like receptor signaling pathway	0.0139889	Ccl5/Irf7/Ccl3	3	Down	WM vs. WS	F
GO_BP	GO:0030316	Osteoclast differentiation	0.0142692	Ccl5/Ccl3/Clec2d	3	Down	WM vs. WS	F
GO_BP	GO:0048525	Negative regulation of viral process	0.0144561	Ltf/Ifitm1/Slpi	3	Up	WM vs. WS	F
GO_BP	GO:0031532	Actin cytoskeleton reorganization	0.0149934	S100a9/Anxa1/Ctsl	3	Up	WM vs. WS	F
GO_BP	GO:0032649	Regulation of interferon-gamma production	0.0150426	Isg15/Klrk1/Klre1	3	Down	WM vs. WS	F
GO_BP	GO:0071346	Cellular response to interferon-gamma	0.0150426	Ccl5/Ccl3/Gbp9	3	Down	WM vs. WS	F
GO_MF	GO:0002020	Protease binding	0.0154376	Lcn2/Elane/Cd177	3	Up	WM vs. WS	F
GO_BP	GO:0048661	Positive regulation of smooth muscle cell proliferation	0.0156802	Thbs1/Elane/Mmp9	3	Up	WM vs. WS	F
GO_BP	GO:0032963	Collagen metabolic process	0.0162303	Prtn3/Mmp9/Ctsl	3	Up	WM vs. WS	F
GO_BP	GO:0032680	Regulation of tumor necrosis factor production	0.0170149	Trim30a/Ccl3/Trex1	3	Down	WM vs. WS	F
GO_BP	GO:2000379	Positive regulation of reactive oxygen species metabolic process	0.0170786	Thbs1/Gadd45a/Cd177	3	Up	WM vs. WS	F
GO_BP	GO:0019079	Viral genome replication	0.0173653	Ltf/Ifitm1/Slpi	3	Up	WM vs. WS	F
GO_BP	GO:1903555	Regulation of tumor necrosis factor superfamily cytokine production	0.0174393	Trim30a/Ccl3/Trex1	3	Down	WM vs. WS	F
GO_BP	GO:0009636	Response to toxic substance	0.0176541	Lcn2/Mpo/Gpx1	3	Up	WM vs. WS	F
GO_BP	GO:0032640	Tumor necrosis factor production	0.0186969	Trim30a/Ccl3/Trex1	3	Down	WM vs. WS	F
GO_BP	GO:0042542	Response to hydrogen peroxide	0.0191274	Anxa1/Lcn2/Gpx1	3	Up	WM vs. WS	F
GO_BP	GO:0032680	Regulation of tumor necrosis factor production	0.0191274	Ltf/Cd14/Cd24a	3	Up	WM vs. WS	F
GO_BP	GO:1901136	Carbohydrate derivative catabolic process	0.0191274	Chil3/Pglyrp1/Ctsl	3	Up	WM vs. WS	F
GO_BP	GO:0071706	Tumor necrosis factor superfamily cytokine production	0.0192716	Trim30a/Ccl3/Trex1	3	Down	WM vs. WS	F
GO_BP	GO:0032609	Interferon-gamma production	0.0192716	Isg15/Klrk1/Klre1	3	Down	WM vs. WS	F
GO_BP	GO:1903555	Regulation of tumor necrosis factor superfamily cytokine production	0.0192749	Ltf/Cd14/Cd24a	3	Up	WM vs. WS	F
GO_BP	GO:0016525	Negative regulation of angiogenesis	0.0192749	Ngp/Thbs1/Gadd45a	3	Up	WM vs. WS	F
GO_BP	GO:0009132	Nucleoside diphosphate metabolic process	0.0195761	Adpgk/Dtymk/Ier3	3	Up	WM vs. WS	F
GO_BP	GO:0010212	Response to ionizing radiation	0.0203408	Anxa1/Gadd45a/Gpx1	3	Up	WM vs. WS	F
GO_BP	GO:0002761	Regulation of myeloid leukocyte differentiation	0.0204302	Ccl5/Ccl3/Clec2d	3	Down	WM vs. WS	F
GO_BP	GO:0032640	Tumor necrosis factor production	0.0204912	Ltf/Cd14/Cd24a	3	Up	WM vs. WS	F
GO_BP	GO:2000181	Negative regulation of blood vessel morphogenesis	0.0204912	Ngp/Thbs1/Gadd45a	3	Up	WM vs. WS	F
GO_BP	GO:0071706	Tumor necrosis factor superfamily cytokine production	0.0207865	Ltf/Cd14/Cd24a	3	Up	WM vs. WS	F
GO_BP	GO:0006690	Icosanoid metabolic process	0.0208024	Anxa1/Alox5ap/Gpx1	3	Up	WM vs. WS	F
GO_BP	GO:0051701	Interaction with host	0.0220828	Vps37b/Trim30a/Serpinb9	3	Down	WM vs. WS	F
GO_BP	GO:0030218	Erythrocyte differentiation	0.0233283	Isg15/B2m/Adar	3	Down	WM vs. WS	F
GO_BP	GO:1901343	Negative regulation of vasculature development	0.0243228	Ngp/Thbs1/Gadd45a	3	Up	WM vs. WS	F
GO_BP	GO:0010821	Regulation of mitochondrion organization	0.0252156	Mmp9/Gpx1/Ier3	3	Up	WM vs. WS	F
GO_BP	GO:0120161	Regulation of cold-induced thermogenesis	0.0256419	G0s2/Lcn2/Gatm	3	Up	WM vs. WS	F
GO_BP	GO:0106106	Cold-induced thermogenesis	0.0256419	G0s2/Lcn2/Gatm	3	Up	WM vs. WS	F
GO_BP	GO:0061041	Regulation of wound healing	0.0264882	S100a9/Anxa1/Thbs1	3	Up	WM vs. WS	F
GO_BP	GO:0034101	Erythrocyte homeostasis	0.027694	Hbb-b1/Hmgb2/Cd24a	3	Up	WM vs. WS	F
GO_BP	GO:0002221	Pattern recognition receptor signaling pathway	0.02795	Rsad2/Irf7/Trim30a	3	Down	WM vs. WS	F
GO_BP	GO:0034101	Erythrocyte homeostasis	0.02795	Isg15/B2m/Adar	3	Down	WM vs. WS	F
GO_BP	GO:0010634	Positive regulation of epithelial cell migration	0.0280416	Anxa1/Thbs1/Mmp9	3	Up	WM vs. WS	F
GO_BP	GO:0050830	Defense response to Gram-positive bacterium	0.0286254	B2m/Klrk1/Gbp9	3	Down	WM vs. WS	F
GO_BP	GO:0050729	Positive regulation of inflammatory response	0.0289654	Ccl5/Zbp1/Ccl3	3	Down	WM vs. WS	F
GO_BP	GO:1901568	Fatty acid derivative metabolic process	0.0298343	Anxa1/Alox5ap/Gpx1	3	Up	WM vs. WS	F
GO_BP	GO:0002687	Positive regulation of leukocyte migration	0.0307277	Thbs1/Elane/Mmp9	3	Up	WM vs. WS	F
GO_BP	GO:0051250	Negative regulation of lymphocyte activation	0.031261	Anxa1/Cd24a/Pglyrp1	3	Up	WM vs. WS	F
GO_BP	GO:0050777	Negative regulation of immune response	0.031261	Anxa1/Gpx1/Pglyrp1	3	Up	WM vs. WS	F
GO_BP	GO:1903900	Regulation of viral life cycle	0.0314339	Ltf/Ifitm1/Slpi	3	Up	WM vs. WS	F
GO_BP	GO:1990845	Adaptive thermogenesis	0.0314339	G0s2/Lcn2/Gatm	3	Up	WM vs. WS	F
GO_BP	GO:0048660	Regulation of smooth muscle cell proliferation	0.0342488	Thbs1/Elane/Mmp9	3	Up	WM vs. WS	F
GO_BP	GO:0010594	Regulation of endothelial cell migration	0.0344227	Anxa1/Thbs1/Gadd45a	3	Up	WM vs. WS	F
GO_BP	GO:0046631	Alpha-beta T cell activation	0.0344227	Anxa1/Cd24a/Ctsl	3	Up	WM vs. WS	F
GO_BP	GO:0048659	Smooth muscle cell proliferation	0.0363622	Thbs1/Elane/Mmp9	3	Up	WM vs. WS	F
GO_BP	GO:0015718	Monocarboxylic acid transport	0.0379158	Anxa1/Thbs1/Emb	3	Up	WM vs. WS	F
GO_BP	GO:0002695	Negative regulation of leukocyte activation	0.0448076	Anxa1/Cd24a/Pglyrp1	3	Up	WM vs. WS	F
GO_CC	GO:0031225	Anchored component of membrane	0.045529	Cd177/Cd14/Cd24a	3	Up	WM vs. WS	F
GO_BP	GO:0002262	Myeloid cell homeostasis	0.0458875	Isg15/B2m/Adar	3	Down	WM vs. WS	F
GO_BP	GO:0045619	Regulation of lymphocyte differentiation	0.0461416	Anxa1/Cd24a/Pglyrp1	3	Up	WM vs. WS	F
GO_CC	GO:0030139	Endocytic vesicle	0.0471075	H2-K1/B2m/Tap1	3	Down	WM vs. WS	F
GO_BP	GO:0072330	Monocarboxylic acid biosynthetic process	0.0485843	Anxa1/Degs1/Gatm	3	Up	WM vs. WS	F
KEGG	mmu04145	Phagosome	0.0564769	H2-K1/Tap1/H2-Q4	3	Down	WM vs. WS	F
KEGG	mmu04064	NF-kappa B signaling pathway	0.0591049	Gadd45a/Cd14/Cxcl2	3	Up	WM vs. WS	F
KEGG	mmu05417	Lipid and atherosclerosis	0.0736615	Ccl5/Irf7/Ccl3	3	Down	WM vs. WS	F
KEGG	mmu05167	Kaposi sarcoma-associated herpesvirus infection	0.0778578	H2-K1/Irf7/H2-Q4	3	Down	WM vs. WS	F
KEGG	mmu05203	Viral carcinogenesis	0.0794539	H2-K1/Irf7/H2-Q4	3	Down	WM vs. WS	F
GO_BP	GO:2000551	Regulation of T-helper 2 cell cytokine production	0.00215106	Rsad2/Tbx21	2	Down	WM vs. WS	F
GO_BP	GO:0002855	Regulation of natural killer cell mediated immune response to tumor cell	0.00215106	Klrk1/Klre1	2	Down	WM vs. WS	F
GO_BP	GO:0002423	Natural killer cell mediated immune response to tumor cell	0.00215106	Klrk1/Klre1	2	Down	WM vs. WS	F
GO_MF	GO:0035325	Toll-like receptor binding	0.00246094	S100a9/S100a8	2	Up	WM vs. WS	F
GO_BP	GO:0060340	Positive regulation of type I interferon-mediated signaling pathway	0.00349231	Irf7/Zbp1	2	Down	WM vs. WS	F
GO_MF	GO:0042610	CD8 receptor binding	0.00369247	H2-K1/H2-Q4	2	Down	WM vs. WS	F
GO_BP	GO:0019732	Antifungal humoral response	0.00385663	Camp/Ltf	2	Up	WM vs. WS	F
GO_BP	GO:0060339	Negative regulation of type I interferon-mediated signaling pathway	0.0039513	Trex1/Adar	2	Down	WM vs. WS	F
GO_MF	GO:0030881	Beta-2-microglobulin binding	0.00405575	H2-K1/H2-Q4	2	Down	WM vs. WS	F
GO_CC	GO:0042581	Specific granule	0.00444549	Camp/Ltf	2	Up	WM vs. WS	F
GO_CC	GO:0005766	Primary lysosome	0.00444549	Prtn3/Mpo	2	Up	WM vs. WS	F
GO_CC	GO:0042582	Azurophil granule	0.00444549	Prtn3/Mpo	2	Up	WM vs. WS	F
GO_BP	GO:0035745	T-helper 2 cell cytokine production	0.00446692	Rsad2/Tbx21	2	Down	WM vs. WS	F
GO_BP	GO:0060700	Regulation of ribonuclease activity	0.00446692	Oas2/Oas3	2	Down	WM vs. WS	F
GO_BP	GO:0019372	Lipoxygenase pathway	0.00448719	Alox5ap/Gpx1	2	Up	WM vs. WS	F
GO_MF	GO:0004602	Glutathione peroxidase activity	0.0045185	Alox5ap/Gpx1	2	Up	WM vs. WS	F
GO_BP	GO:0006968	Cellular defense response	0.00566272	B2m/Clec2d	2	Down	WM vs. WS	F
GO_BP	GO:0002726	Positive regulation of T cell cytokine production	0.00697105	B2m/Rsad2	2	Down	WM vs. WS	F
GO_BP	GO:0032717	Negative regulation of interleukin-8 production	0.00699444	Anxa1/Elane	2	Up	WM vs. WS	F
GO_MF	GO:0042608	T cell receptor binding	0.00711099	H2-K1/H2-Q4	2	Down	WM vs. WS	F
GO_BP	GO:0018119	Peptidyl-cysteine S-nitrosylation	0.00759439	S100a9/S100a8	2	Up	WM vs. WS	F
GO_BP	GO:0070486	Leukocyte aggregation	0.00759439	S100a9/S100a8	2	Up	WM vs. WS	F
GO_BP	GO:0017014	Protein nitrosylation	0.00801029	S100a9/S100a8	2	Up	WM vs. WS	F
GO_BP	GO:0072672	Neutrophil extravasation	0.00801029	Prtn3/Cd177	2	Up	WM vs. WS	F
GO_CC	GO:0031362	Anchored component of external side of plasma membrane	0.00846528	Cd14/Cd24a	2	Up	WM vs. WS	F
GO_CC	GO:0005797	Golgi medial cisterna	0.00868357	H2-K1/H2-Q4	2	Down	WM vs. WS	F
GO_MF	GO:0001968	Fibronectin binding	0.0096755	Thbs1/Mmp9	2	Up	WM vs. WS	F
GO_BP	GO:0002544	Chronic inflammatory response	0.00968017	S100a9/Camp	2	Up	WM vs. WS	F
GO_CC	GO:0031233	Intrinsic component of external side of plasma membrane	0.00969922	Cd14/Cd24a	2	Up	WM vs. WS	F
GO_BP	GO:0002834	Regulation of response to tumor cell	0.00981047	Klrk1/Klre1	2	Down	WM vs. WS	F
GO_BP	GO:0002837	Regulation of immune response to tumor cell	0.00981047	Klrk1/Klre1	2	Down	WM vs. WS	F
GO_BP	GO:0045217	Cell-cell junction maintenance	0.010438	Prtn3/Cd177	2	Up	WM vs. WS	F
GO_BP	GO:0035743	CD4-positive, alpha-beta T cell cytokine production	0.0105047	Rsad2/Tbx21	2	Down	WM vs. WS	F
GO_BP	GO:0002418	Immune response to tumor cell	0.0113056	Klrk1/Klre1	2	Down	WM vs. WS	F
GO_BP	GO:0000272	Polysaccharide catabolic process	0.0118998	Chil3/Pygl	2	Up	WM vs. WS	F
GO_BP	GO:0051873	Killing by host of symbiont cells	0.0118998	Camp/Elane	2	Up	WM vs. WS	F
GO_BP	GO:0070233	Negative regulation of T cell apoptotic process	0.0121278	Ccl5/Serpinb9	2	Down	WM vs. WS	F
GO_BP	GO:0002347	Response to tumor cell	0.0134048	Klrk1/Klre1	2	Down	WM vs. WS	F
GO_BP	GO:0019835	Cytolysis	0.0134048	Gzma/Gzmb	2	Down	WM vs. WS	F
GO_CC	GO:0070971	Endoplasmic reticulum exit site	0.0137508	H2-K1/H2-Q4	2	Down	WM vs. WS	F
GO_BP	GO:0051883	Killing of cells in other organism involved in symbiotic interaction	0.0144561	Camp/Elane	2	Up	WM vs. WS	F
GO_BP	GO:0032607	Interferon-alpha production	0.0150072	Irf7/Trex1	2	Down	WM vs. WS	F
GO_BP	GO:0002828	Regulation of type 2 immune response	0.0156505	Rsad2/Tbx21	2	Down	WM vs. WS	F
GO_BP	GO:0045730	Respiratory burst	0.015764	Mpo/Cd24a	2	Up	WM vs. WS	F
GO_BP	GO:1900048	Positive regulation of hemostasis	0.015764	S100a9/Thbs1	2	Up	WM vs. WS	F
GO_BP	GO:0030194	Positive regulation of blood coagulation	0.015764	S100a9/Thbs1	2	Up	WM vs. WS	F
GO_BP	GO:0018149	Peptide cross-linking	0.015764	Anxa1/Thbs1	2	Up	WM vs. WS	F
GO_BP	GO:0006026	Aminoglycan catabolic process	0.0166511	Chil3/Pglyrp1	2	Up	WM vs. WS	F
GO_BP	GO:0045672	Positive regulation of osteoclast differentiation	0.017199	Ccl5/Ccl3	2	Down	WM vs. WS	F
GO_BP	GO:0002486	Antigen processing and presentation of endogenous peptide antigen via MHC class I via ER pathway, TAP-independent	0.017199	H2-K1/H2-Q4	2	Down	WM vs. WS	F
GO_BP	GO:0002476	Antigen processing and presentation of endogenous peptide antigen via MHC class Ib	0.0178518	H2-K1/H2-Q4	2	Down	WM vs. WS	F
GO_BP	GO:0002484	Antigen processing and presentation of endogenous peptide antigen via MHC class I via ER pathway	0.0178518	H2-K1/H2-Q4	2	Down	WM vs. WS	F
GO_BP	GO:0050820	Positive regulation of coagulation	0.0183388	S100a9/Thbs1	2	Up	WM vs. WS	F
GO_BP	GO:1902042	Negative regulation of extrinsic apoptotic signaling pathway via death domain receptors	0.0191274	Hmgb2/Gpx1	2	Up	WM vs. WS	F
GO_BP	GO:0071634	Regulation of transforming growth factor beta production	0.0207865	Thbs1/Cd24a	2	Up	WM vs. WS	F
GO_BP	GO:2000108	Positive regulation of leukocyte apoptotic process	0.0207865	Anxa1/Cd24a	2	Up	WM vs. WS	F
GO_BP	GO:0043537	Negative regulation of blood vessel endothelial cell migration	0.0207865	Thbs1/Gadd45a	2	Up	WM vs. WS	F
GO_BP	GO:0002446	Neutrophil mediated immunity	0.0215474	Elane/Cd177	2	Up	WM vs. WS	F
GO_BP	GO:0034331	Cell junction maintenance	0.0215474	Prtn3/Cd177	2	Up	WM vs. WS	F
GO_MF	GO:0050699	WW domain binding	0.0222312	Shisa5/Trex1	2	Down	WM vs. WS	F
GO_BP	GO:0071604	Transforming growth factor beta production	0.0224661	Thbs1/Cd24a	2	Up	WM vs. WS	F
GO_BP	GO:0034142	Toll-like receptor 4 signaling pathway	0.0224661	Ltf/Cd14	2	Up	WM vs. WS	F
GO_BP	GO:0042092	Type 2 immune response	0.0234256	Rsad2/Tbx21	2	Down	WM vs. WS	F
GO_MF	GO:0070566	Adenylyltransferase activity	0.0235962	Oas2/Oas3	2	Down	WM vs. WS	F
GO_BP	GO:0002861	Regulation of inflammatory response to antigenic stimulus	0.0243228	Gpx1/Cd24a	2	Up	WM vs. WS	F
GO_BP	GO:0014002	Astrocyte development	0.0243228	S100a9/S100a8	2	Up	WM vs. WS	F
GO_BP	GO:0090049	Regulation of cell migration involved in sprouting angiogenesis	0.0252156	Anxa1/Thbs1	2	Up	WM vs. WS	F
GO_BP	GO:0070232	Regulation of T cell apoptotic process	0.026639	Ccl5/Serpinb9	2	Down	WM vs. WS	F
GO_BP	GO:0042771	Intrinsic apoptotic signaling pathway in response to DNA damage by p53 class mediator	0.026639	Shisa5/Ifi204	2	Down	WM vs. WS	F
GO_BP	GO:0001961	Positive regulation of cytokine-mediated signaling pathway	0.0285418	Irf7/Zbp1	2	Down	WM vs. WS	F
GO_MF	GO:0050840	Extracellular matrix binding	0.0293592	Tgfbi/Thbs1	2	Up	WM vs. WS	F
GO_BP	GO:0043403	Skeletal muscle tissue regeneration	0.0298343	Anxa1/Gpx1	2	Up	WM vs. WS	F
GO_BP	GO:0048246	Macrophage chemotaxis	0.0300762	Ccl5/Ccl3	2	Down	WM vs. WS	F
GO_BP	GO:0035458	Cellular response to interferon-beta	0.0300762	Ifi204/Trex1	2	Down	WM vs. WS	F
GO_BP	GO:0090199	Regulation of release of cytochrome c from mitochondria	0.0307964	Mmp9/Gpx1	2	Up	WM vs. WS	F
GO_BP	GO:0043277	Apoptotic cell clearance	0.0323398	Anxa1/Thbs1	2	Up	WM vs. WS	F
GO_BP	GO:0045646	Regulation of erythrocyte differentiation	0.0335082	Isg15/B2m	2	Down	WM vs. WS	F
GO_BP	GO:0070229	Negative regulation of lymphocyte apoptotic process	0.0335082	Ccl5/Serpinb9	2	Down	WM vs. WS	F
GO_BP	GO:0060760	Positive regulation of response to cytokine stimulus	0.034607	Irf7/Zbp1	2	Down	WM vs. WS	F
GO_BP	GO:0018198	Peptidyl-cysteine modification	0.0356595	S100a9/S100a8	2	Up	WM vs. WS	F
GO_BP	GO:0032731	Positive regulation of interleukin-1 beta production	0.0357151	Ifi204/Ccl3	2	Down	WM vs. WS	F
GO_MF	GO:0004869	Cysteine-type endopeptidase inhibitor activity	0.0362347	Ngp/Ltf	2	Up	WM vs. WS	F
GO_BP	GO:0001960	Negative regulation of cytokine-mediated signaling pathway	0.0366037	Trex1/Adar	2	Down	WM vs. WS	F
GO_BP	GO:0048247	Lymphocyte chemotaxis	0.0366037	Ccl5/Ccl3	2	Down	WM vs. WS	F
GO_BP	GO:0031663	Lipopolysaccharide-mediated signaling pathway	0.0366411	Ltf/Cd14	2	Up	WM vs. WS	F
GO_MF	GO:0005518	Collagen binding	0.0372528	Tgfbi/Thbs1	2	Up	WM vs. WS	F
GO_BP	GO:0032481	Positive regulation of type I interferon production	0.0376252	Hmgb2/Cd14	2	Up	WM vs. WS	F
GO_BP	GO:0010596	Negative regulation of endothelial cell migration	0.0386117	Thbs1/Gadd45a	2	Up	WM vs. WS	F
GO_BP	GO:0002720	Positive regulation of cytokine production involved in immune response	0.0390936	B2m/Rsad2	2	Down	WM vs. WS	F
GO_MF	GO:0008009	Chemokine activity	0.0391542	Ccl5/Ccl3	2	Down	WM vs. WS	F
GO_BP	GO:0010823	Negative regulation of mitochondrion organization	0.0396003	Gpx1/Ier3	2	Up	WM vs. WS	F
GO_BP	GO:0046456	Icosanoid biosynthetic process	0.0396003	Anxa1/Alox5ap	2	Up	WM vs. WS	F
GO_BP	GO:0006826	Iron ion transport	0.0403679	Ltf/Lcn2	2	Up	WM vs. WS	F
GO_BP	GO:0002042	Cell migration involved in sprouting angiogenesis	0.0403679	Anxa1/Thbs1	2	Up	WM vs. WS	F
GO_BP	GO:0060761	Negative regulation of response to cytokine stimulus	0.041388	Trex1/Adar	2	Down	WM vs. WS	F
GO_BP	GO:0002548	Monocyte chemotaxis	0.041388	Ccl5/Ccl3	2	Down	WM vs. WS	F
GO_BP	GO:0045620	Negative regulation of lymphocyte differentiation	0.0415835	Anxa1/Pglyrp1	2	Up	WM vs. WS	F
GO_BP	GO:0043536	Positive regulation of blood vessel endothelial cell migration	0.0425776	Anxa1/Thbs1	2	Up	WM vs. WS	F
GO_BP	GO:0006749	Glutathione metabolic process	0.0425776	Gpx1/Gsr	2	Up	WM vs. WS	F
GO_BP	GO:0001836	Release of cytochrome c from mitochondria	0.0448076	Mmp9/Gpx1	2	Up	WM vs. WS	F
GO_BP	GO:0070231	T cell apoptotic process	0.0448881	Ccl5/Serpinb9	2	Down	WM vs. WS	F
GO_BP	GO:1905517	Macrophage migration	0.0448881	Ccl5/Ccl3	2	Down	WM vs. WS	F
GO_BP	GO:0070098	Chemokine-mediated signaling pathway	0.0448881	Ccl5/Ccl3	2	Down	WM vs. WS	F
GO_CC	GO:0031985	Golgi cisterna	0.0458453	H2-K1/H2-Q4	2	Down	WM vs. WS	F
GO_BP	GO:0032732	Positive regulation of interleukin-1 production	0.0458875	Ifi204/Ccl3	2	Down	WM vs. WS	F
GO_BP	GO:2001238	Positive regulation of extrinsic apoptotic signaling pathway	0.0460512	G0s2/Thbs1	2	Up	WM vs. WS	F
GO_MF	GO:0030295	Protein kinase activator activity	0.0489475	Ltf/Cd24a	2	Up	WM vs. WS	F
KEGG	mmu04622	RIG-I-like receptor signaling pathway	0.0564769	Isg15/Irf7	2	Down	WM vs. WS	F
KEGG	mmu05416	Viral myocarditis	0.0736615	H2-K1/H2-Q4	2	Down	WM vs. WS	F
KEGG	mmu04658	Th1 and Th2 cell differentiation	0.0736615	Tbx21/Il2rb	2	Down	WM vs. WS	F
KEGG	mmu05323	Rheumatoid arthritis	0.0736615	Ccl5/Ccl3	2	Down	WM vs. WS	F
KEGG	mmu05142	Chagas disease	0.0880035	Ccl5/Ccl3	2	Down	WM vs. WS	F
KEGG	mmu04659	Th17 cell differentiation	0.0881587	Tbx21/Il2rb	2	Down	WM vs. WS	F
KEGG	mmu05219	Bladder cancer	0.0944155	Thbs1/Mmp9	2	Up	WM vs. WS	F
GO_CC	GO:0005840	Ribosome	5.75423e-46	Rplp0/Rpl19/Uba52/Rpl13/Rps3/Rpl32/Rpl4/Rps11/Rps16/Rpl18/Rpl15/Rpl10/Rpl21/Rpl17/Rps23/Rpl10a/Rpl6/Rps19/Rpl14/Rpl27a/Rpl35/Rps2/Eif3h/Rps6/Rpl8/Rps25/Rps4x/Mrpl54/Rpl26/Rps15/Rps18/Rpl23a/Aurkaip1/Mrpl27/Mrpl20/Mrpl24/Mrpl34/Mrpl40/Mrps7/Rpl37rt/Rps5/Mrpl42/Mrpl18/Mrpl4/Mrpl23/Rpl7/Mrps14/Mrps23/Mrpl36/Mrps34/Mrps12/Mrpl30/Mrpl57/Mrpl51/Rpl13a/Isg15	56	Up	DM vs. WM	F
GO_CC	GO:0044391	Ribosomal subunit	5.75423e-46	Rplp0/Rpl19/Uba52/Rpl13/Rps3/Rpl32/Rpl4/Rps11/Rps16/Rpl18/Rpl15/Rpl10/Rpl21/Rpl17/Rps23/Rpl10a/Rpl6/Rps19/Rpl14/Rpl27a/Rpl35/Rps2/Rps6/Rpl8/Rps25/Rps4x/Mrpl54/Rpl26/Rps15/Rps18/Rpl23a/Mrpl27/Mrpl20/Mrpl24/Mrpl34/Mrpl40/Mrps7/Rps5/Mrpl42/Mrpl18/Mrpl4/Mrpl23/Rpl7/Mrps14/Mrps23/Mrpl36/Mrps34/Mrps12/Mrpl30/Mrpl57/Mrpl51/Rpl13a/Isg15	53	Up	DM vs. WM	F
KEGG	mmu05022	Pathways of neurodegeneration - multiple diseases	1.93223e-18	Uba52/Ubb/Cox8a/Ndufs8/Psmb2/Cox5b/Cycs/Ndufa12/Atp5b/Atp5g1/Atp5d/Cyc1/Ndufs4/Park7/Slc25a5/Uqcr10/Map1lc3b/Cox6b1/Ndufa1/Sdhb/Ndufb5/Csnk2b/Slc25a4/Ndufs3/Hsd17b10/Psmb7/Eif2s1/Psmc2/Map1lc3a/Ndufv2/Uqcrc1/Psma5/Psma3/Psmb1/Uqcrfs1/Xbp1/Cacna1s/Tuba1a/Ube2l3/Cox7b/Dctn3/Ndufa13/Psmb3/Psmd7/Ndufa11/Ndufb9/Psmb5/Ndufs2/Uqcrb/Uqcrq/Psmb6/Ndufb11/Ndufa4	53	Up	DM vs. WM	F
GO_CC	GO:0098798	Mitochondrial protein complex	8.74083e-38	Chchd10/Ndufs8/Dnajc15/Ndufa12/Atp5b/Grpel1/Timm23/Tomm22/Atp5g1/Mrpl54/Atp5d/Timm17b/Cyc1/Ndufs4/Mrpl27/Uqcr10/Ndufa1/Mrpl20/Sdhb/Ndufb5/Mrpl24/Mrpl34/Mrpl40/Mrps7/Ndufs3/Hsd17b10/Mrpl42/Ndufv2/Mrpl18/Mrpl4/Uqcrc1/Timm17a/Mrpl23/Uqcrfs1/Mrps14/Mrps23/Mrpl36/Mrps34/Mrps12/Ndufa13/Mrpl30/Mrpl57/Ndufa11/Mrpl51/Phb/Ndufb9/Ndufs2/Smdt1/Uqcrb/Uqcrq/Ndufb11/Ndufa4	52	Up	DM vs. WM	F
GO_MF	GO:0003735	Structural constituent of ribosome	2.74149e-47	Rplp0/Rpl19/Rpl13/Rps3/Rpl32/Rpl4/Rps11/Rps16/Rpl18/Rpl15/Rpl10/Rpl21/Rpl17/Rps23/Rpl10a/Rpl6/Rps19/Rpl14/Rpl27a/Rpl35/Rps2/Rps6/Rpl8/Rps25/Rps4x/Mrpl54/Rpl26/Rps15/Rps18/Rpl23a/Mrpl27/Mrpl20/Mrpl24/Mrpl34/Mrps7/Rpl37rt/Rps5/Mrpl18/Mrpl4/Mrpl23/Rpl7/Mrps14/Mrps23/Mrpl36/Mrps34/Mrps12/Mrpl30/Mrpl57/Mrpl51/Rpl13a	50	Up	DM vs. WM	F
KEGG	mmu03010	Ribosome	9.10274e-36	Rplp0/Rpl19/Uba52/Rpl13/Rps3/Rpl32/Rpl4/Rps11/Rps16/Rpl18/Rpl31-ps12/Rpl15/Rpl10/Rpl34-ps1/Rpl21/Rpl17/Rps23/Rpl10a/Rpl6/Rps27rt/Rps19/Rpl14/Rpl27a/Rpl35/Rps2/Rpl36al/Rps6/Rpl8/Rps25/Rps4x/Rpl26/Rps15/Rps18/Rpl23a/Mrpl27/Mrpl20/Mrpl24/Mrpl34/Mrps7/Rpl37rt/Rps5/Mrpl18/Mrpl4/Mrpl23/Rpl7/Mrps14/Mrpl36/Mrps12/Mrpl30/Rpl13a	50	Up	DM vs. WM	F
KEGG	mmu05010	Alzheimer disease	3.00177e-19	Cox8a/Apoe/Ndufs8/Psmb2/Cox5b/Cycs/Ndufa12/Psenen/Atp5b/Atp5g1/Atp5d/Cyc1/Ndufs4/Gapdh/Slc25a5/Uqcr10/Cox6b1/Ndufa1/Sdhb/Ndufb5/Csnk2b/Slc25a4/Ndufs3/Hsd17b10/Psmb7/Eif2s1/Psmc2/Ndufv2/Uqcrc1/Psma5/Psma3/Psmb1/Uqcrfs1/Xbp1/Cacna1s/Tuba1a/Cox7b/Ndufa13/Psmb3/Psmd7/Ndufa11/Ndufb9/Psmb5/Ndufs2/Uqcrb/Uqcrq/Psmb6/Ndufb11/Ndufa4	49	Up	DM vs. WM	F
KEGG	mmu05012	Parkinson disease	2.98292e-25	Uba52/Ubb/Cox8a/Ndufs8/Psmb2/Cox5b/Cycs/Ndufa12/Atp5b/Atp5g1/Atp5d/Cyc1/Ndufs4/Gnas/Park7/Slc25a5/Uqcr10/Cox6b1/Ndufa1/Sdhb/Ndufb5/Slc25a4/Ndufs3/Psmb7/Eif2s1/Psmc2/Ndufv2/Uqcrc1/Psma5/Psma3/Psmb1/Uqcrfs1/Xbp1/Tuba1a/Ube2l3/Cox7b/Ndufa13/Psmb3/Psmd7/Ndufa11/Ndufb9/Psmb5/Ndufs2/Uqcrb/Uqcrq/Psmb6/Ndufb11/Ndufa4	48	Up	DM vs. WM	F
KEGG	mmu05020	Prion disease	4.03647e-25	Ccl5/Cox8a/Ndufs8/Psmb2/Cox5b/Cycs/Ndufa12/Atp5b/Atp5g1/Rac2/Atp5d/Cyc1/Ndufs4/Slc25a5/Uqcr10/Cox6b1/Ndufa1/Sdhb/Ndufb5/Csnk2b/Slc25a4/Ndufs3/Psmb7/Eif2s1/Psmc2/Ndufv2/Uqcrc1/Psma5/Psma3/Psmb1/Uqcrfs1/Creb3/Cacna1s/Tuba1a/Cox7b/Ndufa13/Psmb3/Psmd7/Ndufa11/Ndufb9/Psmb5/Ndufs2/Uqcrb/Uqcrq/Psmb6/Ndufb11/Cyba/Ndufa4	48	Up	DM vs. WM	F
GO_CC	GO:0019866	Organelle inner membrane	2.40145e-21	Rps3/Chchd10/Cox8a/Ndufs8/Cox5b/Dnajc15/Ndufa12/Atp5b/Grpel1/Timm23/Tomm22/Atp5g1/Atp5d/Timm17b/Cyc1/Ndufs4/Slc25a5/Uqcr10/Cox6b1/Ndufa1/Sdhb/Ndufb5/Higd2a/Slc25a4/Ndufs3/Timm8b/Hsd17b10/Ndufv2/Uqcrc1/Timm17a/Uqcrfs1/Emd/Cox7b/Mpc2/Ndufa13/Ndufa11/Uqcc2/Mpc1/Phb/Mdh2/Ndufb9/Ndufs2/Smdt1/Uqcrb/Uqcrq/Ndufb11/Lgals3/Ndufa4	48	Up	DM vs. WM	F
GO_CC	GO:0005743	Mitochondrial inner membrane	3.20235e-22	Rps3/Chchd10/Cox8a/Ndufs8/Cox5b/Dnajc15/Ndufa12/Atp5b/Grpel1/Timm23/Tomm22/Atp5g1/Atp5d/Timm17b/Cyc1/Ndufs4/Slc25a5/Uqcr10/Cox6b1/Ndufa1/Sdhb/Ndufb5/Higd2a/Slc25a4/Ndufs3/Timm8b/Hsd17b10/Ndufv2/Uqcrc1/Timm17a/Uqcrfs1/Cox7b/Mpc2/Ndufa13/Ndufa11/Uqcc2/Mpc1/Phb/Mdh2/Ndufb9/Ndufs2/Smdt1/Uqcrb/Uqcrq/Ndufb11/Lgals3/Ndufa4	47	Up	DM vs. WM	F
KEGG	mmu05016	Huntington disease	4.08836e-20	Cox8a/Ndufs8/Psmb2/Cox5b/Cycs/Ndufa12/Atp5b/Atp5g1/Atp5d/Cyc1/Ndufs4/Slc25a5/Uqcr10/Cox6b1/Ndufa1/Sdhb/Ndufb5/Slc25a4/Ndufs3/Psmb7/Psmc2/Ndufv2/Uqcrc1/Psma5/Psma3/Psmb1/Uqcrfs1/Creb3/Tuba1a/Cox7b/Dctn3/Ndufa13/Polr2j/Psmb3/Psmd7/Ap2m1/Ndufa11/Ndufb9/Psmb5/Ndufs2/Uqcrb/Uqcrq/Psmb6/Ndufb11/Ndufa4	45	Up	DM vs. WM	F
KEGG	mmu05014	Amyotrophic lateral sclerosis	5.91003e-17	Chchd10/Cox8a/Ndufs8/Psmb2/Cox5b/Cycs/Ndufa12/Atp5b/Atp5g1/Atp5d/Cyc1/Ndufs4/Uqcr10/Map1lc3b/Cox6b1/Ndufa1/Sdhb/Ndufb5/Ndufs3/Psmb7/Eif2s1/Psmc2/Map1lc3a/Ndufv2/Uqcrc1/Psma5/Psma3/Psmb1/Uqcrfs1/Xbp1/Tuba1a/Cox7b/Dctn3/Ndufa13/Psmb3/Psmd7/Ndufa11/Ndufb9/Psmb5/Ndufs2/Uqcrb/Uqcrq/Psmb6/Ndufb11/Ndufa4	45	Up	DM vs. WM	F
KEGG	mmu05171	Coronavirus disease - COVID-19	3.00177e-19	Rplp0/Rpl19/Uba52/Rpl13/Rps3/Rpl32/Rpl4/Rps11/Rps16/Rpl18/Rpl31-ps12/Rpl15/Rpl10/Rpl34-ps1/Rpl21/Rpl17/Rps23/Rpl10a/Rpl6/Rps27rt/Rps19/Rpl14/Rpl27a/Rpl35/Rps2/Rpl36al/Rps6/Rpl8/Rps25/Rps4x/Rpl26/Rps15/Rps18/Rpl23a/Nfkbib/Rpl37rt/Rps5/Rpl7/Rpl13a/Isg15	40	Up	DM vs. WM	F
GO_CC	GO:0015934	Large ribosomal subunit	4.40335e-31	Rplp0/Rpl19/Uba52/Rpl13/Rpl32/Rpl4/Rpl18/Rpl15/Rpl10/Rpl21/Rpl17/Rpl10a/Rpl6/Rpl14/Rpl27a/Rpl35/Rpl8/Mrpl54/Rpl26/Rpl23a/Mrpl27/Mrpl20/Mrpl24/Mrpl34/Mrpl40/Mrpl42/Mrpl18/Mrpl4/Mrpl23/Rpl7/Mrpl36/Mrpl30/Mrpl57/Mrpl51/Rpl13a	35	Up	DM vs. WM	F
KEGG	mmu05415	Diabetic cardiomyopathy	3.11416e-17	Cox8a/Ndufs8/Cox5b/Ndufa12/Atp5b/Ppp1ca/Atp5g1/Rac2/Atp5d/Cyc1/Ndufs4/Gapdh/Slc25a5/Uqcr10/Cox6b1/Ndufa1/Sdhb/Ndufb5/Slc25a4/Ndufs3/Ndufv2/Uqcrc1/Uqcrfs1/Cox7b/Mpc2/Ndufa13/Ndufa11/Mpc1/Ndufb9/Ndufs2/Uqcrb/Uqcrq/Ndufb11/Cyba/Ndufa4	35	Up	DM vs. WM	F
GO_CC	GO:0022626	Cytosolic ribosome	4.40335e-31	Rplp0/Rpl19/Uba52/Rpl13/Rps3/Rpl32/Rpl4/Rps11/Rps16/Rpl18/Rpl15/Rpl10/Rpl21/Rpl17/Rps23/Rpl10a/Rpl6/Rps19/Rpl14/Rpl27a/Rpl35/Rps2/Rps6/Rpl8/Rps25/Rps4x/Rpl26/Rps15/Rps18/Rpl23a/Rps5/Rpl7/Rpl13a/Isg15	34	Up	DM vs. WM	F
GO_BP	GO:0007005	Mitochondrion organization	4.31763e-10	Chchd10/Ndufs8/Dnajc15/Grpel1/Timm23/Prelid1/Tomm22/Atp5d/Timm17b/Ndufs4/Fundc2/Park7/Sfn/Slc25a5/Uqcr10/Map1lc3b/Cdc37/Ndufa1/Ndufb5/Higd2a/Slc25a4/Hsd17b10/Map1lc3a/Pycard/Timm17a/Aip/Ndufa13/Jtb/Ndufa11/Uqcc2/Phb/Ndufb9/Uqcrb/Ndufb11	34	Up	DM vs. WM	F
GO_BP	GO:0006091	Generation of precursor metabolites and energy	8.45716e-11	Chchd10/Ndufs8/Cox5b/Dnajc15/Cycs/Ndufa12/Atp5b/Ppp1ca/Prelid1/Atp5d/Cyc1/Ndufs4/Gnas/Aldoa/Gapdh/Park7/Pgls/Uqcr10/Sdhb/Eif6/Eno1/a/Ndufv2/Uqcrc1/Idh3g/Uqcrfs1/Uqcc2/Mdh2/Ndufb9/Ndufs2/Uqcrb/Uqcrq	32	Up	DM vs. WM	F
GO_CC	GO:0098800	Inner mitochondrial membrane protein complex	4.78868e-25	Chchd10/Ndufs8/Dnajc15/Ndufa12/Atp5b/Grpel1/Timm23/Atp5g1/Atp5d/Timm17b/Cyc1/Ndufs4/Uqcr10/Ndufa1/Sdhb/Ndufb5/Ndufs3/Ndufv2/Uqcrc1/Timm17a/Uqcrfs1/Ndufa13/Ndufa11/Phb/Ndufb9/Ndufs2/Smdt1/Uqcrb/Uqcrq/Ndufb11/Ndufa4	31	Up	DM vs. WM	F
KEGG	mmu05208	Chemical carcinogenesis - reactive oxygen species	3.71798e-13	Cox8a/Ndufs8/Cox5b/Ndufa12/Atp5b/Atp5g1/Atp5d/Cyc1/Ndufs4/Slc25a5/Uqcr10/Cox6b1/Ndufa1/Sdhb/Akr1a1/Ndufb5/Slc25a4/Ndufs3/Ndufv2/Uqcrc1/Uqcrfs1/Cox7b/Ndufa13/Ndufa11/Ndufb9/Ndufs2/Uqcrb/Uqcrq/Ndufb11/Cyba/Ndufa4	31	Up	DM vs. WM	F
KEGG	mmu04714	Thermogenesis	1.04518e-12	Cox8a/Ndufs8/Cox5b/Ndufa12/Atp5b/Rps6/Atp5g1/Atp5d/Cyc1/Ndufs4/Gnas/Uqcr10/Cox6b1/Ndufa1/Sdhb/Ndufb5/Ndufs3/Ndufv2/Uqcrc1/Rheb/Uqcrfs1/Creb3/Cox7b/Ndufa13/Ndufa11/Ndufb9/Ndufs2/Uqcrb/Uqcrq/Ndufb11/Ndufa4	31	Up	DM vs. WM	F
GO_CC	GO:0005759	Mitochondrial matrix	1.10989e-14	Rps3/Dnajc15/Atp5b/Grpel1/Mrpl54/Park7/Slc25a5/Mrpl27/Fdps/Mrpl20/Mrpl24/Mrpl34/Mrpl40/Mrps7/Hsd17b10/Mrpl42/Mrpl18/Mrpl4/Mrpl23/Glrx2/Mrps14/Mrps23/Mrpl36/Mrps34/Mrps12/Mrpl30/Mrpl57/Uqcc2/Mrpl51/Mdh2	30	Up	DM vs. WM	F
KEGG	mmu00190	Oxidative phosphorylation	2.55874e-17	Cox8a/Ndufs8/Cox5b/Cycs/Ndufa12/Atp5b/Atp5g1/Atp5d/Cyc1/Ndufs4/Uqcr10/Cox6b1/Ndufa1/Sdhb/Ndufb5/Ndufs3/Ndufv2/Uqcrc1/Uqcrfs1/Cox7b/Atp6v1f/Ndufa13/Ndufa11/Ndufb9/Ndufs2/Uqcrb/Uqcrq/Ndufb11/Ndufa4	29	Up	DM vs. WM	F
GO_CC	GO:0031300	Intrinsic component of organelle membrane	4.09106e-09	Chchd10/B2m/H2-D1/Timm23/Ergic3/Sys1/Yif1b/Slc35b1/Timm17b/Fundc2/Emc4/H2-Q4/Rer1/Rab2a/Aup1/Itm2b/Yif1a/Rab4b/Saraf/H2-T23/Timm17a/Creb3/Xbp1/Mpc2/Emc7/Mpc1/Smdt1/Derl3	28	Up	DM vs. WM	F
KEGG	mmu04932	Non-alcoholic fatty liver disease	1.00012e-13	Cox8a/Ndufs8/Cox5b/Cycs/Ndufa12/Cyc1/Ndufs4/Uqcr10/Cox6b1/Ndufa1/Sdhb/Ndufb5/Ndufs3/Eif2s1/Ndufv2/Uqcrc1/Uqcrfs1/Xbp1/Cox7b/Ndufa13/Ndufa11/Ndufb9/Ndufs2/Uqcrb/Uqcrq/Ndufb11/Ndufa4	27	Up	DM vs. WM	F
GO_BP	GO:0022613	Ribonucleoprotein complex biogenesis	2.02776e-07	Rplp0/Rps16/Rpl10/Rpl10a/Rpl6/Rps19/Rpl14/Rpl35/Rps2/Rps6/Rps25/Rpl26/Rps15/Rpl23a/Isg20/Mrpl20/Eif6/Mrps7/Rps5/Rpl7/Snrpd2/Mrpl36/Gemin7/Pop5/Nop10/Rpl13a/Lsm4	27	Up	DM vs. WM	F
GO_CC	GO:0031301	Integral component of organelle membrane	1.17959e-08	Chchd10/B2m/H2-D1/Timm23/Ergic3/Sys1/Yif1b/Slc35b1/Timm17b/Fundc2/Emc4/H2-Q4/Rer1/Aup1/Itm2b/Yif1a/Saraf/H2-T23/Timm17a/Creb3/Xbp1/Mpc2/Emc7/Mpc1/Smdt1/Derl3	26	Up	DM vs. WM	F
GO_BP	GO:0010498	Proteasomal protein catabolic process	3.76956e-05	Ubb/Apoe/Psmb2/Os9/Sdf2l1/Park7/Commd1/Sumo1/Edem2/Psmb7/Aup1/Psma5/Psma3/Psmb1/Xbp1/Ube2a/Psmb3/Psmb8/Psmd7/Ubxn4/Psmb5/Rbx1/Sumo2/Psmb6/Derl3	25	Up	DM vs. WM	F
GO_BP	GO:0046034	ATP metabolic process	1.92559e-09	Chchd10/Ndufs8/Cox5b/Dnajc15/Cycs/Ndufa12/Atp5b/Atp5g1/Atp5d/Cyc1/Aldoa/Gapdh/Park7/Uqcr10/Eif6/Eno1/Ndufv2/Uqcrc1/Uqcrfs1/Uqcc2/Ndufb9/Ndufs2/Uqcrb/Uqcrq	24	Up	DM vs. WM	F
GO_CC	GO:0098803	Respiratory chain complex	1.93389e-20	Cox8a/Ndufs8/Ndufa12/Cyc1/Ndufs4/Uqcr10/Cox6b1/Ndufa1/Sdhb/Ndufb5/Ndufs3/Ndufv2/Uqcrc1/Uqcrfs1/Cox7b/Ndufa13/Ndufa11/Ndufb9/Ndufs2/Uqcrb/Uqcrq/Ndufb11/Ndufa4	23	Up	DM vs. WM	F
GO_CC	GO:0070469	Respirasome	2.19281e-19	Cox8a/Ndufs8/Ndufa12/Cyc1/Ndufs4/Uqcr10/Cox6b1/Ndufa1/Sdhb/Ndufb5/Ndufs3/Ndufv2/Uqcrc1/Uqcrfs1/Cox7b/Ndufa13/Ndufa11/Ndufb9/Ndufs2/Uqcrb/Uqcrq/Ndufb11/Ndufa4	23	Up	DM vs. WM	F
GO_BP	GO:0015980	Energy derivation by oxidation of organic compounds	7.74455e-09	Ndufs8/Cox5b/Dnajc15/Cycs/Ndufa12/Ppp1ca/Prelid1/Atp5d/Cyc1/Ndufs4/Gnas/Park7/Uqcr10/Sdhb/Ndufv2/Uqcrc1/Idh3g/Uqcrfs1/Mdh2/Ndufb9/Ndufs2/Uqcrb/Uqcrq	23	Up	DM vs. WM	F
GO_BP	GO:0042254	Ribosome biogenesis	1.88825e-07	Rplp0/Rps16/Rpl10/Rpl10a/Rpl6/Rps19/Rpl14/Rpl35/Rps2/Rps6/Rps25/Rpl26/Rps15/Rpl23a/Isg20/Mrpl20/Eif6/Mrps7/Rps5/Rpl7/Mrpl36/Pop5/Nop10	23	Up	DM vs. WM	F
GO_CC	GO:0000323	Lytic vacuole	3.70144e-05	Ftl1/Cd74/Rnaset2b/Rnaset2a/Apoe/Fth1/Acp5/Srgn/Glmp/Map1lc3b/Rnase6/H2-Eb1/Lamtor5/Map1lc3a/Fuca1/Pon2/Atraid/Gzmb/Ctsz/Ifi30/Cst3/Tmem59/H2-Aa	23	Up	DM vs. WM	F
GO_CC	GO:0005764	Lysosome	3.70144e-05	Ftl1/Cd74/Rnaset2b/Rnaset2a/Apoe/Fth1/Acp5/Srgn/Glmp/Map1lc3b/Rnase6/H2-Eb1/Lamtor5/Map1lc3a/Fuca1/Pon2/Atraid/Gzmb/Ctsz/Ifi30/Cst3/Tmem59/H2-Aa	23	Up	DM vs. WM	F
GO_CC	GO:0022625	Cytosolic large ribosomal subunit	2.7266e-20	Rplp0/Rpl19/Uba52/Rpl13/Rpl32/Rpl4/Rpl18/Rpl15/Rpl10/Rpl21/Rpl17/Rpl10a/Rpl6/Rpl14/Rpl27a/Rpl35/Rpl8/Rpl26/Rpl23a/Rpl7/Rpl13a	21	Up	DM vs. WM	F
GO_CC	GO:0005746	Mitochondrial respirasome	3.27248e-18	Ndufs8/Ndufa12/Cyc1/Ndufs4/Uqcr10/Ndufa1/Sdhb/Ndufb5/Ndufs3/Ndufv2/Uqcrc1/Uqcrfs1/Cox7b/Ndufa13/Ndufa11/Ndufb9/Ndufs2/Uqcrb/Uqcrq/Ndufb11/Ndufa4	21	Up	DM vs. WM	F
GO_CC	GO:1990204	Oxidoreductase complex	4.41055e-15	Ndufs8/Ndufa12/Cyc1/Ndufs4/Uqcr10/Ndufa1/Sdhb/Ndufb5/Ndufs3/Ndufv2/Uqcrc1/Uqcrfs1/Ndufa13/Ndufa11/Ndufb9/Ndufs2/Uqcrb/Uqcrq/Ndufb11/Cyba/Ndufa4	21	Up	DM vs. WM	F
GO_BP	GO:0045333	Cellular respiration	8.45716e-11	Ndufs8/Cox5b/Dnajc15/Cycs/Ndufa12/Prelid1/Atp5d/Cyc1/Ndufs4/Park7/Uqcr10/Sdhb/Ndufv2/Uqcrc1/Idh3g/Uqcrfs1/Mdh2/Ndufb9/Ndufs2/Uqcrb/Uqcrq	21	Up	DM vs. WM	F
GO_BP	GO:0043161	Proteasome-mediated ubiquitin-dependent protein catabolic process	0.000346626	Psmb2/Os9/Park7/Commd1/Sumo1/Edem2/Psmb7/Aup1/Psma5/Psma3/Psmb1/Ube2a/Psmb3/Psmb8/Psmd7/Ubxn4/Psmb5/Rbx1/Sumo2/Psmb6/Derl3	21	Up	DM vs. WM	F
GO_CC	GO:0015935	Small ribosomal subunit	5.03109e-17	Uba52/Rps3/Rps11/Rps16/Rps23/Rps19/Rps2/Rps6/Rps25/Rps4x/Rps15/Rps18/Mrps7/Rps5/Mrpl42/Mrps14/Mrps23/Mrps34/Mrps12/Isg15	20	Up	DM vs. WM	F
GO_MF	GO:0003729	MRNA binding	1.69977e-10	Ddx5/Snrnp70/Eif4g2/Pcbp2/Pabpc1/Hnrnpk/Hnrnpa0/Ddx6/Srsf3/Hnrnpm/Pcbp1/Zfp36/Rps14/Fus/Eif2s2/Celf2/Pabpc4/Hnrnpa2b1/Ptbp3/Zfp36l1	20	Down	DM vs. WM	F
GO_BP	GO:0042176	Regulation of protein catabolic process	0.000708705	Ubb/Apoe/Os9/Park7/Snx3/Commd1/Sumo1/Edem2/Vps28/Cd81/Atraid/Pin1/Nrd1/Xbp1/Ndufa13/Uqcc2/Cst3/Phb/Sumo2/Derl3	20	Up	DM vs. WM	F
GO_BP	GO:0002697	Regulation of immune effector process	0.00244693	Ccl5/Cd74/Apobec3/B2m/Rps19/Mzb1/Cd47/H2-D1/Rac2/H2-M3/H2-Q4/Xcl1/Pycard/Cd81/H2-T23/Creb3/Xbp1/Vpreb3/Phb/Lgals3	20	Up	DM vs. WM	F
GO_BP	GO:0001819	Positive regulation of cytokine production	0.00292123	Ccl5/Rps3/Cd74/B2m/H2-M3/Gapdh/Park7/Rgcc/Lamtor5/Xcl1/Cd3e/Ddt/Pycard/Cd81/Crlf2/H2-T23/Xbp1/Phb/Cd2/Cyba	20	Up	DM vs. WM	F
GO_CC	GO:0000313	Organellar ribosome	2.20762e-14	Mrpl54/Mrpl27/Mrpl20/Mrpl24/Mrpl34/Mrpl40/Mrps7/Mrpl42/Mrpl18/Mrpl4/Mrpl23/Mrps14/Mrps23/Mrpl36/Mrps34/Mrps12/Mrpl30/Mrpl57/Mrpl51	19	Up	DM vs. WM	F
GO_CC	GO:0005761	Mitochondrial ribosome	2.20762e-14	Mrpl54/Mrpl27/Mrpl20/Mrpl24/Mrpl34/Mrpl40/Mrps7/Mrpl42/Mrpl18/Mrpl4/Mrpl23/Mrps14/Mrps23/Mrpl36/Mrps34/Mrps12/Mrpl30/Mrpl57/Mrpl51	19	Up	DM vs. WM	F
GO_BP	GO:0006119	Oxidative phosphorylation	1.76017e-11	Chchd10/Ndufs8/Cox5b/Dnajc15/Cycs/Ndufa12/Atp5b/Atp5d/Cyc1/Park7/Uqcr10/Ndufv2/Uqcrc1/Uqcrfs1/Uqcc2/Ndufb9/Ndufs2/Uqcrb/Uqcrq	19	Up	DM vs. WM	F
GO_CC	GO:0043209	Myelin sheath	5.1759e-08	Uba52/Ubb/Nme2/Cox5b/Cycs/Atp5b/Aldoa/Gapdh/Slc25a5/Eno1/Slc25a4/Ndufs3/Ndufv2/Uqcrc1/Uqcrfs1/Tuba1a/Ppia/Phb/Mdh2	19	Up	DM vs. WM	F
GO_BP	GO:0030099	Myeloid cell differentiation	1.04538e-07	Fos/Hmgb2/Cebpb/Junb/Klf2/Hbb-b1/Lbr/Zfp36/Rps14/Prtn3/Ikzf1/Csf3r/Pabpc4/Ptbp3/Ptpn6/Zfp36l1/Ep300/Ets1/Cd300lf	19	Down	DM vs. WM	F
GO_BP	GO:0006839	Mitochondrial transport	1.88825e-07	Chchd10/Cox5b/Dnajc15/Atp5b/Grpel1/Timm23/Tomm22/Atp5d/Timm17b/Cyc1/Slc25a5/Slc25a4/Mrpl18/Timm17a/Mpc2/Aip/Ndufa13/Mpc1/Smdt1	19	Up	DM vs. WM	F
GO_MF	GO:0031625	Ubiquitin protein ligase binding	6.03697e-05	Uba52/Ubb/H2-Ab1/Slc25a5/Map1lc3b/Sumo1/Aup1/Map1lc3a/Uqcrc1/Psma3/Srprb/Bag1/Xbp1/Nedd8/Ube2l3/Ube2a/Ndufs2/Sumo2/Isg15	19	Up	DM vs. WM	F
GO_MF	GO:0044389	Ubiquitin-like protein ligase binding	0.000126456	Uba52/Ubb/H2-Ab1/Slc25a5/Map1lc3b/Sumo1/Aup1/Map1lc3a/Uqcrc1/Psma3/Srprb/Bag1/Xbp1/Nedd8/Ube2l3/Ube2a/Ndufs2/Sumo2/Isg15	19	Up	DM vs. WM	F
GO_BP	GO:0050863	Regulation of T cell activation	0.000156588	Ccl5/Rps3/Cd74/Lgals1/Cd47/Prelid1/H2-Ab1/Rac2/H2-M3/Lat/Xcl1/Cd3e/Pycard/Cd81/H2-T23/Lck/Xbp1/H2-Aa/Lgals3	19	Up	DM vs. WM	F
GO_BP	GO:0051235	Maintenance of location	0.000499697	Ftl1/Chchd10/Apoe/Fth1/Os9/Srgn/Park7/Nfkbib/Tmsb10/Rer1/Xcl1/Aup1/Sri/Lck/Creb3/Lime1/Kdelr2/Cyba	18	Up	DM vs. WM	F
KEGG	mmu05169	Epstein-Barr virus infection	0.000525881	B2m/H2-D1/Cycs/H2-Ab1/H2-M3/Nfkbib/H2-Q4/H2-Eb1/Cd3e/Gadd45b/Psmc2/Cd3d/H2-T23/Psmd7/Cd3g/H2-Aa/Isg15/Vim	18	Up	DM vs. WM	F
GO_BP	GO:0007159	Leukocyte cell-cell adhesion	0.00126761	Ccl5/Rps3/Cd74/Lgals1/Cd47/H2-Ab1/Rac2/H2-M3/Xcl1/Cd3e/Pycard/Cd81/H2-T23/Lck/Xbp1/Itgb7/H2-Aa/Lgals3	18	Up	DM vs. WM	F
GO_BP	GO:0030098	Lymphocyte differentiation	0.00547167	Cd74/Lgals1/B2m/Rps6/Prelid1/H2-Ab1/Ly6d/Cd79b/H2-M3/Cd3e/Batf/Cd3d/Cd79a/Lck/Xbp1/Bcl2a1d/Cd3g/H2-Aa	18	Up	DM vs. WM	F
GO_BP	GO:0034248	Regulation of cellular amide metabolic process	0.00556724	Rps3/Rpl10/Apoe/Ppp1ca/Rpl26/Gapdh/Dph3/Tmed10/Eif6/Cnbp/Eif2s1/Pin1/Eif5a/Uqcc2/Rpl13a/Zfp706/Dnajc3/Vim	18	Up	DM vs. WM	F
GO_BP	GO:0009306	Protein secretion	0.0180131	Ccl5/Apoe/Ppp1r11/Srgn/Gapdh/Park7/Dph3/Rgcc/Dynll1/Sri/Crlf2/H2-T23/Hmgn3/Xbp1/Mpc2/Ppia/Vpreb3/Uqcc2	18	Up	DM vs. WM	F
GO_BP	GO:0035592	Establishment of protein localization to extracellular region	0.0180131	Ccl5/Apoe/Ppp1r11/Srgn/Gapdh/Park7/Dph3/Rgcc/Dynll1/Sri/Crlf2/H2-T23/Hmgn3/Xbp1/Mpc2/Ppia/Vpreb3/Uqcc2	18	Up	DM vs. WM	F
GO_BP	GO:0071692	Protein localization to extracellular region	0.0204714	Ccl5/Apoe/Ppp1r11/Srgn/Gapdh/Park7/Dph3/Rgcc/Dynll1/Sri/Crlf2/H2-T23/Hmgn3/Xbp1/Mpc2/Ppia/Vpreb3/Uqcc2	18	Up	DM vs. WM	F
GO_MF	GO:0019843	RRNA binding	6.95967e-13	Rplp0/Rpl19/Rps3/Rpl4/Rps11/Rpl17/Rpl6/Rpl8/Rps4x/Rps18/Rpl23a/Mrpl20/Mrps7/Rpl37rt/Rps5/Mrpl18/Rpl7	17	Up	DM vs. WM	F
GO_BP	GO:0022904	Respiratory electron transport chain	1.76017e-11	Ndufs8/Cox5b/Dnajc15/Cycs/Ndufa12/Cyc1/Ndufs4/Park7/Uqcr10/Sdhb/Ndufv2/Uqcrc1/Uqcrfs1/Ndufb9/Ndufs2/Uqcrb/Uqcrq	17	Up	DM vs. WM	F
GO_BP	GO:0022900	Electron transport chain	2.51074e-11	Ndufs8/Cox5b/Dnajc15/Cycs/Ndufa12/Cyc1/Ndufs4/Park7/Uqcr10/Sdhb/Ndufv2/Uqcrc1/Uqcrfs1/Ndufb9/Ndufs2/Uqcrb/Uqcrq	17	Up	DM vs. WM	F
GO_BP	GO:0044403	Symbiotic process	7.41247e-07	Ddx5/Hsp90ab1/Pcbp2/Pabpc1/Cxcr4/Ddx6/Pcbp1/Mmp9/Zfp36/Ltf/Gpx1/Camp/Ncf1/Ist1/Top2a/Fn1/Ep300	17	Down	DM vs. WM	F
GO_BP	GO:2001233	Regulation of apoptotic signaling pathway	2.73669e-06	S100a9/S100a8/Cd44/Tpt1/Mcl1/Hmgb2/Il1b/Ptprc/Thbs1/Hnrnpk/Grina/Mmp9/Osm/Serinc3/Gpx1/G0s2/Hyou1	17	Down	DM vs. WM	F
GO_BP	GO:0031647	Regulation of protein stability	0.000467863	Ppib/Cd74/Dad1/Gapdh/Park7/Cdc37/Commd1/Sumo1/Pycard/Cd81/Pin1/Pim1/Bag1/Xbp1/Ifi30/Phb/Tbrg1	17	Up	DM vs. WM	F
GO_BP	GO:0051098	Regulation of binding	0.00816328	Edf1/B2m/Apoe/Cycs/Park7/S100a10/Dph3/Map1lc3b/Sumo1/Lamtor5/Gzma/Eno1/Eif2s1/Sri/Pin1/Ctsz/Stmn1	17	Up	DM vs. WM	F
GO_BP	GO:0002791	Regulation of peptide secretion	0.0114817	Ccl5/Cd74/Apoe/Ppp1r11/Srgn/Gapdh/Dph3/Rgcc/Dynll1/Sri/H2-T23/Hmgn3/Xbp1/Mpc2/Ppia/Vpreb3/Uqcc2	17	Up	DM vs. WM	F
GO_BP	GO:0052547	Regulation of peptidase activity	0.0149873	Rps3/Cycs/Psenen/Prelid1/Gapdh/Park7/Sfn/Lamtor5/Cstb/Pycard/Psma3/Lck/Nrd1/Bcl2a1d/Ndufa13/Psmb8/Cst3	17	Up	DM vs. WM	F
GO_BP	GO:0022407	Regulation of cell-cell adhesion	0.0168363	Ccl5/Rps3/Cd74/Lgals1/Cd47/H2-Ab1/H2-M3/Rgcc/Xcl1/Cd3e/Pycard/Cd81/H2-T23/Lck/Xbp1/H2-Aa/Lgals3	17	Up	DM vs. WM	F
GO_BP	GO:0002181	Cytoplasmic translation	6.41995e-10	Rplp0/Rpl19/Rpl18/Rpl15/Rpl17/Rps23/Rpl10a/Rpl6/Rps2/Rpl8/Rpl26/Dph3/Tma7/Eif3i/Cnbp/Rpl13a	16	Up	DM vs. WM	F
GO_BP	GO:1903311	Regulation of mRNA metabolic process	1.04538e-07	Ddx5/Snrnp70/Pabpc1/Hnrnpk/Hnrnpa0/Srsf3/Hnrnpm/Zfp36/Ddx17/Mbnl1/Fus/Celf2/Pabpc4/Hnrnpa2b1/Ptbp3/Zfp36l1	16	Down	DM vs. WM	F
GO_BP	GO:0097193	Intrinsic apoptotic signaling pathway	2.27253e-07	S100a9/S100a8/Cd44/Tpt1/Mcl1/Ddx5/Cebpb/Hnrnpk/Grina/Mmp9/Serinc3/Gpx1/Hyou1/Hipk1/Atp2a3/Ep300	16	Down	DM vs. WM	F
GO_BP	GO:0022618	Ribonucleoprotein complex assembly	4.31561e-06	Rplp0/Rpl10/Rpl6/Rps19/Rps2/Rps25/Rps15/Rpl23a/Mrpl20/Eif6/Mrps7/Rps5/Snrpd2/Gemin7/Rpl13a/Lsm4	16	Up	DM vs. WM	F
GO_BP	GO:0008380	RNA splicing	6.13948e-06	Ddx5/Snrnp70/Hnrnph1/Pabpc1/Hnrnpk/Srsf3/Hnrnpm/Hnrnpf/Ddx17/Mbnl1/Fus/Celf2/Slc38a2/Clk1/Hnrnpa2b1/Ptbp3	16	Down	DM vs. WM	F
GO_BP	GO:0071826	Ribonucleoprotein complex subunit organization	6.63132e-06	Rplp0/Rpl10/Rpl6/Rps19/Rps2/Rps25/Rps15/Rpl23a/Mrpl20/Eif6/Mrps7/Rps5/Snrpd2/Gemin7/Rpl13a/Lsm4	16	Up	DM vs. WM	F
GO_BP	GO:0097193	Intrinsic apoptotic signaling pathway	0.00207941	Rps3/Ubb/Cd74/Rpl26/Park7/Sfn/Ndufs3/Hint1/Pycard/Bcl2a1b/Lck/Creb3/Xbp1/Bcl2a1d/Ndufa13/Eaf2	16	Up	DM vs. WM	F
GO_MF	GO:0042277	Peptide binding	0.00258661	Ppib/Rplp0/Cd74/Apoe/H2-D1/H2-Ab1/H2-M3/H2-Q4/Hsd17b10/Itm2b/H2-T23/Ppia/Ap2m1/Cst3/H2-Aa/Kdelr2	16	Up	DM vs. WM	F
GO_BP	GO:1903037	Regulation of leukocyte cell-cell adhesion	0.00288142	Ccl5/Rps3/Cd74/Lgals1/Cd47/H2-Ab1/H2-M3/Xcl1/Cd3e/Pycard/Cd81/H2-T23/Lck/Xbp1/H2-Aa/Lgals3	16	Up	DM vs. WM	F
GO_BP	GO:0046651	Lymphocyte proliferation	0.00343953	Ccl5/Rps3/Cd74/Mzb1/Rps6/H2-Ab1/Rac2/H2-M3/Xcl1/Cd3e/Pycard/Cd81/H2-T23/Cd79a/H2-Aa/Lgals3	16	Up	DM vs. WM	F
GO_BP	GO:0032943	Mononuclear cell proliferation	0.00368466	Ccl5/Rps3/Cd74/Mzb1/Rps6/H2-Ab1/Rac2/H2-M3/Xcl1/Cd3e/Pycard/Cd81/H2-T23/Cd79a/H2-Aa/Lgals3	16	Up	DM vs. WM	F
GO_BP	GO:0070661	Leukocyte proliferation	0.00629258	Ccl5/Rps3/Cd74/Mzb1/Rps6/H2-Ab1/Rac2/H2-M3/Xcl1/Cd3e/Pycard/Cd81/H2-T23/Cd79a/H2-Aa/Lgals3	16	Up	DM vs. WM	F
KEGG	mmu05166	Human T-cell leukemia virus 1 infection	0.00868372	B2m/H2-D1/H2-Ab1/H2-M3/Slc25a5/Fdps/H2-Q4/H2-Eb1/Cd3e/Slc25a4/Cd3d/H2-T23/Lck/Creb3/Cd3g/H2-Aa	16	Up	DM vs. WM	F
GO_BP	GO:1904951	Positive regulation of establishment of protein localization	0.0104209	Ptp4a3/Gapdh/Sfn/Rgcc/Commd1/Edem2/Vps28/Dynll1/Cd81/Sri/H2-T23/Sar1b/Xbp1/Emd/Mpc2/Ppia	16	Up	DM vs. WM	F
GO_BP	GO:0050708	Regulation of protein secretion	0.0106502	Ccl5/Apoe/Ppp1r11/Srgn/Gapdh/Dph3/Rgcc/Dynll1/Sri/H2-T23/Hmgn3/Xbp1/Mpc2/Ppia/Vpreb3/Uqcc2	16	Up	DM vs. WM	F
GO_BP	GO:0044403	Symbiotic process	0.0125356	Ccl5/Ppib/Cd74/Apobec3/Lgals1/Apoe/Eif3f/Gapdh/Isg20/Snx3/Lamtor5/Creb3/Chmp2a/Ppia/Phb/Isg15	16	Up	DM vs. WM	F
GO_MF	GO:0033218	Amide binding	0.0154719	Ppib/Rplp0/Cd74/Apoe/H2-D1/H2-Ab1/H2-M3/H2-Q4/Hsd17b10/Itm2b/H2-T23/Ppia/Ap2m1/Cst3/H2-Aa/Kdelr2	16	Up	DM vs. WM	F
GO_CC	GO:0099572	Postsynaptic specialization	0.0174453	Rplp0/Rps3/Rpl4/Rpl10a/Rpl6/Rps19/Rpl14/Rpl8/Rps25/Rps18/Srgn/Gapdh/Rheb/Lck/Rpl7/Phb	16	Up	DM vs. WM	F
GO_BP	GO:2001233	Regulation of apoptotic signaling pathway	0.0260589	Rps3/Ubb/Cd74/Chchd10/Ppp1ca/Prelid1/Rpl26/Park7/Slc25a5/Ndufs3/Pycard/Lck/Creb3/Xbp1/Ndufa13/Lgals3	16	Up	DM vs. WM	F
GO_BP	GO:1903706	Regulation of hemopoiesis	0.0320869	Ccl5/Cd74/B2m/Nme2/Prelid1/Gnas/H2-M3/Eif6/Pim1/Lck/Xbp1/Tmem176a/Tmem176b/Cnot4/H2-Aa/Isg15	16	Up	DM vs. WM	F
GO_BP	GO:0045785	Positive regulation of cell adhesion	0.0381483	Ccl5/Rps3/Cd74/Lgals1/Cd47/H2-Ab1/H2-M3/S100a10/Xcl1/Cd3e/Pycard/Cd81/H2-T23/Lck/Xbp1/H2-Aa	16	Up	DM vs. WM	F
GO_BP	GO:0001558	Regulation of cell growth	0.0403766	Rpl4/Apoe/Atp5g1/Nubp1/Sfn/Fdps/Slc25a4/Ndufs3/Cd81/Pin1/Creb3/Xbp1/Ndufa13/Phb/Eaf2/Cyba	16	Up	DM vs. WM	F
GO_BP	GO:0042775	Mitochondrial ATP synthesis coupled electron transport	1.76017e-11	Ndufs8/Cox5b/Dnajc15/Cycs/Ndufa12/Cyc1/Park7/Uqcr10/Ndufv2/Uqcrc1/Uqcrfs1/Ndufb9/Ndufs2/Uqcrb/Uqcrq	15	Up	DM vs. WM	F
GO_BP	GO:0042773	ATP synthesis coupled electron transport	3.05849e-11	Ndufs8/Cox5b/Dnajc15/Cycs/Ndufa12/Cyc1/Park7/Uqcr10/Ndufv2/Uqcrc1/Uqcrfs1/Ndufb9/Ndufs2/Uqcrb/Uqcrq	15	Up	DM vs. WM	F
GO_BP	GO:0006457	Protein folding	6.33401e-06	Ppib/Cd74/B2m/Grpel1/Cdc37/Pfdn1/Pfdn5/Erp44/Bag1/Tor2a/Dnajb11/Aip/Ppia/Nudc/Dnajc3	15	Up	DM vs. WM	F
GO_BP	GO:0050870	Positive regulation of T cell activation	0.000111593	Ccl5/Rps3/Cd74/Lgals1/Cd47/H2-Ab1/H2-M3/Xcl1/Cd3e/Pycard/Cd81/H2-T23/Lck/Xbp1/H2-Aa	15	Up	DM vs. WM	F
GO_BP	GO:0006397	MRNA processing	0.000136731	Ddx5/Snrnp70/Hnrnph1/Pabpc1/Hnrnpk/Srsf3/Hnrnpm/Pcbp1/Hnrnpf/Ddx17/Mbnl1/Celf2/Hnrnpa2b1/Ptbp3/Zfp36l1	15	Down	DM vs. WM	F
GO_BP	GO:0051651	Maintenance of location in cell	0.000231906	Ftl1/Chchd10/Apoe/Fth1/Os9/Srgn/Park7/Tmsb10/Rer1/Xcl1/Sri/Lck/Lime1/Kdelr2/Cyba	15	Up	DM vs. WM	F
GO_BP	GO:1903039	Positive regulation of leukocyte cell-cell adhesion	0.000346626	Ccl5/Rps3/Cd74/Lgals1/Cd47/H2-Ab1/H2-M3/Xcl1/Cd3e/Pycard/Cd81/H2-T23/Lck/Xbp1/H2-Aa	15	Up	DM vs. WM	F
KEGG	mmu04141	Protein processing in endoplasmic reticulum	0.000615272	Ssr4/Ssr2/Dad1/Os9/Edem2/Eif2s1/Sar1b/Bag1/Xbp1/Dnajb11/Ubxn4/Lman2/Rbx1/Dnajc3/Derl3	15	Up	DM vs. WM	F
GO_BP	GO:0022409	Positive regulation of cell-cell adhesion	0.00209782	Ccl5/Rps3/Cd74/Lgals1/Cd47/H2-Ab1/H2-M3/Xcl1/Cd3e/Pycard/Cd81/H2-T23/Lck/Xbp1/H2-Aa	15	Up	DM vs. WM	F
GO_BP	GO:0006605	Protein targeting	0.00245242	Dnajc15/Grpel1/Timm23/Tomm22/Os9/Yif1b/Timm17b/Spcs2/Nucb1/Timm17a/Srprb/Aip/Ndufa13/Srp19/Ywhaq	15	Up	DM vs. WM	F
GO_BP	GO:0016032	Viral process	0.00629258	Ccl5/Ppib/Cd74/Apobec3/Lgals1/Apoe/Eif3f/Isg20/Snx3/Lamtor5/Creb3/Chmp2a/Ppia/Phb/Isg15	15	Up	DM vs. WM	F
GO_BP	GO:0045862	Positive regulation of proteolysis	0.0145897	Rps3/Apoe/Cycs/Psenen/Prelid1/Aurkaip1/Sumo1/Edem2/Pycard/Timm17a/Lck/Nrd1/Xbp1/Ndufa13/Sumo2	15	Up	DM vs. WM	F
GO_BP	GO:0052548	Regulation of endopeptidase activity	0.0149873	Rps3/Cycs/Psenen/Prelid1/Gapdh/Park7/Sfn/Lamtor5/Pycard/Psma3/Lck/Nrd1/Bcl2a1d/Ndufa13/Psmb8	15	Up	DM vs. WM	F
GO_CC	GO:0098589	Membrane region	0.0154832	H2-D1/Atp5b/Gnas/Park7/S100a10/Slc25a5/Lamtor5/Eno1/Slc25a4/Cd79a/Lck/Eif5a/Cd48/Tuba1a/Cd2	15	Up	DM vs. WM	F
GO_BP	GO:0051222	Positive regulation of protein transport	0.015711	Gapdh/Sfn/Rgcc/Commd1/Edem2/Vps28/Dynll1/Cd81/Sri/H2-T23/Sar1b/Xbp1/Emd/Mpc2/Ppia	15	Up	DM vs. WM	F
GO_BP	GO:0006417	Regulation of translation	0.0180131	Rps3/Rpl10/Ppp1ca/Rpl26/Gapdh/Dph3/Eif6/Cnbp/Eif2s1/Eif5a/Uqcc2/Rpl13a/Zfp706/Dnajc3/Vim	15	Up	DM vs. WM	F
GO_BP	GO:0034470	NcRNA processing	0.0180131	Rps16/Rpl10a/Rps19/Rpl14/Rpl35/Rps6/Rpl26/Rps15/Dph3/Isg20/Eif6/Hsd17b10/Rpl7/Pop5/Nop10	15	Up	DM vs. WM	F
GO_CC	GO:0005874	Microtubule	0.0289769	Apoe/Tbcb/Map1lc3b/Dynlt1f/Dynll1/Map1lc3a/Dynlrb1/Tpgs1/Srprb/Tuba1a/Emd/Dctn3/Cdk2ap2/Nudc/Stmn1	15	Up	DM vs. WM	F
GO_CC	GO:0022627	Cytosolic small ribosomal subunit	3.76683e-13	Uba52/Rps3/Rps11/Rps16/Rps23/Rps19/Rps2/Rps6/Rps25/Rps4x/Rps15/Rps18/Rps5/Isg15	14	Up	DM vs. WM	F
GO_CC	GO:0000315	Organellar large ribosomal subunit	1.98082e-11	Mrpl54/Mrpl27/Mrpl20/Mrpl24/Mrpl34/Mrpl40/Mrpl42/Mrpl18/Mrpl4/Mrpl23/Mrpl36/Mrpl30/Mrpl57/Mrpl51	14	Up	DM vs. WM	F
GO_CC	GO:0005762	Mitochondrial large ribosomal subunit	1.98082e-11	Mrpl54/Mrpl27/Mrpl20/Mrpl24/Mrpl34/Mrpl40/Mrpl42/Mrpl18/Mrpl4/Mrpl23/Mrpl36/Mrpl30/Mrpl57/Mrpl51	14	Up	DM vs. WM	F
GO_CC	GO:0005844	Polysome	3.36642e-10	Rpl19/Rps3/Rpl18/Rpl17/Rps23/Rpl10a/Rpl6/Eif3h/Rps6/Rpl8/Rps25/Rps4x/Rpl7/Vim	14	Up	DM vs. WM	F
GO_CC	GO:1905368	Peptidase complex	9.45163e-09	Sec11c/Psmb2/Sec11a/Spcs2/Psmb7/Psmc2/Psma5/Psma3/Psmb1/Psmb3/Psmb8/Psmd7/Psmb5/Psmb6	14	Up	DM vs. WM	F
KEGG	mmu05017	Spinocerebellar ataxia	0.000324865	Psmb2/Cycs/Slc25a5/Slc25a4/Psmb7/Psmc2/Psma5/Psma3/Psmb1/Xbp1/Psmb3/Psmd7/Psmb5/Psmb6	14	Up	DM vs. WM	F
KEGG	mmu04723	Retrograde endocannabinoid signaling	0.000498382	Ndufs8/Ndufa12/Ndufs4/Ndufa1/Ndufb5/Ndufs3/Ndufv2/Cacna1s/Ndufa13/Ndufa11/Ndufb9/Ndufs2/Ndufb11/Ndufa4	14	Up	DM vs. WM	F
GO_CC	GO:0000139	Golgi membrane	0.00100803	Ergic3/Sys1/Yif1b/Slc35b1/Gnas/Srgn/Nucb1/Rer1/Rab2a/Yif1a/Pycard/Creb3/Lman2/Kdelr2	14	Up	DM vs. WM	F
GO_BP	GO:0050670	Regulation of lymphocyte proliferation	0.00198167	Ccl5/Rps3/Cd74/Mzb1/H2-Ab1/Rac2/H2-M3/Xcl1/Cd3e/Pycard/Cd81/H2-T23/H2-Aa/Lgals3	14	Up	DM vs. WM	F
GO_BP	GO:0032944	Regulation of mononuclear cell proliferation	0.00209782	Ccl5/Rps3/Cd74/Mzb1/H2-Ab1/Rac2/H2-M3/Xcl1/Cd3e/Pycard/Cd81/H2-T23/H2-Aa/Lgals3	14	Up	DM vs. WM	F
GO_BP	GO:0034976	Response to endoplasmic reticulum stress	0.00318851	Manf/Ufc1/Os9/Sdf2l1/Park7/Edem2/Aup1/Erp44/Eif2s1/Creb3/Xbp1/Ubxn4/Dnajc3/Derl3	14	Up	DM vs. WM	F
GO_BP	GO:0070663	Regulation of leukocyte proliferation	0.00342642	Ccl5/Rps3/Cd74/Mzb1/H2-Ab1/Rac2/H2-M3/Xcl1/Cd3e/Pycard/Cd81/H2-T23/H2-Aa/Lgals3	14	Up	DM vs. WM	F
GO_BP	GO:0048193	Golgi vesicle transport	0.00521727	Cope/Ergic3/Sys1/Yif1b/Snx3/Commd1/Tmed10/Rer1/Yif1a/Tmed9/Sar1b/Use1/Lman2/Kdelr2	14	Up	DM vs. WM	F
GO_CC	GO:0045121	Membrane raft	0.0244384	H2-D1/Atp5b/Gnas/Park7/S100a10/Slc25a5/Lamtor5/Eno1/Slc25a4/Cd79a/Lck/Cd48/Tuba1a/Cd2	14	Up	DM vs. WM	F
GO_CC	GO:0098857	Membrane microdomain	0.0247104	H2-D1/Atp5b/Gnas/Park7/S100a10/Slc25a5/Lamtor5/Eno1/Slc25a4/Cd79a/Lck/Cd48/Tuba1a/Cd2	14	Up	DM vs. WM	F
GO_CC	GO:0014069	Postsynaptic density	0.0348752	Rplp0/Rps3/Rpl4/Rpl10a/Rpl6/Rps19/Rpl14/Rpl8/Rps25/Rps18/Gapdh/Rheb/Rpl7/Phb	14	Up	DM vs. WM	F
GO_CC	GO:0032279	Asymmetric synapse	0.0373028	Rplp0/Rps3/Rpl4/Rpl10a/Rpl6/Rps19/Rpl14/Rpl8/Rps25/Rps18/Gapdh/Rheb/Rpl7/Phb	14	Up	DM vs. WM	F
GO_BP	GO:0050900	Leukocyte migration	0.0414309	Ccl5/Ppib/Cd74/Rps19/Cd47/Rac2/Xcl1/Ddt/Pycard/Cd81/Creb3/Itgb7/Rpl13a/Lgals3	14	Up	DM vs. WM	F
GO_CC	GO:0045271	Respiratory chain complex I	3.29198e-11	Ndufs8/Ndufa12/Ndufs4/Ndufa1/Ndufb5/Ndufs3/Ndufv2/Ndufa13/Ndufa11/Ndufb9/Ndufs2/Ndufb11/Ndufa4	13	Up	DM vs. WM	F
GO_CC	GO:0030964	NADH dehydrogenase complex	3.29198e-11	Ndufs8/Ndufa12/Ndufs4/Ndufa1/Ndufb5/Ndufs3/Ndufv2/Ndufa13/Ndufa11/Ndufb9/Ndufs2/Ndufb11/Ndufa4	13	Up	DM vs. WM	F
GO_CC	GO:0005747	Mitochondrial respiratory chain complex I	3.29198e-11	Ndufs8/Ndufa12/Ndufs4/Ndufa1/Ndufb5/Ndufs3/Ndufv2/Ndufa13/Ndufa11/Ndufb9/Ndufs2/Ndufb11/Ndufa4	13	Up	DM vs. WM	F
GO_MF	GO:0009055	Electron transfer activity	1.20838e-08	Sh3bgrl3/Cox8a/Cycs/Ndufa12/Cyb5a/Cyc1/Sdhb/Uqcrfs1/Glrx2/Cox7b/Uqcrq/Cyba/Ndufa4	13	Up	DM vs. WM	F
GO_BP	GO:0043484	Regulation of RNA splicing	1.04538e-07	Ddx5/Snrnp70/Hnrnph1/Hnrnpk/Srsf3/Hnrnpf/Ddx17/Mbnl1/Celf2/Slc38a2/Clk1/Hnrnpa2b1/Ptbp3	13	Down	DM vs. WM	F
GO_BP	GO:1990542	Mitochondrial transmembrane transport	1.88825e-07	Cox5b/Dnajc15/Atp5b/Grpel1/Timm23/Atp5d/Timm17b/Cyc1/Mrpl18/Timm17a/Mpc2/Mpc1/Smdt1	13	Up	DM vs. WM	F
GO_CC	GO:0035770	Ribonucleoprotein granule	1.61946e-06	Actb/Pabpc1/Hnrnpk/Ddx6/Pcbp1/Zfp36/Ckap4/Mbnl1/Pabpc4/Rpl28/Hnrnpa2b1/Zfp36l1/Iqgap1	13	Down	DM vs. WM	F
GO_CC	GO:0036464	Cytoplasmic ribonucleoprotein granule	1.61946e-06	Actb/Pabpc1/Hnrnpk/Ddx6/Pcbp1/Zfp36/Ckap4/Mbnl1/Pabpc4/Rpl28/Hnrnpa2b1/Zfp36l1/Iqgap1	13	Down	DM vs. WM	F
GO_CC	GO:0005798	Golgi-associated vesicle	7.18016e-06	Cope/Ergic3/Yif1b/Gnas/Nucb1/Tmed10/Itm2b/Yif1a/Tmed9/Sar1b/Use1/Lman2/Kdelr2	13	Up	DM vs. WM	F
GO_CC	GO:0030176	Integral component of endoplasmic reticulum membrane	2.08194e-05	B2m/H2-D1/Ergic3/Slc35b1/Emc4/H2-Q4/Aup1/Saraf/H2-T23/Creb3/Xbp1/Emc7/Derl3	13	Up	DM vs. WM	F
GO_CC	GO:0031227	Intrinsic component of endoplasmic reticulum membrane	3.58426e-05	B2m/H2-D1/Ergic3/Slc35b1/Emc4/H2-Q4/Aup1/Saraf/H2-T23/Creb3/Xbp1/Emc7/Derl3	13	Up	DM vs. WM	F
GO_BP	GO:0016032	Viral process	5.46005e-05	Ddx5/Hsp90ab1/Pcbp2/Pabpc1/Cxcr4/Ddx6/Pcbp1/Mmp9/Zfp36/Ltf/Ist1/Top2a/Ep300	13	Down	DM vs. WM	F
GO_BP	GO:0007159	Leukocyte cell-cell adhesion	0.000136731	S100a9/S100a8/Cd44/Il1b/Cebpb/Ptprc/Itgal/Anxa1/Ikzf1/Sirpa/Ptpn6/Ets1/Cd177	13	Down	DM vs. WM	F
GO_BP	GO:0045861	Negative regulation of proteolysis	0.000142274	Cd44/Thbs1/Hsp90ab1/Ngp/Mmp9/Ltf/Pi16/Picalm/Gpx1/Ogt/Hspa1b/Sdcbp/Ep300	13	Down	DM vs. WM	F
GO_CC	GO:0030135	Coated vesicle	0.000200504	Cope/Ergic3/Yif1b/Gnas/Snx3/Tmed10/Yif1a/Tmed9/Sar1b/Use1/Ap2m1/Lman2/Kdelr2	13	Up	DM vs. WM	F
GO_BP	GO:0006979	Response to oxidative stress	0.000514428	Psap/Mcl1/Fos/Gsr/Txnip/Thbs1/Hnrnpm/Mmp9/Anxa1/Mapk1/Gpx1/Ncf1/Sirpa	13	Down	DM vs. WM	F
GO_BP	GO:0052547	Regulation of peptidase activity	0.000649725	S100a9/S100a8/Cd44/Thbs1/Ngp/Mmp9/Ltf/Pi16/Picalm/Gpx1/Hspa1b/Atp2a3/Ep300	13	Down	DM vs. WM	F
GO_BP	GO:1903706	Regulation of hemopoiesis	0.000675003	Cd44/Fos/Hmgb2/Il1b/Cebpb/Ptprc/Zfp36/Anxa1/Ikzf1/Csf3r/Ptpn6/Zfp36l1/Ets1	13	Down	DM vs. WM	F
GO_BP	GO:0045785	Positive regulation of cell adhesion	0.000785467	Cd44/Il1b/Ptprc/Thbs1/Itgal/Gcnt2/Anxa1/Ikzf1/Sirpa/Ptpn6/Fn1/Iqgap1/Ets1	13	Down	DM vs. WM	F
GO_BP	GO:0002683	Negative regulation of immune system process	0.00114355	Cd44/Cebpb/Dusp1/Ptprc/Thbs1/Pcbp2/Zfp36/Anxa1/Gpx1/Ptpn6/Zfp36l1/Tsc22d3/Cd300lf	13	Down	DM vs. WM	F
GO_BP	GO:0006364	RRNA processing	0.00216311	Rps16/Rpl10a/Rps19/Rpl14/Rpl35/Rps6/Rpl26/Rps15/Isg20/Eif6/Rpl7/Pop5/Nop10	13	Up	DM vs. WM	F
GO_BP	GO:0042098	T cell proliferation	0.00281807	Ccl5/Rps3/Rps6/H2-Ab1/Rac2/H2-M3/Xcl1/Cd3e/Pycard/Cd81/H2-T23/H2-Aa/Lgals3	13	Up	DM vs. WM	F
GO_BP	GO:0016072	RRNA metabolic process	0.00292123	Rps16/Rpl10a/Rps19/Rpl14/Rpl35/Rps6/Rpl26/Rps15/Isg20/Eif6/Rpl7/Pop5/Nop10	13	Up	DM vs. WM	F
GO_BP	GO:0043903	Regulation of symbiotic process	0.00318851	Ccl5/Ppib/Cd74/Apobec3/Lgals1/Apoe/Gapdh/Isg20/Snx3/Chmp2a/Ppia/Phb/Isg15	13	Up	DM vs. WM	F
GO_BP	GO:0019058	Viral life cycle	0.00346355	Ccl5/Ppib/Cd74/Apobec3/Lgals1/Apoe/Isg20/Snx3/Lamtor5/Chmp2a/Ppia/Phb/Isg15	13	Up	DM vs. WM	F
GO_BP	GO:1903362	Regulation of cellular protein catabolic process	0.00899818	Ubb/Apoe/Os9/Park7/Commd1/Sumo1/Edem2/Cd81/Atraid/Xbp1/Uqcc2/Sumo2/Derl3	13	Up	DM vs. WM	F
GO_BP	GO:0030217	T cell differentiation	0.0180131	Cd74/B2m/Rps6/Prelid1/H2-M3/Cd3e/Batf/Cd3d/Lck/Xbp1/Bcl2a1d/Cd3g/H2-Aa	13	Up	DM vs. WM	F
GO_BP	GO:0072593	Reactive oxygen species metabolic process	0.0224242	Cd47/Cycs/Atp5g1/Acp5/Ndufs4/H2-M3/Park7/Eif6/Ndufs3/Dynll1/Eif5a/Ndufa13/Cyba	13	Up	DM vs. WM	F
GO_BP	GO:0060326	Cell chemotaxis	0.0286994	Ccl5/Ppib/Cd74/Rps19/Rac2/Bin2/Xcl1/Saa3/Ccrl2/Ddt/Creb3/Rpl13a/Lgals3	13	Up	DM vs. WM	F
GO_BP	GO:0009150	Purine ribonucleotide metabolic process	0.0436846	Nme2/Cox5b/Atp5b/Atp5g1/Atp5d/Cyc1/Aldoa/Gapdh/Eif6/Eno1/Hint1/Mpc2/Mpc1	13	Up	DM vs. WM	F
GO_BP	GO:0032386	Regulation of intracellular transport	0.0482232	Os9/Park7/Sfn/Nucb1/Snx3/Commd1/Edem2/Cd81/Sar1b/Xbp1/Emd/Use1/Derl3	13	Up	DM vs. WM	F
GO_BP	GO:0042255	Ribosome assembly	1.70459e-07	Rplp0/Rpl10/Rpl6/Rps19/Rps2/Rps25/Rps15/Rpl23a/Mrpl20/Eif6/Mrps7/Rps5	12	Up	DM vs. WM	F
GO_BP	GO:0097529	Myeloid leukocyte migration	1.47773e-05	S100a9/S100a8/Il1b/Dusp1/Thbs1/Retnlg/Prtn3/Anxa1/Mapk1/Csf3r/Sirpa/Cd177	12	Down	DM vs. WM	F
GO_BP	GO:0019882	Antigen processing and presentation	5.50462e-05	Cd74/B2m/H2-D1/H2-Ab1/H2-M3/H2-Q4/H2-Eb1/Pycard/H2-T23/Psmb8/Ifi30/H2-Aa	12	Up	DM vs. WM	F
GO_BP	GO:0010038	Response to metal ion	9.56554e-05	Fos/Junb/Thbs1/Mmp9/Jund/Mapk1/Fus/Ncf1/Alox5ap/Fn1/Iqgap1/Ep300	12	Down	DM vs. WM	F
GO_BP	GO:0072593	Reactive oxygen species metabolic process	0.000136731	Il1b/Thbs1/Klf2/Hbb-b1/Gpx1/Ogt/Ncf1/Sirpa/Prcp/Gadd45a/Cybb/Cd177	12	Down	DM vs. WM	F
GO_BP	GO:0045765	Regulation of angiogenesis	0.000318628	Btg1/Il1b/Thbs1/Ngp/Cxcr4/Klf2/Mmp9/Anxa1/Camp/Gadd45a/Ets1/Cybb	12	Down	DM vs. WM	F
GO_BP	GO:0048872	Homeostasis of number of cells	0.000365832	Cd44/Hmgb2/Klf2/Hbb-b1/Zfp36/Rps14/Anxa1/Ikzf1/Ptbp3/Zfp36l1/Tsc22d3/Ets1	12	Down	DM vs. WM	F
GO_BP	GO:0062197	Cellular response to chemical stress	0.000365832	Psap/Mcl1/Fos/Gsr/Thbs1/Mmp9/Anxa1/Mapk1/Gpx1/Ncf1/Sirpa/Zfp36l1	12	Down	DM vs. WM	F
GO_BP	GO:1901342	Regulation of vasculature development	0.000623417	Btg1/Il1b/Thbs1/Ngp/Cxcr4/Klf2/Mmp9/Anxa1/Camp/Gadd45a/Ets1/Cybb	12	Down	DM vs. WM	F
GO_BP	GO:0032496	Response to lipopolysaccharide	0.000739559	S100a9/S100a8/Hmgb2/Il1b/Cebpb/Wfdc21/Hnrnpa0/Zfp36/Ltf/Mapk1/Ogt/Sirpa	12	Down	DM vs. WM	F
GO_BP	GO:0050727	Regulation of inflammatory response	0.000790068	S100a9/S100a8/Cd44/Il1b/Cebpb/Zfp36/Anxa1/Osm/Gpx1/Sirpa/Alox5ap/Ets1	12	Down	DM vs. WM	F
GO_BP	GO:0002237	Response to molecule of bacterial origin	0.00107588	S100a9/S100a8/Hmgb2/Il1b/Cebpb/Wfdc21/Hnrnpa0/Zfp36/Ltf/Mapk1/Ogt/Sirpa	12	Down	DM vs. WM	F
GO_BP	GO:0051346	Negative regulation of hydrolase activity	0.00131927	Cd44/Thbs1/Ngp/Mmp9/Ltf/Pi16/Anxa1/Picalm/Gpx1/Hspa1b/Rgs2/Ep300	12	Down	DM vs. WM	F
GO_BP	GO:0034248	Regulation of cellular amide metabolic process	0.00142388	S100a9/Eif4g2/Thbs1/Hbb-b1/Zfp36/Mapk1/Picalm/Ptbp3/Zfp36l1/Rgs2/Eif2s3x/Ep300	12	Down	DM vs. WM	F
GO_BP	GO:0032103	Positive regulation of response to external stimulus	0.00161956	S100a9/S100a8/Hmgb2/Il1b/Cebpb/Thbs1/Cxcr4/Osm/Mapk1/Alox5ap/Fn1/Ets1	12	Down	DM vs. WM	F
GO_BP	GO:0042129	Regulation of T cell proliferation	0.00207941	Ccl5/Rps3/H2-Ab1/Rac2/H2-M3/Xcl1/Cd3e/Pycard/Cd81/H2-T23/H2-Aa/Lgals3	12	Up	DM vs. WM	F
GO_BP	GO:0050821	Protein stabilization	0.002215	Ppib/Cd74/Gapdh/Park7/Cdc37/Sumo1/Pin1/Pim1/Bag1/Ifi30/Phb/Tbrg1	12	Up	DM vs. WM	F
GO_BP	GO:0071900	Regulation of protein serine/threonine kinase activity	0.00249875	Actb/Il1b/Dusp1/Ptprc/Dazap2/Thbs1/Hsp90ab1/Ltf/Ptpn6/Rgs2/Gadd45a/Iqgap1	12	Down	DM vs. WM	F
GO_BP	GO:0014706	Striated muscle tissue development	0.00259283	Fos/Ddx5/Ddx17/Pi16/Mapk1/Mbnl1/Gpx1/Gpcpd1/Cdc42/Rgs2/Tsc22d3/Ep300	12	Down	DM vs. WM	F
GO_BP	GO:0060537	Muscle tissue development	0.00359108	Fos/Ddx5/Ddx17/Pi16/Mapk1/Mbnl1/Gpx1/Gpcpd1/Cdc42/Rgs2/Tsc22d3/Ep300	12	Down	DM vs. WM	F
GO_BP	GO:0048608	Reproductive structure development	0.00393011	Psap/Cd44/Hmgb2/Cebpb/Junb/Hsp90ab1/Hnrnpk/Anxa1/Mapk1/Eif2s2/Ptpn6/Zfp36l1	12	Down	DM vs. WM	F
GO_BP	GO:0031346	Positive regulation of cell projection organization	0.00393752	S100a9/Eif4g2/Cxcr4/Hnrnpk/Picalm/Ist1/Actr2/Cdc42/Rgs2/Fn1/Iqgap1/Ep300	12	Down	DM vs. WM	F
GO_BP	GO:0061458	Reproductive system development	0.00405869	Psap/Cd44/Hmgb2/Cebpb/Junb/Hsp90ab1/Hnrnpk/Anxa1/Mapk1/Eif2s2/Ptpn6/Zfp36l1	12	Down	DM vs. WM	F
GO_BP	GO:0009611	Response to wounding	0.00444915	S100a9/Actg1/Cd44/Thbs1/Cxcr4/Zfp36/Anxa1/Gpx1/Ptpn6/Zfp36l1/Fn1/Prcp	12	Down	DM vs. WM	F
GO_BP	GO:0051099	Positive regulation of binding	0.00466975	Edf1/B2m/Apoe/Park7/S100a10/Dph3/Map1lc3b/Lamtor5/Eno1/Eif2s1/Pin1/Stmn1	12	Up	DM vs. WM	F
GO_BP	GO:0050792	Regulation of viral process	0.00481897	Ccl5/Ppib/Cd74/Apobec3/Lgals1/Apoe/Isg20/Snx3/Chmp2a/Ppia/Phb/Isg15	12	Up	DM vs. WM	F
GO_BP	GO:0097529	Myeloid leukocyte migration	0.00842111	Ccl5/Ppib/Cd74/Rps19/Cd47/Rac2/Xcl1/Ddt/Cd81/Creb3/Rpl13a/Lgals3	12	Up	DM vs. WM	F
GO_BP	GO:0033157	Regulation of intracellular protein transport	0.0122339	Os9/Park7/Sfn/Nucb1/Snx3/Commd1/Edem2/Cd81/Sar1b/Xbp1/Emd/Derl3	12	Up	DM vs. WM	F
KEGG	mmu05164	Influenza A	0.0169919	Ccl5/Cycs/H2-Ab1/Slc25a5/Nfkbib/Fdps/H2-Eb1/Slc25a4/Eif2s1/Pycard/H2-Aa/Dnajc3	12	Up	DM vs. WM	F
GO_BP	GO:0031349	Positive regulation of defense response	0.0371539	Ccl5/Cd74/Rps19/Cd47/H2-M3/Park7/Xcl1/Ddt/Pycard/Cd81/H2-T23/Cyba	12	Up	DM vs. WM	F
GO_BP	GO:0002831	Regulation of response to biotic stimulus	0.048419	Ccl5/Cd74/Apobec3/Rps19/Apoe/H2-M3/Cdc37/Xcl1/Pycard/H2-T23/Creb3/Cyba	12	Up	DM vs. WM	F
GO_CC	GO:0000502	Proteasome complex	1.11274e-07	Psmb2/Psmb7/Psmc2/Psma5/Psma3/Psmb1/Psmb3/Psmb8/Psmd7/Psmb5/Psmb6	11	Up	DM vs. WM	F
GO_CC	GO:1905369	Endopeptidase complex	2.70533e-07	Psmb2/Psmb7/Psmc2/Psma5/Psma3/Psmb1/Psmb3/Psmb8/Psmd7/Psmb5/Psmb6	11	Up	DM vs. WM	F
KEGG	mmu03050	Proteasome	4.78119e-07	Psmb2/Psmb7/Psmc2/Psma5/Psma3/Psmb1/Psmb3/Psmb8/Psmd7/Psmb5/Psmb6	11	Up	DM vs. WM	F
GO_BP	GO:0048002	Antigen processing and presentation of peptide antigen	4.15922e-06	Cd74/B2m/H2-D1/H2-Ab1/H2-M3/H2-Q4/H2-Eb1/Pycard/H2-T23/Ifi30/H2-Aa	11	Up	DM vs. WM	F
GO_BP	GO:0042273	Ribosomal large subunit biogenesis	5.0781e-06	Rplp0/Rpl10/Rpl10a/Rpl6/Rpl14/Rpl35/Rpl26/Rpl23a/Mrpl20/Eif6/Rpl7	11	Up	DM vs. WM	F
GO_BP	GO:2001242	Regulation of intrinsic apoptotic signaling pathway	1.03846e-05	S100a9/S100a8/Cd44/Tpt1/Mcl1/Hnrnpk/Grina/Mmp9/Serinc3/Gpx1/Hyou1	11	Down	DM vs. WM	F
GO_BP	GO:0033108	Mitochondrial respiratory chain complex assembly	1.45426e-05	Ndufs8/Ndufs4/Uqcr10/Ndufa1/Ndufb5/Ndufa13/Ndufa11/Uqcc2/Ndufb9/Uqcrb/Ndufb11	11	Up	DM vs. WM	F
GO_BP	GO:0002262	Myeloid cell homeostasis	2.41207e-05	Cd44/Hmgb2/Klf2/Hbb-b1/Zfp36/Rps14/Anxa1/Ikzf1/Ptbp3/Zfp36l1/Ets1	11	Down	DM vs. WM	F
GO_BP	GO:0071241	Cellular response to inorganic substance	9.78089e-05	Fos/Junb/Thbs1/Mmp9/Jund/Mapk1/Fus/Ncf1/Alox5ap/Fn1/Iqgap1	11	Down	DM vs. WM	F
KEGG	mmu04260	Cardiac muscle contraction	0.000280842	Cox8a/Cox5b/Cyc1/Uqcr10/Cox6b1/Uqcrc1/Uqcrfs1/Cacna1s/Cox7b/Uqcrb/Uqcrq	11	Up	DM vs. WM	F
GO_BP	GO:0048588	Developmental cell growth	0.000323302	Eif4g2/Hsp90ab1/Cxcr4/Hnrnpk/Pi16/Picalm/Ist1/Rgs2/Fn1/Iqgap1/Ep300	11	Down	DM vs. WM	F
GO_BP	GO:0034599	Cellular response to oxidative stress	0.000365832	Psap/Mcl1/Fos/Gsr/Thbs1/Mmp9/Anxa1/Mapk1/Gpx1/Ncf1/Sirpa	11	Down	DM vs. WM	F
GO_MF	GO:0045182	Translation regulator activity	0.000377542	Rpl10/Eif3h/Eef1d/Eif3f/Eif1/Eif3i/Eif6/Cnbp/Eif2s1/Eif5a/Eef1g	11	Up	DM vs. WM	F
GO_BP	GO:0060326	Cell chemotaxis	0.00068386	S100a9/S100a8/Hmgb2/Il1b/Dusp1/Thbs1/Retnlg/Cxcr4/Anxa1/Mapk1/Csf3r	11	Down	DM vs. WM	F
GO_BP	GO:0070371	ERK1 and ERK2 cascade	0.00105016	Cd44/Il1b/Dusp1/Ptprc/Ywhaz/Gcnt2/Mapk1/Sirpa/Ptpn6/Zfp36l1/Fn1	11	Down	DM vs. WM	F
GO_BP	GO:0052548	Regulation of endopeptidase activity	0.00142388	S100a9/S100a8/Cd44/Thbs1/Mmp9/Ltf/Picalm/Gpx1/Hspa1b/Atp2a3/Ep300	11	Down	DM vs. WM	F
GO_MF	GO:0002020	Protease binding	0.00166926	Os9/Aldoa/Park7/Sumo1/Cstb/Ddt/Pycard/Sri/Xbp1/Cst3/Derl3	11	Up	DM vs. WM	F
GO_BP	GO:0006417	Regulation of translation	0.00170257	S100a9/Eif4g2/Thbs1/Hbb-b1/Zfp36/Mapk1/Ptbp3/Zfp36l1/Rgs2/Eif2s3x/Ep300	11	Down	DM vs. WM	F
KEGG	mmu05205	Proteoglycans in cancer	0.0021798	Actg1/Actb/Cd44/Ddx5/Thbs1/Mmp9/Mapk1/Ptpn6/Cdc42/Fn1/Iqgap1	11	Down	DM vs. WM	F
GO_BP	GO:0010976	Positive regulation of neuron projection development	0.00243188	S100a9/Eif4g2/Cxcr4/Hnrnpk/Picalm/Ist1/Actr2/Rgs2/Fn1/Iqgap1/Ep300	11	Down	DM vs. WM	F
GO_BP	GO:1903900	Regulation of viral life cycle	0.00318452	Ccl5/Ppib/Cd74/Apobec3/Lgals1/Isg20/Snx3/Chmp2a/Ppia/Phb/Isg15	11	Up	DM vs. WM	F
GO_BP	GO:0044270	Cellular nitrogen compound catabolic process	0.0031919	Ddx5/Pabpc1/Hnrnpa0/Hnrnpm/Hdc/Zfp36/Gda/Fus/Ncf1/Pabpc4/Zfp36l1	11	Down	DM vs. WM	F
GO_BP	GO:0046700	Heterocycle catabolic process	0.00344356	Ddx5/Pabpc1/Hnrnpa0/Hnrnpm/Hdc/Zfp36/Gda/Fus/Ncf1/Pabpc4/Zfp36l1	11	Down	DM vs. WM	F
GO_BP	GO:0048638	Regulation of developmental growth	0.004057	Eif4g2/Cxcr4/Hnrnpk/Pi16/Mapk1/Ikzf1/Picalm/Ist1/Rgs2/Fn1/Ep300	11	Down	DM vs. WM	F
GO_BP	GO:0019439	Aromatic compound catabolic process	0.00410842	Ddx5/Pabpc1/Hnrnpa0/Hnrnpm/Hdc/Zfp36/Gda/Fus/Ncf1/Pabpc4/Zfp36l1	11	Down	DM vs. WM	F
GO_BP	GO:2001242	Regulation of intrinsic apoptotic signaling pathway	0.00417408	Rps3/Ubb/Cd74/Rpl26/Park7/Ndufs3/Pycard/Lck/Creb3/Xbp1/Ndufa13	11	Up	DM vs. WM	F
GO_BP	GO:0007517	Muscle organ development	0.00446743	Fos/Ddx5/Ddx17/Pi16/Mapk1/Mbnl1/Gpx1/Gpcpd1/Rgs2/Tsc22d3/Ep300	11	Down	DM vs. WM	F
GO_BP	GO:0022407	Regulation of cell-cell adhesion	0.00494227	Cd44/Il1b/Cebpb/Ptprc/Itgal/Gcnt2/Anxa1/Ikzf1/Sirpa/Ptpn6/Ets1	11	Down	DM vs. WM	F
GO_BP	GO:0001558	Regulation of cell growth	0.00561239	Cd44/Eif4g2/Cxcr4/Hnrnpk/Pi16/Picalm/Ist1/Sdcbp/Rgs2/Fn1/Ep300	11	Down	DM vs. WM	F
GO_BP	GO:1901361	Organic cyclic compound catabolic process	0.00586321	Ddx5/Pabpc1/Hnrnpa0/Hnrnpm/Hdc/Zfp36/Gda/Fus/Ncf1/Pabpc4/Zfp36l1	11	Down	DM vs. WM	F
KEGG	mmu05132	Salmonella infection	0.00624269	Actg1/Actb/Fos/Il1b/Ptprc/Hsp90b1/Hsp90ab1/Mapk1/Snx18/Actr2/Cdc42	11	Down	DM vs. WM	F
GO_BP	GO:0045666	Positive regulation of neuron differentiation	0.00888375	S100a9/Eif4g2/Cxcr4/Hnrnpk/Picalm/Ist1/Actr2/Rgs2/Fn1/Iqgap1/Ep300	11	Down	DM vs. WM	F
GO_MF	GO:0008047	Enzyme activator activity	0.0090015	Dazap2/Cox17/Wfdc21/Ltf/Ncf1/Atp1b3/Atp2a3/Alox5ap/Rgs2/Fn1/Iqgap1	11	Down	DM vs. WM	F
GO_BP	GO:0002819	Regulation of adaptive immune response	0.0180131	Cd74/B2m/H2-D1/H2-Ab1/H2-M3/H2-Q4/Xcl1/Pycard/Cd81/H2-T23/Cd48	11	Up	DM vs. WM	F
GO_CC	GO:0070069	Cytochrome complex	8.0878e-10	Cox8a/Cyc1/Uqcr10/Cox6b1/Uqcrc1/Uqcrfs1/Cox7b/Uqcrb/Uqcrq/Ndufa4	10	Up	DM vs. WM	F
GO_BP	GO:0050684	Regulation of mRNA processing	3.12106e-05	Ddx5/Snrnp70/Hnrnpk/Srsf3/Ddx17/Mbnl1/Celf2/Hnrnpa2b1/Ptbp3/Zfp36l1	10	Down	DM vs. WM	F
GO_BP	GO:0097530	Granulocyte migration	3.12106e-05	S100a9/S100a8/Il1b/Thbs1/Prtn3/Anxa1/Mapk1/Csf3r/Sirpa/Cd177	10	Down	DM vs. WM	F
GO_BP	GO:0071248	Cellular response to metal ion	3.12106e-05	Fos/Junb/Mmp9/Jund/Mapk1/Fus/Ncf1/Alox5ap/Fn1/Iqgap1	10	Down	DM vs. WM	F
GO_BP	GO:0009060	Aerobic respiration	4.24992e-05	Ndufs8/Cox5b/Cycs/Atp5d/Ndufs4/Uqcr10/Sdhb/Idh3g/Mdh2/Uqcrb	10	Up	DM vs. WM	F
KEGG	mmu04657	IL-17 signaling pathway	4.79666e-05	S100a9/S100a8/Fos/Il1b/Cebpb/Hsp90b1/Hsp90ab1/Mmp9/Jund/Mapk1	10	Down	DM vs. WM	F
GO_BP	GO:0045185	Maintenance of protein location	0.000427143	Chchd10/Os9/Srgn/Park7/Nfkbib/Tmsb10/Rer1/Sri/Creb3/Kdelr2	10	Up	DM vs. WM	F
GO_BP	GO:2000116	Regulation of cysteine-type endopeptidase activity	0.00050612	S100a9/S100a8/Cd44/Thbs1/Mmp9/Ltf/Gpx1/Hspa1b/Atp2a3/Ep300	10	Down	DM vs. WM	F
GO_MF	GO:0043177	Organic acid binding	0.000667045	S100a9/S100a8/Psap/Cd44/Hbb-b1/Hdc/Pygl/Alox5ap/Pgd/Gfpt1	10	Down	DM vs. WM	F
GO_BP	GO:0010466	Negative regulation of peptidase activity	0.000675003	Cd44/Thbs1/Ngp/Mmp9/Ltf/Pi16/Picalm/Gpx1/Hspa1b/Ep300	10	Down	DM vs. WM	F
GO_BP	GO:0034976	Response to endoplasmic reticulum stress	0.000716841	Cebpb/Hsp90b1/Pdia6/Thbs1/Canx/Grina/Serinc3/Hyou1/Atp2a3/Ep300	10	Down	DM vs. WM	F
GO_BP	GO:0000377	RNA splicing, via transesterification reactions with bulged adenosine as nucleophile	0.00113528	Ddx5/Snrnp70/Hnrnpk/Srsf3/Hnrnpm/Ddx17/Mbnl1/Celf2/Hnrnpa2b1/Ptbp3	10	Down	DM vs. WM	F
GO_BP	GO:0000375	RNA splicing, via transesterification reactions	0.00113528	Ddx5/Snrnp70/Hnrnpk/Srsf3/Hnrnpm/Ddx17/Mbnl1/Celf2/Hnrnpa2b1/Ptbp3	10	Down	DM vs. WM	F
GO_BP	GO:0000398	MRNA splicing, via spliceosome	0.00113528	Ddx5/Snrnp70/Hnrnpk/Srsf3/Hnrnpm/Ddx17/Mbnl1/Celf2/Hnrnpa2b1/Ptbp3	10	Down	DM vs. WM	F
GO_BP	GO:0031098	Stress-activated protein kinase signaling cascade	0.00114355	Il1b/Dusp1/Zfp36/Mapk1/Ncf1/Sirpa/Ccdc88c/Zfp36l1/Cdc42/Gadd45a	10	Down	DM vs. WM	F
KEGG	mmu05418	Fluid shear stress and atherosclerosis	0.00117273	Actg1/Actb/Fos/Il1b/Dusp1/Hsp90b1/Hsp90ab1/Klf2/Mmp9/Ncf1	10	Down	DM vs. WM	F
GO_BP	GO:0006888	Endoplasmic reticulum to Golgi vesicle-mediated transport	0.00138884	Cope/Ergic3/Yif1b/Tmed10/Yif1a/Tmed9/Sar1b/Use1/Lman2/Kdelr2	10	Up	DM vs. WM	F
GO_BP	GO:1903037	Regulation of leukocyte cell-cell adhesion	0.00247101	Cd44/Il1b/Cebpb/Ptprc/Itgal/Anxa1/Ikzf1/Sirpa/Ptpn6/Ets1	10	Down	DM vs. WM	F
GO_BP	GO:0009895	Negative regulation of catabolic process	0.002515	Mcl1/Il1b/Eif4g2/Hsp90ab1/Pabpc1/Hnrnpa0/Zfp36/Fus/Ogt/Sdcbp	10	Down	DM vs. WM	F
GO_BP	GO:0045927	Positive regulation of growth	0.00255056	Eif4g2/Cxcr4/Hnrnpk/Mapk1/Ikzf1/Picalm/Ist1/Sdcbp/Fn1/Ep300	10	Down	DM vs. WM	F
GO_CC	GO:0016607	Nuclear speck	0.0033143	Snrnp70/Dazap2/Tkt/Srsf3/Pcbp1/Ckap4/Ddx17/Csnk1a1/Hipk1/Gadd45a	10	Down	DM vs. WM	F
GO_MF	GO:0043021	Ribonucleoprotein complex binding	0.00360611	Rpl35/Ppp1ca/Eif1/Eif6/Csnk2b/Eif2s1/Pim1/Snrpd2/Eif5a/Srp19	10	Up	DM vs. WM	F
GO_BP	GO:0045862	Positive regulation of proteolysis	0.00410842	S100a9/S100a8/Il1b/Picalm/Ogt/Ist1/Hspa1b/Csnk1a1/Atp2a3/Ep300	10	Down	DM vs. WM	F
GO_BP	GO:0042060	Wound healing	0.00442639	S100a9/Actg1/Cd44/Thbs1/Cxcr4/Anxa1/Gpx1/Ptpn6/Fn1/Prcp	10	Down	DM vs. WM	F
GO_BP	GO:0035966	Response to topologically incorrect protein	0.00455215	Manf/Sdf2l1/Edem2/Aup1/Erp44/Creb3/Xbp1/Ubxn4/Dnajc3/Derl3	10	Up	DM vs. WM	F
KEGG	mmu05417	Lipid and atherosclerosis	0.00624269	Fos/Il1b/Hsp90b1/Hsp90ab1/Mmp9/Mapk1/Ncf1/Hspa1b/Cdc42/Cybb	10	Down	DM vs. WM	F
GO_BP	GO:0051098	Regulation of binding	0.00812719	Actb/Hmgb2/Hsp90ab1/Hnrnpk/Mmp9/Csnk1a1/Cdc42/Hipk1/Atp2a3/Ep300	10	Down	DM vs. WM	F
GO_BP	GO:0030098	Lymphocyte differentiation	0.0104068	Psap/Cd44/Il1b/Ptprc/Irf2bp2/Anxa1/Ikzf1/Ptpn6/Zfp36l1/Ep300	10	Down	DM vs. WM	F
GO_BP	GO:0010256	Endomembrane system organization	0.0105466	S100a9/Psap/Ptprc/Cxcr4/Ywhaz/Mapk1/Atp8b2/Csnk1a1/Cdc42/Cltc	10	Down	DM vs. WM	F
GO_BP	GO:0051224	Negative regulation of protein transport	0.010807	Apoe/Ppp1r11/Os9/Srgn/Park7/Dph3/Rgcc/Snx3/Vpreb3/Derl3	10	Up	DM vs. WM	F
GO_CC	GO:0030139	Endocytic vesicle	0.0118906	Ftl1/B2m/H2-D1/Fth1/Snx3/H2-T23/Capg/Lck/Ap2m1/Vim	10	Up	DM vs. WM	F
GO_BP	GO:1904950	Negative regulation of establishment of protein localization	0.0125356	Apoe/Ppp1r11/Os9/Srgn/Park7/Dph3/Rgcc/Snx3/Vpreb3/Derl3	10	Up	DM vs. WM	F
GO_BP	GO:0001933	Negative regulation of protein phosphorylation	0.012708	Actb/Il1b/Dusp1/Ptprc/Rnf149/Ogt/Sirpa/Ptpn6/Rgs2/Gadd45a	10	Down	DM vs. WM	F
GO_CC	GO:0014069	Postsynaptic density	0.0131517	Actb/Eif4g2/Pcbp2/Hnrnpk/Ywhaz/Rps14/Mapk1/Picalm/Actr2/Slc16a3	10	Down	DM vs. WM	F
GO_CC	GO:0032279	Asymmetric synapse	0.0135708	Actb/Eif4g2/Pcbp2/Hnrnpk/Ywhaz/Rps14/Mapk1/Picalm/Actr2/Slc16a3	10	Down	DM vs. WM	F
KEGG	mmu05171	Coronavirus disease - COVID-19	0.015384	Fos/Il1b/Rpl29/Rpl35a/Rpl37a/Rps28/Rps14/Mapk1/Rpl28/Cybb	10	Down	DM vs. WM	F
GO_BP	GO:0045786	Negative regulation of cell cycle	0.0168983	Btg1/Thbs1/Hsp90ab1/Osm/Rad21/Top2a/Zfp36l1/Gadd45a/Ets1/Gpr132	10	Down	DM vs. WM	F
GO_MF	GO:0005543	Phospholipid binding	0.0171463	Psap/Thbs1/Anxa1/Picalm/Ogt/Ncf1/Snx18/Sdcbp/Iqgap1/Cd300lf	10	Down	DM vs. WM	F
GO_CC	GO:0099572	Postsynaptic specialization	0.0210929	Actb/Eif4g2/Pcbp2/Hnrnpk/Ywhaz/Rps14/Mapk1/Picalm/Actr2/Slc16a3	10	Down	DM vs. WM	F
GO_CC	GO:0098984	Neuron to neuron synapse	0.0210929	Actb/Eif4g2/Pcbp2/Hnrnpk/Ywhaz/Rps14/Mapk1/Picalm/Actr2/Slc16a3	10	Down	DM vs. WM	F
GO_BP	GO:0042326	Negative regulation of phosphorylation	0.0212349	Actb/Il1b/Dusp1/Ptprc/Rnf149/Ogt/Sirpa/Ptpn6/Rgs2/Gadd45a	10	Down	DM vs. WM	F
GO_CC	GO:0005770	Late endosome	0.0213069	Cd74/Apoe/H2-Ab1/H2-Eb1/Lamtor5/Map1lc3a/Cd79a/Chmp2a/Cst3/Tmem59	10	Up	DM vs. WM	F
GO_BP	GO:0061136	Regulation of proteasomal protein catabolic process	0.0226949	Ubb/Apoe/Os9/Park7/Commd1/Sumo1/Edem2/Xbp1/Sumo2/Derl3	10	Up	DM vs. WM	F
GO_CC	GO:0043292	Contractile fiber	0.0243377	Rpl4/Rpl15/Rpl17/Rpl6/Aldoa/Myl12a/Sri/Rpl7/Cacna1s/Cst3	10	Up	DM vs. WM	F
GO_CC	GO:0035770	Ribonucleoprotein granule	0.0257417	Rplp0/Apobec3/Rpl6/Rps6/Sumo1/Eif2s1/Psmc2/Tuba1a/Lsm4/Ybx1	10	Up	DM vs. WM	F
GO_BP	GO:0001906	Cell killing	0.0313492	B2m/Rps19/H2-D1/H2-M3/Gapdh/H2-Q4/Xcl1/H2-T23/Gzmb/Lgals3	10	Up	DM vs. WM	F
GO_BP	GO:0030595	Leukocyte chemotaxis	0.0496056	Ccl5/Ppib/Cd74/Rps19/Rac2/Xcl1/Ddt/Creb3/Rpl13a/Lgals3	10	Up	DM vs. WM	F
GO_CC	GO:0005839	Proteasome core complex	1.3119e-10	Psmb2/Psmb7/Psma5/Psma3/Psmb1/Psmb3/Psmb8/Psmb5/Psmb6	9	Up	DM vs. WM	F
GO_CC	GO:0042611	MHC protein complex	9.72007e-10	Cd74/B2m/H2-D1/H2-Ab1/H2-M3/H2-Q4/H2-Eb1/H2-T23/H2-Aa	9	Up	DM vs. WM	F
GO_MF	GO:0004298	Threonine-type endopeptidase activity	4.14574e-09	Psmb2/Psmb7/Psma5/Psma3/Psmb1/Psmb3/Psmb8/Psmb5/Psmb6	9	Up	DM vs. WM	F
GO_BP	GO:0010499	Proteasomal ubiquitin-independent protein catabolic process	9.02645e-09	Psmb2/Psmb7/Psma5/Psma3/Psmb1/Psmb3/Psmb8/Psmb5/Psmb6	9	Up	DM vs. WM	F
GO_MF	GO:0070003	Threonine-type peptidase activity	2.30896e-08	Psmb2/Psmb7/Psma5/Psma3/Psmb1/Psmb3/Psmb8/Psmb5/Psmb6	9	Up	DM vs. WM	F
GO_MF	GO:0003730	MRNA 3'-UTR binding	6.17521e-06	Ddx5/Pabpc1/Hnrnpk/Hnrnpa0/Zfp36/Fus/Pabpc4/Hnrnpa2b1/Zfp36l1	9	Down	DM vs. WM	F
GO_BP	GO:0048024	Regulation of mRNA splicing, via spliceosome	3.12106e-05	Ddx5/Snrnp70/Hnrnpk/Srsf3/Ddx17/Mbnl1/Celf2/Hnrnpa2b1/Ptbp3	9	Down	DM vs. WM	F
GO_BP	GO:0030218	Erythrocyte differentiation	9.56554e-05	Hmgb2/Klf2/Hbb-b1/Zfp36/Rps14/Ikzf1/Ptbp3/Zfp36l1/Ets1	9	Down	DM vs. WM	F
GO_BP	GO:0034101	Erythrocyte homeostasis	0.000136731	Hmgb2/Klf2/Hbb-b1/Zfp36/Rps14/Ikzf1/Ptbp3/Zfp36l1/Ets1	9	Down	DM vs. WM	F
GO_MF	GO:0008135	Translation factor activity, RNA binding	0.000206195	Eif3h/Eef1d/Eif3f/Eif1/Eif3i/Eif6/Eif2s1/Eif5a/Eef1g	9	Up	DM vs. WM	F
GO_BP	GO:2001235	Positive regulation of apoptotic signaling pathway	0.00050612	S100a9/S100a8/Mcl1/Ptprc/Thbs1/Mmp9/Osm/Serinc3/G0s2	9	Down	DM vs. WM	F
GO_BP	GO:0045766	Positive regulation of angiogenesis	0.000569845	Btg1/Il1b/Thbs1/Cxcr4/Mmp9/Anxa1/Camp/Ets1/Cybb	9	Down	DM vs. WM	F
GO_BP	GO:0000302	Response to reactive oxygen species	0.000791537	Psap/Fos/Thbs1/Mmp9/Anxa1/Mapk1/Gpx1/Ncf1/Sirpa	9	Down	DM vs. WM	F
GO_BP	GO:1904018	Positive regulation of vasculature development	0.000979261	Btg1/Il1b/Thbs1/Cxcr4/Mmp9/Anxa1/Camp/Ets1/Cybb	9	Down	DM vs. WM	F
GO_BP	GO:0043281	Regulation of cysteine-type endopeptidase activity involved in apoptotic process	0.000979406	S100a9/S100a8/Cd44/Thbs1/Mmp9/Gpx1/Hspa1b/Atp2a3/Ep300	9	Down	DM vs. WM	F
GO_MF	GO:0090079	Translation regulator activity, nucleic acid binding	0.00104577	Eif3h/Eef1d/Eif3f/Eif1/Eif3i/Eif6/Eif2s1/Eif5a/Eef1g	9	Up	DM vs. WM	F
GO_BP	GO:0048639	Positive regulation of developmental growth	0.00114355	Eif4g2/Cxcr4/Hnrnpk/Mapk1/Ikzf1/Picalm/Ist1/Fn1/Ep300	9	Down	DM vs. WM	F
KEGG	mmu04670	Leukocyte transendothelial migration	0.00117273	Actg1/Actb/Cxcr4/Itgal/Mmp9/Rassf5/Ncf1/Cdc42/Cybb	9	Down	DM vs. WM	F
GO_BP	GO:0030595	Leukocyte chemotaxis	0.0011922	S100a9/S100a8/Il1b/Dusp1/Thbs1/Retnlg/Anxa1/Mapk1/Csf3r	9	Down	DM vs. WM	F
GO_BP	GO:0019058	Viral life cycle	0.00126055	Ddx5/Hsp90ab1/Pcbp2/Pabpc1/Ddx6/Pcbp1/Ltf/Ist1/Top2a	9	Down	DM vs. WM	F
GO_BP	GO:2001234	Negative regulation of apoptotic signaling pathway	0.00156246	Cd44/Tpt1/Mcl1/Hmgb2/Il1b/Grina/Mmp9/Gpx1/Hyou1	9	Down	DM vs. WM	F
GO_MF	GO:0031406	Carboxylic acid binding	0.00190696	S100a9/S100a8/Psap/Cd44/Hdc/Pygl/Alox5ap/Pgd/Gfpt1	9	Down	DM vs. WM	F
GO_BP	GO:0070585	Protein localization to mitochondrion	0.00207941	Dnajc15/Grpel1/Timm23/Tomm22/Timm17b/Timm17a/Bag1/Aip/Ndufa13	9	Up	DM vs. WM	F
GO_BP	GO:0031330	Negative regulation of cellular catabolic process	0.0025016	Mcl1/Eif4g2/Hsp90ab1/Pabpc1/Hnrnpa0/Zfp36/Fus/Ogt/Sdcbp	9	Down	DM vs. WM	F
GO_BP	GO:0051403	Stress-activated MAPK cascade	0.00280682	Il1b/Dusp1/Zfp36/Mapk1/Ncf1/Sirpa/Zfp36l1/Cdc42/Gadd45a	9	Down	DM vs. WM	F
GO_BP	GO:0006413	Translational initiation	0.00281807	Rps2/Eif3h/Eif3f/Eif1/Eif3i/Eif6/Eif2s1/Rpl13a/Dnajc3	9	Up	DM vs. WM	F
GO_BP	GO:0140053	Mitochondrial gene expression	0.00318851	Chchd10/Hsd17b10/Mrpl23/Mrps14/Mrps34/Mrps12/Mrpl57/Uqcc2/Mrpl51	9	Up	DM vs. WM	F
GO_BP	GO:0022409	Positive regulation of cell-cell adhesion	0.00328207	Cd44/Il1b/Ptprc/Itgal/Gcnt2/Anxa1/Ikzf1/Sirpa/Ets1	9	Down	DM vs. WM	F
GO_BP	GO:0060560	Developmental growth involved in morphogenesis	0.00393752	Eif4g2/Hsp90ab1/Cxcr4/Hnrnpk/Picalm/Ist1/Fn1/Iqgap1/Ep300	9	Down	DM vs. WM	F
GO_BP	GO:0071346	Cellular response to interferon-gamma	0.00445276	Ccl5/Cd47/H2-Ab1/Gapdh/Cdc37/Xcl1/Capg/Rpl13a/Vim	9	Up	DM vs. WM	F
GO_MF	GO:0030246	Carbohydrate binding	0.00489069	Canx/Tkt/Chil3/Pygl/Ogt/Gpcpd1/Clec12a/Pgd/Gfpt1	9	Down	DM vs. WM	F
KEGG	mmu05416	Viral myocarditis	0.00502498	H2-D1/Cycs/H2-Ab1/Rac2/H2-M3/H2-Q4/H2-Eb1/H2-T23/H2-Aa	9	Up	DM vs. WM	F
KEGG	mmu04658	Th1 and Th2 cell differentiation	0.00502498	H2-Ab1/Nfkbib/Lat/H2-Eb1/Cd3e/Cd3d/Lck/Cd3g/H2-Aa	9	Up	DM vs. WM	F
GO_MF	GO:0050839	Cell adhesion molecule binding	0.00548505	Il1b/Thbs1/Tgfbi/Itgal/Sirpa/Ptpn6/Sdcbp/Fn1/Cd177	9	Down	DM vs. WM	F
KEGG	mmu04141	Protein processing in endoplasmic reticulum	0.00624269	Hsp90b1/Pdia6/Canx/Hsp90ab1/Rpn1/Ssr3/Ckap4/Hspa1b/Hyou1	9	Down	DM vs. WM	F
GO_BP	GO:0070372	Regulation of ERK1 and ERK2 cascade	0.00655274	Cd44/Il1b/Dusp1/Ptprc/Ywhaz/Gcnt2/Sirpa/Ptpn6/Fn1	9	Down	DM vs. WM	F
GO_BP	GO:1902105	Regulation of leukocyte differentiation	0.00666602	Cd44/Fos/Il1b/Cebpb/Ptprc/Anxa1/Ikzf1/Ptpn6/Zfp36l1	9	Down	DM vs. WM	F
KEGG	mmu04640	Hematopoietic cell lineage	0.0078366	H2-Ab1/H2-Eb1/Cd7/Cd3e/Cd3d/Cd8b1/Cd3g/Cd2/H2-Aa	9	Up	DM vs. WM	F
GO_BP	GO:0050863	Regulation of T cell activation	0.00819442	Cd44/Il1b/Cebpb/Ptprc/Itgal/Anxa1/Ikzf1/Sirpa/Ptpn6	9	Down	DM vs. WM	F
GO_BP	GO:0018105	Peptidyl-serine phosphorylation	0.00942792	Cd44/Hsp90ab1/Osm/Mapk1/Ogt/Clk1/Csnk1a1/Hipk1/Gadd45a	9	Down	DM vs. WM	F
GO_BP	GO:0002456	T cell mediated immunity	0.00950686	B2m/H2-D1/H2-M3/H2-Q4/Xcl1/Cd81/Crlf2/H2-T23/Gzmb	9	Up	DM vs. WM	F
GO_BP	GO:0070661	Leukocyte proliferation	0.0114435	Cd44/Il1b/Cebpb/Ptprc/Cxcr4/Itgal/Anxa1/Mapk1/Ptpn6	9	Down	DM vs. WM	F
GO_BP	GO:0034655	Nucleobase-containing compound catabolic process	0.0128065	Ddx5/Pabpc1/Hnrnpa0/Hnrnpm/Zfp36/Fus/Ncf1/Pabpc4/Zfp36l1	9	Down	DM vs. WM	F
GO_BP	GO:0009152	Purine ribonucleotide biosynthetic process	0.0131949	Nme2/Cox5b/Atp5b/Atp5g1/Atp5d/Cyc1/Aldoa/Mpc2/Mpc1	9	Up	DM vs. WM	F
GO_BP	GO:0018209	Peptidyl-serine modification	0.0136609	Cd44/Hsp90ab1/Osm/Mapk1/Ogt/Clk1/Csnk1a1/Hipk1/Gadd45a	9	Down	DM vs. WM	F
KEGG	mmu04659	Th17 cell differentiation	0.0149096	H2-Ab1/Nfkbib/Lat/H2-Eb1/Cd3e/Cd3d/Lck/Cd3g/H2-Aa	9	Up	DM vs. WM	F
GO_MF	GO:0140297	DNA-binding transcription factor binding	0.0158586	Actb/Fos/Ddx5/Cebpb/Jund/Fus/Ets2/Tsc22d3/Ep300	9	Down	DM vs. WM	F
GO_BP	GO:0019221	Cytokine-mediated signaling pathway	0.0159852	Il1b/Ptprc/Cxcr4/Klf6/Osm/Csf3r/Ptpn6/Hipk1/Cd300lf	9	Down	DM vs. WM	F
KEGG	mmu05415	Diabetic cardiomyopathy	0.0179861	Gsr/Uqcrh/Mmp9/Cox7c/Atp5g3/Ncf1/Atp2a3/Gfpt1/Cybb	9	Down	DM vs. WM	F
GO_BP	GO:0009260	Ribonucleotide biosynthetic process	0.0180131	Nme2/Cox5b/Atp5b/Atp5g1/Atp5d/Cyc1/Aldoa/Mpc2/Mpc1	9	Up	DM vs. WM	F
GO_BP	GO:0032102	Negative regulation of response to external stimulus	0.0188785	Cd44/Dusp1/Thbs1/Pcbp2/Zfp36/Ltf/Gpx1/Sirpa/Ets1	9	Down	DM vs. WM	F
GO_MF	GO:0033218	Amide binding	0.0199908	Psap/Gsr/Hsp90ab1/H2-K1/Lbr/Ogt/Csnk1a1/Cltc/Cd300lf	9	Down	DM vs. WM	F
KEGG	mmu04810	Regulation of actin cytoskeleton	0.0213628	Actg1/Actb/Cxcr4/Itgal/Mapk1/Actr2/Cdc42/Fn1/Iqgap1	9	Down	DM vs. WM	F
GO_BP	GO:0046390	Ribose phosphate biosynthetic process	0.0226949	Nme2/Cox5b/Atp5b/Atp5g1/Atp5d/Cyc1/Aldoa/Mpc2/Mpc1	9	Up	DM vs. WM	F
GO_CC	GO:0030017	Sarcomere	0.023082	Rpl4/Rpl15/Rpl17/Rpl6/Aldoa/Myl12a/Sri/Rpl7/Cacna1s	9	Up	DM vs. WM	F
GO_BP	GO:0006091	Generation of precursor metabolites and energy	0.0232827	Cox17/Tkt/Uqcrh/Pygl/Cox7c/Ogt/Pgd/Gfpt1/Ep300	9	Down	DM vs. WM	F
GO_BP	GO:0002700	Regulation of production of molecular mediator of immune response	0.0244962	Cd74/B2m/Mzb1/H2-M3/Xcl1/Cd81/H2-T23/Xbp1/Vpreb3	9	Up	DM vs. WM	F
GO_BP	GO:0006164	Purine nucleotide biosynthetic process	0.0253018	Nme2/Cox5b/Atp5b/Atp5g1/Atp5d/Cyc1/Aldoa/Mpc2/Mpc1	9	Up	DM vs. WM	F
GO_BP	GO:0022613	Ribonucleoprotein complex biogenesis	0.025748	Rpl35a/Hsp90ab1/Rps28/Ddx17/Rps14/Mbnl1/Eif2s2/Celf2/Eif2s3x	9	Down	DM vs. WM	F
GO_BP	GO:0070997	Neuron death	0.0276629	Mcl1/Fos/Il1b/Cebpb/Hsp90ab1/Picalm/Gpx1/Cdc42/Hyou1	9	Down	DM vs. WM	F
GO_BP	GO:0072522	Purine-containing compound biosynthetic process	0.0296391	Nme2/Cox5b/Atp5b/Atp5g1/Atp5d/Cyc1/Aldoa/Mpc2/Mpc1	9	Up	DM vs. WM	F
GO_CC	GO:0031252	Cell leading edge	0.0306758	Actb/Cd44/S100a6/Pabpc1/Cxcr4/Ywhaz/Actr2/Cdc42/Iqgap1	9	Down	DM vs. WM	F
GO_BP	GO:0001667	Ameboidal-type cell migration	0.030989	Thbs1/Cxcr4/Mmp9/Anxa1/Gpx1/Prcp/Gadd45a/Iqgap1/Ets1	9	Down	DM vs. WM	F
GO_BP	GO:0051100	Negative regulation of binding	0.0313605	B2m/Park7/Sumo1/Gzma/Eif2s1/Sri/Pin1/Ctsz/Stmn1	9	Up	DM vs. WM	F
GO_BP	GO:0045860	Positive regulation of protein kinase activity	0.0348223	Il1b/Ptprc/Dazap2/Thbs1/Hsp90ab1/Ltf/Ncf1/Gadd45a/Iqgap1	9	Down	DM vs. WM	F
GO_CC	GO:0030016	Myofibril	0.0399436	Rpl4/Rpl15/Rpl17/Rpl6/Aldoa/Myl12a/Sri/Rpl7/Cacna1s	9	Up	DM vs. WM	F
KEGG	mmu05166	Human T-cell leukemia virus 1 infection	0.0413108	Fos/Canx/Itgal/H2-K1/Zfp36/Mapk1/Ets2/Ep300/Ets1	9	Down	DM vs. WM	F
GO_BP	GO:0010498	Proteasomal protein catabolic process	0.0439808	Hsp90b1/Hsp90ab1/Pcbp2/Gpx1/Ogt/Hspa1b/Csnk1a1/Sdcbp/Psmd2	9	Down	DM vs. WM	F
GO_CC	GO:0036464	Cytoplasmic ribonucleoprotein granule	0.0459593	Rplp0/Apobec3/Rpl6/Rps6/Eif2s1/Psmc2/Tuba1a/Lsm4/Ybx1	9	Up	DM vs. WM	F
KEGG	mmu05020	Prion disease	0.0569933	Il1b/Uqcrh/Cox7c/Mapk1/Atp5g3/Ncf1/Hspa1b/Cybb/Psmd2	9	Down	DM vs. WM	F
GO_BP	GO:0002478	Antigen processing and presentation of exogenous peptide antigen	1.45438e-06	Cd74/B2m/H2-Ab1/H2-M3/H2-Eb1/H2-T23/Ifi30/H2-Aa	8	Up	DM vs. WM	F
GO_BP	GO:0019884	Antigen processing and presentation of exogenous antigen	8.17571e-06	Cd74/B2m/H2-Ab1/H2-M3/H2-Eb1/H2-T23/Ifi30/H2-Aa	8	Up	DM vs. WM	F
GO_BP	GO:0010257	NADH dehydrogenase complex assembly	8.90427e-05	Ndufs8/Ndufs4/Ndufa1/Ndufb5/Ndufa13/Ndufa11/Ndufb9/Ndufb11	8	Up	DM vs. WM	F
GO_BP	GO:0032981	Mitochondrial respiratory chain complex I assembly	8.90427e-05	Ndufs8/Ndufs4/Ndufa1/Ndufb5/Ndufa13/Ndufa11/Ndufb9/Ndufb11	8	Up	DM vs. WM	F
GO_CC	GO:0005793	Endoplasmic reticulum-Golgi intermediate compartment	0.000229497	Yif1b/Nucb1/Tmed10/Rer1/Erp44/Yif1a/Tmed9/Lman2	8	Up	DM vs. WM	F
GO_BP	GO:0051592	Response to calcium ion	0.000353294	Fos/Junb/Thbs1/Jund/Fus/Alox5ap/Iqgap1/Ep300	8	Down	DM vs. WM	F
GO_CC	GO:0032592	Integral component of mitochondrial membrane	0.000409874	Chchd10/Timm23/Timm17b/Fundc2/Timm17a/Mpc2/Mpc1/Smdt1	8	Up	DM vs. WM	F
GO_CC	GO:0098573	Intrinsic component of mitochondrial membrane	0.00048189	Chchd10/Timm23/Timm17b/Fundc2/Timm17a/Mpc2/Mpc1/Smdt1	8	Up	DM vs. WM	F
GO_CC	GO:0005788	Endoplasmic reticulum lumen	0.000668072	Rnaset2b/Rnaset2a/Manf/Mzb1/Os9/Erp44/Tor2a/Dnajc3	8	Up	DM vs. WM	F
GO_BP	GO:0034614	Cellular response to reactive oxygen species	0.00071941	Psap/Fos/Thbs1/Mmp9/Anxa1/Mapk1/Ncf1/Sirpa	8	Down	DM vs. WM	F
GO_BP	GO:0010951	Negative regulation of endopeptidase activity	0.00172978	Cd44/Thbs1/Mmp9/Ltf/Picalm/Gpx1/Hspa1b/Ep300	8	Down	DM vs. WM	F
GO_BP	GO:0042274	Ribosomal small subunit biogenesis	0.00173296	Rps16/Rps19/Rps2/Rps6/Rps25/Rps15/Mrps7/Rps5	8	Up	DM vs. WM	F
GO_BP	GO:0006626	Protein targeting to mitochondrion	0.00187797	Dnajc15/Grpel1/Timm23/Tomm22/Timm17b/Timm17a/Aip/Ndufa13	8	Up	DM vs. WM	F
GO_MF	GO:0016651	Oxidoreductase activity, acting on NAD(P)H	0.00226721	Ndufs8/Ndufa12/Ndufs4/Ndufs3/Ndufv2/Ndufa13/Ndufs2/Cyba	8	Up	DM vs. WM	F
GO_BP	GO:0007519	Skeletal muscle tissue development	0.00255056	Fos/Ddx5/Ddx17/Mbnl1/Gpx1/Gpcpd1/Tsc22d3/Ep300	8	Down	DM vs. WM	F
GO_BP	GO:0043491	Protein kinase B signaling	0.00255056	Il1b/Thbs1/Hsp90ab1/Gcnt2/Osm/Gpx1/Zfp36l1/Ep300	8	Down	DM vs. WM	F
GO_BP	GO:0030307	Positive regulation of cell growth	0.00264782	Eif4g2/Cxcr4/Hnrnpk/Picalm/Ist1/Sdcbp/Fn1/Ep300	8	Down	DM vs. WM	F
GO_BP	GO:1990138	Neuron projection extension	0.00264782	Eif4g2/Hsp90ab1/Cxcr4/Hnrnpk/Picalm/Fn1/Iqgap1/Ep300	8	Down	DM vs. WM	F
KEGG	mmu05332	Graft-versus-host disease	0.00264974	H2-D1/H2-Ab1/H2-M3/H2-Q4/H2-Eb1/H2-T23/Gzmb/H2-Aa	8	Up	DM vs. WM	F
KEGG	mmu05330	Allograft rejection	0.00264974	H2-D1/H2-Ab1/H2-M3/H2-Q4/H2-Eb1/H2-T23/Gzmb/H2-Aa	8	Up	DM vs. WM	F
GO_CC	GO:0005681	Spliceosomal complex	0.00304454	Ddx5/Snrnp70/Hnrnph1/Pabpc1/Hnrnpk/Hnrnpm/Hnrnpf/Hnrnpa2b1	8	Down	DM vs. WM	F
GO_BP	GO:0060538	Skeletal muscle organ development	0.00323859	Fos/Ddx5/Ddx17/Mbnl1/Gpx1/Gpcpd1/Tsc22d3/Ep300	8	Down	DM vs. WM	F
GO_BP	GO:2000377	Regulation of reactive oxygen species metabolic process	0.00328207	Il1b/Thbs1/Klf2/Ogt/Sirpa/Prcp/Gadd45a/Cd177	8	Down	DM vs. WM	F
GO_BP	GO:1905897	Regulation of response to endoplasmic reticulum stress	0.00364428	Manf/Os9/Park7/Edem2/Creb3/Xbp1/Dnajc3/Derl3	8	Up	DM vs. WM	F
GO_BP	GO:0042098	T cell proliferation	0.00374424	Cd44/Il1b/Cebpb/Ptprc/Cxcr4/Itgal/Anxa1/Ptpn6	8	Down	DM vs. WM	F
GO_BP	GO:0006402	MRNA catabolic process	0.004057	Ddx5/Pabpc1/Hnrnpa0/Hnrnpm/Zfp36/Fus/Pabpc4/Zfp36l1	8	Down	DM vs. WM	F
GO_CC	GO:0043209	Myelin sheath	0.00406608	Actg1/Actb/Canx/Tkt/Hbb-b1/Slc25a3/Cdc42/Cltc	8	Down	DM vs. WM	F
GO_BP	GO:0002573	Myeloid leukocyte differentiation	0.00415243	Fos/Cebpb/Junb/Lbr/Prtn3/Ikzf1/Zfp36l1/Cd300lf	8	Down	DM vs. WM	F
GO_BP	GO:1903039	Positive regulation of leukocyte cell-cell adhesion	0.00418538	Cd44/Il1b/Ptprc/Itgal/Anxa1/Ikzf1/Sirpa/Ets1	8	Down	DM vs. WM	F
GO_BP	GO:0045637	Regulation of myeloid cell differentiation	0.00444915	Fos/Hmgb2/Cebpb/Zfp36/Ikzf1/Csf3r/Zfp36l1/Ets1	8	Down	DM vs. WM	F
GO_BP	GO:1903708	Positive regulation of hemopoiesis	0.00444915	Fos/Hmgb2/Il1b/Ptprc/Anxa1/Ikzf1/Zfp36l1/Ets1	8	Down	DM vs. WM	F
KEGG	mmu04940	Type I diabetes mellitus	0.00502498	H2-D1/H2-Ab1/H2-M3/H2-Q4/H2-Eb1/H2-T23/Gzmb/H2-Aa	8	Up	DM vs. WM	F
GO_BP	GO:0072655	Establishment of protein localization to mitochondrion	0.00514518	Dnajc15/Grpel1/Timm23/Tomm22/Timm17b/Timm17a/Aip/Ndufa13	8	Up	DM vs. WM	F
GO_BP	GO:0097191	Extrinsic apoptotic signaling pathway	0.00526679	Mcl1/Hmgb2/Il1b/Ptprc/Thbs1/Gpx1/G0s2/Hipk1	8	Down	DM vs. WM	F
GO_BP	GO:1902600	Proton transmembrane transport	0.00567355	Cox5b/Atp5b/Atp5g1/Atp5d/Cyc1/Park7/Slc25a4/Atp6v1f	8	Up	DM vs. WM	F
KEGG	mmu05135	Yersinia infection	0.00624269	Actg1/Actb/Fos/Il1b/Mapk1/Actr2/Cdc42/Fn1	8	Down	DM vs. WM	F
KEGG	mmu03040	Spliceosome	0.00624269	Ddx5/Snrnp70/Hnrnpk/Srsf3/Hnrnpm/Pcbp1/Fus/Hspa1b	8	Down	DM vs. WM	F
KEGG	mmu04380	Osteoclast differentiation	0.00624269	Fos/Il1b/Junb/Fosl2/Jund/Mapk1/Ncf1/Sirpa	8	Down	DM vs. WM	F
GO_BP	GO:0070663	Regulation of leukocyte proliferation	0.00773248	Cd44/Il1b/Cebpb/Ptprc/Itgal/Anxa1/Mapk1/Ptpn6	8	Down	DM vs. WM	F
GO_BP	GO:0006401	RNA catabolic process	0.0081084	Ddx5/Pabpc1/Hnrnpa0/Hnrnpm/Zfp36/Fus/Pabpc4/Zfp36l1	8	Down	DM vs. WM	F
GO_BP	GO:0042493	Response to drug	0.00888375	Fos/Il1b/Ywhaz/Rnf149/Mmp9/Anxa1/Ep300/Cybb	8	Down	DM vs. WM	F
GO_BP	GO:0051348	Negative regulation of transferase activity	0.00888375	Actb/Il1b/Dusp1/Ptprc/Zfp36/Ptpn6/Rgs2/Gadd45a	8	Down	DM vs. WM	F
GO_BP	GO:0001818	Negative regulation of cytokine production	0.00888375	Ptprc/Thbs1/Hsp90ab1/Klf2/Zfp36/Anxa1/Sirpa/Ptpn6	8	Down	DM vs. WM	F
KEGG	mmu05320	Autoimmune thyroid disease	0.0094031	H2-D1/H2-Ab1/H2-M3/H2-Q4/H2-Eb1/H2-T23/Gzmb/H2-Aa	8	Up	DM vs. WM	F
GO_BP	GO:0002702	Positive regulation of production of molecular mediator of immune response	0.0115644	Cd74/B2m/Mzb1/H2-M3/Xcl1/Cd81/H2-T23/Xbp1	8	Up	DM vs. WM	F
GO_BP	GO:0031349	Positive regulation of defense response	0.0119862	S100a9/S100a8/Hmgb2/Il1b/Cebpb/Osm/Alox5ap/Ets1	8	Down	DM vs. WM	F
GO_BP	GO:0060485	Mesenchyme development	0.0126561	Il1b/Ddx5/Thbs1/Gcnt2/Ddx17/Mapk1/Zfp36l1/Sdcbp	8	Down	DM vs. WM	F
GO_BP	GO:0007162	Negative regulation of cell adhesion	0.0144243	Cd44/Cebpb/Dusp1/Ptprc/Thbs1/Gcnt2/Anxa1/Ptpn6	8	Down	DM vs. WM	F
GO_BP	GO:0071902	Positive regulation of protein serine/threonine kinase activity	0.0146776	Il1b/Ptprc/Dazap2/Thbs1/Hsp90ab1/Ltf/Gadd45a/Iqgap1	8	Down	DM vs. WM	F
GO_BP	GO:0019079	Viral genome replication	0.0146892	Ccl5/Ppib/Apobec3/Isg20/Lamtor5/Ppia/Phb/Isg15	8	Up	DM vs. WM	F
GO_BP	GO:0034504	Protein localization to nucleus	0.0149219	Ddx5/Txnip/Hsp90ab1/Hnrnpm/Mapk1/Ogt/Rassf5/Ep300	8	Down	DM vs. WM	F
GO_MF	GO:0061629	RNA polymerase II-specific DNA-binding transcription factor binding	0.0153409	Actb/Fos/Ddx5/Cebpb/Jund/Fus/Ets2/Ep300	8	Down	DM vs. WM	F
GO_BP	GO:0006986	Response to unfolded protein	0.0159071	Manf/Edem2/Erp44/Creb3/Xbp1/Ubxn4/Dnajc3/Derl3	8	Up	DM vs. WM	F
GO_BP	GO:0043405	Regulation of MAP kinase activity	0.0168783	Il1b/Dusp1/Ptprc/Thbs1/Ptpn6/Rgs2/Gadd45a/Iqgap1	8	Down	DM vs. WM	F
KEGG	mmu05235	PD-L1 expression and PD-1 checkpoint pathway in cancer	0.0171145	Nfkbib/Lat/Csnk2b/Cd3e/Batf/Cd3d/Lck/Cd3g	8	Up	DM vs. WM	F
GO_MF	GO:0044389	Ubiquitin-like protein ligase binding	0.0209555	Actg1/Cebpb/Txnip/Hsp90ab1/Pcbp2/Cxcr4/Ywhaz/Hspa1b	8	Down	DM vs. WM	F
GO_BP	GO:1903829	Positive regulation of cellular protein localization	0.0211205	Hsp90ab1/Hnrnpk/Hnrnpm/Mapk1/Ogt/Cdc42/Iqgap1/Ep300	8	Down	DM vs. WM	F
GO_BP	GO:0046651	Lymphocyte proliferation	0.0211205	Cd44/Il1b/Cebpb/Ptprc/Cxcr4/Itgal/Anxa1/Ptpn6	8	Down	DM vs. WM	F
GO_BP	GO:0032943	Mononuclear cell proliferation	0.0218079	Cd44/Il1b/Cebpb/Ptprc/Cxcr4/Itgal/Anxa1/Ptpn6	8	Down	DM vs. WM	F
GO_BP	GO:0071216	Cellular response to biotic stimulus	0.0218079	Il1b/Cebpb/Txnip/Zfp36/Ltf/Mapk1/Ogt/Sirpa	8	Down	DM vs. WM	F
GO_BP	GO:0042177	Negative regulation of protein catabolic process	0.0256452	Os9/Park7/Snx3/Atraid/Pin1/Cst3/Phb/Derl3	8	Up	DM vs. WM	F
GO_CC	GO:0019898	Extrinsic component of membrane	0.0306758	Rpl29/S100a6/Anxa1/Picalm/Ncf1/Snx18/Cltc/Iqgap1	8	Down	DM vs. WM	F
GO_BP	GO:0031589	Cell-substrate adhesion	0.0318827	Actg1/Rpl29/Thbs1/Itgal/Gcnt2/Sirpa/Fn1/Iqgap1	8	Down	DM vs. WM	F
GO_BP	GO:0006909	Phagocytosis	0.0340731	Il1b/Ptprc/Thbs1/Itgal/Prtn3/Anxa1/Sirpa/Cd300lf	8	Down	DM vs. WM	F
GO_BP	GO:0032946	Positive regulation of mononuclear cell proliferation	0.0366984	Ccl5/Rps3/Cd74/Xcl1/Cd3e/Pycard/Cd81/H2-T23	8	Up	DM vs. WM	F
GO_MF	GO:0004857	Enzyme inhibitor activity	0.0392463	Txnip/Pdia6/Ngp/Wfdc21/Ltf/Pi16/Anxa1/Wfdc17	8	Down	DM vs. WM	F
GO_BP	GO:1901214	Regulation of neuron death	0.0401089	Mcl1/Fos/Il1b/Cebpb/Hsp90ab1/Picalm/Cdc42/Hyou1	8	Down	DM vs. WM	F
GO_BP	GO:0002824	Positive regulation of adaptive immune response based on somatic recombination of immune receptors built from immunoglobulin superfamily domains	0.0450357	B2m/H2-D1/H2-Ab1/H2-M3/H2-Q4/Xcl1/Cd81/H2-T23	8	Up	DM vs. WM	F
GO_BP	GO:0042176	Regulation of protein catabolic process	0.0466883	Il1b/Hsp90ab1/Gpx1/Ogt/Hspa1b/Csnk1a1/Sdcbp/Psmd2	8	Down	DM vs. WM	F
GO_MF	GO:0031386	Protein tag	2.30896e-08	Uba52/Ubb/Sumo1/Nedd8/Ubl5/Sumo2/Isg15	7	Up	DM vs. WM	F
GO_BP	GO:0006122	Mitochondrial electron transport, ubiquinol to cytochrome c	2.43311e-08	Cycs/Cyc1/Uqcr10/Uqcrc1/Uqcrfs1/Uqcrb/Uqcrq	7	Up	DM vs. WM	F
GO_CC	GO:0042788	Polysomal ribosome	7.18016e-06	Rpl19/Rpl18/Rps23/Rpl10a/Rpl6/Eif3h/Rpl8	7	Up	DM vs. WM	F
GO_MF	GO:0008137	NADH dehydrogenase (ubiquinone) activity	1.17512e-05	Ndufs8/Ndufa12/Ndufs4/Ndufs3/Ndufv2/Ndufa13/Ndufs2	7	Up	DM vs. WM	F
GO_MF	GO:0050136	NADH dehydrogenase (quinone) activity	1.17512e-05	Ndufs8/Ndufa12/Ndufs4/Ndufs3/Ndufv2/Ndufa13/Ndufs2	7	Up	DM vs. WM	F
GO_MF	GO:0003954	NADH dehydrogenase activity	1.82678e-05	Ndufs8/Ndufa12/Ndufs4/Ndufs3/Ndufv2/Ndufa13/Ndufs2	7	Up	DM vs. WM	F
GO_CC	GO:0031305	Integral component of mitochondrial inner membrane	0.000113933	Chchd10/Timm23/Timm17b/Timm17a/Mpc2/Mpc1/Smdt1	7	Up	DM vs. WM	F
GO_MF	GO:0016655	Oxidoreductase activity, acting on NAD(P)H, quinone or similar compound as acceptor	0.000126456	Ndufs8/Ndufa12/Ndufs4/Ndufs3/Ndufv2/Ndufa13/Ndufs2	7	Up	DM vs. WM	F
GO_CC	GO:0031304	Intrinsic component of mitochondrial inner membrane	0.000128617	Chchd10/Timm23/Timm17b/Timm17a/Mpc2/Mpc1/Smdt1	7	Up	DM vs. WM	F
GO_CC	GO:0071013	Catalytic step 2 spliceosome	0.000235554	Ddx5/Hnrnph1/Pabpc1/Hnrnpk/Hnrnpm/Hnrnpf/Hnrnpa2b1	7	Down	DM vs. WM	F
GO_CC	GO:0030134	COPII-coated ER to Golgi transport vesicle	0.000278133	Ergic3/Yif1b/Tmed10/Yif1a/Tmed9/Sar1b/Lman2	7	Up	DM vs. WM	F
GO_BP	GO:1903312	Negative regulation of mRNA metabolic process	0.000318628	Pabpc1/Hnrnpk/Hnrnpa0/Zfp36/Fus/Hnrnpa2b1/Ptbp3	7	Down	DM vs. WM	F
GO_CC	GO:0070062	Extracellular exosome	0.000353626	Actg1/Anxa1/Snx18/Ist1/Hnrnpa2b1/Sdcbp/Fn1	7	Down	DM vs. WM	F
GO_BP	GO:2000117	Negative regulation of cysteine-type endopeptidase activity	0.000359268	Cd44/Thbs1/Mmp9/Ltf/Gpx1/Hspa1b/Ep300	7	Down	DM vs. WM	F
GO_BP	GO:2001243	Negative regulation of intrinsic apoptotic signaling pathway	0.000410704	Cd44/Tpt1/Mcl1/Grina/Mmp9/Gpx1/Hyou1	7	Down	DM vs. WM	F
GO_MF	GO:0048306	Calcium-dependent protein binding	0.000434975	S100a9/S100a8/Ddx5/S100a6/Hnrnpm/Anxa1/Cd177	7	Down	DM vs. WM	F
GO_CC	GO:1903561	Extracellular vesicle	0.000493278	Actg1/Anxa1/Snx18/Ist1/Hnrnpa2b1/Sdcbp/Fn1	7	Down	DM vs. WM	F
GO_CC	GO:0043230	Extracellular organelle	0.000660631	Actg1/Anxa1/Snx18/Ist1/Hnrnpa2b1/Sdcbp/Fn1	7	Down	DM vs. WM	F
GO_BP	GO:0071621	Granulocyte chemotaxis	0.00132848	S100a9/S100a8/Il1b/Thbs1/Anxa1/Mapk1/Csf3r	7	Down	DM vs. WM	F
GO_BP	GO:0061013	Regulation of mRNA catabolic process	0.00142388	Pabpc1/Hnrnpa0/Hnrnpm/Zfp36/Fus/Pabpc4/Zfp36l1	7	Down	DM vs. WM	F
KEGG	mmu04520	Adherens junction	0.00154144	Actg1/Actb/Mapk1/Ptpn6/Cdc42/Iqgap1/Ep300	7	Down	DM vs. WM	F
GO_MF	GO:0051540	Metal cluster binding	0.00261196	Ndufs8/Nubp1/Sdhb/Ndufv2/Uqcrfs1/Glrx2/Ndufs2	7	Up	DM vs. WM	F
GO_MF	GO:0051536	Iron-sulfur cluster binding	0.00261196	Ndufs8/Nubp1/Sdhb/Ndufv2/Uqcrfs1/Glrx2/Ndufs2	7	Up	DM vs. WM	F
GO_BP	GO:0050729	Positive regulation of inflammatory response	0.00317571	S100a9/S100a8/Il1b/Cebpb/Osm/Alox5ap/Ets1	7	Down	DM vs. WM	F
GO_CC	GO:0005758	Mitochondrial intermembrane space	0.00320289	Chchd10/Cycs/Timm23/Prelid1/Park7/Timm8b/Uqcc2	7	Up	DM vs. WM	F
GO_BP	GO:0009206	Purine ribonucleoside triphosphate biosynthetic process	0.00384315	Nme2/Cox5b/Atp5b/Atp5g1/Atp5d/Cyc1/Aldoa	7	Up	DM vs. WM	F
GO_BP	GO:2001236	Regulation of extrinsic apoptotic signaling pathway	0.00415243	Mcl1/Hmgb2/Il1b/Ptprc/Thbs1/Gpx1/G0s2	7	Down	DM vs. WM	F
GO_BP	GO:0009145	Purine nucleoside triphosphate biosynthetic process	0.00417408	Nme2/Cox5b/Atp5b/Atp5g1/Atp5d/Cyc1/Aldoa	7	Up	DM vs. WM	F
GO_BP	GO:0009201	Ribonucleoside triphosphate biosynthetic process	0.00466975	Nme2/Cox5b/Atp5b/Atp5g1/Atp5d/Cyc1/Aldoa	7	Up	DM vs. WM	F
GO_BP	GO:0032507	Maintenance of protein location in cell	0.00466975	Chchd10/Os9/Srgn/Park7/Tmsb10/Rer1/Kdelr2	7	Up	DM vs. WM	F
GO_BP	GO:0022618	Ribonucleoprotein complex assembly	0.00491445	Hsp90ab1/Rps28/Rps14/Mbnl1/Eif2s2/Celf2/Eif2s3x	7	Down	DM vs. WM	F
GO_BP	GO:0043409	Negative regulation of MAPK cascade	0.00494227	Il1b/Dusp1/Ptprc/Rnf149/Sirpa/Ptpn6/Rgs2	7	Down	DM vs. WM	F
GO_BP	GO:0001913	T cell mediated cytotoxicity	0.00501196	B2m/H2-D1/H2-M3/H2-Q4/Xcl1/H2-T23/Gzmb	7	Up	DM vs. WM	F
GO_BP	GO:0042129	Regulation of T cell proliferation	0.00522522	Cd44/Il1b/Cebpb/Ptprc/Itgal/Anxa1/Ptpn6	7	Down	DM vs. WM	F
GO_BP	GO:0016202	Regulation of striated muscle tissue development	0.00532995	Ddx5/Ddx17/Pi16/Mapk1/Rgs2/Tsc22d3/Ep300	7	Down	DM vs. WM	F
GO_BP	GO:0071826	Ribonucleoprotein complex subunit organization	0.00562964	Hsp90ab1/Rps28/Rps14/Mbnl1/Eif2s2/Celf2/Eif2s3x	7	Down	DM vs. WM	F
GO_BP	GO:1901861	Regulation of muscle tissue development	0.00578418	Ddx5/Ddx17/Pi16/Mapk1/Rgs2/Tsc22d3/Ep300	7	Down	DM vs. WM	F
GO_BP	GO:0048634	Regulation of muscle organ development	0.00586321	Ddx5/Ddx17/Pi16/Mapk1/Rgs2/Tsc22d3/Ep300	7	Down	DM vs. WM	F
GO_BP	GO:0002711	Positive regulation of T cell mediated immunity	0.00626178	B2m/H2-D1/H2-M3/H2-Q4/Xcl1/Cd81/H2-T23	7	Up	DM vs. WM	F
GO_CC	GO:0031970	Organelle envelope lumen	0.00719721	Chchd10/Cycs/Timm23/Prelid1/Park7/Timm8b/Uqcc2	7	Up	DM vs. WM	F
GO_BP	GO:0032543	Mitochondrial translation	0.00761664	Mrpl23/Mrps14/Mrps34/Mrps12/Mrpl57/Uqcc2/Mrpl51	7	Up	DM vs. WM	F
GO_BP	GO:0045619	Regulation of lymphocyte differentiation	0.00785035	Cd44/Il1b/Ptprc/Anxa1/Ikzf1/Ptpn6/Zfp36l1	7	Down	DM vs. WM	F
GO_BP	GO:0009142	Nucleoside triphosphate biosynthetic process	0.00856108	Nme2/Cox5b/Atp5b/Atp5g1/Atp5d/Cyc1/Aldoa	7	Up	DM vs. WM	F
GO_BP	GO:0009205	Purine ribonucleoside triphosphate metabolic process	0.00902738	Nme2/Cox5b/Atp5b/Atp5g1/Atp5d/Cyc1/Aldoa	7	Up	DM vs. WM	F
GO_MF	GO:0051082	Unfolded protein binding	0.00909881	Grpel1/Cdc37/Pfdn1/Pfdn5/Dnajb11/Aip/Nudc	7	Up	DM vs. WM	F
GO_BP	GO:0001906	Cell killing	0.00921686	Ptprc/Hsp90ab1/H2-K1/Ltf/Camp/Ncf1/Ptpn6	7	Down	DM vs. WM	F
GO_BP	GO:0050792	Regulation of viral process	0.00942792	Ddx5/Pabpc1/Cxcr4/Zfp36/Ltf/Top2a/Ep300	7	Down	DM vs. WM	F
GO_BP	GO:0045216	Cell-cell junction organization	0.0102045	Actg1/Actb/Il1b/Prtn3/Cdc42/Hipk1/Cd177	7	Down	DM vs. WM	F
GO_BP	GO:0006469	Negative regulation of protein kinase activity	0.010633	Actb/Il1b/Dusp1/Ptprc/Ptpn6/Rgs2/Gadd45a	7	Down	DM vs. WM	F
GO_BP	GO:0001666	Response to hypoxia	0.0108234	Hsp90b1/Fosl2/Ogt/Zfp36l1/Hyou1/Ep300/Cybb	7	Down	DM vs. WM	F
GO_BP	GO:0071560	Cellular response to transforming growth factor beta stimulus	0.0108234	Fos/Thbs1/Hsp90ab1/Gcnt2/Zfp36l1/Sdcbp/Ep300	7	Down	DM vs. WM	F
GO_BP	GO:0009199	Ribonucleoside triphosphate metabolic process	0.0114817	Nme2/Cox5b/Atp5b/Atp5g1/Atp5d/Cyc1/Aldoa	7	Up	DM vs. WM	F
GO_BP	GO:0071559	Response to transforming growth factor beta	0.0116134	Fos/Thbs1/Hsp90ab1/Gcnt2/Zfp36l1/Sdcbp/Ep300	7	Down	DM vs. WM	F
GO_BP	GO:0048545	Response to steroid hormone	0.0128245	Hmgb2/Ddx5/Zfp36/Ddx17/Anxa1/Zfp36l1/Ep300	7	Down	DM vs. WM	F
GO_BP	GO:0043903	Regulation of symbiotic process	0.0128245	Ddx5/Pabpc1/Cxcr4/Zfp36/Ltf/Top2a/Ep300	7	Down	DM vs. WM	F
GO_BP	GO:0009144	Purine nucleoside triphosphate metabolic process	0.0145897	Nme2/Cox5b/Atp5b/Atp5g1/Atp5d/Cyc1/Aldoa	7	Up	DM vs. WM	F
GO_BP	GO:0033673	Negative regulation of kinase activity	0.0151359	Actb/Il1b/Dusp1/Ptprc/Ptpn6/Rgs2/Gadd45a	7	Down	DM vs. WM	F
GO_BP	GO:0043393	Regulation of protein binding	0.0162437	Actb/Hsp90ab1/Hnrnpk/Mmp9/Cdc42/Atp2a3/Ep300	7	Down	DM vs. WM	F
GO_BP	GO:0050670	Regulation of lymphocyte proliferation	0.0162437	Cd44/Il1b/Cebpb/Ptprc/Itgal/Anxa1/Ptpn6	7	Down	DM vs. WM	F
GO_BP	GO:0032872	Regulation of stress-activated MAPK cascade	0.0164994	Il1b/Dusp1/Mapk1/Ncf1/Sirpa/Cdc42/Gadd45a	7	Down	DM vs. WM	F
GO_BP	GO:0036293	Response to decreased oxygen levels	0.0168983	Hsp90b1/Fosl2/Ogt/Zfp36l1/Hyou1/Ep300/Cybb	7	Down	DM vs. WM	F
GO_BP	GO:0032944	Regulation of mononuclear cell proliferation	0.0168983	Cd44/Il1b/Cebpb/Ptprc/Itgal/Anxa1/Ptpn6	7	Down	DM vs. WM	F
GO_BP	GO:0070302	Regulation of stress-activated protein kinase signaling cascade	0.0172446	Il1b/Dusp1/Mapk1/Ncf1/Sirpa/Cdc42/Gadd45a	7	Down	DM vs. WM	F
GO_BP	GO:0031343	Positive regulation of cell killing	0.0196826	B2m/H2-D1/H2-M3/Gapdh/H2-Q4/Xcl1/H2-T23	7	Up	DM vs. WM	F
GO_MF	GO:0061134	Peptidase regulator activity	0.0209555	Ngp/Wfdc21/Ltf/Pi16/Wfdc17/Atp2a3/Fn1	7	Down	DM vs. WM	F
GO_BP	GO:0045069	Regulation of viral genome replication	0.0216449	Ccl5/Ppib/Apobec3/Isg20/Ppia/Phb/Isg15	7	Up	DM vs. WM	F
GO_BP	GO:0002709	Regulation of T cell mediated immunity	0.0216449	B2m/H2-D1/H2-M3/H2-Q4/Xcl1/Cd81/H2-T23	7	Up	DM vs. WM	F
GO_MF	GO:1901681	Sulfur compound binding	0.0223294	Rpl29/Gsr/Ptprc/Thbs1/Tkt/Ltf/Fn1	7	Down	DM vs. WM	F
GO_BP	GO:0045444	Fat cell differentiation	0.0228814	Cebpb/Wfdc21/Zfp36/Gpx1/Zfp36l1/Rgs2/Ep300	7	Down	DM vs. WM	F
GO_CC	GO:0005840	Ribosome	0.0234091	Rpl29/Rpl35a/Canx/Rpl37a/Rps28/Rps14/Rpl28	7	Down	DM vs. WM	F
GO_BP	GO:0042102	Positive regulation of T cell proliferation	0.0247919	Ccl5/Rps3/Xcl1/Cd3e/Pycard/Cd81/H2-T23	7	Up	DM vs. WM	F
GO_BP	GO:1903426	Regulation of reactive oxygen species biosynthetic process	0.03292	Cd47/Atp5g1/Acp5/H2-M3/Park7/Dynll1/Cyba	7	Up	DM vs. WM	F
GO_BP	GO:0002367	Cytokine production involved in immune response	0.03292	Cd74/B2m/H2-M3/Xcl1/Cd81/Crlf2/H2-T23	7	Up	DM vs. WM	F
GO_BP	GO:0030217	T cell differentiation	0.0340718	Psap/Cd44/Il1b/Ptprc/Anxa1/Ikzf1/Zfp36l1	7	Down	DM vs. WM	F
GO_BP	GO:0071222	Cellular response to lipopolysaccharide	0.03539	Il1b/Cebpb/Zfp36/Ltf/Mapk1/Ogt/Sirpa	7	Down	DM vs. WM	F
GO_BP	GO:0070482	Response to oxygen levels	0.0356889	Hsp90b1/Fosl2/Ogt/Zfp36l1/Hyou1/Ep300/Cybb	7	Down	DM vs. WM	F
GO_BP	GO:0009141	Nucleoside triphosphate metabolic process	0.0358587	Nme2/Cox5b/Atp5b/Atp5g1/Atp5d/Cyc1/Aldoa	7	Up	DM vs. WM	F
GO_MF	GO:0031625	Ubiquitin protein ligase binding	0.0376762	Actg1/Txnip/Hsp90ab1/Pcbp2/Cxcr4/Ywhaz/Hspa1b	7	Down	DM vs. WM	F
GO_BP	GO:0008630	Intrinsic apoptotic signaling pathway in response to DNA damage	0.0381483	Rps3/Cd74/Rpl26/Sfn/Pycard/Bcl2a1b/Bcl2a1d	7	Up	DM vs. WM	F
GO_BP	GO:0008637	Apoptotic mitochondrial changes	0.0381483	Chchd10/Prelid1/Sfn/Slc25a5/Slc25a4/Pycard/Jtb	7	Up	DM vs. WM	F
GO_MF	GO:0015078	Proton transmembrane transporter activity	0.0383515	Cox8a/Atp5b/Atp5g1/Atp5d/Cox7b/Atp6v1f/Ndufa4	7	Up	DM vs. WM	F
GO_MF	GO:0004540	Ribonuclease activity	0.0388132	Rnaset2b/Rnaset2a/Rnasek/Isg20/Rnase6/Pop5/Rexo2	7	Up	DM vs. WM	F
GO_BP	GO:0010631	Epithelial cell migration	0.038814	Thbs1/Mmp9/Anxa1/Gpx1/Prcp/Gadd45a/Ets1	7	Down	DM vs. WM	F
GO_BP	GO:0071219	Cellular response to molecule of bacterial origin	0.038814	Il1b/Cebpb/Zfp36/Ltf/Mapk1/Ogt/Sirpa	7	Down	DM vs. WM	F
GO_BP	GO:0090132	Epithelium migration	0.0395398	Thbs1/Mmp9/Anxa1/Gpx1/Prcp/Gadd45a/Ets1	7	Down	DM vs. WM	F
GO_BP	GO:0051402	Neuron apoptotic process	0.0400887	Mcl1/Il1b/Cebpb/Hsp90ab1/Gpx1/Cdc42/Hyou1	7	Down	DM vs. WM	F
GO_BP	GO:0090130	Tissue migration	0.0401089	Thbs1/Mmp9/Anxa1/Gpx1/Prcp/Gadd45a/Ets1	7	Down	DM vs. WM	F
GO_BP	GO:0032649	Regulation of interferon-gamma production	0.0424016	Cd47/H2-M3/Xcl1/Cd3e/Pycard/Cd2/Isg15	7	Up	DM vs. WM	F
GO_MF	GO:0042277	Peptide binding	0.0432073	Gsr/Hsp90ab1/H2-K1/Lbr/Ogt/Csnk1a1/Cltc	7	Down	DM vs. WM	F
GO_BP	GO:0006913	Nucleocytoplasmic transport	0.0439851	Ddx5/Txnip/Hsp90ab1/Srsf3/Mapk1/Hnrnpa2b1/Ep300	7	Down	DM vs. WM	F
GO_BP	GO:0051169	Nuclear transport	0.0439851	Ddx5/Txnip/Hsp90ab1/Srsf3/Mapk1/Hnrnpa2b1/Ep300	7	Down	DM vs. WM	F
GO_BP	GO:0002792	Negative regulation of peptide secretion	0.0453893	Cd74/Apoe/Ppp1r11/Srgn/Dph3/Rgcc/Vpreb3	7	Up	DM vs. WM	F
GO_BP	GO:0018108	Peptidyl-tyrosine phosphorylation	0.0498937	Cd44/Ptprc/Osm/Ncf1/Clk1/Ptpn6/Iqgap1	7	Down	DM vs. WM	F
KEGG	mmu04145	Phagosome	0.0613619	Actg1/Actb/Thbs1/Canx/H2-K1/Ncf1/Cybb	7	Down	DM vs. WM	F
KEGG	mmu04218	Cellular senescence	0.0615001	H2-K1/Mapk1/Rassf5/Zfp36l1/Hipk1/Gadd45a/Ets1	7	Down	DM vs. WM	F
KEGG	mmu04613	Neutrophil extracellular trap formation	0.0964944	Actg1/Actb/Itgal/Mapk1/Camp/Ncf1/Cybb	7	Down	DM vs. WM	F
GO_CC	GO:0045275	Respiratory chain complex III	1.11274e-07	Cyc1/Uqcr10/Uqcrc1/Uqcrfs1/Uqcrb/Uqcrq	6	Up	DM vs. WM	F
GO_CC	GO:0005750	Mitochondrial respiratory chain complex III	1.11274e-07	Cyc1/Uqcr10/Uqcrc1/Uqcrfs1/Uqcrb/Uqcrq	6	Up	DM vs. WM	F
GO_CC	GO:0000314	Organellar small ribosomal subunit	8.43268e-05	Mrps7/Mrpl42/Mrps14/Mrps23/Mrps34/Mrps12	6	Up	DM vs. WM	F
GO_CC	GO:0005763	Mitochondrial small ribosomal subunit	8.43268e-05	Mrps7/Mrpl42/Mrps14/Mrps23/Mrps34/Mrps12	6	Up	DM vs. WM	F
GO_BP	GO:0000028	Ribosomal small subunit assembly	8.90427e-05	Rps19/Rps2/Rps25/Rps15/Mrps7/Rps5	6	Up	DM vs. WM	F
GO_BP	GO:0002495	Antigen processing and presentation of peptide antigen via MHC class II	8.90427e-05	Cd74/H2-Ab1/H2-Eb1/Pycard/Ifi30/H2-Aa	6	Up	DM vs. WM	F
GO_BP	GO:0006120	Mitochondrial electron transport, NADH to ubiquinone	0.000107072	Ndufs8/Dnajc15/Park7/Ndufv2/Ndufb9/Ndufs2	6	Up	DM vs. WM	F
GO_BP	GO:0002504	Antigen processing and presentation of peptide or polysaccharide antigen via MHC class II	0.000107072	Cd74/H2-Ab1/H2-Eb1/Pycard/Ifi30/H2-Aa	6	Up	DM vs. WM	F
GO_BP	GO:0038066	P38MAPK cascade	0.000136731	Il1b/Dusp1/Zfp36/Ncf1/Zfp36l1/Gadd45a	6	Down	DM vs. WM	F
GO_CC	GO:0010494	Cytoplasmic stress granule	0.000594675	Pabpc1/Hnrnpk/Ddx6/Zfp36/Mbnl1/Pabpc4	6	Down	DM vs. WM	F
GO_BP	GO:0071277	Cellular response to calcium ion	0.000979261	Fos/Junb/Jund/Fus/Alox5ap/Iqgap1	6	Down	DM vs. WM	F
GO_BP	GO:0043154	Negative regulation of cysteine-type endopeptidase activity involved in apoptotic process	0.00127058	Cd44/Thbs1/Mmp9/Gpx1/Hspa1b/Ep300	6	Down	DM vs. WM	F
GO_BP	GO:0061515	Myeloid cell development	0.00127058	Klf2/Hbb-b1/Pabpc4/Ptbp3/Ptpn6/Ep300	6	Down	DM vs. WM	F
GO_BP	GO:0000380	Alternative mRNA splicing, via spliceosome	0.00131927	Ddx5/Srsf3/Hnrnpm/Ddx17/Mbnl1/Celf2	6	Down	DM vs. WM	F
GO_CC	GO:0030173	Integral component of Golgi membrane	0.00155315	Ergic3/Sys1/Yif1b/Slc35b1/Rer1/Yif1a	6	Up	DM vs. WM	F
GO_BP	GO:0051702	Interaction with symbiont	0.00157418	Ltf/Gpx1/Camp/Ncf1/Fn1/Ep300	6	Down	DM vs. WM	F
GO_CC	GO:0031228	Intrinsic component of Golgi membrane	0.00188417	Ergic3/Sys1/Yif1b/Slc35b1/Rer1/Yif1a	6	Up	DM vs. WM	F
GO_MF	GO:0016209	Antioxidant activity	0.00190696	S100a9/S100a8/Gsr/Hbb-b1/Gpx1/Alox5ap	6	Down	DM vs. WM	F
GO_MF	GO:0042605	Peptide antigen binding	0.00261196	H2-D1/H2-Ab1/H2-M3/H2-Q4/H2-T23/H2-Aa	6	Up	DM vs. WM	F
GO_MF	GO:0003743	Translation initiation factor activity	0.00274927	Eif3h/Eif3f/Eif1/Eif3i/Eif6/Eif2s1	6	Up	DM vs. WM	F
GO_BP	GO:0043488	Regulation of mRNA stability	0.00296898	Hnrnpa0/Hnrnpm/Zfp36/Fus/Pabpc4/Zfp36l1	6	Down	DM vs. WM	F
GO_BP	GO:0006890	Retrograde vesicle-mediated transport, Golgi to endoplasmic reticulum	0.00343953	Cope/Ergic3/Rer1/Use1/Lman2/Kdelr2	6	Up	DM vs. WM	F
GO_BP	GO:0032527	Protein exit from endoplasmic reticulum	0.00371855	Os9/Edem2/Aup1/Cd81/Sar1b/Derl3	6	Up	DM vs. WM	F
GO_BP	GO:0008630	Intrinsic apoptotic signaling pathway in response to DNA damage	0.00374424	Cd44/Tpt1/Mcl1/Hnrnpk/Hipk1/Ep300	6	Down	DM vs. WM	F
GO_BP	GO:2000379	Positive regulation of reactive oxygen species metabolic process	0.00406303	Il1b/Thbs1/Klf2/Ogt/Gadd45a/Cd177	6	Down	DM vs. WM	F
GO_BP	GO:0019079	Viral genome replication	0.00410842	Ddx5/Pcbp2/Pabpc1/Pcbp1/Ltf/Top2a	6	Down	DM vs. WM	F
GO_BP	GO:0030216	Keratinocyte differentiation	0.00410842	Psap/Txnip/Fosl2/Zfp36/Anxa1/Zfp36l1	6	Down	DM vs. WM	F
GO_BP	GO:0043487	Regulation of RNA stability	0.00417595	Hnrnpa0/Hnrnpm/Zfp36/Fus/Pabpc4/Zfp36l1	6	Down	DM vs. WM	F
GO_BP	GO:0043534	Blood vessel endothelial cell migration	0.00450511	Thbs1/Anxa1/Gpx1/Prcp/Gadd45a/Ets1	6	Down	DM vs. WM	F
GO_CC	GO:0022626	Cytosolic ribosome	0.00454598	Rpl29/Rpl35a/Rpl37a/Rps28/Rps14/Rpl28	6	Down	DM vs. WM	F
GO_MF	GO:0016922	Nuclear receptor binding	0.00506697	Ddx5/Cebpb/Jund/Fus/Ets2/Ep300	6	Down	DM vs. WM	F
GO_BP	GO:1990266	Neutrophil migration	0.00526679	S100a9/S100a8/Il1b/Prtn3/Csf3r/Cd177	6	Down	DM vs. WM	F
GO_BP	GO:1903409	Reactive oxygen species biosynthetic process	0.00532995	Il1b/Klf2/Ogt/Ncf1/Sirpa/Cybb	6	Down	DM vs. WM	F
GO_BP	GO:1903573	Negative regulation of response to endoplasmic reticulum stress	0.00547167	Os9/Park7/Creb3/Xbp1/Dnajc3/Derl3	6	Up	DM vs. WM	F
GO_BP	GO:0007030	Golgi organization	0.00583492	Ywhaz/Mapk1/Atp8b2/Csnk1a1/Cdc42/Cltc	6	Down	DM vs. WM	F
GO_BP	GO:0001916	Positive regulation of T cell mediated cytotoxicity	0.00587881	B2m/H2-D1/H2-M3/H2-Q4/Xcl1/H2-T23	6	Up	DM vs. WM	F
GO_BP	GO:0002474	Antigen processing and presentation of peptide antigen via MHC class I	0.00587881	B2m/H2-D1/H2-M3/H2-Q4/H2-T23/Ifi30	6	Up	DM vs. WM	F
KEGG	mmu05140	Leishmaniasis	0.00624269	Fos/Il1b/Mapk1/Ncf1/Ptpn6/Cybb	6	Down	DM vs. WM	F
KEGG	mmu05100	Bacterial invasion of epithelial cells	0.00624269	Actg1/Actb/Actr2/Cdc42/Fn1/Cltc	6	Down	DM vs. WM	F
GO_BP	GO:0002720	Positive regulation of cytokine production involved in immune response	0.00816328	Cd74/B2m/H2-M3/Xcl1/Cd81/H2-T23	6	Up	DM vs. WM	F
GO_BP	GO:0006754	ATP biosynthetic process	0.00816328	Cox5b/Atp5b/Atp5g1/Atp5d/Cyc1/Aldoa	6	Up	DM vs. WM	F
GO_BP	GO:1900180	Regulation of protein localization to nucleus	0.00819442	Hsp90ab1/Hnrnpm/Mapk1/Ogt/Rassf5/Ep300	6	Down	DM vs. WM	F
GO_BP	GO:0001914	Regulation of T cell mediated cytotoxicity	0.00878468	B2m/H2-D1/H2-M3/H2-Q4/Xcl1/H2-T23	6	Up	DM vs. WM	F
GO_BP	GO:1901568	Fatty acid derivative metabolic process	0.0117742	Il1b/Anxa1/Gpx1/Ncf1/Far1/Alox5ap	6	Down	DM vs. WM	F
GO_BP	GO:0030856	Regulation of epithelial cell differentiation	0.0124048	Btg1/Il1b/Cebpb/Mmp9/Zfp36/Zfp36l1	6	Down	DM vs. WM	F
GO_BP	GO:0034250	Positive regulation of cellular amide metabolic process	0.0128065	Eif4g2/Thbs1/Mapk1/Picalm/Eif2s3x/Ep300	6	Down	DM vs. WM	F
GO_BP	GO:0006900	Vesicle budding from membrane	0.0129299	S100a10/Snx3/Tmed10/Tmed9/Sar1b/Ap2m1	6	Up	DM vs. WM	F
GO_BP	GO:0071383	Cellular response to steroid hormone stimulus	0.013044	Ddx5/Zfp36/Ddx17/Anxa1/Zfp36l1/Ep300	6	Down	DM vs. WM	F
GO_MF	GO:0035257	Nuclear hormone receptor binding	0.0140338	Ddx5/Cebpb/Jund/Fus/Ets2/Ep300	6	Down	DM vs. WM	F
GO_BP	GO:0046631	Alpha-beta T cell activation	0.0152109	Psap/Cd44/Cebpb/Ptprc/Anxa1/Ikzf1	6	Down	DM vs. WM	F
GO_MF	GO:0003735	Structural constituent of ribosome	0.0153409	Rpl29/Rpl35a/Rpl37a/Rps28/Rps14/Rpl28	6	Down	DM vs. WM	F
KEGG	mmu04666	Fc gamma R-mediated phagocytosis	0.015384	Ptprc/Mapk1/Ncf1/Actr2/Cdc42/Marcks	6	Down	DM vs. WM	F
GO_BP	GO:0007179	Transforming growth factor beta receptor signaling pathway	0.0162437	Fos/Thbs1/Hsp90ab1/Gcnt2/Sdcbp/Ep300	6	Down	DM vs. WM	F
GO_BP	GO:0070972	Protein localization to endoplasmic reticulum	0.0165702	Os9/Spcs2/Rer1/Srprb/Srp19/Kdelr2	6	Up	DM vs. WM	F
GO_MF	GO:0051427	Hormone receptor binding	0.0199908	Ddx5/Cebpb/Jund/Fus/Ets2/Ep300	6	Down	DM vs. WM	F
GO_BP	GO:1902107	Positive regulation of leukocyte differentiation	0.0202109	Fos/Il1b/Ptprc/Anxa1/Ikzf1/Zfp36l1	6	Down	DM vs. WM	F
GO_MF	GO:1901981	Phosphatidylinositol phosphate binding	0.0206669	Picalm/Ogt/Ncf1/Snx18/Sdcbp/Iqgap1	6	Down	DM vs. WM	F
GO_BP	GO:0001659	Temperature homeostasis	0.0207044	Il1b/Cebpb/Cxcr4/Gpx1/Ogt/G0s2	6	Down	DM vs. WM	F
GO_BP	GO:0010770	Positive regulation of cell morphogenesis involved in differentiation	0.023337	Eif4g2/Picalm/Ist1/Actr2/Fn1/Ep300	6	Down	DM vs. WM	F
GO_BP	GO:0061136	Regulation of proteasomal protein catabolic process	0.0237931	Hsp90ab1/Gpx1/Ogt/Hspa1b/Csnk1a1/Sdcbp	6	Down	DM vs. WM	F
GO_BP	GO:0009913	Epidermal cell differentiation	0.0257681	Psap/Txnip/Fosl2/Zfp36/Anxa1/Zfp36l1	6	Down	DM vs. WM	F
GO_BP	GO:0016051	Carbohydrate biosynthetic process	0.0275672	Ogt/St3gal4/Pgd/Cltc/Gfpt1/Ep300	6	Down	DM vs. WM	F
GO_BP	GO:0050870	Positive regulation of T cell activation	0.0290201	Il1b/Ptprc/Itgal/Anxa1/Ikzf1/Sirpa	6	Down	DM vs. WM	F
GO_MF	GO:0005539	Glycosaminoglycan binding	0.0304775	Cd44/Rpl29/Ptprc/Thbs1/Ltf/Fn1	6	Down	DM vs. WM	F
GO_BP	GO:0009743	Response to carbohydrate	0.0306231	Il1b/Thbs1/Gpx1/Ogt/Zfp36l1/Ep300	6	Down	DM vs. WM	F
GO_BP	GO:0035265	Organ growth	0.0319404	Psap/Thbs1/Pi16/Mapk1/Rgs2/Ep300	6	Down	DM vs. WM	F
KEGG	mmu04668	TNF signaling pathway	0.0322886	Fos/Il1b/Cebpb/Junb/Mmp9/Mapk1	6	Down	DM vs. WM	F
GO_BP	GO:0043542	Endothelial cell migration	0.0344082	Thbs1/Anxa1/Gpx1/Prcp/Gadd45a/Ets1	6	Down	DM vs. WM	F
GO_BP	GO:0008361	Regulation of cell size	0.0348967	Eif4g2/Hsp90ab1/Ogt/Ist1/Fn1/Ep300	6	Down	DM vs. WM	F
GO_BP	GO:0002819	Regulation of adaptive immune response	0.0348967	Cd44/Il1b/Ptprc/H2-K1/Anxa1/Ptpn6	6	Down	DM vs. WM	F
GO_BP	GO:0007160	Cell-matrix adhesion	0.03539	Actg1/Thbs1/Itgal/Sirpa/Fn1/Iqgap1	6	Down	DM vs. WM	F
GO_BP	GO:0002685	Regulation of leukocyte migration	0.0363337	Il1b/Dusp1/Thbs1/Mmp9/Anxa1/Mapk1	6	Down	DM vs. WM	F
GO_BP	GO:0017038	Protein import	0.0363337	Ddx5/Txnip/Hsp90ab1/Hnrnpm/Mapk1/Ep300	6	Down	DM vs. WM	F
GO_BP	GO:0001912	Positive regulation of leukocyte mediated cytotoxicity	0.0373572	B2m/H2-D1/H2-M3/H2-Q4/Xcl1/H2-T23	6	Up	DM vs. WM	F
GO_MF	GO:0008022	Protein C-terminus binding	0.0381208	Pabpc1/Top2a/Sdcbp/Fn1/Cltc/Ep300	6	Down	DM vs. WM	F
GO_BP	GO:2001020	Regulation of response to DNA damage stimulus	0.038814	Cd44/Tpt1/Mcl1/Ddx5/Hnrnpk/Actr2	6	Down	DM vs. WM	F
GO_BP	GO:1903050	Regulation of proteolysis involved in cellular protein catabolic process	0.038814	Hsp90ab1/Gpx1/Ogt/Hspa1b/Csnk1a1/Sdcbp	6	Down	DM vs. WM	F
GO_CC	GO:0044391	Ribosomal subunit	0.0389651	Rpl29/Rpl35a/Rpl37a/Rps28/Rps14/Rpl28	6	Down	DM vs. WM	F
GO_CC	GO:0030139	Endocytic vesicle	0.0394336	Actg1/H2-K1/Picalm/Cdc42/Cltc/Cybb	6	Down	DM vs. WM	F
GO_BP	GO:0050920	Regulation of chemotaxis	0.0395398	Il1b/Dusp1/Thbs1/Cxcr4/Mapk1/Fn1	6	Down	DM vs. WM	F
GO_BP	GO:0048762	Mesenchymal cell differentiation	0.0401089	Il1b/Ddx5/Gcnt2/Ddx17/Mapk1/Sdcbp	6	Down	DM vs. WM	F
GO_BP	GO:0031348	Negative regulation of defense response	0.041208	Cd44/Pcbp2/Zfp36/Gpx1/Sirpa/Ets1	6	Down	DM vs. WM	F
KEGG	mmu04919	Thyroid hormone signaling pathway	0.0413108	Actg1/Actb/Mapk1/Atp1b3/Atp2a3/Ep300	6	Down	DM vs. WM	F
GO_BP	GO:0002718	Regulation of cytokine production involved in immune response	0.042323	Cd74/B2m/H2-M3/Xcl1/Cd81/H2-T23	6	Up	DM vs. WM	F
GO_BP	GO:0048524	Positive regulation of viral process	0.042323	Ppib/Cd74/Lgals1/Apoe/Chmp2a/Ppia	6	Up	DM vs. WM	F
GO_BP	GO:0010632	Regulation of epithelial cell migration	0.0445656	Thbs1/Mmp9/Anxa1/Prcp/Gadd45a/Ets1	6	Down	DM vs. WM	F
GO_CC	GO:0045335	Phagocytic vesicle	0.0445784	B2m/H2-D1/Snx3/H2-T23/Capg/Vim	6	Up	DM vs. WM	F
GO_BP	GO:0045930	Negative regulation of mitotic cell cycle	0.0450842	Btg1/Rad21/Top2a/Zfp36l1/Gadd45a/Gpr132	6	Down	DM vs. WM	F
GO_BP	GO:0071674	Mononuclear cell migration	0.0496056	Ccl5/Rps19/Cd47/Xcl1/Creb3/Lgals3	6	Up	DM vs. WM	F
KEGG	mmu04915	Estrogen signaling pathway	0.0571553	Fos/Hsp90b1/Hsp90ab1/Mmp9/Mapk1/Hspa1b	6	Down	DM vs. WM	F
KEGG	mmu04210	Apoptosis	0.059062	Actg1/Actb/Mcl1/Fos/Mapk1/Gadd45a	6	Down	DM vs. WM	F
GO_CC	GO:0005744	TIM23 mitochondrial import inner membrane translocase complex	6.25844e-06	Dnajc15/Grpel1/Timm23/Timm17b/Timm17a	5	Up	DM vs. WM	F
GO_CC	GO:0045277	Respiratory chain complex IV	0.00014199	Cox8a/Cox6b1/Uqcrfs1/Cox7b/Ndufa4	5	Up	DM vs. WM	F
GO_BP	GO:0019886	Antigen processing and presentation of exogenous peptide antigen via MHC class II	0.000355335	Cd74/H2-Ab1/H2-Eb1/Ifi30/H2-Aa	5	Up	DM vs. WM	F
GO_MF	GO:0036002	Pre-mRNA binding	0.000467741	Ddx5/Hnrnpk/Celf2/Hnrnpa2b1/Ep300	5	Down	DM vs. WM	F
GO_BP	GO:0030150	Protein import into mitochondrial matrix	0.00061808	Dnajc15/Grpel1/Timm23/Timm17b/Timm17a	5	Up	DM vs. WM	F
GO_CC	GO:0030137	COPI-coated vesicle	0.000921087	Cope/Gnas/Tmed10/Use1/Kdelr2	5	Up	DM vs. WM	F
GO_BP	GO:0015985	Energy coupled proton transport, down electrochemical gradient	0.00215637	Cox5b/Atp5b/Atp5g1/Atp5d/Cyc1	5	Up	DM vs. WM	F
GO_BP	GO:0015986	ATP synthesis coupled proton transport	0.00215637	Cox5b/Atp5b/Atp5g1/Atp5d/Cyc1	5	Up	DM vs. WM	F
GO_BP	GO:0090303	Positive regulation of wound healing	0.0023904	S100a9/Actg1/Thbs1/Cxcr4/Anxa1	5	Down	DM vs. WM	F
GO_CC	GO:0031672	A band	0.00271841	Rpl4/Rpl15/Rpl17/Rpl6/Rpl7	5	Up	DM vs. WM	F
GO_BP	GO:0070059	Intrinsic apoptotic signaling pathway in response to endoplasmic reticulum stress	0.00280682	Cebpb/Grina/Serinc3/Hyou1/Atp2a3	5	Down	DM vs. WM	F
GO_BP	GO:0070861	Regulation of protein exit from endoplasmic reticulum	0.00288142	Os9/Edem2/Cd81/Sar1b/Derl3	5	Up	DM vs. WM	F
GO_BP	GO:0048488	Synaptic vesicle endocytosis	0.00374424	Actg1/Actb/Canx/Picalm/Cltc	5	Down	DM vs. WM	F
GO_BP	GO:0140238	Presynaptic endocytosis	0.00374424	Actg1/Actb/Canx/Picalm/Cltc	5	Down	DM vs. WM	F
GO_BP	GO:0000381	Regulation of alternative mRNA splicing, via spliceosome	0.00410842	Ddx5/Srsf3/Ddx17/Mbnl1/Celf2	5	Down	DM vs. WM	F
GO_BP	GO:0000027	Ribosomal large subunit assembly	0.00457433	Rplp0/Rpl10/Rpl6/Rpl23a/Mrpl20	5	Up	DM vs. WM	F
GO_BP	GO:1903036	Positive regulation of response to wounding	0.00494227	S100a9/Actg1/Thbs1/Cxcr4/Anxa1	5	Down	DM vs. WM	F
GO_BP	GO:0072332	Intrinsic apoptotic signaling pathway by p53 class mediator	0.00494227	Cd44/Ddx5/Hnrnpk/Hipk1/Ep300	5	Down	DM vs. WM	F
GO_MF	GO:0003755	Peptidyl-prolyl cis-trans isomerase activity	0.00512722	Ppib/Pin1/Ppia/Fkbp11/Fkbp2	5	Up	DM vs. WM	F
GO_BP	GO:0036465	Synaptic vesicle recycling	0.00532995	Actg1/Actb/Canx/Picalm/Cltc	5	Down	DM vs. WM	F
GO_BP	GO:0044743	Protein transmembrane import into intracellular organelle	0.00680243	Dnajc15/Grpel1/Timm23/Timm17b/Timm17a	5	Up	DM vs. WM	F
GO_MF	GO:0016859	Cis-trans isomerase activity	0.00735518	Ppib/Pin1/Ppia/Fkbp11/Fkbp2	5	Up	DM vs. WM	F
GO_BP	GO:1900182	Positive regulation of protein localization to nucleus	0.00751493	Hsp90ab1/Hnrnpm/Mapk1/Ogt/Ep300	5	Down	DM vs. WM	F
GO_BP	GO:0002428	Antigen processing and presentation of peptide antigen via MHC class Ib	0.00761664	B2m/H2-D1/H2-M3/H2-Q4/H2-T23	5	Up	DM vs. WM	F
GO_BP	GO:0071674	Mononuclear cell migration	0.00778664	Dusp1/Thbs1/Anxa1/Mapk1/Sirpa	5	Down	DM vs. WM	F
KEGG	mmu03060	Protein export	0.00795725	Sec11c/Sec11a/Spcs2/Srprb/Srp19	5	Up	DM vs. WM	F
GO_MF	GO:0033293	Monocarboxylic acid binding	0.00807041	S100a9/S100a8/Psap/Pygl/Alox5ap	5	Down	DM vs. WM	F
GO_BP	GO:0002181	Cytoplasmic translation	0.00819442	Rpl29/Rpl35a/Rps28/Eif2s2/Eif2s3x	5	Down	DM vs. WM	F
GO_BP	GO:0044344	Cellular response to fibroblast growth factor stimulus	0.00819442	Cd44/Thbs1/Zfp36/Zfp36l1/Iqgap1	5	Down	DM vs. WM	F
GO_BP	GO:0071774	Response to fibroblast growth factor	0.00888375	Cd44/Thbs1/Zfp36/Zfp36l1/Iqgap1	5	Down	DM vs. WM	F
GO_BP	GO:0045445	Myoblast differentiation	0.00888375	Btg1/Ddx5/Ddx17/Mbnl1/Zfp36l1	5	Down	DM vs. WM	F
GO_MF	GO:0035258	Steroid hormone receptor binding	0.0090015	Ddx5/Cebpb/Fus/Ets2/Ep300	5	Down	DM vs. WM	F
GO_BP	GO:0043535	Regulation of blood vessel endothelial cell migration	0.00912857	Thbs1/Anxa1/Prcp/Gadd45a/Ets1	5	Down	DM vs. WM	F
GO_CC	GO:0005771	Multivesicular body	0.00970584	Cd74/H2-Ab1/Cd79a/Chmp2a/Cst3	5	Up	DM vs. WM	F
GO_BP	GO:0070555	Response to interleukin-1	0.00971701	Il1b/Cebpb/Anxa1/Sirpa/Fn1	5	Down	DM vs. WM	F
GO_MF	GO:0003727	Single-stranded RNA binding	0.0108469	Pabpc1/Hnrnpf/Anxa1/Ikzf1/Pabpc4	5	Down	DM vs. WM	F
GO_BP	GO:0002475	Antigen processing and presentation via MHC class Ib	0.0113563	B2m/H2-D1/H2-M3/H2-Q4/H2-T23	5	Up	DM vs. WM	F
GO_BP	GO:0050772	Positive regulation of axonogenesis	0.0121049	Eif4g2/Picalm/Ist1/Fn1/Ep300	5	Down	DM vs. WM	F
GO_BP	GO:0042092	Type 2 immune response	0.0122339	Cd74/Xcl1/Batf/Cd81/Crlf2	5	Up	DM vs. WM	F
GO_BP	GO:0043368	Positive T cell selection	0.0122339	Cd74/Cd3e/Batf/Cd3d/Cd3g	5	Up	DM vs. WM	F
GO_BP	GO:0072595	Maintenance of protein localization in organelle	0.0129299	Chchd10/Os9/Park7/Rer1/Kdelr2	5	Up	DM vs. WM	F
GO_BP	GO:0019885	Antigen processing and presentation of endogenous peptide antigen via MHC class I	0.0129299	B2m/H2-D1/H2-M3/H2-Q4/H2-T23	5	Up	DM vs. WM	F
GO_BP	GO:0002483	Antigen processing and presentation of endogenous peptide antigen	0.0129299	B2m/H2-D1/H2-M3/H2-Q4/H2-T23	5	Up	DM vs. WM	F
GO_CC	GO:0005791	Rough endoplasmic reticulum	0.0131107	Canx/Rpn1/Ckap4/Ncf1/Cybb	5	Down	DM vs. WM	F
GO_BP	GO:0045639	Positive regulation of myeloid cell differentiation	0.0139386	Fos/Hmgb2/Ikzf1/Zfp36l1/Ets1	5	Down	DM vs. WM	F
GO_BP	GO:0051897	Positive regulation of protein kinase B signaling	0.0144243	Thbs1/Hsp90ab1/Gcnt2/Osm/Gpx1	5	Down	DM vs. WM	F
GO_MF	GO:0051219	Phosphoprotein binding	0.0153409	Cd44/Mapk1/Sirpa/Ptpn6/Csnk1a1	5	Down	DM vs. WM	F
GO_MF	GO:0003697	Single-stranded DNA binding	0.0158586	Pcbp2/Hnrnpk/Pcbp1/Anxa1/Hnrnpa2b1	5	Down	DM vs. WM	F
GO_BP	GO:0050764	Regulation of phagocytosis	0.0160208	Il1b/Ptprc/Prtn3/Sirpa/Cd300lf	5	Down	DM vs. WM	F
GO_BP	GO:0019883	Antigen processing and presentation of endogenous antigen	0.0165702	B2m/H2-D1/H2-M3/H2-Q4/H2-T23	5	Up	DM vs. WM	F
GO_BP	GO:0006986	Response to unfolded protein	0.0174755	Pdia6/Thbs1/Canx/Hspa1b/Ep300	5	Down	DM vs. WM	F
GO_BP	GO:0071901	Negative regulation of protein serine/threonine kinase activity	0.0174755	Il1b/Dusp1/Ptpn6/Rgs2/Gadd45a	5	Down	DM vs. WM	F
KEGG	mmu05340	Primary immunodeficiency	0.0177672	Cd3e/Cd3d/Cd79a/Lck/Cd8b1	5	Up	DM vs. WM	F
GO_BP	GO:0032680	Regulation of tumor necrosis factor production	0.0188785	Ptprc/Zfp36/Ltf/Sirpa/Ptpn6	5	Down	DM vs. WM	F
GO_MF	GO:0008144	Drug binding	0.0199908	Hsp90ab1/Cxcr4/Pygl/Top2a/Dck	5	Down	DM vs. WM	F
GO_BP	GO:1903555	Regulation of tumor necrosis factor superfamily cytokine production	0.0201191	Ptprc/Zfp36/Ltf/Sirpa/Ptpn6	5	Down	DM vs. WM	F
GO_MF	GO:0045182	Translation regulator activity	0.0209555	Eif4g2/Pcbp1/Rps14/Eif2s2/Eif2s3x	5	Down	DM vs. WM	F
GO_MF	GO:0017124	SH3 domain binding	0.0209555	Picalm/Gpx1/Ncf1/Sirpa/Ptpn6	5	Down	DM vs. WM	F
GO_BP	GO:0032640	Tumor necrosis factor production	0.0220574	Ptprc/Zfp36/Ltf/Sirpa/Ptpn6	5	Down	DM vs. WM	F
GO_BP	GO:1901216	Positive regulation of neuron death	0.0220574	Mcl1/Fos/Il1b/Picalm/Cdc42	5	Down	DM vs. WM	F
GO_CC	GO:0034399	Nuclear periphery	0.0221606	Cebpb/Hnrnpm/Lbr/Rad21/Hnrnpa2b1	5	Down	DM vs. WM	F
GO_BP	GO:0071706	Tumor necrosis factor superfamily cytokine production	0.0232827	Ptprc/Zfp36/Ltf/Sirpa/Ptpn6	5	Down	DM vs. WM	F
GO_BP	GO:0045727	Positive regulation of translation	0.0232827	Eif4g2/Thbs1/Mapk1/Eif2s3x/Ep300	5	Down	DM vs. WM	F
GO_BP	GO:0006690	Icosanoid metabolic process	0.0236524	Il1b/Anxa1/Gpx1/Ncf1/Alox5ap	5	Down	DM vs. WM	F
GO_MF	GO:0005178	Integrin binding	0.0241811	Il1b/Thbs1/Tgfbi/Fn1/Cd177	5	Down	DM vs. WM	F
GO_MF	GO:0019955	Cytokine binding	0.0241811	Cd44/Thbs1/Cxcr4/Zfp36/Csf3r	5	Down	DM vs. WM	F
GO_BP	GO:0032434	Regulation of proteasomal ubiquitin-dependent protein catabolic process	0.0248432	Hsp90ab1/Ogt/Hspa1b/Csnk1a1/Sdcbp	5	Down	DM vs. WM	F
KEGG	mmu04918	Thyroid hormone synthesis	0.0269767	Gsr/Hsp90b1/Canx/Gpx1/Atp1b3	5	Down	DM vs. WM	F
GO_BP	GO:0072331	Signal transduction by p53 class mediator	0.0271498	Cd44/Ddx5/Hnrnpk/Hipk1/Ep300	5	Down	DM vs. WM	F
GO_BP	GO:0035821	Modulation of process of other organism	0.0284466	S100a9/Mmp9/Ltf/Camp/Ep300	5	Down	DM vs. WM	F
GO_BP	GO:0032757	Positive regulation of interleukin-8 production	0.0286994	Cd74/Park7/Lamtor5/Pycard/Cd2	5	Up	DM vs. WM	F
GO_BP	GO:0065002	Intracellular protein transmembrane transport	0.0286994	Dnajc15/Grpel1/Timm23/Timm17b/Timm17a	5	Up	DM vs. WM	F
GO_MF	GO:0031072	Heat shock protein binding	0.0292233	Hsp90ab1/Hnrnpk/Zfp36/Hspa1b/Cltc	5	Down	DM vs. WM	F
GO_BP	GO:0035966	Response to topologically incorrect protein	0.0307552	Pdia6/Thbs1/Canx/Hspa1b/Ep300	5	Down	DM vs. WM	F
GO_BP	GO:0016052	Carbohydrate catabolic process	0.0314583	Chil3/Pygl/Ogt/Pgd/Ep300	5	Down	DM vs. WM	F
GO_BP	GO:0001837	Epithelial to mesenchymal transition	0.0323135	Il1b/Ddx5/Gcnt2/Ddx17/Sdcbp	5	Down	DM vs. WM	F
GO_BP	GO:0071806	Protein transmembrane transport	0.0324501	Dnajc15/Grpel1/Timm23/Timm17b/Timm17a	5	Up	DM vs. WM	F
GO_BP	GO:0061041	Regulation of wound healing	0.0332519	S100a9/Actg1/Thbs1/Cxcr4/Anxa1	5	Down	DM vs. WM	F
GO_MF	GO:0008201	Heparin binding	0.0336078	Rpl29/Ptprc/Thbs1/Ltf/Fn1	5	Down	DM vs. WM	F
GO_CC	GO:0005776	Autophagosome	0.0340048	Ftl1/Fth1/Map1lc3b/Aup1/Map1lc3a	5	Up	DM vs. WM	F
GO_BP	GO:0050921	Positive regulation of chemotaxis	0.03539	Il1b/Thbs1/Cxcr4/Mapk1/Fn1	5	Down	DM vs. WM	F
GO_BP	GO:0070665	Positive regulation of leukocyte proliferation	0.0364128	Il1b/Ptprc/Itgal/Anxa1/Mapk1	5	Down	DM vs. WM	F
GO_BP	GO:0045058	T cell selection	0.0381483	Cd74/Cd3e/Batf/Cd3d/Cd3g	5	Up	DM vs. WM	F
GO_BP	GO:0002548	Monocyte chemotaxis	0.0381483	Ccl5/Rps19/Xcl1/Creb3/Lgals3	5	Up	DM vs. WM	F
GO_BP	GO:0002821	Positive regulation of adaptive immune response	0.0383244	Cd44/Il1b/Ptprc/H2-K1/Anxa1	5	Down	DM vs. WM	F
GO_MF	GO:0001540	Amyloid-beta binding	0.0383515	Cd74/Apoe/Hsd17b10/Itm2b/Cst3	5	Up	DM vs. WM	F
GO_BP	GO:0032675	Regulation of interleukin-6 production	0.038814	Il1b/Cebpb/Klf2/Sirpa/Ptpn6	5	Down	DM vs. WM	F
GO_BP	GO:0006487	Protein N-linked glycosylation	0.0404283	Dad1/Ost4/Krtcap2/Alg5/Derl3	5	Up	DM vs. WM	F
GO_BP	GO:1903902	Positive regulation of viral life cycle	0.0404283	Ppib/Cd74/Lgals1/Chmp2a/Ppia	5	Up	DM vs. WM	F
GO_BP	GO:0009266	Response to temperature stimulus	0.0404453	Hsp90ab1/Cxcr4/Ier5/Osm/Hspa1b	5	Down	DM vs. WM	F
GO_BP	GO:2000058	Regulation of ubiquitin-dependent protein catabolic process	0.0404453	Hsp90ab1/Ogt/Hspa1b/Csnk1a1/Sdcbp	5	Down	DM vs. WM	F
GO_BP	GO:0045580	Regulation of T cell differentiation	0.0404453	Cd44/Il1b/Ptprc/Anxa1/Ikzf1	5	Down	DM vs. WM	F
GO_BP	GO:0033135	Regulation of peptidyl-serine phosphorylation	0.0439851	Cd44/Hsp90ab1/Osm/Ogt/Gadd45a	5	Down	DM vs. WM	F
GO_BP	GO:0006606	Protein import into nucleus	0.0439851	Ddx5/Txnip/Hsp90ab1/Mapk1/Ep300	5	Down	DM vs. WM	F
GO_BP	GO:0048015	Phosphatidylinositol-mediated signaling	0.0439851	Osm/Ogt/Ncf1/Ptpn6/Zfp36l1	5	Down	DM vs. WM	F
GO_BP	GO:0019730	Antimicrobial humoral response	0.0439851	S100a9/Wfdc21/Ltf/Camp/Wfdc17	5	Down	DM vs. WM	F
GO_BP	GO:0051896	Regulation of protein kinase B signaling	0.0445656	Thbs1/Hsp90ab1/Gcnt2/Osm/Gpx1	5	Down	DM vs. WM	F
GO_BP	GO:0010594	Regulation of endothelial cell migration	0.0445656	Thbs1/Anxa1/Prcp/Gadd45a/Ets1	5	Down	DM vs. WM	F
GO_BP	GO:1905517	Macrophage migration	0.0450357	Ccl5/Ddt/Cd81/Rpl13a/Lgals3	5	Up	DM vs. WM	F
GO_BP	GO:0032635	Interleukin-6 production	0.0451626	Il1b/Cebpb/Klf2/Sirpa/Ptpn6	5	Down	DM vs. WM	F
GO_BP	GO:0048017	Inositol lipid-mediated signaling	0.0451626	Osm/Ogt/Ncf1/Ptpn6/Zfp36l1	5	Down	DM vs. WM	F
GO_BP	GO:0051170	Import into nucleus	0.0466883	Ddx5/Txnip/Hsp90ab1/Mapk1/Ep300	5	Down	DM vs. WM	F
GO_BP	GO:0031047	Gene silencing by RNA	0.0466883	Ddx5/Pabpc1/Zfp36/Ddx17/Hnrnpa2b1	5	Down	DM vs. WM	F
KEGG	mmu05416	Viral myocarditis	0.0472127	Actg1/Actb/Eif4g2/Itgal/H2-K1	5	Down	DM vs. WM	F
GO_BP	GO:0001890	Placenta development	0.0498937	Cebpb/Junb/Hsp90ab1/Mapk1/Zfp36l1	5	Down	DM vs. WM	F
KEGG	mmu05215	Prostate cancer	0.0613619	Hsp90b1/Hsp90ab1/Mmp9/Mapk1/Ep300	5	Down	DM vs. WM	F
KEGG	mmu04933	AGE-RAGE signaling pathway in diabetic complications	0.062337	Il1b/Mapk1/Cdc42/Fn1/Cybb	5	Down	DM vs. WM	F
KEGG	mmu04660	T cell receptor signaling pathway	0.0654464	Fos/Ptprc/Mapk1/Ptpn6/Cdc42	5	Down	DM vs. WM	F
GO_CC	GO:0042612	MHC class I protein complex	0.000272614	B2m/H2-D1/H2-Q4/H2-T23	4	Up	DM vs. WM	F
GO_CC	GO:0034663	Endoplasmic reticulum chaperone complex	0.000272614	Ppib/Mzb1/Sdf2l1/Dnajb11	4	Up	DM vs. WM	F
GO_CC	GO:0044754	Autolysosome	0.000272614	Ftl1/Fth1/Map1lc3b/Map1lc3a	4	Up	DM vs. WM	F
GO_BP	GO:0070486	Leukocyte aggregation	0.000365832	S100a9/S100a8/Cd44/Il1b	4	Down	DM vs. WM	F
GO_MF	GO:0042610	CD8 receptor binding	0.000838733	H2-D1/H2-M3/H2-Q4/Lck	4	Up	DM vs. WM	F
GO_CC	GO:0005767	Secondary lysosome	0.000866943	Ftl1/Fth1/Map1lc3b/Map1lc3a	4	Up	DM vs. WM	F
GO_BP	GO:0071276	Cellular response to cadmium ion	0.00103552	Fos/Mmp9/Mapk1/Ncf1	4	Down	DM vs. WM	F
GO_BP	GO:0030511	Positive regulation of transforming growth factor beta receptor signaling pathway	0.0018375	Thbs1/Hsp90ab1/Sdcbp/Ep300	4	Down	DM vs. WM	F
GO_BP	GO:1903846	Positive regulation of cellular response to transforming growth factor beta stimulus	0.0018375	Thbs1/Hsp90ab1/Sdcbp/Ep300	4	Down	DM vs. WM	F
GO_MF	GO:0140318	Protein transporter activity	0.00246752	Timm23/Tomm22/Timm17b/Timm17a	4	Up	DM vs. WM	F
GO_MF	GO:0008320	Protein transmembrane transporter activity	0.00246752	Timm23/Tomm22/Timm17b/Timm17a	4	Up	DM vs. WM	F
GO_BP	GO:0046686	Response to cadmium ion	0.00319322	Fos/Mmp9/Mapk1/Ncf1	4	Down	DM vs. WM	F
GO_MF	GO:0042608	T cell receptor binding	0.003223	H2-D1/H2-Q4/H2-T23/Lck	4	Up	DM vs. WM	F
GO_MF	GO:0022884	Macromolecule transmembrane transporter activity	0.00379728	Timm23/Tomm22/Timm17b/Timm17a	4	Up	DM vs. WM	F
GO_CC	GO:0005790	Smooth endoplasmic reticulum	0.00381758	Hsp90b1/Pdia6/Canx/Hyou1	4	Down	DM vs. WM	F
GO_BP	GO:1900744	Regulation of p38MAPK cascade	0.00449507	Il1b/Dusp1/Ncf1/Gadd45a	4	Down	DM vs. WM	F
GO_BP	GO:0098760	Response to interleukin-7	0.00503916	Atp5b/Eno1/Lsp1/Ybx1	4	Up	DM vs. WM	F
GO_BP	GO:0045059	Positive thymic T cell selection	0.00503916	Cd74/Cd3e/Cd3d/Cd3g	4	Up	DM vs. WM	F
GO_BP	GO:0042776	Mitochondrial ATP synthesis coupled proton transport	0.00503916	Cox5b/Atp5b/Atp5d/Cyc1	4	Up	DM vs. WM	F
GO_BP	GO:0098761	Cellular response to interleukin-7	0.00503916	Atp5b/Eno1/Lsp1/Ybx1	4	Up	DM vs. WM	F
GO_BP	GO:0042771	Intrinsic apoptotic signaling pathway in response to DNA damage by p53 class mediator	0.00510224	Cd44/Hnrnpk/Hipk1/Ep300	4	Down	DM vs. WM	F
GO_BP	GO:0070849	Response to epidermal growth factor	0.00532995	Zfp36/Mapk1/Zfp36l1/Iqgap1	4	Down	DM vs. WM	F
GO_CC	GO:0005689	U12-type spliceosomal complex	0.00546848	Zmat5/Phf5a/Snrpd2/Ybx1	4	Up	DM vs. WM	F
GO_BP	GO:0045646	Regulation of erythrocyte differentiation	0.0078491	Hmgb2/Zfp36/Zfp36l1/Ets1	4	Down	DM vs. WM	F
GO_BP	GO:0042743	Hydrogen peroxide metabolic process	0.00942792	Hbb-b1/Gpx1/Ncf1/Cybb	4	Down	DM vs. WM	F
GO_BP	GO:0034113	Heterotypic cell-cell adhesion	0.00942792	Cd44/Il1b/Ptprc/Gcnt2	4	Down	DM vs. WM	F
GO_BP	GO:1902373	Negative regulation of mRNA catabolic process	0.0109731	Pabpc1/Hnrnpa0/Zfp36/Fus	4	Down	DM vs. WM	F
GO_BP	GO:0046641	Positive regulation of alpha-beta T cell proliferation	0.0112105	Xcl1/Cd3e/Cd81/H2-T23	4	Up	DM vs. WM	F
GO_BP	GO:0032663	Regulation of interleukin-2 production	0.0114435	Il1b/Ptprc/Zfp36/Anxa1	4	Down	DM vs. WM	F
GO_BP	GO:0061614	Pri-miRNA transcription by RNA polymerase II	0.0114435	Fos/Ddx5/Ddx17/Ets1	4	Down	DM vs. WM	F
GO_BP	GO:1904591	Positive regulation of protein import	0.0114435	Hsp90ab1/Hnrnpm/Mapk1/Ep300	4	Down	DM vs. WM	F
GO_MF	GO:0051537	2 iron, 2 sulfur cluster binding	0.0146064	Sdhb/Ndufv2/Uqcrfs1/Glrx2	4	Up	DM vs. WM	F
GO_BP	GO:0043388	Positive regulation of DNA binding	0.0147066	Hmgb2/Mmp9/Hipk1/Ep300	4	Down	DM vs. WM	F
GO_MF	GO:1904680	Peptide transmembrane transporter activity	0.0154719	Timm23/Tomm22/Timm17b/Timm17a	4	Up	DM vs. WM	F
GO_CC	GO:0005790	Smooth endoplasmic reticulum	0.0161492	Ppib/Rpl10/Sri/Dnajc3	4	Up	DM vs. WM	F
GO_BP	GO:1901570	Fatty acid derivative biosynthetic process	0.0164333	Il1b/Anxa1/Far1/Alox5ap	4	Down	DM vs. WM	F
GO_BP	GO:2001244	Positive regulation of intrinsic apoptotic signaling pathway	0.0168983	S100a9/S100a8/Mcl1/Serinc3	4	Down	DM vs. WM	F
GO_BP	GO:1902369	Negative regulation of RNA catabolic process	0.0168983	Pabpc1/Hnrnpa0/Zfp36/Fus	4	Down	DM vs. WM	F
GO_BP	GO:0032677	Regulation of interleukin-8 production	0.0174755	Il1b/Ptprc/Anxa1/Camp	4	Down	DM vs. WM	F
GO_BP	GO:0034394	Protein localization to cell surface	0.0174755	Hsp90ab1/Hnrnpk/Picalm/Cd177	4	Down	DM vs. WM	F
GO_MF	GO:0009055	Electron transfer activity	0.0182108	Gsr/Uqcrh/Cox7c/Cybb	4	Down	DM vs. WM	F
GO_BP	GO:0043407	Negative regulation of MAP kinase activity	0.0188785	Il1b/Dusp1/Ptpn6/Rgs2	4	Down	DM vs. WM	F
GO_BP	GO:0030970	Retrograde protein transport, ER to cytosol	0.0189077	Os9/Edem2/Aup1/Derl3	4	Up	DM vs. WM	F
GO_BP	GO:0045730	Respiratory burst	0.0189077	Rps19/Rac2/Jchain/Cyba	4	Up	DM vs. WM	F
GO_BP	GO:0048305	Immunoglobulin secretion	0.0189077	Crlf2/H2-T23/Xbp1/Vpreb3	4	Up	DM vs. WM	F
GO_BP	GO:1903513	Endoplasmic reticulum to cytosol transport	0.0189077	Os9/Edem2/Aup1/Derl3	4	Up	DM vs. WM	F
GO_BP	GO:0045123	Cellular extravasation	0.0196104	Itgal/Prtn3/Sirpa/Cd177	4	Down	DM vs. WM	F
KEGG	mmu04216	Ferroptosis	0.019883	Pcbp2/Pcbp1/Sat1/Cybb	4	Down	DM vs. WM	F
GO_CC	GO:0022625	Cytosolic large ribosomal subunit	0.0210929	Rpl29/Rpl35a/Rpl37a/Rpl28	4	Down	DM vs. WM	F
GO_BP	GO:0045061	Thymic T cell selection	0.0213846	Cd74/Cd3e/Cd3d/Cd3g	4	Up	DM vs. WM	F
GO_BP	GO:0032637	Interleukin-8 production	0.0218079	Il1b/Ptprc/Anxa1/Camp	4	Down	DM vs. WM	F
GO_BP	GO:0071353	Cellular response to interleukin-4	0.0233683	Rplp0/Rps2/Xcl1/Xbp1	4	Up	DM vs. WM	F
GO_BP	GO:0055021	Regulation of cardiac muscle tissue growth	0.0248432	Pi16/Mapk1/Rgs2/Ep300	4	Down	DM vs. WM	F
GO_MF	GO:0051082	Unfolded protein binding	0.0253534	Hsp90b1/Canx/Hsp90ab1/Hspa1b	4	Down	DM vs. WM	F
GO_BP	GO:0000470	Maturation of LSU-rRNA	0.0256452	Rpl10a/Rpl35/Eif6/Rpl7	4	Up	DM vs. WM	F
GO_BP	GO:1904589	Regulation of protein import	0.026646	Hsp90ab1/Hnrnpm/Mapk1/Ep300	4	Down	DM vs. WM	F
GO_BP	GO:0071347	Cellular response to interleukin-1	0.026646	Il1b/Cebpb/Sirpa/Fn1	4	Down	DM vs. WM	F
GO_CC	GO:0030666	Endocytic vesicle membrane	0.0286122	B2m/H2-D1/H2-T23/Ap2m1	4	Up	DM vs. WM	F
GO_BP	GO:0070670	Response to interleukin-4	0.0286935	Rplp0/Rps2/Xcl1/Xbp1	4	Up	DM vs. WM	F
GO_BP	GO:0051384	Response to glucocorticoid	0.0290201	Zfp36/Anxa1/Zfp36l1/Ep300	4	Down	DM vs. WM	F
GO_BP	GO:0050766	Positive regulation of phagocytosis	0.0290201	Il1b/Ptprc/Sirpa/Cd300lf	4	Down	DM vs. WM	F
GO_CC	GO:0016234	Inclusion body	0.0306758	Psap/Hsp90ab1/Picalm/Gpx1	4	Down	DM vs. WM	F
GO_BP	GO:1905897	Regulation of response to endoplasmic reticulum stress	0.0307552	Pdia6/Grina/Serinc3/Hyou1	4	Down	DM vs. WM	F
GO_BP	GO:0048708	Astrocyte differentiation	0.0307552	S100a9/S100a8/Il1b/Mapk1	4	Down	DM vs. WM	F
GO_BP	GO:0006099	Tricarboxylic acid cycle	0.0311861	Ndufs4/Sdhb/Idh3g/Mdh2	4	Up	DM vs. WM	F
GO_BP	GO:0060420	Regulation of heart growth	0.0314583	Pi16/Mapk1/Rgs2/Ep300	4	Down	DM vs. WM	F
GO_BP	GO:0031960	Response to corticosteroid	0.0319404	Zfp36/Anxa1/Zfp36l1/Ep300	4	Down	DM vs. WM	F
GO_BP	GO:0034620	Cellular response to unfolded protein	0.0319404	Pdia6/Canx/Hspa1b/Ep300	4	Down	DM vs. WM	F
GO_MF	GO:0090079	Translation regulator activity, nucleic acid binding	0.0323385	Eif4g2/Pcbp1/Eif2s2/Eif2s3x	4	Down	DM vs. WM	F
GO_BP	GO:0002486	Antigen processing and presentation of endogenous peptide antigen via MHC class I via ER pathway, TAP-independent	0.0337946	H2-D1/H2-M3/H2-Q4/H2-T23	4	Up	DM vs. WM	F
GO_CC	GO:0009295	Nucleoid	0.034224	Atp5b/Slc25a5/Hsd17b10/Uqcc2	4	Up	DM vs. WM	F
GO_CC	GO:0042645	Mitochondrial nucleoid	0.034224	Atp5b/Slc25a5/Hsd17b10/Uqcc2	4	Up	DM vs. WM	F
GO_BP	GO:0009408	Response to heat	0.0363337	Hsp90ab1/Ier5/Osm/Hspa1b	4	Down	DM vs. WM	F
GO_BP	GO:1903313	Positive regulation of mRNA metabolic process	0.0363337	Snrnp70/Pabpc1/Zfp36/Zfp36l1	4	Down	DM vs. WM	F
GO_BP	GO:0002476	Antigen processing and presentation of endogenous peptide antigen via MHC class Ib	0.0366984	H2-D1/H2-M3/H2-Q4/H2-T23	4	Up	DM vs. WM	F
GO_BP	GO:0002484	Antigen processing and presentation of endogenous peptide antigen via MHC class I via ER pathway	0.0366984	H2-D1/H2-M3/H2-Q4/H2-T23	4	Up	DM vs. WM	F
GO_CC	GO:0016469	Proton-transporting two-sector ATPase complex	0.0373028	Atp5b/Atp5g1/Atp5d/Atp6v1f	4	Up	DM vs. WM	F
GO_CC	GO:0005801	Cis-Golgi network	0.0373028	H2-M3/Nucb1/Tmed10/Kdelr2	4	Up	DM vs. WM	F
GO_BP	GO:0045069	Regulation of viral genome replication	0.038814	Ddx5/Pabpc1/Ltf/Top2a	4	Down	DM vs. WM	F
GO_BP	GO:0120162	Positive regulation of cold-induced thermogenesis	0.038814	Cebpb/Cxcr4/Ogt/G0s2	4	Down	DM vs. WM	F
GO_BP	GO:0017004	Cytochrome complex assembly	0.0393602	Uqcr10/Uqcc2/Uqcrb/Cyba	4	Up	DM vs. WM	F
GO_BP	GO:0030593	Neutrophil chemotaxis	0.0401089	S100a9/S100a8/Il1b/Csf3r	4	Down	DM vs. WM	F
GO_BP	GO:0042102	Positive regulation of T cell proliferation	0.041138	Il1b/Ptprc/Itgal/Anxa1	4	Down	DM vs. WM	F
GO_BP	GO:2001237	Negative regulation of extrinsic apoptotic signaling pathway	0.0416611	Mcl1/Hmgb2/Il1b/Gpx1	4	Down	DM vs. WM	F
GO_BP	GO:0071456	Cellular response to hypoxia	0.0416611	Ogt/Zfp36l1/Hyou1/Cybb	4	Down	DM vs. WM	F
GO_CC	GO:0016363	Nuclear matrix	0.0426854	Cebpb/Hnrnpm/Rad21/Hnrnpa2b1	4	Down	DM vs. WM	F
GO_BP	GO:0045582	Positive regulation of T cell differentiation	0.0428344	Il1b/Ptprc/Anxa1/Ikzf1	4	Down	DM vs. WM	F
GO_BP	GO:0055024	Regulation of cardiac muscle tissue development	0.0439827	Pi16/Mapk1/Rgs2/Ep300	4	Down	DM vs. WM	F
GO_BP	GO:0006413	Translational initiation	0.0439851	Eif4g2/Hbb-b1/Eif2s2/Eif2s3x	4	Down	DM vs. WM	F
GO_BP	GO:0019731	Antibacterial humoral response	0.0439851	Wfdc21/Ltf/Camp/Wfdc17	4	Down	DM vs. WM	F
GO_BP	GO:0046634	Regulation of alpha-beta T cell activation	0.044973	Cd44/Ptprc/Anxa1/Ikzf1	4	Down	DM vs. WM	F
GO_BP	GO:1903427	Negative regulation of reactive oxygen species biosynthetic process	0.0453893	Atp5g1/Acp5/Park7/Dynll1	4	Up	DM vs. WM	F
GO_BP	GO:0006022	Aminoglycan metabolic process	0.045954	Cd44/Il1b/Chil3/Cltc	4	Down	DM vs. WM	F
GO_BP	GO:1903426	Regulation of reactive oxygen species biosynthetic process	0.0467335	Il1b/Klf2/Ogt/Sirpa	4	Down	DM vs. WM	F
GO_BP	GO:0043255	Regulation of carbohydrate biosynthetic process	0.0473108	Ogt/Cltc/Gfpt1/Ep300	4	Down	DM vs. WM	F
GO_BP	GO:0000956	Nuclear-transcribed mRNA catabolic process	0.0473108	Ddx5/Pabpc1/Zfp36/Zfp36l1	4	Down	DM vs. WM	F
GO_BP	GO:0045446	Endothelial cell differentiation	0.0473108	Btg1/Il1b/Cxcr4/Gpx1	4	Down	DM vs. WM	F
GO_BP	GO:0055017	Cardiac muscle tissue growth	0.0473108	Pi16/Mapk1/Rgs2/Ep300	4	Down	DM vs. WM	F
GO_BP	GO:0001959	Regulation of cytokine-mediated signaling pathway	0.0483167	Ptprc/Cxcr4/Hipk1/Cd300lf	4	Down	DM vs. WM	F
GO_BP	GO:1900006	Positive regulation of dendrite development	0.0483167	Eif4g2/Hnrnpk/Actr2/Iqgap1	4	Down	DM vs. WM	F
GO_BP	GO:0051028	MRNA transport	0.0483167	Srsf3/Zfp36/Hnrnpa2b1/Zfp36l1	4	Down	DM vs. WM	F
GO_BP	GO:0046640	Regulation of alpha-beta T cell proliferation	0.0489975	Xcl1/Cd3e/Cd81/H2-T23	4	Up	DM vs. WM	F
GO_BP	GO:1904037	Positive regulation of epithelial cell apoptotic process	0.0489975	H2-M3/Rgcc/Eif2s1/Xbp1	4	Up	DM vs. WM	F
GO_BP	GO:0097028	Dendritic cell differentiation	0.0489975	H2-M3/Batf/Tmem176a/Tmem176b	4	Up	DM vs. WM	F
GO_BP	GO:0017015	Regulation of transforming growth factor beta receptor signaling pathway	0.0492262	Thbs1/Hsp90ab1/Sdcbp/Ep300	4	Down	DM vs. WM	F
GO_BP	GO:0035967	Cellular response to topologically incorrect protein	0.0492262	Pdia6/Canx/Hspa1b/Ep300	4	Down	DM vs. WM	F
GO_BP	GO:0002526	Acute inflammatory response	0.0492262	Il1b/Alox5ap/Fn1/Prcp	4	Down	DM vs. WM	F
GO_BP	GO:0030316	Osteoclast differentiation	0.0499314	Fos/Cebpb/Junb/Cd300lf	4	Down	DM vs. WM	F
GO_BP	GO:0032963	Collagen metabolic process	0.0499314	Mmp9/Prtn3/Fn1/Ep300	4	Down	DM vs. WM	F
KEGG	mmu05144	Malaria	0.0517401	Il1b/Thbs1/Itgal/Hbb-b1	4	Down	DM vs. WM	F
KEGG	mmu05211	Renal cell carcinoma	0.0698718	Mapk1/Cdc42/Ep300/Ets1	4	Down	DM vs. WM	F
GO_MF	GO:1990405	Protein antigen binding	0.00214014	Hnrnpm/Sirpa/Ep300	3	Down	DM vs. WM	F
GO_MF	GO:0050543	Icosatetraenoic acid binding	0.00214014	S100a9/S100a8/Alox5ap	3	Down	DM vs. WM	F
GO_MF	GO:0050542	Icosanoid binding	0.00214014	S100a9/S100a8/Alox5ap	3	Down	DM vs. WM	F
GO_MF	GO:0050544	Arachidonic acid binding	0.00214014	S100a9/S100a8/Alox5ap	3	Down	DM vs. WM	F
GO_CC	GO:0034663	Endoplasmic reticulum chaperone complex	0.00304454	Hsp90b1/Pdia6/Hyou1	3	Down	DM vs. WM	F
GO_BP	GO:0034116	Positive regulation of heterotypic cell-cell adhesion	0.00344356	Cd44/Il1b/Gcnt2	3	Down	DM vs. WM	F
GO_BP	GO:0045793	Positive regulation of cell size	0.00491445	Hsp90ab1/Ogt/Ep300	3	Down	DM vs. WM	F
GO_BP	GO:1900153	Positive regulation of nuclear-transcribed mRNA catabolic process, deadenylation-dependent decay	0.00532995	Pabpc1/Zfp36/Zfp36l1	3	Down	DM vs. WM	F
GO_BP	GO:0002544	Chronic inflammatory response	0.0059956	S100a9/Cebpb/Camp	3	Down	DM vs. WM	F
GO_BP	GO:1900151	Regulation of nuclear-transcribed mRNA catabolic process, deadenylation-dependent decay	0.00688171	Pabpc1/Zfp36/Zfp36l1	3	Down	DM vs. WM	F
GO_CC	GO:0008250	Oligosaccharyltransferase complex	0.00719721	Dad1/Ost4/Krtcap2	3	Up	DM vs. WM	F
GO_BP	GO:0060055	Angiogenesis involved in wound healing	0.00778664	Cxcr4/Gpx1/Prcp	3	Down	DM vs. WM	F
GO_MF	GO:0036041	Long-chain fatty acid binding	0.0090015	S100a9/S100a8/Alox5ap	3	Down	DM vs. WM	F
GO_MF	GO:0035259	Glucocorticoid receptor binding	0.0090015	Cebpb/Ets2/Ep300	3	Down	DM vs. WM	F
GO_BP	GO:0050765	Negative regulation of phagocytosis	0.0101942	Prtn3/Sirpa/Cd300lf	3	Down	DM vs. WM	F
GO_BP	GO:0048025	Negative regulation of mRNA splicing, via spliceosome	0.0101942	Hnrnpk/Hnrnpa2b1/Ptbp3	3	Down	DM vs. WM	F
GO_CC	GO:0042101	T cell receptor complex	0.0103924	Cd3e/Cd3d/Cd3g	3	Up	DM vs. WM	F
GO_CC	GO:0033178	Proton-transporting two-sector ATPase complex, catalytic domain	0.0103924	Atp5b/Atp5d/Atp6v1f	3	Up	DM vs. WM	F
GO_CC	GO:0042824	MHC class I peptide loading complex	0.0103924	B2m/H2-D1/H2-Q4	3	Up	DM vs. WM	F
GO_CC	GO:0000153	Cytoplasmic ubiquitin ligase complex	0.0103924	Aup1/Rbx1/Derl3	3	Up	DM vs. WM	F
GO_BP	GO:0034114	Regulation of heterotypic cell-cell adhesion	0.0110399	Cd44/Il1b/Gcnt2	3	Down	DM vs. WM	F
GO_BP	GO:0017062	Respiratory chain complex III assembly	0.0122339	Uqcr10/Uqcc2/Uqcrb	3	Up	DM vs. WM	F
GO_BP	GO:0034551	Mitochondrial respiratory chain complex III assembly	0.0122339	Uqcr10/Uqcc2/Uqcrb	3	Up	DM vs. WM	F
GO_CC	GO:0005852	Eukaryotic translation initiation factor 3 complex	0.0122908	Eif3h/Eif3f/Eif3i	3	Up	DM vs. WM	F
GO_BP	GO:0018149	Peptide cross-linking	0.0128065	Thbs1/Anxa1/Fn1	3	Down	DM vs. WM	F
GO_BP	GO:0030212	Hyaluronan metabolic process	0.0128065	Cd44/Il1b/Cltc	3	Down	DM vs. WM	F
GO_BP	GO:1901071	Glucosamine-containing compound metabolic process	0.0128065	Chil3/Ogt/Gfpt1	3	Down	DM vs. WM	F
GO_BP	GO:1900745	Positive regulation of p38MAPK cascade	0.0138128	Il1b/Ncf1/Gadd45a	3	Down	DM vs. WM	F
GO_BP	GO:1903861	Positive regulation of dendrite extension	0.0138128	Cxcr4/Hnrnpk/Picalm	3	Down	DM vs. WM	F
GO_MF	GO:0031435	Mitogen-activated protein kinase kinase kinase binding	0.0140338	Dazap2/Mapk1/Cdc42	3	Down	DM vs. WM	F
GO_BP	GO:0039694	Viral RNA genome replication	0.0147066	Pcbp2/Pcbp1/Top2a	3	Down	DM vs. WM	F
GO_BP	GO:1902235	Regulation of endoplasmic reticulum stress-induced intrinsic apoptotic signaling pathway	0.0147066	Grina/Serinc3/Hyou1	3	Down	DM vs. WM	F
GO_BP	GO:0061050	Regulation of cell growth involved in cardiac muscle cell development	0.0147066	Pi16/Rgs2/Ep300	3	Down	DM vs. WM	F
GO_BP	GO:0033119	Negative regulation of RNA splicing	0.0147066	Hnrnpk/Hnrnpa2b1/Ptbp3	3	Down	DM vs. WM	F
GO_BP	GO:0002579	Positive regulation of antigen processing and presentation	0.0149873	Cd74/H2-Ab1/Pycard	3	Up	DM vs. WM	F
GO_MF	GO:0030881	Beta-2-microglobulin binding	0.0150302	H2-D1/H2-Q4/H2-T23	3	Up	DM vs. WM	F
GO_MF	GO:0035925	MRNA 3'-UTR AU-rich region binding	0.0158586	Hnrnpa0/Zfp36/Zfp36l1	3	Down	DM vs. WM	F
GO_MF	GO:0050750	Low-density lipoprotein particle receptor binding	0.0158586	Hsp90b1/Picalm/Cltc	3	Down	DM vs. WM	F
GO_MF	GO:0017091	AU-rich element binding	0.0158586	Hnrnpa0/Zfp36/Zfp36l1	3	Down	DM vs. WM	F
GO_BP	GO:1903859	Regulation of dendrite extension	0.017598	Cxcr4/Hnrnpk/Picalm	3	Down	DM vs. WM	F
GO_BP	GO:0032743	Positive regulation of interleukin-2 production	0.017598	Il1b/Ptprc/Anxa1	3	Down	DM vs. WM	F
GO_BP	GO:1905476	Negative regulation of protein localization to membrane	0.017598	Picalm/Ogt/Cltc	3	Down	DM vs. WM	F
GO_BP	GO:0050686	Negative regulation of mRNA processing	0.017598	Hnrnpk/Hnrnpa2b1/Ptbp3	3	Down	DM vs. WM	F
GO_MF	GO:0008097	5S rRNA binding	0.0176898	Rpl4/Mrpl18/Rpl7	3	Up	DM vs. WM	F
GO_BP	GO:1904152	Regulation of retrograde protein transport, ER to cytosol	0.0180131	Os9/Edem2/Derl3	3	Up	DM vs. WM	F
GO_BP	GO:0035437	Maintenance of protein localization in endoplasmic reticulum	0.0180131	Os9/Rer1/Kdelr2	3	Up	DM vs. WM	F
GO_MF	GO:0008187	Poly-pyrimidine tract binding	0.0187077	Pabpc1/Ikzf1/Pabpc4	3	Down	DM vs. WM	F
GO_MF	GO:0070325	Lipoprotein particle receptor binding	0.0187077	Hsp90b1/Picalm/Cltc	3	Down	DM vs. WM	F
GO_BP	GO:0032891	Negative regulation of organic acid transport	0.0188785	Il1b/Thbs1/Rgs2	3	Down	DM vs. WM	F
GO_BP	GO:0033598	Mammary gland epithelial cell proliferation	0.0188785	Cebpb/Mapk1/Gpx1	3	Down	DM vs. WM	F
GO_MF	GO:0097718	Disordered domain specific binding	0.0199908	Hsp90ab1/Fn1/Cltc	3	Down	DM vs. WM	F
GO_MF	GO:1901567	Fatty acid derivative binding	0.0206669	S100a9/S100a8/Alox5ap	3	Down	DM vs. WM	F
GO_BP	GO:0051973	Positive regulation of telomerase activity	0.0215641	Hsp90ab1/Mapk1/Hnrnpa2b1	3	Down	DM vs. WM	F
GO_BP	GO:0032435	Negative regulation of proteasomal ubiquitin-dependent protein catabolic process	0.0215641	Hsp90ab1/Ogt/Sdcbp	3	Down	DM vs. WM	F
GO_BP	GO:0050832	Defense response to fungus	0.0215641	Ltf/Camp/Ncf1	3	Down	DM vs. WM	F
GO_BP	GO:0006465	Signal peptide processing	0.0216449	Sec11c/Sec11a/Spcs2	3	Up	DM vs. WM	F
GO_BP	GO:0042994	Cytoplasmic sequestering of transcription factor	0.0216449	Nfkbib/Sri/Creb3	3	Up	DM vs. WM	F
GO_CC	GO:0030867	Rough endoplasmic reticulum membrane	0.0217493	Ssr4/Srprb/Derl3	3	Up	DM vs. WM	F
GO_CC	GO:0005753	Mitochondrial proton-transporting ATP synthase complex	0.0217493	Atp5b/Atp5g1/Atp5d	3	Up	DM vs. WM	F
GO_CC	GO:0098576	Lumenal side of membrane	0.0217493	H2-D1/Nucb1/H2-T23	3	Up	DM vs. WM	F
GO_MF	GO:0043394	Proteoglycan binding	0.0223294	Ptprc/Sdcbp/Fn1	3	Down	DM vs. WM	F
GO_BP	GO:1902229	Regulation of intrinsic apoptotic signaling pathway in response to DNA damage	0.0238016	Cd44/Tpt1/Hnrnpk	3	Down	DM vs. WM	F
GO_BP	GO:0002920	Regulation of humoral immune response	0.0238016	Il1b/Ptprc/Ptpn6	3	Down	DM vs. WM	F
GO_CC	GO:0001741	XY body	0.0241663	Sumo1/Sin3b/Ube2a	3	Up	DM vs. WM	F
GO_CC	GO:0045259	Proton-transporting ATP synthase complex	0.0241663	Atp5b/Atp5g1/Atp5d	3	Up	DM vs. WM	F
GO_BP	GO:0014002	Astrocyte development	0.0254377	S100a9/S100a8/Il1b	3	Down	DM vs. WM	F
GO_BP	GO:0060263	Regulation of respiratory burst	0.0256452	Rps19/Rac2/Jchain	3	Up	DM vs. WM	F
GO_BP	GO:0070863	Positive regulation of protein exit from endoplasmic reticulum	0.0256452	Edem2/Cd81/Sar1b	3	Up	DM vs. WM	F
GO_MF	GO:0043539	Protein serine/threonine kinase activator activity	0.0259187	Dazap2/Ltf/Iqgap1	3	Down	DM vs. WM	F
GO_MF	GO:0051019	Mitogen-activated protein kinase binding	0.0259187	Dusp1/Iqgap1/Ep300	3	Down	DM vs. WM	F
GO_BP	GO:0042554	Superoxide anion generation	0.026646	Ncf1/Cybb/Cd177	3	Down	DM vs. WM	F
GO_BP	GO:0006739	NADP metabolic process	0.026646	Tkt/Ncf1/Pgd	3	Down	DM vs. WM	F
GO_BP	GO:0032392	DNA geometric change	0.0280052	Anxa1/Hnrnpa2b1/Top2a	3	Down	DM vs. WM	F
GO_BP	GO:0030521	Androgen receptor signaling pathway	0.0280052	Ddx5/Ddx17/Ep300	3	Down	DM vs. WM	F
GO_CC	GO:0005797	Golgi medial cisterna	0.0289769	H2-D1/H2-Q4/Tmem59	3	Up	DM vs. WM	F
GO_BP	GO:0071364	Cellular response to epidermal growth factor stimulus	0.0295665	Zfp36/Zfp36l1/Iqgap1	3	Down	DM vs. WM	F
GO_BP	GO:0035745	T-helper 2 cell cytokine production	0.0302452	Xcl1/Cd81/Crlf2	3	Up	DM vs. WM	F
GO_BP	GO:0061051	Positive regulation of cell growth involved in cardiac muscle cell development	0.0302452	Fdps/Slc25a4/Pin1	3	Up	DM vs. WM	F
GO_BP	GO:2000008	Regulation of protein localization to cell surface	0.0307552	Hsp90ab1/Hnrnpk/Picalm	3	Down	DM vs. WM	F
GO_BP	GO:0072583	Clathrin-dependent endocytosis	0.0307552	Canx/Picalm/Cltc	3	Down	DM vs. WM	F
GO_BP	GO:0003298	Physiological muscle hypertrophy	0.0318827	Pi16/Rgs2/Ep300	3	Down	DM vs. WM	F
GO_BP	GO:0003301	Physiological cardiac muscle hypertrophy	0.0318827	Pi16/Rgs2/Ep300	3	Down	DM vs. WM	F
GO_BP	GO:1903792	Negative regulation of anion transport	0.0318827	Il1b/Thbs1/Rgs2	3	Down	DM vs. WM	F
GO_BP	GO:0097484	Dendrite extension	0.0318827	Cxcr4/Hnrnpk/Picalm	3	Down	DM vs. WM	F
GO_BP	GO:0061049	Cell growth involved in cardiac muscle cell development	0.0318827	Pi16/Rgs2/Ep300	3	Down	DM vs. WM	F
GO_MF	GO:0003743	Translation initiation factor activity	0.0321278	Eif4g2/Eif2s2/Eif2s3x	3	Down	DM vs. WM	F
GO_MF	GO:0046933	Proton-transporting ATP synthase activity, rotational mechanism	0.03247	Atp5b/Atp5g1/Atp5d	3	Up	DM vs. WM	F
GO_BP	GO:0048821	Erythrocyte development	0.0327492	Klf2/Hbb-b1/Ptbp3	3	Down	DM vs. WM	F
GO_BP	GO:0071385	Cellular response to glucocorticoid stimulus	0.0327492	Zfp36/Anxa1/Zfp36l1	3	Down	DM vs. WM	F
GO_BP	GO:0006040	Amino sugar metabolic process	0.0327492	Chil3/Ogt/Gfpt1	3	Down	DM vs. WM	F
GO_MF	GO:0050661	NADP binding	0.0329976	Gsr/Lbr/Pgd	3	Down	DM vs. WM	F
GO_BP	GO:0002830	Positive regulation of type 2 immune response	0.0349356	Cd74/Xcl1/Cd81	3	Up	DM vs. WM	F
GO_BP	GO:0006636	Unsaturated fatty acid biosynthetic process	0.0356889	Il1b/Anxa1/Scd2	3	Down	DM vs. WM	F
GO_BP	GO:0071384	Cellular response to corticosteroid stimulus	0.0356889	Zfp36/Anxa1/Zfp36l1	3	Down	DM vs. WM	F
GO_BP	GO:0010718	Positive regulation of epithelial to mesenchymal transition	0.0364107	Il1b/Gcnt2/Sdcbp	3	Down	DM vs. WM	F
GO_BP	GO:0043277	Apoptotic cell clearance	0.0364107	Thbs1/Anxa1/Cd300lf	3	Down	DM vs. WM	F
GO_CC	GO:0030670	Phagocytic vesicle membrane	0.0373028	B2m/H2-D1/H2-T23	3	Up	DM vs. WM	F
GO_CC	GO:0005868	Cytoplasmic dynein complex	0.0373028	Dynlt1f/Dynll1/Dynlrb1	3	Up	DM vs. WM	F
GO_CC	GO:0120111	Neuron projection cytoplasm	0.0375134	Canx/Mapk1/Hnrnpa2b1	3	Down	DM vs. WM	F
GO_MF	GO:0005504	Fatty acid binding	0.0376762	S100a9/S100a8/Alox5ap	3	Down	DM vs. WM	F
GO_MF	GO:0003746	Translation elongation factor activity	0.0379177	Eef1d/Eif5a/Eef1g	3	Up	DM vs. WM	F
GO_BP	GO:0051972	Regulation of telomerase activity	0.0383244	Hsp90ab1/Mapk1/Hnrnpa2b1	3	Down	DM vs. WM	F
GO_MF	GO:0004601	Peroxidase activity	0.0386011	Hbb-b1/Gpx1/Alox5ap	3	Down	DM vs. WM	F
GO_MF	GO:1990381	Ubiquitin-specific protease binding	0.0388132	Park7/Sumo1/Derl3	3	Up	DM vs. WM	F
GO_MF	GO:0008199	Ferric iron binding	0.0388132	Ftl1/Fth1/Acp5	3	Up	DM vs. WM	F
GO_BP	GO:1902041	Regulation of extrinsic apoptotic signaling pathway via death domain receptors	0.038814	Hmgb2/Thbs1/Gpx1	3	Down	DM vs. WM	F
GO_BP	GO:2000725	Regulation of cardiac muscle cell differentiation	0.038814	Pi16/Rgs2/Ep300	3	Down	DM vs. WM	F
GO_BP	GO:0033120	Positive regulation of RNA splicing	0.038814	Snrnp70/Hnrnpk/Slc38a2	3	Down	DM vs. WM	F
GO_BP	GO:0048255	MRNA stabilization	0.038814	Hnrnpa0/Zfp36/Fus	3	Down	DM vs. WM	F
GO_BP	GO:1903573	Negative regulation of response to endoplasmic reticulum stress	0.0401089	Pdia6/Grina/Hyou1	3	Down	DM vs. WM	F
GO_BP	GO:0032715	Negative regulation of interleukin-6 production	0.0401089	Klf2/Sirpa/Ptpn6	3	Down	DM vs. WM	F
GO_BP	GO:0034332	Adherens junction organization	0.0401089	Actb/Cdc42/Hipk1	3	Down	DM vs. WM	F
GO_BP	GO:0000288	Nuclear-transcribed mRNA catabolic process, deadenylation-dependent decay	0.041208	Pabpc1/Zfp36/Zfp36l1	3	Down	DM vs. WM	F
GO_BP	GO:2000059	Negative regulation of ubiquitin-dependent protein catabolic process	0.041208	Hsp90ab1/Ogt/Sdcbp	3	Down	DM vs. WM	F
GO_BP	GO:0031663	Lipopolysaccharide-mediated signaling pathway	0.041208	Il1b/Ltf/Mapk1	3	Down	DM vs. WM	F
GO_BP	GO:0009620	Response to fungus	0.0428344	Ltf/Camp/Ncf1	3	Down	DM vs. WM	F
GO_BP	GO:0042307	Positive regulation of protein import into nucleus	0.0428344	Hsp90ab1/Mapk1/Ep300	3	Down	DM vs. WM	F
GO_BP	GO:0061014	Positive regulation of mRNA catabolic process	0.0428344	Pabpc1/Zfp36/Zfp36l1	3	Down	DM vs. WM	F
GO_BP	GO:0043666	Regulation of phosphoprotein phosphatase activity	0.0439851	Ptprc/Hsp90b1/Hsp90ab1	3	Down	DM vs. WM	F
GO_BP	GO:0030850	Prostate gland development	0.0439851	Psap/Cd44/Anxa1	3	Down	DM vs. WM	F
GO_BP	GO:1903019	Negative regulation of glycoprotein metabolic process	0.0447596	Itm2b/Cst3/Tmem59	3	Up	DM vs. WM	F
GO_BP	GO:0050710	Negative regulation of cytokine secretion	0.0447596	Ppp1r11/Srgn/Rgcc	3	Up	DM vs. WM	F
GO_BP	GO:0046456	Icosanoid biosynthetic process	0.0450842	Il1b/Anxa1/Alox5ap	3	Down	DM vs. WM	F
GO_MF	GO:0045309	Protein phosphorylated amino acid binding	0.0453129	Mapk1/Sirpa/Ptpn6	3	Down	DM vs. WM	F
GO_MF	GO:0016684	Oxidoreductase activity, acting on peroxide as acceptor	0.0462773	Hbb-b1/Gpx1/Alox5ap	3	Down	DM vs. WM	F
GO_BP	GO:0045773	Positive regulation of axon extension	0.0466883	Eif4g2/Fn1/Ep300	3	Down	DM vs. WM	F
GO_BP	GO:1901799	Negative regulation of proteasomal protein catabolic process	0.0466883	Hsp90ab1/Ogt/Sdcbp	3	Down	DM vs. WM	F
GO_BP	GO:0045912	Negative regulation of carbohydrate metabolic process	0.0466883	Cltc/Gfpt1/Ep300	3	Down	DM vs. WM	F
GO_BP	GO:0071675	Regulation of mononuclear cell migration	0.0475453	Dusp1/Thbs1/Mapk1	3	Down	DM vs. WM	F
GO_BP	GO:0030219	Megakaryocyte differentiation	0.0475453	Hmgb2/Ptpn6/Ep300	3	Down	DM vs. WM	F
GO_BP	GO:0043489	RNA stabilization	0.0492262	Hnrnpa0/Zfp36/Fus	3	Down	DM vs. WM	F
GO_BP	GO:0071622	Regulation of granulocyte chemotaxis	0.0492262	Il1b/Thbs1/Mapk1	3	Down	DM vs. WM	F
GO_BP	GO:0043536	Positive regulation of blood vessel endothelial cell migration	0.0492262	Thbs1/Anxa1/Ets1	3	Down	DM vs. WM	F
GO_BP	GO:0002726	Positive regulation of T cell cytokine production	0.0496056	B2m/Xcl1/Cd81	3	Up	DM vs. WM	F
GO_BP	GO:1902236	Negative regulation of endoplasmic reticulum stress-induced intrinsic apoptotic signaling pathway	0.0496056	Park7/Creb3/Xbp1	3	Up	DM vs. WM	F
KEGG	mmu05219	Bladder cancer	0.0953619	Thbs1/Mmp9/Mapk1	3	Down	DM vs. WM	F
GO_MF	GO:0016175	Superoxide-generating NAD(P)H oxidase activity	0.0209555	Ncf1/Cybb	2	Down	DM vs. WM	F
GO_BP	GO:0033029	Regulation of neutrophil apoptotic process	0.0233351	Cd44/Anxa1	2	Down	DM vs. WM	F
GO_BP	GO:1900038	Negative regulation of cellular response to hypoxia	0.0233351	Ogt/Hyou1	2	Down	DM vs. WM	F
GO_BP	GO:0019732	Antifungal humoral response	0.0233351	Ltf/Camp	2	Down	DM vs. WM	F
GO_MF	GO:0097157	Pre-mRNA intronic binding	0.0259187	Hnrnpa2b1/Ep300	2	Down	DM vs. WM	F
GO_MF	GO:0015037	Peptide disulfide oxidoreductase activity	0.0259187	Gsr/Pdia6	2	Down	DM vs. WM	F
GO_BP	GO:0002923	Regulation of humoral immune response mediated by circulating immunoglobulin	0.026646	Ptprc/Ptpn6	2	Down	DM vs. WM	F
GO_BP	GO:2001280	Positive regulation of unsaturated fatty acid biosynthetic process	0.026646	Il1b/Anxa1	2	Down	DM vs. WM	F
GO_BP	GO:0045647	Negative regulation of erythrocyte differentiation	0.026646	Zfp36/Zfp36l1	2	Down	DM vs. WM	F
GO_BP	GO:0019372	Lipoxygenase pathway	0.026646	Gpx1/Alox5ap	2	Down	DM vs. WM	F
GO_BP	GO:0001878	Response to yeast	0.0303773	Camp/Ncf1	2	Down	DM vs. WM	F
GO_BP	GO:0031392	Regulation of prostaglandin biosynthetic process	0.0303773	Il1b/Anxa1	2	Down	DM vs. WM	F
GO_BP	GO:0060213	Positive regulation of nuclear-transcribed mRNA poly(A) tail shortening	0.0303773	Pabpc1/Zfp36	2	Down	DM vs. WM	F
GO_BP	GO:0034333	Adherens junction assembly	0.0303773	Actb/Hipk1	2	Down	DM vs. WM	F
GO_MF	GO:0035325	Toll-like receptor binding	0.0317389	S100a9/S100a8	2	Down	DM vs. WM	F
GO_MF	GO:0098847	Sequence-specific single stranded DNA binding	0.0317389	Pcbp1/Hnrnpa2b1	2	Down	DM vs. WM	F
GO_MF	GO:0044548	S100 protein binding	0.0317389	S100a6/Iqgap1	2	Down	DM vs. WM	F
GO_BP	GO:0072376	Protein activation cascade	0.0327492	Fn1/Prcp	2	Down	DM vs. WM	F
GO_BP	GO:0006098	Pentose-phosphate shunt	0.0327492	Tkt/Pgd	2	Down	DM vs. WM	F
GO_BP	GO:0001781	Neutrophil apoptotic process	0.0327492	Cd44/Anxa1	2	Down	DM vs. WM	F
GO_BP	GO:0061052	Negative regulation of cell growth involved in cardiac muscle cell development	0.0327492	Pi16/Rgs2	2	Down	DM vs. WM	F
GO_BP	GO:0001731	Formation of translation preinitiation complex	0.0327492	Eif2s2/Eif2s3x	2	Down	DM vs. WM	F
GO_BP	GO:0097011	Cellular response to granulocyte macrophage colony-stimulating factor stimulus	0.0327492	Zfp36/Mapk1	2	Down	DM vs. WM	F
GO_MF	GO:0097001	Ceramide binding	0.0336078	Psap/Cd300lf	2	Down	DM vs. WM	F
GO_BP	GO:0097012	Response to granulocyte macrophage colony-stimulating factor	0.0356889	Zfp36/Mapk1	2	Down	DM vs. WM	F
GO_BP	GO:2001279	Regulation of unsaturated fatty acid biosynthetic process	0.0356889	Il1b/Anxa1	2	Down	DM vs. WM	F
GO_BP	GO:0060211	Regulation of nuclear-transcribed mRNA poly(A) tail shortening	0.0356889	Pabpc1/Zfp36	2	Down	DM vs. WM	F
GO_BP	GO:0001865	NK T cell differentiation	0.0356889	Psap/Ikzf1	2	Down	DM vs. WM	F
GO_BP	GO:0006740	NADPH regeneration	0.0356889	Tkt/Pgd	2	Down	DM vs. WM	F
GO_BP	GO:0003334	Keratinocyte development	0.0356889	Psap/Fosl2	2	Down	DM vs. WM	F
GO_BP	GO:0008298	Intracellular mRNA localization	0.0356889	Zfp36/Zfp36l1	2	Down	DM vs. WM	F
GO_BP	GO:0030213	Hyaluronan biosynthetic process	0.0356889	Il1b/Cltc	2	Down	DM vs. WM	F
GO_BP	GO:0048755	Branching morphogenesis of a nerve	0.0356889	Il1b/Hnrnpk	2	Down	DM vs. WM	F
GO_MF	GO:0050664	Oxidoreductase activity, acting on NAD(P)H, oxygen as acceptor	0.0370764	Ncf1/Cybb	2	Down	DM vs. WM	F
GO_MF	GO:0008301	DNA binding, bending	0.0370764	Hmgb2/Top2a	2	Down	DM vs. WM	F
GO_BP	GO:1902165	Regulation of intrinsic apoptotic signaling pathway in response to DNA damage by p53 class mediator	0.038814	Cd44/Hnrnpk	2	Down	DM vs. WM	F
GO_BP	GO:0150105	Protein localization to cell-cell junction	0.038814	Actg1/Actb	2	Down	DM vs. WM	F
GO_BP	GO:0048308	Organelle inheritance	0.038814	Ywhaz/Mapk1	2	Down	DM vs. WM	F
GO_BP	GO:0051645	Golgi localization	0.038814	Ywhaz/Cdc42	2	Down	DM vs. WM	F
GO_BP	GO:0048313	Golgi inheritance	0.038814	Ywhaz/Mapk1	2	Down	DM vs. WM	F
GO_CC	GO:0043020	NADPH oxidase complex	0.0401725	Ncf1/Cybb	2	Down	DM vs. WM	F
GO_BP	GO:0090128	Regulation of synapse maturation	0.041208	Hnrnpk/Ywhaz	2	Down	DM vs. WM	F
GO_BP	GO:1900037	Regulation of cellular response to hypoxia	0.041208	Ogt/Hyou1	2	Down	DM vs. WM	F
GO_BP	GO:0018119	Peptidyl-cysteine S-nitrosylation	0.041208	S100a9/S100a8	2	Down	DM vs. WM	F
GO_CC	GO:0042581	Specific granule	0.0426854	Ltf/Camp	2	Down	DM vs. WM	F
GO_CC	GO:0098833	Presynaptic endocytic zone	0.0426854	Picalm/Cltc	2	Down	DM vs. WM	F
GO_BP	GO:0017014	Protein nitrosylation	0.0439851	S100a9/S100a8	2	Down	DM vs. WM	F
GO_BP	GO:0032516	Positive regulation of phosphoprotein phosphatase activity	0.0439851	Ptprc/Hsp90ab1	2	Down	DM vs. WM	F
GO_BP	GO:0072672	Neutrophil extravasation	0.0439851	Prtn3/Cd177	2	Down	DM vs. WM	F
GO_BP	GO:0050665	Hydrogen peroxide biosynthetic process	0.0439851	Ncf1/Cybb	2	Down	DM vs. WM	F
GO_BP	GO:0043249	Erythrocyte maturation	0.0439851	Klf2/Ptbp3	2	Down	DM vs. WM	F
GO_CC	GO:0034709	Methylosome	0.0456859	Snrpd2/Erh	2	Up	DM vs. WM	F
GO_MF	GO:0070182	DNA polymerase binding	0.0462773	Hsp90ab1/Hnrnpa2b1	2	Down	DM vs. WM	F
GO_BP	GO:0060192	Negative regulation of lipase activity	0.0469485	Anxa1/Rgs2	2	Down	DM vs. WM	F
GO_BP	GO:0007398	Ectoderm development	0.0469485	Tpt1/Ets2	2	Down	DM vs. WM	F
GO_BP	GO:0048268	Clathrin coat assembly	0.0469485	Picalm/Cltc	2	Down	DM vs. WM	F
GO_BP	GO:0044406	Adhesion of symbiont to host	0.0469485	Hsp90ab1/Ltf	2	Down	DM vs. WM	F
GO_BP	GO:0061158	3'-UTR-mediated mRNA destabilization	0.0469485	Zfp36/Zfp36l1	2	Down	DM vs. WM	F
GO_CC	GO:0098871	Postsynaptic actin cytoskeleton	0.0480222	Actg1/Actb	2	Down	DM vs. WM	F
GO_MF	GO:0099186	Structural constituent of postsynapse	0.0494143	Actg1/Actb	2	Down	DM vs. WM	F
GO_MF	GO:0004602	Glutathione peroxidase activity	0.0494143	Gpx1/Alox5ap	2	Down	DM vs. WM	F
GO_BP	GO:2000269	Regulation of fibroblast apoptotic process	0.0498937	Btg1/Stk17b	2	Down	DM vs. WM	F
GO_BP	GO:0002922	Positive regulation of humoral immune response	0.0498937	Il1b/Ptprc	2	Down	DM vs. WM	F
GO_BP	GO:1902236	Negative regulation of endoplasmic reticulum stress-induced intrinsic apoptotic signaling pathway	0.0498937	Grina/Hyou1	2	Down	DM vs. WM	F
GO_BP	GO:1903960	Negative regulation of anion transmembrane transport	0.0498937	Thbs1/Rgs2	2	Down	DM vs. WM	F
