# Supplementary material for: Single-cell RNA-seq Reveals the Inhibitory Effect of Methamphetamine on Liver Immunity with the Involvement of Dopamine Receptor D1
Source: Genomics Proteomics Bioinformatics. 2024 Aug 28;22(4):qzae060. doi: 10.1093/gpbjnl/qzae060 (PMC11576359; doi:10.1093/gpbjnl/qzae060)
Supplement: qzae060_Supplementary_Data [file qzae060_supplementary_data.zip › Table S12.xlsx]

## Sheet: STable12
Table S12 Group-wise DEG of scRNA-seq (c3_Kupffer-Lgmn)
Gene	P_val	Avg_log2FC	pct.1	pct.2	P_val_adj	Comparison
Wfdc21	1.50862e-22	2.09818	0.417	0.053	1.84293e-18	WM vs. WS
Ngp	2.44779e-17	1.74458	0.428	0.096	2.99022e-13	WM vs. WS
Retnlg	7.34598e-21	1.64294	0.656	0.259	8.97385e-17	WM vs. WS
S100a8	1.68276e-36	1.60166	0.972	0.702	2.05566e-32	WM vs. WS
Camp	3.95502e-14	1.56802	0.35	0.067	4.83145e-10	WM vs. WS
Hbb-b1	1.43343e-16	1.5515	0.222	0	1.75108e-12	WM vs. WS
S100a9	1.5058e-37	1.47108	0.983	0.784	1.83948e-33	WM vs. WS
Prtn3	2.67514e-15	1.42145	0.217	0.004	3.26796e-11	WM vs. WS
Hmgb2	4.59259e-18	1.19392	0.856	0.543	5.61031e-14	WM vs. WS
Lcn2	5.68603e-09	1.05241	0.156	0.014	6.94606e-05	WM vs. WS
Thbs1	1.23867e-12	1.03882	0.661	0.319	1.51316e-08	WM vs. WS
Mt-mt-Rnr2	1.12909e-21	0.997889	0.983	0.812	1.3793e-17	WM vs. WS
Pabpc1	1.22838e-10	0.851674	0.817	0.582	1.50059e-06	WM vs. WS
Rgs10	2.258e-06	0.831661	0.189	0.05	0.0275837	WM vs. WS
Rps26	1.71728e-07	0.809447	0.433	0.199	0.00209783	WM vs. WS
Gadd45a	3.2387e-06	0.789973	0.367	0.174	0.039564	WM vs. WS
Cxcl2	2.71184e-06	0.788081	0.494	0.273	0.0331278	WM vs. WS
Pygl	2.34212e-06	0.774697	0.233	0.074	0.0286113	WM vs. WS
Mmp8	2.12421e-06	0.760682	0.133	0.021	0.0259493	WM vs. WS
G0s2	1.10867e-06	0.715992	0.472	0.252	0.0135436	WM vs. WS
Il1b	7.98821e-08	0.665013	0.861	0.667	0.000975839	WM vs. WS
Hspa5	2.4595e-07	0.523932	0.839	0.72	0.00300453	WM vs. WS
Cd44	5.54968e-07	0.424879	0.889	0.738	0.00677949	WM vs. WS
Rps27a	6.81641e-08	0.407722	0.972	0.94	0.000832693	WM vs. WS
Eef1a1	1.7795e-10	0.406497	0.994	0.982	2.17383e-06	WM vs. WS
Actg1	1.41566e-08	0.381785	0.994	0.979	0.000172937	WM vs. WS
Rps27rt	3.63885e-12	-0.423905	1	1	4.44522e-08	WM vs. WS
H2-K1	1.99952e-18	-0.660924	0.967	1	2.44261e-14	WM vs. WS
H2-D1	3.2353e-12	-0.718487	0.806	0.911	3.95224e-08	WM vs. WS
Npc2	7.80559e-11	-0.758192	0.711	0.858	9.53531e-07	WM vs. WS
Ly6e	3.24262e-09	-0.771311	0.633	0.777	3.96118e-05	WM vs. WS
B2m	7.40492e-17	-0.773489	0.878	0.954	9.04585e-13	WM vs. WS
Slfn2	1.95664e-06	-0.922972	0.422	0.574	0.0239023	WM vs. WS
Ifitm3	1.56552e-13	-1.04114	0.6	0.77	1.91245e-09	WM vs. WS
Tmsb10	9.51055e-21	-1.0511	0.883	0.943	1.16181e-16	WM vs. WS
Plac8	2.08931e-15	-1.06446	0.756	0.911	2.5523e-11	WM vs. WS
Ifit2	3.43907e-06	-1.21834	0.044	0.199	0.0420117	WM vs. WS
Oas3	1.0373e-07	-1.24679	0.061	0.252	0.00126716	WM vs. WS
Trim30d	4.40808e-08	-1.33771	0.006	0.163	0.000538491	WM vs. WS
Ifi205	2.21838e-08	-1.41223	0.117	0.34	0.000270997	WM vs. WS
Ly6a	5.94868e-08	-1.50447	0.078	0.277	0.00072669	WM vs. WS
Irf7	4.83144e-09	-1.54641	0.083	0.301	5.90209e-05	WM vs. WS
Isg15	3.51809e-17	-1.61176	0.267	0.652	4.2977e-13	WM vs. WS
Gzma	5.07577e-11	-1.69102	0.106	0.383	6.20056e-07	WM vs. WS
Ccl5	8.8093e-20	-1.7813	0.244	0.624	1.07614e-15	WM vs. WS
Ifi27l2a	3.34836e-40	-1.94595	0.556	0.94	4.09035e-36	WM vs. WS
Slfn4	4.01905e-19	-2.16781	0.078	0.461	4.90967e-15	WM vs. WS
Ly6c2	7.16679e-25	-2.30319	0.267	0.674	8.75495e-21	WM vs. WS
Apoe	6.13298e-28	4.32852	0.934	0.406	7.49205e-24	DM vs. WM
C1qb	9.99549e-29	4.13718	0.714	0.083	1.22105e-24	DM vs. WM
Ccl5	9.36057e-43	4.09838	0.978	0.244	1.14349e-38	DM vs. WM
Saa3	1.6809e-06	3.38402	0.308	0.078	0.0205338	DM vs. WM
Gm8210	1.53708e-49	3.17541	0.956	0.033	1.8777e-45	DM vs. WM
Cd74	3.15574e-36	2.94572	1	0.839	3.85505e-32	DM vs. WM
Ftl1	8.6875e-40	2.93247	1	0.761	1.06127e-35	DM vs. WM
LOC100862446	3.42083e-39	2.80704	1	0.694	4.17889e-35	DM vs. WM
C1qc	2.3919e-17	2.74717	0.626	0.15	2.92194e-13	DM vs. WM
Sh3bgrl3	3.40737e-42	2.72568	1	0.25	4.16244e-38	DM vs. WM
C1qa	5.92585e-15	2.53151	0.626	0.178	7.23902e-11	DM vs. WM
H2-Eb1	5.00566e-30	2.49593	0.989	0.517	6.11492e-26	DM vs. WM
H2-Ab1	9.06817e-32	2.45252	1	0.644	1.10777e-27	DM vs. WM
Ly6a	1.04151e-22	2.35939	0.648	0.078	1.27231e-18	DM vs. WM
LOC105244208	1.00907e-37	2.2066	1	0.467	1.23268e-33	DM vs. WM
H2-Aa	1.3415e-28	2.13501	0.989	0.6	1.63877e-24	DM vs. WM
Ubb	1.39025e-33	2.13291	1	0.578	1.69832e-29	DM vs. WM
Ccl3	1.96623e-14	2.12324	0.615	0.139	2.40195e-10	DM vs. WM
Fcer1g	9.59956e-35	2.10737	1	0.639	1.17268e-30	DM vs. WM
Ly6i	2.38826e-16	2.08949	0.462	0.044	2.9175e-12	DM vs. WM
H2-DMa	1.54935e-32	2.05869	0.967	0.228	1.89269e-28	DM vs. WM
Uba52	7.28839e-38	2.01984	1	0.717	8.9035e-34	DM vs. WM
Rpl19	9.01351e-35	1.93206	1	0.467	1.10109e-30	DM vs. WM
B2m	4.87246e-38	1.92343	1	0.878	5.9522e-34	DM vs. WM
Cd68	5.63315e-32	1.90109	0.725	0.033	6.88146e-28	DM vs. WM
Fth1	1.56253e-26	1.89826	1	0.961	1.90879e-22	DM vs. WM
Cd14	1.483e-12	1.88631	0.78	0.35	1.81164e-08	DM vs. WM
Ccrl2	6.21008e-16	1.84139	0.78	0.283	7.58623e-12	DM vs. WM
Fam26f	8.86454e-18	1.83043	0.527	0.061	1.08289e-13	DM vs. WM
Rnaset2a	8.39317e-30	1.81766	0.835	0.094	1.02531e-25	DM vs. WM
Id3	8.00294e-12	1.81093	0.758	0.317	9.77639e-08	DM vs. WM
Rps11	5.54099e-28	1.80661	0.978	0.344	6.76887e-24	DM vs. WM
Fcgr3	6.84603e-22	1.80488	0.725	0.117	8.36311e-18	DM vs. WM
Aldoa	9.64445e-22	1.79645	0.725	0.122	1.17817e-17	DM vs. WM
Bcl2a1b	6.21416e-20	1.75491	0.824	0.2	7.59122e-16	DM vs. WM
Cd81	4.60325e-13	1.74855	0.363	0.033	5.62333e-09	DM vs. WM
Acod1	3.88133e-14	1.73556	0.418	0.044	4.74144e-10	DM vs. WM
Ppib	1.08824e-26	1.71404	0.736	0.072	1.3294e-22	DM vs. WM
Tmem176b	6.98332e-16	1.66784	0.549	0.089	8.53083e-12	DM vs. WM
Blvrb	1.847e-20	1.66277	0.516	0.033	2.2563e-16	DM vs. WM
Marcksl1	1.82247e-08	1.63896	0.549	0.194	0.000222633	DM vs. WM
LOC108169013	1.65477e-25	1.62722	0.527	0.006	2.02147e-21	DM vs. WM
Ccl4	1.4688e-06	1.62627	0.78	0.356	0.0179428	DM vs. WM
Rpl32	1.5089e-29	1.6256	0.989	0.672	1.84327e-25	DM vs. WM
Fcgrt	2.93812e-19	1.6238	0.484	0.028	3.58921e-15	DM vs. WM
Tnfsf9	3.92414e-10	1.6103	0.286	0.028	4.79373e-06	DM vs. WM
Rps3	2.21677e-30	1.59164	1	0.589	2.70801e-26	DM vs. WM
Rpl34-ps1	3.77152e-30	1.58507	1	0.65	4.60729e-26	DM vs. WM
Lyz2	1.23223e-18	1.58369	0.989	0.767	1.50529e-14	DM vs. WM
H2-D1	9.94815e-33	1.57052	1	0.806	1.21527e-28	DM vs. WM
Rplp0	7.12864e-30	1.56648	1	0.728	8.70834e-26	DM vs. WM
Ly6c2	8.55844e-10	1.56279	0.692	0.267	1.0455e-05	DM vs. WM
Cox8a	4.87051e-22	1.56154	0.956	0.444	5.94981e-18	DM vs. WM
Aif1	1.67655e-20	1.55307	0.824	0.189	2.04807e-16	DM vs. WM
Eno1	2.90114e-23	1.55104	0.659	0.061	3.54403e-19	DM vs. WM
Ifi30	1.35114e-20	1.5421	0.725	0.117	1.65056e-16	DM vs. WM
Arpc1b	1.24934e-22	1.51458	0.956	0.311	1.52619e-18	DM vs. WM
Ninj1	7.62579e-13	1.50933	0.648	0.194	9.31566e-09	DM vs. WM
Gadd45g	1.30273e-10	1.50747	0.44	0.094	1.59141e-06	DM vs. WM
Bcl2a1d	1.03468e-14	1.49886	0.626	0.133	1.26396e-10	DM vs. WM
Rpl6	2.87017e-24	1.4702	0.978	0.478	3.5062e-20	DM vs. WM
Hilpda	5.64341e-18	1.44473	0.56	0.067	6.89399e-14	DM vs. WM
Manf	1.95969e-20	1.43743	0.725	0.117	2.39396e-16	DM vs. WM
Rpl17	1.84966e-23	1.43709	1	0.633	2.25955e-19	DM vs. WM
Rpl21	1.29202e-20	1.43319	0.923	0.289	1.57833e-16	DM vs. WM
Pla2g7	1.53677e-18	1.41642	0.835	0.211	1.87731e-14	DM vs. WM
Tyrobp	8.82185e-27	1.41226	1	0.7	1.07768e-22	DM vs. WM
Rpl31-ps12	6.90602e-21	1.41103	0.967	0.428	8.4364e-17	DM vs. WM
Bcl2a1a	1.71403e-14	1.38851	0.571	0.111	2.09386e-10	DM vs. WM
BC028528	7.27817e-22	1.37986	0.538	0.028	8.89102e-18	DM vs. WM
Mt1	1.00788e-13	1.37632	0.769	0.228	1.23122e-09	DM vs. WM
Psmb2	1.94081e-23	1.37312	0.725	0.083	2.37089e-19	DM vs. WM
Ms4a6d	2.16617e-19	1.37169	0.615	0.078	2.64619e-15	DM vs. WM
Rps23	3.05567e-28	1.35354	1	0.8	3.7328e-24	DM vs. WM
Ifitm2	2.84443e-15	1.35304	0.835	0.267	3.47476e-11	DM vs. WM
D8Ertd738e	9.76791e-22	1.34861	0.857	0.167	1.19325e-17	DM vs. WM
Nkg7	8.31819e-21	1.34673	0.516	0.028	1.01615e-16	DM vs. WM
Psmb8	1.27353e-16	1.32695	0.857	0.283	1.55574e-12	DM vs. WM
Rps2	7.61554e-18	1.32368	0.934	0.339	9.30315e-14	DM vs. WM
Acp5	3.26227e-12	1.30918	0.516	0.106	3.98519e-08	DM vs. WM
Ctss	7.08238e-20	1.28976	1	0.856	8.65183e-16	DM vs. WM
Pold4	1.61597e-20	1.27526	0.571	0.05	1.97406e-16	DM vs. WM
Gm25380	4.11658e-21	1.26916	0.989	0.517	5.02882e-17	DM vs. WM
Gnas	4.60693e-19	1.26812	0.802	0.167	5.62783e-15	DM vs. WM
Rnaset2b	8.76938e-19	1.25425	0.462	0.022	1.07127e-14	DM vs. WM
Supt4a	4.94688e-21	1.25219	0.725	0.1	6.04311e-17	DM vs. WM
Psmb9	3.11698e-17	1.24934	0.67	0.117	3.8077e-13	DM vs. WM
Rac2	5.34585e-21	1.24432	0.879	0.183	6.53049e-17	DM vs. WM
Atp5b	1.18353e-16	1.2369	0.835	0.228	1.4458e-12	DM vs. WM
Rnase4	1.24165e-10	1.20768	0.286	0.022	1.5168e-06	DM vs. WM
Cd72	5.02216e-10	1.19525	0.286	0.028	6.13508e-06	DM vs. WM
Rpl15	3.58751e-19	1.18569	0.989	0.606	4.3825e-15	DM vs. WM
Ifitm3	2.86315e-11	1.1851	0.934	0.6	3.49762e-07	DM vs. WM
Tnf	7.47842e-08	1.17901	0.385	0.094	0.000913564	DM vs. WM
Cst3	1.34668e-15	1.17534	0.978	0.572	1.64511e-11	DM vs. WM
Scpep1	6.51621e-19	1.17019	0.407	0.006	7.9602e-15	DM vs. WM
Sdhb	1.776e-19	1.1689	0.571	0.056	2.16956e-15	DM vs. WM
Gm4705	1.72068e-19	1.16154	0.67	0.094	2.10199e-15	DM vs. WM
Fcgr4	1.27556e-17	1.15904	0.582	0.072	1.55822e-13	DM vs. WM
Ms4a6b	5.02075e-16	1.14562	0.659	0.122	6.13335e-12	DM vs. WM
Rgs10	9.11741e-15	1.14021	0.747	0.189	1.11378e-10	DM vs. WM
H2-DMb1	6.43024e-16	1.13834	0.879	0.278	7.85518e-12	DM vs. WM
Rgs1	2.90919e-08	1.13551	0.725	0.339	0.000355386	DM vs. WM
Coro1b	1.37889e-16	1.11837	0.615	0.094	1.68445e-12	DM vs. WM
Mpc1	1.343e-17	1.11809	0.549	0.061	1.64061e-13	DM vs. WM
Atf3	6.85431e-08	1.11785	0.56	0.194	0.000837323	DM vs. WM
Slamf8	4.18671e-13	1.11706	0.473	0.072	5.11449e-09	DM vs. WM
Socs3	9.09901e-10	1.11312	0.418	0.083	1.11153e-05	DM vs. WM
Atp5g1	2.35353e-18	1.09712	0.626	0.083	2.87507e-14	DM vs. WM
Edf1	1.99694e-17	1.08106	0.615	0.089	2.43946e-13	DM vs. WM
Hcar2	9.28131e-14	1.08044	0.341	0.017	1.13381e-09	DM vs. WM
Cox5b	2.47588e-14	1.07954	0.802	0.217	3.02453e-10	DM vs. WM
Psenen	4.84218e-18	1.07654	0.67	0.106	5.9152e-14	DM vs. WM
Apobec3	5.77407e-19	1.07511	0.429	0.011	7.0536e-15	DM vs. WM
Rpl10	4.56676e-22	1.07194	1	0.839	5.57876e-18	DM vs. WM
Itm2b	1.13409e-13	1.06489	0.978	0.639	1.38541e-09	DM vs. WM
Ppp1ca	2.74028e-16	1.06194	0.78	0.178	3.34752e-12	DM vs. WM
Cfb	1.42341e-10	1.06172	0.473	0.1	1.73884e-06	DM vs. WM
Rpl4	9.47916e-15	1.05889	0.956	0.55	1.15797e-10	DM vs. WM
Cyc1	1.43537e-16	1.0488	0.484	0.044	1.75345e-12	DM vs. WM
Timm23	7.35869e-16	1.04835	0.495	0.056	8.98937e-12	DM vs. WM
Rps6	1.03715e-17	1.04784	0.758	0.144	1.26698e-13	DM vs. WM
Cd300c2	3.51936e-12	1.04613	0.714	0.206	4.29925e-08	DM vs. WM
Ost4	4.01468e-16	1.04547	0.615	0.1	4.90433e-12	DM vs. WM
Prelid1	9.18725e-16	1.03904	0.582	0.089	1.12231e-11	DM vs. WM
H2-T22	1.1709e-17	1.03891	0.571	0.067	1.43038e-13	DM vs. WM
Ccr5	1.25515e-12	1.03503	0.418	0.056	1.53329e-08	DM vs. WM
Atp5d	4.72712e-15	1.03449	0.758	0.183	5.77465e-11	DM vs. WM
Gm1966	4.17226e-16	1.03183	0.33	0	5.09683e-12	DM vs. WM
Crlf2	3.08881e-16	1.03006	0.495	0.05	3.77329e-12	DM vs. WM
Sdf2l1	1.80479e-14	1.02705	0.484	0.061	2.20473e-10	DM vs. WM
Nme2	3.60431e-14	1.02594	0.868	0.278	4.40302e-10	DM vs. WM
LOC102641031	1.69545e-14	1.0209	0.297	0	2.07116e-10	DM vs. WM
Lyz1	1.37546e-06	1.01821	0.286	0.061	0.0168026	DM vs. WM
Tomm22	7.41538e-18	1.01407	0.527	0.05	9.05863e-14	DM vs. WM
Rpl13	1.65713e-20	1.01404	1	0.878	2.02435e-16	DM vs. WM
Rnh1	1.0094e-12	1.01126	0.549	0.106	1.23309e-08	DM vs. WM
Rps19	7.86633e-16	1.00237	1	0.778	9.60951e-12	DM vs. WM
Hint1	4.69769e-13	0.999264	0.901	0.378	5.7387e-09	DM vs. WM
H2-M3	3.88693e-16	0.993548	0.352	0.006	4.74828e-12	DM vs. WM
Tmem176a	2.5503e-12	0.993458	0.418	0.056	3.11544e-08	DM vs. WM
Lamtor5	5.21814e-17	0.990985	0.571	0.072	6.37448e-13	DM vs. WM
Cxcl9	3.26686e-06	0.986431	0.363	0.106	0.039908	DM vs. WM
Ntpcr	2.69164e-10	0.986161	0.264	0.017	3.28811e-06	DM vs. WM
Rpl27a	2.79973e-16	0.985487	0.989	0.633	3.42015e-12	DM vs. WM
Gbp2	3.49356e-12	0.985433	0.571	0.133	4.26773e-08	DM vs. WM
Cyba	1.83896e-15	0.981166	1	0.806	2.24647e-11	DM vs. WM
Xcl1	1.00376e-06	0.975557	0.165	0.011	0.012262	DM vs. WM
Lgals3	3.37843e-06	0.975533	0.912	0.617	0.0412709	DM vs. WM
Iigp1	2.91554e-07	0.975388	0.209	0.022	0.00356163	DM vs. WM
Adap2	2.11199e-12	0.973472	0.253	0	2.58001e-08	DM vs. WM
Npc2	1.00097e-14	0.968012	0.989	0.711	1.22279e-10	DM vs. WM
Mrps14	8.26517e-17	0.965851	0.626	0.094	1.00967e-12	DM vs. WM
Nudc	3.0085e-16	0.965546	0.374	0.011	3.67518e-12	DM vs. WM
Atp5c1	9.391e-15	0.964056	0.396	0.028	1.1472e-10	DM vs. WM
S100a10	3.19886e-12	0.963488	0.681	0.178	3.90773e-08	DM vs. WM
Rpl10a	2.66307e-14	0.963254	0.956	0.522	3.25321e-10	DM vs. WM
Ctsz	3.45508e-11	0.959843	0.967	0.483	4.22073e-07	DM vs. WM
Uqcr10	4.39769e-13	0.958785	0.846	0.267	5.37221e-09	DM vs. WM
Bri3	1.37317e-12	0.956776	0.835	0.256	1.67747e-08	DM vs. WM
Ssr2	1.0313e-13	0.954964	0.374	0.028	1.25983e-09	DM vs. WM
Rabac1	1.85909e-13	0.950733	0.659	0.144	2.27107e-09	DM vs. WM
Gapdh	9.47298e-11	0.948796	0.934	0.472	1.15722e-06	DM vs. WM
Ssr4	2.1335e-16	0.941548	0.549	0.067	2.60628e-12	DM vs. WM
Pim3	8.96466e-10	0.940911	0.418	0.083	1.09512e-05	DM vs. WM
Eif4ebp1	3.81548e-15	0.939833	0.407	0.028	4.66099e-11	DM vs. WM
LOC100044068	6.91824e-12	0.939826	0.242	0	8.45132e-08	DM vs. WM
Tmsb10	1.66884e-10	0.9384	0.989	0.883	2.03866e-06	DM vs. WM
Clec4a2	2.85563e-14	0.933675	0.56	0.094	3.48844e-10	DM vs. WM
Slc31a2	5.56527e-13	0.93151	0.407	0.044	6.79853e-09	DM vs. WM
Bax	8.94415e-14	0.925885	0.703	0.167	1.09262e-09	DM vs. WM
Trf	4.96292e-12	0.920559	0.385	0.044	6.0627e-08	DM vs. WM
Il1a	2.18086e-07	0.918841	0.143	0	0.00266413	DM vs. WM
Dynlt1f	5.91603e-12	0.916793	0.264	0.006	7.22703e-08	DM vs. WM
Cd47	1.3114e-13	0.915978	0.813	0.228	1.60201e-09	DM vs. WM
Slamf7	1.27351e-18	0.913397	0.527	0.044	1.55572e-14	DM vs. WM
H2-T23	2.41254e-13	0.909358	0.791	0.222	2.94716e-09	DM vs. WM
Ndufa12	6.28569e-15	0.905211	0.484	0.056	7.6786e-11	DM vs. WM
Rpl18	1.97168e-12	0.899073	0.978	0.639	2.40861e-08	DM vs. WM
H2-Q4	4.46984e-13	0.897165	0.56	0.106	5.46036e-09	DM vs. WM
Mrps18a	2.0055e-13	0.893956	0.385	0.033	2.44992e-09	DM vs. WM
Tm2d2	4.57045e-11	0.890151	0.33	0.033	5.58326e-07	DM vs. WM
P2ry6	5.28503e-14	0.889577	0.396	0.033	6.45619e-10	DM vs. WM
Slc3a2	9.50863e-10	0.881613	0.791	0.317	1.16157e-05	DM vs. WM
Eif3f	7.36608e-11	0.880934	0.934	0.406	8.99841e-07	DM vs. WM
Cd274	6.51692e-11	0.87523	0.462	0.089	7.96107e-07	DM vs. WM
Sod2	2.87771e-07	0.872051	0.692	0.294	0.00351541	DM vs. WM
Tpi1	7.95337e-10	0.867901	0.527	0.133	9.71584e-06	DM vs. WM
Gm10045	4.28269e-11	0.864952	0.901	0.422	5.23173e-07	DM vs. WM
Ppia	3.79089e-14	0.860922	1	0.783	4.63095e-10	DM vs. WM
Dynlrb1	1.07671e-14	0.855525	0.67	0.133	1.3153e-10	DM vs. WM
Tmem86a	1.21083e-11	0.85331	0.33	0.028	1.47914e-07	DM vs. WM
Selm	2.2302e-07	0.84932	0.198	0.017	0.00272441	DM vs. WM
Fcgr1	6.50174e-14	0.848464	0.462	0.056	7.94253e-10	DM vs. WM
Stmn1	8.09696e-10	0.847954	0.44	0.089	9.89125e-06	DM vs. WM
Rps16	2.28471e-16	0.843651	1	0.856	2.791e-12	DM vs. WM
Cap1	1.92152e-13	0.843597	0.626	0.128	2.34733e-09	DM vs. WM
Tmem234	6.77055e-15	0.838265	0.593	0.1	8.2709e-11	DM vs. WM
Rasgef1b	1.68552e-11	0.834123	0.495	0.094	2.05903e-07	DM vs. WM
Slc25a5	8.41789e-09	0.833318	0.89	0.422	0.000102833	DM vs. WM
Cd302	1.472e-14	0.832656	0.473	0.056	1.7982e-10	DM vs. WM
Pfdn5	2.29479e-10	0.826227	0.967	0.439	2.80332e-06	DM vs. WM
2700060E02Rik	8.48038e-14	0.822303	0.593	0.111	1.03596e-09	DM vs. WM
Cox6b1	7.55792e-10	0.821238	0.879	0.389	9.23276e-06	DM vs. WM
Lgals1	3.99132e-10	0.819979	0.736	0.233	4.87579e-06	DM vs. WM
Tmem179b	4.18736e-14	0.815938	0.538	0.083	5.11528e-10	DM vs. WM
Gm21188	9.87038e-12	0.815741	0.495	0.089	1.20577e-07	DM vs. WM
Cd40	4.28549e-08	0.813466	0.407	0.1	0.000523516	DM vs. WM
Psmb3	9.50649e-12	0.812769	0.297	0.017	1.16131e-07	DM vs. WM
Tmem251	7.07651e-13	0.811916	0.374	0.033	8.64467e-09	DM vs. WM
Aurkaip1	5.83874e-14	0.810395	0.396	0.033	7.1326e-10	DM vs. WM
Atraid	2.90667e-12	0.809031	0.341	0.028	3.55079e-08	DM vs. WM
2410015M20Rik	5.86176e-15	0.808647	0.648	0.122	7.16073e-11	DM vs. WM
Ctsc	2.01776e-09	0.808364	0.956	0.483	2.4649e-05	DM vs. WM
Cyth2	1.9777e-11	0.804694	0.308	0.022	2.41596e-07	DM vs. WM
Myl12a	1.2892e-10	0.802473	0.802	0.267	1.57489e-06	DM vs. WM
Gadd45b	5.12578e-09	0.800966	0.736	0.261	6.26166e-05	DM vs. WM
Eif1	3.55148e-14	0.797966	1	0.856	4.33848e-10	DM vs. WM
Sra1	4.84922e-14	0.797931	0.429	0.044	5.92381e-10	DM vs. WM
Dynll1	1.22077e-08	0.796024	0.835	0.35	0.000149129	DM vs. WM
Dctn3	4.51095e-12	0.795893	0.527	0.1	5.51058e-08	DM vs. WM
Eif3h	3.34169e-10	0.795427	0.747	0.244	4.08221e-06	DM vs. WM
Gbp3	4.13321e-13	0.795245	0.396	0.039	5.04913e-09	DM vs. WM
Ddrgk1	2.2072e-13	0.794648	0.462	0.061	2.69632e-09	DM vs. WM
AI413582	8.00465e-11	0.78757	0.429	0.072	9.77848e-07	DM vs. WM
Lilra5	8.05738e-08	0.785391	0.209	0.017	0.000984289	DM vs. WM
Gde1	6.12661e-11	0.778455	0.297	0.022	7.48427e-07	DM vs. WM
Med28	9.31442e-13	0.778079	0.538	0.094	1.13785e-08	DM vs. WM
Ypel3	7.4356e-12	0.770914	0.56	0.117	9.08333e-08	DM vs. WM
Psme1	4.71479e-11	0.769406	0.769	0.239	5.75959e-07	DM vs. WM
Cxcl14	6.68216e-07	0.765267	0.132	0	0.00816292	DM vs. WM
Cyb5a	2.80007e-13	0.765194	0.385	0.033	3.42057e-09	DM vs. WM
Ckb	1.54058e-06	0.763387	0.352	0.094	0.0188197	DM vs. WM
Snapc5	2.11199e-12	0.763077	0.253	0	2.58001e-08	DM vs. WM
Ms4a7	3.8216e-07	0.760673	0.176	0.011	0.00466846	DM vs. WM
Dnajc15	3.77996e-09	0.75961	0.286	0.033	4.6176e-05	DM vs. WM
Slc31a1	2.54824e-11	0.758666	0.352	0.039	3.11293e-07	DM vs. WM
Ptgs1	1.8605e-06	0.758338	0.176	0.017	0.0227279	DM vs. WM
Tceb2	7.14643e-10	0.757542	0.527	0.128	8.73008e-06	DM vs. WM
Sap18b	4.00005e-11	0.756164	0.549	0.122	4.88646e-07	DM vs. WM
Anxa6	6.83473e-12	0.755014	0.473	0.078	8.34931e-08	DM vs. WM
Ly86	3.07428e-11	0.753743	0.637	0.161	3.75554e-07	DM vs. WM
LOC100862433	1.60441e-11	0.753663	1	0.794	1.95995e-07	DM vs. WM
Emd	8.73825e-10	0.753475	0.945	0.394	1.06746e-05	DM vs. WM
Acot13	2.32469e-10	0.748917	0.209	0	2.83985e-06	DM vs. WM
Ybx1	9.50295e-09	0.74845	0.901	0.4	0.000116088	DM vs. WM
Irf7	9.4668e-09	0.746869	0.396	0.083	0.000115646	DM vs. WM
Tpgs1	2.27547e-13	0.746404	0.418	0.044	2.77971e-09	DM vs. WM
Mpc2	2.25266e-15	0.745117	0.538	0.072	2.75185e-11	DM vs. WM
Vps29	8.50318e-16	0.743509	0.44	0.033	1.03875e-11	DM vs. WM
Psma6	2.87024e-10	0.737867	0.505	0.111	3.50628e-06	DM vs. WM
Cdc37	4.96203e-16	0.735424	0.626	0.1	6.06162e-12	DM vs. WM
Mthfsl	8.59293e-13	0.735111	0.374	0.033	1.04971e-08	DM vs. WM
Cuedc2	4.28328e-13	0.734251	0.363	0.028	5.23246e-09	DM vs. WM
Card19	3.4015e-12	0.72757	0.538	0.1	4.15528e-08	DM vs. WM
Ptpn18	9.32741e-09	0.727514	0.824	0.333	0.000113944	DM vs. WM
Ccdc53	1.0047e-10	0.725418	0.308	0.028	1.22734e-06	DM vs. WM
Sult1a1	6.68216e-07	0.724628	0.132	0	0.00816292	DM vs. WM
Ppt1	1.16761e-12	0.723556	0.495	0.078	1.42635e-08	DM vs. WM
Cd37	5.48108e-09	0.72249	0.352	0.061	6.69568e-05	DM vs. WM
Igsf6	8.2264e-13	0.72218	0.56	0.106	1.00494e-08	DM vs. WM
Brk1	1.47111e-10	0.721816	0.681	0.178	1.79711e-06	DM vs. WM
Gm42035	1.07463e-10	0.715422	0.473	0.094	1.31277e-06	DM vs. WM
Sepp1	4.30476e-08	0.71177	0.604	0.2	0.00052587	DM vs. WM
Phf11b	2.54824e-11	0.709539	0.352	0.039	3.11293e-07	DM vs. WM
Cd52	1.62549e-09	0.709217	1	0.739	1.9857e-05	DM vs. WM
Ubxn1	3.97651e-10	0.708836	0.385	0.061	4.8577e-06	DM vs. WM
Asah1	3.93756e-12	0.707741	0.604	0.128	4.81012e-08	DM vs. WM
Capg	7.05435e-09	0.707327	0.462	0.111	8.61759e-05	DM vs. WM
Dad1	2.16783e-09	0.703752	0.626	0.183	2.64822e-05	DM vs. WM
Mrps24	4.30196e-11	0.70278	0.516	0.106	5.25527e-07	DM vs. WM
Filip1l	2.27542e-11	0.701667	0.308	0.022	2.77965e-07	DM vs. WM
Uqcrc1	4.43621e-14	0.700655	0.495	0.067	5.41928e-10	DM vs. WM
Batf	7.58455e-12	0.699404	0.319	0.022	9.26529e-08	DM vs. WM
Rps5	6.58048e-08	0.699014	0.89	0.378	0.000803871	DM vs. WM
Sde2	6.71057e-11	0.694826	0.407	0.061	8.19763e-07	DM vs. WM
Cndp2	1.3568e-11	0.691864	0.56	0.117	1.65747e-07	DM vs. WM
Laptm4a	3.50805e-11	0.691692	0.648	0.161	4.28543e-07	DM vs. WM
Tgif1	6.00936e-08	0.69097	0.637	0.228	0.000734104	DM vs. WM
Ethe1	3.45792e-13	0.689164	0.33	0.017	4.2242e-09	DM vs. WM
Atp6v1f	4.9658e-11	0.682856	0.923	0.306	6.06623e-07	DM vs. WM
Tubb6	1.50647e-08	0.682577	0.242	0.022	0.000184031	DM vs. WM
Il18bp	1.51312e-09	0.68158	0.297	0.033	1.84842e-05	DM vs. WM
Mzb1	9.63231e-12	0.680937	0.396	0.05	1.17668e-07	DM vs. WM
Rpl14	7.28605e-11	0.68082	1	0.794	8.90064e-07	DM vs. WM
Nedd8	1.94001e-11	0.678948	0.725	0.194	2.36991e-07	DM vs. WM
Metrnl	1.69087e-08	0.678411	0.582	0.172	0.000206556	DM vs. WM
Mrpl30	6.39821e-11	0.677015	0.56	0.128	7.81605e-07	DM vs. WM
Ptrhd1	1.1266e-10	0.675667	0.308	0.028	1.37625e-06	DM vs. WM
Rheb	2.08953e-12	0.67397	0.527	0.094	2.55257e-08	DM vs. WM
Ech1	4.9318e-11	0.672194	0.264	0.011	6.02468e-07	DM vs. WM
Grpel1	1.12383e-11	0.666322	0.297	0.017	1.37287e-07	DM vs. WM
Prkch	7.39405e-10	0.665308	0.198	0	9.03257e-06	DM vs. WM
Idh3b	2.0896e-10	0.665277	0.363	0.05	2.55266e-06	DM vs. WM
Bmyc	2.02804e-07	0.665136	0.198	0.017	0.00247745	DM vs. WM
Tmem134	5.34748e-11	0.664174	0.505	0.1	6.53249e-07	DM vs. WM
Tnfrsf1a	2.56631e-11	0.663969	0.462	0.078	3.135e-07	DM vs. WM
Ndufs8	2.07163e-13	0.663193	0.451	0.056	2.5307e-09	DM vs. WM
Serpina3g	1.14332e-06	0.661441	0.275	0.056	0.0139668	DM vs. WM
Trappc3	5.10131e-10	0.661101	0.242	0.011	6.23176e-06	DM vs. WM
Chmp2a	4.42243e-12	0.660746	0.604	0.128	5.40244e-08	DM vs. WM
Psma5	2.4849e-11	0.658281	0.549	0.117	3.03555e-07	DM vs. WM
Erh	1.6826e-11	0.656483	0.604	0.139	2.05547e-07	DM vs. WM
Cycs	1.17355e-10	0.654119	0.802	0.25	1.4336e-06	DM vs. WM
Ndufv1	5.1492e-11	0.653087	0.264	0.011	6.29027e-07	DM vs. WM
Emp3	6.96946e-09	0.652995	0.703	0.239	8.51389e-05	DM vs. WM
Tmem261	8.01178e-10	0.651603	0.319	0.039	9.78719e-06	DM vs. WM
Ndufb5	2.63397e-10	0.651485	0.659	0.178	3.21765e-06	DM vs. WM
Ctsh	4.31114e-09	0.650865	0.824	0.3	5.26648e-05	DM vs. WM
Erp44	1.12957e-10	0.647163	0.385	0.056	1.37989e-06	DM vs. WM
Trmt112	1.14174e-11	0.644622	0.626	0.144	1.39475e-07	DM vs. WM
Eif5a	1.2213e-08	0.644244	0.846	0.306	0.000149194	DM vs. WM
Manbal	2.32469e-10	0.643962	0.209	0	2.83985e-06	DM vs. WM
Hsbp1	3.37291e-11	0.642036	0.429	0.067	4.12034e-07	DM vs. WM
Ccr1	2.17631e-06	0.639865	0.231	0.039	0.0265858	DM vs. WM
Gm15776	2.7843e-08	0.639579	0.802	0.306	0.00034013	DM vs. WM
Eif4e2	6.14542e-12	0.639424	0.429	0.061	7.50724e-08	DM vs. WM
Ict1	4.57979e-12	0.638473	0.374	0.039	5.59467e-08	DM vs. WM
Mydgf	2.25129e-11	0.634416	0.341	0.033	2.75018e-07	DM vs. WM
Zmat5	6.21491e-09	0.6342	0.297	0.039	7.59213e-05	DM vs. WM
Rpl26	1.29616e-08	0.633768	0.978	0.622	0.000158339	DM vs. WM
Mrpl42	1.13208e-10	0.632846	0.275	0.017	1.38294e-06	DM vs. WM
Gsdmd	3.0634e-11	0.632009	0.473	0.083	3.74225e-07	DM vs. WM
Apoa1bp	2.87945e-10	0.629577	0.33	0.039	3.51754e-06	DM vs. WM
Igtp	2.9101e-07	0.628594	0.341	0.078	0.00355498	DM vs. WM
Trem2	1.78432e-07	0.627223	0.341	0.072	0.00217973	DM vs. WM
Gnai2	3.49895e-08	0.626854	0.857	0.339	0.000427432	DM vs. WM
Xbp1	1.20001e-11	0.625161	0.538	0.106	1.46594e-07	DM vs. WM
Commd4	1.8418e-09	0.624893	0.297	0.033	2.24994e-05	DM vs. WM
Pim1	9.34671e-09	0.624125	0.626	0.194	0.000114179	DM vs. WM
Csf2ra	3.73797e-10	0.62103	0.604	0.156	4.56631e-06	DM vs. WM
Sys1	7.93198e-10	0.619974	0.473	0.1	9.6897e-06	DM vs. WM
Ldhb	1.07651e-09	0.618864	0.253	0.017	1.31507e-05	DM vs. WM
Nupr1	3.2975e-07	0.61804	0.319	0.067	0.00402822	DM vs. WM
Raly	5.15192e-12	0.617971	0.659	0.161	6.29359e-08	DM vs. WM
Mrpl4	6.99575e-12	0.616898	0.319	0.022	8.54601e-08	DM vs. WM
Abi3	1.48582e-09	0.616588	0.385	0.067	1.81508e-05	DM vs. WM
Gm4184	3.13353e-08	0.616424	0.912	0.383	0.000382792	DM vs. WM
Naa20	2.05864e-11	0.616209	0.308	0.022	2.51483e-07	DM vs. WM
Iscu	3.51044e-10	0.615982	0.495	0.106	4.28835e-06	DM vs. WM
Fkbp8	2.40627e-12	0.615672	0.527	0.094	2.9395e-08	DM vs. WM
Aup1	1.36085e-11	0.614466	0.33	0.028	1.66241e-07	DM vs. WM
Cetn3	6.79747e-10	0.613764	0.275	0.022	8.30379e-06	DM vs. WM
Fam96b	1.55258e-09	0.612269	0.231	0.011	1.89663e-05	DM vs. WM
H2afx	1.39769e-08	0.612062	0.242	0.022	0.000170741	DM vs. WM
Ndufa13	8.31417e-08	0.610605	0.835	0.344	0.00101566	DM vs. WM
Atp6v0c	1.23578e-07	0.609205	0.967	0.633	0.00150962	DM vs. WM
Sepw1	1.81627e-08	0.608792	0.901	0.378	0.000221876	DM vs. WM
Tmbim4	4.41269e-12	0.608488	0.374	0.039	5.39055e-08	DM vs. WM
Rala	2.48162e-11	0.603983	0.418	0.061	3.03154e-07	DM vs. WM
Ndufb10	9.46998e-10	0.603564	0.33	0.044	1.15685e-05	DM vs. WM
Wbp5	3.20309e-09	0.603295	0.363	0.061	3.91289e-05	DM vs. WM
Ctla2b	6.68216e-07	0.601507	0.132	0	0.00816292	DM vs. WM
Isg15	2.04412e-06	0.599421	0.681	0.267	0.0249709	DM vs. WM
Ms4a4c	6.93047e-08	0.597474	0.615	0.194	0.000846626	DM vs. WM
Gch1	9.55199e-08	0.596757	0.297	0.05	0.00116687	DM vs. WM
Btf3	8.86544e-07	0.596228	0.945	0.533	0.01083	DM vs. WM
Dok1	2.18073e-11	0.596151	0.374	0.044	2.66398e-07	DM vs. WM
Hebp1	3.0125e-08	0.595714	0.308	0.05	0.000368007	DM vs. WM
Rnasek	3.72731e-12	0.591698	0.648	0.15	4.55328e-08	DM vs. WM
Dph3	9.38139e-09	0.586811	0.352	0.061	0.000114603	DM vs. WM
Glrx3	1.02324e-09	0.585698	0.319	0.039	1.24999e-05	DM vs. WM
Gm21596	1.56626e-10	0.585503	0.484	0.094	1.91334e-06	DM vs. WM
Spg21	8.30276e-09	0.584412	0.352	0.061	0.000101427	DM vs. WM
Tmem59	2.6749e-10	0.583874	0.549	0.128	3.26766e-06	DM vs. WM
Phb2	7.1651e-10	0.58357	0.462	0.094	8.75289e-06	DM vs. WM
Mrps23	3.43666e-10	0.583501	0.264	0.017	4.19822e-06	DM vs. WM
Ube2a	7.80909e-10	0.583241	0.462	0.094	9.53958e-06	DM vs. WM
Dnajb11	7.40171e-10	0.583235	0.352	0.05	9.04193e-06	DM vs. WM
Fgl2	2.39357e-08	0.583116	0.462	0.117	0.000292398	DM vs. WM
Ppfia4	1.27102e-07	0.582813	0.264	0.039	0.00155268	DM vs. WM
Slamf9	4.00697e-06	0.581585	0.198	0.028	0.0489492	DM vs. WM
Gm9840	1.45774e-10	0.580693	0.681	0.183	1.78078e-06	DM vs. WM
Rab43	8.37472e-09	0.580491	0.308	0.044	0.000102306	DM vs. WM
Sdhd	1.81979e-09	0.579959	0.44	0.089	2.22305e-05	DM vs. WM
Gtpbp2	1.0541e-08	0.578789	0.308	0.044	0.000128769	DM vs. WM
Mea1	4.88729e-09	0.578188	0.22	0.011	5.97031e-05	DM vs. WM
Rcbtb2	1.88981e-09	0.577497	0.264	0.022	2.3086e-05	DM vs. WM
Eif1a	1.64413e-08	0.577413	0.33	0.056	0.000200847	DM vs. WM
Slc25a4	3.52544e-09	0.577308	0.319	0.044	4.30668e-05	DM vs. WM
Gmfg	1.77925e-09	0.576626	0.681	0.206	2.17353e-05	DM vs. WM
Eva1b	3.89879e-07	0.576346	0.176	0.011	0.00476276	DM vs. WM
Cd8b1	1.63353e-07	0.575592	0.165	0.006	0.00199552	DM vs. WM
Eef1d	7.26508e-11	0.575568	0.527	0.111	8.87503e-07	DM vs. WM
Ndufv3	1.12974e-09	0.574598	0.505	0.117	1.38009e-05	DM vs. WM
Mtch2	6.47347e-11	0.572487	0.363	0.044	7.90799e-07	DM vs. WM
Fundc2	1.87653e-07	0.572421	0.231	0.028	0.00229237	DM vs. WM
Cnih4	1.66009e-09	0.572334	0.451	0.094	2.02797e-05	DM vs. WM
Fkbp5	2.55976e-10	0.571868	0.363	0.05	3.12701e-06	DM vs. WM
Lyl1	2.56285e-08	0.571864	0.253	0.028	0.000313078	DM vs. WM
Nhp2	1.45022e-10	0.571561	0.385	0.056	1.77158e-06	DM vs. WM
Vmp1	2.21911e-08	0.567442	0.473	0.122	0.000271087	DM vs. WM
Camk1	1.74583e-09	0.56721	0.297	0.033	2.1327e-05	DM vs. WM
Bst1	2.27929e-08	0.567171	0.286	0.039	0.000278438	DM vs. WM
Ms4a8a	7.67735e-08	0.566126	0.242	0.028	0.000937864	DM vs. WM
Tex264	8.05738e-08	0.565491	0.209	0.017	0.000984289	DM vs. WM
Uqcrfs1	5.20737e-09	0.564766	0.637	0.189	6.36133e-05	DM vs. WM
Pgls	1.66078e-11	0.564721	0.626	0.144	2.02881e-07	DM vs. WM
Mgst1	1.33242e-06	0.564579	0.396	0.111	0.0162769	DM vs. WM
Pycard	2.31755e-10	0.564569	0.725	0.206	2.83112e-06	DM vs. WM
Zc3h12a	3.51718e-07	0.563981	0.253	0.039	0.00429659	DM vs. WM
Txndc17	3.53887e-10	0.56391	0.473	0.094	4.32309e-06	DM vs. WM
Tmsb4x	4.27138e-10	0.562341	1	1	5.21792e-06	DM vs. WM
Gngt2	2.17155e-06	0.562159	0.736	0.306	0.0265276	DM vs. WM
Bin2	1.38454e-09	0.560955	0.374	0.061	1.69136e-05	DM vs. WM
Clic1	3.514e-07	0.559805	0.857	0.356	0.0042927	DM vs. WM
Ssna1	7.32297e-11	0.557544	0.297	0.022	8.94574e-07	DM vs. WM
Phb	4.91934e-07	0.557215	0.275	0.05	0.00600946	DM vs. WM
Relb	5.22055e-07	0.556839	0.275	0.05	0.00637742	DM vs. WM
Psmb7	4.37166e-10	0.556216	0.44	0.083	5.34042e-06	DM vs. WM
Tomm40	2.04014e-09	0.555979	0.264	0.022	2.49224e-05	DM vs. WM
Oxa1l	2.65583e-08	0.555719	0.253	0.028	0.000324436	DM vs. WM
Rpl35	1.04464e-09	0.555665	1	0.911	1.27613e-05	DM vs. WM
Timm17a	1.20155e-09	0.555441	0.33	0.044	1.46781e-05	DM vs. WM
Hmox2	7.43933e-08	0.555403	0.286	0.044	0.000908789	DM vs. WM
Mrps7	3.18145e-09	0.555091	0.275	0.028	3.88647e-05	DM vs. WM
Ddit4	1.04187e-06	0.554359	0.253	0.044	0.0127275	DM vs. WM
Rab4b	4.13299e-08	0.553587	0.264	0.033	0.000504886	DM vs. WM
Bscl2	1.71695e-08	0.553085	0.242	0.022	0.000209743	DM vs. WM
Cnbp	1.54603e-09	0.553033	0.78	0.244	1.88863e-05	DM vs. WM
Ptpmt1	2.04892e-09	0.552798	0.209	0.006	2.50296e-05	DM vs. WM
Park7	1.56065e-09	0.552512	0.571	0.144	1.90649e-05	DM vs. WM
Gatm	6.20823e-07	0.551027	0.462	0.139	0.00758398	DM vs. WM
Ciita	2.04534e-08	0.550711	0.286	0.039	0.000249859	DM vs. WM
Ppp1r11	1.88981e-09	0.550029	0.264	0.022	2.3086e-05	DM vs. WM
Tmed10	1.66739e-07	0.549925	0.527	0.167	0.00203688	DM vs. WM
Zbp1	6.33493e-09	0.548248	0.484	0.117	7.73875e-05	DM vs. WM
Fam58b	2.28474e-08	0.54816	0.165	0	0.000279104	DM vs. WM
Sf3b4	6.17004e-10	0.547626	0.275	0.022	7.53731e-06	DM vs. WM
Polr2g	9.61246e-11	0.54648	0.462	0.083	1.17426e-06	DM vs. WM
Ino80b	2.28474e-08	0.546475	0.165	0	0.000279104	DM vs. WM
Mrps17	1.70902e-10	0.546358	0.396	0.061	2.08773e-06	DM vs. WM
Creb5	4.90686e-08	0.545996	0.231	0.022	0.000599422	DM vs. WM
Triap1	2.09506e-09	0.545615	0.209	0.006	2.55932e-05	DM vs. WM
S100a1	1.45557e-06	0.545439	0.209	0.028	0.0177812	DM vs. WM
Cd48	1.03842e-09	0.544248	0.527	0.128	1.26854e-05	DM vs. WM
Gbp4	3.8421e-09	0.54376	0.33	0.05	4.69351e-05	DM vs. WM
Snrpd2	1.28565e-10	0.543669	0.527	0.111	1.57055e-06	DM vs. WM
Itgb5	1.31736e-06	0.543487	0.33	0.078	0.0160928	DM vs. WM
Cebpg	6.7101e-08	0.543293	0.429	0.106	0.000819706	DM vs. WM
Gfer	1.49391e-08	0.54242	0.209	0.011	0.000182496	DM vs. WM
Emc7	4.67539e-10	0.54177	0.44	0.083	5.71145e-06	DM vs. WM
Anapc13	1.2426e-10	0.540653	0.473	0.089	1.51796e-06	DM vs. WM
Rnf166	3.13638e-09	0.539981	0.319	0.044	3.8314e-05	DM vs. WM
Mrpl21	1.6523e-09	0.539895	0.264	0.022	2.01844e-05	DM vs. WM
Tor2a	6.53551e-09	0.537596	0.198	0.006	7.98378e-05	DM vs. WM
0610010K14Rik	2.24219e-10	0.537252	0.286	0.022	2.73906e-06	DM vs. WM
Trim12a	2.3356e-09	0.534984	0.187	0	2.85317e-05	DM vs. WM
Fuca1	1.59607e-08	0.534716	0.385	0.078	0.000194975	DM vs. WM
Psmb1	2.04221e-09	0.534053	0.802	0.267	2.49476e-05	DM vs. WM
Axin1	2.02417e-08	0.534027	0.187	0.006	0.000247272	DM vs. WM
Gpx4	3.4486e-08	0.532573	0.813	0.289	0.000421281	DM vs. WM
Nop10	1.7862e-08	0.531981	0.615	0.183	0.000218202	DM vs. WM
Cttnbp2nl	1.1642e-07	0.531174	0.253	0.033	0.00142218	DM vs. WM
Sumo2	4.44292e-10	0.531162	0.67	0.178	5.42747e-06	DM vs. WM
Slc2a1	6.47457e-07	0.530478	0.187	0.017	0.00790933	DM vs. WM
Tbxas1	6.69771e-10	0.529083	0.308	0.033	8.18192e-06	DM vs. WM
Rrp1	1.52237e-09	0.527763	0.33	0.044	1.85973e-05	DM vs. WM
Limd2	1.3785e-08	0.527754	0.549	0.15	0.000168398	DM vs. WM
Rnf5	6.22535e-08	0.527634	0.176	0.006	0.000760489	DM vs. WM
Ubald2	2.83205e-09	0.527508	0.67	0.194	3.45963e-05	DM vs. WM
Gm29376	7.32849e-09	0.526443	0.176	0	8.95248e-05	DM vs. WM
Nfkbie	8.43828e-07	0.525868	0.308	0.067	0.0103082	DM vs. WM
Gbp2b	7.07932e-08	0.525141	0.154	0	0.00086481	DM vs. WM
Sec11c	3.08568e-11	0.525105	0.549	0.117	3.76946e-07	DM vs. WM
Lsm10	6.53551e-09	0.524958	0.198	0.006	7.98378e-05	DM vs. WM
Med29	6.00743e-07	0.52451	0.187	0.017	0.00733867	DM vs. WM
Chchd10	1.78185e-07	0.524305	0.165	0.006	0.00217671	DM vs. WM
Cnpy3	1.18835e-09	0.523952	0.286	0.028	1.45169e-05	DM vs. WM
Yipf1	1.05703e-06	0.522998	0.198	0.022	0.0129127	DM vs. WM
Stra13	1.11627e-09	0.522293	0.319	0.039	1.36363e-05	DM vs. WM
Mxd4	6.22535e-08	0.521378	0.176	0.006	0.000760489	DM vs. WM
Milr1	5.33906e-08	0.520921	0.275	0.039	0.000652219	DM vs. WM
Smagp	6.22535e-08	0.520114	0.176	0.006	0.000760489	DM vs. WM
Stard3	3.99311e-07	0.520041	0.253	0.039	0.00487798	DM vs. WM
Rps25	3.79531e-06	0.519446	0.967	0.589	0.0463635	DM vs. WM
Rer1	2.74027e-08	0.518587	0.429	0.1	0.000334752	DM vs. WM
Dynlt1c	1.56392e-07	0.518133	0.165	0.006	0.00191048	DM vs. WM
Rpl37rt	2.51424e-10	0.518091	1	0.933	3.07139e-06	DM vs. WM
Ndufs4	9.10367e-10	0.517185	0.418	0.078	1.1121e-05	DM vs. WM
Mrps26	1.33464e-11	0.516254	0.33	0.028	1.63039e-07	DM vs. WM
Ube2k	2.42703e-10	0.515882	0.516	0.111	2.96486e-06	DM vs. WM
Kxd1	1.14528e-07	0.515016	0.396	0.094	0.00139908	DM vs. WM
Socs1	6.72107e-07	0.51501	0.187	0.017	0.00821046	DM vs. WM
Hck	3.49713e-10	0.514551	0.429	0.078	4.27209e-06	DM vs. WM
Polr2c	6.65534e-12	0.513809	0.418	0.056	8.13016e-08	DM vs. WM
Ube2l6	5.89155e-08	0.513098	0.275	0.039	0.000719712	DM vs. WM
Tmbim1	2.70155e-06	0.51272	0.187	0.022	0.0330022	DM vs. WM
Nfu1	1.58558e-09	0.511957	0.231	0.011	1.93695e-05	DM vs. WM
Tnfaip8l2	2.21072e-08	0.510559	0.297	0.044	0.000270062	DM vs. WM
Saysd1	6.53551e-09	0.508294	0.198	0.006	7.98378e-05	DM vs. WM
Bloc1s1	7.5257e-10	0.507188	0.352	0.05	9.19339e-06	DM vs. WM
Ilkap	3.1694e-06	0.506071	0.242	0.044	0.0387174	DM vs. WM
Sh2b1	2.18086e-07	0.505254	0.143	0	0.00266413	DM vs. WM
Endog	2.28474e-08	0.505144	0.165	0	0.000279104	DM vs. WM
Hdac1	2.3356e-09	0.504313	0.187	0	2.85317e-05	DM vs. WM
Mrpl54	1.18186e-08	0.504117	0.429	0.094	0.000144376	DM vs. WM
Etfb	3.92242e-09	0.504006	0.429	0.089	4.79162e-05	DM vs. WM
Hcfc1r1	1.97778e-09	0.503598	0.297	0.033	2.41606e-05	DM vs. WM
Ecm1	2.80147e-08	0.503241	0.253	0.028	0.000342227	DM vs. WM
Cd82	7.93186e-08	0.502491	0.341	0.067	0.000968956	DM vs. WM
Fyb	7.02524e-08	0.501777	0.725	0.244	0.000858204	DM vs. WM
Hpgds	1.70277e-06	0.501449	0.143	0.006	0.0208011	DM vs. WM
Chchd3	1.22223e-07	0.500873	0.22	0.022	0.00149307	DM vs. WM
Nudt9	2.02417e-08	0.500618	0.187	0.006	0.000247272	DM vs. WM
Unc93b1	7.39265e-07	0.499857	0.78	0.306	0.00903087	DM vs. WM
Sumo1	4.70216e-08	0.498748	0.462	0.117	0.000574416	DM vs. WM
Akr1a1	5.89278e-09	0.498519	0.692	0.211	7.19863e-05	DM vs. WM
Ifnar2	3.29442e-09	0.497632	0.549	0.144	4.02446e-05	DM vs. WM
Tmem219	3.75496e-10	0.49677	0.33	0.039	4.58705e-06	DM vs. WM
Med7	7.30828e-07	0.495813	0.231	0.033	0.00892779	DM vs. WM
Tpst2	1.56113e-07	0.492856	0.429	0.111	0.00190708	DM vs. WM
Gimap4	1.0628e-06	0.492655	0.319	0.072	0.0129831	DM vs. WM
1110008F13Rik	3.24457e-09	0.492393	0.571	0.15	3.96356e-05	DM vs. WM
Mpv17l2	4.52848e-08	0.490086	0.198	0.011	0.0005532	DM vs. WM
Samm50	1.36148e-06	0.490035	0.209	0.028	0.0166319	DM vs. WM
Hacd2	2.09506e-09	0.486969	0.209	0.006	2.55932e-05	DM vs. WM
Cd7	1.33433e-07	0.486299	0.264	0.039	0.00163002	DM vs. WM
Mrpl27	1.30734e-07	0.486207	0.187	0.011	0.00159705	DM vs. WM
Mien1	3.00985e-09	0.485	0.363	0.061	3.67683e-05	DM vs. WM
Rpl13a	3.18639e-09	0.484645	0.484	0.111	3.8925e-05	DM vs. WM
Rps27rt	3.86344e-12	0.483404	1	1	4.71957e-08	DM vs. WM
Tspan4	6.22535e-08	0.480593	0.176	0.006	0.000760489	DM vs. WM
Snrpa1	1.05703e-06	0.478519	0.198	0.022	0.0129127	DM vs. WM
Prdx6	2.67005e-08	0.477972	0.626	0.189	0.000326173	DM vs. WM
Tmem140	1.59721e-06	0.477534	0.143	0.006	0.0195115	DM vs. WM
Fam173a	7.73033e-09	0.476543	0.341	0.056	9.44337e-05	DM vs. WM
Cops6	1.4739e-08	0.476382	0.275	0.033	0.000180052	DM vs. WM
Lipa	1.00648e-06	0.476322	0.308	0.067	0.0122951	DM vs. WM
Dtnbp1	1.1339e-06	0.475603	0.198	0.022	0.0138517	DM vs. WM
Eif2s1	5.47583e-08	0.475351	0.319	0.056	0.000668927	DM vs. WM
Pnkd	7.28384e-08	0.472715	0.242	0.028	0.000889793	DM vs. WM
Gm5150	2.3607e-07	0.471109	0.198	0.017	0.00288383	DM vs. WM
Spr	3.31488e-06	0.470374	0.154	0.011	0.0404946	DM vs. WM
C3ar1	3.48725e-07	0.470292	0.308	0.061	0.00426003	DM vs. WM
Mrpl40	8.53468e-08	0.469865	0.209	0.017	0.0010426	DM vs. WM
Zbtb16	2.99655e-06	0.469066	0.187	0.022	0.0366058	DM vs. WM
Cers2	1.89955e-06	0.468472	0.275	0.056	0.0232049	DM vs. WM
Ifi35	1.23525e-06	0.468339	0.33	0.078	0.0150899	DM vs. WM
Pdlim4	1.65406e-08	0.467894	0.242	0.022	0.00020206	DM vs. WM
Ankrd11	2.6985e-07	0.467708	0.297	0.056	0.00329649	DM vs. WM
Trappc5	4.52848e-08	0.4677	0.198	0.011	0.0005532	DM vs. WM
Ube2n	1.10582e-09	0.4674	0.418	0.078	1.35087e-05	DM vs. WM
Txn2	1.63598e-08	0.463808	0.429	0.094	0.000199851	DM vs. WM
Slc11a1	6.52681e-10	0.462627	0.385	0.061	7.97315e-06	DM vs. WM
Emc4	1.36128e-07	0.46239	0.187	0.011	0.00166293	DM vs. WM
Psmg4	2.8246e-08	0.462057	0.341	0.061	0.000345054	DM vs. WM
Anapc16	1.38312e-10	0.46077	0.418	0.067	1.68962e-06	DM vs. WM
Ddt	1.26753e-07	0.460762	0.22	0.022	0.00154842	DM vs. WM
Klra2	8.74233e-08	0.46021	0.484	0.133	0.00106796	DM vs. WM
Gps2	5.64714e-07	0.459663	0.154	0.006	0.00689854	DM vs. WM
Eif6	1.20775e-09	0.459517	0.582	0.144	1.47538e-05	DM vs. WM
Tnfrsf12a	4.05771e-07	0.459442	0.176	0.011	0.0049569	DM vs. WM
Htra2	4.09876e-07	0.457011	0.209	0.022	0.00500705	DM vs. WM
Fbxo6	8.21353e-08	0.455794	0.209	0.017	0.00100336	DM vs. WM
Il18	3.44647e-06	0.454817	0.154	0.011	0.0421021	DM vs. WM
Dctpp1	5.76977e-07	0.453666	0.154	0.006	0.00704835	DM vs. WM
Nfkbib	6.65378e-09	0.453294	0.33	0.05	8.12825e-05	DM vs. WM
Psmc2	8.37938e-08	0.453139	0.242	0.028	0.00102362	DM vs. WM
Mrpl12	1.89247e-08	0.45294	0.385	0.078	0.000231184	DM vs. WM
Lgals3bp	8.48802e-07	0.452613	0.407	0.111	0.010369	DM vs. WM
Gng12	3.24809e-07	0.45261	0.308	0.061	0.00396786	DM vs. WM
Lpcat2	4.79058e-07	0.45093	0.308	0.061	0.00585217	DM vs. WM
Atp5g2	2.80906e-06	0.450352	0.769	0.328	0.0343155	DM vs. WM
Clec4n	3.24029e-06	0.448313	0.374	0.106	0.0395833	DM vs. WM
Bag1	5.64404e-10	0.447329	0.484	0.1	6.89476e-06	DM vs. WM
Mrpl23	3.14368e-08	0.44574	0.495	0.128	0.000384032	DM vs. WM
Ralbp1	1.16056e-06	0.445645	0.352	0.089	0.0141775	DM vs. WM
Gm5601	2.94838e-06	0.445619	0.154	0.011	0.0360175	DM vs. WM
G6pdx	1.19929e-06	0.445463	0.165	0.011	0.0146505	DM vs. WM
Mocs2	2.54622e-07	0.445122	0.198	0.017	0.00311047	DM vs. WM
Mrpl55	1.73943e-06	0.444579	0.143	0.006	0.0212489	DM vs. WM
Eci2	3.31488e-06	0.443358	0.154	0.011	0.0404946	DM vs. WM
Srm	6.22535e-08	0.443205	0.176	0.006	0.000760489	DM vs. WM
Atp13a2	1.04711e-07	0.44016	0.297	0.05	0.00127915	DM vs. WM
Anp32b	1.1552e-08	0.439894	0.67	0.2	0.000141119	DM vs. WM
Cxcl16	5.46425e-07	0.439758	0.659	0.233	0.00667513	DM vs. WM
Nubp1	5.79577e-08	0.439262	0.275	0.039	0.000708012	DM vs. WM
Idh3a	6.68216e-07	0.439255	0.132	0	0.00816292	DM vs. WM
Aimp2	7.07932e-08	0.438932	0.154	0	0.00086481	DM vs. WM
Dgkz	2.42232e-08	0.438733	0.396	0.083	0.00029591	DM vs. WM
Commd1	5.79577e-08	0.438379	0.275	0.039	0.000708012	DM vs. WM
Psmb6	3.35814e-08	0.436714	0.692	0.222	0.00041023	DM vs. WM
Tbcb	7.07629e-07	0.436309	0.484	0.144	0.0086444	DM vs. WM
Tmem147	8.48944e-09	0.435879	0.341	0.056	0.000103707	DM vs. WM
Hprt	2.13357e-08	0.435806	0.56	0.156	0.000260637	DM vs. WM
Ndufa10	1.00376e-06	0.435336	0.165	0.011	0.012262	DM vs. WM
Mtx2	2.11362e-06	0.434358	0.22	0.033	0.02582	DM vs. WM
Mpg	3.12648e-06	0.432703	0.154	0.011	0.0381931	DM vs. WM
Mrps36	3.13155e-07	0.430711	0.242	0.033	0.00382551	DM vs. WM
Apip	1.73943e-06	0.430696	0.143	0.006	0.0212489	DM vs. WM
BC005624	1.64573e-07	0.430335	0.264	0.039	0.00201042	DM vs. WM
Elof1	3.28994e-07	0.429825	0.242	0.033	0.00401899	DM vs. WM
Rtp4	1.17886e-06	0.429238	0.374	0.094	0.014401	DM vs. WM
Timm8b	4.78576e-08	0.429105	0.374	0.078	0.000584628	DM vs. WM
Dhrs3	1.50527e-08	0.428265	0.363	0.067	0.000183884	DM vs. WM
Esd	3.2521e-09	0.428035	0.538	0.133	3.97277e-05	DM vs. WM
Gzmb	4.17244e-07	0.426207	0.209	0.022	0.00509705	DM vs. WM
Kdm6b	2.14311e-06	0.425264	0.593	0.211	0.0261802	DM vs. WM
Acd	2.18086e-07	0.424703	0.143	0	0.00266413	DM vs. WM
Ctps2	1.90155e-07	0.424542	0.165	0.006	0.00232293	DM vs. WM
Gtf2a2	4.89491e-10	0.422857	0.374	0.056	5.97962e-06	DM vs. WM
Tap1	9.20429e-07	0.422712	0.681	0.244	0.011244	DM vs. WM
Ddit3	1.71562e-06	0.422024	0.615	0.222	0.020958	DM vs. WM
Litaf	2.04156e-07	0.420591	0.78	0.289	0.00249397	DM vs. WM
Mrpl35	2.90283e-08	0.420272	0.253	0.028	0.00035461	DM vs. WM
Rpain	2.18086e-07	0.420231	0.143	0	0.00266413	DM vs. WM
Dynlt1a	2.03737e-06	0.420225	0.121	0	0.0248886	DM vs. WM
Jtb	8.64014e-09	0.419148	0.396	0.078	0.000105548	DM vs. WM
Sri	1.90034e-07	0.418499	0.484	0.133	0.00232146	DM vs. WM
Snx3	1.54177e-08	0.41791	0.615	0.178	0.000188343	DM vs. WM
Ankrd12	1.93799e-06	0.417342	0.286	0.061	0.0236745	DM vs. WM
Icam2	3.12648e-06	0.416925	0.154	0.011	0.0381931	DM vs. WM
Sp140	3.94364e-06	0.41674	0.242	0.044	0.0481755	DM vs. WM
Mrpl17	1.26575e-07	0.416276	0.253	0.033	0.00154624	DM vs. WM
Pla2g16	1.39847e-08	0.415988	0.418	0.089	0.000170837	DM vs. WM
Rbx1	2.40273e-08	0.41501	0.593	0.172	0.000293517	DM vs. WM
Mrpl36	9.08261e-10	0.414796	0.363	0.056	1.10953e-05	DM vs. WM
Psmb5	4.08432e-10	0.413963	0.593	0.144	4.9894e-06	DM vs. WM
Gzma	2.6445e-10	0.413945	0.505	0.106	3.23052e-06	DM vs. WM
Snx5	4.06431e-08	0.413544	0.791	0.278	0.000496496	DM vs. WM
Txnl1	8.62281e-09	0.412591	0.341	0.056	0.000105336	DM vs. WM
Ripk3	1.73943e-06	0.412047	0.143	0.006	0.0212489	DM vs. WM
Pdcd2	6.22535e-08	0.410451	0.176	0.006	0.000760489	DM vs. WM
Hmgcl	1.7394e-07	0.409474	0.407	0.1	0.00212485	DM vs. WM
1110001J03Rik	2.09597e-07	0.408663	0.275	0.044	0.00256043	DM vs. WM
Lsm5	1.57906e-08	0.408264	0.44	0.1	0.000192898	DM vs. WM
Scimp	3.95361e-06	0.405474	0.253	0.05	0.0482973	DM vs. WM
Eri3	1.73943e-06	0.404983	0.143	0.006	0.0212489	DM vs. WM
Itgb7	9.12165e-07	0.404796	0.374	0.094	0.011143	DM vs. WM
Apobec1	1.36256e-07	0.402288	0.626	0.2	0.0016645	DM vs. WM
Map1lc3b	1.13923e-06	0.401199	0.802	0.3	0.0139168	DM vs. WM
Mrps15	3.44647e-06	0.400574	0.154	0.011	0.0421021	DM vs. WM
Aco2	1.62042e-08	0.400472	0.363	0.067	0.000197951	DM vs. WM
Ndufs2	5.66069e-08	0.400119	0.451	0.111	0.00069151	DM vs. WM
Trappc2l	4.45033e-08	0.399791	0.363	0.072	0.000543652	DM vs. WM
Fam89b	1.72412e-06	0.397535	0.352	0.089	0.0210618	DM vs. WM
Ppp1r14b	1.19278e-06	0.397378	0.253	0.044	0.0145709	DM vs. WM
Psma4	8.6829e-09	0.397151	0.462	0.106	0.00010607	DM vs. WM
Tmem242	1.36128e-07	0.396911	0.187	0.011	0.00166293	DM vs. WM
Zfand2b	6.71502e-08	0.396111	0.275	0.039	0.000820307	DM vs. WM
2310039H08Rik	2.94343e-08	0.395833	0.22	0.017	0.000359569	DM vs. WM
Hpse	4.01732e-07	0.39566	0.176	0.011	0.00490756	DM vs. WM
Gmpr2	3.51413e-06	0.394803	0.154	0.011	0.0429287	DM vs. WM
Mthfs	2.54622e-07	0.394515	0.198	0.017	0.00311047	DM vs. WM
Tceb1	7.86279e-11	0.393004	0.604	0.139	9.60519e-07	DM vs. WM
Hexb	2.70575e-06	0.391845	0.516	0.172	0.0330534	DM vs. WM
Luzp1	1.4923e-07	0.391657	0.22	0.022	0.00182299	DM vs. WM
Lacc1	2.11554e-06	0.391167	0.176	0.017	0.0258435	DM vs. WM
Coq9	1.73943e-06	0.390861	0.143	0.006	0.0212489	DM vs. WM
Cpq	2.03737e-06	0.389649	0.121	0	0.0248886	DM vs. WM
Lat	2.3242e-06	0.38812	0.22	0.033	0.0283924	DM vs. WM
Trappc1	8.05738e-08	0.3874	0.209	0.017	0.000984289	DM vs. WM
Mrpl43	1.10615e-06	0.38711	0.308	0.067	0.0135127	DM vs. WM
Depdc7	1.73943e-06	0.382931	0.143	0.006	0.0212489	DM vs. WM
Psmc4	7.64034e-08	0.382881	0.33	0.061	0.000933344	DM vs. WM
Ndufa7	1.00153e-07	0.38285	0.626	0.2	0.00122347	DM vs. WM
Aldh3b1	1.14755e-07	0.382523	0.297	0.05	0.00140185	DM vs. WM
Guca1a	1.78216e-08	0.380891	0.242	0.022	0.000217709	DM vs. WM
Cd3g	5.76977e-07	0.380862	0.154	0.006	0.00704835	DM vs. WM
Suclg1	8.69978e-08	0.380814	0.209	0.017	0.00106277	DM vs. WM
Cln5	3.51413e-06	0.380547	0.154	0.011	0.0429287	DM vs. WM
Aip	1.12589e-08	0.380191	0.352	0.061	0.000137539	DM vs. WM
Ssu72	4.16859e-08	0.379227	0.429	0.1	0.000509234	DM vs. WM
Commd7	5.19872e-08	0.376969	0.363	0.072	0.000635076	DM vs. WM
Smarcb1	2.03737e-06	0.376357	0.121	0	0.0248886	DM vs. WM
Ring1	7.2415e-07	0.376292	0.187	0.017	0.00884622	DM vs. WM
Rac1	9.10103e-07	0.375458	0.846	0.339	0.0111178	DM vs. WM
Tmem37	2.11554e-06	0.374496	0.176	0.017	0.0258435	DM vs. WM
Stx8	4.05771e-07	0.373285	0.176	0.011	0.0049569	DM vs. WM
Ndufs5	1.26204e-07	0.37042	0.484	0.133	0.00154171	DM vs. WM
Icam1	3.7653e-06	0.369991	0.484	0.161	0.0459969	DM vs. WM
Mcts1	9.18497e-07	0.369974	0.297	0.061	0.0112204	DM vs. WM
Scamp2	8.16198e-08	0.369292	0.341	0.067	0.000997067	DM vs. WM
Cmc1	1.31148e-09	0.366567	0.407	0.072	1.60211e-05	DM vs. WM
Apopt1	3.95515e-07	0.366435	0.209	0.022	0.00483161	DM vs. WM
Ndufa8	1.2732e-08	0.364891	0.538	0.144	0.000155534	DM vs. WM
2310011J03Rik	2.5599e-07	0.364778	0.33	0.067	0.00312718	DM vs. WM
Phf11d	6.68216e-07	0.363497	0.132	0	0.00816292	DM vs. WM
Btg3	5.58218e-07	0.363194	0.22	0.028	0.0068192	DM vs. WM
Ndufb8	3.81065e-06	0.362681	0.33	0.083	0.0465509	DM vs. WM
Ndufb6	2.95058e-07	0.362509	0.473	0.133	0.00360443	DM vs. WM
Spcs1	1.86097e-09	0.36161	0.604	0.161	2.27336e-05	DM vs. WM
Ptprcap	1.70899e-06	0.361506	0.363	0.094	0.020877	DM vs. WM
Klf3	3.05384e-07	0.360579	0.286	0.05	0.00373057	DM vs. WM
Eif5	3.57012e-06	0.358478	0.78	0.317	0.0436126	DM vs. WM
Gltp	3.1977e-07	0.355552	0.473	0.133	0.00390631	DM vs. WM
Gpr35	2.3242e-06	0.355033	0.22	0.033	0.0283924	DM vs. WM
Paip2	1.47826e-08	0.354185	0.582	0.161	0.000180584	DM vs. WM
Pigyl	6.39186e-07	0.35306	0.22	0.028	0.00780829	DM vs. WM
Cnot4	3.29848e-06	0.352485	0.319	0.078	0.0402942	DM vs. WM
Nmi	7.37755e-07	0.352223	0.187	0.017	0.00901242	DM vs. WM
Tmem70	2.11554e-06	0.352223	0.176	0.017	0.0258435	DM vs. WM
Cmtm7	1.0396e-07	0.352076	0.626	0.2	0.00126997	DM vs. WM
Ints12	1.19929e-06	0.351912	0.165	0.011	0.0146505	DM vs. WM
Reep5	6.93296e-10	0.350963	0.527	0.122	8.4693e-06	DM vs. WM
Rbm42	1.34671e-06	0.350745	0.319	0.072	0.0164515	DM vs. WM
Itpkb	9.31324e-07	0.348906	0.231	0.033	0.0113771	DM vs. WM
Mpst	1.19929e-06	0.348559	0.165	0.011	0.0146505	DM vs. WM
Psmb10	4.04761e-08	0.3472	0.582	0.172	0.000494456	DM vs. WM
Lrrc25	1.11439e-06	0.34634	0.297	0.061	0.0136134	DM vs. WM
Med10	3.26232e-07	0.346316	0.297	0.056	0.00398525	DM vs. WM
2023-09-15	2.15438e-07	0.344099	0.659	0.217	0.00263179	DM vs. WM
Stat1	3.14604e-08	0.343925	0.407	0.089	0.00038432	DM vs. WM
Gm3837	2.5296e-08	0.343462	0.473	0.117	0.000309016	DM vs. WM
Ppdpf	2.25682e-08	0.342266	0.341	0.061	0.000275694	DM vs. WM
Cope	3.51413e-06	0.341842	0.154	0.011	0.0429287	DM vs. WM
Ubac2	2.82008e-06	0.341805	0.231	0.039	0.0344501	DM vs. WM
Ilvbl	1.19929e-06	0.340383	0.165	0.011	0.0146505	DM vs. WM
Bola3	6.22535e-08	0.339814	0.176	0.006	0.000760489	DM vs. WM
Pa2g4	9.01815e-07	0.339752	0.231	0.033	0.0110166	DM vs. WM
Vdac3	3.1496e-09	0.339645	0.396	0.072	3.84755e-05	DM vs. WM
Psma3	6.26736e-07	0.339104	0.264	0.044	0.0076562	DM vs. WM
Acp1	1.51445e-06	0.338651	0.253	0.044	0.0185005	DM vs. WM
Rgs19	2.48489e-07	0.337487	0.275	0.044	0.00303555	DM vs. WM
Tmem126a	1.19505e-06	0.33456	0.198	0.022	0.0145987	DM vs. WM
Gpsm3	5.24678e-08	0.334358	0.626	0.189	0.000640947	DM vs. WM
Tifa	1.48417e-07	0.333394	0.44	0.111	0.00181306	DM vs. WM
Adrm1	3.2447e-09	0.332754	0.396	0.072	3.96373e-05	DM vs. WM
Unc50	2.30016e-07	0.332697	0.275	0.044	0.00280988	DM vs. WM
Mrpl46	7.37755e-07	0.331527	0.187	0.017	0.00901242	DM vs. WM
Pop5	4.83935e-07	0.330969	0.264	0.044	0.00591175	DM vs. WM
Ccdc124	1.89372e-06	0.330414	0.264	0.05	0.0231336	DM vs. WM
Mrpl24	1.55644e-09	0.329707	0.418	0.078	1.90134e-05	DM vs. WM
Timm10b	2.28946e-07	0.329664	0.648	0.211	0.0027968	DM vs. WM
Snx1	2.09597e-07	0.328894	0.275	0.044	0.00256043	DM vs. WM
Lman2	2.77697e-11	0.328771	0.582	0.128	3.39234e-07	DM vs. WM
Klrk1	3.26575e-06	0.327043	0.187	0.022	0.0398945	DM vs. WM
Gimap9	1.19929e-06	0.325289	0.165	0.011	0.0146505	DM vs. WM
Ndufs3	1.03387e-07	0.324957	0.407	0.094	0.00126297	DM vs. WM
Pfdn1	6.79603e-08	0.32388	0.33	0.061	0.000830203	DM vs. WM
Eci1	2.03737e-06	0.323226	0.121	0	0.0248886	DM vs. WM
Smim20	3.04186e-06	0.323135	0.231	0.039	0.0371594	DM vs. WM
Prorsd1	3.51413e-06	0.32291	0.154	0.011	0.0429287	DM vs. WM
Gabarapl2	6.6975e-07	0.32252	0.429	0.117	0.00818167	DM vs. WM
Mrpl9	1.19505e-06	0.32151	0.198	0.022	0.0145987	DM vs. WM
Map3k8	2.84242e-07	0.320314	0.341	0.072	0.0034723	DM vs. WM
Ifi27	9.80838e-07	0.318386	0.286	0.056	0.0119819	DM vs. WM
Krcc1	1.89405e-07	0.316819	0.374	0.083	0.00231378	DM vs. WM
Nt5c	1.56631e-06	0.316201	0.44	0.128	0.019134	DM vs. WM
Smpdl3b	3.51413e-06	0.316168	0.154	0.011	0.0429287	DM vs. WM
Use1	5.66781e-09	0.31553	0.637	0.183	6.92379e-05	DM vs. WM
Os9	8.39849e-08	0.31521	0.352	0.072	0.00102596	DM vs. WM
Pnrc2	7.44636e-07	0.311644	0.33	0.072	0.00909648	DM vs. WM
Naa10	2.21651e-06	0.310574	0.22	0.033	0.0270769	DM vs. WM
Gm3873	1.6882e-06	0.308979	0.264	0.05	0.020623	DM vs. WM
2023-03-05	1.04021e-06	0.307985	0.297	0.061	0.0127072	DM vs. WM
Mdh2	3.49448e-07	0.305993	0.593	0.189	0.00426885	DM vs. WM
Gng2	1.52343e-06	0.30431	0.505	0.161	0.0186102	DM vs. WM
Srrm1	2.67968e-08	0.303947	0.516	0.133	0.00032735	DM vs. WM
Dguok	3.45604e-07	0.303867	0.242	0.033	0.0042219	DM vs. WM
Comt	2.34825e-07	0.300574	0.231	0.028	0.00286863	DM vs. WM
Nans	4.2474e-07	0.299593	0.209	0.022	0.00518862	DM vs. WM
Vps28	2.75221e-07	0.299252	0.44	0.117	0.0033621	DM vs. WM
Commd6	1.33085e-06	0.29865	0.374	0.094	0.0162577	DM vs. WM
Crem	1.23225e-06	0.297703	0.495	0.15	0.0150531	DM vs. WM
Mrpl41	3.88683e-06	0.297446	0.242	0.044	0.0474815	DM vs. WM
Map2k2	1.35804e-06	0.296905	0.429	0.122	0.0165898	DM vs. WM
Lamtor2	2.39587e-07	0.296457	0.407	0.1	0.00292679	DM vs. WM
Cd2	3.72108e-06	0.295114	0.242	0.044	0.0454567	DM vs. WM
Tigd2	9.01815e-07	0.293925	0.231	0.033	0.0110166	DM vs. WM
Guk1	5.30483e-07	0.293562	0.22	0.028	0.00648038	DM vs. WM
Smap1	3.51413e-06	0.293482	0.154	0.011	0.0429287	DM vs. WM
Gsto1	3.73647e-06	0.289337	0.341	0.089	0.0456447	DM vs. WM
Gng10	3.77535e-06	0.28713	0.484	0.156	0.0461197	DM vs. WM
Idh3g	3.10908e-06	0.286641	0.297	0.067	0.0379805	DM vs. WM
Bop1	1.73943e-06	0.284149	0.143	0.006	0.0212489	DM vs. WM
Asna1	3.51413e-06	0.283946	0.154	0.011	0.0429287	DM vs. WM
Psmc6	2.44689e-07	0.283569	0.341	0.072	0.00298912	DM vs. WM
Emc6	1.50274e-07	0.283068	0.516	0.144	0.00183575	DM vs. WM
Npm3	6.74364e-07	0.282898	0.418	0.111	0.00823803	DM vs. WM
Psmd7	7.82957e-08	0.279362	0.352	0.072	0.000956461	DM vs. WM
Itgb2	4.1372e-07	0.278817	0.462	0.128	0.00505401	DM vs. WM
Mdh1	9.47706e-07	0.277064	0.462	0.133	0.0115772	DM vs. WM
Pin1	2.00055e-07	0.27682	0.275	0.044	0.00244387	DM vs. WM
Mrpl15	3.96727e-06	0.273364	0.341	0.089	0.0484642	DM vs. WM
Napsa	2.49885e-06	0.270527	0.505	0.161	0.030526	DM vs. WM
Pcbd2	2.47562e-06	0.269465	0.22	0.033	0.0302422	DM vs. WM
Tbc1d10a	1.78812e-06	0.268875	0.264	0.05	0.0218437	DM vs. WM
Ndufs7	1.28338e-06	0.266412	0.374	0.094	0.0156778	DM vs. WM
Stx7	5.00002e-07	0.26477	0.538	0.167	0.00610802	DM vs. WM
Sirt2	1.09622e-07	0.262563	0.297	0.05	0.00133914	DM vs. WM
Stx4a	1.99602e-07	0.260728	0.385	0.089	0.00243834	DM vs. WM
Ccdc12	3.49154e-08	0.257045	0.615	0.178	0.000426527	DM vs. WM
Fam174a	1.04716e-06	0.256808	0.604	0.2	0.0127922	DM vs. WM
2810428I15Rik	4.01505e-06	0.256585	0.341	0.089	0.0490478	DM vs. WM
Rab5c	2.14317e-06	0.256352	0.418	0.117	0.026181	DM vs. WM
Smdt1	2.85026e-06	0.256193	0.681	0.233	0.0348187	DM vs. WM
Pde6d	3.51413e-06	0.252363	0.154	0.011	0.0429287	DM vs. WM
Atxn7l3b	3.16815e-07	0.251792	0.341	0.072	0.00387022	DM vs. WM
Lrp10	2.44684e-07	0.24765	0.275	0.044	0.00298906	DM vs. WM
Ufc1	2.40586e-06	0.247193	0.275	0.056	0.0293899	DM vs. WM
Ccm2	8.36035e-07	0.245947	0.275	0.05	0.010213	DM vs. WM
Urm1	3.61436e-06	0.244267	0.242	0.044	0.044153	DM vs. WM
Aes	3.76444e-07	0.237095	0.352	0.078	0.00459864	DM vs. WM
Utp3	1.7704e-06	0.236083	0.319	0.072	0.0216273	DM vs. WM
Sec11a	6.70513e-08	0.233814	0.451	0.111	0.000819099	DM vs. WM
Rab14	3.06233e-06	0.2302	0.505	0.161	0.0374094	DM vs. WM
Pdcd6	8.66875e-07	0.225377	0.44	0.122	0.0105897	DM vs. WM
Myo1g	8.1198e-07	0.220569	0.275	0.05	0.00991914	DM vs. WM
Eif3m	1.84952e-07	0.216675	0.44	0.111	0.00225937	DM vs. WM
Ak2	1.4084e-06	0.212636	0.484	0.144	0.0172051	DM vs. WM
Mlf2	1.3055e-06	0.212616	0.363	0.089	0.015948	DM vs. WM
Nol7	5.37379e-07	0.210709	0.396	0.1	0.00656462	DM vs. WM
Pcnp	4.03862e-06	0.206417	0.308	0.072	0.0493357	DM vs. WM
Tax1bp1	2.44924e-06	0.206316	0.538	0.178	0.02992	DM vs. WM
Plekhj1	1.21993e-06	0.205136	0.571	0.189	0.0149026	DM vs. WM
Pfdn6	8.53213e-07	0.202262	0.352	0.083	0.0104229	DM vs. WM
Irf2	2.88977e-06	0.202086	0.44	0.133	0.0353014	DM vs. WM
Yipf3	8.9769e-07	0.202025	0.352	0.083	0.0109662	DM vs. WM
Mrps33	2.2529e-06	0.187476	0.593	0.194	0.0275215	DM vs. WM
Txnl4a	1.08982e-07	0.185786	0.549	0.156	0.00133132	DM vs. WM
Sar1b	1.29592e-06	0.18328	0.297	0.061	0.015831	DM vs. WM
Ap2m1	2.17232e-06	0.183121	0.341	0.083	0.026537	DM vs. WM
Mettl23	3.57053e-07	0.181971	0.352	0.078	0.00436176	DM vs. WM
Ndufv2	4.05965e-06	0.172736	0.242	0.044	0.0495927	DM vs. WM
Hexa	2.493e-08	0.16553	0.725	0.222	0.000304545	DM vs. WM
Eif3e	3.49901e-06	0.163039	0.407	0.117	0.0427439	DM vs. WM
Nutf2	1.50501e-06	0.161413	0.308	0.067	0.0183852	DM vs. WM
Prdx2	4.88915e-07	0.160592	0.648	0.211	0.00597259	DM vs. WM
Chmp3	3.45103e-06	0.153371	0.297	0.067	0.0421578	DM vs. WM
Plekho1	5.92516e-07	0.151198	0.396	0.1	0.00723818	DM vs. WM
Psma1	2.32602e-06	0.15095	0.516	0.161	0.0284146	DM vs. WM
Vdac1	2.11917e-06	0.143768	0.341	0.083	0.0258878	DM vs. WM
Svbp	2.50348e-07	0.13184	0.396	0.094	0.00305825	DM vs. WM
Mrpl57	1.46128e-06	0.115316	0.396	0.106	0.017851	DM vs. WM
H2afv	1.76884e-06	0.101041	0.473	0.144	0.0216081	DM vs. WM
Klf2	7.5881e-08	-0.312263	0.802	0.744	0.000926962	DM vs. WM
H2-K1	8.15186e-07	-0.534435	1	0.967	0.00995832	DM vs. WM
Hspa5	2.88205e-06	-0.611076	0.956	0.839	0.0352072	DM vs. WM
Eef1a1	4.00047e-13	-0.629792	1	0.994	4.88697e-09	DM vs. WM
Rplp1	8.9094e-12	-0.667807	1	0.983	1.08837e-07	DM vs. WM
Rpl41	6.39405e-21	-0.685797	1	1	7.81097e-17	DM vs. WM
Rps27a	9.06245e-12	-0.699369	1	0.972	1.10707e-07	DM vs. WM
Sub1	2.20815e-06	-0.72202	0.879	0.817	0.0269748	DM vs. WM
Rps14	4.28506e-08	-0.798059	0.967	0.878	0.000523462	DM vs. WM
Uqcrh	2.78512e-09	-0.869764	0.945	0.856	3.4023e-05	DM vs. WM
Wdr89	3.64042e-23	-0.881943	1	0.994	4.44714e-19	DM vs. WM
Atp5l	1.28278e-08	-0.898057	0.912	0.844	0.000156705	DM vs. WM
Ptma	2.03051e-18	-0.917793	0.989	0.978	2.48047e-14	DM vs. WM
Laptm5	4.32863e-09	-0.934156	0.934	0.822	5.28786e-05	DM vs. WM
Fam49b	1.58771e-06	-1.04815	0.758	0.744	0.0193954	DM vs. WM
Btg1	5.96099e-17	-1.17256	0.912	0.989	7.28194e-13	DM vs. WM
Stk17b	1.00818e-06	-1.23314	0.736	0.694	0.0123159	DM vs. WM
Shfm1	1.73309e-14	-1.24558	0.802	0.889	2.11715e-10	DM vs. WM
Mcl1	4.17716e-12	-1.30932	0.813	0.817	5.10281e-08	DM vs. WM
Tkt	1.25794e-07	-1.31425	0.692	0.672	0.0015367	DM vs. WM
Ddx5	3.68909e-16	-1.32291	0.967	0.889	4.5066e-12	DM vs. WM
Pabpc1	1.19555e-11	-1.32296	0.901	0.817	1.46049e-07	DM vs. WM
Cxcr4	3.49036e-09	-1.33705	0.747	0.783	4.26382e-05	DM vs. WM
Actb	3.37023e-28	-1.37723	1	1	4.11708e-24	DM vs. WM
Srsf3	1.61473e-07	-1.39689	0.692	0.672	0.00197256	DM vs. WM
Hnrnpk	2.84821e-07	-1.42934	0.703	0.65	0.00347937	DM vs. WM
Thbs1	4.34998e-08	-1.43601	0.374	0.661	0.000531394	DM vs. WM
Hsp90b1	1.98812e-11	-1.44946	0.813	0.794	2.42868e-07	DM vs. WM
Dazap2	6.23606e-11	-1.52512	0.659	0.706	7.61797e-07	DM vs. WM
Hbb-b1	1.29951e-06	-1.5515	0	0.222	0.0158748	DM vs. WM
Tpt1	1.95213e-32	-1.55737	1	0.989	2.38472e-28	DM vs. WM
Psap	5.35716e-31	-1.5705	1	1	6.54431e-27	DM vs. WM
Fosl2	3.49632e-08	-1.5766	0.549	0.644	0.00042711	DM vs. WM
S100a6	3.08062e-18	-1.5808	0.813	0.911	3.76328e-14	DM vs. WM
Kdm7a	4.0503e-06	-1.5902	0.308	0.478	0.0494785	DM vs. WM
Ddx6	2.33623e-06	-1.59371	0.429	0.539	0.0285394	DM vs. WM
Mt-mt-Rnr2	2.42724e-24	-1.62594	0.923	0.983	2.96512e-20	DM vs. WM
Pcbp1	5.32602e-11	-1.63831	0.582	0.694	6.50626e-07	DM vs. WM
Iqgap1	6.92341e-08	-1.64966	0.549	0.628	0.000845764	DM vs. WM
Hnrnpm	1.67683e-07	-1.67793	0.451	0.572	0.00204842	DM vs. WM
H2afy	8.73686e-09	-1.70592	0.473	0.611	0.000106729	DM vs. WM
Mmp9	6.77971e-07	-1.7109	0.011	0.25	0.0082821	DM vs. WM
Snrnp70	4.80842e-07	-1.71507	0.44	0.561	0.00587397	DM vs. WM
Actg1	1.11821e-33	-1.73487	0.989	0.994	1.366e-29	DM vs. WM
Txnip	1.2047e-07	-1.77039	0.308	0.533	0.00147166	DM vs. WM
Prkcd	1.91213e-07	-1.79131	0.516	0.617	0.00233586	DM vs. WM
Ptprc	1.50426e-16	-1.80345	0.714	0.8	1.8376e-12	DM vs. WM
Rpl35a	2.95711e-09	-1.88666	0.56	0.639	3.61241e-05	DM vs. WM
Irf2bp2	1.74212e-10	-1.93952	0.451	0.639	2.12817e-06	DM vs. WM
Fn1	1.72229e-06	-1.96633	0.088	0.339	0.0210395	DM vs. WM
Itgal	4.54146e-12	-1.98505	0.516	0.683	5.54784e-08	DM vs. WM
Rpl29	3.33256e-08	-2.02233	0.011	0.294	0.000407106	DM vs. WM
Hmgb2	1.30234e-19	-2.05192	0.681	0.856	1.59094e-15	DM vs. WM
S100a4	1.8902e-17	-2.22096	0.429	0.783	2.30907e-13	DM vs. WM
Wfdc21	8.62609e-09	-2.27658	0.11	0.417	0.000105376	DM vs. WM
Cd44	8.46195e-25	-2.32535	0.626	0.889	1.03371e-20	DM vs. WM
Gsr	4.66155e-12	-2.33048	0.374	0.639	5.69455e-08	DM vs. WM
S100a9	3.05803e-37	-2.43584	0.901	0.983	3.7357e-33	DM vs. WM
S100a8	1.147e-34	-2.67111	0.857	0.972	1.40118e-30	DM vs. WM
