# Supplementary material for: Single-cell RNA-seq Reveals the Inhibitory Effect of Methamphetamine on Liver Immunity with the Involvement of Dopamine Receptor D1
Source: Genomics Proteomics Bioinformatics. 2024 Aug 28;22(4):qzae060. doi: 10.1093/gpbjnl/qzae060 (PMC11576359; doi:10.1093/gpbjnl/qzae060)
Supplement: qzae060_Supplementary_Data [file qzae060_supplementary_data.zip › Table S26.xlsx]

## Sheet: STable26
Table S26 Enrichment of subcluster markers (B subclusters)
Note: GO and KEGG enrichment analysis of marker genes of five subclusters of 9_B. The "T" in the column "Plot" signifies true, indicating that the data has been applied to the figure; "F" represents false, meaning it has not been applied.
Category	ID	Description	P.adjust	Gene ID	Count	Change	Subname	Plot
GO_BP	GO:0009615	Response to virus	0.0116955	Ifi27l2a/Ptprc	2	Up	c0_B-H2-K1	T
GO_BP	GO:0070670	Response to interleukin-4	0.034133	Rplp0/Rps2/Lef1	3	Up	c4_B & T	T
GO_BP	GO:0034341	Response to interferon-gamma	0.000960327	Ccl5/H2-Ab1/H2-Eb1/H2-Aa	4	Down	c1_B-Hmgb2	T
GO_BP	GO:0034341	Response to interferon-gamma	0.00971516	Vim/Rpl13a/Capg/Gapdh/Actg1	5	Up	c3_B-Activated	T
KEGG	mmu05340	Primary immunodeficiency	0.0140323	Cd79a/Tap1	2	Down	c1_B-Hmgb2	T
KEGG	mmu05340	Primary immunodeficiency	0.000849168	Il7r/Cd3d/Cd8b1/Cd3e/Lck	5	Up	c4_B & T	T
GO_BP	GO:0050729	Positive regulation of inflammatory response	0.000146068	S100a9/S100a8/Il1b/Alox5ap	4	Up	c1_B-Hmgb2	T
GO_BP	GO:0050729	Positive regulation of inflammatory response	0.0276694	S100a9/S100a8	2	Down	c4_B & T	T
GO_BP	GO:0002699	Positive regulation of immune effector process	0.0111704	H2-K1/Ptprc	2	Up	c0_B-H2-K1	T
GO_BP	GO:0002699	Positive regulation of immune effector process	0.00703573	Cd74/Rps19/B2m/H2-Q4	4	Down	c1_B-Hmgb2	T
GO_BP	GO:0002821	Positive regulation of adaptive immune response	0.00535317	H2-K1/Ptprc	2	Up	c0_B-H2-K1	T
GO_BP	GO:0002821	Positive regulation of adaptive immune response	0.00137377	Cd74/H2-Ab1/B2m/H2-Q4	4	Down	c1_B-Hmgb2	T
GO_BP	GO:0002821	Positive regulation of adaptive immune response	0.0258685	Cd74/B2m/H2-Ab1/H2-DMa	4	Up	c2_B-Cd74	T
GO_CC	GO:0042611	MHC protein complex	4.48828e-12	Cd74/H2-Ab1/H2-Eb1/B2m/H2-Q4/H2-Aa	6	Down	c1_B-Hmgb2	T
GO_CC	GO:0042611	MHC protein complex	1.24912e-14	Cd74/H2-Aa/H2-Eb1/H2-Oa/H2-Ob/B2m/H2-Ab1/H2-DMa	8	Up	c2_B-Cd74	T
GO_CC	GO:0042611	MHC protein complex	0.0499645	B2m/H2-D1	2	Up	c4_B & T	T
GO_BP	GO:0046651	Lymphocyte proliferation	0.0002355	Cd74/Ccl5/H2-Ab1/H2-Aa/Cd79a/Rps3	6	Down	c1_B-Hmgb2	T
GO_BP	GO:0046651	Lymphocyte proliferation	0.0191933	Pycard/Prdx2/Mzb1/Cd24a/Cd79a/Rac2	6	Up	c3_B-Activated	T
GO_BP	GO:0002449	Lymphocyte mediated immunity	0.0196413	H2-K1/Ptprc	2	Up	c0_B-H2-K1	T
GO_BP	GO:0002449	Lymphocyte mediated immunity	0.00447537	Cd74/H2-Ab1/B2m/H2-Q4/Tap1	5	Down	c1_B-Hmgb2	T
GO_BP	GO:0030098	Lymphocyte differentiation	0.00370311	Cd74/H2-Ab1/B2m/H2-Aa/Cd79a	5	Down	c1_B-Hmgb2	T
GO_BP	GO:0030098	Lymphocyte differentiation	0.00597134	Cd74/H2-Aa/H2-Oa/Ly6d/B2m/H2-Ab1/H2-DMa	7	Up	c2_B-Cd74	T
GO_BP	GO:0030098	Lymphocyte differentiation	0.0396948	Cd79b/Prdx2/Ms4a1/Cd24a/Cd79a/Ly6d	6	Up	c3_B-Activated	T
GO_BP	GO:0030098	Lymphocyte differentiation	0.00497999	Il7r/Cd3d/Cd3g/Lef1/B2m/Rps6/Cd3e/Lck/Lgals1/Tcf7/Dusp10	11	Up	c4_B & T	T
KEGG	mmu04670	Leukocyte transendothelial migration	0.00164239	Actb/Actg1	2	Down	c2_B-Cd74	T
KEGG	mmu04670	Leukocyte transendothelial migration	0.000425806	Actg1/Gnai2/Itga4/Rac2/Prkcb/Cybb	6	Up	c3_B-Activated	T
KEGG	mmu04670	Leukocyte transendothelial migration	0.0382853	Actb/Actg1	2	Down	c4_B & T	T
GO_BP	GO:0050900	Leukocyte migration	0.000146068	S100a9/S100a8/Retnlg/Thbs1/Il1b	5	Up	c1_B-Hmgb2	T
KEGG	mmu04672	Intestinal immune network for IgA production	0.00150629	H2-Ab1/H2-Eb1/H2-Aa	3	Down	c1_B-Hmgb2	T
KEGG	mmu04672	Intestinal immune network for IgA production	2.29628e-06	H2-Aa/H2-Eb1/H2-Oa/H2-Ob/H2-Ab1/H2-DMa	6	Up	c2_B-Cd74	T
GO_CC	GO:0001772	Immunological synapse	0.00133211	Lat/Cd3e/Skap1/Lck	4	Up	c4_B & T	T
GO_BP	GO:0006959	Humoral immune response	0.000186397	S100a9/Wfdc17/Wfdc21/Camp/Il1b	5	Up	c1_B-Hmgb2	T
KEGG	mmu04514	Cell adhesion molecules	0.0267253	H2-K1/Ptprc	2	Up	c0_B-H2-K1	T
KEGG	mmu04514	Cell adhesion molecules	0.00738196	H2-Ab1/H2-Eb1/H2-Q4/H2-Aa	4	Down	c1_B-Hmgb2	T
KEGG	mmu04514	Cell adhesion molecules	0.00160141	H2-Aa/H2-Eb1/H2-Oa/H2-Ob/H2-Ab1/H2-DMa	6	Up	c2_B-Cd74	T
KEGG	mmu04662	B cell receptor signaling pathway	0.00763228	Cd79b/Cd79a/Rac2/Prkcb	4	Up	c3_B-Activated	T
GO_BP	GO:0030183	B cell differentiation	0.0321187	Cd79b/Ms4a1/Cd24a/Cd79a	4	Up	c3_B-Activated	T
GO_BP	GO:0042113	B cell activation	0.0156795	Cd79b/Mzb1/Ms4a1/Lat2/Cd24a/Cd79a/Prkcb	7	Up	c3_B-Activated	T
KEGG	mmu04612	Antigen processing and presentation	2.54277e-07	Cd74/H2-Ab1/H2-Eb1/B2m/H2-Q4/H2-Aa/Tap1	7	Down	c1_B-Hmgb2	T
KEGG	mmu04612	Antigen processing and presentation	8.06987e-07	Cd74/H2-Aa/H2-Eb1/H2-Oa/H2-Ob/B2m/H2-Ab1/H2-DMa	8	Up	c2_B-Cd74	T
GO_MF	GO:0003823	Antigen binding	0.00237035	H2-Ab1/H2-Q4/H2-Aa/Tap1	4	Down	c1_B-Hmgb2	T
GO_MF	GO:0003823	Antigen binding	0.0170567	Psap/H2-K1	2	Down	c4_B & T	T
GO_BP	GO:0002253	Activation of immune response	0.0156795	Kcnn4/Pycard/Cd79b/Ms4a1/Lat2/Cd79a/Prkcb	7	Up	c3_B-Activated	T
KEGG	mmu05135	Yersinia infection	0.00164607	Actb/Actg1	2	Down	c2_B-Cd74	F
KEGG	mmu05135	Yersinia infection	0.0282606	Pycard/Actg1/Itga4/Rac2	4	Up	c3_B-Activated	F
KEGG	mmu05135	Yersinia infection	0.00780982	Actb/Actg1/Fos	3	Down	c4_B & T	F
GO_BP	GO:0050872	White fat cell differentiation	0.0489412	Wfdc21	1	Up	c1_B-Hmgb2	F
GO_BP	GO:0090659	Walking behavior	0.0234928	Psap	1	Down	c2_B-Cd74	F
GO_BP	GO:0042359	Vitamin D metabolic process	0.0461412	Il1b	1	Up	c1_B-Hmgb2	F
GO_BP	GO:0042368	Vitamin D biosynthetic process	0.0434037	Il1b	1	Up	c1_B-Hmgb2	F
GO_BP	GO:0016032	Viral process	0.0293163	Apoe/Lef1/Ppib/Ppia/Ccl5/Apobec3/Lgals1/Snx3	8	Up	c4_B & T	F
KEGG	mmu05416	Viral myocarditis	0.0814192	H2-K1	1	Up	c0_B-H2-K1	F
KEGG	mmu05416	Viral myocarditis	0.000902406	H2-Ab1/H2-Eb1/H2-Q4/H2-Aa	4	Down	c1_B-Hmgb2	F
KEGG	mmu05416	Viral myocarditis	5.55296e-05	H2-Aa/H2-Eb1/H2-Oa/H2-Ob/H2-Ab1/H2-DMa	6	Up	c2_B-Cd74	F
KEGG	mmu05416	Viral myocarditis	0.00134785	Actb/Actg1	2	Down	c2_B-Cd74	F
KEGG	mmu05416	Viral myocarditis	0.00358807	Actb/Actg1/H2-K1	3	Down	c4_B & T	F
GO_BP	GO:0019058	Viral life cycle	0.020935	Apoe/Ppib/Ppia/Ccl5/Apobec3/Lgals1/Snx3	7	Up	c4_B & T	F
GO_BP	GO:0099003	Vesicle-mediated transport in synapse	0.0072964	Actb/Actg1	2	Down	c2_B-Cd74	F
GO_BP	GO:0099003	Vesicle-mediated transport in synapse	0.045058	Actb/Actg1	2	Down	c4_B & T	F
GO_BP	GO:0003281	Ventricular septum development	0.0489136	Cxcr4	1	Up	c0_B-H2-K1	F
GO_BP	GO:0007034	Vacuolar transport	0.0313594	Psap	1	Down	c2_B-Cd74	F
GO_CC	GO:0005774	Vacuolar membrane	0.00754524	H2-Eb1/Gabarap/H2-DMa/Map1lc3b	4	Up	c2_B-Cd74	F
GO_MF	GO:0034450	Ubiquitin-ubiquitin ligase activity	0.0423396	Anapc11/Rbx1	2	Up	c4_B & T	F
GO_MF	GO:0044389	Ubiquitin-like protein ligase binding	0.014213	Ubb/Uba52/H2-Ab1/Gabarap/Map1lc3b	5	Up	c2_B-Cd74	F
GO_MF	GO:0044389	Ubiquitin-like protein ligase binding	0.0483084	Actg1	1	Down	c2_B-Cd74	F
GO_MF	GO:0031625	Ubiquitin protein ligase binding	0.013054	Ubb/Uba52/H2-Ab1/Gabarap/Map1lc3b	5	Up	c2_B-Cd74	F
GO_MF	GO:0031625	Ubiquitin protein ligase binding	0.0483084	Actg1	1	Down	c2_B-Cd74	F
GO_MF	GO:0043130	Ubiquitin binding	0.0459424	Cxcr4	1	Up	c0_B-H2-K1	F
KEGG	mmu04940	Type I diabetes mellitus	0.0814192	H2-K1	1	Up	c0_B-H2-K1	F
KEGG	mmu04940	Type I diabetes mellitus	0.000598544	H2-Ab1/H2-Eb1/H2-Q4/H2-Aa	4	Down	c1_B-Hmgb2	F
KEGG	mmu04940	Type I diabetes mellitus	1.98715e-05	H2-Aa/H2-Eb1/H2-Oa/H2-Ob/H2-Ab1/H2-DMa	6	Up	c2_B-Cd74	F
GO_BP	GO:0071706	Tumor necrosis factor superfamily cytokine production	0.0400941	Ptprc	1	Up	c0_B-H2-K1	F
GO_BP	GO:0032640	Tumor necrosis factor production	0.0399787	Ptprc	1	Up	c0_B-H2-K1	F
GO_MF	GO:0015631	Tubulin binding	0.0413415	S100a9/S100a8	2	Up	c1_B-Hmgb2	F
GO_MF	GO:0015631	Tubulin binding	0.0299781	S100a9/S100a8	2	Down	c4_B & T	F
KEGG	mmu05152	Tuberculosis	0.00792937	Cd74/H2-Ab1/H2-Eb1/H2-Aa	4	Down	c1_B-Hmgb2	F
KEGG	mmu05152	Tuberculosis	0.000320916	Cd74/H2-Aa/H2-Eb1/H2-Oa/H2-Ob/H2-Ab1/H2-DMa	7	Up	c2_B-Cd74	F
GO_MF	GO:0005523	Tropomyosin binding	0.0308738	S100a6	1	Up	c1_B-Hmgb2	F
GO_BP	GO:0006413	Translational initiation	0.00932441	Eif1/Rps2/Eif3f/Eif3h	4	Up	c2_B-Cd74	F
GO_MF	GO:0090079	Translation regulator activity, nucleic acid binding	0.00220816	Eif1/Eif3f/Eef1d/Eif3h	4	Up	c2_B-Cd74	F
GO_MF	GO:0045182	Translation regulator activity	2.91028e-05	Eif1/Rpl10/Cnbp/Eif3f/Eef1d/Eif3h	6	Up	c2_B-Cd74	F
GO_MF	GO:0031369	Translation initiation factor binding	0.0295267	Rps19/Eif3f	2	Up	c2_B-Cd74	F
GO_MF	GO:0031369	Translation initiation factor binding	0.00610069	Rps19/Rps24/Rbx1/Rps3a1	4	Up	c4_B & T	F
GO_MF	GO:0003743	Translation initiation factor activity	0.00407714	Eif1/Eif3f/Eif3h	3	Up	c2_B-Cd74	F
GO_MF	GO:0008135	Translation factor activity, RNA binding	0.00110788	Eif1/Eif3f/Eef1d/Eif3h	4	Up	c2_B-Cd74	F
GO_MF	GO:0050431	Transforming growth factor beta binding	0.0365304	Thbs1	1	Up	c1_B-Hmgb2	F
GO_MF	GO:0003712	Transcription coregulator activity	0.0100961	Sub1/Tcf4/Cbfa2t3/Ssbp3/Pml/Mtdh/Nme2/Prkcb	8	Up	c3_B-Activated	F
GO_MF	GO:0003713	Transcription coactivator activity	0.0100961	Sub1/Ssbp3/Pml/Mtdh/Nme2/Prkcb	6	Up	c3_B-Activated	F
KEGG	mmu05145	Toxoplasmosis	0.0132112	H2-Ab1/H2-Eb1/H2-Aa	3	Down	c1_B-Hmgb2	F
KEGG	mmu05145	Toxoplasmosis	0.000175338	H2-Aa/H2-Eb1/H2-Oa/H2-Ob/H2-Ab1/H2-DMa	6	Up	c2_B-Cd74	F
GO_MF	GO:0035325	Toll-like receptor binding	0.000322064	S100a9/S100a8	2	Up	c1_B-Hmgb2	F
GO_MF	GO:0035325	Toll-like receptor binding	0.000271759	S100a9/S100a8	2	Down	c4_B & T	F
GO_BP	GO:0120193	Tight junction organization	0.0274786	Actg1	1	Down	c2_B-Cd74	F
GO_BP	GO:0120192	Tight junction assembly	0.0274786	Actg1	1	Down	c2_B-Cd74	F
GO_CC	GO:0070160	Tight junction	0.029474	Actb	1	Down	c2_B-Cd74	F
KEGG	mmu04530	Tight junction	0.00179406	Actb/Actg1	2	Down	c2_B-Cd74	F
KEGG	mmu04530	Tight junction	0.0603844	Actb/Actg1	2	Down	c4_B & T	F
KEGG	mmu04919	Thyroid hormone signaling pathway	0.00164239	Actb/Actg1	2	Down	c2_B-Cd74	F
KEGG	mmu04919	Thyroid hormone signaling pathway	0.0382853	Actb/Actg1	2	Down	c4_B & T	F
GO_BP	GO:0045061	Thymic T cell selection	0.0244683	Ptprc	1	Up	c0_B-H2-K1	F
GO_BP	GO:0045061	Thymic T cell selection	0.0277036	Cd3d/Cd3g/Cd3e	3	Up	c4_B & T	F
GO_MF	GO:0070003	Threonine-type peptidase activity	0.0154939	Psma6/Psmb6/Psmb2	3	Up	c4_B & T	F
GO_MF	GO:0004298	Threonine-type endopeptidase activity	0.011596	Psma6/Psmb6/Psmb2	3	Up	c4_B & T	F
KEGG	mmu04714	Thermogenesis	0.0739912	Rps6/Gnas/Cox5b/Cox6b1/Cox8a	5	Down	c0_B-H2-K1	F
KEGG	mmu04714	Thermogenesis	0.00227008	Actb/Actg1	2	Down	c2_B-Cd74	F
KEGG	mmu04714	Thermogenesis	0.00839419	Cox5b/Actg1/Uqcr10/Cox6b1/Cox5a/Ndufa4	6	Up	c3_B-Activated	F
KEGG	mmu04714	Thermogenesis	3.0173e-06	Rps6/Cox8a/Cox7b/Rheb/Ndufb5/Uqcrb/Gnas/Atp5g1/Ndufa4/Atp5b/Cox6b1/Ndufa8/Ndufa1/Ndufa6/Ndufv3	15	Up	c4_B & T	F
KEGG	mmu04714	Thermogenesis	0.0809378	Actb/Actg1	2	Down	c4_B & T	F
GO_BP	GO:0035744	T-helper 1 cell cytokine production	0.0415163	Il1b	1	Up	c1_B-Hmgb2	F
KEGG	mmu04659	Th17 cell differentiation	0.0121095	H2-Ab1/H2-Eb1/H2-Aa	3	Down	c1_B-Hmgb2	F
KEGG	mmu04659	Th17 cell differentiation	0.000143175	H2-Aa/H2-Eb1/H2-Oa/H2-Ob/H2-Ab1/H2-DMa	6	Up	c2_B-Cd74	F
KEGG	mmu04659	Th17 cell differentiation	0.0770504	Lat/Cd3d/Cd3g/Cd3e/Lck	5	Up	c4_B & T	F
KEGG	mmu04658	Th1 and Th2 cell differentiation	0.00806684	H2-Ab1/H2-Eb1/H2-Aa	3	Down	c1_B-Hmgb2	F
KEGG	mmu04658	Th1 and Th2 cell differentiation	5.55296e-05	H2-Aa/H2-Eb1/H2-Oa/H2-Ob/H2-Ab1/H2-DMa	6	Up	c2_B-Cd74	F
KEGG	mmu04658	Th1 and Th2 cell differentiation	0.0442642	Lat/Cd3d/Cd3g/Cd3e/Lck	5	Up	c4_B & T	F
GO_BP	GO:0001659	Temperature homeostasis	0.0408032	Il1b/G0s2	2	Up	c1_B-Hmgb2	F
GO_MF	GO:0046977	TAP binding	0.0144732	H2-K1	1	Up	c0_B-H2-K1	F
GO_MF	GO:0046977	TAP binding	0.00220287	H2-Q4/Tap1	2	Down	c1_B-Hmgb2	F
GO_MF	GO:0046977	TAP binding	0.0261224	H2-K1	1	Down	c3_B-Activated	F
GO_MF	GO:0046977	TAP binding	0.0170567	H2-K1	1	Down	c4_B & T	F
GO_BP	GO:0045058	T cell selection	0.0279946	Ptprc	1	Up	c0_B-H2-K1	F
GO_BP	GO:0050852	T cell receptor signaling pathway	0.0404592	Ptprc	1	Up	c0_B-H2-K1	F
KEGG	mmu04660	T cell receptor signaling pathway	0.0819376	Ptprc	1	Up	c0_B-H2-K1	F
GO_BP	GO:0050852	T cell receptor signaling pathway	0.0097901	Rps3/Cd3e/Skap1/Lck/Ube2n/Thy1	6	Up	c4_B & T	F
KEGG	mmu04660	T cell receptor signaling pathway	0.00285033	Lat/Cd3d/Cd3g/Cd8b1/Cd3e/Lck/Grap2	7	Up	c4_B & T	F
GO_CC	GO:0042101	T cell receptor complex	3.22282e-05	Cd3d/Cd3g/Cd3e/Skap1	4	Up	c4_B & T	F
GO_MF	GO:0042608	T cell receptor binding	0.0144732	H2-K1	1	Up	c0_B-H2-K1	F
GO_MF	GO:0042608	T cell receptor binding	0.0261224	H2-K1	1	Down	c3_B-Activated	F
GO_MF	GO:0042608	T cell receptor binding	0.0209165	H2-K1	1	Down	c4_B & T	F
GO_BP	GO:0042098	T cell proliferation	0.00357424	Ccl5/H2-Ab1/H2-Aa/Rps3	4	Down	c1_B-Hmgb2	F
GO_BP	GO:0002456	T cell mediated immunity	0.00525326	H2-K1/Ptprc	2	Up	c0_B-H2-K1	F
GO_BP	GO:0001913	T cell mediated cytotoxicity	0.00419893	H2-K1/Ptprc	2	Up	c0_B-H2-K1	F
GO_BP	GO:0001913	T cell mediated cytotoxicity	0.0315319	B2m/H2-Q4	2	Down	c1_B-Hmgb2	F
GO_BP	GO:0033077	T cell differentiation in thymus	0.035485	Ptprc	1	Up	c0_B-H2-K1	F
GO_BP	GO:0033077	T cell differentiation in thymus	0.0469293	Cd74/B2m	2	Down	c1_B-Hmgb2	F
GO_BP	GO:0033077	T cell differentiation in thymus	0.00343047	Il7r/Cd3d/Cd3g/B2m/Rps6/Cd3e	6	Up	c4_B & T	F
GO_BP	GO:0030217	T cell differentiation	0.0449709	Cd74/B2m/H2-Aa	3	Down	c1_B-Hmgb2	F
GO_BP	GO:0030217	T cell differentiation	0.0287943	Cd74/H2-Aa/H2-Oa/B2m/H2-DMa	5	Up	c2_B-Cd74	F
GO_BP	GO:0030217	T cell differentiation	0.0449013	Psap	1	Down	c2_B-Cd74	F
GO_BP	GO:0030217	T cell differentiation	0.00185905	Il7r/Cd3d/Cd3g/Lef1/B2m/Rps6/Cd3e/Lck/Tcf7/Dusp10	10	Up	c4_B & T	F
KEGG	mmu05322	Systemic lupus erythematosus	0.0255041	H2-Ab1/H2-Eb1/H2-Aa	3	Down	c1_B-Hmgb2	F
KEGG	mmu05322	Systemic lupus erythematosus	0.000772122	H2-Aa/H2-Eb1/H2-Oa/H2-Ob/H2-Ab1/H2-DMa	6	Up	c2_B-Cd74	F
GO_BP	GO:0036465	Synaptic vesicle recycling	0.0014824	Actb/Actg1	2	Down	c2_B-Cd74	F
GO_BP	GO:0036465	Synaptic vesicle recycling	0.016231	Actb/Actg1	2	Down	c4_B & T	F
GO_BP	GO:0048488	Synaptic vesicle endocytosis	0.0014824	Actb/Actg1	2	Down	c2_B-Cd74	F
GO_BP	GO:0048488	Synaptic vesicle endocytosis	0.0150588	Actb/Actg1	2	Down	c4_B & T	F
GO_BP	GO:0099504	Synaptic vesicle cycle	0.0064017	Actb/Actg1	2	Down	c2_B-Cd74	F
GO_BP	GO:0099504	Synaptic vesicle cycle	0.0446655	Actb/Actg1	2	Down	c4_B & T	F
GO_BP	GO:0006801	Superoxide metabolic process	0.0310611	Prdx2/Gnai2/Cybb	3	Up	c3_B-Activated	F
GO_MF	GO:1901681	Sulfur compound binding	0.0336653	Thbs1/Gsr	2	Up	c1_B-Hmgb2	F
GO_BP	GO:0006929	Substrate-dependent cell migration	0.0252672	Ptprc	1	Up	c0_B-H2-K1	F
GO_MF	GO:0098918	Structural constituent of synapse	6.09002e-05	Actb/Actg1	2	Down	c2_B-Cd74	F
GO_MF	GO:0098918	Structural constituent of synapse	0.00077578	Actb/Actg1	2	Down	c4_B & T	F
GO_MF	GO:0003735	Structural constituent of ribosome	1.11276e-27	Rplp0/Rps2/Rpl10/Rps6/Rps16/Rpl13/Rps18/Rpl6/Rpl10a/Rpl32/Rps5/Rpl15/Rps11/Rps3/Rpl19/Rpl21/Rpl17/Rpl18/Rps19	19	Down	c0_B-H2-K1	F
GO_MF	GO:0003735	Structural constituent of ribosome	3.63526e-25	Rps19/Rpl21/Rpl35/Rps8/Rpl10a/Rpl19/Rpl18/Rpl32/Rpl17/Rps2/Rps18/Rps23/Rpl13/Rps5/Rps16/Rps3	16	Down	c1_B-Hmgb2	F
GO_MF	GO:0003735	Structural constituent of ribosome	5.90173e-35	Rpl13/Rpl6/Rpl17/Rpl21/Rpl35/Rps5/Rps23/Rpl32/Rps19/Rpl10a/Rps4x/Rps16/Rpl18/Rps11/Rpl10/Rpl19/Rps3/Rps18/Rpl15/Rps2/Rplp0/Rpl27a/Rpl4/Mrpl30	24	Up	c2_B-Cd74	F
GO_MF	GO:0003735	Structural constituent of ribosome	0.0433269	Rpl13a/Mrps21/Mrps14/Rps2	4	Up	c3_B-Activated	F
GO_MF	GO:0003735	Structural constituent of ribosome	4.21685e-49	Rps19/Rps3/Rps23/Rplp0/Rpl32/Rpl13/Rpl19/Rps16/Rps2/Rpl17/Rpl21/Rpl35/Rpl6/Rps18/Rpl18/Rpl10/Rps6/Mrpl18/Rpl4/Rps11/Rps4x/Rpl8/Rpl23a/Rpl15/Rpl14/Mrps34/Mrps24/Rps24/Rpl10a/Rps25/Rps15/Rpl26/Mrpl24/Rps5/Rpl22l1/Rps3a1/Rpl27a/Mrpl43/Rps10	39	Up	c4_B & T	F
GO_MF	GO:0099186	Structural constituent of postsynapse	5.32158e-05	Actb/Actg1	2	Down	c2_B-Cd74	F
GO_MF	GO:0099186	Structural constituent of postsynapse	0.000424806	Actb/Actg1	2	Down	c4_B & T	F
GO_MF	GO:0005200	Structural constituent of cytoskeleton	0.000187972	Actb/Actg1	2	Down	c2_B-Cd74	F
GO_MF	GO:0005200	Structural constituent of cytoskeleton	0.00222473	Actb/Actg1	2	Down	c4_B & T	F
GO_BP	GO:0051146	Striated muscle cell differentiation	0.0485543	Actg1	1	Down	c2_B-Cd74	F
GO_BP	GO:0055002	Striated muscle cell development	0.0380863	Actg1	1	Down	c2_B-Cd74	F
GO_BP	GO:0043149	Stress fiber assembly	0.0283814	Actg1	1	Down	c2_B-Cd74	F
GO_CC	GO:0001725	Stress fiber	0.0234917	Actb	1	Down	c2_B-Cd74	F
GO_MF	GO:0035258	Steroid hormone receptor binding	0.0428527	Ddx5	1	Down	c3_B-Activated	F
GO_BP	GO:0072089	Stem cell proliferation	0.0434109	Ptprc	1	Up	c0_B-H2-K1	F
GO_BP	GO:0048864	Stem cell development	0.0348836	Ptprc	1	Up	c0_B-H2-K1	F
KEGG	mmu05150	Staphylococcus aureus infection	0.0185244	H2-Ab1/H2-Eb1/H2-Aa	3	Down	c1_B-Hmgb2	F
KEGG	mmu05150	Staphylococcus aureus infection	0.000366256	H2-Aa/H2-Eb1/H2-Oa/H2-Ob/H2-Ab1/H2-DMa	6	Up	c2_B-Cd74	F
GO_BP	GO:0002040	Sprouting angiogenesis	0.025468	Klf2/Thbs1	2	Up	c1_B-Hmgb2	F
KEGG	mmu05017	Spinocerebellar ataxia	0.0312318	Psma1/Psmd8/Slc25a5/Prkcb	4	Up	c3_B-Activated	F
KEGG	mmu04071	Sphingolipid signaling pathway	0.0852359	Gnai2/Rac2/Prkcb	3	Up	c3_B-Activated	F
KEGG	mmu00600	Sphingolipid metabolism	0.0172673	Psap	1	Down	c2_B-Cd74	F
GO_BP	GO:0006665	Sphingolipid metabolic process	0.030432	Psap	1	Down	c2_B-Cd74	F
GO_BP	GO:0030149	Sphingolipid catabolic process	0.0195626	Psap	1	Down	c2_B-Cd74	F
GO_MF	GO:0046625	Sphingolipid binding	0.00951751	Psap	1	Down	c2_B-Cd74	F
GO_MF	GO:0046625	Sphingolipid binding	0.0284056	Psap	1	Down	c4_B & T	F
GO_MF	GO:0030507	Spectrin binding	0.016722	Ptprc	1	Up	c0_B-H2-K1	F
GO_BP	GO:0002204	Somatic recombination of immunoglobulin genes involved in immune response	0.0279946	Ptprc	1	Up	c0_B-H2-K1	F
GO_BP	GO:0016447	Somatic recombination of immunoglobulin gene segments	0.0292618	Ptprc	1	Up	c0_B-H2-K1	F
GO_BP	GO:0002208	Somatic diversification of immunoglobulins involved in immune response	0.0279946	Ptprc	1	Up	c0_B-H2-K1	F
GO_BP	GO:0016445	Somatic diversification of immunoglobulins	0.029977	Ptprc	1	Up	c0_B-H2-K1	F
GO_BP	GO:0002562	Somatic diversification of immune receptors via germline recombination within a single locus	0.0300523	Ptprc	1	Up	c0_B-H2-K1	F
GO_BP	GO:0002200	Somatic diversification of immune receptors	0.0320285	Ptprc	1	Up	c0_B-H2-K1	F
GO_BP	GO:0002200	Somatic diversification of immune receptors	0.0460146	Ptprc	1	Up	c0_B-H2-K1	F
GO_BP	GO:0016444	Somatic cell DNA recombination	0.0300523	Ptprc	1	Up	c0_B-H2-K1	F
GO_CC	GO:0005790	Smooth endoplasmic reticulum	0.0184398	Rpl10/Gabarap	2	Up	c2_B-Cd74	F
GO_CC	GO:0005790	Smooth endoplasmic reticulum	0.0117983	Ppib/Rpl10/Sri	3	Up	c4_B & T	F
GO_CC	GO:0015935	Small ribosomal subunit	8.79268e-13	Rps2/Rps6/Rps16/Rps18/Uba52/Rps5/Rps11/Rps3/Rps19	9	Down	c0_B-H2-K1	F
GO_CC	GO:0015935	Small ribosomal subunit	1.43738e-14	Rps19/Uba52/Rps8/Rps2/Rps18/Rps23/Rps5/Rps16/Rps3	9	Down	c1_B-Hmgb2	F
GO_CC	GO:0015935	Small ribosomal subunit	1.28568e-13	Uba52/Rps5/Rps23/Rps19/Rps4x/Rps16/Rps11/Rps3/Rps18/Rps2	10	Up	c2_B-Cd74	F
GO_CC	GO:0015935	Small ribosomal subunit	0.019753	Mrps21/Mrps14/Rps2	3	Up	c3_B-Activated	F
GO_CC	GO:0015935	Small ribosomal subunit	1.19321e-21	Rps19/Rps3/Rps23/Uba52/Rps16/Rps2/Rps18/Rps6/Rps11/Rps4x/Mrps34/Mrps24/Rps24/Rps25/Rps15/Rps5/Rps3a1/Rps10	18	Up	c4_B & T	F
GO_MF	GO:0046332	SMAD binding	0.0428527	Ddx5	1	Down	c3_B-Activated	F
GO_MF	GO:0046332	SMAD binding	0.00322052	Ddx5/Fos	2	Down	c4_B & T	F
GO_BP	GO:0043588	Skin development	0.0445208	Psap	1	Down	c2_B-Cd74	F
GO_BP	GO:0007519	Skeletal muscle tissue development	0.0412076	Ddx5/Fos	2	Down	c4_B & T	F
GO_BP	GO:0060538	Skeletal muscle organ development	0.042969	Ddx5/Fos	2	Down	c4_B & T	F
GO_BP	GO:0035914	Skeletal muscle cell differentiation	0.0166301	Ddx5/Fos	2	Down	c4_B & T	F
GO_MF	GO:0003697	Single-stranded DNA binding	0.0299098	Sub1/Ssbp3/Jchain/Ybx1	4	Up	c3_B-Activated	F
KEGG	mmu04726	Serotonergic synapse	0.0947991	Gng10/Gnai2/Prkcb	3	Up	c3_B-Activated	F
GO_MF	GO:0008236	Serine-type peptidase activity	0.0487637	Gzma	1	Up	c0_B-H2-K1	F
GO_MF	GO:0004867	Serine-type endopeptidase inhibitor activity	0.0147176	Wfdc17/Wfdc21	2	Up	c1_B-Hmgb2	F
GO_MF	GO:0004252	Serine-type endopeptidase activity	0.0487637	Gzma	1	Up	c0_B-H2-K1	F
GO_MF	GO:0017171	Serine hydrolase activity	0.0487637	Gzma	1	Up	c0_B-H2-K1	F
GO_BP	GO:0030730	Sequestering of triglyceride	0.0470694	Il1b	1	Up	c1_B-Hmgb2	F
GO_BP	GO:0051238	Sequestering of metal ion	0.0472668	Fth1/Ftl1	2	Down	c0_B-H2-K1	F
GO_BP	GO:0051238	Sequestering of metal ion	0.0341306	Ftl1/Fth1	2	Up	c2_B-Cd74	F
GO_BP	GO:0097577	Sequestering of iron ion	0.0288033	Fth1/Ftl1	2	Down	c0_B-H2-K1	F
GO_BP	GO:0097577	Sequestering of iron ion	0.0193992	Ftl1/Fth1	2	Up	c2_B-Cd74	F
GO_BP	GO:0051208	Sequestering of calcium ion	0.0386062	Ptprc	1	Up	c0_B-H2-K1	F
GO_BP	GO:0042989	Sequestering of actin monomers	0.0196289	Tmsb4x/Tmsb10	2	Up	c3_B-Activated	F
GO_BP	GO:0007605	Sensory perception of sound	0.0445208	Psap	1	Down	c2_B-Cd74	F
GO_BP	GO:0050954	Sensory perception of mechanical stimulus	0.0473175	Psap	1	Down	c2_B-Cd74	F
GO_CC	GO:0005767	Secondary lysosome	0.00355102	Fth1/Ftl1	2	Down	c0_B-H2-K1	F
GO_CC	GO:0005767	Secondary lysosome	8.30488e-05	Ftl1/Fth1/Map1lc3b	3	Up	c2_B-Cd74	F
GO_CC	GO:0005767	Secondary lysosome	0.028908	Ftl1/Fth1	2	Up	c4_B & T	F
GO_CC	GO:0098685	Schaffer collateral - CA1 synapse	0.000908587	Actb/Actg1	2	Down	c2_B-Cd74	F
GO_CC	GO:0098685	Schaffer collateral - CA1 synapse	0.0245054	Actb/Actg1	2	Down	c4_B & T	F
GO_BP	GO:0045214	Sarcomere organization	0.0234196	Actg1	1	Down	c2_B-Cd74	F
GO_CC	GO:0030017	Sarcomere	0.0389902	Rpl6/Rpl15/Rpl17	3	Down	c0_B-H2-K1	F
GO_CC	GO:0030017	Sarcomere	0.00799712	Rpl6/Rpl17/Rpl15/Rpl4	4	Up	c2_B-Cd74	F
GO_CC	GO:0030017	Sarcomere	0.00210518	Rpl17/Rpl6/Sri/Rpl4/Rpl15/Psma6/Myl12a	7	Up	c4_B & T	F
KEGG	mmu05132	Salmonella infection	0.00261495	Actb/Actg1	2	Down	c2_B-Cd74	F
KEGG	mmu05132	Salmonella infection	0.0111042	S100a10/Pycard/Txn1/Gapdh/Actg1/Ahnak	6	Up	c3_B-Activated	F
KEGG	mmu05132	Salmonella infection	0.0210503	Actb/Actg1/Fos	3	Down	c4_B & T	F
GO_MF	GO:0044548	S100 protein binding	0.0308738	S100a6	1	Up	c1_B-Hmgb2	F
GO_MF	GO:0070412	R-SMAD binding	0.0261224	Ddx5	1	Down	c3_B-Activated	F
GO_MF	GO:0070412	R-SMAD binding	0.000547876	Ddx5/Fos	2	Down	c4_B & T	F
GO_BP	GO:0006364	RRNA processing	0.0474866	Rps6/Rps16/Rpl10a/Rps19	4	Down	c0_B-H2-K1	F
GO_BP	GO:0006364	RRNA processing	0.000385753	Rps19/Rpl35/Rps8/Rpl10a/Rps16	5	Down	c1_B-Hmgb2	F
GO_BP	GO:0006364	RRNA processing	1.91007e-05	Rps19/Rps16/Rpl35/Rps6/Rpl14/Rps24/Nop10/Rpl10a/Rps15/Rpl26/Npm3	11	Up	c4_B & T	F
GO_BP	GO:0016072	RRNA metabolic process	0.000448186	Rps19/Rpl35/Rps8/Rpl10a/Rps16	5	Down	c1_B-Hmgb2	F
GO_BP	GO:0016072	RRNA metabolic process	2.67925e-05	Rps19/Rps16/Rpl35/Rps6/Rpl14/Rps24/Nop10/Rpl10a/Rps15/Rpl26/Npm3	11	Up	c4_B & T	F
GO_MF	GO:0019843	RRNA binding	1.05467e-10	Rplp0/Rps18/Rpl6/Rps5/Rps11/Rps3/Rpl19/Rpl17	8	Down	c0_B-H2-K1	F
GO_MF	GO:0019843	RRNA binding	2.07927e-06	Rpl19/Rpl17/Rps18/Rps5/Rps3	5	Down	c1_B-Hmgb2	F
GO_MF	GO:0019843	RRNA binding	1.81518e-13	Rpl6/Rpl17/Rps5/Rps4x/Rps11/Rpl19/Rps3/Rps18/Rplp0/Rpl4	10	Up	c2_B-Cd74	F
GO_MF	GO:0019843	RRNA binding	1.60912e-13	Rps3/Rplp0/Rpl19/Rpl17/Rpl6/Rps18/Mrpl18/Rpl4/Rps11/Rps4x/Rpl8/Rpl23a/Rps5	13	Up	c4_B & T	F
GO_MF	GO:0061629	RNA polymerase II-specific DNA-binding transcription factor binding	0.0483084	Actb	1	Down	c2_B-Cd74	F
GO_MF	GO:0061629	RNA polymerase II-specific DNA-binding transcription factor binding	0.00183704	Actb/Ddx5/Fos	3	Down	c4_B & T	F
GO_CC	GO:0090575	RNA polymerase II transcription regulator complex	0.0480781	Junb	1	Down	c3_B-Activated	F
GO_MF	GO:0000979	RNA polymerase II core promoter sequence-specific DNA binding	0.026011	Fos	1	Down	c4_B & T	F
GO_MF	GO:0001102	RNA polymerase II activating transcription factor binding	0.0406862	Fos	1	Down	c4_B & T	F
GO_MF	GO:0003724	RNA helicase activity	0.0261224	Ddx5	1	Down	c3_B-Activated	F
GO_MF	GO:0003724	RNA helicase activity	0.032157	Ddx5	1	Down	c4_B & T	F
GO_BP	GO:0042254	Ribosome biogenesis	2.53237e-06	Rplp0/Rps2/Rpl10/Rps6/Rps16/Rpl6/Rpl10a/Rps5/Rps19	9	Down	c0_B-H2-K1	F
GO_BP	GO:0042254	Ribosome biogenesis	9.7803e-06	Rps19/Rpl35/Rps8/Rpl10a/Rps2/Rps5/Rps16	7	Down	c1_B-Hmgb2	F
GO_BP	GO:0042254	Ribosome biogenesis	9.29886e-06	Rpl6/Rpl35/Rps5/Rps19/Rpl10a/Rps16/Rpl10/Rps2/Rplp0	9	Up	c2_B-Cd74	F
GO_BP	GO:0042254	Ribosome biogenesis	5.23023e-11	Rps19/Rplp0/Rps16/Rps2/Rpl35/Rpl6/Rpl10/Rps6/Rpl23a/Rpl14/Rps24/Nop10/Rpl10a/Rps25/Rps15/Rpl26/Rps5/Npm3/Rps10	19	Up	c4_B & T	F
GO_BP	GO:0042255	Ribosome assembly	2.39984e-06	Rplp0/Rps2/Rpl10/Rpl6/Rps5/Rps19	6	Down	c0_B-H2-K1	F
GO_BP	GO:0042255	Ribosome assembly	0.00205795	Rps19/Rps2/Rps5	3	Down	c1_B-Hmgb2	F
GO_BP	GO:0042255	Ribosome assembly	2.6823e-06	Rpl6/Rps5/Rps19/Rpl10/Rps2/Rplp0	6	Up	c2_B-Cd74	F
GO_BP	GO:0042255	Ribosome assembly	6.67675e-09	Rps19/Rplp0/Rps2/Rpl6/Rpl10/Rpl23a/Rps25/Rps15/Rps5/Rps10	10	Up	c4_B & T	F
GO_CC	GO:0005840	Ribosome	2.61843e-26	Rplp0/Rps2/Rpl10/Rps6/Rps16/Rpl13/Rps18/Uba52/Rpl6/Rpl10a/Rpl32/Rps5/Rpl15/Rps11/Rps3/Rpl19/Rpl21/Rpl17/Rpl18/Rps19	20	Down	c0_B-H2-K1	F
KEGG	mmu03010	Ribosome	6.4657e-24	Rplp0/Rps2/Rpl10/Rps6/Rps16/Rpl13/Rps18/Uba52/Rpl6/Rpl10a/Rpl32/Rps5/Rpl15/Rps11/Rps3/Rpl19/Rpl21/Rpl17/Rpl31-ps12/Rpl18/Rps19	21	Down	c0_B-H2-K1	F
GO_CC	GO:0005840	Ribosome	1.48075e-24	Rps19/Rpl21/Uba52/Rpl35/Rps8/Rpl10a/Rpl19/Rpl18/Rpl32/Rpl17/Rps2/Rps18/Rps23/Rpl13/Rps5/Rps16/Rps3	17	Down	c1_B-Hmgb2	F
KEGG	mmu03010	Ribosome	4.95994e-24	Rps19/Rpl34-ps1/Rpl21/Rpl31-ps12/Uba52/Rpl35/Rps8/Rpl10a/Rpl19/Rpl18/Rpl32/Rpl17/Rps2/Rps18/Rps23/Rpl13/Rps5/Rps16/Rps3	19	Down	c1_B-Hmgb2	F
GO_CC	GO:0005840	Ribosome	1.10558e-34	Uba52/Rpl13/Rpl6/Rpl17/Rpl21/Rpl35/Rps5/Rps23/Rpl32/Rps19/Rpl10a/Rps4x/Rps16/Rpl18/Rps11/Rpl10/Rpl19/Rps3/Rps18/Rpl15/Rps2/Rplp0/Rpl27a/Rpl4/Eif3h/Mrpl30	26	Up	c2_B-Cd74	F
KEGG	mmu03010	Ribosome	1.25238e-32	Rps27rt/Uba52/Rpl13/Rpl6/Rpl17/Rpl21/Rpl35/Rps5/Rpl34-ps1/Rps23/Rpl31-ps12/Rpl32/Rps19/Rpl10a/Rps4x/Rps16/Rpl18/Rps11/Rpl10/Rpl19/Rps3/Rps18/Rpl15/Rps2/Rplp0/Rpl27a/Rpl4/Mrpl30	28	Up	c2_B-Cd74	F
GO_CC	GO:0005840	Ribosome	0.00299325	Mrps33/Rpl13a/Mrps21/Mrps14/Rps2/Rbm3	6	Up	c3_B-Activated	F
KEGG	mmu03010	Ribosome	0.0530683	Rpl13a/Mrps21/Mrps14/Rps2	4	Up	c3_B-Activated	F
GO_CC	GO:0005840	Ribosome	2.49669e-46	Rps19/Rps3/Rps23/Rplp0/Uba52/Rpl32/Rpl13/Rpl19/Rps16/Rps2/Rpl17/Rpl21/Rpl35/Rpl6/Rps18/Rpl18/Rpl10/Rps6/Mrpl18/Rpl4/Rps11/Rps4x/Rpl8/Rpl23a/Rpl15/Rpl14/Mrps34/Mrps24/Rps24/Rpl10a/Rps25/Rps15/Rpl26/Mrpl24/Rps5/Rpl22l1/Rps3a1/Eif3h/Rpl27a/Chchd1/Mrpl43/Rps10	42	Up	c4_B & T	F
KEGG	mmu03010	Ribosome	4.51945e-39	Rps19/Rps3/Rps23/Rplp0/Uba52/Rpl32/Rpl13/Rpl19/Rps27rt/Rps16/Rps2/Rpl17/Rpl34-ps1/Rpl21/Rpl35/Rpl6/Rps18/Rpl18/Rpl31-ps12/Rpl10/Rps6/Mrpl18/Rpl4/Rps11/Rps4x/Rpl8/Rpl23a/Rpl15/Rpl14/Rps24/Rpl10a/Rps25/Rps15/Rpl26/Mrpl24/Rps5/Rpl22l1/Rps3a1/Rpl27a/Rps10	40	Up	c4_B & T	F
GO_CC	GO:0044391	Ribosomal subunit	1.23854e-27	Rplp0/Rps2/Rpl10/Rps6/Rps16/Rpl13/Rps18/Uba52/Rpl6/Rpl10a/Rpl32/Rps5/Rpl15/Rps11/Rps3/Rpl19/Rpl21/Rpl17/Rpl18/Rps19	20	Down	c0_B-H2-K1	F
GO_CC	GO:0044391	Ribosomal subunit	1.18867e-25	Rps19/Rpl21/Uba52/Rpl35/Rps8/Rpl10a/Rpl19/Rpl18/Rpl32/Rpl17/Rps2/Rps18/Rps23/Rpl13/Rps5/Rps16/Rps3	17	Down	c1_B-Hmgb2	F
GO_CC	GO:0044391	Ribosomal subunit	1.10558e-34	Uba52/Rpl13/Rpl6/Rpl17/Rpl21/Rpl35/Rps5/Rps23/Rpl32/Rps19/Rpl10a/Rps4x/Rps16/Rpl18/Rps11/Rpl10/Rpl19/Rps3/Rps18/Rpl15/Rps2/Rplp0/Rpl27a/Rpl4/Mrpl30	25	Up	c2_B-Cd74	F
GO_CC	GO:0044391	Ribosomal subunit	0.00566877	Rpl13a/Mrps21/Mrps14/Rps2/Rbm3	5	Up	c3_B-Activated	F
GO_CC	GO:0044391	Ribosomal subunit	6.01406e-45	Rps19/Rps3/Rps23/Rplp0/Uba52/Rpl32/Rpl13/Rpl19/Rps16/Rps2/Rpl17/Rpl21/Rpl35/Rpl6/Rps18/Rpl18/Rpl10/Rps6/Mrpl18/Rpl4/Rps11/Rps4x/Rpl8/Rpl23a/Rpl15/Rpl14/Mrps34/Mrps24/Rps24/Rpl10a/Rps25/Rps15/Rpl26/Mrpl24/Rps5/Rps3a1/Rpl27a/Mrpl43/Rps10	39	Up	c4_B & T	F
GO_BP	GO:0042274	Ribosomal small subunit biogenesis	8.92508e-05	Rps2/Rps6/Rps16/Rps5/Rps19	5	Down	c0_B-H2-K1	F
GO_BP	GO:0042274	Ribosomal small subunit biogenesis	4.22758e-06	Rps19/Rps8/Rps2/Rps5/Rps16	5	Down	c1_B-Hmgb2	F
GO_BP	GO:0042274	Ribosomal small subunit biogenesis	0.00276134	Rps5/Rps19/Rps16/Rps2	4	Up	c2_B-Cd74	F
GO_BP	GO:0042274	Ribosomal small subunit biogenesis	3.98336e-07	Rps19/Rps16/Rps2/Rps6/Rps24/Rps25/Rps15/Rps5/Rps10	9	Up	c4_B & T	F
GO_BP	GO:0000028	Ribosomal small subunit assembly	0.00160342	Rps2/Rps5/Rps19	3	Down	c0_B-H2-K1	F
GO_BP	GO:0000028	Ribosomal small subunit assembly	0.000197522	Rps19/Rps2/Rps5	3	Down	c1_B-Hmgb2	F
GO_BP	GO:0000028	Ribosomal small subunit assembly	0.00157113	Rps5/Rps19/Rps2	3	Up	c2_B-Cd74	F
GO_BP	GO:0000028	Ribosomal small subunit assembly	1.11648e-06	Rps19/Rps2/Rps25/Rps15/Rps5/Rps10	6	Up	c4_B & T	F
GO_BP	GO:0042273	Ribosomal large subunit biogenesis	0.00210691	Rplp0/Rpl10/Rpl6/Rpl10a	4	Down	c0_B-H2-K1	F
GO_BP	GO:0042273	Ribosomal large subunit biogenesis	0.0344109	Rpl35/Rpl10a	2	Down	c1_B-Hmgb2	F
GO_BP	GO:0042273	Ribosomal large subunit biogenesis	0.000132447	Rpl6/Rpl35/Rpl10a/Rpl10/Rplp0	5	Up	c2_B-Cd74	F
GO_BP	GO:0042273	Ribosomal large subunit biogenesis	5.71403e-06	Rplp0/Rpl35/Rpl6/Rpl10/Rpl23a/Rpl14/Rpl10a/Rpl26	8	Up	c4_B & T	F
GO_BP	GO:0000027	Ribosomal large subunit assembly	0.00386732	Rplp0/Rpl10/Rpl6	3	Down	c0_B-H2-K1	F
GO_BP	GO:0000027	Ribosomal large subunit assembly	0.00419109	Rpl6/Rpl10/Rplp0	3	Up	c2_B-Cd74	F
GO_BP	GO:0000027	Ribosomal large subunit assembly	0.00392003	Rplp0/Rpl6/Rpl10/Rpl23a	4	Up	c4_B & T	F
GO_BP	GO:0019693	Ribose phosphate metabolic process	0.0102636	Cbfa2t3/Pgk1/Zbtb20/Gapdh/Cox5b/Hint1/Nme2	7	Up	c3_B-Activated	F
GO_BP	GO:0009259	Ribonucleotide metabolic process	0.00971516	Cbfa2t3/Pgk1/Zbtb20/Gapdh/Cox5b/Hint1/Nme2	7	Up	c3_B-Activated	F
GO_BP	GO:0009185	Ribonucleoside diphosphate metabolic process	0.0156795	Cbfa2t3/Pgk1/Zbtb20/Gapdh	4	Up	c3_B-Activated	F
GO_CC	GO:0035770	Ribonucleoprotein granule	0.0380034	Actb	1	Down	c2_B-Cd74	F
GO_BP	GO:0071826	Ribonucleoprotein complex subunit organization	0.000268232	Rplp0/Rps2/Rpl10/Rpl6/Rps5/Rps19	6	Down	c0_B-H2-K1	F
GO_BP	GO:0071826	Ribonucleoprotein complex subunit organization	0.0195422	Rps19/Rps2/Rps5	3	Down	c1_B-Hmgb2	F
GO_BP	GO:0071826	Ribonucleoprotein complex subunit organization	0.000589221	Rpl6/Rps5/Rps19/Rpl10/Rps2/Rplp0	6	Up	c2_B-Cd74	F
GO_BP	GO:0071826	Ribonucleoprotein complex subunit organization	5.64283e-06	Rps19/Rplp0/Rps2/Rpl6/Rpl10/Rpl23a/Rps25/Rps15/Gemin7/Rps5/Rps10	11	Up	c4_B & T	F
GO_BP	GO:0022613	Ribonucleoprotein complex biogenesis	3.06622e-05	Rplp0/Rps2/Rpl10/Rps6/Rps16/Rpl6/Rpl10a/Rps5/Rps19	9	Down	c0_B-H2-K1	F
GO_BP	GO:0022613	Ribonucleoprotein complex biogenesis	7.83767e-05	Rps19/Rpl35/Rps8/Rpl10a/Rps2/Rps5/Rps16	7	Down	c1_B-Hmgb2	F
GO_BP	GO:0022613	Ribonucleoprotein complex biogenesis	0.000116655	Rpl6/Rpl35/Rps5/Rps19/Rpl10a/Rps16/Rpl10/Rps2/Rplp0	9	Up	c2_B-Cd74	F
GO_BP	GO:0022613	Ribonucleoprotein complex biogenesis	1.14823e-09	Rps19/Rplp0/Rps16/Rps2/Rpl35/Rpl6/Rpl10/Rps6/Rpl23a/Rpl14/Rps24/Nop10/Rpl10a/Rps25/Rps15/Rpl26/Gemin7/Rps5/Npm3/Rps10	20	Up	c4_B & T	F
GO_BP	GO:0022618	Ribonucleoprotein complex assembly	0.000248013	Rplp0/Rps2/Rpl10/Rpl6/Rps5/Rps19	6	Down	c0_B-H2-K1	F
GO_BP	GO:0022618	Ribonucleoprotein complex assembly	0.0176779	Rps19/Rps2/Rps5	3	Down	c1_B-Hmgb2	F
GO_BP	GO:0022618	Ribonucleoprotein complex assembly	0.000502385	Rpl6/Rps5/Rps19/Rpl10/Rps2/Rplp0	6	Up	c2_B-Cd74	F
GO_BP	GO:0022618	Ribonucleoprotein complex assembly	4.26144e-06	Rps19/Rplp0/Rps2/Rpl6/Rpl10/Rpl23a/Rps25/Rps15/Gemin7/Rps5/Rps10	11	Up	c4_B & T	F
KEGG	mmu05323	Rheumatoid arthritis	0.000902406	Ccl5/H2-Ab1/H2-Eb1/H2-Aa	4	Down	c1_B-Hmgb2	F
KEGG	mmu05323	Rheumatoid arthritis	5.55296e-05	H2-Aa/H2-Eb1/H2-Oa/H2-Ob/H2-Ab1/H2-DMa	6	Up	c2_B-Cd74	F
KEGG	mmu04723	Retrograde endocannabinoid signaling	0.0346102	Gng10/Gnai2/Prkcb/Ndufa4	4	Up	c3_B-Activated	F
KEGG	mmu04723	Retrograde endocannabinoid signaling	0.0770504	Ndufb5/Ndufa4/Ndufa8/Ndufa1/Ndufa6/Ndufv3	6	Up	c4_B & T	F
GO_BP	GO:0001878	Response to yeast	0.0442211	Camp	1	Up	c1_B-Hmgb2	F
GO_BP	GO:0000302	Response to reactive oxygen species	0.0389882	Psap	1	Down	c2_B-Cd74	F
GO_BP	GO:0000302	Response to reactive oxygen species	0.0428916	Psap/Fos	2	Down	c4_B & T	F
GO_BP	GO:1901652	Response to peptide	0.0376737	Vim/Mzb1/Gnai2/Itga4/Ybx1/Prkcb	6	Up	c3_B-Activated	F
GO_BP	GO:0070482	Response to oxygen levels	0.0156795	Cbfa2t3/Pgk1/Pml/Cd24a/Prkcb/Cybb	6	Up	c3_B-Activated	F
GO_BP	GO:0006979	Response to oxidative stress	0.0166301	Psap/Mcl1/Fos	3	Down	c4_B & T	F
GO_BP	GO:0071731	Response to nitric oxide	0.0461412	Thbs1	1	Up	c1_B-Hmgb2	F
GO_BP	GO:0002237	Response to molecule of bacterial origin	0.000159674	S100a9/S100a8/Hmgb2/Wfdc21/Il1b	5	Up	c1_B-Hmgb2	F
GO_BP	GO:0002237	Response to molecule of bacterial origin	0.0335406	Vim/Pycard/Prdx2/Rpl13a/Cd24a/Mtdh	6	Up	c3_B-Activated	F
GO_BP	GO:0032026	Response to magnesium ion	0.0453016	Thbs1	1	Up	c1_B-Hmgb2	F
GO_BP	GO:0032496	Response to lipopolysaccharide	0.000146068	S100a9/S100a8/Hmgb2/Wfdc21/Il1b	5	Up	c1_B-Hmgb2	F
GO_BP	GO:0010212	Response to ionizing radiation	0.0399787	Ptprc	1	Up	c0_B-H2-K1	F
GO_BP	GO:0098760	Response to interleukin-7	0.0291074	Lsp1/Ybx1	2	Up	c3_B-Activated	F
GO_BP	GO:0034341	Response to interferon-gamma	0.0313594	Actg1	1	Down	c2_B-Cd74	F
GO_BP	GO:0001666	Response to hypoxia	0.00971516	Cbfa2t3/Pgk1/Pml/Cd24a/Prkcb/Cybb	6	Up	c3_B-Activated	F
GO_BP	GO:0042542	Response to hydrogen peroxide	0.0283814	Psap	1	Down	c2_B-Cd74	F
GO_BP	GO:0010332	Response to gamma radiation	0.0279946	Ptprc	1	Up	c0_B-H2-K1	F
GO_BP	GO:0051602	Response to electrical stimulus	0.01749	Actb	1	Down	c2_B-Cd74	F
GO_BP	GO:0036293	Response to decreased oxygen levels	0.00971516	Cbfa2t3/Pgk1/Pml/Cd24a/Prkcb/Cybb	6	Up	c3_B-Activated	F
GO_BP	GO:0009743	Response to carbohydrate	0.0442211	Thbs1/Il1b	2	Up	c1_B-Hmgb2	F
GO_BP	GO:0051592	Response to calcium ion	0.0265636	Thbs1/Alox5ap	2	Up	c1_B-Hmgb2	F
GO_BP	GO:0022904	Respiratory electron transport chain	0.0409876	Cox5b/Uqcr10/Cox5a	3	Up	c3_B-Activated	F
GO_BP	GO:0022904	Respiratory electron transport chain	0.00932101	Dnajc15/Uqcrb/Park7/Ndufa8/Ndufv3	5	Up	c4_B & T	F
GO_CC	GO:0045277	Respiratory chain complex IV	0.00528222	Cox6b1/Cox8a	2	Down	c0_B-H2-K1	F
GO_CC	GO:0045277	Respiratory chain complex IV	0.0012011	Cox6b1/Cox5a/Ndufa4	3	Up	c3_B-Activated	F
GO_CC	GO:0045277	Respiratory chain complex IV	0.000106117	Cox8a/Cox7b/Ndufa4/Cox6b1	4	Up	c4_B & T	F
GO_CC	GO:0045271	Respiratory chain complex I	1.58716e-05	Ndufb5/Ndufa4/Ndufa8/Ndufa1/Ndufa6/Ndufv3	6	Up	c4_B & T	F
GO_CC	GO:0098803	Respiratory chain complex	0.00334636	Uqcr10/Cox6b1/Cox5a/Ndufa4	4	Up	c3_B-Activated	F
GO_CC	GO:0098803	Respiratory chain complex	4.67303e-09	Cox8a/Cox7b/Ndufb5/Uqcrb/Ndufa4/Cox6b1/Ndufa8/Ndufa1/Ndufa6/Ndufv3	10	Up	c4_B & T	F
GO_BP	GO:0045730	Respiratory burst	3.98036e-05	Prdx2/Cd24a/Jchain/Rac2/Cybb	5	Up	c3_B-Activated	F
GO_CC	GO:0070469	Respirasome	0.00376022	Uqcr10/Cox6b1/Cox5a/Ndufa4	4	Up	c3_B-Activated	F
GO_CC	GO:0070469	Respirasome	1.21353e-08	Cox8a/Cox7b/Ndufb5/Uqcrb/Ndufa4/Cox6b1/Ndufa8/Ndufa1/Ndufa6/Ndufv3	10	Up	c4_B & T	F
GO_BP	GO:0003014	Renal system process	0.0283814	Psap	1	Down	c2_B-Cd74	F
GO_BP	GO:0072001	Renal system development	0.0497563	Psap	1	Down	c2_B-Cd74	F
GO_BP	GO:0051209	Release of sequestered calcium ion into cytosol	0.0385795	Ptprc	1	Up	c0_B-H2-K1	F
GO_BP	GO:0061041	Regulation of wound healing	0.0313362	S100a9/Thbs1	2	Up	c1_B-Hmgb2	F
GO_BP	GO:0061041	Regulation of wound healing	0.0324082	Actg1	1	Down	c2_B-Cd74	F
GO_BP	GO:0061041	Regulation of wound healing	0.0270367	Actg1/S100a9	2	Down	c4_B & T	F
GO_BP	GO:0030656	Regulation of vitamin metabolic process	0.0458713	Il1b	1	Up	c1_B-Hmgb2	F
GO_BP	GO:0050792	Regulation of viral process	0.0041672	Apoe/Lef1/Ppib/Ppia/Ccl5/Apobec3/Lgals1/Snx3	8	Up	c4_B & T	F
GO_BP	GO:1903900	Regulation of viral life cycle	0.020935	Ppib/Ppia/Ccl5/Apobec3/Lgals1/Snx3	6	Up	c4_B & T	F
GO_BP	GO:1901342	Regulation of vasculature development	0.000146068	Ngp/Camp/Klf2/Thbs1/Il1b	5	Up	c1_B-Hmgb2	F
GO_BP	GO:1901342	Regulation of vasculature development	0.0246701	Tcf4/Pgk1/Pml/Mtdh/Prkcb/Cybb	6	Up	c3_B-Activated	F
GO_BP	GO:2001279	Regulation of unsaturated fatty acid biosynthetic process	0.0453016	Il1b	1	Up	c1_B-Hmgb2	F
GO_BP	GO:1903555	Regulation of tumor necrosis factor superfamily cytokine production	0.0397385	Ptprc	1	Up	c0_B-H2-K1	F
GO_BP	GO:0032680	Regulation of tumor necrosis factor production	0.0393509	Ptprc	1	Up	c0_B-H2-K1	F
GO_BP	GO:0032409	Regulation of transporter activity	0.0448707	Actb	1	Down	c2_B-Cd74	F
GO_BP	GO:0022898	Regulation of transmembrane transporter activity	0.0445208	Actb	1	Down	c2_B-Cd74	F
GO_BP	GO:0006417	Regulation of translation	0.0472668	Rpl10/Ppp1ca/Vim/Rps3/Gapdh	5	Down	c0_B-H2-K1	F
GO_BP	GO:0042129	Regulation of T cell proliferation	0.048239	Ptprc	1	Up	c0_B-H2-K1	F
GO_BP	GO:0042129	Regulation of T cell proliferation	0.00205795	Ccl5/H2-Ab1/H2-Aa/Rps3	4	Down	c1_B-Hmgb2	F
GO_BP	GO:0002709	Regulation of T cell mediated immunity	0.00424514	H2-K1/Ptprc	2	Up	c0_B-H2-K1	F
GO_BP	GO:0002709	Regulation of T cell mediated immunity	0.0491812	B2m/H2-Q4	2	Down	c1_B-Hmgb2	F
GO_BP	GO:0001914	Regulation of T cell mediated cytotoxicity	0.00419893	H2-K1/Ptprc	2	Up	c0_B-H2-K1	F
GO_BP	GO:0001914	Regulation of T cell mediated cytotoxicity	0.0238166	B2m/H2-Q4	2	Down	c1_B-Hmgb2	F
GO_BP	GO:0045580	Regulation of T cell differentiation	0.0461965	Ptprc	1	Up	c0_B-H2-K1	F
GO_BP	GO:0045580	Regulation of T cell differentiation	0.0282594	Cd74/H2-Aa/H2-Oa/H2-DMa	4	Up	c2_B-Cd74	F
GO_BP	GO:0050863	Regulation of T cell activation	0.00161364	Cd74/Ccl5/H2-Ab1/H2-Aa/Rps3	5	Down	c1_B-Hmgb2	F
GO_BP	GO:0050863	Regulation of T cell activation	0.0103615	Cd74/H2-Aa/H2-Oa/Rps3/H2-Ab1/H2-DMa	6	Up	c2_B-Cd74	F
GO_BP	GO:0050863	Regulation of T cell activation	0.00106929	Lat/Il7r/Rps3/Lef1/Ccl5/Cd3e/Lck/Lgals1/Thy1/Tcf7/Dusp10	11	Up	c4_B & T	F
GO_BP	GO:0043903	Regulation of symbiotic process	0.00536435	Apoe/Lef1/Ppib/Ppia/Ccl5/Apobec3/Lgals1/Snx3	8	Up	c4_B & T	F
GO_BP	GO:1902903	Regulation of supramolecular fiber organization	0.013795	Tmsb4x/S100a10/Pycard/Myadm/Capg/Tmsb10/Actg1	7	Up	c3_B-Activated	F
GO_BP	GO:0051492	Regulation of stress fiber assembly	0.0280145	Actg1	1	Down	c2_B-Cd74	F
GO_BP	GO:0072091	Regulation of stem cell proliferation	0.0349956	Ptprc	1	Up	c0_B-H2-K1	F
GO_BP	GO:1903670	Regulation of sprouting angiogenesis	0.0130132	Klf2/Thbs1	2	Up	c1_B-Hmgb2	F
GO_BP	GO:0051282	Regulation of sequestering of calcium ion	0.0386062	Ptprc	1	Up	c0_B-H2-K1	F
GO_BP	GO:0048385	Regulation of retinoic acid receptor signaling pathway	0.0461412	Klf2	1	Up	c1_B-Hmgb2	F
GO_BP	GO:1903034	Regulation of response to wounding	0.0415163	S100a9/Thbs1	2	Up	c1_B-Hmgb2	F
GO_BP	GO:1903034	Regulation of response to wounding	0.0375892	Actg1	1	Down	c2_B-Cd74	F
GO_BP	GO:1903034	Regulation of response to wounding	0.0379214	Actg1/S100a9	2	Down	c4_B & T	F
GO_BP	GO:1901031	Regulation of response to reactive oxygen species	0.0228735	Psap	1	Down	c2_B-Cd74	F
GO_BP	GO:1902882	Regulation of response to oxidative stress	0.0283814	Psap	1	Down	c2_B-Cd74	F
GO_BP	GO:1902882	Regulation of response to oxidative stress	0.0166301	Psap/Mcl1	2	Down	c4_B & T	F
GO_BP	GO:2001020	Regulation of response to DNA damage stimulus	0.0441715	Ddx5/Mcl1	2	Down	c4_B & T	F
GO_BP	GO:0060759	Regulation of response to cytokine stimulus	0.0392857	Ptprc	1	Up	c0_B-H2-K1	F
GO_BP	GO:0002831	Regulation of response to biotic stimulus	0.00834381	Cd74/Ccl5/Rps19/Tap1	4	Down	c1_B-Hmgb2	F
GO_BP	GO:0060263	Regulation of respiratory burst	0.0221941	Jchain/Rac2	2	Up	c3_B-Activated	F
GO_BP	GO:1904892	Regulation of receptor signaling pathway via STAT	0.0479618	Ptprc	1	Up	c0_B-H2-K1	F
GO_BP	GO:0046425	Regulation of receptor signaling pathway via JAK-STAT	0.0473893	Ptprc	1	Up	c0_B-H2-K1	F
GO_BP	GO:2000377	Regulation of reactive oxygen species metabolic process	0.00531342	Klf2/Thbs1/Il1b	3	Up	c1_B-Hmgb2	F
GO_BP	GO:1903426	Regulation of reactive oxygen species biosynthetic process	0.0206695	Klf2/Il1b	2	Up	c1_B-Hmgb2	F
GO_BP	GO:0043254	Regulation of protein-containing complex assembly	0.01863	Tmsb4x/Pycard/Myadm/Rpl13a/Capg/Tmsb10/Cd24a	7	Up	c3_B-Activated	F
GO_BP	GO:0061097	Regulation of protein tyrosine kinase activity	0.0315979	Ptprc	1	Up	c0_B-H2-K1	F
GO_BP	GO:0032271	Regulation of protein polymerization	0.0219836	Tmsb4x/Pycard/Myadm/Capg/Tmsb10	5	Up	c3_B-Activated	F
GO_BP	GO:1903076	Regulation of protein localization to plasma membrane	0.0283814	Actb	1	Down	c2_B-Cd74	F
GO_BP	GO:1905475	Regulation of protein localization to membrane	0.0384695	Actb	1	Down	c2_B-Cd74	F
GO_BP	GO:1904814	Regulation of protein localization to chromosome, telomeric region	0.0246701	Pml/Cct5	2	Up	c3_B-Activated	F
GO_BP	GO:1904375	Regulation of protein localization to cell periphery	0.0313594	Actb	1	Down	c2_B-Cd74	F
GO_BP	GO:0035304	Regulation of protein dephosphorylation	0.0342627	Ptprc	1	Up	c0_B-H2-K1	F
GO_BP	GO:0035304	Regulation of protein dephosphorylation	0.049218	Ptprc	1	Up	c0_B-H2-K1	F
GO_BP	GO:0043393	Regulation of protein binding	0.0407282	Actb	1	Down	c2_B-Cd74	F
GO_BP	GO:0031952	Regulation of protein autophosphorylation	0.0278362	Ptprc	1	Up	c0_B-H2-K1	F
GO_BP	GO:0032306	Regulation of prostaglandin secretion	0.0470694	Il1b	1	Up	c1_B-Hmgb2	F
GO_BP	GO:0031392	Regulation of prostaglandin biosynthetic process	0.0442211	Il1b	1	Up	c1_B-Hmgb2	F
GO_BP	GO:0002700	Regulation of production of molecular mediator of immune response	0.0461965	Ptprc	1	Up	c0_B-H2-K1	F
GO_BP	GO:0010755	Regulation of plasminogen activation	0.0442211	Thbs1	1	Up	c1_B-Hmgb2	F
GO_BP	GO:1903729	Regulation of plasma membrane organization	0.0461412	S100a9	1	Up	c1_B-Hmgb2	F
GO_BP	GO:1903729	Regulation of plasma membrane organization	0.0464125	S100a9	1	Down	c4_B & T	F
GO_BP	GO:0043666	Regulation of phosphoprotein phosphatase activity	0.0279946	Ptprc	1	Up	c0_B-H2-K1	F
GO_BP	GO:0010921	Regulation of phosphatase activity	0.0397998	Ptprc	1	Up	c0_B-H2-K1	F
GO_BP	GO:0050764	Regulation of phagocytosis	0.0386062	Ptprc	1	Up	c0_B-H2-K1	F
GO_BP	GO:0002791	Regulation of peptide secretion	0.0202382	S100a9/S100a8/Il1b	3	Up	c1_B-Hmgb2	F
GO_BP	GO:0052547	Regulation of peptidase activity	0.00295967	S100a9/S100a8/Ngp/Thbs1	4	Up	c1_B-Hmgb2	F
GO_BP	GO:0051341	Regulation of oxidoreductase activity	0.0359668	Gzma	1	Up	c0_B-H2-K1	F
GO_BP	GO:1903201	Regulation of oxidative stress-induced cell death	0.0270686	Psap	1	Down	c2_B-Cd74	F
GO_BP	GO:1903201	Regulation of oxidative stress-induced cell death	0.0161349	Psap/Mcl1	2	Down	c4_B & T	F
GO_BP	GO:0032890	Regulation of organic acid transport	0.015908	Thbs1/Il1b	2	Up	c1_B-Hmgb2	F
GO_BP	GO:0032069	Regulation of nuclease activity	0.0244683	Gzma	1	Up	c0_B-H2-K1	F
GO_BP	GO:0032069	Regulation of nuclease activity	0.0082055	Gzma/Rps3	2	Down	c1_B-Hmgb2	F
GO_BP	GO:0060211	Regulation of nuclear-transcribed mRNA poly(A) tail shortening	0.0453016	Pabpc1	1	Up	c1_B-Hmgb2	F
GO_BP	GO:1900151	Regulation of nuclear-transcribed mRNA catabolic process, deadenylation-dependent decay	0.0498922	Pabpc1	1	Up	c1_B-Hmgb2	F
GO_BP	GO:0010749	Regulation of nitric oxide mediated signal transduction	0.0442211	Thbs1	1	Up	c1_B-Hmgb2	F
GO_BP	GO:0045428	Regulation of nitric oxide biosynthetic process	0.0113503	Klf2/Il1b	2	Up	c1_B-Hmgb2	F
GO_BP	GO:0045637	Regulation of myeloid cell differentiation	0.028117	Cd74/Ccl5/B2m	3	Down	c1_B-Hmgb2	F
GO_BP	GO:0032944	Regulation of mononuclear cell proliferation	0.000551924	Cd74/Ccl5/H2-Ab1/H2-Aa/Rps3	5	Down	c1_B-Hmgb2	F
GO_BP	GO:0071637	Regulation of monocyte chemotactic protein-1 production	0.0489412	Il1b	1	Up	c1_B-Hmgb2	F
GO_BP	GO:0050670	Regulation of lymphocyte proliferation	0.000548235	Cd74/Ccl5/H2-Ab1/H2-Aa/Rps3	5	Down	c1_B-Hmgb2	F
GO_BP	GO:0002706	Regulation of lymphocyte mediated immunity	0.00701441	H2-K1/Ptprc	2	Up	c0_B-H2-K1	F
GO_BP	GO:0002706	Regulation of lymphocyte mediated immunity	0.0225488	B2m/H2-Q4/Tap1	3	Down	c1_B-Hmgb2	F
GO_BP	GO:0045619	Regulation of lymphocyte differentiation	0.0467521	Cd74/H2-Aa/H2-Oa/H2-DMa	4	Up	c2_B-Cd74	F
GO_BP	GO:0070228	Regulation of lymphocyte apoptotic process	0.0374087	Cd74/Ccl5	2	Down	c1_B-Hmgb2	F
GO_BP	GO:0032368	Regulation of lipid transport	0.0267016	Thbs1/Il1b	2	Up	c1_B-Hmgb2	F
GO_BP	GO:1905952	Regulation of lipid localization	0.0366446	Thbs1/Il1b	2	Up	c1_B-Hmgb2	F
GO_BP	GO:0070663	Regulation of leukocyte proliferation	0.000739599	Cd74/Ccl5/H2-Ab1/H2-Aa/Rps3	5	Down	c1_B-Hmgb2	F
GO_BP	GO:0002685	Regulation of leukocyte migration	0.0453016	Thbs1/Il1b	2	Up	c1_B-Hmgb2	F
GO_BP	GO:0002703	Regulation of leukocyte mediated immunity	0.0107261	H2-K1/Ptprc	2	Up	c0_B-H2-K1	F
GO_BP	GO:0002703	Regulation of leukocyte mediated immunity	0.0386762	B2m/H2-Q4/Tap1	3	Down	c1_B-Hmgb2	F
GO_BP	GO:0001910	Regulation of leukocyte mediated cytotoxicity	0.00435392	H2-K1/Ptprc	2	Up	c0_B-H2-K1	F
GO_BP	GO:0001910	Regulation of leukocyte mediated cytotoxicity	0.00572116	B2m/H2-Q4/Tap1	3	Down	c1_B-Hmgb2	F
GO_BP	GO:1902105	Regulation of leukocyte differentiation	0.0293163	Il7r/Lef1/Ccl5/Lck/Nme2/Gnas/Tcf7/Dusp10	8	Up	c4_B & T	F
GO_BP	GO:0002688	Regulation of leukocyte chemotaxis	0.0249238	Thbs1/Il1b	2	Up	c1_B-Hmgb2	F
GO_BP	GO:1903037	Regulation of leukocyte cell-cell adhesion	0.00138852	Cd74/Ccl5/H2-Ab1/H2-Aa/Rps3	5	Down	c1_B-Hmgb2	F
GO_BP	GO:1903037	Regulation of leukocyte cell-cell adhesion	0.0396764	Cd74/H2-Aa/Rps3/H2-Ab1/H2-DMa	5	Up	c2_B-Cd74	F
GO_BP	GO:1903037	Regulation of leukocyte cell-cell adhesion	0.00343047	Il7r/Rps3/Lef1/Ccl5/Cd3e/Skap1/Lck/Lgals1/Thy1/Dusp10	10	Up	c4_B & T	F
GO_BP	GO:0048302	Regulation of isotype switching to IgG isotypes	0.0206678	Ptprc	1	Up	c0_B-H2-K1	F
GO_BP	GO:0045191	Regulation of isotype switching	0.0267969	Ptprc	1	Up	c0_B-H2-K1	F
GO_BP	GO:1902229	Regulation of intrinsic apoptotic signaling pathway in response to DNA damage	0.013011	Cd74/Rps3	2	Down	c1_B-Hmgb2	F
GO_BP	GO:2001242	Regulation of intrinsic apoptotic signaling pathway	0.0300438	Ubb/Rps3/Gpx1/Cd74	4	Down	c0_B-H2-K1	F
GO_BP	GO:2001242	Regulation of intrinsic apoptotic signaling pathway	0.0366446	S100a9/S100a8	2	Up	c1_B-Hmgb2	F
GO_BP	GO:2001242	Regulation of intrinsic apoptotic signaling pathway	0.00376482	Mcl1/S100a9/S100a8	3	Down	c4_B & T	F
GO_BP	GO:0032677	Regulation of interleukin-8 production	0.029977	Ptprc	1	Up	c0_B-H2-K1	F
GO_BP	GO:0032677	Regulation of interleukin-8 production	0.0113503	Camp/Il1b	2	Up	c1_B-Hmgb2	F
GO_BP	GO:0032675	Regulation of interleukin-6 production	0.0334886	Klf2/Il1b	2	Up	c1_B-Hmgb2	F
GO_BP	GO:0032663	Regulation of interleukin-2 production	0.0279946	Ptprc	1	Up	c0_B-H2-K1	F
GO_BP	GO:0046626	Regulation of insulin receptor signaling pathway	0.00971516	Mzb1/Gnai2/Ybx1/Prkcb	4	Up	c3_B-Activated	F
GO_BP	GO:0045088	Regulation of innate immune response	0.0196401	Cd74/Rps19/Tap1	3	Down	c1_B-Hmgb2	F
GO_BP	GO:0050727	Regulation of inflammatory response	0.00200146	S100a9/S100a8/Il1b/Alox5ap	4	Up	c1_B-Hmgb2	F
GO_BP	GO:0002637	Regulation of immunoglobulin production	0.0318874	Ptprc	1	Up	c0_B-H2-K1	F
GO_BP	GO:0002889	Regulation of immunoglobulin mediated immune response	0.029977	Ptprc	1	Up	c0_B-H2-K1	F
GO_BP	GO:0002697	Regulation of immune effector process	0.0196413	H2-K1/Ptprc	2	Up	c0_B-H2-K1	F
GO_BP	GO:0002697	Regulation of immune effector process	0.000773456	Cd74/Ccl5/Rps19/B2m/H2-Q4/Tap1	6	Down	c1_B-Hmgb2	F
GO_BP	GO:0033084	Regulation of immature T cell proliferation in thymus	0.0434037	Il1b	1	Up	c1_B-Hmgb2	F
GO_BP	GO:0033083	Regulation of immature T cell proliferation	0.0453016	Il1b	1	Up	c1_B-Hmgb2	F
GO_BP	GO:1903205	Regulation of hydrogen peroxide-induced cell death	0.0199792	Psap	1	Down	c2_B-Cd74	F
GO_BP	GO:0002923	Regulation of humoral immune response mediated by circulating immunoglobulin	0.0196413	Ptprc	1	Up	c0_B-H2-K1	F
GO_BP	GO:0002920	Regulation of humoral immune response	0.0266945	Ptprc	1	Up	c0_B-H2-K1	F
GO_BP	GO:0034114	Regulation of heterotypic cell-cell adhesion	0.020935	Skap1/Lck/Thy1	3	Up	c4_B & T	F
GO_BP	GO:1900046	Regulation of hemostasis	0.0139106	S100a9/Thbs1	2	Up	c1_B-Hmgb2	F
GO_BP	GO:1903706	Regulation of hemopoiesis	0.0232529	Cd74/Ccl5/B2m/H2-Aa	4	Down	c1_B-Hmgb2	F
GO_BP	GO:1903706	Regulation of hemopoiesis	0.0495024	Il7r/Lef1/B2m/Ccl5/Lck/Nme2/Gnas/Tcf7/Dusp10	9	Up	c4_B & T	F
GO_BP	GO:0031650	Regulation of heat generation	0.0458713	Il1b	1	Up	c1_B-Hmgb2	F
GO_BP	GO:0032645	Regulation of granulocyte macrophage colony-stimulating factor production	0.0453016	Il1b	1	Up	c1_B-Hmgb2	F
GO_BP	GO:0071622	Regulation of granulocyte chemotaxis	0.00879029	Thbs1/Il1b	2	Up	c1_B-Hmgb2	F
GO_BP	GO:0071622	Regulation of granulocyte chemotaxis	0.0241074	Cd74/Ccl5	2	Down	c1_B-Hmgb2	F
GO_BP	GO:0045586	Regulation of gamma-delta T cell differentiation	0.0196413	Ptprc	1	Up	c0_B-H2-K1	F
GO_BP	GO:0045586	Regulation of gamma-delta T cell differentiation	0.00452565	Lef1/Lck/Tcf7	3	Up	c4_B & T	F
GO_BP	GO:0046643	Regulation of gamma-delta T cell activation	0.0196413	Ptprc	1	Up	c0_B-H2-K1	F
GO_BP	GO:0046643	Regulation of gamma-delta T cell activation	0.00452565	Lef1/Lck/Tcf7	3	Up	c4_B & T	F
GO_BP	GO:0051893	Regulation of focal adhesion assembly	0.0238112	Actg1	1	Down	c2_B-Cd74	F
GO_BP	GO:2000269	Regulation of fibroblast apoptotic process	0.00293667	Btg1/Stk17b	2	Down	c4_B & T	F
GO_BP	GO:0051917	Regulation of fibrinolysis	0.0415163	Thbs1	1	Up	c1_B-Hmgb2	F
GO_BP	GO:0031620	Regulation of fever generation	0.0415163	Il1b	1	Up	c1_B-Hmgb2	F
GO_BP	GO:0060368	Regulation of Fc receptor mediated stimulatory signaling pathway	0.0196413	Ptprc	1	Up	c0_B-H2-K1	F
GO_BP	GO:2000191	Regulation of fatty acid transport	0.00466269	Thbs1/Il1b	2	Up	c1_B-Hmgb2	F
GO_BP	GO:1902041	Regulation of extrinsic apoptotic signaling pathway via death domain receptors	0.00721814	Hmgb2/Thbs1	2	Up	c1_B-Hmgb2	F
GO_BP	GO:2001236	Regulation of extrinsic apoptotic signaling pathway	0.047364	Ptprc	1	Up	c0_B-H2-K1	F
GO_BP	GO:2001236	Regulation of extrinsic apoptotic signaling pathway	0.000159367	Hmgb2/Thbs1/Il1b/G0s2	4	Up	c1_B-Hmgb2	F
GO_BP	GO:1903140	Regulation of establishment of endothelial barrier	0.0461412	Il1b	1	Up	c1_B-Hmgb2	F
GO_BP	GO:0001936	Regulation of endothelial cell proliferation	0.0275172	Hmgb2/Thbs1	2	Up	c1_B-Hmgb2	F
GO_BP	GO:1901550	Regulation of endothelial cell development	0.0461412	Il1b	1	Up	c1_B-Hmgb2	F
GO_BP	GO:0052548	Regulation of endopeptidase activity	0.0139106	S100a9/S100a8/Thbs1	3	Up	c1_B-Hmgb2	F
GO_BP	GO:0000018	Regulation of DNA recombination	0.0385795	Ptprc	1	Up	c0_B-H2-K1	F
GO_BP	GO:0051052	Regulation of DNA metabolic process	0.0195572	Ptprc/Gzma	2	Up	c0_B-H2-K1	F
GO_BP	GO:0051101	Regulation of DNA binding	0.0400368	Gzma	1	Up	c0_B-H2-K1	F
GO_BP	GO:0035303	Regulation of dephosphorylation	0.0473974	Ptprc	1	Up	c0_B-H2-K1	F
GO_BP	GO:0001959	Regulation of cytokine-mediated signaling pathway	0.0385795	Ptprc	1	Up	c0_B-H2-K1	F
GO_BP	GO:0002718	Regulation of cytokine production involved in immune response	0.0425997	Cd74/B2m	2	Down	c1_B-Hmgb2	F
GO_BP	GO:0043281	Regulation of cysteine-type endopeptidase activity involved in apoptotic process	0.00531342	S100a9/S100a8/Thbs1	3	Up	c1_B-Hmgb2	F
GO_BP	GO:0043281	Regulation of cysteine-type endopeptidase activity involved in apoptotic process	0.0433271	S100a9/S100a8	2	Down	c4_B & T	F
GO_BP	GO:2000116	Regulation of cysteine-type endopeptidase activity	0.00710693	S100a9/S100a8/Thbs1	3	Up	c1_B-Hmgb2	F
GO_BP	GO:2000116	Regulation of cysteine-type endopeptidase activity	0.0446655	S100a9/S100a8	2	Down	c4_B & T	F
GO_BP	GO:0000079	Regulation of cyclin-dependent protein serine/threonine kinase activity	0.0270686	Actb	1	Down	c2_B-Cd74	F
GO_BP	GO:1904029	Regulation of cyclin-dependent protein kinase activity	0.0270686	Actb	1	Down	c2_B-Cd74	F
GO_BP	GO:0030449	Regulation of complement activation	0.0458713	Il1b	1	Up	c1_B-Hmgb2	F
GO_BP	GO:0050818	Regulation of coagulation	0.0143964	S100a9/Thbs1	2	Up	c1_B-Hmgb2	F
GO_BP	GO:0050920	Regulation of chemotaxis	0.0453016	Thbs1/Il1b	2	Up	c1_B-Hmgb2	F
GO_BP	GO:0032642	Regulation of chemokine production	0.0349871	Cd74/Ccl5	2	Down	c1_B-Hmgb2	F
GO_BP	GO:2000341	Regulation of chemokine (C-X-C motif) ligand 2 production	0.00370311	Cd74/Ccl5	2	Down	c1_B-Hmgb2	F
GO_BP	GO:0010752	Regulation of cGMP-mediated signaling	0.0470694	Thbs1	1	Up	c1_B-Hmgb2	F
GO_BP	GO:1900407	Regulation of cellular response to oxidative stress	0.0274786	Psap	1	Down	c2_B-Cd74	F
GO_BP	GO:1900407	Regulation of cellular response to oxidative stress	0.0166301	Psap/Mcl1	2	Down	c4_B & T	F
GO_BP	GO:1900076	Regulation of cellular response to insulin stimulus	0.0139644	Mzb1/Gnai2/Ybx1/Prkcb	4	Up	c3_B-Activated	F
GO_BP	GO:0032535	Regulation of cellular component size	0.0408063	Tmsb4x/Kcnn4/Pycard/Myadm/Capg/Tmsb10	6	Up	c3_B-Activated	F
GO_BP	GO:0034248	Regulation of cellular amide metabolic process	0.0183996	Rpl10/Ppp1ca/Vim/Rps3/Gapdh/Apoe	6	Down	c0_B-H2-K1	F
GO_BP	GO:0150116	Regulation of cell-substrate junction organization	0.0246139	Actg1	1	Down	c2_B-Cd74	F
GO_BP	GO:0090109	Regulation of cell-substrate junction assembly	0.0238112	Actg1	1	Down	c2_B-Cd74	F
GO_BP	GO:0010810	Regulation of cell-substrate adhesion	0.0393077	Actg1	1	Down	c2_B-Cd74	F
GO_BP	GO:0001952	Regulation of cell-matrix adhesion	0.0283814	Actg1	1	Down	c2_B-Cd74	F
GO_BP	GO:0033632	Regulation of cell-cell adhesion mediated by integrin	0.00452565	Ccl5/Cd3e/Skap1	3	Up	c4_B & T	F
GO_BP	GO:0022407	Regulation of cell-cell adhesion	0.00433001	Cd74/Ccl5/H2-Ab1/H2-Aa/Rps3	5	Down	c1_B-Hmgb2	F
GO_BP	GO:0022407	Regulation of cell-cell adhesion	0.00568228	Il7r/Rps3/Rgcc/Lef1/Ccl5/Cd3e/Skap1/Lck/Lgals1/Thy1/Dusp10	11	Up	c4_B & T	F
GO_BP	GO:0031341	Regulation of cell killing	0.00525326	H2-K1/Ptprc	2	Up	c0_B-H2-K1	F
GO_BP	GO:0031341	Regulation of cell killing	0.00862403	B2m/H2-Q4/Tap1	3	Down	c1_B-Hmgb2	F
GO_BP	GO:1901888	Regulation of cell junction assembly	0.0393077	Actg1	1	Down	c2_B-Cd74	F
GO_BP	GO:1903587	Regulation of blood vessel endothelial cell proliferation involved in sprouting angiogenesis	0.0458713	Thbs1	1	Up	c1_B-Hmgb2	F
GO_BP	GO:0030193	Regulation of blood coagulation	0.0139106	S100a9/Thbs1	2	Up	c1_B-Hmgb2	F
GO_BP	GO:0030888	Regulation of B cell proliferation	0.029977	Ptprc	1	Up	c0_B-H2-K1	F
GO_BP	GO:0002712	Regulation of B cell mediated immunity	0.029977	Ptprc	1	Up	c0_B-H2-K1	F
GO_BP	GO:2001233	Regulation of apoptotic signaling pathway	2.82267e-05	S100a9/S100a8/Hmgb2/Thbs1/Il1b/G0s2	6	Up	c1_B-Hmgb2	F
GO_BP	GO:2001233	Regulation of apoptotic signaling pathway	0.0166301	Mcl1/S100a9/S100a8	3	Down	c4_B & T	F
GO_BP	GO:0050854	Regulation of antigen receptor-mediated signaling pathway	0.0292618	Ptprc	1	Up	c0_B-H2-K1	F
GO_BP	GO:0002577	Regulation of antigen processing and presentation	0.00506995	Cd74/H2-Ab1	2	Down	c1_B-Hmgb2	F
GO_BP	GO:0002577	Regulation of antigen processing and presentation	0.0498922	Thbs1	1	Up	c1_B-Hmgb2	F
GO_BP	GO:0002577	Regulation of antigen processing and presentation	2.11063e-05	Cd74/H2-Oa/H2-Ob/H2-Ab1	4	Up	c2_B-Cd74	F
GO_BP	GO:0044070	Regulation of anion transport	0.0273798	Thbs1/Il1b	2	Up	c1_B-Hmgb2	F
GO_BP	GO:0045765	Regulation of angiogenesis	0.000122644	Ngp/Camp/Klf2/Thbs1/Il1b	5	Up	c1_B-Hmgb2	F
GO_BP	GO:0045765	Regulation of angiogenesis	0.0193875	Tcf4/Pgk1/Pml/Mtdh/Prkcb/Cybb	6	Up	c3_B-Activated	F
GO_BP	GO:0046640	Regulation of alpha-beta T cell proliferation	0.0267969	Ptprc	1	Up	c0_B-H2-K1	F
GO_BP	GO:0046634	Regulation of alpha-beta T cell activation	0.0385501	Ptprc	1	Up	c0_B-H2-K1	F
GO_BP	GO:0002822	Regulation of adaptive immune response based on somatic recombination of immune receptors built from immunoglobulin superfamily domains	0.00701441	H2-K1/Ptprc	2	Up	c0_B-H2-K1	F
GO_BP	GO:0002822	Regulation of adaptive immune response based on somatic recombination of immune receptors built from immunoglobulin superfamily domains	0.0226039	H2-Ab1/B2m/H2-Q4	3	Down	c1_B-Hmgb2	F
GO_BP	GO:0002819	Regulation of adaptive immune response	0.00753386	H2-K1/Ptprc	2	Up	c0_B-H2-K1	F
GO_BP	GO:0002819	Regulation of adaptive immune response	0.00357424	Cd74/H2-Ab1/B2m/H2-Q4	4	Down	c1_B-Hmgb2	F
GO_BP	GO:0002673	Regulation of acute inflammatory response	0.00832374	Il1b/Alox5ap	2	Up	c1_B-Hmgb2	F
GO_BP	GO:0110020	Regulation of actomyosin structure organization	0.0283814	Actg1	1	Down	c2_B-Cd74	F
GO_BP	GO:0008064	Regulation of actin polymerization or depolymerization	0.0156795	Tmsb4x/Pycard/Myadm/Capg/Tmsb10	5	Up	c3_B-Activated	F
GO_BP	GO:0032970	Regulation of actin filament-based process	0.00971516	Tmsb4x/S100a10/Pycard/Myadm/Capg/Tmsb10/Actg1/Rac2	8	Up	c3_B-Activated	F
GO_BP	GO:0030833	Regulation of actin filament polymerization	0.0141424	Tmsb4x/Pycard/Myadm/Capg/Tmsb10	5	Up	c3_B-Activated	F
GO_BP	GO:0110053	Regulation of actin filament organization	0.0445208	Actg1	1	Down	c2_B-Cd74	F
GO_BP	GO:0110053	Regulation of actin filament organization	0.00827151	Tmsb4x/S100a10/Pycard/Myadm/Capg/Tmsb10/Actg1	7	Up	c3_B-Activated	F
GO_BP	GO:0030832	Regulation of actin filament length	0.0156795	Tmsb4x/Pycard/Myadm/Capg/Tmsb10	5	Up	c3_B-Activated	F
GO_BP	GO:0032231	Regulation of actin filament bundle assembly	0.0283814	Actg1	1	Down	c2_B-Cd74	F
GO_BP	GO:0032956	Regulation of actin cytoskeleton organization	0.00827151	Tmsb4x/S100a10/Pycard/Myadm/Capg/Tmsb10/Actg1/Rac2	8	Up	c3_B-Activated	F
KEGG	mmu04810	Regulation of actin cytoskeleton	0.00214614	Actb/Actg1	2	Down	c2_B-Cd74	F
KEGG	mmu04810	Regulation of actin cytoskeleton	0.084933	Tmsb4x/Actg1/Itga4/Rac2	4	Up	c3_B-Activated	F
KEGG	mmu04810	Regulation of actin cytoskeleton	0.0792454	Actb/Actg1	2	Down	c4_B & T	F
GO_BP	GO:0045055	Regulated exocytosis	0.0327335	Syngr2/Lat2/Gnai2/Rac2/Prkcb	5	Up	c3_B-Activated	F
GO_MF	GO:0048018	Receptor ligand activity	0.0164073	Hmgb2/Retnlg/Il1b	3	Up	c1_B-Hmgb2	F
GO_MF	GO:0030547	Receptor inhibitor activity	0.0101369	Ccl5/Ly6e	2	Down	c1_B-Hmgb2	F
GO_CC	GO:0043235	Receptor complex	0.0459643	Cd74/B2m/Cd79a	3	Down	c1_B-Hmgb2	F
GO_BP	GO:0072593	Reactive oxygen species metabolic process	0.0107881	Klf2/Thbs1/Il1b	3	Up	c1_B-Hmgb2	F
GO_BP	GO:1903409	Reactive oxygen species biosynthetic process	0.0257449	Klf2/Il1b	2	Up	c1_B-Hmgb2	F
GO_BP	GO:2001057	Reactive nitrogen species metabolic process	0.0143964	Klf2/Il1b	2	Up	c1_B-Hmgb2	F
KEGG	mmu04015	Rap1 signaling pathway	0.00211966	Actb/Actg1	2	Down	c2_B-Cd74	F
KEGG	mmu04015	Rap1 signaling pathway	0.0798069	Actg1/Gnai2/Rac2/Prkcb	4	Up	c3_B-Activated	F
KEGG	mmu04015	Rap1 signaling pathway	0.0785655	Actb/Actg1	2	Down	c4_B & T	F
GO_BP	GO:0006090	Pyruvate metabolic process	0.0196289	Cbfa2t3/Pgk1/Zbtb20/Gapdh	4	Up	c3_B-Activated	F
GO_BP	GO:0072521	Purine-containing compound metabolic process	0.0156795	Cbfa2t3/Pgk1/Zbtb20/Gapdh/Cox5b/Hint1/Nme2	7	Up	c3_B-Activated	F
GO_BP	GO:0009150	Purine ribonucleotide metabolic process	0.00971516	Cbfa2t3/Pgk1/Zbtb20/Gapdh/Cox5b/Hint1/Nme2	7	Up	c3_B-Activated	F
GO_BP	GO:0009179	Purine ribonucleoside diphosphate metabolic process	0.0156795	Cbfa2t3/Pgk1/Zbtb20/Gapdh	4	Up	c3_B-Activated	F
GO_BP	GO:0006163	Purine nucleotide metabolic process	0.0111056	Cbfa2t3/Pgk1/Zbtb20/Gapdh/Cox5b/Hint1/Nme2	7	Up	c3_B-Activated	F
GO_BP	GO:0009135	Purine nucleoside diphosphate metabolic process	0.0156795	Cbfa2t3/Pgk1/Zbtb20/Gapdh	4	Up	c3_B-Activated	F
GO_CC	GO:0033178	Proton-transporting two-sector ATPase complex, catalytic domain	0.025933	Atp5b/Atp6v1f	2	Up	c4_B & T	F
GO_CC	GO:0016469	Proton-transporting two-sector ATPase complex	0.025933	Atp5g1/Atp5b/Atp6v1f	3	Up	c4_B & T	F
GO_CC	GO:0045259	Proton-transporting ATP synthase complex	0.0449285	Atp5g1/Atp5b	2	Up	c4_B & T	F
GO_MF	GO:0015078	Proton transmembrane transporter activity	0.00610069	Cox8a/Cox7b/Atp5g1/Ndufa4/Atp5b/Atp6v1f	6	Up	c4_B & T	F
GO_BP	GO:1902600	Proton transmembrane transport	0.0148491	Slc25a4/Atp5g1/Park7/Atp5b/Atp6v1f	5	Up	c4_B & T	F
KEGG	mmu05205	Proteoglycans in cancer	0.00207417	Actb/Actg1	2	Down	c2_B-Cd74	F
KEGG	mmu05205	Proteoglycans in cancer	0.0137308	Actb/Actg1/Ddx5	3	Down	c4_B & T	F
GO_MF	GO:0043394	Proteoglycan binding	0.016722	Ptprc	1	Up	c0_B-H2-K1	F
GO_MF	GO:0071814	Protein-lipid complex binding	0.0380131	Thbs1	1	Up	c1_B-Hmgb2	F
GO_MF	GO:0004725	Protein tyrosine phosphatase activity	0.0357951	Ptprc	1	Up	c0_B-H2-K1	F
GO_BP	GO:0070206	Protein trimerization	0.0470694	Alox5ap	1	Up	c1_B-Hmgb2	F
GO_MF	GO:0031386	Protein tag	0.0129742	Ubb/Uba52	2	Down	c0_B-H2-K1	F
GO_MF	GO:0031386	Protein tag	0.00576283	Ubb/Uba52	2	Up	c2_B-Cd74	F
GO_MF	GO:0031386	Protein tag	0.0477826	Uba52/Ubb	2	Up	c4_B & T	F
GO_BP	GO:0051258	Protein polymerization	0.0438088	Tmsb4x/Pycard/Myadm/Capg/Tmsb10	5	Up	c3_B-Activated	F
GO_MF	GO:0019903	Protein phosphatase binding	0.0234439	Skap1/Lck/Ppp1r11/Bod1l/Ppp1ca/Snx3	6	Up	c4_B & T	F
GO_BP	GO:0017014	Protein nitrosylation	0.00168946	S100a9/S100a8	2	Up	c1_B-Hmgb2	F
GO_BP	GO:0017014	Protein nitrosylation	0.0291074	Txn1/Gapdh	2	Up	c3_B-Activated	F
GO_BP	GO:0017014	Protein nitrosylation	0.00272642	S100a9/S100a8	2	Down	c4_B & T	F
GO_BP	GO:0072659	Protein localization to plasma membrane	0.0460702	Actb	1	Down	c2_B-Cd74	F
GO_BP	GO:0150105	Protein localization to cell-cell junction	0.000229144	Actb/Actg1	2	Down	c2_B-Cd74	F
GO_BP	GO:0150105	Protein localization to cell-cell junction	0.00272642	Actb/Actg1	2	Down	c4_B & T	F
GO_BP	GO:1902414	Protein localization to cell junction	0.00280997	Actb/Actg1	2	Down	c2_B-Cd74	F
GO_BP	GO:1902414	Protein localization to cell junction	0.021353	Actb/Actg1	2	Down	c4_B & T	F
GO_BP	GO:0043491	Protein kinase B signaling	0.0434037	Thbs1/Il1b	2	Up	c1_B-Hmgb2	F
GO_BP	GO:0070207	Protein homotrimerization	0.0453016	Alox5ap	1	Up	c1_B-Hmgb2	F
GO_BP	GO:0006457	Protein folding	0.0192743	Ppib/Ppia/B2m/Nudc/Erp44/St13	6	Up	c4_B & T	F
KEGG	mmu03060	Protein export	0.0511765	Sec11c/Sec61b	2	Up	c3_B-Activated	F
GO_BP	GO:0007039	Protein catabolic process in the vacuole	0.0150795	Psap	1	Down	c2_B-Cd74	F
GO_BP	GO:0007039	Protein catabolic process in the vacuole	0.045058	Psap	1	Down	c4_B & T	F
GO_CC	GO:0031248	Protein acetyltransferase complex	0.0234917	Actb	1	Down	c2_B-Cd74	F
GO_BP	GO:0043161	Proteasome-mediated ubiquitin-dependent protein catabolic process	0.0391463	Cbfa2t3/Psma1/Pml/Ube2j1/Psmd8/Sec61b	6	Up	c3_B-Activated	F
GO_CC	GO:0005839	Proteasome core complex	0.00210518	Psma6/Psmb6/Psmb2	3	Up	c4_B & T	F
GO_CC	GO:0000502	Proteasome complex	0.045989	Psma6/Psmb6/Psmb2	3	Up	c4_B & T	F
KEGG	mmu03050	Proteasome	0.0852359	Psma1/Psmd8	2	Up	c3_B-Activated	F
GO_BP	GO:0010499	Proteasomal ubiquitin-independent protein catabolic process	0.0148491	Psma6/Psmb6/Psmb2	3	Up	c4_B & T	F
GO_MF	GO:0002020	Protease binding	0.0342546	Psap	1	Down	c2_B-Cd74	F
GO_BP	GO:0060736	Prostate gland growth	0.0150795	Psap	1	Down	c2_B-Cd74	F
GO_BP	GO:0060736	Prostate gland growth	0.045058	Psap	1	Down	c4_B & T	F
GO_BP	GO:0030850	Prostate gland development	0.0236233	Psap	1	Down	c2_B-Cd74	F
GO_BP	GO:0032310	Prostaglandin secretion	0.0498922	Il1b	1	Up	c1_B-Hmgb2	F
GO_MF	GO:1990841	Promoter-specific chromatin binding	0.0422012	Ddx5	1	Down	c3_B-Activated	F
GO_BP	GO:0010623	Programmed cell death involved in cell development	0.0489412	Il1b	1	Up	c1_B-Hmgb2	F
GO_MF	GO:0005522	Profilin binding	0.00761905	Actg1	1	Down	c2_B-Cd74	F
GO_MF	GO:0005522	Profilin binding	0.0170567	Actg1	1	Down	c4_B & T	F
GO_BP	GO:0061919	Process utilizing autophagic mechanism	0.0166301	Mcl1/S100a9/S100a8	3	Down	c4_B & T	F
KEGG	mmu05020	Prion disease	1.6019e-05	Psma1/Cox5b/Uqcr10/Cox6b1/Psmd8/Slc25a5/Cox5a/Rac2/Ndufa4/Cybb	10	Up	c3_B-Activated	F
KEGG	mmu05020	Prion disease	6.57393e-07	Ccl5/Cox8a/Cox7b/Ndufb5/Slc25a4/Uqcrb/Atp5g1/Ndufa4/Psma6/Atp5b/Psmb6/Cox6b1/Psmb2/Ndufa8/Ndufa1/Ndufa6/Ndufv3	17	Up	c4_B & T	F
GO_BP	GO:0061614	Pri-miRNA transcription by RNA polymerase II	0.0131008	Ddx5/Fos	2	Down	c4_B & T	F
KEGG	mmu05340	Primary immunodeficiency	0.0814192	Ptprc	1	Up	c0_B-H2-K1	F
GO_BP	GO:0140238	Presynaptic endocytosis	0.0014824	Actb/Actg1	2	Down	c2_B-Cd74	F
GO_BP	GO:0140238	Presynaptic endocytosis	0.0150588	Actb/Actg1	2	Down	c4_B & T	F
GO_MF	GO:0036002	Pre-mRNA binding	0.0261224	Ddx5	1	Down	c3_B-Activated	F
GO_MF	GO:0036002	Pre-mRNA binding	0.032157	Ddx5	1	Down	c4_B & T	F
GO_CC	GO:0099572	Postsynaptic specialization	0.000289572	Rplp0/Rps18/Rpl6/Rpl10a/Rps3/Gapdh/Rps19	7	Down	c0_B-H2-K1	F
GO_CC	GO:0099572	Postsynaptic specialization	0.0103789	Rps19/Rpl10a/Rps18/Rps3	4	Down	c1_B-Hmgb2	F
GO_CC	GO:0099572	Postsynaptic specialization	0.000977015	Rpl6/Rps19/Rpl10a/Rps3/Rps18/Rplp0/Rpl4	7	Up	c2_B-Cd74	F
GO_CC	GO:0099572	Postsynaptic specialization	0.000380044	Rps19/Rps3/Rplp0/Rpl6/Rps18/Rpl4/Rpl8/Lck/Rpl14/Rheb/Rpl10a/Rps25	12	Up	c4_B & T	F
GO_CC	GO:0014069	Postsynaptic density	0.000204352	Rplp0/Rps18/Rpl6/Rpl10a/Rps3/Gapdh/Rps19	7	Down	c0_B-H2-K1	F
GO_CC	GO:0014069	Postsynaptic density	0.0089328	Rps19/Rpl10a/Rps18/Rps3	4	Down	c1_B-Hmgb2	F
GO_CC	GO:0014069	Postsynaptic density	0.000645767	Rpl6/Rps19/Rpl10a/Rps3/Rps18/Rplp0/Rpl4	7	Up	c2_B-Cd74	F
GO_CC	GO:0014069	Postsynaptic density	0.00074151	Rps19/Rps3/Rplp0/Rpl6/Rps18/Rpl4/Rpl8/Rpl14/Rheb/Rpl10a/Rps25	11	Up	c4_B & T	F
GO_BP	GO:0099188	Postsynaptic cytoskeleton organization	0.0150795	Actb	1	Down	c2_B-Cd74	F
GO_BP	GO:0099188	Postsynaptic cytoskeleton organization	0.0464125	Actb	1	Down	c4_B & T	F
GO_CC	GO:0099571	Postsynaptic cytoskeleton	4.92377e-05	Actb/Actg1	2	Down	c2_B-Cd74	F
GO_CC	GO:0099571	Postsynaptic cytoskeleton	0.0017007	Actb/Actg1	2	Down	c4_B & T	F
GO_BP	GO:0098974	Postsynaptic actin cytoskeleton organization	0.0150795	Actb	1	Down	c2_B-Cd74	F
GO_BP	GO:0098974	Postsynaptic actin cytoskeleton organization	0.0464125	Actb	1	Down	c4_B & T	F
GO_CC	GO:0098871	Postsynaptic actin cytoskeleton	4.92377e-05	Actb/Actg1	2	Down	c2_B-Cd74	F
GO_CC	GO:0098871	Postsynaptic actin cytoskeleton	0.0017007	Actb/Actg1	2	Down	c4_B & T	F
GO_BP	GO:0099173	Postsynapse organization	0.0389882	Actb	1	Down	c2_B-Cd74	F
GO_BP	GO:0045059	Positive thymic T cell selection	0.0206678	Ptprc	1	Up	c0_B-H2-K1	F
GO_BP	GO:0045059	Positive thymic T cell selection	0.0287943	Cd74/H2-DMa	2	Up	c2_B-Cd74	F
GO_BP	GO:0045059	Positive thymic T cell selection	0.00922622	Cd3d/Cd3g/Cd3e	3	Up	c4_B & T	F
GO_BP	GO:0043368	Positive T cell selection	0.0267969	Ptprc	1	Up	c0_B-H2-K1	F
GO_BP	GO:0090303	Positive regulation of wound healing	0.00942365	S100a9/Thbs1	2	Up	c1_B-Hmgb2	F
GO_BP	GO:0090303	Positive regulation of wound healing	0.0238112	Actg1	1	Down	c2_B-Cd74	F
GO_BP	GO:0090303	Positive regulation of wound healing	0.0131438	Actg1/S100a9	2	Down	c4_B & T	F
GO_BP	GO:0048524	Positive regulation of viral process	0.0472668	Ppia/Apoe/Cd74	3	Down	c0_B-H2-K1	F
GO_BP	GO:0048524	Positive regulation of viral process	0.0102019	Apoe/Lef1/Ppib/Ppia/Lgals1	5	Up	c4_B & T	F
GO_BP	GO:1904018	Positive regulation of vasculature development	0.00531342	Camp/Thbs1/Il1b	3	Up	c1_B-Hmgb2	F
GO_BP	GO:2001280	Positive regulation of unsaturated fatty acid biosynthetic process	0.0434037	Il1b	1	Up	c1_B-Hmgb2	F
GO_BP	GO:1903557	Positive regulation of tumor necrosis factor superfamily cytokine production	0.0294491	Ptprc	1	Up	c0_B-H2-K1	F
GO_BP	GO:0032760	Positive regulation of tumor necrosis factor production	0.0292618	Ptprc	1	Up	c0_B-H2-K1	F
GO_BP	GO:0071636	Positive regulation of transforming growth factor beta production	0.0470694	Thbs1	1	Up	c1_B-Hmgb2	F
GO_BP	GO:0042102	Positive regulation of T cell proliferation	0.0372785	Ptprc	1	Up	c0_B-H2-K1	F
GO_BP	GO:0002711	Positive regulation of T cell mediated immunity	0.00419893	H2-K1/Ptprc	2	Up	c0_B-H2-K1	F
GO_BP	GO:0002711	Positive regulation of T cell mediated immunity	0.0341665	B2m/H2-Q4	2	Down	c1_B-Hmgb2	F
GO_BP	GO:0001916	Positive regulation of T cell mediated cytotoxicity	0.00419893	H2-K1/Ptprc	2	Up	c0_B-H2-K1	F
GO_BP	GO:0001916	Positive regulation of T cell mediated cytotoxicity	0.0215355	B2m/H2-Q4	2	Down	c1_B-Hmgb2	F
GO_BP	GO:0033089	Positive regulation of T cell differentiation in thymus	0.0461412	Il1b	1	Up	c1_B-Hmgb2	F
GO_BP	GO:0045582	Positive regulation of T cell differentiation	0.0377354	Ptprc	1	Up	c0_B-H2-K1	F
GO_BP	GO:0002726	Positive regulation of T cell cytokine production	0.0489412	Il1b	1	Up	c1_B-Hmgb2	F
GO_BP	GO:0050870	Positive regulation of T cell activation	0.000355083	Cd74/Ccl5/H2-Ab1/H2-Aa/Rps3	5	Down	c1_B-Hmgb2	F
GO_BP	GO:0050870	Positive regulation of T cell activation	0.00999044	Cd74/H2-Aa/Rps3/H2-Ab1/H2-DMa	5	Up	c2_B-Cd74	F
GO_BP	GO:0050870	Positive regulation of T cell activation	0.000942968	Il7r/Rps3/Lef1/Ccl5/Cd3e/Lck/Lgals1/Thy1/Dusp10	9	Up	c4_B & T	F
GO_BP	GO:2000648	Positive regulation of stem cell proliferation	0.0279946	Ptprc	1	Up	c0_B-H2-K1	F
GO_BP	GO:0051047	Positive regulation of secretion	0.0245995	S100a9/S100a8/Il1b	3	Up	c1_B-Hmgb2	F
GO_BP	GO:1903036	Positive regulation of response to wounding	0.0133064	S100a9/Thbs1	2	Up	c1_B-Hmgb2	F
GO_BP	GO:1903036	Positive regulation of response to wounding	0.0270686	Actg1	1	Down	c2_B-Cd74	F
GO_BP	GO:1903036	Positive regulation of response to wounding	0.0391463	Prdx2/Cd24a/Actg1	3	Up	c3_B-Activated	F
GO_BP	GO:1903036	Positive regulation of response to wounding	0.0161349	Actg1/S100a9	2	Down	c4_B & T	F
GO_BP	GO:0032103	Positive regulation of response to external stimulus	2.82267e-05	S100a9/S100a8/Hmgb2/Thbs1/Il1b/Alox5ap	6	Up	c1_B-Hmgb2	F
GO_BP	GO:2000379	Positive regulation of reactive oxygen species metabolic process	0.00166556	Klf2/Thbs1/Il1b	3	Up	c1_B-Hmgb2	F
GO_BP	GO:1903428	Positive regulation of reactive oxygen species biosynthetic process	0.0102215	Klf2/Il1b	2	Up	c1_B-Hmgb2	F
GO_BP	GO:0045862	Positive regulation of proteolysis	0.0139106	S100a9/S100a8/Il1b	3	Up	c1_B-Hmgb2	F
GO_BP	GO:1904816	Positive regulation of protein localization to chromosome, telomeric region	0.0209086	Pml/Cct5	2	Up	c3_B-Activated	F
GO_BP	GO:0035307	Positive regulation of protein dephosphorylation	0.0267969	Ptprc	1	Up	c0_B-H2-K1	F
GO_BP	GO:0032308	Positive regulation of prostaglandin secretion	0.0458713	Il1b	1	Up	c1_B-Hmgb2	F
GO_BP	GO:0002702	Positive regulation of production of molecular mediator of immune response	0.0385795	Ptprc	1	Up	c0_B-H2-K1	F
GO_BP	GO:1903800	Positive regulation of production of miRNAs involved in gene silencing by miRNA	0.0446655	Ddx5	1	Down	c4_B & T	F
GO_BP	GO:0032516	Positive regulation of phosphoprotein phosphatase activity	0.0206678	Ptprc	1	Up	c0_B-H2-K1	F
GO_BP	GO:0010922	Positive regulation of phosphatase activity	0.0252672	Ptprc	1	Up	c0_B-H2-K1	F
GO_BP	GO:0050766	Positive regulation of phagocytosis	0.0333523	Ptprc	1	Up	c0_B-H2-K1	F
GO_BP	GO:0050766	Positive regulation of phagocytosis	0.0480391	Ptprc	1	Up	c0_B-H2-K1	F
GO_BP	GO:0002793	Positive regulation of peptide secretion	0.0458713	S100a9/S100a8	2	Up	c1_B-Hmgb2	F
GO_BP	GO:0002793	Positive regulation of peptide secretion	0.0446655	S100a9/S100a8	2	Down	c4_B & T	F
GO_BP	GO:0010952	Positive regulation of peptidase activity	0.0374337	S100a9/S100a8	2	Up	c1_B-Hmgb2	F
GO_BP	GO:0010952	Positive regulation of peptidase activity	0.0328049	S100a9/S100a8	2	Down	c4_B & T	F
GO_BP	GO:1903223	Positive regulation of oxidative stress-induced neuron death	0.0433271	Mcl1	1	Down	c4_B & T	F
GO_BP	GO:0060213	Positive regulation of nuclear-transcribed mRNA poly(A) tail shortening	0.0442211	Pabpc1	1	Up	c1_B-Hmgb2	F
GO_BP	GO:1900153	Positive regulation of nuclear-transcribed mRNA catabolic process, deadenylation-dependent decay	0.0489412	Pabpc1	1	Up	c1_B-Hmgb2	F
GO_BP	GO:1904407	Positive regulation of nitric oxide metabolic process	0.00721814	Klf2/Il1b	2	Up	c1_B-Hmgb2	F
GO_BP	GO:0045429	Positive regulation of nitric oxide biosynthetic process	0.00719248	Klf2/Il1b	2	Up	c1_B-Hmgb2	F
GO_BP	GO:1901216	Positive regulation of neuron death	0.021353	Mcl1/Fos	2	Down	c4_B & T	F
GO_BP	GO:0002763	Positive regulation of myeloid leukocyte differentiation	0.0309568	Cd74/Ccl5	2	Down	c1_B-Hmgb2	F
GO_BP	GO:0032946	Positive regulation of mononuclear cell proliferation	0.0424749	Ptprc	1	Up	c0_B-H2-K1	F
GO_BP	GO:0032946	Positive regulation of mononuclear cell proliferation	0.0109849	Cd74/Ccl5/Rps3	3	Down	c1_B-Hmgb2	F
GO_BP	GO:0071639	Positive regulation of monocyte chemotactic protein-1 production	0.0442211	Il1b	1	Up	c1_B-Hmgb2	F
GO_BP	GO:0051044	Positive regulation of membrane protein ectodomain proteolysis	0.0461412	Il1b	1	Up	c1_B-Hmgb2	F
GO_BP	GO:0045654	Positive regulation of megakaryocyte differentiation	0.0415163	Hmgb2	1	Up	c1_B-Hmgb2	F
GO_BP	GO:0043406	Positive regulation of MAP kinase activity	0.0453539	Thbs1/Il1b	2	Up	c1_B-Hmgb2	F
GO_BP	GO:0050671	Positive regulation of lymphocyte proliferation	0.042132	Ptprc	1	Up	c0_B-H2-K1	F
GO_BP	GO:0050671	Positive regulation of lymphocyte proliferation	0.0107017	Cd74/Ccl5/Rps3	3	Down	c1_B-Hmgb2	F
GO_BP	GO:0002708	Positive regulation of lymphocyte mediated immunity	0.00525326	H2-K1/Ptprc	2	Up	c0_B-H2-K1	F
GO_BP	GO:0045621	Positive regulation of lymphocyte differentiation	0.0391524	Ptprc	1	Up	c0_B-H2-K1	F
GO_BP	GO:0051251	Positive regulation of lymphocyte activation	0.00392025	Cd74/Ccl5/H2-Ab1/H2-Aa/Rps3	5	Down	c1_B-Hmgb2	F
GO_BP	GO:0051251	Positive regulation of lymphocyte activation	0.0440426	Il7r/Rps3/Lef1/Ccl5/Cd3e/Lck/Lgals1/Thy1/Dusp10	9	Up	c4_B & T	F
GO_BP	GO:0070665	Positive regulation of leukocyte proliferation	0.0455214	Ptprc	1	Up	c0_B-H2-K1	F
GO_BP	GO:0070665	Positive regulation of leukocyte proliferation	0.013011	Cd74/Ccl5/Rps3	3	Down	c1_B-Hmgb2	F
GO_BP	GO:0002687	Positive regulation of leukocyte migration	0.0334886	Thbs1/Il1b	2	Up	c1_B-Hmgb2	F
GO_BP	GO:0002705	Positive regulation of leukocyte mediated immunity	0.00701441	H2-K1/Ptprc	2	Up	c0_B-H2-K1	F
GO_BP	GO:0001912	Positive regulation of leukocyte mediated cytotoxicity	0.00424276	H2-K1/Ptprc	2	Up	c0_B-H2-K1	F
GO_BP	GO:0001912	Positive regulation of leukocyte mediated cytotoxicity	0.0400945	B2m/H2-Q4	2	Down	c1_B-Hmgb2	F
GO_BP	GO:1902107	Positive regulation of leukocyte differentiation	0.0485184	Ptprc	1	Up	c0_B-H2-K1	F
GO_BP	GO:1902107	Positive regulation of leukocyte differentiation	0.0195903	Cd74/Ccl5/H2-Aa	3	Down	c1_B-Hmgb2	F
GO_BP	GO:1902107	Positive regulation of leukocyte differentiation	0.0342187	Il7r/Lef1/Ccl5/Lck/Gnas/Dusp10	6	Up	c4_B & T	F
GO_BP	GO:0002690	Positive regulation of leukocyte chemotaxis	0.0172703	Thbs1/Il1b	2	Up	c1_B-Hmgb2	F
GO_BP	GO:0002690	Positive regulation of leukocyte chemotaxis	0.0486033	Cd74/Ccl5	2	Down	c1_B-Hmgb2	F
GO_BP	GO:1903039	Positive regulation of leukocyte cell-cell adhesion	0.000485046	Cd74/Ccl5/H2-Ab1/H2-Aa/Rps3	5	Down	c1_B-Hmgb2	F
GO_BP	GO:1903039	Positive regulation of leukocyte cell-cell adhesion	0.0124995	Cd74/H2-Aa/Rps3/H2-Ab1/H2-DMa	5	Up	c2_B-Cd74	F
GO_BP	GO:1903039	Positive regulation of leukocyte cell-cell adhesion	0.000286774	Il7r/Rps3/Lef1/Ccl5/Cd3e/Skap1/Lck/Lgals1/Thy1/Dusp10	10	Up	c4_B & T	F
GO_BP	GO:0002696	Positive regulation of leukocyte activation	0.00639955	Cd74/Ccl5/H2-Ab1/H2-Aa/Rps3	5	Down	c1_B-Hmgb2	F
GO_BP	GO:0048304	Positive regulation of isotype switching to IgG isotypes	0.0196413	Ptprc	1	Up	c0_B-H2-K1	F
GO_BP	GO:0045830	Positive regulation of isotype switching	0.0252672	Ptprc	1	Up	c0_B-H2-K1	F
GO_BP	GO:2001244	Positive regulation of intrinsic apoptotic signaling pathway	0.0113503	S100a9/S100a8	2	Up	c1_B-Hmgb2	F
GO_BP	GO:2001244	Positive regulation of intrinsic apoptotic signaling pathway	0.00518824	Rps3/Ubb/Lck/Rpl26/Park7	5	Up	c4_B & T	F
GO_BP	GO:2001244	Positive regulation of intrinsic apoptotic signaling pathway	0.002547	Mcl1/S100a9/S100a8	3	Down	c4_B & T	F
GO_BP	GO:0032757	Positive regulation of interleukin-8 production	0.00770187	Camp/Il1b	2	Up	c1_B-Hmgb2	F
GO_BP	GO:0032743	Positive regulation of interleukin-2 production	0.0252672	Ptprc	1	Up	c0_B-H2-K1	F
GO_BP	GO:0002639	Positive regulation of immunoglobulin production	0.0279946	Ptprc	1	Up	c0_B-H2-K1	F
GO_BP	GO:0002891	Positive regulation of immunoglobulin mediated immune response	0.0279946	Ptprc	1	Up	c0_B-H2-K1	F
GO_BP	GO:0002922	Positive regulation of humoral immune response	0.0215216	Ptprc	1	Up	c0_B-H2-K1	F
GO_BP	GO:0002922	Positive regulation of humoral immune response	0.0489412	Il1b	1	Up	c1_B-Hmgb2	F
GO_BP	GO:0034116	Positive regulation of heterotypic cell-cell adhesion	0.0453016	Il1b	1	Up	c1_B-Hmgb2	F
GO_BP	GO:0034116	Positive regulation of heterotypic cell-cell adhesion	0.00568228	Skap1/Lck/Thy1	3	Up	c4_B & T	F
GO_BP	GO:1900048	Positive regulation of hemostasis	0.00308662	S100a9/Thbs1	2	Up	c1_B-Hmgb2	F
GO_BP	GO:1903708	Positive regulation of hemopoiesis	0.028117	Cd74/Ccl5/H2-Aa	3	Down	c1_B-Hmgb2	F
GO_BP	GO:1903708	Positive regulation of hemopoiesis	0.0453016	Hmgb2/Il1b	2	Up	c1_B-Hmgb2	F
GO_BP	GO:0031652	Positive regulation of heat generation	0.0453016	Il1b	1	Up	c1_B-Hmgb2	F
GO_BP	GO:0032725	Positive regulation of granulocyte macrophage colony-stimulating factor production	0.0442211	Il1b	1	Up	c1_B-Hmgb2	F
GO_BP	GO:0060252	Positive regulation of glial cell proliferation	0.0498922	Il1b	1	Up	c1_B-Hmgb2	F
GO_BP	GO:0010763	Positive regulation of fibroblast migration	0.0498922	Thbs1	1	Up	c1_B-Hmgb2	F
GO_BP	GO:1902043	Positive regulation of extrinsic apoptotic signaling pathway via death domain receptors	0.0458713	Thbs1	1	Up	c1_B-Hmgb2	F
GO_BP	GO:2001238	Positive regulation of extrinsic apoptotic signaling pathway	0.0286778	Ptprc	1	Up	c0_B-H2-K1	F
GO_BP	GO:2001238	Positive regulation of extrinsic apoptotic signaling pathway	0.00942365	Thbs1/G0s2	2	Up	c1_B-Hmgb2	F
GO_BP	GO:0045603	Positive regulation of endothelial cell differentiation	0.0493836	Btg1	1	Down	c4_B & T	F
GO_BP	GO:0010950	Positive regulation of endopeptidase activity	0.0348781	S100a9/S100a8	2	Up	c1_B-Hmgb2	F
GO_BP	GO:0010950	Positive regulation of endopeptidase activity	0.0293749	S100a9/S100a8	2	Down	c4_B & T	F
GO_BP	GO:0045911	Positive regulation of DNA recombination	0.0278362	Ptprc	1	Up	c0_B-H2-K1	F
GO_BP	GO:0043517	Positive regulation of DNA damage response, signal transduction by p53 class mediator	0.045058	Ddx5	1	Down	c4_B & T	F
GO_BP	GO:0035306	Positive regulation of dephosphorylation	0.0279946	Ptprc	1	Up	c0_B-H2-K1	F
GO_BP	GO:0031349	Positive regulation of defense response	7.88427e-05	S100a9/S100a8/Hmgb2/Il1b/Alox5ap	5	Up	c1_B-Hmgb2	F
GO_BP	GO:0031349	Positive regulation of defense response	0.0447481	Cd74/Ccl5/Rps19	3	Down	c1_B-Hmgb2	F
GO_BP	GO:0031349	Positive regulation of defense response	0.0482061	S100a9/S100a8	2	Down	c4_B & T	F
GO_BP	GO:0002720	Positive regulation of cytokine production involved in immune response	0.0232529	Cd74/B2m	2	Down	c1_B-Hmgb2	F
GO_BP	GO:0001819	Positive regulation of cytokine production	0.00341273	Hmgb2/Camp/Thbs1/Il1b	4	Up	c1_B-Hmgb2	F
GO_BP	GO:0001819	Positive regulation of cytokine production	0.0264151	Cd74/Ccl5/B2m/Rps3	4	Down	c1_B-Hmgb2	F
GO_BP	GO:0043280	Positive regulation of cysteine-type endopeptidase activity involved in apoptotic process	0.0257449	S100a9/S100a8	2	Up	c1_B-Hmgb2	F
GO_BP	GO:0043280	Positive regulation of cysteine-type endopeptidase activity involved in apoptotic process	0.021353	S100a9/S100a8	2	Down	c4_B & T	F
GO_BP	GO:2001056	Positive regulation of cysteine-type endopeptidase activity	0.0299583	S100a9/S100a8	2	Up	c1_B-Hmgb2	F
GO_BP	GO:2001056	Positive regulation of cysteine-type endopeptidase activity	0.0264068	S100a9/S100a8	2	Down	c4_B & T	F
GO_BP	GO:0050820	Positive regulation of coagulation	0.00354145	S100a9/Thbs1	2	Up	c1_B-Hmgb2	F
GO_BP	GO:0050921	Positive regulation of chemotaxis	0.0317242	Thbs1/Il1b	2	Up	c1_B-Hmgb2	F
GO_BP	GO:0032722	Positive regulation of chemokine production	0.0215355	Cd74/Ccl5	2	Down	c1_B-Hmgb2	F
GO_BP	GO:2000343	Positive regulation of chemokine (C-X-C motif) ligand 2 production	0.00230523	Cd74/Ccl5	2	Down	c1_B-Hmgb2	F
GO_BP	GO:0022409	Positive regulation of cell-cell adhesion	0.000817081	Cd74/Ccl5/H2-Ab1/H2-Aa/Rps3	5	Down	c1_B-Hmgb2	F
GO_BP	GO:0022409	Positive regulation of cell-cell adhesion	0.0245302	Cd74/H2-Aa/Rps3/H2-Ab1/H2-DMa	5	Up	c2_B-Cd74	F
GO_BP	GO:0022409	Positive regulation of cell-cell adhesion	0.00115388	Il7r/Rps3/Lef1/Ccl5/Cd3e/Skap1/Lck/Lgals1/Thy1/Dusp10	10	Up	c4_B & T	F
GO_BP	GO:0031343	Positive regulation of cell killing	0.00424514	H2-K1/Ptprc	2	Up	c0_B-H2-K1	F
GO_BP	GO:0031343	Positive regulation of cell killing	0.048025	B2m/H2-Q4	2	Down	c1_B-Hmgb2	F
GO_BP	GO:0033630	Positive regulation of cell adhesion mediated by integrin	0.0136269	Ccl5/Cd3e/Skap1	3	Up	c4_B & T	F
GO_BP	GO:0045785	Positive regulation of cell adhesion	0.00452784	Cd74/Ccl5/H2-Ab1/H2-Aa/Rps3	5	Down	c1_B-Hmgb2	F
GO_BP	GO:0045785	Positive regulation of cell adhesion	0.00651274	Il7r/Rps3/Tnfrsf18/Lef1/Ccl5/Cd3e/Skap1/Lck/Lgals1/Thy1/Dusp10	11	Up	c4_B & T	F
GO_BP	GO:0050867	Positive regulation of cell activation	0.00723652	Cd74/Ccl5/H2-Ab1/H2-Aa/Rps3	5	Down	c1_B-Hmgb2	F
GO_BP	GO:0030194	Positive regulation of blood coagulation	0.00308662	S100a9/Thbs1	2	Up	c1_B-Hmgb2	F
GO_BP	GO:0030890	Positive regulation of B cell proliferation	0.0278362	Ptprc	1	Up	c0_B-H2-K1	F
GO_BP	GO:0002714	Positive regulation of B cell mediated immunity	0.0279946	Ptprc	1	Up	c0_B-H2-K1	F
GO_BP	GO:0048711	Positive regulation of astrocyte differentiation	0.0453016	Il1b	1	Up	c1_B-Hmgb2	F
GO_BP	GO:2001235	Positive regulation of apoptotic signaling pathway	0.0490464	Ptprc	1	Up	c0_B-H2-K1	F
GO_BP	GO:2001235	Positive regulation of apoptotic signaling pathway	0.000208777	S100a9/S100a8/Thbs1/G0s2	4	Up	c1_B-Hmgb2	F
GO_BP	GO:2001235	Positive regulation of apoptotic signaling pathway	0.0377741	Rps3/Ubb/Lck/Rpl26/Park7/Ppp1ca	6	Up	c4_B & T	F
GO_BP	GO:2001235	Positive regulation of apoptotic signaling pathway	0.0045629	Mcl1/S100a9/S100a8	3	Down	c4_B & T	F
GO_BP	GO:0050857	Positive regulation of antigen receptor-mediated signaling pathway	0.0229202	Ptprc	1	Up	c0_B-H2-K1	F
GO_BP	GO:0050857	Positive regulation of antigen receptor-mediated signaling pathway	0.0420102	Kcnn4/Prkcb	2	Up	c3_B-Activated	F
GO_BP	GO:0002579	Positive regulation of antigen processing and presentation	0.00205795	Cd74/H2-Ab1	2	Down	c1_B-Hmgb2	F
GO_BP	GO:0002579	Positive regulation of antigen processing and presentation	0.0147063	Cd74/H2-Ab1	2	Up	c2_B-Cd74	F
GO_BP	GO:0045766	Positive regulation of angiogenesis	0.00433486	Camp/Thbs1/Il1b	3	Up	c1_B-Hmgb2	F
GO_BP	GO:0046641	Positive regulation of alpha-beta T cell proliferation	0.0229202	Ptprc	1	Up	c0_B-H2-K1	F
GO_BP	GO:0046635	Positive regulation of alpha-beta T cell activation	0.029977	Ptprc	1	Up	c0_B-H2-K1	F
GO_BP	GO:0002824	Positive regulation of adaptive immune response based on somatic recombination of immune receptors built from immunoglobulin superfamily domains	0.00525326	H2-K1/Ptprc	2	Up	c0_B-H2-K1	F
GO_BP	GO:0002824	Positive regulation of adaptive immune response based on somatic recombination of immune receptors built from immunoglobulin superfamily domains	0.012089	H2-Ab1/B2m/H2-Q4	3	Down	c1_B-Hmgb2	F
GO_BP	GO:0002675	Positive regulation of acute inflammatory response	0.00482018	Il1b/Alox5ap	2	Up	c1_B-Hmgb2	F
GO_CC	GO:0005844	Polysome	3.70993e-11	Rps6/Rpl6/Rpl10a/Vim/Rps3/Rpl19/Rpl17/Rpl18	8	Down	c0_B-H2-K1	F
GO_CC	GO:0005844	Polysome	6.9588e-09	Rpl10a/Rpl19/Rpl18/Rpl17/Rps23/Rps3	6	Down	c1_B-Hmgb2	F
GO_CC	GO:0005844	Polysome	4.51206e-12	Rpl6/Rpl17/Rps23/Rpl10a/Rps4x/Rpl18/Rpl19/Rps3/Eif3h	9	Up	c2_B-Cd74	F
GO_CC	GO:0005844	Polysome	6.91312e-14	Rps3/Rps23/Rpl19/Rpl17/Rpl6/Rpl18/Rps6/Rps4x/Rpl8/Rpl10a/Rps25/Psma6/Eif3h	13	Up	c4_B & T	F
GO_CC	GO:0042788	Polysomal ribosome	6.57513e-06	Rpl6/Rpl10a/Rpl19/Rpl18	4	Down	c0_B-H2-K1	F
GO_CC	GO:0042788	Polysomal ribosome	7.38689e-07	Rpl10a/Rpl19/Rpl18/Rps23	4	Down	c1_B-Hmgb2	F
GO_CC	GO:0042788	Polysomal ribosome	2.3447e-09	Rpl6/Rps23/Rpl10a/Rpl18/Rpl19/Eif3h	6	Up	c2_B-Cd74	F
GO_CC	GO:0042788	Polysomal ribosome	2.59287e-08	Rps23/Rpl19/Rpl6/Rpl18/Rpl8/Rpl10a/Eif3h	7	Up	c4_B & T	F
GO_MF	GO:0008187	Poly-pyrimidine tract binding	0.0380131	Pabpc1	1	Up	c1_B-Hmgb2	F
GO_MF	GO:0070717	Poly-purine tract binding	0.0413415	Pabpc1	1	Up	c1_B-Hmgb2	F
GO_MF	GO:0008266	Poly(U) RNA binding	0.0380131	Pabpc1	1	Up	c1_B-Hmgb2	F
GO_MF	GO:0008143	Poly(A) binding	0.0380131	Pabpc1	1	Up	c1_B-Hmgb2	F
GO_CC	GO:0002102	Podosome	0.012053	Actb	1	Down	c2_B-Cd74	F
GO_CC	GO:0002102	Podosome	0.0472787	Actb	1	Down	c4_B & T	F
GO_CC	GO:0016605	PML body	0.0363607	Satb1	1	Down	c3_B-Activated	F
KEGG	mmu04611	Platelet activation	0.00164239	Actb/Actg1	2	Down	c2_B-Cd74	F
KEGG	mmu04611	Platelet activation	0.0385274	Actb/Actg1	2	Down	c4_B & T	F
GO_CC	GO:0098802	Plasma membrane signaling receptor complex	0.0439907	Cd3d/Cd3g/B2m/Cd3e/Skap1	5	Up	c4_B & T	F
GO_BP	GO:0007009	Plasma membrane organization	0.0386062	Ptprc	1	Up	c0_B-H2-K1	F
GO_BP	GO:0007009	Plasma membrane organization	0.0283814	Psap	1	Down	c2_B-Cd74	F
GO_BP	GO:0007009	Plasma membrane organization	0.0202126	Psap/S100a9	2	Down	c4_B & T	F
GO_MF	GO:0004721	Phosphoprotein phosphatase activity	0.0487637	Ptprc	1	Up	c0_B-H2-K1	F
GO_MF	GO:0019902	Phosphatase binding	0.0491891	Skap1/Lck/Ppp1r11/Bod1l/Ppp1ca/Snx3	6	Up	c4_B & T	F
KEGG	mmu04145	Phagosome	0.00131433	H2-Ab1/H2-Eb1/H2-Q4/H2-Aa/Tap1	5	Down	c1_B-Hmgb2	F
KEGG	mmu04145	Phagosome	0.00179639	H2-Aa/H2-Eb1/H2-Oa/H2-Ob/H2-Ab1/H2-DMa	6	Up	c2_B-Cd74	F
KEGG	mmu04145	Phagosome	0.00185886	Actb/Actg1	2	Down	c2_B-Cd74	F
KEGG	mmu04145	Phagosome	0.0111109	Actb/Actg1/H2-K1	3	Down	c4_B & T	F
GO_CC	GO:0030670	Phagocytic vesicle membrane	0.0161743	H2-K1	1	Up	c0_B-H2-K1	F
GO_CC	GO:0030670	Phagocytic vesicle membrane	0.002978	B2m/Tap1	2	Down	c1_B-Hmgb2	F
GO_CC	GO:0030670	Phagocytic vesicle membrane	0.0216006	H2-K1	1	Down	c3_B-Activated	F
GO_CC	GO:0030670	Phagocytic vesicle membrane	0.0472787	H2-K1	1	Down	c4_B & T	F
GO_CC	GO:0045335	Phagocytic vesicle	0.0422612	H2-K1	1	Up	c0_B-H2-K1	F
GO_CC	GO:0045335	Phagocytic vesicle	0.0299376	B2m/Tap1	2	Down	c1_B-Hmgb2	F
GO_CC	GO:0045335	Phagocytic vesicle	0.0246863	Actg1	1	Down	c2_B-Cd74	F
GO_CC	GO:0045335	Phagocytic vesicle	0.00566877	Vim/Capg/Actg1/Cybb	4	Up	c3_B-Activated	F
GO_CC	GO:0045335	Phagocytic vesicle	0.0392338	H2-K1	1	Down	c3_B-Activated	F
GO_CC	GO:0045335	Phagocytic vesicle	0.0245054	Actg1/H2-K1	2	Down	c4_B & T	F
GO_BP	GO:0018119	Peptidyl-cysteine S-nitrosylation	0.00161056	S100a9/S100a8	2	Up	c1_B-Hmgb2	F
GO_BP	GO:0018119	Peptidyl-cysteine S-nitrosylation	0.0271475	Txn1/Gapdh	2	Up	c3_B-Activated	F
GO_BP	GO:0018119	Peptidyl-cysteine S-nitrosylation	0.00272642	S100a9/S100a8	2	Down	c4_B & T	F
GO_BP	GO:0018198	Peptidyl-cysteine modification	0.00737944	S100a9/S100a8	2	Up	c1_B-Hmgb2	F
GO_BP	GO:0018198	Peptidyl-cysteine modification	0.011228	S100a9/S100a8	2	Down	c4_B & T	F
GO_MF	GO:0015037	Peptide disulfide oxidoreductase activity	0.0286862	Gsr	1	Up	c1_B-Hmgb2	F
GO_MF	GO:0042277	Peptide binding	0.00154127	Cd74/H2-Ab1/H2-Q4/H2-Aa/Tap1	5	Down	c1_B-Hmgb2	F
GO_MF	GO:0042277	Peptide binding	0.0141822	Cd74/H2-Aa/Apoe/H2-Ab1/Rplp0	5	Up	c2_B-Cd74	F
GO_MF	GO:0042605	Peptide antigen binding	0.0183924	H2-K1	1	Up	c0_B-H2-K1	F
GO_MF	GO:0042605	Peptide antigen binding	1.3902e-05	H2-Ab1/H2-Q4/H2-Aa/Tap1	4	Down	c1_B-Hmgb2	F
GO_MF	GO:0042605	Peptide antigen binding	0.0404449	H2-Aa/H2-Ab1	2	Up	c2_B-Cd74	F
GO_MF	GO:0042605	Peptide antigen binding	0.0303174	H2-K1	1	Down	c3_B-Activated	F
GO_MF	GO:0042605	Peptide antigen binding	0.0401438	H2-K1	1	Down	c4_B & T	F
GO_MF	GO:0061134	Peptidase regulator activity	0.00311306	Ngp/Wfdc17/Wfdc21	3	Up	c1_B-Hmgb2	F
GO_MF	GO:0030414	Peptidase inhibitor activity	0.00253048	Ngp/Wfdc17/Wfdc21	3	Up	c1_B-Hmgb2	F
GO_CC	GO:1905368	Peptidase complex	0.0298822	Psma1/Sec11c/Psmd8	3	Up	c3_B-Activated	F
GO_CC	GO:1905368	Peptidase complex	0.0233485	Psma6/Sec11a/Psmb6/Psmb2	4	Up	c4_B & T	F
KEGG	mmu05235	PD-L1 expression and PD-1 checkpoint pathway in cancer	0.0442642	Lat/Cd3d/Cd3g/Cd3e/Lck	5	Up	c4_B & T	F
KEGG	mmu05022	Pathways of neurodegeneration - multiple diseases	0.000244996	Psma1/Cox5b/Ube2j1/Uqcr10/Cox6b1/Psmd8/Slc25a5/Cox5a/Prkcb/Ndufa4/Cybb	11	Up	c3_B-Activated	F
KEGG	mmu05022	Pathways of neurodegeneration - multiple diseases	4.8935e-05	Uba52/Ubb/Cox8a/Cox7b/Ndufb5/Slc25a4/Uqcrb/Atp5g1/Ndufa4/Park7/Psma6/Atp5b/Psmb6/Cox6b1/Psmb2/Ndufa8/Ndufa1/Ndufa6/Ndufv3	19	Up	c4_B & T	F
KEGG	mmu05012	Parkinson disease	0.0366977	Ubb/Uba52/Gnas/Cox5b/Cox6b1/Cox8a	6	Down	c0_B-H2-K1	F
KEGG	mmu05012	Parkinson disease	2.53535e-06	Txn1/Psma1/Cox5b/Ube2j1/Uqcr10/Gnai2/Cox6b1/Psmd8/Slc25a5/Cox5a/Ndufa4	11	Up	c3_B-Activated	F
KEGG	mmu05012	Parkinson disease	2.12369e-09	Uba52/Ubb/Cox8a/Cox7b/Ndufb5/Slc25a4/Uqcrb/Gnas/Atp5g1/Ndufa4/Park7/Psma6/Atp5b/Psmb6/Cox6b1/Psmb2/Ndufa8/Ndufa1/Ndufa6/Ndufv3	20	Up	c4_B & T	F
KEGG	mmu04921	Oxytocin signaling pathway	0.00175389	Actb/Actg1	2	Down	c2_B-Cd74	F
KEGG	mmu04921	Oxytocin signaling pathway	0.00780982	Actb/Actg1/Fos	3	Down	c4_B & T	F
GO_CC	GO:1990204	Oxidoreductase complex	0.0359133	Uqcr10/Ndufa4/Cybb	3	Up	c3_B-Activated	F
GO_CC	GO:1990204	Oxidoreductase complex	0.000106117	Ndufb5/Uqcrb/Ndufa4/Ndufa8/Ndufa1/Ndufa6/Ndufv3	7	Up	c4_B & T	F
GO_MF	GO:0016702	Oxidoreductase activity, acting on single donors with incorporation of molecular oxygen, incorporation of two atoms of oxygen	0.0380131	Alox5ap	1	Up	c1_B-Hmgb2	F
GO_MF	GO:0016701	Oxidoreductase activity, acting on single donors with incorporation of molecular oxygen	0.0380131	Alox5ap	1	Up	c1_B-Hmgb2	F
GO_MF	GO:0016651	Oxidoreductase activity, acting on NAD(P)H	0.0433269	Pgk1/Txn1/Cybb	3	Up	c3_B-Activated	F
GO_MF	GO:0016668	Oxidoreductase activity, acting on a sulfur group of donors, NAD(P) as acceptor	0.0286862	Gsr	1	Up	c1_B-Hmgb2	F
GO_MF	GO:0016668	Oxidoreductase activity, acting on a sulfur group of donors, NAD(P) as acceptor	0.0313533	Pgk1/Txn1	2	Up	c3_B-Activated	F
GO_MF	GO:0016676	Oxidoreductase activity, acting on a heme group of donors, oxygen as acceptor	0.0433269	Cox5a/Ndufa4	2	Up	c3_B-Activated	F
GO_MF	GO:0016676	Oxidoreductase activity, acting on a heme group of donors, oxygen as acceptor	0.011596	Cox8a/Cox7b/Ndufa4	3	Up	c4_B & T	F
GO_MF	GO:0016675	Oxidoreductase activity, acting on a heme group of donors	0.0433269	Cox5a/Ndufa4	2	Up	c3_B-Activated	F
GO_MF	GO:0016675	Oxidoreductase activity, acting on a heme group of donors	0.011596	Cox8a/Cox7b/Ndufa4	3	Up	c4_B & T	F
GO_BP	GO:0006119	Oxidative phosphorylation	0.0156795	Pgk1/Cox5b/Uqcr10/Cox5a	4	Up	c3_B-Activated	F
KEGG	mmu00190	Oxidative phosphorylation	0.00679115	Cox5b/Uqcr10/Cox6b1/Cox5a/Ndufa4	5	Up	c3_B-Activated	F
GO_BP	GO:0006119	Oxidative phosphorylation	0.00502067	Dnajc15/Uqcrb/Park7/Atp5b/Ndufa8/Ndufv3	6	Up	c4_B & T	F
KEGG	mmu00190	Oxidative phosphorylation	3.24381e-07	Cox8a/Cox7b/Ndufb5/Uqcrb/Atp5g1/Ndufa4/Atp5b/Cox6b1/Ndufa8/Ndufa1/Ndufa6/Atp6v1f/Ndufv3	13	Up	c4_B & T	F
GO_BP	GO:0015850	Organic hydroxy compound transport	0.0426742	Actb	1	Down	c2_B-Cd74	F
GO_MF	GO:0043177	Organic acid binding	0.00284928	S100a9/S100a8/Alox5ap	3	Up	c1_B-Hmgb2	F
GO_MF	GO:0043177	Organic acid binding	0.0445515	Psap	1	Down	c2_B-Cd74	F
GO_MF	GO:0043177	Organic acid binding	0.00130955	Psap/S100a9/S100a8	3	Down	c4_B & T	F
GO_CC	GO:0019866	Organelle inner membrane	0.0200928	Cox5b/Cox6b1/Rps3/Cox8a/Emd	5	Down	c0_B-H2-K1	F
GO_CC	GO:0019866	Organelle inner membrane	0.00376022	Mrps21/Cox5b/Uqcr10/Cox6b1/Romo1/Slc25a5/Cox5a/Ndufa4	8	Up	c3_B-Activated	F
GO_CC	GO:0019866	Organelle inner membrane	8.98077e-08	Dnajc15/Rps3/Ifi27/Cox8a/Emd/Cox7b/Ndufb5/Slc25a4/Uqcrb/Atp5g1/Ndufa4/Atp5b/Tomm22/Cox6b1/Ndufa8/Ndufa1/Ndufa6/Ndufv3	18	Up	c4_B & T	F
GO_CC	GO:0000314	Organellar small ribosomal subunit	0.0298822	Mrps21/Mrps14	2	Up	c3_B-Activated	F
GO_CC	GO:0000313	Organellar ribosome	0.000367995	Mrpl18/Mrps34/Mrps24/Mrpl24/Chchd1/Mrpl43	6	Up	c4_B & T	F
GO_CC	GO:0000315	Organellar large ribosomal subunit	0.041518	Mrpl18/Mrpl24/Mrpl43	3	Up	c4_B & T	F
GO_BP	GO:0035265	Organ growth	0.0389882	Psap	1	Down	c2_B-Cd74	F
GO_MF	GO:1900750	Oligopeptide binding	0.0336653	Gsr	1	Up	c1_B-Hmgb2	F
GO_BP	GO:0046939	Nucleotide phosphorylation	0.00827151	Cbfa2t3/Pgk1/Zbtb20/Gapdh/Nme2	5	Up	c3_B-Activated	F
GO_BP	GO:0009117	Nucleotide metabolic process	0.0167025	Cbfa2t3/Pgk1/Zbtb20/Gapdh/Cox5b/Hint1/Nme2	7	Up	c3_B-Activated	F
GO_BP	GO:0006753	Nucleoside phosphate metabolic process	0.0185097	Cbfa2t3/Pgk1/Zbtb20/Gapdh/Cox5b/Hint1/Nme2	7	Up	c3_B-Activated	F
GO_BP	GO:0006165	Nucleoside diphosphate phosphorylation	0.00827151	Cbfa2t3/Pgk1/Zbtb20/Gapdh/Nme2	5	Up	c3_B-Activated	F
GO_BP	GO:0009132	Nucleoside diphosphate metabolic process	0.00971516	Cbfa2t3/Pgk1/Zbtb20/Gapdh/Nme2	5	Up	c3_B-Activated	F
GO_MF	GO:0016922	Nuclear receptor binding	0.0483256	Ddx5	1	Down	c3_B-Activated	F
GO_CC	GO:0034399	Nuclear periphery	0.0392338	Satb1	1	Down	c3_B-Activated	F
GO_CC	GO:0016363	Nuclear matrix	0.0363607	Satb1	1	Down	c3_B-Activated	F
GO_CC	GO:0005720	Nuclear heterochromatin	0.0265443	Satb1	1	Down	c3_B-Activated	F
GO_CC	GO:0035267	NuA4 histone acetyltransferase complex	0.0105248	Actb	1	Down	c2_B-Cd74	F
GO_CC	GO:0035267	NuA4 histone acetyltransferase complex	0.0439772	Actb	1	Down	c4_B & T	F
GO_BP	GO:0015874	Norepinephrine transport	0.0180719	Actb	1	Down	c2_B-Cd74	F
KEGG	mmu04932	Non-alcoholic fatty liver disease	0.00845243	Cox5b/Uqcr10/Cox6b1/Cox5a/Ndufa4	5	Up	c3_B-Activated	F
KEGG	mmu04932	Non-alcoholic fatty liver disease	0.000263892	Cox8a/Cox7b/Ndufb5/Uqcrb/Ndufa4/Cox6b1/Ndufa8/Ndufa1/Ndufa6/Ndufv3	10	Up	c4_B & T	F
GO_BP	GO:0001865	NK T cell differentiation	0.0150795	Psap	1	Down	c2_B-Cd74	F
GO_BP	GO:0001865	NK T cell differentiation	0.045058	Psap	1	Down	c4_B & T	F
GO_MF	GO:0050998	Nitric-oxide synthase binding	0.00951751	Actb	1	Down	c2_B-Cd74	F
GO_MF	GO:0050998	Nitric-oxide synthase binding	0.0253459	Actb	1	Down	c4_B & T	F
GO_BP	GO:0046209	Nitric oxide metabolic process	0.0139106	Klf2/Il1b	2	Up	c1_B-Hmgb2	F
GO_BP	GO:0006809	Nitric oxide biosynthetic process	0.0133064	Klf2/Il1b	2	Up	c1_B-Hmgb2	F
GO_BP	GO:1990266	Neutrophil migration	0.00182336	S100a9/S100a8/Il1b	3	Up	c1_B-Hmgb2	F
GO_BP	GO:1990266	Neutrophil migration	0.021353	S100a9/S100a8	2	Down	c4_B & T	F
KEGG	mmu04613	Neutrophil extracellular trap formation	0.00207417	Actb/Actg1	2	Down	c2_B-Cd74	F
KEGG	mmu04613	Neutrophil extracellular trap formation	0.0230523	Actg1/Slc25a5/Rac2/Prkcb/Cybb	5	Up	c3_B-Activated	F
KEGG	mmu04613	Neutrophil extracellular trap formation	0.0768813	Actb/Actg1	2	Down	c4_B & T	F
GO_BP	GO:0030593	Neutrophil chemotaxis	0.00123525	S100a9/S100a8/Il1b	3	Up	c1_B-Hmgb2	F
GO_BP	GO:0030593	Neutrophil chemotaxis	0.0166301	S100a9/S100a8	2	Down	c4_B & T	F
GO_CC	GO:0098984	Neuron to neuron synapse	0.000287365	Rplp0/Rps18/Rpl6/Rpl10a/Rps3/Gapdh/Rps19	7	Down	c0_B-H2-K1	F
GO_CC	GO:0098984	Neuron to neuron synapse	0.010329	Rps19/Rpl10a/Rps18/Rps3	4	Down	c1_B-Hmgb2	F
GO_CC	GO:0098984	Neuron to neuron synapse	0.00094483	Rpl6/Rps19/Rpl10a/Rps3/Rps18/Rplp0/Rpl4	7	Up	c2_B-Cd74	F
GO_CC	GO:0098984	Neuron to neuron synapse	0.00130403	Rps19/Rps3/Rplp0/Rpl6/Rps18/Rpl4/Rpl8/Rpl14/Rheb/Rpl10a/Rps25	11	Up	c4_B & T	F
GO_CC	GO:0044306	Neuron projection terminus	0.00143666	Actb/Actg1	2	Down	c2_B-Cd74	F
GO_CC	GO:0044306	Neuron projection terminus	0.0354025	Actb/Actg1	2	Down	c4_B & T	F
GO_BP	GO:0050885	Neuromuscular process controlling balance	0.0257557	Psap	1	Down	c2_B-Cd74	F
GO_BP	GO:0050905	Neuromuscular process	0.0313594	Psap	1	Down	c2_B-Cd74	F
GO_BP	GO:0045060	Negative thymic T cell selection	0.0205287	Ptprc	1	Up	c0_B-H2-K1	F
GO_BP	GO:0043383	Negative T cell selection	0.0206678	Ptprc	1	Up	c0_B-H2-K1	F
GO_BP	GO:1901343	Negative regulation of vasculature development	0.0022976	Ngp/Klf2/Thbs1	3	Up	c1_B-Hmgb2	F
GO_BP	GO:0034763	Negative regulation of transmembrane transport	0.0272426	Thbs1/Il1b	2	Up	c1_B-Hmgb2	F
GO_BP	GO:0051348	Negative regulation of transferase activity	0.0433585	Actb	1	Down	c2_B-Cd74	F
GO_BP	GO:0042130	Negative regulation of T cell proliferation	0.0341665	H2-Ab1/H2-Aa	2	Down	c1_B-Hmgb2	F
GO_BP	GO:0002710	Negative regulation of T cell mediated immunity	0.0215216	Ptprc	1	Up	c0_B-H2-K1	F
GO_BP	GO:0050868	Negative regulation of T cell activation	0.0082055	Cd74/H2-Ab1/H2-Aa	3	Down	c1_B-Hmgb2	F
GO_BP	GO:1902904	Negative regulation of supramolecular fiber organization	0.038094	Tmsb4x/Myadm/Capg/Tmsb10	4	Up	c3_B-Activated	F
GO_BP	GO:1903671	Negative regulation of sprouting angiogenesis	0.00323762	Klf2/Thbs1	2	Up	c1_B-Hmgb2	F
GO_BP	GO:0051283	Negative regulation of sequestering of calcium ion	0.0386062	Ptprc	1	Up	c0_B-H2-K1	F
GO_BP	GO:1901032	Negative regulation of response to reactive oxygen species	0.0176644	Psap	1	Down	c2_B-Cd74	F
GO_BP	GO:1902883	Negative regulation of response to oxidative stress	0.0238112	Psap	1	Down	c2_B-Cd74	F
GO_BP	GO:2001021	Negative regulation of response to DNA damage stimulus	0.0344109	Cd74/Rps3	2	Down	c1_B-Hmgb2	F
GO_BP	GO:0060761	Negative regulation of response to cytokine stimulus	0.0279946	Ptprc	1	Up	c0_B-H2-K1	F
GO_BP	GO:0002832	Negative regulation of response to biotic stimulus	0.0466825	Rps19/Tap1	2	Down	c1_B-Hmgb2	F
GO_BP	GO:2000378	Negative regulation of reactive oxygen species metabolic process	0.0322596	Dynll1/Atp5g1/Park7/Acp5	4	Up	c4_B & T	F
GO_BP	GO:1903427	Negative regulation of reactive oxygen species biosynthetic process	0.00568228	Dynll1/Atp5g1/Park7/Acp5	4	Up	c4_B & T	F
GO_BP	GO:0031333	Negative regulation of protein-containing complex assembly	0.00971516	Tmsb4x/Myadm/Rpl13a/Capg/Tmsb10	5	Up	c3_B-Activated	F
GO_BP	GO:0061099	Negative regulation of protein tyrosine kinase activity	0.0244683	Ptprc	1	Up	c0_B-H2-K1	F
GO_BP	GO:0032272	Negative regulation of protein polymerization	0.0111056	Tmsb4x/Myadm/Capg/Tmsb10	4	Up	c3_B-Activated	F
GO_BP	GO:0006469	Negative regulation of protein kinase activity	0.0389882	Actb	1	Down	c2_B-Cd74	F
GO_BP	GO:0032091	Negative regulation of protein binding	0.0283814	Actb	1	Down	c2_B-Cd74	F
GO_BP	GO:0031953	Negative regulation of protein autophosphorylation	0.0196413	Ptprc	1	Up	c0_B-H2-K1	F
GO_BP	GO:0050732	Negative regulation of peptidyl-tyrosine phosphorylation	0.0279946	Ptprc	1	Up	c0_B-H2-K1	F
GO_BP	GO:0010466	Negative regulation of peptidase activity	0.0470694	Ngp/Thbs1	2	Up	c1_B-Hmgb2	F
GO_BP	GO:0051354	Negative regulation of oxidoreductase activity	0.0252672	Gzma	1	Up	c0_B-H2-K1	F
GO_BP	GO:1903202	Negative regulation of oxidative stress-induced cell death	0.0236233	Psap	1	Down	c2_B-Cd74	F
GO_BP	GO:0032891	Negative regulation of organic acid transport	0.00409409	Thbs1/Il1b	2	Up	c1_B-Hmgb2	F
GO_BP	GO:0010639	Negative regulation of organelle organization	0.0420102	Tmsb4x/Myadm/Capg/Tmsb10/Pml/Slc25a5	6	Up	c3_B-Activated	F
GO_BP	GO:0010977	Negative regulation of neuron projection development	0.048242	H2-K1	1	Up	c0_B-H2-K1	F
GO_BP	GO:0010977	Negative regulation of neuron projection development	0.0322596	Klk8/Apoe/B2m/H2-D1/Lgals1/Thy1	6	Up	c4_B & T	F
GO_BP	GO:0032945	Negative regulation of mononuclear cell proliferation	0.0449354	H2-Ab1/H2-Aa	2	Down	c1_B-Hmgb2	F
GO_BP	GO:0043409	Negative regulation of MAPK cascade	0.0479618	Ptprc	1	Up	c0_B-H2-K1	F
GO_BP	GO:0050672	Negative regulation of lymphocyte proliferation	0.0447481	H2-Ab1/H2-Aa	2	Down	c1_B-Hmgb2	F
GO_BP	GO:0002707	Negative regulation of lymphocyte mediated immunity	0.0278362	Ptprc	1	Up	c0_B-H2-K1	F
GO_BP	GO:0070229	Negative regulation of lymphocyte apoptotic process	0.0215155	Cd74/Ccl5	2	Down	c1_B-Hmgb2	F
GO_BP	GO:0051250	Negative regulation of lymphocyte activation	0.0140532	Cd74/H2-Ab1/H2-Aa	3	Down	c1_B-Hmgb2	F
GO_BP	GO:0070664	Negative regulation of leukocyte proliferation	0.0474461	H2-Ab1/H2-Aa	2	Down	c1_B-Hmgb2	F
GO_BP	GO:0002704	Negative regulation of leukocyte mediated immunity	0.0279946	Ptprc	1	Up	c0_B-H2-K1	F
GO_BP	GO:0001911	Negative regulation of leukocyte mediated cytotoxicity	0.0229202	Ptprc	1	Up	c0_B-H2-K1	F
GO_BP	GO:1903038	Negative regulation of leukocyte cell-cell adhesion	0.00998385	Cd74/H2-Ab1/H2-Aa	3	Down	c1_B-Hmgb2	F
GO_BP	GO:2000107	Negative regulation of leukocyte apoptotic process	0.0321073	Cd74/Ccl5	2	Down	c1_B-Hmgb2	F
GO_BP	GO:0002695	Negative regulation of leukocyte activation	0.0215355	Cd74/H2-Ab1/H2-Aa	3	Down	c1_B-Hmgb2	F
GO_BP	GO:0002695	Negative regulation of leukocyte activation	0.0452679	Cd74/H2-Aa/H2-Ab1/Cd37	4	Up	c2_B-Cd74	F
GO_BP	GO:0033673	Negative regulation of kinase activity	0.0403118	Actb	1	Down	c2_B-Cd74	F
GO_BP	GO:0043271	Negative regulation of ion transport	0.0381001	Thbs1/Il1b	2	Up	c1_B-Hmgb2	F
GO_BP	GO:0032703	Negative regulation of interleukin-2 production	0.0244216	Ptprc	1	Up	c0_B-H2-K1	F
GO_BP	GO:0032695	Negative regulation of interleukin-12 production	0.0498922	Thbs1	1	Up	c1_B-Hmgb2	F
GO_BP	GO:0045824	Negative regulation of innate immune response	0.0264151	Rps19/Tap1	2	Down	c1_B-Hmgb2	F
GO_BP	GO:0002683	Negative regulation of immune system process	0.00563096	Cd74/H2-Ab1/Rps19/H2-Aa/Tap1	5	Down	c1_B-Hmgb2	F
GO_BP	GO:0002683	Negative regulation of immune system process	0.0104359	Cd74/H2-Aa/H2-Oa/H2-Ob/Rps19/H2-Ab1/Cd37	7	Up	c2_B-Cd74	F
GO_BP	GO:0050777	Negative regulation of immune response	0.0461965	Ptprc	1	Up	c0_B-H2-K1	F
GO_BP	GO:0002698	Negative regulation of immune effector process	0.0414328	Ptprc	1	Up	c0_B-H2-K1	F
GO_BP	GO:1903206	Negative regulation of hydrogen peroxide-induced cell death	0.0176644	Psap	1	Down	c2_B-Cd74	F
GO_BP	GO:0040037	Negative regulation of fibroblast growth factor receptor signaling pathway	0.0489412	Thbs1	1	Up	c1_B-Hmgb2	F
GO_BP	GO:2000192	Negative regulation of fatty acid transport	0.0415163	Thbs1	1	Up	c1_B-Hmgb2	F
GO_BP	GO:2001237	Negative regulation of extrinsic apoptotic signaling pathway	0.0188712	Hmgb2/Il1b	2	Up	c1_B-Hmgb2	F
GO_BP	GO:0070373	Negative regulation of ERK1 and ERK2 cascade	0.0317438	Ptprc	1	Up	c0_B-H2-K1	F
GO_BP	GO:0051053	Negative regulation of DNA metabolic process	0.0399787	Gzma	1	Up	c0_B-H2-K1	F
GO_BP	GO:0043392	Negative regulation of DNA binding	0.0279946	Gzma	1	Up	c0_B-H2-K1	F
GO_BP	GO:0051494	Negative regulation of cytoskeleton organization	0.0409876	Tmsb4x/Myadm/Capg/Tmsb10	4	Up	c3_B-Activated	F
GO_BP	GO:0001960	Negative regulation of cytokine-mediated signaling pathway	0.0279946	Ptprc	1	Up	c0_B-H2-K1	F
GO_BP	GO:0001818	Negative regulation of cytokine production	0.0489412	Klf2/Thbs1	2	Up	c1_B-Hmgb2	F
GO_BP	GO:1904030	Negative regulation of cyclin-dependent protein kinase activity	0.0178737	Actb	1	Down	c2_B-Cd74	F
GO_BP	GO:1900408	Negative regulation of cellular response to oxidative stress	0.0236233	Psap	1	Down	c2_B-Cd74	F
GO_BP	GO:0022408	Negative regulation of cell-cell adhesion	0.0217933	Cd74/H2-Ab1/H2-Aa	3	Down	c1_B-Hmgb2	F
GO_BP	GO:0090051	Negative regulation of cell migration involved in sprouting angiogenesis	0.0461412	Thbs1	1	Up	c1_B-Hmgb2	F
GO_BP	GO:0031342	Negative regulation of cell killing	0.0244683	Ptprc	1	Up	c0_B-H2-K1	F
GO_BP	GO:0007162	Negative regulation of cell adhesion	0.0469293	Cd74/H2-Ab1/H2-Aa	3	Down	c1_B-Hmgb2	F
GO_BP	GO:0050866	Negative regulation of cell activation	0.025273	Cd74/H2-Ab1/H2-Aa	3	Down	c1_B-Hmgb2	F
GO_BP	GO:0050866	Negative regulation of cell activation	0.0109592	Cd74/H2-Aa/Apoe/H2-Ab1/Cd37	5	Up	c2_B-Cd74	F
GO_BP	GO:2000181	Negative regulation of blood vessel morphogenesis	0.00182336	Ngp/Klf2/Thbs1	3	Up	c1_B-Hmgb2	F
GO_BP	GO:0051100	Negative regulation of binding	0.047381	Gzma	1	Up	c0_B-H2-K1	F
GO_BP	GO:0051100	Negative regulation of binding	0.0353464	Actb	1	Down	c2_B-Cd74	F
GO_BP	GO:2001234	Negative regulation of apoptotic signaling pathway	0.0458713	Hmgb2/Il1b	2	Up	c1_B-Hmgb2	F
GO_BP	GO:2000811	Negative regulation of anoikis	0.045058	Mcl1	1	Down	c4_B & T	F
GO_BP	GO:1903792	Negative regulation of anion transport	0.00599925	Thbs1/Il1b	2	Up	c1_B-Hmgb2	F
GO_BP	GO:1903960	Negative regulation of anion transmembrane transport	0.0489412	Thbs1	1	Up	c1_B-Hmgb2	F
GO_BP	GO:0016525	Negative regulation of angiogenesis	0.00182336	Ngp/Klf2/Thbs1	3	Up	c1_B-Hmgb2	F
GO_BP	GO:0002823	Negative regulation of adaptive immune response based on somatic recombination of immune receptors built from immunoglobulin superfamily domains	0.0267969	Ptprc	1	Up	c0_B-H2-K1	F
GO_BP	GO:0002820	Negative regulation of adaptive immune response	0.0278362	Ptprc	1	Up	c0_B-H2-K1	F
GO_BP	GO:0030837	Negative regulation of actin filament polymerization	0.00971516	Tmsb4x/Myadm/Capg/Tmsb10	4	Up	c3_B-Activated	F
GO_BP	GO:0034470	NcRNA processing	0.00225869	Rps19/Rpl35/Rps8/Rpl10a/Rps16	5	Down	c1_B-Hmgb2	F
GO_BP	GO:0034470	NcRNA processing	0.00225916	Rps19/Rps16/Rpl35/Rps6/Rpl14/Rps24/Nop10/Rpl10a/Rps15/Rpl26/Npm3	11	Up	c4_B & T	F
GO_BP	GO:0034660	NcRNA metabolic process	0.00487729	Rps19/Rpl35/Rps8/Rpl10a/Rps16	5	Down	c1_B-Hmgb2	F
GO_BP	GO:0034660	NcRNA metabolic process	0.00759002	Rps19/Rps16/Rpl35/Rps6/Rpl14/Rps24/Nop10/Rpl10a/Rps15/Rpl26/Npm3	11	Up	c4_B & T	F
KEGG	mmu04650	Natural killer cell mediated cytotoxicity	0.0873295	H2-K1	1	Up	c0_B-H2-K1	F
GO_BP	GO:0001779	Natural killer cell differentiation	0.0252672	Ptprc	1	Up	c0_B-H2-K1	F
GO_BP	GO:0030101	Natural killer cell activation	0.0371877	Ptprc	1	Up	c0_B-H2-K1	F
GO_BP	GO:0010257	NADH dehydrogenase complex assembly	0.0105417	Ndufb5/Ndufa8/Ndufa1/Ndufa6	4	Up	c4_B & T	F
GO_CC	GO:0030964	NADH dehydrogenase complex	1.58716e-05	Ndufb5/Ndufa4/Ndufa8/Ndufa1/Ndufa6/Ndufv3	6	Up	c4_B & T	F
GO_BP	GO:0030239	Myofibril assembly	0.0253899	Actg1	1	Down	c2_B-Cd74	F
GO_CC	GO:0030016	Myofibril	0.0486718	Rpl6/Rpl15/Rpl17	3	Down	c0_B-H2-K1	F
GO_CC	GO:0030016	Myofibril	0.01147	Rpl6/Rpl17/Rpl15/Rpl4	4	Up	c2_B-Cd74	F
GO_CC	GO:0030016	Myofibril	0.0380034	Actg1	1	Down	c2_B-Cd74	F
GO_CC	GO:0030016	Myofibril	0.00410472	Rpl17/Rpl6/Sri/Rpl4/Rpl15/Psma6/Myl12a	7	Up	c4_B & T	F
GO_BP	GO:0045445	Myoblast differentiation	0.0487809	Btg1/Ddx5	2	Down	c3_B-Activated	F
GO_BP	GO:0045445	Myoblast differentiation	0.0166301	Btg1/Ddx5	2	Down	c4_B & T	F
GO_BP	GO:0097529	Myeloid leukocyte migration	2.82267e-05	S100a9/S100a8/Retnlg/Thbs1/Il1b	5	Up	c1_B-Hmgb2	F
GO_BP	GO:0097529	Myeloid leukocyte migration	0.0269454	Cd74/Ccl5/Rps19	3	Down	c1_B-Hmgb2	F
GO_BP	GO:0097529	Myeloid leukocyte migration	0.0437138	S100a9/S100a8	2	Down	c4_B & T	F
GO_BP	GO:0002262	Myeloid cell homeostasis	0.0415163	Hmgb2/Klf2	2	Up	c1_B-Hmgb2	F
GO_BP	GO:0030099	Myeloid cell differentiation	0.0223668	Cd74/Ccl5/Rps19/B2m	4	Down	c1_B-Hmgb2	F
GO_BP	GO:0042552	Myelination	0.0353464	Psap	1	Down	c2_B-Cd74	F
GO_CC	GO:0043209	Myelin sheath	0.000624826	Ubb/Uba52/Cox5b/Ppia/Gapdh	5	Down	c0_B-H2-K1	F
GO_CC	GO:0043209	Myelin sheath	0.00143666	Actb/Actg1	2	Down	c2_B-Cd74	F
GO_CC	GO:0043209	Myelin sheath	3.05854e-06	Prdx2/Gapdh/Cox5b/Actg1/Cct5/Nme2/Gdi2/Slc25a5/Cox5a	9	Up	c3_B-Activated	F
GO_CC	GO:0043209	Myelin sheath	0.000835446	Uba52/Ubb/Ppia/Nme2/Slc25a4/Eno1/Atp5b/Thy1	8	Up	c4_B & T	F
GO_CC	GO:0043209	Myelin sheath	0.0354025	Actb/Actg1	2	Down	c4_B & T	F
GO_BP	GO:0055001	Muscle cell development	0.0389882	Actg1	1	Down	c2_B-Cd74	F
GO_CC	GO:0005771	Multivesicular body	0.000309898	Cd74/H2-Ab1/Cd79a	3	Down	c1_B-Hmgb2	F
GO_CC	GO:0005771	Multivesicular body	0.00197257	Cd74/H2-Ab1/H2-DMa	3	Up	c2_B-Cd74	F
GO_BP	GO:0009299	MRNA transcription	0.0493836	Ddx5	1	Down	c4_B & T	F
GO_MF	GO:0003729	MRNA binding	0.0182277	Rps2/Rps6/Rpl6/Rps5/Rps3	5	Down	c0_B-H2-K1	F
GO_MF	GO:0003729	MRNA binding	0.0101369	Rpl35/Rps2/Rps5/Rps3	4	Down	c1_B-Hmgb2	F
GO_MF	GO:0003729	MRNA binding	0.00407714	Rpl6/Rpl35/Rps5/Cnbp/Rps3/Rps2	6	Up	c2_B-Cd74	F
GO_MF	GO:0003729	MRNA binding	0.011596	Rps3/Rps2/Rpl35/Rpl6/Rps6/Rpl26/Park7/Rps5/Rps3a1	9	Up	c4_B & T	F
GO_MF	GO:0003730	MRNA 3'-UTR binding	0.0442019	Ddx5	1	Down	c3_B-Activated	F
GO_BP	GO:0001738	Morphogenesis of a polarized epithelium	0.0014824	Actb/Actg1	2	Down	c2_B-Cd74	F
GO_BP	GO:0001738	Morphogenesis of a polarized epithelium	0.0166301	Actb/Actg1	2	Down	c4_B & T	F
KEGG	mmu05032	Morphine addiction	0.0523009	Gng10/Gnai2/Prkcb	3	Up	c3_B-Activated	F
GO_BP	GO:0032943	Mononuclear cell proliferation	0.0002355	Cd74/Ccl5/H2-Ab1/H2-Aa/Cd79a/Rps3	6	Down	c1_B-Hmgb2	F
GO_BP	GO:0032943	Mononuclear cell proliferation	0.0193875	Pycard/Prdx2/Mzb1/Cd24a/Cd79a/Rac2	6	Up	c3_B-Activated	F
GO_BP	GO:0071674	Mononuclear cell migration	0.0449354	Ccl5/Rps19	2	Down	c1_B-Hmgb2	F
GO_BP	GO:0002548	Monocyte chemotaxis	0.0241074	Ccl5/Rps19	2	Down	c1_B-Hmgb2	F
GO_BP	GO:0071605	Monocyte chemotactic protein-1 production	0.0489412	Il1b	1	Up	c1_B-Hmgb2	F
GO_BP	GO:0015718	Monocarboxylic acid transport	0.0381001	Thbs1/Il1b	2	Up	c1_B-Hmgb2	F
GO_MF	GO:0033293	Monocarboxylic acid binding	0.000218756	S100a9/S100a8/Alox5ap	3	Up	c1_B-Hmgb2	F
GO_MF	GO:0033293	Monocarboxylic acid binding	0.0235922	Psap	1	Down	c2_B-Cd74	F
GO_MF	GO:0033293	Monocarboxylic acid binding	0.000197274	Psap/S100a9/S100a8	3	Down	c4_B & T	F
GO_BP	GO:0015844	Monoamine transport	0.0283814	Actb	1	Down	c2_B-Cd74	F
GO_BP	GO:0035821	Modulation of process of other organism	0.0284622	S100a9/Camp	2	Up	c1_B-Hmgb2	F
GO_BP	GO:0051851	Modulation by host of symbiont process	0.0235266	Apoe/Lef1/Ppib/Ccl5	4	Up	c4_B & T	F
GO_MF	GO:0072341	Modified amino acid binding	0.010564	Thbs1/Gsr	2	Up	c1_B-Hmgb2	F
KEGG	mmu04137	Mitophagy - animal	0.00179639	Ubb/Uba52/Gabarap/Map1lc3b	4	Up	c2_B-Cd74	F
GO_CC	GO:0005763	Mitochondrial small ribosomal subunit	0.0298822	Mrps21/Mrps14	2	Up	c3_B-Activated	F
GO_CC	GO:0005761	Mitochondrial ribosome	0.000367995	Mrpl18/Mrps34/Mrps24/Mrpl24/Chchd1/Mrpl43	6	Up	c4_B & T	F
GO_CC	GO:0005751	Mitochondrial respiratory chain complex IV	0.00732983	Cox5a/Ndufa4	2	Up	c3_B-Activated	F
GO_BP	GO:0032981	Mitochondrial respiratory chain complex I assembly	0.0105417	Ndufb5/Ndufa8/Ndufa1/Ndufa6	4	Up	c4_B & T	F
GO_CC	GO:0005747	Mitochondrial respiratory chain complex I	1.58716e-05	Ndufb5/Ndufa4/Ndufa8/Ndufa1/Ndufa6/Ndufv3	6	Up	c4_B & T	F
GO_BP	GO:0033108	Mitochondrial respiratory chain complex assembly	0.0097901	Ndufb5/Uqcrb/Ndufa8/Ndufa1/Ndufa6	5	Up	c4_B & T	F
GO_CC	GO:0005746	Mitochondrial respirasome	0.019753	Uqcr10/Cox5a/Ndufa4	3	Up	c3_B-Activated	F
GO_CC	GO:0005746	Mitochondrial respirasome	9.31796e-07	Cox7b/Ndufb5/Uqcrb/Ndufa4/Ndufa8/Ndufa1/Ndufa6/Ndufv3	8	Up	c4_B & T	F
GO_CC	GO:0005753	Mitochondrial proton-transporting ATP synthase complex	0.0423948	Atp5g1/Atp5b	2	Up	c4_B & T	F
GO_CC	GO:0098798	Mitochondrial protein complex	0.00376022	Mrps21/Mrps14/Uqcr10/Romo1/Cox5a/Ndufa4	6	Up	c3_B-Activated	F
GO_CC	GO:0098798	Mitochondrial protein complex	8.78032e-10	Dnajc15/Mrpl18/Mrps34/Mrps24/Ndufb5/Uqcrb/Atp5g1/Ndufa4/Mrpl24/Atp5b/Tomm22/Ndufa8/Ndufa1/Mrpl43/Ndufa6/Ndufv3	16	Up	c4_B & T	F
GO_CC	GO:0005759	Mitochondrial matrix	0.000167718	Dnajc15/Rps3/Mrpl18/Mrps34/Mrps24/Mrpl24/Park7/Atp5b/Chchd1/Mrpl43	10	Up	c4_B & T	F
GO_CC	GO:0005762	Mitochondrial large ribosomal subunit	0.041518	Mrpl18/Mrpl24/Mrpl43	3	Up	c4_B & T	F
GO_CC	GO:0005743	Mitochondrial inner membrane	0.0029633	Mrps21/Cox5b/Uqcr10/Cox6b1/Romo1/Slc25a5/Cox5a/Ndufa4	8	Up	c3_B-Activated	F
GO_CC	GO:0005743	Mitochondrial inner membrane	8.0495e-07	Dnajc15/Rps3/Cox8a/Cox7b/Ndufb5/Slc25a4/Uqcrb/Atp5g1/Ndufa4/Atp5b/Tomm22/Cox6b1/Ndufa8/Ndufa1/Ndufa6/Ndufv3	16	Up	c4_B & T	F
GO_BP	GO:0006120	Mitochondrial electron transport, NADH to ubiquinone	0.0148491	Dnajc15/Park7/Ndufa8	3	Up	c4_B & T	F
GO_BP	GO:0006123	Mitochondrial electron transport, cytochrome c to oxygen	0.0196289	Cox5b/Cox5a	2	Up	c3_B-Activated	F
GO_BP	GO:0042775	Mitochondrial ATP synthesis coupled electron transport	0.0219836	Cox5b/Uqcr10/Cox5a	3	Up	c3_B-Activated	F
GO_BP	GO:0042775	Mitochondrial ATP synthesis coupled electron transport	0.00352497	Dnajc15/Uqcrb/Park7/Ndufa8/Ndufv3	5	Up	c4_B & T	F
KEGG	mmu04978	Mineral absorption	0.0963511	Ftl1/Fth1	2	Up	c2_B-Cd74	F
GO_BP	GO:0060073	Micturition	0.0150795	Psap	1	Down	c2_B-Cd74	F
GO_BP	GO:0060073	Micturition	0.0446655	Psap	1	Down	c4_B & T	F
GO_MF	GO:0008017	Microtubule binding	0.0336653	S100a9/S100a8	2	Up	c1_B-Hmgb2	F
GO_MF	GO:0008017	Microtubule binding	0.0193522	S100a9/S100a8	2	Down	c4_B & T	F
GO_MF	GO:0023023	MHC protein complex binding	8.06572e-07	Cd74/H2-Oa/H2-Ob/H2-DMa	4	Up	c2_B-Cd74	F
GO_CC	GO:0042611	MHC protein complex	0.0161743	H2-K1	1	Up	c0_B-H2-K1	F
GO_CC	GO:0042611	MHC protein complex	0.0216006	H2-K1	1	Down	c3_B-Activated	F
GO_CC	GO:0042611	MHC protein complex	0.0439772	H2-K1	1	Down	c4_B & T	F
GO_MF	GO:0042287	MHC protein binding	0.016722	H2-K1	1	Up	c0_B-H2-K1	F
GO_MF	GO:0042287	MHC protein binding	0.0101369	Cd74/Tap1	2	Down	c1_B-Hmgb2	F
GO_MF	GO:0042287	MHC protein binding	0.0261224	H2-K1	1	Down	c3_B-Activated	F
GO_MF	GO:0042287	MHC protein binding	0.0322612	H2-K1	1	Down	c4_B & T	F
GO_CC	GO:0042612	MHC class I protein complex	0.0161743	H2-K1	1	Up	c0_B-H2-K1	F
GO_CC	GO:0042612	MHC class I protein complex	0.000706526	B2m/H2-Q4	2	Down	c1_B-Hmgb2	F
GO_CC	GO:0042612	MHC class I protein complex	0.0216006	H2-K1	1	Down	c3_B-Activated	F
GO_CC	GO:0042612	MHC class I protein complex	0.0180141	B2m/H2-D1	2	Up	c4_B & T	F
GO_CC	GO:0042612	MHC class I protein complex	0.0389304	H2-K1	1	Down	c4_B & T	F
GO_MF	GO:0042288	MHC class I protein binding	0.0144732	H2-K1	1	Up	c0_B-H2-K1	F
GO_MF	GO:0042288	MHC class I protein binding	0.0261224	H2-K1	1	Down	c3_B-Activated	F
GO_MF	GO:0042288	MHC class I protein binding	0.0226122	H2-K1	1	Down	c4_B & T	F
GO_CC	GO:0042824	MHC class I peptide loading complex	0.0161743	H2-K1	1	Up	c0_B-H2-K1	F
GO_CC	GO:0042824	MHC class I peptide loading complex	7.64798e-06	B2m/H2-Q4/Tap1	3	Down	c1_B-Hmgb2	F
GO_CC	GO:0042824	MHC class I peptide loading complex	0.0216006	H2-K1	1	Down	c3_B-Activated	F
GO_CC	GO:0042824	MHC class I peptide loading complex	0.025933	B2m/H2-D1	2	Up	c4_B & T	F
GO_CC	GO:0042824	MHC class I peptide loading complex	0.0421348	H2-K1	1	Down	c4_B & T	F
GO_BP	GO:0022037	Metencephalon development	0.0283814	Psap	1	Down	c2_B-Cd74	F
GO_CC	GO:0098589	Membrane region	3.22535e-06	Kcnn4/S100a10/Myadm/Ms4a1/Pgk1/Lat2/Cd24a/Gnai2/Cd79a/Slc25a5/Ahnak	11	Up	c3_B-Activated	F
GO_CC	GO:0098589	Membrane region	0.00856192	Skap1/Lck/Slc25a4/Gnas/Eno1/H2-D1/Park7/Atp5b/Thy1	9	Up	c4_B & T	F
GO_BP	GO:0031579	Membrane raft organization	0.0229202	Ptprc	1	Up	c0_B-H2-K1	F
GO_BP	GO:0031579	Membrane raft organization	0.0420102	S100a10/Myadm	2	Up	c3_B-Activated	F
GO_CC	GO:0045121	Membrane raft	3.05854e-06	Kcnn4/S100a10/Myadm/Ms4a1/Pgk1/Lat2/Cd24a/Gnai2/Cd79a/Slc25a5/Ahnak	11	Up	c3_B-Activated	F
GO_CC	GO:0045121	Membrane raft	0.00694418	Skap1/Lck/Slc25a4/Gnas/Eno1/H2-D1/Park7/Atp5b/Thy1	9	Up	c4_B & T	F
GO_CC	GO:0098857	Membrane microdomain	3.05854e-06	Kcnn4/S100a10/Myadm/Ms4a1/Pgk1/Lat2/Cd24a/Gnai2/Cd79a/Slc25a5/Ahnak	11	Up	c3_B-Activated	F
GO_CC	GO:0098857	Membrane microdomain	0.00694418	Skap1/Lck/Slc25a4/Gnas/Eno1/H2-D1/Park7/Atp5b/Thy1	9	Up	c4_B & T	F
GO_BP	GO:0006643	Membrane lipid metabolic process	0.035466	Psap	1	Down	c2_B-Cd74	F
GO_BP	GO:0046466	Membrane lipid catabolic process	0.020105	Psap	1	Down	c2_B-Cd74	F
GO_BP	GO:0044091	Membrane biogenesis	0.0228735	Psap	1	Down	c2_B-Cd74	F
GO_BP	GO:0071709	Membrane assembly	0.0204495	Psap	1	Down	c2_B-Cd74	F
GO_BP	GO:0000462	Maturation of SSU-rRNA from tricistronic rRNA transcript (SSU-rRNA, 5.8S rRNA, LSU-rRNA)	0.000548235	Rps19/Rps8/Rps16	3	Down	c1_B-Hmgb2	F
GO_BP	GO:0030490	Maturation of SSU-rRNA	0.00106628	Rps19/Rps8/Rps16	3	Down	c1_B-Hmgb2	F
GO_BP	GO:0000470	Maturation of LSU-rRNA	0.00965233	Rpl35/Rpl10a	2	Down	c1_B-Hmgb2	F
KEGG	mmu05144	Malaria	0.0446316	Thbs1/Il1b	2	Down	c1_B-Hmgb2	F
GO_BP	GO:0051457	Maintenance of protein location in nucleus	0.0443745	Txn1/Pml	2	Up	c3_B-Activated	F
GO_BP	GO:0032507	Maintenance of protein location in cell	0.00971516	Tmsb4x/Txn1/Tmsb10/Pml	4	Up	c3_B-Activated	F
GO_BP	GO:0045185	Maintenance of protein location	0.0156795	Tmsb4x/Txn1/Tmsb10/Pml	4	Up	c3_B-Activated	F
GO_BP	GO:0051651	Maintenance of location in cell	0.00502067	Ftl1/Tmsb10/Apoe/Fth1/Sri/Lck/Park7/Thy1	8	Up	c4_B & T	F
GO_BP	GO:0051235	Maintenance of location	0.0342136	Ftl1/Tmsb10/Apoe/Fth1/Sri/Lck/Park7/Thy1	8	Up	c4_B & T	F
GO_CC	GO:0000323	Lytic vacuole	0.0112804	Cd74/H2-Eb1/H2-Aa/Ftl1	4	Down	c1_B-Hmgb2	F
GO_CC	GO:0000323	Lytic vacuole	3.04238e-07	Cd74/H2-Aa/Ftl1/H2-Eb1/Fth1/H2-Ob/Apoe/Napsa/Gabarap/H2-DMa/Map1lc3b	11	Up	c2_B-Cd74	F
GO_BP	GO:0032418	Lysosome localization	0.0396948	Lat2/Bloc1s2/Rac2	3	Up	c3_B-Activated	F
GO_CC	GO:0005764	Lysosome	0.0112804	Cd74/H2-Eb1/H2-Aa/Ftl1	4	Down	c1_B-Hmgb2	F
GO_CC	GO:0005764	Lysosome	3.04238e-07	Cd74/H2-Aa/Ftl1/H2-Eb1/Fth1/H2-Ob/Apoe/Napsa/Gabarap/H2-DMa/Map1lc3b	11	Up	c2_B-Cd74	F
KEGG	mmu04142	Lysosome	0.044587	Psap	1	Down	c2_B-Cd74	F
GO_BP	GO:0007041	Lysosomal transport	0.0283814	Psap	1	Down	c2_B-Cd74	F
GO_BP	GO:1905146	Lysosomal protein catabolic process	0.0150795	Psap	1	Down	c2_B-Cd74	F
GO_BP	GO:1905146	Lysosomal protein catabolic process	0.045058	Psap	1	Down	c4_B & T	F
GO_BP	GO:0001946	Lymphangiogenesis	0.0498922	Ngp	1	Up	c1_B-Hmgb2	F
GO_CC	GO:0098576	Lumenal side of membrane	0.0161743	H2-K1	1	Up	c0_B-H2-K1	F
GO_CC	GO:0098576	Lumenal side of membrane	0.0216006	H2-K1	1	Down	c3_B-Activated	F
GO_CC	GO:0098576	Lumenal side of membrane	0.0439772	H2-K1	1	Down	c4_B & T	F
GO_CC	GO:0098553	Lumenal side of endoplasmic reticulum membrane	0.0161743	H2-K1	1	Up	c0_B-H2-K1	F
GO_CC	GO:0098553	Lumenal side of endoplasmic reticulum membrane	0.0216006	H2-K1	1	Down	c3_B-Activated	F
GO_CC	GO:0098553	Lumenal side of endoplasmic reticulum membrane	0.0421348	H2-K1	1	Down	c4_B & T	F
GO_MF	GO:0030169	Low-density lipoprotein particle binding	0.0336653	Thbs1	1	Up	c1_B-Hmgb2	F
GO_BP	GO:0044539	Long-chain fatty acid import into cell	0.0489412	Thbs1	1	Up	c1_B-Hmgb2	F
GO_BP	GO:0015911	Long-chain fatty acid import across plasma membrane	0.0415163	Thbs1	1	Up	c1_B-Hmgb2	F
GO_MF	GO:0036041	Long-chain fatty acid binding	4.6179e-06	S100a9/S100a8/Alox5ap	3	Up	c1_B-Hmgb2	F
GO_MF	GO:0036041	Long-chain fatty acid binding	0.000424806	S100a9/S100a8	2	Down	c4_B & T	F
GO_BP	GO:0007626	Locomotory behavior	0.0433155	Psap	1	Down	c2_B-Cd74	F
GO_BP	GO:0051668	Localization within membrane	0.0385795	Ptprc	1	Up	c0_B-H2-K1	F
GO_BP	GO:0019372	Lipoxygenase pathway	0.0434037	Alox5ap	1	Up	c1_B-Hmgb2	F
GO_BP	GO:1903509	Liposaccharide metabolic process	0.0274786	Psap	1	Down	c2_B-Cd74	F
GO_MF	GO:0071813	Lipoprotein particle binding	0.0380131	Thbs1	1	Up	c1_B-Hmgb2	F
GO_MF	GO:0001530	Lipopolysaccharide binding	0.0380131	Camp	1	Up	c1_B-Hmgb2	F
GO_BP	GO:0140354	Lipid import into cell	0.0489412	Thbs1	1	Up	c1_B-Hmgb2	F
GO_BP	GO:0016042	Lipid catabolic process	0.0493109	Psap	1	Down	c2_B-Cd74	F
GO_BP	GO:0019370	Leukotriene biosynthetic process	0.0453016	Alox5ap	1	Up	c1_B-Hmgb2	F
GO_BP	GO:0070661	Leukocyte proliferation	0.000332579	Cd74/Ccl5/H2-Ab1/H2-Aa/Cd79a/Rps3	6	Down	c1_B-Hmgb2	F
GO_BP	GO:0070661	Leukocyte proliferation	0.0221941	Pycard/Prdx2/Mzb1/Cd24a/Cd79a/Rac2	6	Up	c3_B-Activated	F
GO_BP	GO:0002523	Leukocyte migration involved in inflammatory response	0.00263806	S100a9/S100a8	2	Up	c1_B-Hmgb2	F
GO_BP	GO:0002523	Leukocyte migration involved in inflammatory response	0.00368131	S100a9/S100a8	2	Down	c4_B & T	F
GO_BP	GO:0001909	Leukocyte mediated cytotoxicity	0.00525326	H2-K1/Ptprc	2	Up	c0_B-H2-K1	F
GO_BP	GO:0001909	Leukocyte mediated cytotoxicity	0.0110434	B2m/H2-Q4/Tap1	3	Down	c1_B-Hmgb2	F
GO_BP	GO:0030595	Leukocyte chemotaxis	2.82267e-05	S100a9/S100a8/Retnlg/Thbs1/Il1b	5	Up	c1_B-Hmgb2	F
GO_BP	GO:0030595	Leukocyte chemotaxis	0.0269454	Cd74/Ccl5/Rps19	3	Down	c1_B-Hmgb2	F
GO_BP	GO:0030595	Leukocyte chemotaxis	0.0437138	S100a9/S100a8	2	Down	c4_B & T	F
GO_BP	GO:0007159	Leukocyte cell-cell adhesion	0.00205795	Cd74/Ccl5/H2-Ab1/H2-Aa/Rps3	5	Down	c1_B-Hmgb2	F
GO_BP	GO:0007159	Leukocyte cell-cell adhesion	0.0139106	S100a9/S100a8/Il1b	3	Up	c1_B-Hmgb2	F
GO_BP	GO:0007159	Leukocyte cell-cell adhesion	0.00518824	Il7r/Rps3/Lef1/Ccl5/Cd3e/Skap1/Lck/Lgals1/Thy1/Dusp10	10	Up	c4_B & T	F
GO_BP	GO:0070486	Leukocyte aggregation	2.82267e-05	S100a9/S100a8/Il1b	3	Up	c1_B-Hmgb2	F
GO_BP	GO:0070486	Leukocyte aggregation	0.00272642	S100a9/S100a8	2	Down	c4_B & T	F
KEGG	mmu05140	Leishmaniasis	0.00517675	H2-Ab1/H2-Eb1/H2-Aa	3	Down	c1_B-Hmgb2	F
KEGG	mmu05140	Leishmaniasis	1.98715e-05	H2-Aa/H2-Eb1/H2-Oa/H2-Ob/H2-Ab1/H2-DMa	6	Up	c2_B-Cd74	F
KEGG	mmu05140	Leishmaniasis	0.0312318	Itga4/Prkcb/Cybb	3	Up	c3_B-Activated	F
GO_CC	GO:0005770	Late endosome	0.00129635	Cd74/H2-Ab1/H2-Eb1/Cd79a	4	Down	c1_B-Hmgb2	F
GO_CC	GO:0005770	Late endosome	0.00173102	Cd74/H2-Eb1/Apoe/H2-Ab1/H2-DMa	5	Up	c2_B-Cd74	F
GO_CC	GO:0005770	Late endosome	0.0380034	Psap	1	Down	c2_B-Cd74	F
GO_CC	GO:0015934	Large ribosomal subunit	4.89072e-16	Rplp0/Rpl10/Rpl13/Uba52/Rpl6/Rpl10a/Rpl32/Rpl15/Rpl19/Rpl21/Rpl17/Rpl18	12	Down	c0_B-H2-K1	F
GO_CC	GO:0015934	Large ribosomal subunit	9.88748e-13	Rpl21/Uba52/Rpl35/Rpl10a/Rpl19/Rpl18/Rpl32/Rpl17/Rpl13	9	Down	c1_B-Hmgb2	F
GO_CC	GO:0015934	Large ribosomal subunit	7.83344e-22	Uba52/Rpl13/Rpl6/Rpl17/Rpl21/Rpl35/Rpl32/Rpl10a/Rpl18/Rpl10/Rpl19/Rpl15/Rplp0/Rpl27a/Rpl4/Mrpl30	16	Up	c2_B-Cd74	F
GO_CC	GO:0015934	Large ribosomal subunit	1.15175e-23	Rplp0/Uba52/Rpl32/Rpl13/Rpl19/Rpl17/Rpl21/Rpl35/Rpl6/Rpl18/Rpl10/Mrpl18/Rpl4/Rpl8/Rpl23a/Rpl15/Rpl14/Rpl10a/Rpl26/Mrpl24/Rpl27a/Mrpl43	22	Up	c4_B & T	F
GO_MF	GO:0043236	Laminin binding	0.0380131	Thbs1	1	Up	c1_B-Hmgb2	F
GO_CC	GO:0030027	Lamellipodium	0.0334696	Actb	1	Down	c2_B-Cd74	F
GO_MF	GO:0019894	Kinesin binding	0.0158464	Actb	1	Down	c2_B-Cd74	F
GO_MF	GO:0019894	Kinesin binding	0.0406862	Actb	1	Down	c4_B & T	F
GO_BP	GO:0051883	Killing of cells in other organism involved in symbiotic interaction	0.047197	Gapdh/Romo1	2	Up	c3_B-Activated	F
GO_BP	GO:0051873	Killing by host of symbiont cells	0.0409449	Gapdh/Romo1	2	Up	c3_B-Activated	F
GO_BP	GO:0030216	Keratinocyte differentiation	0.0283814	Psap	1	Down	c2_B-Cd74	F
GO_BP	GO:0003334	Keratinocyte development	0.0150795	Psap	1	Down	c2_B-Cd74	F
GO_BP	GO:0003334	Keratinocyte development	0.045058	Psap	1	Down	c4_B & T	F
KEGG	mmu05167	Kaposi sarcoma-associated herpesvirus infection	0.0792454	H2-K1/Fos	2	Down	c4_B & T	F
GO_BP	GO:0048291	Isotype switching to IgG isotypes	0.0206678	Ptprc	1	Up	c0_B-H2-K1	F
GO_BP	GO:0045190	Isotype switching	0.0279946	Ptprc	1	Up	c0_B-H2-K1	F
GO_BP	GO:0055072	Iron ion homeostasis	0.0466825	B2m/Ftl1	2	Down	c1_B-Hmgb2	F
GO_CC	GO:0031300	Intrinsic component of organelle membrane	0.0459643	B2m/H2-Q4/Tap1	3	Down	c1_B-Hmgb2	F
GO_CC	GO:0031227	Intrinsic component of endoplasmic reticulum membrane	0.0476512	H2-K1	1	Up	c0_B-H2-K1	F
GO_CC	GO:0031227	Intrinsic component of endoplasmic reticulum membrane	0.00644896	B2m/H2-Q4/Tap1	3	Down	c1_B-Hmgb2	F
GO_CC	GO:0031227	Intrinsic component of endoplasmic reticulum membrane	0.0480781	H2-K1	1	Down	c3_B-Activated	F
GO_BP	GO:0072332	Intrinsic apoptotic signaling pathway by p53 class mediator	0.0423892	Ubb/Hint1/Cd74	3	Down	c0_B-H2-K1	F
GO_BP	GO:0072332	Intrinsic apoptotic signaling pathway by p53 class mediator	0.0391463	Pycard/Pml/Hint1	3	Up	c3_B-Activated	F
GO_BP	GO:0097193	Intrinsic apoptotic signaling pathway	0.0288033	Ubb/Hint1/Rps3/Gpx1/Cd74	5	Down	c0_B-H2-K1	F
GO_BP	GO:0097193	Intrinsic apoptotic signaling pathway	0.00272642	Ddx5/Mcl1/S100a9/S100a8	4	Down	c4_B & T	F
GO_BP	GO:0006880	Intracellular sequestering of iron ion	0.0284698	Fth1/Ftl1	2	Down	c0_B-H2-K1	F
GO_BP	GO:0006880	Intracellular sequestering of iron ion	0.0170099	Ftl1/Fth1	2	Up	c2_B-Cd74	F
GO_MF	GO:0019215	Intermediate filament binding	0.0433269	Vim/Nme2	2	Up	c3_B-Activated	F
GO_BP	GO:0032637	Interleukin-8 production	0.0310376	Ptprc	1	Up	c0_B-H2-K1	F
GO_BP	GO:0032637	Interleukin-8 production	0.0130132	Camp/Il1b	2	Up	c1_B-Hmgb2	F
GO_BP	GO:0032635	Interleukin-6 production	0.0366446	Klf2/Il1b	2	Up	c1_B-Hmgb2	F
GO_BP	GO:0032623	Interleukin-2 production	0.029977	Ptprc	1	Up	c0_B-H2-K1	F
GO_MF	GO:0005149	Interleukin-1 receptor binding	0.0336653	Il1b	1	Up	c1_B-Hmgb2	F
GO_BP	GO:0051702	Interaction with symbiont	0.0474866	Gapdh/Apoe/Gpx1	3	Down	c0_B-H2-K1	F
GO_MF	GO:0005178	Integrin binding	0.015505	Thbs1/Il1b	2	Up	c1_B-Hmgb2	F
GO_CC	GO:0031301	Integral component of organelle membrane	0.0401799	B2m/H2-Q4/Tap1	3	Down	c1_B-Hmgb2	F
GO_CC	GO:0071556	Integral component of lumenal side of endoplasmic reticulum membrane	0.0161743	H2-K1	1	Up	c0_B-H2-K1	F
GO_CC	GO:0071556	Integral component of lumenal side of endoplasmic reticulum membrane	0.0216006	H2-K1	1	Down	c3_B-Activated	F
GO_CC	GO:0071556	Integral component of lumenal side of endoplasmic reticulum membrane	0.0421348	H2-K1	1	Down	c4_B & T	F
GO_CC	GO:0030176	Integral component of endoplasmic reticulum membrane	0.0476512	H2-K1	1	Up	c0_B-H2-K1	F
GO_CC	GO:0030176	Integral component of endoplasmic reticulum membrane	0.00592014	B2m/H2-Q4/Tap1	3	Down	c1_B-Hmgb2	F
GO_CC	GO:0030176	Integral component of endoplasmic reticulum membrane	0.0480781	H2-K1	1	Down	c3_B-Activated	F
GO_BP	GO:0008286	Insulin receptor signaling pathway	0.0197221	Mzb1/Gnai2/Ybx1/Prkcb	4	Up	c3_B-Activated	F
GO_CC	GO:0098800	Inner mitochondrial membrane protein complex	0.00939675	Uqcr10/Romo1/Cox5a/Ndufa4	4	Up	c3_B-Activated	F
GO_CC	GO:0098800	Inner mitochondrial membrane protein complex	3.42036e-07	Dnajc15/Ndufb5/Uqcrb/Atp5g1/Ndufa4/Atp5b/Ndufa8/Ndufa1/Ndufa6/Ndufv3	10	Up	c4_B & T	F
GO_BP	GO:0048839	Inner ear development	0.0393077	Psap	1	Down	c2_B-Cd74	F
GO_BP	GO:0048839	Inner ear development	0.043582	Psap/H2-K1	2	Down	c4_B & T	F
KEGG	mmu05164	Influenza A	0.00738196	Ccl5/H2-Ab1/H2-Eb1/H2-Aa	4	Down	c1_B-Hmgb2	F
KEGG	mmu05164	Influenza A	0.00160141	H2-Aa/H2-Eb1/H2-Oa/H2-Ob/H2-Ab1/H2-DMa	6	Up	c2_B-Cd74	F
KEGG	mmu05164	Influenza A	0.00179406	Actb/Actg1	2	Down	c2_B-Cd74	F
KEGG	mmu05164	Influenza A	0.0117742	Pycard/Pml/Actg1/Slc25a5/Prkcb	5	Up	c3_B-Activated	F
KEGG	mmu05164	Influenza A	0.0603844	Actb/Actg1	2	Down	c4_B & T	F
KEGG	mmu05321	Inflammatory bowel disease	0.00412737	H2-Ab1/H2-Eb1/H2-Aa	3	Down	c1_B-Hmgb2	F
KEGG	mmu05321	Inflammatory bowel disease	1.29901e-05	H2-Aa/H2-Eb1/H2-Oa/H2-Ob/H2-Ab1/H2-DMa	6	Up	c2_B-Cd74	F
GO_BP	GO:0070841	Inclusion body assembly	0.0176644	Psap	1	Down	c2_B-Cd74	F
GO_CC	GO:0016234	Inclusion body	0.0234917	Psap	1	Down	c2_B-Cd74	F
GO_BP	GO:0098657	Import into cell	0.0427226	Actb	1	Down	c2_B-Cd74	F
GO_BP	GO:0002381	Immunoglobulin production involved in immunoglobulin mediated immune response	0.029977	Ptprc	1	Up	c0_B-H2-K1	F
GO_MF	GO:0019865	Immunoglobulin binding	0.0433269	Ms4a1/Jchain	2	Up	c3_B-Activated	F
GO_BP	GO:0002764	Immune response-regulating signaling pathway	0.0221941	Kcnn4/Cd79b/Ms4a1/Lat2/Cd79a/Prkcb	6	Up	c3_B-Activated	F
GO_BP	GO:0002768	Immune response-regulating cell surface receptor signaling pathway	0.0219836	Kcnn4/Cd79b/Ms4a1/Lat2/Cd79a/Prkcb	6	Up	c3_B-Activated	F
GO_BP	GO:0002757	Immune response-activating signal transduction	0.0200404	Kcnn4/Cd79b/Ms4a1/Lat2/Cd79a/Prkcb	6	Up	c3_B-Activated	F
GO_BP	GO:0002429	Immune response-activating cell surface receptor signaling pathway	0.0200404	Kcnn4/Cd79b/Ms4a1/Lat2/Cd79a/Prkcb	6	Up	c3_B-Activated	F
GO_BP	GO:0033080	Immature T cell proliferation in thymus	0.0442211	Il1b	1	Up	c1_B-Hmgb2	F
GO_BP	GO:0033079	Immature T cell proliferation	0.0453016	Il1b	1	Up	c1_B-Hmgb2	F
KEGG	mmu04657	IL-17 signaling pathway	0.00558498	S100a9/S100a8/Il1b	3	Up	c1_B-Hmgb2	F
KEGG	mmu04657	IL-17 signaling pathway	0.00358807	S100a9/S100a8/Fos	3	Down	c4_B & T	F
GO_MF	GO:0050543	Icosatetraenoic acid binding	1.11796e-06	S100a9/S100a8/Alox5ap	3	Up	c1_B-Hmgb2	F
GO_MF	GO:0050543	Icosatetraenoic acid binding	0.000197274	S100a9/S100a8	2	Down	c4_B & T	F
GO_BP	GO:0006690	Icosanoid metabolic process	0.0265636	Il1b/Alox5ap	2	Up	c1_B-Hmgb2	F
GO_BP	GO:0046456	Icosanoid biosynthetic process	0.00816238	Il1b/Alox5ap	2	Up	c1_B-Hmgb2	F
GO_MF	GO:0050542	Icosanoid binding	1.11796e-06	S100a9/S100a8/Alox5ap	3	Up	c1_B-Hmgb2	F
GO_MF	GO:0050542	Icosanoid binding	0.000197274	S100a9/S100a8	2	Down	c4_B & T	F
KEGG	mmu05410	Hypertrophic cardiomyopathy	0.00134785	Actb/Actg1	2	Down	c2_B-Cd74	F
KEGG	mmu05410	Hypertrophic cardiomyopathy	0.0269781	Actb/Actg1	2	Down	c4_B & T	F
GO_MF	GO:0004553	Hydrolase activity, hydrolyzing O-glycosyl compounds	0.0260901	Psap	1	Down	c2_B-Cd74	F
GO_MF	GO:0016798	Hydrolase activity, acting on glycosyl bonds	0.0339953	Psap	1	Down	c2_B-Cd74	F
GO_BP	GO:0030213	Hyaluronan biosynthetic process	0.0453016	Il1b	1	Up	c1_B-Hmgb2	F
KEGG	mmu05016	Huntington disease	0.00147348	Psma1/Cox5b/Uqcr10/Cox6b1/Psmd8/Slc25a5/Cox5a/Ndufa4	8	Up	c3_B-Activated	F
KEGG	mmu05016	Huntington disease	1.27424e-05	Cox8a/Cox7b/Ndufb5/Slc25a4/Uqcrb/Atp5g1/Ndufa4/Psma6/Atp5b/Psmb6/Cox6b1/Psmb2/Ndufa8/Ndufa1/Ndufa6/Ndufv3	16	Up	c4_B & T	F
GO_BP	GO:0002455	Humoral immune response mediated by circulating immunoglobulin	0.0485184	Ptprc	1	Up	c0_B-H2-K1	F
KEGG	mmu05166	Human T-cell leukemia virus 1 infection	0.00452099	H2-Ab1/H2-Eb1/B2m/H2-Q4/H2-Aa	5	Down	c1_B-Hmgb2	F
KEGG	mmu05166	Human T-cell leukemia virus 1 infection	0.00179639	H2-Aa/H2-Eb1/H2-Oa/H2-Ob/B2m/H2-Ab1/H2-DMa	7	Up	c2_B-Cd74	F
KEGG	mmu05166	Human T-cell leukemia virus 1 infection	0.087509	Cd3d/Cd3g/B2m/Cd3e/Anapc11/Lck/Slc25a4/H2-D1	8	Up	c4_B & T	F
KEGG	mmu05166	Human T-cell leukemia virus 1 infection	0.0875104	H2-K1/Fos	2	Down	c4_B & T	F
KEGG	mmu05170	Human immunodeficiency virus 1 infection	0.0861706	B2m/H2-Q4/Tap1	3	Down	c1_B-Hmgb2	F
KEGG	mmu05170	Human immunodeficiency virus 1 infection	0.098654	Gng10/Gnai2/Rac2/Prkcb	4	Up	c3_B-Activated	F
KEGG	mmu05170	Human immunodeficiency virus 1 infection	0.0839163	H2-K1/Fos	2	Down	c4_B & T	F
KEGG	mmu05163	Human cytomegalovirus infection	0.0203462	Ccl5/B2m/H2-Q4/Tap1	4	Down	c1_B-Hmgb2	F
GO_CC	GO:0000123	Histone acetyltransferase complex	0.0234917	Actb	1	Down	c2_B-Cd74	F
KEGG	mmu04390	Hippo signaling pathway	0.00175389	Actb/Actg1	2	Down	c2_B-Cd74	F
KEGG	mmu04390	Hippo signaling pathway	0.0574686	Actb/Actg1	2	Down	c4_B & T	F
GO_BP	GO:0021575	Hindbrain morphogenesis	0.0238112	Psap	1	Down	c2_B-Cd74	F
GO_BP	GO:0030902	Hindbrain development	0.0353464	Psap	1	Down	c2_B-Cd74	F
KEGG	mmu04066	HIF-1 signaling pathway	0.0175621	Pgk1/Gapdh/Prkcb/Cybb	4	Up	c3_B-Activated	F
GO_BP	GO:0034113	Heterotypic cell-cell adhesion	0.0279946	Ptprc	1	Up	c0_B-H2-K1	F
GO_CC	GO:0005834	Heterotrimeric G-protein complex	0.0359133	Gng10/Gnai2	2	Up	c3_B-Activated	F
GO_CC	GO:0000792	Heterochromatin	0.0369218	Satb1	1	Down	c3_B-Activated	F
KEGG	mmu05168	Herpes simplex virus 1 infection	0.000598544	Cd74/Ccl5/H2-Ab1/H2-Eb1/B2m/H2-Q4/H2-Aa/Tap1	8	Down	c1_B-Hmgb2	F
KEGG	mmu05168	Herpes simplex virus 1 infection	0.0128641	Cd74/H2-Aa/H2-Eb1/H2-Oa/H2-Ob/B2m/H2-Ab1/H2-DMa	8	Up	c2_B-Cd74	F
KEGG	mmu05225	Hepatocellular carcinoma	0.00179406	Actb/Actg1	2	Down	c2_B-Cd74	F
KEGG	mmu05225	Hepatocellular carcinoma	0.0603844	Actb/Actg1	2	Down	c4_B & T	F
GO_MF	GO:0008201	Heparin binding	0.0487637	Ptprc	1	Up	c0_B-H2-K1	F
GO_MF	GO:0043395	Heparan sulfate proteoglycan binding	0.0144732	Ptprc	1	Up	c0_B-H2-K1	F
GO_BP	GO:0007599	Hemostasis	0.036766	S100a9/Thbs1	2	Up	c1_B-Hmgb2	F
GO_MF	GO:0015002	Heme-copper terminal oxidase activity	0.0433269	Cox5a/Ndufa4	2	Up	c3_B-Activated	F
GO_MF	GO:0015002	Heme-copper terminal oxidase activity	0.011596	Cox8a/Cox7b/Ndufa4	3	Up	c4_B & T	F
GO_BP	GO:0002244	Hematopoietic progenitor cell differentiation	0.0470696	Ptprc	1	Up	c0_B-H2-K1	F
KEGG	mmu04640	Hematopoietic cell lineage	0.00927956	H2-Ab1/H2-Eb1/H2-Aa	3	Down	c1_B-Hmgb2	F
KEGG	mmu04640	Hematopoietic cell lineage	1.29901e-05	H2-Aa/H2-Eb1/H2-Oa/H2-Ob/H2-Ab1/Cd37/H2-DMa	7	Up	c2_B-Cd74	F
KEGG	mmu04640	Hematopoietic cell lineage	0.0530683	Ms4a1/Cd24a/Itga4	3	Up	c3_B-Activated	F
KEGG	mmu04640	Hematopoietic cell lineage	0.0553398	Il7r/Cd3d/Cd3g/Cd8b1/Cd3e	5	Up	c4_B & T	F
GO_CC	GO:0043189	H4/H2A histone acetyltransferase complex	0.0105248	Actb	1	Down	c2_B-Cd74	F
GO_CC	GO:0043189	H4/H2A histone acetyltransferase complex	0.0439772	Actb	1	Down	c4_B & T	F
GO_CC	GO:1902562	H4 histone acetyltransferase complex	0.0170984	Actb	1	Down	c2_B-Cd74	F
GO_CC	GO:1905360	GTPase complex	0.0359133	Gng10/Gnai2	2	Up	c3_B-Activated	F
GO_BP	GO:0097530	Granulocyte migration	0.000146068	S100a9/S100a8/Thbs1/Il1b	4	Up	c1_B-Hmgb2	F
GO_BP	GO:0097530	Granulocyte migration	0.0281647	S100a9/S100a8	2	Down	c4_B & T	F
GO_BP	GO:0032604	Granulocyte macrophage colony-stimulating factor production	0.0453016	Il1b	1	Up	c1_B-Hmgb2	F
GO_BP	GO:0071621	Granulocyte chemotaxis	0.000115543	S100a9/S100a8/Thbs1/Il1b	4	Up	c1_B-Hmgb2	F
GO_BP	GO:0071621	Granulocyte chemotaxis	0.021353	S100a9/S100a8	2	Down	c4_B & T	F
KEGG	mmu05332	Graft-versus-host disease	0.0814192	H2-K1	1	Up	c0_B-H2-K1	F
KEGG	mmu05332	Graft-versus-host disease	0.000586373	H2-Ab1/H2-Eb1/H2-Q4/H2-Aa	4	Down	c1_B-Hmgb2	F
KEGG	mmu05332	Graft-versus-host disease	1.29901e-05	H2-Aa/H2-Eb1/H2-Oa/H2-Ob/H2-Ab1/H2-DMa	6	Up	c2_B-Cd74	F
GO_MF	GO:0031681	G-protein beta-subunit binding	0.0438022	Gng10/Cct5	2	Up	c3_B-Activated	F
GO_CC	GO:0005795	Golgi stack	0.0359395	H2-K1	1	Up	c0_B-H2-K1	F
GO_CC	GO:0005795	Golgi stack	0.0363607	H2-K1	1	Down	c3_B-Activated	F
GO_CC	GO:0005797	Golgi medial cisterna	0.0161743	H2-K1	1	Up	c0_B-H2-K1	F
GO_CC	GO:0005797	Golgi medial cisterna	0.0216006	H2-K1	1	Down	c3_B-Activated	F
GO_CC	GO:0005797	Golgi medial cisterna	0.0499645	Tmem59/H2-D1	2	Up	c4_B & T	F
GO_CC	GO:0005797	Golgi medial cisterna	0.0439772	H2-K1	1	Down	c4_B & T	F
GO_CC	GO:0031985	Golgi cisterna	0.0279855	H2-K1	1	Up	c0_B-H2-K1	F
GO_CC	GO:0031985	Golgi cisterna	0.0342334	H2-K1	1	Down	c3_B-Activated	F
GO_BP	GO:0006677	Glycosylceramide metabolic process	0.0150795	Psap	1	Down	c2_B-Cd74	F
GO_BP	GO:0006677	Glycosylceramide metabolic process	0.045058	Psap	1	Down	c4_B & T	F
GO_BP	GO:0006687	Glycosphingolipid metabolic process	0.0227142	Psap	1	Down	c2_B-Cd74	F
GO_BP	GO:0046479	Glycosphingolipid catabolic process	0.0150795	Psap	1	Down	c2_B-Cd74	F
GO_BP	GO:0046479	Glycosphingolipid catabolic process	0.045058	Psap	1	Down	c4_B & T	F
GO_MF	GO:0043208	Glycosphingolipid binding	0.00761905	Psap	1	Down	c2_B-Cd74	F
GO_MF	GO:0043208	Glycosphingolipid binding	0.0170567	Psap	1	Down	c4_B & T	F
GO_MF	GO:0005539	Glycosaminoglycan binding	0.0487637	Ptprc	1	Up	c0_B-H2-K1	F
GO_BP	GO:0006096	Glycolytic process	0.0141424	Cbfa2t3/Pgk1/Zbtb20/Gapdh	4	Up	c3_B-Activated	F
GO_BP	GO:0006664	Glycolipid metabolic process	0.0274786	Psap	1	Down	c2_B-Cd74	F
GO_BP	GO:0019377	Glycolipid catabolic process	0.0150795	Psap	1	Down	c2_B-Cd74	F
GO_BP	GO:0019377	Glycolipid catabolic process	0.045058	Psap	1	Down	c4_B & T	F
GO_MF	GO:0051861	Glycolipid binding	0.00951751	Psap	1	Down	c2_B-Cd74	F
GO_MF	GO:0051861	Glycolipid binding	0.026011	Psap	1	Down	c4_B & T	F
GO_MF	GO:0004364	Glutathione transferase activity	0.0380131	Alox5ap	1	Up	c1_B-Hmgb2	F
GO_MF	GO:0004602	Glutathione peroxidase activity	0.0336653	Alox5ap	1	Up	c1_B-Hmgb2	F
GO_MF	GO:0043295	Glutathione binding	0.0336653	Gsr	1	Up	c1_B-Hmgb2	F
KEGG	mmu04724	Glutamatergic synapse	0.0739701	Gng10/Gnai2/Prkcb	3	Up	c3_B-Activated	F
GO_BP	GO:0042063	Gliogenesis	0.0139106	S100a9/S100a8/Il1b	3	Up	c1_B-Hmgb2	F
GO_BP	GO:0010001	Glial cell differentiation	0.00770187	S100a9/S100a8/Il1b	3	Up	c1_B-Hmgb2	F
GO_BP	GO:0010001	Glial cell differentiation	0.045058	S100a9/S100a8	2	Down	c4_B & T	F
GO_BP	GO:0021782	Glial cell development	0.00171408	S100a9/S100a8/Il1b	3	Up	c1_B-Hmgb2	F
GO_BP	GO:0021782	Glial cell development	0.0212287	S100a9/S100a8	2	Down	c4_B & T	F
GO_BP	GO:0006091	Generation of precursor metabolites and energy	0.0156795	Cbfa2t3/Pgk1/Zbtb20/Gapdh/Cox5b/Uqcr10/Cox5a	7	Up	c3_B-Activated	F
GO_BP	GO:0006091	Generation of precursor metabolites and energy	0.010968	Dnajc15/Ldha/Uqcrb/Gnas/Eno1/Park7/Ppp1ca/Atp5b/Ndufa8/Ndufv3	10	Up	c4_B & T	F
KEGG	mmu04971	Gastric acid secretion	0.00134785	Actb/Actg1	2	Down	c2_B-Cd74	F
KEGG	mmu04971	Gastric acid secretion	0.0346102	Actg1/Gnai2/Prkcb	3	Up	c3_B-Activated	F
KEGG	mmu04971	Gastric acid secretion	0.0210503	Actb/Actg1	2	Down	c4_B & T	F
GO_BP	GO:0016264	Gap junction assembly	0.0442211	Il1b	1	Up	c1_B-Hmgb2	F
GO_BP	GO:0042492	Gamma-delta T cell differentiation	0.0206678	Ptprc	1	Up	c0_B-H2-K1	F
GO_BP	GO:0042492	Gamma-delta T cell differentiation	0.007829	Lef1/Lck/Tcf7	3	Up	c4_B & T	F
GO_BP	GO:0046629	Gamma-delta T cell activation	0.0216679	Ptprc	1	Up	c0_B-H2-K1	F
GO_BP	GO:0046629	Gamma-delta T cell activation	0.0119643	Lef1/Lck/Tcf7	3	Up	c4_B & T	F
KEGG	mmu04727	GABAergic synapse	0.0511765	Gng10/Gnai2/Prkcb	3	Up	c3_B-Activated	F
GO_BP	GO:0007187	G protein-coupled receptor signaling pathway, coupled to cyclic nucleotide second messenger	0.0424543	Psap	1	Down	c2_B-Cd74	F
GO_MF	GO:0001664	G protein-coupled receptor binding	0.0483084	Psap	1	Down	c2_B-Cd74	F
GO_BP	GO:0001731	Formation of translation preinitiation complex	0.0209086	Rpl13a/Rps2	2	Up	c3_B-Activated	F
GO_BP	GO:0048041	Focal adhesion assembly	0.0270686	Actg1	1	Down	c2_B-Cd74	F
GO_CC	GO:0005925	Focal adhesion	0.0476512	Ptprc	1	Up	c0_B-H2-K1	F
KEGG	mmu04510	Focal adhesion	0.00207417	Actb/Actg1	2	Down	c2_B-Cd74	F
KEGG	mmu04510	Focal adhesion	0.0710324	Actg1/Itga4/Rac2/Prkcb	4	Up	c3_B-Activated	F
KEGG	mmu04510	Focal adhesion	0.0759012	Actb/Actg1	2	Down	c4_B & T	F
KEGG	mmu05418	Fluid shear stress and atherosclerosis	0.00175389	Actb/Actg1	2	Down	c2_B-Cd74	F
KEGG	mmu05418	Fluid shear stress and atherosclerosis	0.00780982	Actb/Actg1/Fos	3	Down	c4_B & T	F
GO_CC	GO:0031941	Filamentous actin	0.0157468	Actg1	1	Down	c2_B-Cd74	F
GO_MF	GO:0001968	Fibronectin binding	0.0380131	Thbs1	1	Up	c1_B-Hmgb2	F
GO_MF	GO:0017134	Fibroblast growth factor binding	0.0313843	Rps2/Rps19	2	Down	c0_B-H2-K1	F
GO_MF	GO:0017134	Fibroblast growth factor binding	0.00669927	Rps19/Rps2	2	Down	c1_B-Hmgb2	F
GO_MF	GO:0017134	Fibroblast growth factor binding	0.0380131	Thbs1	1	Up	c1_B-Hmgb2	F
GO_MF	GO:0017134	Fibroblast growth factor binding	0.0178204	Rps19/Rps2	2	Up	c2_B-Cd74	F
GO_BP	GO:0044346	Fibroblast apoptotic process	0.00315382	Btg1/Stk17b	2	Down	c4_B & T	F
GO_BP	GO:0042730	Fibrinolysis	0.0489412	Thbs1	1	Up	c1_B-Hmgb2	F
GO_BP	GO:0001660	Fever generation	0.0453016	Il1b	1	Up	c1_B-Hmgb2	F
GO_MF	GO:0008198	Ferrous iron binding	0.0486934	Fth1/Ftl1	2	Down	c0_B-H2-K1	F
GO_MF	GO:0008198	Ferrous iron binding	0.0281213	Ftl1/Fth1	2	Up	c2_B-Cd74	F
GO_MF	GO:0008198	Ferrous iron binding	0.0324006	Ftl1/Fth1/Acp5	3	Up	c4_B & T	F
KEGG	mmu04216	Ferroptosis	0.00424415	Ftl1/Fth1/Map1lc3b	3	Up	c2_B-Cd74	F
GO_MF	GO:0008199	Ferric iron binding	0.0182277	Fth1/Ftl1	2	Down	c0_B-H2-K1	F
GO_MF	GO:0008199	Ferric iron binding	0.0119032	Ftl1/Fth1	2	Up	c2_B-Cd74	F
GO_MF	GO:0008199	Ferric iron binding	0.0109411	Ftl1/Fth1/Acp5	3	Up	c4_B & T	F
GO_BP	GO:0038094	Fc-gamma receptor signaling pathway	0.0196413	Ptprc	1	Up	c0_B-H2-K1	F
GO_BP	GO:0038093	Fc receptor signaling pathway	0.0213611	Ptprc	1	Up	c0_B-H2-K1	F
GO_BP	GO:0002431	Fc receptor mediated stimulatory signaling pathway	0.0206678	Ptprc	1	Up	c0_B-H2-K1	F
KEGG	mmu04666	Fc gamma R-mediated phagocytosis	0.0814192	Ptprc	1	Up	c0_B-H2-K1	F
GO_BP	GO:0015908	Fatty acid transport	0.0167617	Thbs1/Il1b	2	Up	c1_B-Hmgb2	F
GO_BP	GO:1902001	Fatty acid transmembrane transport	0.0453016	Thbs1	1	Up	c1_B-Hmgb2	F
GO_BP	GO:1901568	Fatty acid derivative metabolic process	0.0332349	Il1b/Alox5ap	2	Up	c1_B-Hmgb2	F
GO_BP	GO:1901570	Fatty acid derivative biosynthetic process	0.0111991	Il1b/Alox5ap	2	Up	c1_B-Hmgb2	F
GO_MF	GO:1901567	Fatty acid derivative binding	2.19624e-05	S100a9/S100a8/Alox5ap	3	Up	c1_B-Hmgb2	F
GO_MF	GO:1901567	Fatty acid derivative binding	0.000963241	S100a9/S100a8	2	Down	c4_B & T	F
GO_MF	GO:0005504	Fatty acid binding	6.31369e-05	S100a9/S100a8/Alox5ap	3	Up	c1_B-Hmgb2	F
GO_MF	GO:0005504	Fatty acid binding	0.00167824	S100a9/S100a8	2	Down	c4_B & T	F
GO_BP	GO:0042362	Fat-soluble vitamin biosynthetic process	0.0453016	Il1b	1	Up	c1_B-Hmgb2	F
GO_CC	GO:0019897	Extrinsic component of plasma membrane	0.0389902	S100a10/Gnas/Apoe	3	Down	c0_B-H2-K1	F
GO_CC	GO:0019898	Extrinsic component of membrane	0.0298822	S100a10/Gng10/Nmt1/Pml/Gnai2	5	Up	c3_B-Activated	F
GO_BP	GO:0008625	Extrinsic apoptotic signaling pathway via death domain receptors	0.0133064	Hmgb2/Thbs1	2	Up	c1_B-Hmgb2	F
GO_BP	GO:0097191	Extrinsic apoptotic signaling pathway	0.000505353	Hmgb2/Thbs1/Il1b/G0s2	4	Up	c1_B-Hmgb2	F
GO_CC	GO:1903561	Extracellular vesicle	0.0238398	Actg1	1	Down	c2_B-Cd74	F
GO_CC	GO:1903561	Extracellular vesicle	0.00461085	Actg1/Itga4/Ybx1/Ahnak	4	Up	c3_B-Activated	F
GO_CC	GO:0043230	Extracellular organelle	0.0246863	Actg1	1	Down	c2_B-Cd74	F
GO_CC	GO:0043230	Extracellular organelle	0.00566877	Actg1/Itga4/Ybx1/Ahnak	4	Up	c3_B-Activated	F
GO_CC	GO:0070062	Extracellular exosome	0.0234917	Actg1	1	Down	c2_B-Cd74	F
GO_CC	GO:0070062	Extracellular exosome	0.00376022	Actg1/Itga4/Ybx1/Ahnak	4	Up	c3_B-Activated	F
GO_BP	GO:0007588	Excretion	0.0238112	Psap	1	Down	c2_B-Cd74	F
GO_CC	GO:0005852	Eukaryotic translation initiation factor 3 complex	0.00458037	Eif3f/Eif3h	2	Up	c2_B-Cd74	F
GO_BP	GO:0007163	Establishment or maintenance of cell polarity	0.0398892	Actb	1	Down	c2_B-Cd74	F
GO_BP	GO:0043249	Erythrocyte maturation	0.0470694	Klf2	1	Up	c1_B-Hmgb2	F
GO_BP	GO:0034101	Erythrocyte homeostasis	0.0317242	Hmgb2/Klf2	2	Up	c1_B-Hmgb2	F
GO_BP	GO:0030218	Erythrocyte differentiation	0.0285977	Hmgb2/Klf2	2	Up	c1_B-Hmgb2	F
KEGG	mmu05169	Epstein-Barr virus infection	0.000598544	H2-Ab1/H2-Eb1/B2m/H2-Q4/H2-Aa/Tap1	6	Down	c1_B-Hmgb2	F
KEGG	mmu05169	Epstein-Barr virus infection	0.00128509	H2-Aa/H2-Eb1/H2-Oa/H2-Ob/B2m/H2-Ab1/H2-DMa	7	Up	c2_B-Cd74	F
GO_BP	GO:0060742	Epithelial cell differentiation involved in prostate gland development	0.0150795	Psap	1	Down	c2_B-Cd74	F
GO_BP	GO:0060742	Epithelial cell differentiation involved in prostate gland development	0.045058	Psap	1	Down	c4_B & T	F
GO_BP	GO:0002064	Epithelial cell development	0.0433155	Psap	1	Down	c2_B-Cd74	F
GO_BP	GO:0008544	Epidermis development	0.0482441	Psap	1	Down	c2_B-Cd74	F
GO_BP	GO:0009913	Epidermal cell differentiation	0.0383781	Psap	1	Down	c2_B-Cd74	F
GO_MF	GO:0004857	Enzyme inhibitor activity	0.0102369	Ngp/Wfdc17/Wfdc21	3	Up	c1_B-Hmgb2	F
GO_MF	GO:0008047	Enzyme activator activity	0.0481992	Dnajc15/Rgs10/Apoe/Rgcc/Ccl5/Gnas/Arhgap31/Park7/Thy1	9	Up	c4_B & T	F
GO_BP	GO:0007272	Ensheathment of neurons	0.0353464	Psap	1	Down	c2_B-Cd74	F
GO_BP	GO:0043652	Engulfment of apoptotic cell	0.0489412	Thbs1	1	Up	c1_B-Hmgb2	F
GO_BP	GO:0015980	Energy derivation by oxidation of organic compounds	0.0097901	Dnajc15/Ldha/Uqcrb/Gnas/Park7/Ppp1ca/Ndufa8/Ndufv3	8	Up	c4_B & T	F
GO_BP	GO:0001935	Endothelial cell proliferation	0.0317242	Hmgb2/Thbs1	2	Up	c1_B-Hmgb2	F
GO_CC	GO:0070971	Endoplasmic reticulum exit site	0.0176882	H2-K1	1	Up	c0_B-H2-K1	F
GO_CC	GO:0070971	Endoplasmic reticulum exit site	0.0236193	H2-K1	1	Down	c3_B-Activated	F
GO_MF	GO:0061135	Endopeptidase regulator activity	0.00253048	Ngp/Wfdc17/Wfdc21	3	Up	c1_B-Hmgb2	F
GO_MF	GO:0004866	Endopeptidase inhibitor activity	0.00253048	Ngp/Wfdc17/Wfdc21	3	Up	c1_B-Hmgb2	F
GO_CC	GO:0030666	Endocytic vesicle membrane	0.0218722	H2-K1	1	Up	c0_B-H2-K1	F
GO_CC	GO:0030666	Endocytic vesicle membrane	0.00710923	B2m/Tap1	2	Down	c1_B-Hmgb2	F
GO_CC	GO:0030666	Endocytic vesicle membrane	0.0265443	H2-K1	1	Down	c3_B-Activated	F
GO_CC	GO:0030139	Endocytic vesicle	0.0435403	Fth1/Ftl1/Vim	3	Down	c0_B-H2-K1	F
GO_CC	GO:0030139	Endocytic vesicle	0.0492116	H2-K1	1	Up	c0_B-H2-K1	F
GO_CC	GO:0030139	Endocytic vesicle	0.00967456	B2m/Ftl1/Tap1	3	Down	c1_B-Hmgb2	F
GO_CC	GO:0030139	Endocytic vesicle	0.0379798	Actg1	1	Down	c2_B-Cd74	F
GO_CC	GO:0030139	Endocytic vesicle	0.0298822	Vim/Capg/Actg1/Cybb	4	Up	c3_B-Activated	F
GO_CC	GO:0030139	Endocytic vesicle	0.00297686	Ftl1/B2m/Fth1/Lck/H2-D1/Rapgef6/Snx3	7	Up	c4_B & T	F
GO_CC	GO:0030139	Endocytic vesicle	0.0354025	Actg1/H2-K1	2	Down	c4_B & T	F
GO_BP	GO:0022900	Electron transport chain	0.0429781	Cox5b/Uqcr10/Cox5a	3	Up	c3_B-Activated	F
GO_BP	GO:0022900	Electron transport chain	0.00986007	Dnajc15/Uqcrb/Park7/Ndufa8/Ndufv3	5	Up	c4_B & T	F
GO_MF	GO:0009055	Electron transfer activity	0.0433269	Cox5a/Ndufa4/Cybb	3	Up	c3_B-Activated	F
GO_MF	GO:0009055	Electron transfer activity	0.00610069	Cyb5a/Sh3bgrl3/Cox8a/Cox7b/Ndufa4	5	Up	c4_B & T	F
GO_BP	GO:0043583	Ear development	0.0424543	Psap	1	Down	c2_B-Cd74	F
GO_BP	GO:0043583	Ear development	0.045058	Psap/H2-K1	2	Down	c4_B & T	F
KEGG	mmu04728	Dopaminergic synapse	0.098654	Gng10/Gnai2/Prkcb	3	Up	c3_B-Activated	F
GO_MF	GO:0140297	DNA-binding transcription factor binding	0.00322052	Actb/Ddx5/Fos	3	Down	c4_B & T	F
GO_MF	GO:0008301	DNA binding, bending	0.0336653	Hmgb2	1	Up	c1_B-Hmgb2	F
GO_MF	GO:0015036	Disulfide oxidoreductase activity	0.0448333	Gsr	1	Up	c1_B-Hmgb2	F
GO_CC	GO:0150034	Distal axon	0.00419048	Actb/Actg1	2	Down	c2_B-Cd74	F
KEGG	mmu05414	Dilated cardiomyopathy	0.00134785	Actb/Actg1	2	Down	c2_B-Cd74	F
KEGG	mmu05414	Dilated cardiomyopathy	0.0269781	Actb/Actg1	2	Down	c4_B & T	F
KEGG	mmu05415	Diabetic cardiomyopathy	0.0625116	Ppp1ca/Cox5b/Cox6b1/Cox8a/Gapdh	5	Down	c0_B-H2-K1	F
KEGG	mmu05415	Diabetic cardiomyopathy	2.53535e-06	Gapdh/Cox5b/Uqcr10/Cox6b1/Slc25a5/Cox5a/Rac2/Prkcb/Ndufa4/Cybb	10	Up	c3_B-Activated	F
KEGG	mmu05415	Diabetic cardiomyopathy	5.49568e-06	Cox8a/Cox7b/Ndufb5/Slc25a4/Uqcrb/Atp5g1/Ndufa4/Ppp1ca/Atp5b/Cox6b1/Ndufa8/Ndufa1/Ndufa6/Ndufv3	14	Up	c4_B & T	F
GO_BP	GO:0002407	Dendritic cell chemotaxis	0.0461412	Retnlg	1	Up	c1_B-Hmgb2	F
GO_BP	GO:0002468	Dendritic cell antigen processing and presentation	0.0434037	Thbs1	1	Up	c1_B-Hmgb2	F
GO_BP	GO:0050830	Defense response to Gram-positive bacterium	0.0322696	Hmgb2/Camp	2	Up	c1_B-Hmgb2	F
GO_BP	GO:0050829	Defense response to Gram-negative bacterium	0.0249238	Hmgb2/Camp	2	Up	c1_B-Hmgb2	F
GO_BP	GO:0042742	Defense response to bacterium	0.0036873	Hmgb2/Wfdc17/Wfdc21/Camp	4	Up	c1_B-Hmgb2	F
GO_MF	GO:0070513	Death domain binding	0.0170567	Mcl1	1	Down	c4_B & T	F
GO_CC	GO:0022627	Cytosolic small ribosomal subunit	6.50442e-15	Rps2/Rps6/Rps16/Rps18/Uba52/Rps5/Rps11/Rps3/Rps19	9	Down	c0_B-H2-K1	F
GO_CC	GO:0022627	Cytosolic small ribosomal subunit	1.34191e-16	Rps19/Uba52/Rps8/Rps2/Rps18/Rps23/Rps5/Rps16/Rps3	9	Down	c1_B-Hmgb2	F
GO_CC	GO:0022627	Cytosolic small ribosomal subunit	5.91991e-16	Uba52/Rps5/Rps23/Rps19/Rps4x/Rps16/Rps11/Rps3/Rps18/Rps2	10	Up	c2_B-Cd74	F
GO_CC	GO:0022627	Cytosolic small ribosomal subunit	2.22113e-22	Rps19/Rps3/Rps23/Uba52/Rps16/Rps2/Rps18/Rps6/Rps11/Rps4x/Rps24/Rps25/Rps15/Rps5/Rps3a1/Rps10	16	Up	c4_B & T	F
GO_CC	GO:0022626	Cytosolic ribosome	2.42886e-32	Rplp0/Rps2/Rpl10/Rps6/Rps16/Rpl13/Rps18/Uba52/Rpl6/Rpl10a/Rpl32/Rps5/Rpl15/Rps11/Rps3/Rpl19/Rpl21/Rpl17/Rpl18/Rps19	20	Down	c0_B-H2-K1	F
GO_CC	GO:0022626	Cytosolic ribosome	1.42911e-29	Rps19/Rpl21/Uba52/Rpl35/Rps8/Rpl10a/Rpl19/Rpl18/Rpl32/Rpl17/Rps2/Rps18/Rps23/Rpl13/Rps5/Rps16/Rps3	17	Down	c1_B-Hmgb2	F
GO_CC	GO:0022626	Cytosolic ribosome	2.36663e-38	Uba52/Rpl13/Rpl6/Rpl17/Rpl21/Rpl35/Rps5/Rps23/Rpl32/Rps19/Rpl10a/Rps4x/Rps16/Rpl18/Rps11/Rpl10/Rpl19/Rps3/Rps18/Rpl15/Rps2/Rplp0/Rpl27a/Rpl4	24	Up	c2_B-Cd74	F
GO_CC	GO:0022626	Cytosolic ribosome	2.07188e-45	Rps19/Rps3/Rps23/Rplp0/Uba52/Rpl32/Rpl13/Rpl19/Rps16/Rps2/Rpl17/Rpl21/Rpl35/Rpl6/Rps18/Rpl18/Rpl10/Rps6/Rpl4/Rps11/Rps4x/Rpl8/Rpl23a/Rpl15/Rpl14/Rps24/Rpl10a/Rps25/Rps15/Rpl26/Rps5/Rps3a1/Rpl27a/Rps10	34	Up	c4_B & T	F
GO_CC	GO:0022625	Cytosolic large ribosomal subunit	1.24391e-19	Rplp0/Rpl10/Rpl13/Uba52/Rpl6/Rpl10a/Rpl32/Rpl15/Rpl19/Rpl21/Rpl17/Rpl18	12	Down	c0_B-H2-K1	F
GO_CC	GO:0022625	Cytosolic large ribosomal subunit	2.63903e-15	Rpl21/Uba52/Rpl35/Rpl10a/Rpl19/Rpl18/Rpl32/Rpl17/Rpl13	9	Down	c1_B-Hmgb2	F
GO_CC	GO:0022625	Cytosolic large ribosomal subunit	1.4117e-24	Uba52/Rpl13/Rpl6/Rpl17/Rpl21/Rpl35/Rpl32/Rpl10a/Rpl18/Rpl10/Rpl19/Rpl15/Rplp0/Rpl27a/Rpl4	15	Up	c2_B-Cd74	F
GO_CC	GO:0022625	Cytosolic large ribosomal subunit	5.40875e-25	Rplp0/Uba52/Rpl32/Rpl13/Rpl19/Rpl17/Rpl21/Rpl35/Rpl6/Rpl18/Rpl10/Rpl4/Rpl8/Rpl23a/Rpl15/Rpl14/Rpl10a/Rpl26/Rpl27a	19	Up	c4_B & T	F
GO_BP	GO:0060401	Cytosolic calcium ion transport	0.048245	Ptprc	1	Up	c0_B-H2-K1	F
GO_BP	GO:0002183	Cytoplasmic translational initiation	0.047197	Rpl13a/Rps2	2	Up	c3_B-Activated	F
GO_BP	GO:0002181	Cytoplasmic translation	1.24698e-08	Rplp0/Rps2/Rpl6/Rpl10a/Rpl15/Rpl19/Rpl17/Rpl18	8	Down	c0_B-H2-K1	F
GO_BP	GO:0002181	Cytoplasmic translation	3.84858e-07	Rpl10a/Rpl19/Rpl18/Rpl17/Rps2/Rps23	6	Down	c1_B-Hmgb2	F
GO_BP	GO:0002181	Cytoplasmic translation	3.97868e-11	Rpl6/Rpl17/Rps23/Rpl10a/Rpl18/Rpl19/Cnbp/Rpl15/Rps2/Rplp0	10	Up	c2_B-Cd74	F
GO_BP	GO:0002181	Cytoplasmic translation	4.28072e-11	Rps23/Rplp0/Rpl19/Rps2/Rpl17/Rpl6/Rpl18/Rpl8/Rpl15/Rpl10a/Rpl26/Rpl22l1/Tma7	13	Up	c4_B & T	F
GO_CC	GO:0009898	Cytoplasmic side of plasma membrane	0.0476512	Ptprc	1	Up	c0_B-H2-K1	F
GO_CC	GO:0098562	Cytoplasmic side of membrane	0.0482192	Ptprc	1	Up	c0_B-H2-K1	F
GO_CC	GO:0036464	Cytoplasmic ribonucleoprotein granule	0.0486718	Rplp0/Rps6/Rpl6	3	Down	c0_B-H2-K1	F
GO_CC	GO:0036464	Cytoplasmic ribonucleoprotein granule	0.0380034	Actb	1	Down	c2_B-Cd74	F
GO_BP	GO:0019835	Cytolysis	0.0244683	Gzma	1	Up	c0_B-H2-K1	F
GO_MF	GO:0004129	Cytochrome-c oxidase activity	0.0433269	Cox5a/Ndufa4	2	Up	c3_B-Activated	F
GO_MF	GO:0004129	Cytochrome-c oxidase activity	0.011596	Cox8a/Cox7b/Ndufa4	3	Up	c4_B & T	F
GO_CC	GO:0070069	Cytochrome complex	0.0120713	Cox6b1/Cox8a	2	Down	c0_B-H2-K1	F
GO_CC	GO:0070069	Cytochrome complex	0.000123119	Uqcr10/Cox6b1/Cox5a/Ndufa4	4	Up	c3_B-Activated	F
GO_CC	GO:0070069	Cytochrome complex	2.48626e-05	Cox8a/Cox7b/Uqcrb/Ndufa4/Cox6b1	5	Up	c4_B & T	F
GO_MF	GO:0016018	Cyclosporin A binding	0.0481992	Ppib/Ppia	2	Up	c4_B & T	F
GO_CC	GO:0043034	Costamere	0.0105248	Actg1	1	Down	c2_B-Cd74	F
GO_CC	GO:0043034	Costamere	0.0168372	Actg1/Ahnak	2	Up	c3_B-Activated	F
GO_CC	GO:0043034	Costamere	0.0439772	Actg1	1	Down	c4_B & T	F
GO_CC	GO:0030863	Cortical cytoskeleton	0.026459	Actb	1	Down	c2_B-Cd74	F
KEGG	mmu05171	Coronavirus disease - COVID-19	3.43001e-21	Rplp0/Rps2/Rpl10/Rps6/Rps16/Rpl13/Rps18/Uba52/Rpl6/Rpl10a/Rpl32/Rps5/Rpl15/Rps11/Rps3/Rpl19/Rpl21/Rpl17/Rpl31-ps12/Rpl18/Rps19	21	Down	c0_B-H2-K1	F
KEGG	mmu05171	Coronavirus disease - COVID-19	1.37306e-21	Rps19/Rpl34-ps1/Rpl21/Rpl31-ps12/Uba52/Rpl35/Rps8/Rpl10a/Rpl19/Rpl18/Rpl32/Rpl17/Rps2/Rps18/Rps23/Rpl13/Rps5/Rps16/Rps3	19	Down	c1_B-Hmgb2	F
KEGG	mmu05171	Coronavirus disease - COVID-19	3.44265e-27	Rps27rt/Uba52/Rpl13/Rpl6/Rpl17/Rpl21/Rpl35/Rps5/Rpl34-ps1/Rps23/Rpl31-ps12/Rpl32/Rps19/Rpl10a/Rps4x/Rps16/Rpl18/Rps11/Rpl10/Rpl19/Rps3/Rps18/Rpl15/Rps2/Rplp0/Rpl27a/Rpl4	27	Up	c2_B-Cd74	F
KEGG	mmu05171	Coronavirus disease - COVID-19	1.16478e-30	Rps19/Rps3/Rps23/Rplp0/Uba52/Rpl32/Rpl13/Rpl19/Rps27rt/Rps16/Rps2/Rpl17/Rpl34-ps1/Rpl21/Rpl35/Rpl6/Rps18/Rpl18/Rpl31-ps12/Rpl10/Rps6/Rpl4/Rps11/Rps4x/Rpl8/Rpl23a/Rpl15/Rpl14/Rps24/Rpl10a/Rps25/Rps15/Rpl26/Rps5/Rpl22l1/Rps3a1/Rpl27a/Rps10	38	Up	c4_B & T	F
GO_MF	GO:0001046	Core promoter sequence-specific DNA binding	0.0406862	Fos	1	Down	c4_B & T	F
GO_CC	GO:0043292	Contractile fiber	0.0139262	Rpl6/Rpl17/Rpl15/Rpl4	4	Up	c2_B-Cd74	F
GO_CC	GO:0043292	Contractile fiber	0.0380034	Actg1	1	Down	c2_B-Cd74	F
GO_CC	GO:0043292	Contractile fiber	0.00583149	Rpl17/Rpl6/Sri/Rpl4/Rpl15/Psma6/Myl12a	7	Up	c4_B & T	F
GO_BP	GO:0030038	Contractile actin filament bundle assembly	0.0283814	Actg1	1	Down	c2_B-Cd74	F
GO_CC	GO:0097517	Contractile actin filament bundle	0.0234917	Actb	1	Down	c2_B-Cd74	F
GO_BP	GO:0090102	Cochlea development	0.0234928	Psap	1	Down	c2_B-Cd74	F
GO_BP	GO:0050817	Coagulation	0.0368877	S100a9/Thbs1	2	Up	c1_B-Hmgb2	F
KEGG	mmu04713	Circadian entrainment	0.0573918	Gng10/Gnai2/Prkcb	3	Up	c3_B-Activated	F
GO_BP	GO:0002544	Chronic inflammatory response	0.00182336	S100a9/Camp	2	Up	c1_B-Hmgb2	F
KEGG	mmu04725	Cholinergic synapse	0.0739701	Gng10/Gnai2/Prkcb	3	Up	c3_B-Activated	F
KEGG	mmu04062	Chemokine signaling pathway	0.0628991	Gng10/Gnai2/Rac2/Prkcb	4	Up	c3_B-Activated	F
GO_BP	GO:0032602	Chemokine production	0.0379893	Cd74/Ccl5	2	Down	c1_B-Hmgb2	F
GO_BP	GO:0072567	Chemokine (C-X-C motif) ligand 2 production	0.00370311	Cd74/Ccl5	2	Down	c1_B-Hmgb2	F
GO_MF	GO:0042056	Chemoattractant activity	0.0424068	Hmgb2	1	Up	c1_B-Hmgb2	F
KEGG	mmu05208	Chemical carcinogenesis - reactive oxygen species	0.00763228	Cox5b/Uqcr10/Cox6b1/Slc25a5/Cox5a/Ndufa4	6	Up	c3_B-Activated	F
KEGG	mmu05208	Chemical carcinogenesis - reactive oxygen species	4.43693e-05	Cox8a/Cox7b/Ndufb5/Slc25a4/Uqcrb/Atp5g1/Ndufa4/Atp5b/Cox6b1/Ndufa8/Ndufa1/Ndufa6/Ndufv3	13	Up	c4_B & T	F
KEGG	mmu05142	Chagas disease	0.0767934	Cd3d/Cd3g/Ccl5/Cd3e/Gnas	5	Up	c4_B & T	F
GO_BP	GO:0021587	Cerebellum morphogenesis	0.0238112	Psap	1	Down	c2_B-Cd74	F
GO_BP	GO:0021549	Cerebellum development	0.0283814	Psap	1	Down	c2_B-Cd74	F
GO_BP	GO:0021692	Cerebellar Purkinje cell layer morphogenesis	0.0176644	Psap	1	Down	c2_B-Cd74	F
GO_BP	GO:0021694	Cerebellar Purkinje cell layer formation	0.0161141	Psap	1	Down	c2_B-Cd74	F
GO_BP	GO:0021680	Cerebellar Purkinje cell layer development	0.0204495	Psap	1	Down	c2_B-Cd74	F
GO_BP	GO:0021702	Cerebellar Purkinje cell differentiation	0.0157931	Psap	1	Down	c2_B-Cd74	F
GO_BP	GO:0021702	Cerebellar Purkinje cell differentiation	0.0493836	Psap	1	Down	c4_B & T	F
GO_BP	GO:0021696	Cerebellar cortex morphogenesis	0.0228735	Psap	1	Down	c2_B-Cd74	F
GO_BP	GO:0021697	Cerebellar cortex formation	0.0198471	Psap	1	Down	c2_B-Cd74	F
GO_BP	GO:0021695	Cerebellar cortex development	0.0253899	Psap	1	Down	c2_B-Cd74	F
GO_BP	GO:0035627	Ceramide transport	0.0150795	Psap	1	Down	c2_B-Cd74	F
GO_BP	GO:0035627	Ceramide transport	0.045058	Psap	1	Down	c4_B & T	F
GO_BP	GO:0006672	Ceramide metabolic process	0.0274786	Psap	1	Down	c2_B-Cd74	F
GO_BP	GO:0046514	Ceramide catabolic process	0.0164143	Psap	1	Down	c2_B-Cd74	F
GO_MF	GO:0097001	Ceramide binding	0.00793546	Psap	1	Down	c2_B-Cd74	F
GO_MF	GO:0097001	Ceramide binding	0.0193522	Psap	1	Down	c4_B & T	F
GO_BP	GO:0021953	Central nervous system neuron differentiation	0.0411387	Psap	1	Down	c2_B-Cd74	F
GO_BP	GO:0034614	Cellular response to reactive oxygen species	0.0330009	Psap	1	Down	c2_B-Cd74	F
GO_BP	GO:0034614	Cellular response to reactive oxygen species	0.0275327	Psap/Fos	2	Down	c4_B & T	F
GO_BP	GO:1902170	Cellular response to reactive nitrogen species	0.0453016	Thbs1	1	Up	c1_B-Hmgb2	F
GO_BP	GO:1901653	Cellular response to peptide	0.0156795	Vim/Mzb1/Gnai2/Itga4/Ybx1/Prkcb	6	Up	c3_B-Activated	F
GO_BP	GO:0034599	Cellular response to oxidative stress	0.0445208	Psap	1	Down	c2_B-Cd74	F
GO_BP	GO:0034599	Cellular response to oxidative stress	0.0118455	Psap/Mcl1/Fos	3	Down	c4_B & T	F
GO_BP	GO:0006995	Cellular response to nitrogen starvation	0.0124995	Gabarap/Map1lc3b	2	Up	c2_B-Cd74	F
GO_BP	GO:0043562	Cellular response to nitrogen levels	0.0124995	Gabarap/Map1lc3b	2	Up	c2_B-Cd74	F
GO_BP	GO:0071732	Cellular response to nitric oxide	0.0434037	Thbs1	1	Up	c1_B-Hmgb2	F
GO_BP	GO:0098761	Cellular response to interleukin-7	0.0291074	Lsp1/Ybx1	2	Up	c3_B-Activated	F
GO_BP	GO:0071353	Cellular response to interleukin-4	0.0293163	Rplp0/Rps2/Lef1	3	Up	c4_B & T	F
GO_BP	GO:0071346	Cellular response to interferon-gamma	0.0283814	Actg1	1	Down	c2_B-Cd74	F
GO_BP	GO:0071346	Cellular response to interferon-gamma	0.00829445	Vim/Rpl13a/Capg/Gapdh/Actg1	5	Up	c3_B-Activated	F
GO_BP	GO:0071241	Cellular response to inorganic substance	0.0454788	Thbs1/Alox5ap	2	Up	c1_B-Hmgb2	F
GO_BP	GO:0070301	Cellular response to hydrogen peroxide	0.0274786	Psap	1	Down	c2_B-Cd74	F
GO_BP	GO:0071498	Cellular response to fluid shear stress	0.0461412	Klf2	1	Up	c1_B-Hmgb2	F
GO_BP	GO:0104004	Cellular response to environmental stimulus	0.0460702	Actb	1	Down	c2_B-Cd74	F
GO_BP	GO:0071257	Cellular response to electrical stimulus	0.0150795	Actb	1	Down	c2_B-Cd74	F
GO_BP	GO:0071257	Cellular response to electrical stimulus	0.0433271	Actb	1	Down	c4_B & T	F
GO_BP	GO:0062197	Cellular response to chemical stress	0.0497563	Psap	1	Down	c2_B-Cd74	F
GO_BP	GO:0062197	Cellular response to chemical stress	0.0150588	Psap/Mcl1/Fos	3	Down	c4_B & T	F
GO_BP	GO:0071214	Cellular response to abiotic stimulus	0.0460702	Actb	1	Down	c2_B-Cd74	F
GO_BP	GO:0045333	Cellular respiration	0.0340248	Cbfa2t3/Cox5b/Uqcr10/Cox5a	4	Up	c3_B-Activated	F
GO_BP	GO:0044242	Cellular lipid catabolic process	0.0394603	Psap	1	Down	c2_B-Cd74	F
GO_BP	GO:0010927	Cellular component assembly involved in morphogenesis	0.0283814	Actg1	1	Down	c2_B-Cd74	F
GO_BP	GO:0150115	Cell-substrate junction organization	0.0277497	Actg1	1	Down	c2_B-Cd74	F
GO_BP	GO:0007044	Cell-substrate junction assembly	0.0274786	Actg1	1	Down	c2_B-Cd74	F
GO_CC	GO:0030055	Cell-substrate junction	0.0476512	Ptprc	1	Up	c0_B-H2-K1	F
GO_BP	GO:0007160	Cell-matrix adhesion	0.0393077	Actg1	1	Down	c2_B-Cd74	F
GO_BP	GO:0045216	Cell-cell junction organization	0.00567306	Actb/Actg1	2	Down	c2_B-Cd74	F
GO_BP	GO:0045216	Cell-cell junction organization	0.042969	Actb/Actg1	2	Down	c4_B & T	F
GO_BP	GO:0007043	Cell-cell junction assembly	0.00333287	Actb/Actg1	2	Down	c2_B-Cd74	F
GO_BP	GO:0007043	Cell-cell junction assembly	0.0270367	Actb/Actg1	2	Down	c4_B & T	F
GO_BP	GO:0033631	Cell-cell adhesion mediated by integrin	0.0318495	Cd24a/Itga4	2	Up	c3_B-Activated	F
GO_BP	GO:0033631	Cell-cell adhesion mediated by integrin	0.00979591	Ccl5/Cd3e/Skap1	3	Up	c4_B & T	F
GO_BP	GO:0045454	Cell redox homeostasis	0.0275506	Prdx2/Txn1/Txndc5	3	Up	c3_B-Activated	F
GO_BP	GO:0001906	Cell killing	0.00701441	H2-K1/Ptprc	2	Up	c0_B-H2-K1	F
GO_BP	GO:0001906	Cell killing	0.00294499	Rps19/B2m/H2-Q4/Tap1	4	Down	c1_B-Hmgb2	F
GO_BP	GO:0034329	Cell junction assembly	0.0150795	Actb/Actg1	2	Down	c2_B-Cd74	F
GO_BP	GO:0021533	Cell differentiation in hindbrain	0.0197084	Psap	1	Down	c2_B-Cd74	F
GO_BP	GO:0036473	Cell death in response to oxidative stress	0.0283814	Psap	1	Down	c2_B-Cd74	F
GO_BP	GO:0036473	Cell death in response to oxidative stress	0.0166301	Psap/Mcl1	2	Down	c4_B & T	F
GO_BP	GO:0036474	Cell death in response to hydrogen peroxide	0.0204495	Psap	1	Down	c2_B-Cd74	F
GO_CC	GO:0005938	Cell cortex	0.0495382	Actb	1	Down	c2_B-Cd74	F
GO_BP	GO:0060326	Cell chemotaxis	1.81171e-05	S100a9/S100a8/Hmgb2/Retnlg/Thbs1/Il1b	6	Up	c1_B-Hmgb2	F
GO_MF	GO:0050839	Cell adhesion molecule binding	0.0365304	Thbs1/Il1b	2	Up	c1_B-Hmgb2	F
GO_MF	GO:0042610	CD8 receptor binding	0.0144732	H2-K1	1	Up	c0_B-H2-K1	F
GO_MF	GO:0042610	CD8 receptor binding	0.0261224	H2-K1	1	Down	c3_B-Activated	F
GO_MF	GO:0042610	CD8 receptor binding	0.0423396	Lck/H2-D1	2	Up	c4_B & T	F
GO_MF	GO:0042610	CD8 receptor binding	0.0170567	H2-K1	1	Down	c4_B & T	F
GO_BP	GO:0090493	Catecholamine uptake	0.0154491	Actb	1	Down	c2_B-Cd74	F
GO_BP	GO:0090493	Catecholamine uptake	0.0482061	Actb	1	Down	c4_B & T	F
GO_BP	GO:0051937	Catecholamine transport	0.0274786	Actb	1	Down	c2_B-Cd74	F
GO_CC	GO:0071013	Catalytic step 2 spliceosome	0.0363607	Ddx5	1	Down	c3_B-Activated	F
KEGG	mmu04260	Cardiac muscle contraction	0.00839419	Cox5b/Uqcr10/Cox6b1/Cox5a	4	Up	c3_B-Activated	F
GO_BP	GO:0046942	Carboxylic acid transport	0.0497563	Psap	1	Down	c2_B-Cd74	F
GO_MF	GO:0031406	Carboxylic acid binding	0.00253048	S100a9/S100a8/Alox5ap	3	Up	c1_B-Hmgb2	F
GO_MF	GO:0031406	Carboxylic acid binding	0.0444192	Psap	1	Down	c2_B-Cd74	F
GO_MF	GO:0031406	Carboxylic acid binding	0.00117421	Psap/S100a9/S100a8	3	Down	c4_B & T	F
GO_MF	GO:0016846	Carbon-sulfur lyase activity	0.0286862	Alox5ap	1	Up	c1_B-Hmgb2	F
GO_BP	GO:1901264	Carbohydrate derivative transport	0.0253899	Psap	1	Down	c2_B-Cd74	F
GO_BP	GO:1901136	Carbohydrate derivative catabolic process	0.0283814	Psap	1	Down	c2_B-Cd74	F
GO_BP	GO:0016052	Carbohydrate catabolic process	0.0271177	Cbfa2t3/Pgk1/Zbtb20/Gapdh	4	Up	c3_B-Activated	F
GO_CC	GO:0044305	Calyx of Held	7.79133e-05	Actb/Actg1	2	Down	c2_B-Cd74	F
GO_CC	GO:0044305	Calyx of Held	0.0298822	Actg1/Prkcb	2	Up	c3_B-Activated	F
GO_CC	GO:0044305	Calyx of Held	0.00268424	Actb/Actg1	2	Down	c4_B & T	F
GO_BP	GO:0035584	Calcium-mediated signaling using intracellular calcium source	0.0216679	Ptprc	1	Up	c0_B-H2-K1	F
GO_MF	GO:0048306	Calcium-dependent protein binding	0.000248658	S100a9/S100a8/S100a6	3	Up	c1_B-Hmgb2	F
GO_MF	GO:0048306	Calcium-dependent protein binding	0.0428527	Ddx5	1	Down	c3_B-Activated	F
GO_MF	GO:0048306	Calcium-dependent protein binding	0.000197274	Ddx5/S100a9/S100a8	3	Down	c4_B & T	F
GO_BP	GO:0060402	Calcium ion transport into cytosol	0.0461965	Ptprc	1	Up	c0_B-H2-K1	F
GO_BP	GO:0006816	Calcium ion transport	0.0420102	Kcnn4/Ms4a1/Pml/Gnai2/Ahnak/Prkcb	6	Up	c3_B-Activated	F
GO_BP	GO:0097553	Calcium ion transmembrane import into cytosol	0.0417846	Ptprc	1	Up	c0_B-H2-K1	F
GO_BP	GO:0048755	Branching morphogenesis of a nerve	0.0453016	Il1b	1	Up	c1_B-Hmgb2	F
GO_BP	GO:0007596	Blood coagulation	0.0366446	S100a9/Thbs1	2	Up	c1_B-Hmgb2	F
GO_MF	GO:0051400	BH domain binding	0.0193522	Mcl1	1	Down	c4_B & T	F
GO_MF	GO:0048487	Beta-tubulin binding	0.0391509	Emd/Gabarap	2	Up	c2_B-Cd74	F
GO_MF	GO:0030881	Beta-2-microglobulin binding	0.0144732	H2-K1	1	Up	c0_B-H2-K1	F
GO_MF	GO:0030881	Beta-2-microglobulin binding	0.0261224	H2-K1	1	Down	c3_B-Activated	F
GO_MF	GO:0030881	Beta-2-microglobulin binding	0.0170567	H2-K1	1	Down	c4_B & T	F
KEGG	mmu05100	Bacterial invasion of epithelial cells	0.00134785	Actb/Actg1	2	Down	c2_B-Cd74	F
KEGG	mmu05100	Bacterial invasion of epithelial cells	0.0210503	Actb/Actg1	2	Down	c4_B & T	F
GO_BP	GO:0050853	B cell receptor signaling pathway	0.0485184	Ptprc	1	Up	c0_B-H2-K1	F
GO_BP	GO:0050853	B cell receptor signaling pathway	0.0156795	Cd79b/Ms4a1/Lat2/Cd79a/Prkcb	5	Up	c3_B-Activated	F
GO_BP	GO:0042100	B cell proliferation	0.0386786	Ptprc	1	Up	c0_B-H2-K1	F
GO_BP	GO:0030183	B cell differentiation	0.0455419	Ptprc	1	Up	c0_B-H2-K1	F
GO_BP	GO:0002312	B cell activation involved in immune response	0.0343814	Ptprc	1	Up	c0_B-H2-K1	F
GO_BP	GO:0002312	B cell activation involved in immune response	0.0495191	Ptprc	1	Up	c0_B-H2-K1	F
GO_CC	GO:0043679	Axon terminus	0.00143666	Actb/Actg1	2	Down	c2_B-Cd74	F
GO_CC	GO:0043679	Axon terminus	0.0354025	Actb/Actg1	2	Down	c4_B & T	F
GO_BP	GO:0008366	Axon ensheathment	0.0353464	Psap	1	Down	c2_B-Cd74	F
GO_BP	GO:0006914	Autophagy	0.0166301	Mcl1/S100a9/S100a8	3	Down	c4_B & T	F
GO_CC	GO:0000421	Autophagosome membrane	0.00844242	Gabarap/Map1lc3b	2	Up	c2_B-Cd74	F
GO_CC	GO:0005776	Autophagosome	0.0486718	Fth1/Ftl1	2	Down	c0_B-H2-K1	F
GO_CC	GO:0005776	Autophagosome	0.000337638	Ftl1/Fth1/Gabarap/Map1lc3b	4	Up	c2_B-Cd74	F
GO_CC	GO:0044754	Autolysosome	0.00208609	Fth1/Ftl1	2	Down	c0_B-H2-K1	F
GO_CC	GO:0044754	Autolysosome	0.0434282	Ftl1	1	Down	c1_B-Hmgb2	F
GO_CC	GO:0044754	Autolysosome	3.52191e-05	Ftl1/Fth1/Map1lc3b	3	Up	c2_B-Cd74	F
GO_CC	GO:0044754	Autolysosome	0.0180141	Ftl1/Fth1	2	Up	c4_B & T	F
KEGG	mmu05320	Autoimmune thyroid disease	0.0814192	H2-K1	1	Up	c0_B-H2-K1	F
KEGG	mmu05320	Autoimmune thyroid disease	0.000712501	H2-Ab1/H2-Eb1/H2-Q4/H2-Aa	4	Down	c1_B-Hmgb2	F
KEGG	mmu05320	Autoimmune thyroid disease	3.70787e-05	H2-Aa/H2-Eb1/H2-Oa/H2-Ob/H2-Ab1/H2-DMa	6	Up	c2_B-Cd74	F
GO_BP	GO:0042773	ATP synthesis coupled electron transport	0.0245733	Cox5b/Uqcr10/Cox5a	3	Up	c3_B-Activated	F
GO_BP	GO:0042773	ATP synthesis coupled electron transport	0.0041672	Dnajc15/Uqcrb/Park7/Ndufa8/Ndufv3	5	Up	c4_B & T	F
GO_BP	GO:0046034	ATP metabolic process	0.00827151	Cbfa2t3/Pgk1/Zbtb20/Gapdh/Cox5b/Uqcr10/Cox5a	7	Up	c3_B-Activated	F
GO_BP	GO:0046034	ATP metabolic process	0.00379738	Dnajc15/Ldha/Uqcrb/Atp5g1/Eno1/Park7/Atp5b/Ndufa8/Ndufv3	9	Up	c4_B & T	F
GO_BP	GO:0006757	ATP generation from ADP	0.0141424	Cbfa2t3/Pgk1/Zbtb20/Gapdh	4	Up	c3_B-Activated	F
GO_CC	GO:0032279	Asymmetric synapse	0.000204352	Rplp0/Rps18/Rpl6/Rpl10a/Rps3/Gapdh/Rps19	7	Down	c0_B-H2-K1	F
GO_CC	GO:0032279	Asymmetric synapse	0.0089328	Rps19/Rpl10a/Rps18/Rps3	4	Down	c1_B-Hmgb2	F
GO_CC	GO:0032279	Asymmetric synapse	0.000658995	Rpl6/Rps19/Rpl10a/Rps3/Rps18/Rplp0/Rpl4	7	Up	c2_B-Cd74	F
GO_CC	GO:0032279	Asymmetric synapse	0.000799507	Rps19/Rps3/Rplp0/Rpl6/Rps18/Rpl4/Rpl8/Rpl14/Rheb/Rpl10a/Rps25	11	Up	c4_B & T	F
GO_BP	GO:0048708	Astrocyte differentiation	0.000846845	S100a9/S100a8/Il1b	3	Up	c1_B-Hmgb2	F
GO_BP	GO:0048708	Astrocyte differentiation	0.0166301	S100a9/S100a8	2	Down	c4_B & T	F
GO_BP	GO:0014002	Astrocyte development	0.000146068	S100a9/S100a8/Il1b	3	Up	c1_B-Hmgb2	F
GO_BP	GO:0014002	Astrocyte development	0.00700442	S100a9/S100a8	2	Down	c4_B & T	F
GO_BP	GO:0048143	Astrocyte activation	0.0489412	Il1b	1	Up	c1_B-Hmgb2	F
KEGG	mmu05310	Asthma	0.000598544	H2-Ab1/H2-Eb1/H2-Aa	3	Down	c1_B-Hmgb2	F
KEGG	mmu05310	Asthma	1.20591e-07	H2-Aa/H2-Eb1/H2-Oa/H2-Ob/H2-Ab1/H2-DMa	6	Up	c2_B-Cd74	F
KEGG	mmu05412	Arrhythmogenic right ventricular cardiomyopathy	0.00134785	Actb/Actg1	2	Down	c2_B-Cd74	F
KEGG	mmu05412	Arrhythmogenic right ventricular cardiomyopathy	0.0210503	Actb/Actg1	2	Down	c4_B & T	F
GO_MF	GO:0050544	Arachidonic acid binding	1.11796e-06	S100a9/S100a8/Alox5ap	3	Up	c1_B-Hmgb2	F
GO_MF	GO:0050544	Arachidonic acid binding	0.000197274	S100a9/S100a8	2	Down	c4_B & T	F
GO_BP	GO:0008637	Apoptotic mitochondrial changes	0.0167025	Pycard/Bloc1s2/Cd24a/Slc25a5	4	Up	c3_B-Activated	F
KEGG	mmu04210	Apoptosis	0.00164607	Actb/Actg1	2	Down	c2_B-Cd74	F
KEGG	mmu04210	Apoptosis	0.000869036	Actb/Actg1/Mcl1/Fos	4	Down	c4_B & T	F
GO_BP	GO:0045176	Apical protein localization	0.0150795	Actb	1	Down	c2_B-Cd74	F
GO_BP	GO:0045176	Apical protein localization	0.045058	Actb	1	Down	c4_B & T	F
GO_CC	GO:0043296	Apical junction complex	0.0011857	Actb/Actg1	2	Down	c2_B-Cd74	F
GO_CC	GO:0043296	Apical junction complex	0.029635	Actb/Actg1	2	Down	c4_B & T	F
GO_MF	GO:0016209	Antioxidant activity	4.6179e-06	S100a9/S100a8/Alox5ap/Gsr	4	Up	c1_B-Hmgb2	F
GO_MF	GO:0016209	Antioxidant activity	0.00322052	S100a9/S100a8	2	Down	c4_B & T	F
GO_BP	GO:0019730	Antimicrobial humoral response	0.000159367	S100a9/Wfdc17/Wfdc21/Camp	4	Up	c1_B-Hmgb2	F
GO_BP	GO:0061844	Antimicrobial humoral immune response mediated by antimicrobial peptide	0.0265636	S100a9/Camp	2	Up	c1_B-Hmgb2	F
GO_BP	GO:0050851	Antigen receptor-mediated signaling pathway	0.0156795	Kcnn4/Cd79b/Ms4a1/Lat2/Cd79a/Prkcb	6	Up	c3_B-Activated	F
GO_BP	GO:0002475	Antigen processing and presentation via MHC class Ib	0.0267969	H2-K1	1	Up	c0_B-H2-K1	F
GO_BP	GO:0002475	Antigen processing and presentation via MHC class Ib	0.0140532	B2m/H2-Q4	2	Down	c1_B-Hmgb2	F
GO_BP	GO:0002504	Antigen processing and presentation of peptide or polysaccharide antigen via MHC class II	2.025e-06	Cd74/H2-Ab1/H2-Eb1/H2-Aa	4	Down	c1_B-Hmgb2	F
GO_BP	GO:0002504	Antigen processing and presentation of peptide or polysaccharide antigen via MHC class II	3.97868e-11	Cd74/H2-Aa/H2-Eb1/H2-Oa/H2-Ob/H2-Ab1/H2-DMa	7	Up	c2_B-Cd74	F
GO_BP	GO:0002495	Antigen processing and presentation of peptide antigen via MHC class II	1.89533e-06	Cd74/H2-Ab1/H2-Eb1/H2-Aa	4	Down	c1_B-Hmgb2	F
GO_BP	GO:0002495	Antigen processing and presentation of peptide antigen via MHC class II	3.97868e-11	Cd74/H2-Aa/H2-Eb1/H2-Oa/H2-Ob/H2-Ab1/H2-DMa	7	Up	c2_B-Cd74	F
GO_BP	GO:0002428	Antigen processing and presentation of peptide antigen via MHC class Ib	0.0256262	H2-K1	1	Up	c0_B-H2-K1	F
GO_BP	GO:0002428	Antigen processing and presentation of peptide antigen via MHC class Ib	0.012089	B2m/H2-Q4	2	Down	c1_B-Hmgb2	F
GO_BP	GO:0002474	Antigen processing and presentation of peptide antigen via MHC class I	0.0279946	H2-K1	1	Up	c0_B-H2-K1	F
GO_BP	GO:0002474	Antigen processing and presentation of peptide antigen via MHC class I	0.00116419	B2m/H2-Q4/Tap1	3	Down	c1_B-Hmgb2	F
GO_BP	GO:0048002	Antigen processing and presentation of peptide antigen	0.0300523	H2-K1	1	Up	c0_B-H2-K1	F
GO_BP	GO:0048002	Antigen processing and presentation of peptide antigen	1.61271e-09	Cd74/H2-Ab1/H2-Eb1/B2m/H2-Q4/H2-Aa/Tap1	7	Down	c1_B-Hmgb2	F
GO_BP	GO:0048002	Antigen processing and presentation of peptide antigen	2.55132e-09	Cd74/H2-Aa/H2-Eb1/H2-Oa/H2-Ob/B2m/H2-Ab1/H2-DMa	8	Up	c2_B-Cd74	F
GO_BP	GO:0019886	Antigen processing and presentation of exogenous peptide antigen via MHC class II	6.75655e-07	Cd74/H2-Ab1/H2-Eb1/H2-Aa	4	Down	c1_B-Hmgb2	F
GO_BP	GO:0019886	Antigen processing and presentation of exogenous peptide antigen via MHC class II	4.717e-10	Cd74/H2-Aa/H2-Eb1/H2-Oa/H2-Ab1/H2-DMa	6	Up	c2_B-Cd74	F
GO_BP	GO:0002478	Antigen processing and presentation of exogenous peptide antigen	0.0244683	H2-K1	1	Up	c0_B-H2-K1	F
GO_BP	GO:0002478	Antigen processing and presentation of exogenous peptide antigen	9.08515e-10	Cd74/H2-Ab1/H2-Eb1/B2m/H2-Aa/Tap1	6	Down	c1_B-Hmgb2	F
GO_BP	GO:0002478	Antigen processing and presentation of exogenous peptide antigen	1.53782e-10	Cd74/H2-Aa/H2-Eb1/H2-Oa/B2m/H2-Ab1/H2-DMa	7	Up	c2_B-Cd74	F
GO_BP	GO:0019884	Antigen processing and presentation of exogenous antigen	0.0252672	H2-K1	1	Up	c0_B-H2-K1	F
GO_BP	GO:0019884	Antigen processing and presentation of exogenous antigen	1.61271e-09	Cd74/H2-Ab1/H2-Eb1/B2m/H2-Aa/Tap1	6	Down	c1_B-Hmgb2	F
GO_BP	GO:0019884	Antigen processing and presentation of exogenous antigen	6.12149e-10	Cd74/H2-Aa/H2-Eb1/H2-Oa/B2m/H2-Ab1/H2-DMa	7	Up	c2_B-Cd74	F
GO_BP	GO:0002476	Antigen processing and presentation of endogenous peptide antigen via MHC class Ib	0.0252672	H2-K1	1	Up	c0_B-H2-K1	F
GO_BP	GO:0002486	Antigen processing and presentation of endogenous peptide antigen via MHC class I via ER pathway, TAP-independent	0.0252672	H2-K1	1	Up	c0_B-H2-K1	F
GO_BP	GO:0002484	Antigen processing and presentation of endogenous peptide antigen via MHC class I via ER pathway	0.0252672	H2-K1	1	Up	c0_B-H2-K1	F
GO_BP	GO:0019885	Antigen processing and presentation of endogenous peptide antigen via MHC class I	0.0267969	H2-K1	1	Up	c0_B-H2-K1	F
GO_BP	GO:0019885	Antigen processing and presentation of endogenous peptide antigen via MHC class I	0.000745873	B2m/H2-Q4/Tap1	3	Down	c1_B-Hmgb2	F
GO_BP	GO:0002483	Antigen processing and presentation of endogenous peptide antigen	0.0267969	H2-K1	1	Up	c0_B-H2-K1	F
GO_BP	GO:0002483	Antigen processing and presentation of endogenous peptide antigen	0.000745873	B2m/H2-Q4/Tap1	3	Down	c1_B-Hmgb2	F
GO_BP	GO:0019883	Antigen processing and presentation of endogenous antigen	0.0277141	H2-K1	1	Up	c0_B-H2-K1	F
GO_BP	GO:0019883	Antigen processing and presentation of endogenous antigen	0.000825078	B2m/H2-Q4/Tap1	3	Down	c1_B-Hmgb2	F
GO_BP	GO:0019882	Antigen processing and presentation	0.0390844	H2-K1	1	Up	c0_B-H2-K1	F
KEGG	mmu04612	Antigen processing and presentation	0.0814192	H2-K1	1	Up	c0_B-H2-K1	F
GO_BP	GO:0019882	Antigen processing and presentation	3.67331e-08	Cd74/H2-Ab1/H2-Eb1/B2m/H2-Q4/H2-Aa/Tap1	7	Down	c1_B-Hmgb2	F
GO_BP	GO:0019882	Antigen processing and presentation	1.08213e-07	Cd74/H2-Aa/H2-Eb1/H2-Oa/H2-Ob/B2m/H2-Ab1/H2-DMa	8	Up	c2_B-Cd74	F
GO_BP	GO:0019882	Antigen processing and presentation	0.0283814	Psap	1	Down	c2_B-Cd74	F
GO_BP	GO:0019882	Antigen processing and presentation	0.0210786	Psap/H2-K1	2	Down	c4_B & T	F
GO_MF	GO:0003823	Antigen binding	0.0487637	H2-K1	1	Up	c0_B-H2-K1	F
GO_MF	GO:0003823	Antigen binding	0.0436416	Psap	1	Down	c2_B-Cd74	F
GO_BP	GO:0019732	Antifungal humoral response	0.0415163	Camp	1	Up	c1_B-Hmgb2	F
GO_BP	GO:0019731	Antibacterial humoral response	0.00137174	Wfdc17/Wfdc21/Camp	3	Up	c1_B-Hmgb2	F
GO_MF	GO:0030506	Ankyrin binding	0.0144732	Ptprc	1	Up	c0_B-H2-K1	F
GO_MF	GO:0050681	Androgen receptor binding	0.0261224	Ddx5	1	Down	c3_B-Activated	F
GO_MF	GO:0050681	Androgen receptor binding	0.0308211	Ddx5	1	Down	c4_B & T	F
GO_CC	GO:0005680	Anaphase-promoting complex	0.0474522	Anapc11/Rbx1	2	Up	c4_B & T	F
KEGG	mmu05014	Amyotrophic lateral sclerosis	0.00531598	Actb/Actg1	2	Down	c2_B-Cd74	F
KEGG	mmu05014	Amyotrophic lateral sclerosis	0.00517228	Psma1/Cox5b/Actg1/Uqcr10/Cox6b1/Psmd8/Cox5a/Ndufa4	8	Up	c3_B-Activated	F
KEGG	mmu05014	Amyotrophic lateral sclerosis	0.000471771	Cox8a/Cox7b/Ndufb5/Uqcrb/Atp5g1/Ndufa4/Psma6/Atp5b/Psmb6/Cox6b1/Psmb2/Ndufa8/Ndufa1/Ndufa6/Ndufv3	15	Up	c4_B & T	F
GO_BP	GO:1990000	Amyloid fibril formation	0.0314399	Apoe/B2m	2	Up	c2_B-Cd74	F
GO_MF	GO:0033218	Amide binding	0.00237035	Cd74/H2-Ab1/H2-Q4/H2-Aa/Tap1	5	Down	c1_B-Hmgb2	F
GO_MF	GO:0033218	Amide binding	0.0277772	Cd74/H2-Aa/Apoe/H2-Ab1/Rplp0	5	Up	c2_B-Cd74	F
GO_MF	GO:0033218	Amide binding	0.032157	Psap/H2-K1	2	Down	c4_B & T	F
KEGG	mmu05010	Alzheimer disease	0.000244996	Psma1/Gapdh/Cox5b/Uqcr10/Cox6b1/Psmd8/Slc25a5/Cox5a/Ndufa4/Cybb	10	Up	c3_B-Activated	F
KEGG	mmu05010	Alzheimer disease	1.27424e-05	Apoe/Cox8a/Cox7b/Ndufb5/Slc25a4/Uqcrb/Atp5g1/Ndufa4/Psma6/Atp5b/Psmb6/Cox6b1/Psmb2/Ndufa8/Ndufa1/Ndufa6/Psenen/Ndufv3	18	Up	c4_B & T	F
GO_BP	GO:0046633	Alpha-beta T cell proliferation	0.0267969	Ptprc	1	Up	c0_B-H2-K1	F
GO_BP	GO:0046632	Alpha-beta T cell differentiation	0.0283814	Psap	1	Down	c2_B-Cd74	F
GO_BP	GO:0046631	Alpha-beta T cell activation	0.0473725	Ptprc	1	Up	c0_B-H2-K1	F
GO_BP	GO:0046631	Alpha-beta T cell activation	0.0353464	Psap	1	Down	c2_B-Cd74	F
KEGG	mmu05330	Allograft rejection	0.0814192	H2-K1	1	Up	c0_B-H2-K1	F
KEGG	mmu05330	Allograft rejection	0.000586373	H2-Ab1/H2-Eb1/H2-Q4/H2-Aa	4	Down	c1_B-Hmgb2	F
KEGG	mmu05330	Allograft rejection	1.29901e-05	H2-Aa/H2-Eb1/H2-Oa/H2-Ob/H2-Ab1/H2-DMa	6	Up	c2_B-Cd74	F
GO_CC	GO:0016235	Aggresome	0.0157468	Psap	1	Down	c2_B-Cd74	F
GO_BP	GO:0009060	Aerobic respiration	0.00971516	Cbfa2t3/Cox5b/Uqcr10/Cox5a	4	Up	c3_B-Activated	F
GO_BP	GO:0019646	Aerobic electron transport chain	0.0196289	Cox5b/Cox5a	2	Up	c3_B-Activated	F
GO_BP	GO:0046031	ADP metabolic process	0.0156795	Cbfa2t3/Pgk1/Zbtb20/Gapdh	4	Up	c3_B-Activated	F
GO_BP	GO:0034332	Adherens junction organization	0.0235273	Actb	1	Down	c2_B-Cd74	F
GO_BP	GO:0034333	Adherens junction assembly	0.0150795	Actb	1	Down	c2_B-Cd74	F
GO_BP	GO:0034333	Adherens junction assembly	0.0446655	Actb	1	Down	c4_B & T	F
GO_CC	GO:0005912	Adherens junction	0.0287395	Actb	1	Down	c2_B-Cd74	F
KEGG	mmu04520	Adherens junction	0.00134785	Actb/Actg1	2	Down	c2_B-Cd74	F
KEGG	mmu04520	Adherens junction	0.0210503	Actb/Actg1	2	Down	c4_B & T	F
GO_BP	GO:0007188	Adenylate cyclase-modulating G protein-coupled receptor signaling pathway	0.0394603	Psap	1	Down	c2_B-Cd74	F
GO_BP	GO:0007193	Adenylate cyclase-inhibiting G protein-coupled receptor signaling pathway	0.0261108	Psap	1	Down	c2_B-Cd74	F
GO_BP	GO:0002460	Adaptive immune response based on somatic recombination of immune receptors built from immunoglobulin superfamily domains	0.0196413	H2-K1/Ptprc	2	Up	c0_B-H2-K1	F
GO_BP	GO:0002460	Adaptive immune response based on somatic recombination of immune receptors built from immunoglobulin superfamily domains	0.0261432	Cd74/H2-Ab1/B2m/H2-Q4	4	Down	c1_B-Hmgb2	F
GO_BP	GO:0002526	Acute inflammatory response	0.0215836	Il1b/Alox5ap	2	Up	c1_B-Hmgb2	F
GO_BP	GO:0031032	Actomyosin structure organization	0.0389882	Actg1	1	Down	c2_B-Cd74	F
GO_CC	GO:0042641	Actomyosin	0.0234917	Actb	1	Down	c2_B-Cd74	F
GO_BP	GO:0032147	Activation of protein kinase activity	0.0461422	Thbs1/Il1b	2	Up	c1_B-Hmgb2	F
GO_BP	GO:0000187	Activation of MAPK activity	0.0392857	Ptprc	1	Up	c0_B-H2-K1	F
GO_BP	GO:0000187	Activation of MAPK activity	0.0246456	Thbs1/Il1b	2	Up	c1_B-Hmgb2	F
GO_BP	GO:0006919	Activation of cysteine-type endopeptidase activity involved in apoptotic process	0.0131718	S100a9/S100a8	2	Up	c1_B-Hmgb2	F
GO_BP	GO:0006919	Activation of cysteine-type endopeptidase activity involved in apoptotic process	0.0161349	S100a9/S100a8	2	Down	c4_B & T	F
GO_BP	GO:0008154	Actin polymerization or depolymerization	0.0196443	Tmsb4x/Pycard/Myadm/Capg/Tmsb10	5	Up	c3_B-Activated	F
GO_BP	GO:0030041	Actin filament polymerization	0.0156795	Tmsb4x/Pycard/Myadm/Capg/Tmsb10	5	Up	c3_B-Activated	F
GO_BP	GO:0007015	Actin filament organization	0.00971516	Tmsb4x/S100a10/Pycard/Myadm/Capg/Tmsb10/Actg1/Rac2	8	Up	c3_B-Activated	F
GO_BP	GO:0061572	Actin filament bundle organization	0.0353464	Actg1	1	Down	c2_B-Cd74	F
GO_BP	GO:0051017	Actin filament bundle assembly	0.0353464	Actg1	1	Down	c2_B-Cd74	F
GO_CC	GO:0032432	Actin filament bundle	0.0234917	Actb	1	Down	c2_B-Cd74	F
GO_CC	GO:0005884	Actin filament	0.00105377	Actb/Actg1	2	Down	c2_B-Cd74	F
GO_CC	GO:0005884	Actin filament	0.0252261	Actb/Actg1	2	Down	c4_B & T	F
GO_CC	GO:0015629	Actin cytoskeleton	0.00636437	Actb/Actg1	2	Down	c2_B-Cd74	F
GO_CC	GO:0015629	Actin cytoskeleton	0.0359133	Myadm/Capg/Actg1/Ahnak/Rac2/Prkcb	6	Up	c3_B-Activated	F
GO_CC	GO:0015629	Actin cytoskeleton	0.0252155	Actb/Actg1/Stk17b	3	Down	c4_B & T	F
GO_CC	GO:1902493	Acetyltransferase complex	0.0234917	Actb	1	Down	c2_B-Cd74	F
GO_CC	GO:0031672	A band	0.000580205	Rpl6/Rpl15/Rpl17	3	Down	c0_B-H2-K1	F
GO_CC	GO:0031672	A band	3.01801e-05	Rpl6/Rpl17/Rpl15/Rpl4	4	Up	c2_B-Cd74	F
GO_CC	GO:0031672	A band	0.00104956	Rpl17/Rpl6/Rpl4/Rpl15	4	Up	c4_B & T	F
GO_MF	GO:0008097	5S rRNA binding	0.0481992	Mrpl18/Rpl4	2	Up	c4_B & T	F
