# Supplementary material for: Single-cell RNA-seq Reveals the Inhibitory Effect of Methamphetamine on Liver Immunity with the Involvement of Dopamine Receptor D1
Source: Genomics Proteomics Bioinformatics. 2024 Aug 28;22(4):qzae060. doi: 10.1093/gpbjnl/qzae060 (PMC11576359; doi:10.1093/gpbjnl/qzae060)
Supplement: qzae060_Supplementary_Data [file qzae060_supplementary_data.zip › Table S31.xlsx]

## Sheet: STable31
Table S31 Cell Chat: all inferred cell–cell communications
Note: The full list of predicted ligand–receptor pairs. Mac, macrophages; pDC, plasmacytoid DCs; T, T cells; NK, natural killer cells; Diving, dividing cells; Gran, granulocytes; DC, dendritic cells; Plasma-B, plasma B cells; Neut, neutrophils; B, B cells; Endo, endothelial cells; Hep, hepatocytes; HSC, hepatic stellate cells.
Source	Target	Ligand	Receptor	Prob	P val	Interaction - name	Interaction_name_2	Pathway_name	Annotation	Evidence	Group
Neut	Neut	Anxa1	Fpr2	0.0871784	0	ANXA1 - FPR2	Anxa1 - Fpr2	ANNEXIN	Secreted signaling	PMID: 23230437	WS
Hep	Neut	Anxa1	Fpr2	0.0180346	0	ANXA1 - FPR2	Anxa1 - Fpr2	ANNEXIN	Secreted signaling	PMID: 23230437	WS
Neut	Hep	Anxa1	Fpr2	0.0171427	0	ANXA1 - FPR2	Anxa1 - Fpr2	ANNEXIN	Secreted signaling	PMID: 23230437	WS
Hep	Hep	Anxa1	Fpr2	0.00334289	0	ANXA1 - FPR2	Anxa1 - Fpr2	ANNEXIN	Secreted signaling	PMID: 23230437	WS
Hep	Mac	App	Cd74	0.0507566	0.01	APP - CD74	App - Cd74	APP	Cell-cell contact	PMID: 19849849	WS
Hep	Kupffer	App	Cd74	0.0798478	0	APP - CD74	App - Cd74	APP	Cell-cell contact	PMID: 19849849	WS
Hep	pDC	App	Cd74	0.0825244	0	APP - CD74	App - Cd74	APP	Cell-cell contact	PMID: 19849849	WS
Hep	T	App	Cd74	0.0517148	0.01	APP - CD74	App - Cd74	APP	Cell-cell contact	PMID: 19849849	WS
Hep	NK	App	Cd74	0.0552895	0.01	APP - CD74	App - Cd74	APP	Cell-cell contact	PMID: 19849849	WS
Hep	Dividing	App	Cd74	0.0480055	0.01	APP - CD74	App - Cd74	APP	Cell-cell contact	PMID: 19849849	WS
Hep	Granu	App	Cd74	0.0573496	0.01	APP - CD74	App - Cd74	APP	Cell-cell contact	PMID: 19849849	WS
Hep	DC	App	Cd74	0.0961668	0	APP - CD74	App - Cd74	APP	Cell-cell contact	PMID: 19849849	WS
Hep	Plasma-B	App	Cd74	0.0757683	0	APP - CD74	App - Cd74	APP	Cell-cell contact	PMID: 19849849	WS
Hep	Neut	App	Cd74	0.0517555	0.01	APP - CD74	App - Cd74	APP	Cell-cell contact	PMID: 19849849	WS
Hep	B	App	Cd74	0.096168	0	APP - CD74	App - Cd74	APP	Cell-cell contact	PMID: 19849849	WS
Hep	Endo	App	Cd74	0.0542748	0.01	APP - CD74	App - Cd74	APP	Cell-cell contact	PMID: 19849849	WS
Hep	Hep	App	Cd74	0.043552	0.01	APP - CD74	App - Cd74	APP	Cell-cell contact	PMID: 19849849	WS
Mac	Mac	Ccl6	Ccr2	0.0194062	0	CCL6 - CCR2	Ccl6 - Ccr2	CCL	Secreted signaling	KEGG: mmu04060	WS
Kupffer	Mac	Ccl6	Ccr2	0.017723	0	CCL6 - CCR2	Ccl6 - Ccr2	CCL	Secreted signaling	KEGG: mmu04060	WS
Dividing	Mac	Ccl6	Ccr2	0.0122878	0.01	CCL6 - CCR2	Ccl6 - Ccr2	CCL	Secreted signaling	KEGG: mmu04060	WS
Gran	Mac	Ccl6	Ccr2	0.0515731	0	CCL6 - CCR2	Ccl6 - Ccr2	CCL	Secreted signaling	KEGG: mmu04060	WS
DC	Mac	Ccl6	Ccr2	0.0153527	0	CCL6 - CCR2	Ccl6 - Ccr2	CCL	Secreted signaling	KEGG: mmu04060	WS
Plasma-B	Mac	Ccl6	Ccr2	0.013222	0	CCL6 - CCR2	Ccl6 - Ccr2	CCL	Secreted signaling	KEGG: mmu04060	WS
Mac	Kupffer	Ccl6	Ccr2	0.0167203	0	CCL6 - CCR2	Ccl6 - Ccr2	CCL	Secreted signaling	KEGG: mmu04060	WS
Kupffer	Kupffer	Ccl6	Ccr2	0.0152664	0	CCL6 - CCR2	Ccl6 - Ccr2	CCL	Secreted signaling	KEGG: mmu04060	WS
Gran	Kupffer	Ccl6	Ccr2	0.0446378	0	CCL6 - CCR2	Ccl6 - Ccr2	CCL	Secreted signaling	KEGG: mmu04060	WS
Mac	DC	Ccl6	Ccr2	0.0175108	0	CCL6 - CCR2	Ccl6 - Ccr2	CCL	Secreted signaling	KEGG: mmu04060	WS
Kupffer	DC	Ccl6	Ccr2	0.0159893	0	CCL6 - CCR2	Ccl6 - Ccr2	CCL	Secreted signaling	KEGG: mmu04060	WS
Gran	DC	Ccl6	Ccr2	0.0466855	0	CCL6 - CCR2	Ccl6 - Ccr2	CCL	Secreted signaling	KEGG: mmu04060	WS
DC	DC	Ccl6	Ccr2	0.0138476	0	CCL6 - CCR2	Ccl6 - Ccr2	CCL	Secreted signaling	KEGG: mmu04060	WS
Mac	Mac	Cd22	Ptprc	4.12533e-08	0	CD22 - PTPRC	Cd22 - Ptprc	CD22	Cell-cell contact	KEGG: mmu04514	WS
Kupffer	Mac	Cd22	Ptprc	6.64858e-08	0	CD22 - PTPRC	Cd22 - Ptprc	CD22	Cell-cell contact	KEGG: mmu04514	WS
Mac	Kupffer	Cd22	Ptprc	3.95773e-08	0	CD22 - PTPRC	Cd22 - Ptprc	CD22	Cell-cell contact	KEGG: mmu04514	WS
Kupffer	Kupffer	Cd22	Ptprc	6.37847e-08	0	CD22 - PTPRC	Cd22 - Ptprc	CD22	Cell-cell contact	KEGG: mmu04514	WS
Mac	pDC	Cd22	Ptprc	3.17128e-08	0	CD22 - PTPRC	Cd22 - Ptprc	CD22	Cell-cell contact	KEGG: mmu04514	WS
Kupffer	pDC	Cd22	Ptprc	5.11099e-08	0	CD22 - PTPRC	Cd22 - Ptprc	CD22	Cell-cell contact	KEGG: mmu04514	WS
Mac	T	Cd22	Ptprc	3.27585e-08	0	CD22 - PTPRC	Cd22 - Ptprc	CD22	Cell-cell contact	KEGG: mmu04514	WS
Kupffer	T	Cd22	Ptprc	5.27953e-08	0	CD22 - PTPRC	Cd22 - Ptprc	CD22	Cell-cell contact	KEGG: mmu04514	WS
Mac	NK	Cd22	Ptprc	4.52678e-08	0	CD22 - PTPRC	Cd22 - Ptprc	CD22	Cell-cell contact	KEGG: mmu04514	WS
Kupffer	NK	Cd22	Ptprc	7.29558e-08	0	CD22 - PTPRC	Cd22 - Ptprc	CD22	Cell-cell contact	KEGG: mmu04514	WS
Neut	NK	Cd22	Ptprc	3.73362e-08	0	CD22 - PTPRC	Cd22 - Ptprc	CD22	Cell-cell contact	KEGG: mmu04514	WS
Endo	NK	Cd22	Ptprc	3.99026e-08	0.02	CD22 - PTPRC	Cd22 - Ptprc	CD22	Cell-cell contact	KEGG: mmu04514	WS
Mac	Dividing	Cd22	Ptprc	4.28811e-08	0	CD22 - PTPRC	Cd22 - Ptprc	CD22	Cell-cell contact	KEGG: mmu04514	WS
Kupffer	Dividing	Cd22	Ptprc	6.91093e-08	0	CD22 - PTPRC	Cd22 - Ptprc	CD22	Cell-cell contact	KEGG: mmu04514	WS
Neut	Dividing	Cd22	Ptprc	3.53677e-08	0.02	CD22 - PTPRC	Cd22 - Ptprc	CD22	Cell-cell contact	KEGG: mmu04514	WS
Endo	Dividing	Cd22	Ptprc	3.77988e-08	0.04	CD22 - PTPRC	Cd22 - Ptprc	CD22	Cell-cell contact	KEGG: mmu04514	WS
Mac	Granu	Cd22	Ptprc	4.37179e-08	0	CD22 - PTPRC	Cd22 - Ptprc	CD22	Cell-cell contact	KEGG: mmu04514	WS
Kupffer	Granu	Cd22	Ptprc	7.04579e-08	0	CD22 - PTPRC	Cd22 - Ptprc	CD22	Cell-cell contact	KEGG: mmu04514	WS
Neut	Granu	Cd22	Ptprc	3.60578e-08	0	CD22 - PTPRC	Cd22 - Ptprc	CD22	Cell-cell contact	KEGG: mmu04514	WS
Endo	Granu	Cd22	Ptprc	3.85364e-08	0.03	CD22 - PTPRC	Cd22 - Ptprc	CD22	Cell-cell contact	KEGG: mmu04514	WS
Mac	DC	Cd22	Ptprc	3.67638e-08	0	CD22 - PTPRC	Cd22 - Ptprc	CD22	Cell-cell contact	KEGG: mmu04514	WS
Kupffer	DC	Cd22	Ptprc	5.92503e-08	0	CD22 - PTPRC	Cd22 - Ptprc	CD22	Cell-cell contact	KEGG: mmu04514	WS
Mac	Plasma-B	Cd22	Ptprc	3.37743e-08	0	CD22 - PTPRC	Cd22 - Ptprc	CD22	Cell-cell contact	KEGG: mmu04514	WS
Kupffer	Plasma-B	Cd22	Ptprc	5.44323e-08	0	CD22 - PTPRC	Cd22 - Ptprc	CD22	Cell-cell contact	KEGG: mmu04514	WS
Mac	Neut	Cd22	Ptprc	3.1395e-08	0	CD22 - PTPRC	Cd22 - Ptprc	CD22	Cell-cell contact	KEGG: mmu04514	WS
Kupffer	Neut	Cd22	Ptprc	5.05977e-08	0	CD22 - PTPRC	Cd22 - Ptprc	CD22	Cell-cell contact	KEGG: mmu04514	WS
Mac	B	Cd22	Ptprc	3.18698e-08	0	CD22 - PTPRC	Cd22 - Ptprc	CD22	Cell-cell contact	KEGG: mmu04514	WS
Kupffer	B	Cd22	Ptprc	5.1363e-08	0	CD22 - PTPRC	Cd22 - Ptprc	CD22	Cell-cell contact	KEGG: mmu04514	WS
Mac	Endo	Cd22	Ptprc	2.75186e-08	0	CD22 - PTPRC	Cd22 - Ptprc	CD22	Cell-cell contact	KEGG: mmu04514	WS
Kupffer	Endo	Cd22	Ptprc	4.43503e-08	0	CD22 - PTPRC	Cd22 - Ptprc	CD22	Cell-cell contact	KEGG: mmu04514	WS
Mac	Hep	Cd22	Ptprc	2.74707e-08	0	CD22 - PTPRC	Cd22 - Ptprc	CD22	Cell-cell contact	KEGG: mmu04514	WS
Kupffer	Hep	Cd22	Ptprc	4.42731e-08	0	CD22 - PTPRC	Cd22 - Ptprc	CD22	Cell-cell contact	KEGG: mmu04514	WS
Mac	Mac	Ptprc	Cd22	4.12533e-08	0	PTPRC - CD22	Ptprc - Cd22	CD45	Cell-cell contact	PMID: 12115612	WS
Kupffer	Mac	Ptprc	Cd22	3.95773e-08	0	PTPRC - CD22	Ptprc - Cd22	CD45	Cell-cell contact	PMID: 12115612	WS
pDC	Mac	Ptprc	Cd22	3.17128e-08	0	PTPRC - CD22	Ptprc - Cd22	CD45	Cell-cell contact	PMID: 12115612	WS
T	Mac	Ptprc	Cd22	3.27585e-08	0	PTPRC - CD22	Ptprc - Cd22	CD45	Cell-cell contact	PMID: 12115612	WS
NK	Mac	Ptprc	Cd22	4.52678e-08	0	PTPRC - CD22	Ptprc - Cd22	CD45	Cell-cell contact	PMID: 12115612	WS
Dividing	Mac	Ptprc	Cd22	4.28811e-08	0	PTPRC - CD22	Ptprc - Cd22	CD45	Cell-cell contact	PMID: 12115612	WS
Gran	Mac	Ptprc	Cd22	4.37179e-08	0	PTPRC - CD22	Ptprc - Cd22	CD45	Cell-cell contact	PMID: 12115612	WS
DC	Mac	Ptprc	Cd22	3.67638e-08	0	PTPRC - CD22	Ptprc - Cd22	CD45	Cell-cell contact	PMID: 12115612	WS
Plasma-B	Mac	Ptprc	Cd22	3.37743e-08	0	PTPRC - CD22	Ptprc - Cd22	CD45	Cell-cell contact	PMID: 12115612	WS
Neut	Mac	Ptprc	Cd22	3.1395e-08	0	PTPRC - CD22	Ptprc - Cd22	CD45	Cell-cell contact	PMID: 12115612	WS
B	Mac	Ptprc	Cd22	3.18698e-08	0	PTPRC - CD22	Ptprc - Cd22	CD45	Cell-cell contact	PMID: 12115612	WS
Endo	Mac	Ptprc	Cd22	2.75186e-08	0	PTPRC - CD22	Ptprc - Cd22	CD45	Cell-cell contact	PMID: 12115612	WS
Hep	Mac	Ptprc	Cd22	2.74707e-08	0	PTPRC - CD22	Ptprc - Cd22	CD45	Cell-cell contact	PMID: 12115612	WS
Mac	Kupffer	Ptprc	Cd22	6.64858e-08	0	PTPRC - CD22	Ptprc - Cd22	CD45	Cell-cell contact	PMID: 12115612	WS
Kupffer	Kupffer	Ptprc	Cd22	6.37847e-08	0	PTPRC - CD22	Ptprc - Cd22	CD45	Cell-cell contact	PMID: 12115612	WS
pDC	Kupffer	Ptprc	Cd22	5.11099e-08	0	PTPRC - CD22	Ptprc - Cd22	CD45	Cell-cell contact	PMID: 12115612	WS
T	Kupffer	Ptprc	Cd22	5.27953e-08	0	PTPRC - CD22	Ptprc - Cd22	CD45	Cell-cell contact	PMID: 12115612	WS
NK	Kupffer	Ptprc	Cd22	7.29558e-08	0	PTPRC - CD22	Ptprc - Cd22	CD45	Cell-cell contact	PMID: 12115612	WS
Dividing	Kupffer	Ptprc	Cd22	6.91093e-08	0	PTPRC - CD22	Ptprc - Cd22	CD45	Cell-cell contact	PMID: 12115612	WS
Gran	Kupffer	Ptprc	Cd22	7.04579e-08	0	PTPRC - CD22	Ptprc - Cd22	CD45	Cell-cell contact	PMID: 12115612	WS
DC	Kupffer	Ptprc	Cd22	5.92503e-08	0	PTPRC - CD22	Ptprc - Cd22	CD45	Cell-cell contact	PMID: 12115612	WS
Plasma-B	Kupffer	Ptprc	Cd22	5.44323e-08	0	PTPRC - CD22	Ptprc - Cd22	CD45	Cell-cell contact	PMID: 12115612	WS
Neut	Kupffer	Ptprc	Cd22	5.05977e-08	0	PTPRC - CD22	Ptprc - Cd22	CD45	Cell-cell contact	PMID: 12115612	WS
B	Kupffer	Ptprc	Cd22	5.1363e-08	0	PTPRC - CD22	Ptprc - Cd22	CD45	Cell-cell contact	PMID: 12115612	WS
Endo	Kupffer	Ptprc	Cd22	4.43503e-08	0	PTPRC - CD22	Ptprc - Cd22	CD45	Cell-cell contact	PMID: 12115612	WS
Hep	Kupffer	Ptprc	Cd22	4.42731e-08	0	PTPRC - CD22	Ptprc - Cd22	CD45	Cell-cell contact	PMID: 12115612	WS
NK	Neut	Ptprc	Cd22	3.73362e-08	0	PTPRC - CD22	Ptprc - Cd22	CD45	Cell-cell contact	PMID: 12115612	WS
Dividing	Neut	Ptprc	Cd22	3.53677e-08	0.02	PTPRC - CD22	Ptprc - Cd22	CD45	Cell-cell contact	PMID: 12115612	WS
Gran	Neut	Ptprc	Cd22	3.60578e-08	0	PTPRC - CD22	Ptprc - Cd22	CD45	Cell-cell contact	PMID: 12115612	WS
NK	Endo	Ptprc	Cd22	3.99026e-08	0.02	PTPRC - CD22	Ptprc - Cd22	CD45	Cell-cell contact	PMID: 12115612	WS
Dividing	Endo	Ptprc	Cd22	3.77988e-08	0.04	PTPRC - CD22	Ptprc - Cd22	CD45	Cell-cell contact	PMID: 12115612	WS
Gran	Endo	Ptprc	Cd22	3.85364e-08	0.03	PTPRC - CD22	Ptprc - Cd22	CD45	Cell-cell contact	PMID: 12115612	WS
Mac	Mac	Cdh1	Cdh1	2.34141e-09	0	CDH1 - CDH1	Cdh1 - Cdh1	CDH	Cell-cell contact	KEGG: mmu04514	WS
Kupffer	Mac	Cdh1	Cdh1	4.12464e-09	0	CDH1 - CDH1	Cdh1 - Cdh1	CDH	Cell-cell contact	KEGG: mmu04514	WS
pDC	Mac	Cdh1	Cdh1	2.18648e-09	0	CDH1 - CDH1	Cdh1 - Cdh1	CDH	Cell-cell contact	KEGG: mmu04514	WS
Dividing	Mac	Cdh1	Cdh1	1.92876e-10	0	CDH1 - CDH1	Cdh1 - Cdh1	CDH	Cell-cell contact	KEGG: mmu04514	WS
Gran	Mac	Cdh1	Cdh1	5.31417e-10	0	CDH1 - CDH1	Cdh1 - Cdh1	CDH	Cell-cell contact	KEGG: mmu04514	WS
DC	Mac	Cdh1	Cdh1	3.52093e-10	0	CDH1 - CDH1	Cdh1 - Cdh1	CDH	Cell-cell contact	KEGG: mmu04514	WS
Plasma-B	Mac	Cdh1	Cdh1	2.41384e-10	0.01	CDH1 - CDH1	Cdh1 - Cdh1	CDH	Cell-cell contact	KEGG: mmu04514	WS
Neut	Mac	Cdh1	Cdh1	2.13541e-09	0	CDH1 - CDH1	Cdh1 - Cdh1	CDH	Cell-cell contact	KEGG: mmu04514	WS
Endo	Mac	Cdh1	Cdh1	2.00965e-09	0	CDH1 - CDH1	Cdh1 - Cdh1	CDH	Cell-cell contact	KEGG: mmu04514	WS
Hep	Mac	Cdh1	Cdh1	2.04979e-09	0	CDH1 - CDH1	Cdh1 - Cdh1	CDH	Cell-cell contact	KEGG: mmu04514	WS
Mac	Kupffer	Cdh1	Cdh1	4.12464e-09	0	CDH1 - CDH1	Cdh1 - Cdh1	CDH	Cell-cell contact	KEGG: mmu04514	WS
Kupffer	Kupffer	Cdh1	Cdh1	7.26599e-09	0	CDH1 - CDH1	Cdh1 - Cdh1	CDH	Cell-cell contact	KEGG: mmu04514	WS
pDC	Kupffer	Cdh1	Cdh1	3.85172e-09	0	CDH1 - CDH1	Cdh1 - Cdh1	CDH	Cell-cell contact	KEGG: mmu04514	WS
Dividing	Kupffer	Cdh1	Cdh1	3.39772e-10	0	CDH1 - CDH1	Cdh1 - Cdh1	CDH	Cell-cell contact	KEGG: mmu04514	WS
Gran	Kupffer	Cdh1	Cdh1	9.36148e-10	0	CDH1 - CDH1	Cdh1 - Cdh1	CDH	Cell-cell contact	KEGG: mmu04514	WS
DC	Kupffer	Cdh1	Cdh1	6.2025e-10	0	CDH1 - CDH1	Cdh1 - Cdh1	CDH	Cell-cell contact	KEGG: mmu04514	WS
Plasma-B	Kupffer	Cdh1	Cdh1	4.25223e-10	0	CDH1 - CDH1	Cdh1 - Cdh1	CDH	Cell-cell contact	KEGG: mmu04514	WS
Neut	Kupffer	Cdh1	Cdh1	3.76176e-09	0	CDH1 - CDH1	Cdh1 - Cdh1	CDH	Cell-cell contact	KEGG: mmu04514	WS
Endo	Kupffer	Cdh1	Cdh1	3.54021e-09	0	CDH1 - CDH1	Cdh1 - Cdh1	CDH	Cell-cell contact	KEGG: mmu04514	WS
Hep	Kupffer	Cdh1	Cdh1	3.61093e-09	0	CDH1 - CDH1	Cdh1 - Cdh1	CDH	Cell-cell contact	KEGG: mmu04514	WS
Mac	pDC	Cdh1	Cdh1	2.18648e-09	0	CDH1 - CDH1	Cdh1 - Cdh1	CDH	Cell-cell contact	KEGG: mmu04514	WS
Kupffer	pDC	Cdh1	Cdh1	3.85172e-09	0	CDH1 - CDH1	Cdh1 - Cdh1	CDH	Cell-cell contact	KEGG: mmu04514	WS
pDC	pDC	Cdh1	Cdh1	2.04181e-09	0	CDH1 - CDH1	Cdh1 - Cdh1	CDH	Cell-cell contact	KEGG: mmu04514	WS
Dividing	pDC	Cdh1	Cdh1	1.80114e-10	0.04	CDH1 - CDH1	Cdh1 - Cdh1	CDH	Cell-cell contact	KEGG: mmu04514	WS
Gran	pDC	Cdh1	Cdh1	4.96255e-10	0	CDH1 - CDH1	Cdh1 - Cdh1	CDH	Cell-cell contact	KEGG: mmu04514	WS
DC	pDC	Cdh1	Cdh1	3.28796e-10	0	CDH1 - CDH1	Cdh1 - Cdh1	CDH	Cell-cell contact	KEGG: mmu04514	WS
Plasma-B	pDC	Cdh1	Cdh1	2.25412e-10	0.03	CDH1 - CDH1	Cdh1 - Cdh1	CDH	Cell-cell contact	KEGG: mmu04514	WS
Neut	pDC	Cdh1	Cdh1	1.99412e-09	0	CDH1 - CDH1	Cdh1 - Cdh1	CDH	Cell-cell contact	KEGG: mmu04514	WS
Endo	pDC	Cdh1	Cdh1	1.87667e-09	0	CDH1 - CDH1	Cdh1 - Cdh1	CDH	Cell-cell contact	KEGG: mmu04514	WS
Hep	pDC	Cdh1	Cdh1	1.91416e-09	0	CDH1 - CDH1	Cdh1 - Cdh1	CDH	Cell-cell contact	KEGG: mmu04514	WS
Mac	Dividing	Cdh1	Cdh1	1.92876e-10	0	CDH1 - CDH1	Cdh1 - Cdh1	CDH	Cell-cell contact	KEGG: mmu04514	WS
Kupffer	Dividing	Cdh1	Cdh1	3.39772e-10	0	CDH1 - CDH1	Cdh1 - Cdh1	CDH	Cell-cell contact	KEGG: mmu04514	WS
pDC	Dividing	Cdh1	Cdh1	1.80114e-10	0.04	CDH1 - CDH1	Cdh1 - Cdh1	CDH	Cell-cell contact	KEGG: mmu04514	WS
Mac	Granu	Cdh1	Cdh1	5.31417e-10	0	CDH1 - CDH1	Cdh1 - Cdh1	CDH	Cell-cell contact	KEGG: mmu04514	WS
Kupffer	Granu	Cdh1	Cdh1	9.36148e-10	0	CDH1 - CDH1	Cdh1 - Cdh1	CDH	Cell-cell contact	KEGG: mmu04514	WS
pDC	Granu	Cdh1	Cdh1	4.96255e-10	0	CDH1 - CDH1	Cdh1 - Cdh1	CDH	Cell-cell contact	KEGG: mmu04514	WS
Neut	Granu	Cdh1	Cdh1	4.84664e-10	0.02	CDH1 - CDH1	Cdh1 - Cdh1	CDH	Cell-cell contact	KEGG: mmu04514	WS
Endo	Granu	Cdh1	Cdh1	4.56119e-10	0.04	CDH1 - CDH1	Cdh1 - Cdh1	CDH	Cell-cell contact	KEGG: mmu04514	WS
Mac	DC	Cdh1	Cdh1	3.52093e-10	0	CDH1 - CDH1	Cdh1 - Cdh1	CDH	Cell-cell contact	KEGG: mmu04514	WS
Kupffer	DC	Cdh1	Cdh1	6.2025e-10	0	CDH1 - CDH1	Cdh1 - Cdh1	CDH	Cell-cell contact	KEGG: mmu04514	WS
pDC	DC	Cdh1	Cdh1	3.28796e-10	0	CDH1 - CDH1	Cdh1 - Cdh1	CDH	Cell-cell contact	KEGG: mmu04514	WS
Mac	Plasma-B	Cdh1	Cdh1	2.41384e-10	0.01	CDH1 - CDH1	Cdh1 - Cdh1	CDH	Cell-cell contact	KEGG: mmu04514	WS
Kupffer	Plasma-B	Cdh1	Cdh1	4.25223e-10	0	CDH1 - CDH1	Cdh1 - Cdh1	CDH	Cell-cell contact	KEGG: mmu04514	WS
pDC	Plasma-B	Cdh1	Cdh1	2.25412e-10	0.03	CDH1 - CDH1	Cdh1 - Cdh1	CDH	Cell-cell contact	KEGG: mmu04514	WS
Mac	Neut	Cdh1	Cdh1	2.13541e-09	0	CDH1 - CDH1	Cdh1 - Cdh1	CDH	Cell-cell contact	KEGG: mmu04514	WS
Kupffer	Neut	Cdh1	Cdh1	3.76176e-09	0	CDH1 - CDH1	Cdh1 - Cdh1	CDH	Cell-cell contact	KEGG: mmu04514	WS
pDC	Neut	Cdh1	Cdh1	1.99412e-09	0	CDH1 - CDH1	Cdh1 - Cdh1	CDH	Cell-cell contact	KEGG: mmu04514	WS
Gran	Neut	Cdh1	Cdh1	4.84664e-10	0.02	CDH1 - CDH1	Cdh1 - Cdh1	CDH	Cell-cell contact	KEGG: mmu04514	WS
Neut	Neut	Cdh1	Cdh1	1.94754e-09	0	CDH1 - CDH1	Cdh1 - Cdh1	CDH	Cell-cell contact	KEGG: mmu04514	WS
Endo	Neut	Cdh1	Cdh1	1.83284e-09	0	CDH1 - CDH1	Cdh1 - Cdh1	CDH	Cell-cell contact	KEGG: mmu04514	WS
Hep	Neut	Cdh1	Cdh1	1.86945e-09	0	CDH1 - CDH1	Cdh1 - Cdh1	CDH	Cell-cell contact	KEGG: mmu04514	WS
Mac	Endo	Cdh1	Cdh1	2.00965e-09	0	CDH1 - CDH1	Cdh1 - Cdh1	CDH	Cell-cell contact	KEGG: mmu04514	WS
Kupffer	Endo	Cdh1	Cdh1	3.54021e-09	0	CDH1 - CDH1	Cdh1 - Cdh1	CDH	Cell-cell contact	KEGG: mmu04514	WS
pDC	Endo	Cdh1	Cdh1	1.87667e-09	0	CDH1 - CDH1	Cdh1 - Cdh1	CDH	Cell-cell contact	KEGG: mmu04514	WS
Gran	Endo	Cdh1	Cdh1	4.56119e-10	0.04	CDH1 - CDH1	Cdh1 - Cdh1	CDH	Cell-cell contact	KEGG: mmu04514	WS
Neut	Endo	Cdh1	Cdh1	1.83284e-09	0	CDH1 - CDH1	Cdh1 - Cdh1	CDH	Cell-cell contact	KEGG: mmu04514	WS
Endo	Endo	Cdh1	Cdh1	1.72489e-09	0.03	CDH1 - CDH1	Cdh1 - Cdh1	CDH	Cell-cell contact	KEGG: mmu04514	WS
Hep	Endo	Cdh1	Cdh1	1.75935e-09	0	CDH1 - CDH1	Cdh1 - Cdh1	CDH	Cell-cell contact	KEGG: mmu04514	WS
Mac	Hep	Cdh1	Cdh1	2.04979e-09	0	CDH1 - CDH1	Cdh1 - Cdh1	CDH	Cell-cell contact	KEGG: mmu04514	WS
Kupffer	Hep	Cdh1	Cdh1	3.61093e-09	0	CDH1 - CDH1	Cdh1 - Cdh1	CDH	Cell-cell contact	KEGG: mmu04514	WS
pDC	Hep	Cdh1	Cdh1	1.91416e-09	0	CDH1 - CDH1	Cdh1 - Cdh1	CDH	Cell-cell contact	KEGG: mmu04514	WS
Neut	Hep	Cdh1	Cdh1	1.86945e-09	0	CDH1 - CDH1	Cdh1 - Cdh1	CDH	Cell-cell contact	KEGG: mmu04514	WS
Endo	Hep	Cdh1	Cdh1	1.75935e-09	0	CDH1 - CDH1	Cdh1 - Cdh1	CDH	Cell-cell contact	KEGG: mmu04514	WS
Mac	Mac	Csf1	Csf1r	0.000428256	0	CSF1 - CSF1R	Csf1 - Csf1r	CSF	Secreted signaling	KEGG: mmu04060	WS
Kupffer	Mac	Csf1	Csf1r	0.000515394	0	CSF1 - CSF1R	Csf1 - Csf1r	CSF	Secreted signaling	KEGG: mmu04060	WS
pDC	Mac	Csf1	Csf1r	1.71229e-07	0	CSF1 - CSF1R	Csf1 - Csf1r	CSF	Secreted signaling	KEGG: mmu04060	WS
Dividing	Mac	Csf1	Csf1r	1.50168e-07	0	CSF1 - CSF1R	Csf1 - Csf1r	CSF	Secreted signaling	KEGG: mmu04060	WS
Gran	Mac	Csf1	Csf1r	8.45837e-07	0	CSF1 - CSF1R	Csf1 - Csf1r	CSF	Secreted signaling	KEGG: mmu04060	WS
DC	Mac	Csf1	Csf1r	3.65873e-07	0	CSF1 - CSF1R	Csf1 - Csf1r	CSF	Secreted signaling	KEGG: mmu04060	WS
Plasma-B	Mac	Csf1	Csf1r	2.53286e-07	0	CSF1 - CSF1R	Csf1 - Csf1r	CSF	Secreted signaling	KEGG: mmu04060	WS
Neut	Mac	Csf1	Csf1r	2.64761e-06	0	CSF1 - CSF1R	Csf1 - Csf1r	CSF	Secreted signaling	KEGG: mmu04060	WS
Endo	Mac	Csf1	Csf1r	2.40914e-06	0	CSF1 - CSF1R	Csf1 - Csf1r	CSF	Secreted signaling	KEGG: mmu04060	WS
Mac	Kupffer	Csf1	Csf1r	0.00217821	0	CSF1 - CSF1R	Csf1 - Csf1r	CSF	Secreted signaling	KEGG: mmu04060	WS
Kupffer	Kupffer	Csf1	Csf1r	0.00262048	0	CSF1 - CSF1R	Csf1 - Csf1r	CSF	Secreted signaling	KEGG: mmu04060	WS
pDC	Kupffer	Csf1	Csf1r	8.7244e-07	0	CSF1 - CSF1R	Csf1 - Csf1r	CSF	Secreted signaling	KEGG: mmu04060	WS
Dividing	Kupffer	Csf1	Csf1r	7.65129e-07	0	CSF1 - CSF1R	Csf1 - Csf1r	CSF	Secreted signaling	KEGG: mmu04060	WS
Gran	Kupffer	Csf1	Csf1r	4.30966e-06	0	CSF1 - CSF1R	Csf1 - Csf1r	CSF	Secreted signaling	KEGG: mmu04060	WS
DC	Kupffer	Csf1	Csf1r	1.86418e-06	0	CSF1 - CSF1R	Csf1 - Csf1r	CSF	Secreted signaling	KEGG: mmu04060	WS
Plasma-B	Kupffer	Csf1	Csf1r	1.29053e-06	0	CSF1 - CSF1R	Csf1 - Csf1r	CSF	Secreted signaling	KEGG: mmu04060	WS
Neut	Kupffer	Csf1	Csf1r	1.34898e-05	0	CSF1 - CSF1R	Csf1 - Csf1r	CSF	Secreted signaling	KEGG: mmu04060	WS
Endo	Kupffer	Csf1	Csf1r	1.22748e-05	0	CSF1 - CSF1R	Csf1 - Csf1r	CSF	Secreted signaling	KEGG: mmu04060	WS
Hep	Kupffer	Csf1	Csf1r	4.49736e-06	0	CSF1 - CSF1R	Csf1 - Csf1r	CSF	Secreted signaling	KEGG: mmu04060	WS
Mac	pDC	Csf1	Csf1r	7.51622e-07	0	CSF1 - CSF1R	Csf1 - Csf1r	CSF	Secreted signaling	KEGG: mmu04060	WS
Kupffer	pDC	Csf1	Csf1r	9.04636e-07	0	CSF1 - CSF1R	Csf1 - Csf1r	CSF	Secreted signaling	KEGG: mmu04060	WS
Mac	Dividing	Csf1	Csf1r	6.59172e-07	0	CSF1 - CSF1R	Csf1 - Csf1r	CSF	Secreted signaling	KEGG: mmu04060	WS
Kupffer	Dividing	Csf1	Csf1r	7.93365e-07	0	CSF1 - CSF1R	Csf1 - Csf1r	CSF	Secreted signaling	KEGG: mmu04060	WS
Mac	Granu	Csf1	Csf1r	3.71285e-06	0	CSF1 - CSF1R	Csf1 - Csf1r	CSF	Secreted signaling	KEGG: mmu04060	WS
Kupffer	Granu	Csf1	Csf1r	4.4687e-06	0	CSF1 - CSF1R	Csf1 - Csf1r	CSF	Secreted signaling	KEGG: mmu04060	WS
Gran	Granu	Csf1	Csf1r	7.33006e-09	0	CSF1 - CSF1R	Csf1 - Csf1r	CSF	Secreted signaling	KEGG: mmu04060	WS
DC	Granu	Csf1	Csf1r	3.17066e-09	0.02	CSF1 - CSF1R	Csf1 - Csf1r	CSF	Secreted signaling	KEGG: mmu04060	WS
Neut	Granu	Csf1	Csf1r	2.29443e-08	0	CSF1 - CSF1R	Csf1 - Csf1r	CSF	Secreted signaling	KEGG: mmu04060	WS
Endo	Granu	Csf1	Csf1r	2.08777e-08	0	CSF1 - CSF1R	Csf1 - Csf1r	CSF	Secreted signaling	KEGG: mmu04060	WS
Mac	DC	Csf1	Csf1r	1.60602e-06	0	CSF1 - CSF1R	Csf1 - Csf1r	CSF	Secreted signaling	KEGG: mmu04060	WS
Kupffer	DC	Csf1	Csf1r	1.93297e-06	0	CSF1 - CSF1R	Csf1 - Csf1r	CSF	Secreted signaling	KEGG: mmu04060	WS
Gran	DC	Csf1	Csf1r	3.17066e-09	0.02	CSF1 - CSF1R	Csf1 - Csf1r	CSF	Secreted signaling	KEGG: mmu04060	WS
Neut	DC	Csf1	Csf1r	9.92471e-09	0.01	CSF1 - CSF1R	Csf1 - Csf1r	CSF	Secreted signaling	KEGG: mmu04060	WS
Endo	DC	Csf1	Csf1r	9.03078e-09	0.02	CSF1 - CSF1R	Csf1 - Csf1r	CSF	Secreted signaling	KEGG: mmu04060	WS
Mac	Plasma-B	Csf1	Csf1r	1.11182e-06	0	CSF1 - CSF1R	Csf1 - Csf1r	CSF	Secreted signaling	KEGG: mmu04060	WS
Kupffer	Plasma-B	Csf1	Csf1r	1.33816e-06	0	CSF1 - CSF1R	Csf1 - Csf1r	CSF	Secreted signaling	KEGG: mmu04060	WS
Mac	Neut	Csf1	Csf1r	1.16218e-05	0	CSF1 - CSF1R	Csf1 - Csf1r	CSF	Secreted signaling	KEGG: mmu04060	WS
Kupffer	Neut	Csf1	Csf1r	1.39877e-05	0	CSF1 - CSF1R	Csf1 - Csf1r	CSF	Secreted signaling	KEGG: mmu04060	WS
Gran	Neut	Csf1	Csf1r	2.29443e-08	0	CSF1 - CSF1R	Csf1 - Csf1r	CSF	Secreted signaling	KEGG: mmu04060	WS
DC	Neut	Csf1	Csf1r	9.92471e-09	0.01	CSF1 - CSF1R	Csf1 - Csf1r	CSF	Secreted signaling	KEGG: mmu04060	WS
Neut	Neut	Csf1	Csf1r	7.18195e-08	0	CSF1 - CSF1R	Csf1 - Csf1r	CSF	Secreted signaling	KEGG: mmu04060	WS
Endo	Neut	Csf1	Csf1r	6.53507e-08	0	CSF1 - CSF1R	Csf1 - Csf1r	CSF	Secreted signaling	KEGG: mmu04060	WS
Mac	Endo	Csf1	Csf1r	1.0575e-05	0	CSF1 - CSF1R	Csf1 - Csf1r	CSF	Secreted signaling	KEGG: mmu04060	WS
Kupffer	Endo	Csf1	Csf1r	1.27278e-05	0	CSF1 - CSF1R	Csf1 - Csf1r	CSF	Secreted signaling	KEGG: mmu04060	WS
Gran	Endo	Csf1	Csf1r	2.08777e-08	0	CSF1 - CSF1R	Csf1 - Csf1r	CSF	Secreted signaling	KEGG: mmu04060	WS
DC	Endo	Csf1	Csf1r	9.03078e-09	0.02	CSF1 - CSF1R	Csf1 - Csf1r	CSF	Secreted signaling	KEGG: mmu04060	WS
Neut	Endo	Csf1	Csf1r	6.53507e-08	0	CSF1 - CSF1R	Csf1 - Csf1r	CSF	Secreted signaling	KEGG: mmu04060	WS
Endo	Endo	Csf1	Csf1r	5.94645e-08	0.01	CSF1 - CSF1R	Csf1 - Csf1r	CSF	Secreted signaling	KEGG: mmu04060	WS
Mac	Hep	Csf1	Csf1r	3.87456e-06	0	CSF1 - CSF1R	Csf1 - Csf1r	CSF	Secreted signaling	KEGG: mmu04060	WS
Kupffer	Hep	Csf1	Csf1r	4.66333e-06	0	CSF1 - CSF1R	Csf1 - Csf1r	CSF	Secreted signaling	KEGG: mmu04060	WS
Mac	Dividing	Fn1	ITGA4_ITGB1	0.0120613	0	FN1 - ITGA4 - ITGB1	Fn1 - (Itga4+Itgb1)	FN1	ECM-receptor	KEGG: mmu04512	WS
Mac	Dividing	Fn1	ITGA4_ITGB7	0.0132453	0	FN1 - ITGA4 - ITGB7	Fn1 - (Itga4+Itgb7)	FN1	ECM-receptor	KEGG: mmu04512	WS
Mac	Plasma-B	Fn1	ITGA4_ITGB7	0.0214752	0	FN1 - ITGA4 - ITGB7	Fn1 - (Itga4+Itgb7)	FN1	ECM-receptor	KEGG: mmu04512	WS
Mac	Mac	Fn1	Cd44	0.0745932	0	FN1 - CD44	Fn1 - Cd44	FN1	ECM-receptor	KEGG: mmu04512	WS
Mac	Kupffer	Fn1	Cd44	0.0565371	0	FN1 - CD44	Fn1 - Cd44	FN1	ECM-receptor	KEGG: mmu04512	WS
Mac	pDC	Fn1	Cd44	0.0575974	0	FN1 - CD44	Fn1 - Cd44	FN1	ECM-receptor	KEGG: mmu04512	WS
Mac	T	Fn1	Cd44	0.0191364	0	FN1 - CD44	Fn1 - Cd44	FN1	ECM-receptor	KEGG: mmu04512	WS
Mac	NK	Fn1	Cd44	0.0188912	0	FN1 - CD44	Fn1 - Cd44	FN1	ECM-receptor	KEGG: mmu04512	WS
Mac	Dividing	Fn1	Cd44	0.0448696	0	FN1 - CD44	Fn1 - Cd44	FN1	ECM-receptor	KEGG: mmu04512	WS
Mac	Granu	Fn1	Cd44	0.0568672	0	FN1 - CD44	Fn1 - Cd44	FN1	ECM-receptor	KEGG: mmu04512	WS
Mac	DC	Fn1	Cd44	0.0545395	0	FN1 - CD44	Fn1 - Cd44	FN1	ECM-receptor	KEGG: mmu04512	WS
Mac	Plasma-B	Fn1	Cd44	0.0651579	0	FN1 - CD44	Fn1 - Cd44	FN1	ECM-receptor	KEGG: mmu04512	WS
Mac	Neut	Fn1	Cd44	0.0570565	0	FN1 - CD44	Fn1 - Cd44	FN1	ECM-receptor	KEGG: mmu04512	WS
Mac	B	Fn1	Cd44	0.0187232	0	FN1 - CD44	Fn1 - Cd44	FN1	ECM-receptor	KEGG: mmu04512	WS
Mac	Endo	Fn1	Cd44	0.0507289	0	FN1 - CD44	Fn1 - Cd44	FN1	ECM-receptor	KEGG: mmu04512	WS
Mac	Hep	Fn1	Cd44	0.0478417	0	FN1 - CD44	Fn1 - Cd44	FN1	ECM-receptor	KEGG: mmu04512	WS
Mac	pDC	Fn1	Sdc4	0.017262	0	FN1 - SDC4	Fn1 - Sdc4	FN1	ECM-receptor	KEGG: mmu04512	WS
Kupffer	Mac	Icam1	Itgal	0.0393805	0	ICAM1 - ITGAL	Icam1 - Itgal	ICAM	Cell-cell contact	PMID: 23602662	WS
Kupffer	Kupffer	Icam1	Itgal	0.0399384	0	ICAM1 - ITGAL	Icam1 - Itgal	ICAM	Cell-cell contact	PMID: 23602662	WS
Kupffer	pDC	Icam1	Itgal	0.0379627	0	ICAM1 - ITGAL	Icam1 - Itgal	ICAM	Cell-cell contact	PMID: 23602662	WS
Kupffer	T	Icam1	Itgal	0.0423978	0	ICAM1 - ITGAL	Icam1 - Itgal	ICAM	Cell-cell contact	PMID: 23602662	WS
Kupffer	NK	Icam1	Itgal	0.046845	0	ICAM1 - ITGAL	Icam1 - Itgal	ICAM	Cell-cell contact	PMID: 23602662	WS
Kupffer	Dividing	Icam1	Itgal	0.0488809	0	ICAM1 - ITGAL	Icam1 - Itgal	ICAM	Cell-cell contact	PMID: 23602662	WS
Kupffer	Granu	Icam1	Itgal	0.0429559	0	ICAM1 - ITGAL	Icam1 - Itgal	ICAM	Cell-cell contact	PMID: 23602662	WS
Kupffer	DC	Icam1	Itgal	0.0341886	0	ICAM1 - ITGAL	Icam1 - Itgal	ICAM	Cell-cell contact	PMID: 23602662	WS
Kupffer	Plasma-B	Icam1	Itgal	0.0330741	0	ICAM1 - ITGAL	Icam1 - Itgal	ICAM	Cell-cell contact	PMID: 23602662	WS
Kupffer	Neut	Icam1	Itgal	0.0150196	0	ICAM1 - ITGAL	Icam1 - Itgal	ICAM	Cell-cell contact	PMID: 23602662	WS
Kupffer	B	Icam1	Itgal	0.0151975	0	ICAM1 - ITGAL	Icam1 - Itgal	ICAM	Cell-cell contact	PMID: 23602662	WS
Kupffer	Endo	Icam1	Itgal	0.0136932	0	ICAM1 - ITGAL	Icam1 - Itgal	ICAM	Cell-cell contact	PMID: 23602662	WS
Kupffer	Hep	Icam1	Itgal	0.0121562	0	ICAM1 - ITGAL	Icam1 - Itgal	ICAM	Cell-cell contact	PMID: 23602662	WS
Kupffer	NK	Icam1	Spn	0.0119632	0	ICAM1 - SPN	Icam1 - Spn	ICAM	Cell-cell contact	PMID: 1683685	WS
Hep	NK	Icam1	Spn	0.00342037	0	ICAM1 - SPN	Icam1 - Spn	ICAM	Cell-cell contact	PMID: 1683685	WS
Kupffer	Dividing	Icam1	Spn	0.0116978	0	ICAM1 - SPN	Icam1 - Spn	ICAM	Cell-cell contact	PMID: 1683685	WS
Hep	Dividing	Icam1	Spn	0.00334386	0	ICAM1 - SPN	Icam1 - Spn	ICAM	Cell-cell contact	PMID: 1683685	WS
Kupffer	Plasma-B	Icam1	Spn	0.0120005	0	ICAM1 - SPN	Icam1 - Spn	ICAM	Cell-cell contact	PMID: 1683685	WS
Hep	Plasma-B	Icam1	Spn	0.00343113	0	ICAM1 - SPN	Icam1 - Spn	ICAM	Cell-cell contact	PMID: 1683685	WS
Kupffer	Hep	Icam1	Spn	0.0356801	0	ICAM1 - SPN	Icam1 - Spn	ICAM	Cell-cell contact	PMID: 1683685	WS
Hep	Hep	Icam1	Spn	0.0103791	0.02	ICAM1 - SPN	Icam1 - Spn	ICAM	Cell-cell contact	PMID: 1683685	WS
Mac	Mac	Lamc1	Cd44	2.80092e-09	0	LAMC1 - CD44	Lamc1 - Cd44	LAMININ	ECM-receptor	KEGG: mmu04512	WS
Kupffer	Mac	Lamc1	Cd44	4.5141e-09	0	LAMC1 - CD44	Lamc1 - Cd44	LAMININ	ECM-receptor	KEGG: mmu04512	WS
Gran	Mac	Lamc1	Cd44	6.78161e-10	0.01	LAMC1 - CD44	Lamc1 - Cd44	LAMININ	ECM-receptor	KEGG: mmu04512	WS
DC	Mac	Lamc1	Cd44	6.55543e-10	0.01	LAMC1 - CD44	Lamc1 - Cd44	LAMININ	ECM-receptor	KEGG: mmu04512	WS
Neut	Mac	Lamc1	Cd44	2.31015e-09	0	LAMC1 - CD44	Lamc1 - Cd44	LAMININ	ECM-receptor	KEGG: mmu04512	WS
Endo	Mac	Lamc1	Cd44	2.46895e-09	0	LAMC1 - CD44	Lamc1 - Cd44	LAMININ	ECM-receptor	KEGG: mmu04512	WS
Mac	Kupffer	Lamc1	Cd44	2.0823e-09	0	LAMC1 - CD44	Lamc1 - Cd44	LAMININ	ECM-receptor	KEGG: mmu04512	WS
Kupffer	Kupffer	Lamc1	Cd44	3.35593e-09	0	LAMC1 - CD44	Lamc1 - Cd44	LAMININ	ECM-receptor	KEGG: mmu04512	WS
Neut	Kupffer	Lamc1	Cd44	1.71745e-09	0.04	LAMC1 - CD44	Lamc1 - Cd44	LAMININ	ECM-receptor	KEGG: mmu04512	WS
Mac	pDC	Lamc1	Cd44	2.12374e-09	0	LAMC1 - CD44	Lamc1 - Cd44	LAMININ	ECM-receptor	KEGG: mmu04512	WS
Kupffer	pDC	Lamc1	Cd44	3.42272e-09	0	LAMC1 - CD44	Lamc1 - Cd44	LAMININ	ECM-receptor	KEGG: mmu04512	WS
Neut	pDC	Lamc1	Cd44	1.75163e-09	0.01	LAMC1 - CD44	Lamc1 - Cd44	LAMININ	ECM-receptor	KEGG: mmu04512	WS
Endo	pDC	Lamc1	Cd44	1.87203e-09	0.04	LAMC1 - CD44	Lamc1 - Cd44	LAMININ	ECM-receptor	KEGG: mmu04512	WS
Mac	T	Lamc1	Cd44	6.77933e-10	0	LAMC1 - CD44	Lamc1 - Cd44	LAMININ	ECM-receptor	KEGG: mmu04512	WS
Mac	NK	Lamc1	Cd44	6.69079e-10	0	LAMC1 - CD44	Lamc1 - Cd44	LAMININ	ECM-receptor	KEGG: mmu04512	WS
Mac	Dividing	Lamc1	Cd44	1.63239e-09	0	LAMC1 - CD44	Lamc1 - Cd44	LAMININ	ECM-receptor	KEGG: mmu04512	WS
Kupffer	Dividing	Lamc1	Cd44	2.63084e-09	0	LAMC1 - CD44	Lamc1 - Cd44	LAMININ	ECM-receptor	KEGG: mmu04512	WS
Mac	Granu	Lamc1	Cd44	2.09519e-09	0	LAMC1 - CD44	Lamc1 - Cd44	LAMININ	ECM-receptor	KEGG: mmu04512	WS
Kupffer	Granu	Lamc1	Cd44	3.37671e-09	0	LAMC1 - CD44	Lamc1 - Cd44	LAMININ	ECM-receptor	KEGG: mmu04512	WS
Neut	Granu	Lamc1	Cd44	1.72808e-09	0.03	LAMC1 - CD44	Lamc1 - Cd44	LAMININ	ECM-receptor	KEGG: mmu04512	WS
Endo	Granu	Lamc1	Cd44	1.84687e-09	0.04	LAMC1 - CD44	Lamc1 - Cd44	LAMININ	ECM-receptor	KEGG: mmu04512	WS
Mac	DC	Lamc1	Cd44	2.00448e-09	0	LAMC1 - CD44	Lamc1 - Cd44	LAMININ	ECM-receptor	KEGG: mmu04512	WS
Kupffer	DC	Lamc1	Cd44	3.23052e-09	0	LAMC1 - CD44	Lamc1 - Cd44	LAMININ	ECM-receptor	KEGG: mmu04512	WS
Mac	Plasma-B	Lamc1	Cd44	2.42194e-09	0	LAMC1 - CD44	Lamc1 - Cd44	LAMININ	ECM-receptor	KEGG: mmu04512	WS
Kupffer	Plasma-B	Lamc1	Cd44	3.90332e-09	0	LAMC1 - CD44	Lamc1 - Cd44	LAMININ	ECM-receptor	KEGG: mmu04512	WS
Neut	Plasma-B	Lamc1	Cd44	1.99758e-09	0	LAMC1 - CD44	Lamc1 - Cd44	LAMININ	ECM-receptor	KEGG: mmu04512	WS
Endo	Plasma-B	Lamc1	Cd44	2.13489e-09	0	LAMC1 - CD44	Lamc1 - Cd44	LAMININ	ECM-receptor	KEGG: mmu04512	WS
Mac	Neut	Lamc1	Cd44	2.10258e-09	0	LAMC1 - CD44	Lamc1 - Cd44	LAMININ	ECM-receptor	KEGG: mmu04512	WS
Kupffer	Neut	Lamc1	Cd44	3.38863e-09	0	LAMC1 - CD44	Lamc1 - Cd44	LAMININ	ECM-receptor	KEGG: mmu04512	WS
Neut	Neut	Lamc1	Cd44	1.73418e-09	0.02	LAMC1 - CD44	Lamc1 - Cd44	LAMININ	ECM-receptor	KEGG: mmu04512	WS
Endo	Neut	Lamc1	Cd44	1.85339e-09	0.03	LAMC1 - CD44	Lamc1 - Cd44	LAMININ	ECM-receptor	KEGG: mmu04512	WS
Mac	B	Lamc1	Cd44	6.63013e-10	0	LAMC1 - CD44	Lamc1 - Cd44	LAMININ	ECM-receptor	KEGG: mmu04512	WS
Mac	Endo	Lamc1	Cd44	1.85694e-09	0	LAMC1 - CD44	Lamc1 - Cd44	LAMININ	ECM-receptor	KEGG: mmu04512	WS
Kupffer	Endo	Lamc1	Cd44	2.99274e-09	0	LAMC1 - CD44	Lamc1 - Cd44	LAMININ	ECM-receptor	KEGG: mmu04512	WS
Mac	Hep	Lamc1	Cd44	1.74595e-09	0	LAMC1 - CD44	Lamc1 - Cd44	LAMININ	ECM-receptor	KEGG: mmu04512	WS
Kupffer	Hep	Lamc1	Cd44	2.81386e-09	0	LAMC1 - CD44	Lamc1 - Cd44	LAMININ	ECM-receptor	KEGG: mmu04512	WS
Dividing	T	Lck	CD8 receptor	0.0185263	0	LCK - CD8A - CD8B1	Lck - (Cd8a+Cd8b1)	LCK	Cell-cell contact	PMID: 25427562	DM
Dividing	Dividing	Lck	CD8 receptor	0.0172395	0	LCK - CD8A - CD8B1	Lck - (Cd8a+Cd8b1)	LCK	Cell-cell contact	PMID: 25427562	DM
Dividing	DC	Lck	CD8 receptor	0.0127133	0	LCK - CD8A - CD8B1	Lck - (Cd8a+Cd8b1)	LCK	Cell-cell contact	PMID: 25427562	DM
Dividing	pDC	Lck	CD8 receptor	0.0112201	0	LCK - CD8A - CD8B1	Lck - (Cd8a+Cd8b1)	LCK	Cell-cell contact	PMID: 25427562	DM
Dividing	Granu	Lck	CD8 receptor	0.0105758	0	LCK - CD8A - CD8B1	Lck - (Cd8a+Cd8b1)	LCK	Cell-cell contact	PMID: 25427562	DM
Dividing	Plasma-B	Lck	CD8 receptor	0.00914418	0	LCK - CD8A - CD8B1	Lck - (Cd8a+Cd8b1)	LCK	Cell-cell contact	PMID: 25427562	DM
T	T	Lck	CD8 receptor	0.00807425	0	LCK - CD8A - CD8B1	Lck - (Cd8a+Cd8b1)	LCK	Cell-cell contact	PMID: 25427562	DM
Dividing	Kupffer	Lck	CD8 receptor	0.00770767	0	LCK - CD8A - CD8B1	Lck - (Cd8a+Cd8b1)	LCK	Cell-cell contact	PMID: 25427562	DM
T	Dividing	Lck	CD8 receptor	0.00750785	0	LCK - CD8A - CD8B1	Lck - (Cd8a+Cd8b1)	LCK	Cell-cell contact	PMID: 25427562	DM
Gran	T	Lck	CD8 receptor	0.00748559	0	LCK - CD8A - CD8B1	Lck - (Cd8a+Cd8b1)	LCK	Cell-cell contact	PMID: 25427562	DM
NK	T	Lck	CD8 receptor	0.0074014	0	LCK - CD8A - CD8B1	Lck - (Cd8a+Cd8b1)	LCK	Cell-cell contact	PMID: 25427562	DM
Dividing	NK	Lck	CD8 receptor	0.00723156	0	LCK - CD8A - CD8B1	Lck - (Cd8a+Cd8b1)	LCK	Cell-cell contact	PMID: 25427562	DM
Gran	Dividing	Lck	CD8 receptor	0.00696019	0	LCK - CD8A - CD8B1	Lck - (Cd8a+Cd8b1)	LCK	Cell-cell contact	PMID: 25427562	DM
pDC	Mac	H2-T23	Cd8a	0.0103106	0	H2-T23 - CD8A	H2-t23 - Cd8a	MHC-I	Cell-cell contact	KEGG: mmu04514	WS
Plasma-B	Mac	H2-T23	Cd8a	0.00922853	0.03	H2-T23 - CD8A	H2-t23 - Cd8a	MHC-I	Cell-cell contact	KEGG: mmu04514	WS
Mac	Kupffer	H2-T23	Cd8a	0.00855653	0.04	H2-T23 - CD8A	H2-t23 - Cd8a	MHC-I	Cell-cell contact	KEGG: mmu04514	WS
pDC	Kupffer	H2-T23	Cd8a	0.0104807	0	H2-T23 - CD8A	H2-t23 - Cd8a	MHC-I	Cell-cell contact	KEGG: mmu04514	WS
Plasma-B	Kupffer	H2-T23	Cd8a	0.00938091	0.02	H2-T23 - CD8A	H2-t23 - Cd8a	MHC-I	Cell-cell contact	KEGG: mmu04514	WS
Mac	pDC	H2-T23	Cd8a	0.00880379	0.01	H2-T23 - CD8A	H2-t23 - Cd8a	MHC-I	Cell-cell contact	KEGG: mmu04514	WS
pDC	pDC	H2-T23	Cd8a	0.0107829	0	H2-T23 - CD8A	H2-t23 - Cd8a	MHC-I	Cell-cell contact	KEGG: mmu04514	WS
DC	pDC	H2-T23	Cd8a	0.00912466	0.03	H2-T23 - CD8A	H2-t23 - Cd8a	MHC-I	Cell-cell contact	KEGG: mmu04514	WS
Plasma-B	pDC	H2-T23	Cd8a	0.00965176	0	H2-T23 - CD8A	H2-t23 - Cd8a	MHC-I	Cell-cell contact	KEGG: mmu04514	WS
Mac	T	H2-T23	Cd8a	0.00927101	0	H2-T23 - CD8A	H2-t23 - Cd8a	MHC-I	Cell-cell contact	KEGG: mmu04514	WS
pDC	T	H2-T23	Cd8a	0.011354	0	H2-T23 - CD8A	H2-t23 - Cd8a	MHC-I	Cell-cell contact	KEGG: mmu04514	WS
DC	T	H2-T23	Cd8a	0.00960875	0	H2-T23 - CD8A	H2-t23 - Cd8a	MHC-I	Cell-cell contact	KEGG: mmu04514	WS
Plasma-B	T	H2-T23	Cd8a	0.0101635	0	H2-T23 - CD8A	H2-t23 - Cd8a	MHC-I	Cell-cell contact	KEGG: mmu04514	WS
Mac	NK	H2-T23	Cd8a	0.0089832	0	H2-T23 - CD8A	H2-t23 - Cd8a	MHC-I	Cell-cell contact	KEGG: mmu04514	WS
pDC	NK	H2-T23	Cd8a	0.0110022	0	H2-T23 - CD8A	H2-t23 - Cd8a	MHC-I	Cell-cell contact	KEGG: mmu04514	WS
DC	NK	H2-T23	Cd8a	0.00931055	0.01	H2-T23 - CD8A	H2-t23 - Cd8a	MHC-I	Cell-cell contact	KEGG: mmu04514	WS
Plasma-B	NK	H2-T23	Cd8a	0.00984828	0	H2-T23 - CD8A	H2-t23 - Cd8a	MHC-I	Cell-cell contact	KEGG: mmu04514	WS
Mac	Dividing	H2-T23	Cd8a	0.00897785	0	H2-T23 - CD8A	H2-t23 - Cd8a	MHC-I	Cell-cell contact	KEGG: mmu04514	WS
pDC	Dividing	H2-T23	Cd8a	0.0109957	0	H2-T23 - CD8A	H2-t23 - Cd8a	MHC-I	Cell-cell contact	KEGG: mmu04514	WS
DC	Dividing	H2-T23	Cd8a	0.00930501	0.01	H2-T23 - CD8A	H2-t23 - Cd8a	MHC-I	Cell-cell contact	KEGG: mmu04514	WS
Plasma-B	Dividing	H2-T23	Cd8a	0.00984242	0	H2-T23 - CD8A	H2-t23 - Cd8a	MHC-I	Cell-cell contact	KEGG: mmu04514	WS
Mac	Granu	H2-T23	Cd8a	0.00895872	0	H2-T23 - CD8A	H2-t23 - Cd8a	MHC-I	Cell-cell contact	KEGG: mmu04514	WS
pDC	Granu	H2-T23	Cd8a	0.0109723	0	H2-T23 - CD8A	H2-t23 - Cd8a	MHC-I	Cell-cell contact	KEGG: mmu04514	WS
DC	Granu	H2-T23	Cd8a	0.00928518	0.01	H2-T23 - CD8A	H2-t23 - Cd8a	MHC-I	Cell-cell contact	KEGG: mmu04514	WS
Plasma-B	Granu	H2-T23	Cd8a	0.00982146	0	H2-T23 - CD8A	H2-t23 - Cd8a	MHC-I	Cell-cell contact	KEGG: mmu04514	WS
pDC	DC	H2-T23	Cd8a	0.0098874	0	H2-T23 - CD8A	H2-t23 - Cd8a	MHC-I	Cell-cell contact	KEGG: mmu04514	WS
pDC	Plasma-B	H2-T23	Cd8a	0.0101199	0	H2-T23 - CD8A	H2-t23 - Cd8a	MHC-I	Cell-cell contact	KEGG: mmu04514	WS
pDC	Neut	H2-T23	Cd8a	0.00986792	0	H2-T23 - CD8A	H2-t23 - Cd8a	MHC-I	Cell-cell contact	KEGG: mmu04514	WS
Mac	B	H2-T23	Cd8a	0.00855016	0.04	H2-T23 - CD8A	H2-t23 - Cd8a	MHC-I	Cell-cell contact	KEGG: mmu04514	WS
pDC	B	H2-T23	Cd8a	0.0104729	0	H2-T23 - CD8A	H2-t23 - Cd8a	MHC-I	Cell-cell contact	KEGG: mmu04514	WS
Plasma-B	B	H2-T23	Cd8a	0.00937393	0.01	H2-T23 - CD8A	H2-t23 - Cd8a	MHC-I	Cell-cell contact	KEGG: mmu04514	WS
pDC	Endo	H2-T23	Cd8a	0.00999072	0	H2-T23 - CD8A	H2-t23 - Cd8a	MHC-I	Cell-cell contact	KEGG: mmu04514	WS
Mac	Hep	H2-T23	Cd8a	0.0097355	0.01	H2-T23 - CD8A	H2-t23 - Cd8a	MHC-I	Cell-cell contact	KEGG: mmu04514	WS
pDC	Hep	H2-T23	Cd8a	0.0119216	0	H2-T23 - CD8A	H2-t23 - Cd8a	MHC-I	Cell-cell contact	KEGG: mmu04514	WS
DC	Hep	H2-T23	Cd8a	0.01009	0.01	H2-T23 - CD8A	H2-t23 - Cd8a	MHC-I	Cell-cell contact	KEGG: mmu04514	WS
Plasma-B	Hep	H2-T23	Cd8a	0.0106722	0	H2-T23 - CD8A	H2-t23 - Cd8a	MHC-I	Cell-cell contact	KEGG: mmu04514	WS
pDC	Mac	H2-T24	Cd8a	0.00363139	0	H2-T24 - CD8A	H2-t24 - Cd8a	MHC-I	Cell-cell contact	KEGG: mmu04514	WS
pDC	Kupffer	H2-T24	Cd8a	0.0036917	0.01	H2-T24 - CD8A	H2-t24 - Cd8a	MHC-I	Cell-cell contact	KEGG: mmu04514	WS
Mac	pDC	H2-T24	Cd8a	0.00360618	0.02	H2-T24 - CD8A	H2-t24 - Cd8a	MHC-I	Cell-cell contact	KEGG: mmu04514	WS
Kupffer	pDC	H2-T24	Cd8a	0.00369895	0.01	H2-T24 - CD8A	H2-t24 - Cd8a	MHC-I	Cell-cell contact	KEGG: mmu04514	WS
pDC	pDC	H2-T24	Cd8a	0.00379892	0	H2-T24 - CD8A	H2-t24 - Cd8a	MHC-I	Cell-cell contact	KEGG: mmu04514	WS
T	pDC	H2-T24	Cd8a	0.00373878	0	H2-T24 - CD8A	H2-t24 - Cd8a	MHC-I	Cell-cell contact	KEGG: mmu04514	WS
NK	pDC	H2-T24	Cd8a	0.00364915	0.01	H2-T24 - CD8A	H2-t24 - Cd8a	MHC-I	Cell-cell contact	KEGG: mmu04514	WS
Dividing	pDC	H2-T24	Cd8a	0.00372156	0	H2-T24 - CD8A	H2-t24 - Cd8a	MHC-I	Cell-cell contact	KEGG: mmu04514	WS
Gran	pDC	H2-T24	Cd8a	0.0037254	0	H2-T24 - CD8A	H2-t24 - Cd8a	MHC-I	Cell-cell contact	KEGG: mmu04514	WS
Plasma-B	pDC	H2-T24	Cd8a	0.00364061	0.03	H2-T24 - CD8A	H2-t24 - Cd8a	MHC-I	Cell-cell contact	KEGG: mmu04514	WS
Mac	T	H2-T24	Cd8a	0.00379861	0	H2-T24 - CD8A	H2-t24 - Cd8a	MHC-I	Cell-cell contact	KEGG: mmu04514	WS
Kupffer	T	H2-T24	Cd8a	0.00389632	0	H2-T24 - CD8A	H2-t24 - Cd8a	MHC-I	Cell-cell contact	KEGG: mmu04514	WS
pDC	T	H2-T24	Cd8a	0.0040016	0	H2-T24 - CD8A	H2-t24 - Cd8a	MHC-I	Cell-cell contact	KEGG: mmu04514	WS
T	T	H2-T24	Cd8a	0.00393827	0	H2-T24 - CD8A	H2-t24 - Cd8a	MHC-I	Cell-cell contact	KEGG: mmu04514	WS
NK	T	H2-T24	Cd8a	0.00384388	0	H2-T24 - CD8A	H2-t24 - Cd8a	MHC-I	Cell-cell contact	KEGG: mmu04514	WS
Dividing	T	H2-T24	Cd8a	0.00392013	0	H2-T24 - CD8A	H2-t24 - Cd8a	MHC-I	Cell-cell contact	KEGG: mmu04514	WS
Gran	T	H2-T24	Cd8a	0.00392417	0	H2-T24 - CD8A	H2-t24 - Cd8a	MHC-I	Cell-cell contact	KEGG: mmu04514	WS
DC	T	H2-T24	Cd8a	0.0036315	0.04	H2-T24 - CD8A	H2-t24 - Cd8a	MHC-I	Cell-cell contact	KEGG: mmu04514	WS
Plasma-B	T	H2-T24	Cd8a	0.00383488	0	H2-T24 - CD8A	H2-t24 - Cd8a	MHC-I	Cell-cell contact	KEGG: mmu04514	WS
B	T	H2-T24	Cd8a	0.00364418	0.04	H2-T24 - CD8A	H2-t24 - Cd8a	MHC-I	Cell-cell contact	KEGG: mmu04514	WS
Mac	NK	H2-T24	Cd8a	0.00368006	0	H2-T24 - CD8A	H2-t24 - Cd8a	MHC-I	Cell-cell contact	KEGG: mmu04514	WS
Kupffer	NK	H2-T24	Cd8a	0.00377473	0	H2-T24 - CD8A	H2-t24 - Cd8a	MHC-I	Cell-cell contact	KEGG: mmu04514	WS
pDC	NK	H2-T24	Cd8a	0.00387674	0	H2-T24 - CD8A	H2-t24 - Cd8a	MHC-I	Cell-cell contact	KEGG: mmu04514	WS
T	NK	H2-T24	Cd8a	0.00381537	0	H2-T24 - CD8A	H2-t24 - Cd8a	MHC-I	Cell-cell contact	KEGG: mmu04514	WS
NK	NK	H2-T24	Cd8a	0.00372392	0	H2-T24 - CD8A	H2-t24 - Cd8a	MHC-I	Cell-cell contact	KEGG: mmu04514	WS
Dividing	NK	H2-T24	Cd8a	0.0037978	0	H2-T24 - CD8A	H2-t24 - Cd8a	MHC-I	Cell-cell contact	KEGG: mmu04514	WS
Gran	NK	H2-T24	Cd8a	0.00380171	0	H2-T24 - CD8A	H2-t24 - Cd8a	MHC-I	Cell-cell contact	KEGG: mmu04514	WS
Plasma-B	NK	H2-T24	Cd8a	0.00371519	0	H2-T24 - CD8A	H2-t24 - Cd8a	MHC-I	Cell-cell contact	KEGG: mmu04514	WS
Mac	Dividing	H2-T24	Cd8a	0.00367786	0	H2-T24 - CD8A	H2-t24 - Cd8a	MHC-I	Cell-cell contact	KEGG: mmu04514	WS
Kupffer	Dividing	H2-T24	Cd8a	0.00377247	0	H2-T24 - CD8A	H2-t24 - Cd8a	MHC-I	Cell-cell contact	KEGG: mmu04514	WS
pDC	Dividing	H2-T24	Cd8a	0.00387441	0	H2-T24 - CD8A	H2-t24 - Cd8a	MHC-I	Cell-cell contact	KEGG: mmu04514	WS
T	Dividing	H2-T24	Cd8a	0.00381309	0	H2-T24 - CD8A	H2-t24 - Cd8a	MHC-I	Cell-cell contact	KEGG: mmu04514	WS
NK	Dividing	H2-T24	Cd8a	0.00372169	0	H2-T24 - CD8A	H2-t24 - Cd8a	MHC-I	Cell-cell contact	KEGG: mmu04514	WS
Dividing	Dividing	H2-T24	Cd8a	0.00379553	0	H2-T24 - CD8A	H2-t24 - Cd8a	MHC-I	Cell-cell contact	KEGG: mmu04514	WS
Gran	Dividing	H2-T24	Cd8a	0.00379944	0	H2-T24 - CD8A	H2-t24 - Cd8a	MHC-I	Cell-cell contact	KEGG: mmu04514	WS
Plasma-B	Dividing	H2-T24	Cd8a	0.00371297	0	H2-T24 - CD8A	H2-t24 - Cd8a	MHC-I	Cell-cell contact	KEGG: mmu04514	WS
Mac	Granu	H2-T24	Cd8a	0.00366998	0	H2-T24 - CD8A	H2-t24 - Cd8a	MHC-I	Cell-cell contact	KEGG: mmu04514	WS
Kupffer	Granu	H2-T24	Cd8a	0.00376438	0	H2-T24 - CD8A	H2-t24 - Cd8a	MHC-I	Cell-cell contact	KEGG: mmu04514	WS
pDC	Granu	H2-T24	Cd8a	0.00386611	0	H2-T24 - CD8A	H2-t24 - Cd8a	MHC-I	Cell-cell contact	KEGG: mmu04514	WS
T	Granu	H2-T24	Cd8a	0.00380492	0	H2-T24 - CD8A	H2-t24 - Cd8a	MHC-I	Cell-cell contact	KEGG: mmu04514	WS
NK	Granu	H2-T24	Cd8a	0.00371371	0	H2-T24 - CD8A	H2-t24 - Cd8a	MHC-I	Cell-cell contact	KEGG: mmu04514	WS
Dividing	Granu	H2-T24	Cd8a	0.00378739	0	H2-T24 - CD8A	H2-t24 - Cd8a	MHC-I	Cell-cell contact	KEGG: mmu04514	WS
Gran	Granu	H2-T24	Cd8a	0.0037913	0	H2-T24 - CD8A	H2-t24 - Cd8a	MHC-I	Cell-cell contact	KEGG: mmu04514	WS
Plasma-B	Granu	H2-T24	Cd8a	0.00370501	0	H2-T24 - CD8A	H2-t24 - Cd8a	MHC-I	Cell-cell contact	KEGG: mmu04514	WS
pDC	B	H2-T24	Cd8a	0.00368894	0	H2-T24 - CD8A	H2-t24 - Cd8a	MHC-I	Cell-cell contact	KEGG: mmu04514	WS
Kupffer	Hep	H2-T24	Cd8a	0.00409264	0.04	H2-T24 - CD8A	H2-t24 - Cd8a	MHC-I	Cell-cell contact	KEGG: mmu04514	WS
pDC	Hep	H2-T24	Cd8a	0.00420321	0.01	H2-T24 - CD8A	H2-t24 - Cd8a	MHC-I	Cell-cell contact	KEGG: mmu04514	WS
T	Hep	H2-T24	Cd8a	0.0041367	0.03	H2-T24 - CD8A	H2-t24 - Cd8a	MHC-I	Cell-cell contact	KEGG: mmu04514	WS
NK	Hep	H2-T24	Cd8a	0.00403757	0.04	H2-T24 - CD8A	H2-t24 - Cd8a	MHC-I	Cell-cell contact	KEGG: mmu04514	WS
Dividing	Hep	H2-T24	Cd8a	0.00411765	0.03	H2-T24 - CD8A	H2-t24 - Cd8a	MHC-I	Cell-cell contact	KEGG: mmu04514	WS
Gran	Hep	H2-T24	Cd8a	0.00412189	0.02	H2-T24 - CD8A	H2-t24 - Cd8a	MHC-I	Cell-cell contact	KEGG: mmu04514	WS
Mac	Mac	H2-D1	Cd8a	0.0375615	0.02	H2-D1 - CD8A	H2-d1 - Cd8a	MHC-I	Cell-cell contact	KEGG: mmu04514	WS
Gran	Mac	H2-D1	Cd8a	0.0380741	0	H2-D1 - CD8A	H2-d1 - Cd8a	MHC-I	Cell-cell contact	KEGG: mmu04514	WS
Mac	Kupffer	H2-D1	Cd8a	0.0381637	0.01	H2-D1 - CD8A	H2-d1 - Cd8a	MHC-I	Cell-cell contact	KEGG: mmu04514	WS
Kupffer	Kupffer	H2-D1	Cd8a	0.0385413	0.02	H2-D1 - CD8A	H2-d1 - Cd8a	MHC-I	Cell-cell contact	KEGG: mmu04514	WS
Gran	Kupffer	H2-D1	Cd8a	0.0386842	0	H2-D1 - CD8A	H2-d1 - Cd8a	MHC-I	Cell-cell contact	KEGG: mmu04514	WS
Mac	pDC	H2-D1	Cd8a	0.0392327	0	H2-D1 - CD8A	H2-d1 - Cd8a	MHC-I	Cell-cell contact	KEGG: mmu04514	WS
Kupffer	pDC	H2-D1	Cd8a	0.0396204	0	H2-D1 - CD8A	H2-d1 - Cd8a	MHC-I	Cell-cell contact	KEGG: mmu04514	WS
pDC	pDC	H2-D1	Cd8a	0.0383661	0	H2-D1 - CD8A	H2-d1 - Cd8a	MHC-I	Cell-cell contact	KEGG: mmu04514	WS
NK	pDC	H2-D1	Cd8a	0.0376717	0.02	H2-D1 - CD8A	H2-d1 - Cd8a	MHC-I	Cell-cell contact	KEGG: mmu04514	WS
Gran	pDC	H2-D1	Cd8a	0.0397672	0	H2-D1 - CD8A	H2-d1 - Cd8a	MHC-I	Cell-cell contact	KEGG: mmu04514	WS
Mac	T	H2-D1	Cd8a	0.0412476	0	H2-D1 - CD8A	H2-d1 - Cd8a	MHC-I	Cell-cell contact	KEGG: mmu04514	WS
Kupffer	T	H2-D1	Cd8a	0.0416543	0	H2-D1 - CD8A	H2-d1 - Cd8a	MHC-I	Cell-cell contact	KEGG: mmu04514	WS
pDC	T	H2-D1	Cd8a	0.0403383	0	H2-D1 - CD8A	H2-d1 - Cd8a	MHC-I	Cell-cell contact	KEGG: mmu04514	WS
NK	T	H2-D1	Cd8a	0.0396097	0	H2-D1 - CD8A	H2-d1 - Cd8a	MHC-I	Cell-cell contact	KEGG: mmu04514	WS
Gran	T	H2-D1	Cd8a	0.0418083	0	H2-D1 - CD8A	H2-d1 - Cd8a	MHC-I	Cell-cell contact	KEGG: mmu04514	WS
DC	T	H2-D1	Cd8a	0.038831	0	H2-D1 - CD8A	H2-d1 - Cd8a	MHC-I	Cell-cell contact	KEGG: mmu04514	WS
Neut	T	H2-D1	Cd8a	0.0388315	0.01	H2-D1 - CD8A	H2-d1 - Cd8a	MHC-I	Cell-cell contact	KEGG: mmu04514	WS
Mac	NK	H2-D1	Cd8a	0.0400072	0	H2-D1 - CD8A	H2-d1 - Cd8a	MHC-I	Cell-cell contact	KEGG: mmu04514	WS
Kupffer	NK	H2-D1	Cd8a	0.0404022	0	H2-D1 - CD8A	H2-d1 - Cd8a	MHC-I	Cell-cell contact	KEGG: mmu04514	WS
pDC	NK	H2-D1	Cd8a	0.0391241	0	H2-D1 - CD8A	H2-d1 - Cd8a	MHC-I	Cell-cell contact	KEGG: mmu04514	WS
NK	NK	H2-D1	Cd8a	0.0384166	0	H2-D1 - CD8A	H2-d1 - Cd8a	MHC-I	Cell-cell contact	KEGG: mmu04514	WS
Gran	NK	H2-D1	Cd8a	0.0405518	0	H2-D1 - CD8A	H2-d1 - Cd8a	MHC-I	Cell-cell contact	KEGG: mmu04514	WS
DC	NK	H2-D1	Cd8a	0.0376605	0.01	H2-D1 - CD8A	H2-d1 - Cd8a	MHC-I	Cell-cell contact	KEGG: mmu04514	WS
Mac	Dividing	H2-D1	Cd8a	0.0399841	0	H2-D1 - CD8A	H2-d1 - Cd8a	MHC-I	Cell-cell contact	KEGG: mmu04514	WS
Kupffer	Dividing	H2-D1	Cd8a	0.0403789	0	H2-D1 - CD8A	H2-d1 - Cd8a	MHC-I	Cell-cell contact	KEGG: mmu04514	WS
pDC	Dividing	H2-D1	Cd8a	0.0391015	0	H2-D1 - CD8A	H2-d1 - Cd8a	MHC-I	Cell-cell contact	KEGG: mmu04514	WS
NK	Dividing	H2-D1	Cd8a	0.0383944	0	H2-D1 - CD8A	H2-d1 - Cd8a	MHC-I	Cell-cell contact	KEGG: mmu04514	WS
Gran	Dividing	H2-D1	Cd8a	0.0405284	0	H2-D1 - CD8A	H2-d1 - Cd8a	MHC-I	Cell-cell contact	KEGG: mmu04514	WS
Mac	Granu	H2-D1	Cd8a	0.0399015	0	H2-D1 - CD8A	H2-d1 - Cd8a	MHC-I	Cell-cell contact	KEGG: mmu04514	WS
Kupffer	Granu	H2-D1	Cd8a	0.0402956	0	H2-D1 - CD8A	H2-d1 - Cd8a	MHC-I	Cell-cell contact	KEGG: mmu04514	WS
pDC	Granu	H2-D1	Cd8a	0.0390207	0	H2-D1 - CD8A	H2-d1 - Cd8a	MHC-I	Cell-cell contact	KEGG: mmu04514	WS
NK	Granu	H2-D1	Cd8a	0.0383149	0	H2-D1 - CD8A	H2-d1 - Cd8a	MHC-I	Cell-cell contact	KEGG: mmu04514	WS
Gran	Granu	H2-D1	Cd8a	0.0404447	0	H2-D1 - CD8A	H2-d1 - Cd8a	MHC-I	Cell-cell contact	KEGG: mmu04514	WS
Mac	B	H2-D1	Cd8a	0.0381361	0	H2-D1 - CD8A	H2-d1 - Cd8a	MHC-I	Cell-cell contact	KEGG: mmu04514	WS
Kupffer	B	H2-D1	Cd8a	0.0385135	0.01	H2-D1 - CD8A	H2-d1 - Cd8a	MHC-I	Cell-cell contact	KEGG: mmu04514	WS
Gran	B	H2-D1	Cd8a	0.0386563	0	H2-D1 - CD8A	H2-d1 - Cd8a	MHC-I	Cell-cell contact	KEGG: mmu04514	WS
Mac	Hep	H2-D1	Cd8a	0.0432442	0.01	H2-D1 - CD8A	H2-d1 - Cd8a	MHC-I	Cell-cell contact	KEGG: mmu04514	WS
Kupffer	Hep	H2-D1	Cd8a	0.0436698	0.03	H2-D1 - CD8A	H2-d1 - Cd8a	MHC-I	Cell-cell contact	KEGG: mmu04514	WS
pDC	Hep	H2-D1	Cd8a	0.0422929	0.03	H2-D1 - CD8A	H2-d1 - Cd8a	MHC-I	Cell-cell contact	KEGG: mmu04514	WS
NK	Hep	H2-D1	Cd8a	0.0415305	0.04	H2-D1 - CD8A	H2-d1 - Cd8a	MHC-I	Cell-cell contact	KEGG: mmu04514	WS
Gran	Hep	H2-D1	Cd8a	0.0438309	0.01	H2-D1 - CD8A	H2-d1 - Cd8a	MHC-I	Cell-cell contact	KEGG: mmu04514	WS
T	Mac	H2-K1	Cd8a	0.0495814	0.01	H2-K1 - CD8A	H2-k1 - Cd8a	MHC-I	Cell-cell contact	KEGG: mmu04514	WS
NK	Mac	H2-K1	Cd8a	0.0501984	0	H2-K1 - CD8A	H2-k1 - Cd8a	MHC-I	Cell-cell contact	KEGG: mmu04514	WS
Gran	Mac	H2-K1	Cd8a	0.0498202	0	H2-K1 - CD8A	H2-k1 - Cd8a	MHC-I	Cell-cell contact	KEGG: mmu04514	WS
T	Kupffer	H2-K1	Cd8a	0.0503662	0	H2-K1 - CD8A	H2-k1 - Cd8a	MHC-I	Cell-cell contact	KEGG: mmu04514	WS
NK	Kupffer	H2-K1	Cd8a	0.0509925	0	H2-K1 - CD8A	H2-k1 - Cd8a	MHC-I	Cell-cell contact	KEGG: mmu04514	WS
Gran	Kupffer	H2-K1	Cd8a	0.0506086	0	H2-K1 - CD8A	H2-k1 - Cd8a	MHC-I	Cell-cell contact	KEGG: mmu04514	WS
pDC	pDC	H2-K1	Cd8a	0.0507437	0	H2-K1 - CD8A	H2-k1 - Cd8a	MHC-I	Cell-cell contact	KEGG: mmu04514	WS
T	pDC	H2-K1	Cd8a	0.0517586	0	H2-K1 - CD8A	H2-k1 - Cd8a	MHC-I	Cell-cell contact	KEGG: mmu04514	WS
NK	pDC	H2-K1	Cd8a	0.0524012	0	H2-K1 - CD8A	H2-k1 - Cd8a	MHC-I	Cell-cell contact	KEGG: mmu04514	WS
Dividing	pDC	H2-K1	Cd8a	0.0496149	0.01	H2-K1 - CD8A	H2-k1 - Cd8a	MHC-I	Cell-cell contact	KEGG: mmu04514	WS
Gran	pDC	H2-K1	Cd8a	0.0520074	0	H2-K1 - CD8A	H2-k1 - Cd8a	MHC-I	Cell-cell contact	KEGG: mmu04514	WS
B	pDC	H2-K1	Cd8a	0.0497385	0.04	H2-K1 - CD8A	H2-k1 - Cd8a	MHC-I	Cell-cell contact	KEGG: mmu04514	WS
Mac	T	H2-K1	Cd8a	0.0512671	0	H2-K1 - CD8A	H2-k1 - Cd8a	MHC-I	Cell-cell contact	KEGG: mmu04514	WS
Kupffer	T	H2-K1	Cd8a	0.0521256	0	H2-K1 - CD8A	H2-k1 - Cd8a	MHC-I	Cell-cell contact	KEGG: mmu04514	WS
pDC	T	H2-K1	Cd8a	0.053317	0	H2-K1 - CD8A	H2-k1 - Cd8a	MHC-I	Cell-cell contact	KEGG: mmu04514	WS
T	T	H2-K1	Cd8a	0.0543803	0	H2-K1 - CD8A	H2-k1 - Cd8a	MHC-I	Cell-cell contact	KEGG: mmu04514	WS
NK	T	H2-K1	Cd8a	0.0550536	0	H2-K1 - CD8A	H2-k1 - Cd8a	MHC-I	Cell-cell contact	KEGG: mmu04514	WS
Dividing	T	H2-K1	Cd8a	0.0521341	0	H2-K1 - CD8A	H2-k1 - Cd8a	MHC-I	Cell-cell contact	KEGG: mmu04514	WS
Gran	T	H2-K1	Cd8a	0.054641	0	H2-K1 - CD8A	H2-k1 - Cd8a	MHC-I	Cell-cell contact	KEGG: mmu04514	WS
Plasma-B	T	H2-K1	Cd8a	0.0501418	0	H2-K1 - CD8A	H2-k1 - Cd8a	MHC-I	Cell-cell contact	KEGG: mmu04514	WS
B	T	H2-K1	Cd8a	0.0522636	0	H2-K1 - CD8A	H2-k1 - Cd8a	MHC-I	Cell-cell contact	KEGG: mmu04514	WS
Endo	T	H2-K1	Cd8a	0.0507114	0	H2-K1 - CD8A	H2-k1 - Cd8a	MHC-I	Cell-cell contact	KEGG: mmu04514	WS
Mac	NK	H2-K1	Cd8a	0.0497411	0	H2-K1 - CD8A	H2-k1 - Cd8a	MHC-I	Cell-cell contact	KEGG: mmu04514	WS
Kupffer	NK	H2-K1	Cd8a	0.0505754	0	H2-K1 - CD8A	H2-k1 - Cd8a	MHC-I	Cell-cell contact	KEGG: mmu04514	WS
pDC	NK	H2-K1	Cd8a	0.0517332	0	H2-K1 - CD8A	H2-k1 - Cd8a	MHC-I	Cell-cell contact	KEGG: mmu04514	WS
T	NK	H2-K1	Cd8a	0.0527668	0	H2-K1 - CD8A	H2-k1 - Cd8a	MHC-I	Cell-cell contact	KEGG: mmu04514	WS
NK	NK	H2-K1	Cd8a	0.0534212	0	H2-K1 - CD8A	H2-k1 - Cd8a	MHC-I	Cell-cell contact	KEGG: mmu04514	WS
Dividing	NK	H2-K1	Cd8a	0.0505836	0	H2-K1 - CD8A	H2-k1 - Cd8a	MHC-I	Cell-cell contact	KEGG: mmu04514	WS
Gran	NK	H2-K1	Cd8a	0.0530201	0	H2-K1 - CD8A	H2-k1 - Cd8a	MHC-I	Cell-cell contact	KEGG: mmu04514	WS
B	NK	H2-K1	Cd8a	0.0507095	0	H2-K1 - CD8A	H2-k1 - Cd8a	MHC-I	Cell-cell contact	KEGG: mmu04514	WS
Mac	Dividing	H2-K1	Cd8a	0.0497127	0.01	H2-K1 - CD8A	H2-k1 - Cd8a	MHC-I	Cell-cell contact	KEGG: mmu04514	WS
Kupffer	Dividing	H2-K1	Cd8a	0.0505465	0	H2-K1 - CD8A	H2-k1 - Cd8a	MHC-I	Cell-cell contact	KEGG: mmu04514	WS
pDC	Dividing	H2-K1	Cd8a	0.0517037	0	H2-K1 - CD8A	H2-k1 - Cd8a	MHC-I	Cell-cell contact	KEGG: mmu04514	WS
T	Dividing	H2-K1	Cd8a	0.0527367	0	H2-K1 - CD8A	H2-k1 - Cd8a	MHC-I	Cell-cell contact	KEGG: mmu04514	WS
NK	Dividing	H2-K1	Cd8a	0.0533908	0	H2-K1 - CD8A	H2-k1 - Cd8a	MHC-I	Cell-cell contact	KEGG: mmu04514	WS
Dividing	Dividing	H2-K1	Cd8a	0.0505547	0	H2-K1 - CD8A	H2-k1 - Cd8a	MHC-I	Cell-cell contact	KEGG: mmu04514	WS
Gran	Dividing	H2-K1	Cd8a	0.0529899	0	H2-K1 - CD8A	H2-k1 - Cd8a	MHC-I	Cell-cell contact	KEGG: mmu04514	WS
B	Dividing	H2-K1	Cd8a	0.0506805	0	H2-K1 - CD8A	H2-k1 - Cd8a	MHC-I	Cell-cell contact	KEGG: mmu04514	WS
Mac	Granu	H2-K1	Cd8a	0.0496111	0	H2-K1 - CD8A	H2-k1 - Cd8a	MHC-I	Cell-cell contact	KEGG: mmu04514	WS
Kupffer	Granu	H2-K1	Cd8a	0.0504433	0	H2-K1 - CD8A	H2-k1 - Cd8a	MHC-I	Cell-cell contact	KEGG: mmu04514	WS
pDC	Granu	H2-K1	Cd8a	0.0515983	0	H2-K1 - CD8A	H2-k1 - Cd8a	MHC-I	Cell-cell contact	KEGG: mmu04514	WS
T	Granu	H2-K1	Cd8a	0.0526293	0	H2-K1 - CD8A	H2-k1 - Cd8a	MHC-I	Cell-cell contact	KEGG: mmu04514	WS
NK	Granu	H2-K1	Cd8a	0.0532821	0	H2-K1 - CD8A	H2-k1 - Cd8a	MHC-I	Cell-cell contact	KEGG: mmu04514	WS
Dividing	Granu	H2-K1	Cd8a	0.0504515	0	H2-K1 - CD8A	H2-k1 - Cd8a	MHC-I	Cell-cell contact	KEGG: mmu04514	WS
Gran	Granu	H2-K1	Cd8a	0.052882	0	H2-K1 - CD8A	H2-k1 - Cd8a	MHC-I	Cell-cell contact	KEGG: mmu04514	WS
B	Granu	H2-K1	Cd8a	0.050577	0	H2-K1 - CD8A	H2-k1 - Cd8a	MHC-I	Cell-cell contact	KEGG: mmu04514	WS
T	B	H2-K1	Cd8a	0.0503303	0	H2-K1 - CD8A	H2-k1 - Cd8a	MHC-I	Cell-cell contact	KEGG: mmu04514	WS
NK	B	H2-K1	Cd8a	0.0509561	0	H2-K1 - CD8A	H2-k1 - Cd8a	MHC-I	Cell-cell contact	KEGG: mmu04514	WS
Gran	B	H2-K1	Cd8a	0.0505726	0	H2-K1 - CD8A	H2-k1 - Cd8a	MHC-I	Cell-cell contact	KEGG: mmu04514	WS
pDC	Hep	H2-K1	Cd8a	0.0558638	0.03	H2-K1 - CD8A	H2-k1 - Cd8a	MHC-I	Cell-cell contact	KEGG: mmu04514	WS
T	Hep	H2-K1	Cd8a	0.0569749	0.02	H2-K1 - CD8A	H2-k1 - Cd8a	MHC-I	Cell-cell contact	KEGG: mmu04514	WS
NK	Hep	H2-K1	Cd8a	0.0576784	0.01	H2-K1 - CD8A	H2-k1 - Cd8a	MHC-I	Cell-cell contact	KEGG: mmu04514	WS
Gran	Hep	H2-K1	Cd8a	0.0572473	0.01	H2-K1 - CD8A	H2-k1 - Cd8a	MHC-I	Cell-cell contact	KEGG: mmu04514	WS
B	Hep	H2-K1	Cd8a	0.054763	0.04	H2-K1 - CD8A	H2-k1 - Cd8a	MHC-I	Cell-cell contact	KEGG: mmu04514	WS
NK	Mac	H2-Q4	Cd8a	0.0105466	0	H2-Q4 - CD8A	H2-q4 - Cd8a	MHC-I	Cell-cell contact	KEGG: mmu04514	WS
Dividing	Mac	H2-Q4	Cd8a	0.00909296	0	H2-Q4 - CD8A	H2-q4 - Cd8a	MHC-I	Cell-cell contact	KEGG: mmu04514	WS
Plasma-B	Mac	H2-Q4	Cd8a	0.00795524	0.04	H2-Q4 - CD8A	H2-q4 - Cd8a	MHC-I	Cell-cell contact	KEGG: mmu04514	WS
NK	Kupffer	H2-Q4	Cd8a	0.0107205	0	H2-Q4 - CD8A	H2-q4 - Cd8a	MHC-I	Cell-cell contact	KEGG: mmu04514	WS
Dividing	Kupffer	H2-Q4	Cd8a	0.00924312	0	H2-Q4 - CD8A	H2-q4 - Cd8a	MHC-I	Cell-cell contact	KEGG: mmu04514	WS
Plasma-B	Kupffer	H2-Q4	Cd8a	0.00808677	0.04	H2-Q4 - CD8A	H2-q4 - Cd8a	MHC-I	Cell-cell contact	KEGG: mmu04514	WS
NK	pDC	H2-Q4	Cd8a	0.0110296	0	H2-Q4 - CD8A	H2-q4 - Cd8a	MHC-I	Cell-cell contact	KEGG: mmu04514	WS
Dividing	pDC	H2-Q4	Cd8a	0.00951004	0	H2-Q4 - CD8A	H2-q4 - Cd8a	MHC-I	Cell-cell contact	KEGG: mmu04514	WS
Plasma-B	pDC	H2-Q4	Cd8a	0.00832057	0.04	H2-Q4 - CD8A	H2-q4 - Cd8a	MHC-I	Cell-cell contact	KEGG: mmu04514	WS
NK	T	H2-Q4	Cd8a	0.0116135	0	H2-Q4 - CD8A	H2-q4 - Cd8a	MHC-I	Cell-cell contact	KEGG: mmu04514	WS
Dividing	T	H2-Q4	Cd8a	0.0100144	0	H2-Q4 - CD8A	H2-q4 - Cd8a	MHC-I	Cell-cell contact	KEGG: mmu04514	WS
Plasma-B	T	H2-Q4	Cd8a	0.00876237	0.03	H2-Q4 - CD8A	H2-q4 - Cd8a	MHC-I	Cell-cell contact	KEGG: mmu04514	WS
NK	NK	H2-Q4	Cd8a	0.0112538	0	H2-Q4 - CD8A	H2-q4 - Cd8a	MHC-I	Cell-cell contact	KEGG: mmu04514	WS
Dividing	NK	H2-Q4	Cd8a	0.0097037	0	H2-Q4 - CD8A	H2-q4 - Cd8a	MHC-I	Cell-cell contact	KEGG: mmu04514	WS
Plasma-B	NK	H2-Q4	Cd8a	0.00849022	0.04	H2-Q4 - CD8A	H2-q4 - Cd8a	MHC-I	Cell-cell contact	KEGG: mmu04514	WS
NK	Dividing	H2-Q4	Cd8a	0.0112472	0	H2-Q4 - CD8A	H2-q4 - Cd8a	MHC-I	Cell-cell contact	KEGG: mmu04514	WS
Dividing	Dividing	H2-Q4	Cd8a	0.00969793	0	H2-Q4 - CD8A	H2-q4 - Cd8a	MHC-I	Cell-cell contact	KEGG: mmu04514	WS
Plasma-B	Dividing	H2-Q4	Cd8a	0.00848516	0.04	H2-Q4 - CD8A	H2-q4 - Cd8a	MHC-I	Cell-cell contact	KEGG: mmu04514	WS
NK	Granu	H2-Q4	Cd8a	0.0112232	0	H2-Q4 - CD8A	H2-q4 - Cd8a	MHC-I	Cell-cell contact	KEGG: mmu04514	WS
Dividing	Granu	H2-Q4	Cd8a	0.00967727	0	H2-Q4 - CD8A	H2-q4 - Cd8a	MHC-I	Cell-cell contact	KEGG: mmu04514	WS
Plasma-B	Granu	H2-Q4	Cd8a	0.00846707	0.04	H2-Q4 - CD8A	H2-q4 - Cd8a	MHC-I	Cell-cell contact	KEGG: mmu04514	WS
NK	DC	H2-Q4	Cd8a	0.0101138	0	H2-Q4 - CD8A	H2-q4 - Cd8a	MHC-I	Cell-cell contact	KEGG: mmu04514	WS
Dividing	DC	H2-Q4	Cd8a	0.00871929	0.01	H2-Q4 - CD8A	H2-q4 - Cd8a	MHC-I	Cell-cell contact	KEGG: mmu04514	WS
NK	Plasma-B	H2-Q4	Cd8a	0.0103516	0	H2-Q4 - CD8A	H2-q4 - Cd8a	MHC-I	Cell-cell contact	KEGG: mmu04514	WS
Dividing	Plasma-B	H2-Q4	Cd8a	0.00892459	0	H2-Q4 - CD8A	H2-q4 - Cd8a	MHC-I	Cell-cell contact	KEGG: mmu04514	WS
NK	Neut	H2-Q4	Cd8a	0.0100939	0	H2-Q4 - CD8A	H2-q4 - Cd8a	MHC-I	Cell-cell contact	KEGG: mmu04514	WS
Dividing	Neut	H2-Q4	Cd8a	0.00870209	0.01	H2-Q4 - CD8A	H2-q4 - Cd8a	MHC-I	Cell-cell contact	KEGG: mmu04514	WS
NK	B	H2-Q4	Cd8a	0.0107125	0	H2-Q4 - CD8A	H2-q4 - Cd8a	MHC-I	Cell-cell contact	KEGG: mmu04514	WS
Dividing	B	H2-Q4	Cd8a	0.00923625	0	H2-Q4 - CD8A	H2-q4 - Cd8a	MHC-I	Cell-cell contact	KEGG: mmu04514	WS
Plasma-B	B	H2-Q4	Cd8a	0.00808075	0.04	H2-Q4 - CD8A	H2-q4 - Cd8a	MHC-I	Cell-cell contact	KEGG: mmu04514	WS
NK	Endo	H2-Q4	Cd8a	0.0102194	0	H2-Q4 - CD8A	H2-q4 - Cd8a	MHC-I	Cell-cell contact	KEGG: mmu04514	WS
Dividing	Endo	H2-Q4	Cd8a	0.00881052	0	H2-Q4 - CD8A	H2-q4 - Cd8a	MHC-I	Cell-cell contact	KEGG: mmu04514	WS
NK	Hep	H2-Q4	Cd8a	0.012194	0	H2-Q4 - CD8A	H2-q4 - Cd8a	MHC-I	Cell-cell contact	KEGG: mmu04514	WS
Dividing	Hep	H2-Q4	Cd8a	0.0105157	0	H2-Q4 - CD8A	H2-q4 - Cd8a	MHC-I	Cell-cell contact	KEGG: mmu04514	WS
Plasma-B	Hep	H2-Q4	Cd8a	0.00920162	0.01	H2-Q4 - CD8A	H2-q4 - Cd8a	MHC-I	Cell-cell contact	KEGG: mmu04514	WS
pDC	Mac	H2-T23	Cd8b1	0.00437064	0	H2-T23 - CD8B1	H2-t23 - Cd8b1	MHC-I	Cell-cell contact	KEGG: mmu04514	WS
Plasma-B	Mac	H2-T23	Cd8b1	0.00390948	0.02	H2-T23 - CD8B1	H2-t23 - Cd8b1	MHC-I	Cell-cell contact	KEGG: mmu04514	WS
Mac	Kupffer	H2-T23	Cd8b1	0.00363155	0.01	H2-T23 - CD8B1	H2-t23 - Cd8b1	MHC-I	Cell-cell contact	KEGG: mmu04514	WS
pDC	Kupffer	H2-T23	Cd8b1	0.00445317	0	H2-T23 - CD8B1	H2-t23 - Cd8b1	MHC-I	Cell-cell contact	KEGG: mmu04514	WS
Plasma-B	Kupffer	H2-T23	Cd8b1	0.00398334	0.01	H2-T23 - CD8B1	H2-t23 - Cd8b1	MHC-I	Cell-cell contact	KEGG: mmu04514	WS
Mac	pDC	H2-T23	Cd8b1	0.00372703	0	H2-T23 - CD8B1	H2-t23 - Cd8b1	MHC-I	Cell-cell contact	KEGG: mmu04514	WS
pDC	pDC	H2-T23	Cd8b1	0.00457014	0	H2-T23 - CD8B1	H2-t23 - Cd8b1	MHC-I	Cell-cell contact	KEGG: mmu04514	WS
DC	pDC	H2-T23	Cd8b1	0.00386359	0.02	H2-T23 - CD8B1	H2-t23 - Cd8b1	MHC-I	Cell-cell contact	KEGG: mmu04514	WS
Plasma-B	pDC	H2-T23	Cd8b1	0.00408803	0	H2-T23 - CD8B1	H2-t23 - Cd8b1	MHC-I	Cell-cell contact	KEGG: mmu04514	WS
Mac	T	H2-T23	Cd8b1	0.0051669	0	H2-T23 - CD8B1	H2-t23 - Cd8b1	MHC-I	Cell-cell contact	KEGG: mmu04514	WS
Kupffer	T	H2-T23	Cd8b1	0.00497625	0	H2-T23 - CD8B1	H2-t23 - Cd8b1	MHC-I	Cell-cell contact	KEGG: mmu04514	WS
pDC	T	H2-T23	Cd8b1	0.00633367	0	H2-T23 - CD8B1	H2-t23 - Cd8b1	MHC-I	Cell-cell contact	KEGG: mmu04514	WS
Dividing	T	H2-T23	Cd8b1	0.00435593	0	H2-T23 - CD8B1	H2-t23 - Cd8b1	MHC-I	Cell-cell contact	KEGG: mmu04514	WS
DC	T	H2-T23	Cd8b1	0.00535593	0	H2-T23 - CD8B1	H2-t23 - Cd8b1	MHC-I	Cell-cell contact	KEGG: mmu04514	WS
Plasma-B	T	H2-T23	Cd8b1	0.00566657	0	H2-T23 - CD8B1	H2-t23 - Cd8b1	MHC-I	Cell-cell contact	KEGG: mmu04514	WS
Mac	NK	H2-T23	Cd8b1	0.00371893	0	H2-T23 - CD8B1	H2-t23 - Cd8b1	MHC-I	Cell-cell contact	KEGG: mmu04514	WS
pDC	NK	H2-T23	Cd8b1	0.00456022	0	H2-T23 - CD8B1	H2-t23 - Cd8b1	MHC-I	Cell-cell contact	KEGG: mmu04514	WS
DC	NK	H2-T23	Cd8b1	0.00385519	0.02	H2-T23 - CD8B1	H2-t23 - Cd8b1	MHC-I	Cell-cell contact	KEGG: mmu04514	WS
Plasma-B	NK	H2-T23	Cd8b1	0.00407914	0	H2-T23 - CD8B1	H2-t23 - Cd8b1	MHC-I	Cell-cell contact	KEGG: mmu04514	WS
Mac	Dividing	H2-T23	Cd8b1	0.00392135	0	H2-T23 - CD8B1	H2-t23 - Cd8b1	MHC-I	Cell-cell contact	KEGG: mmu04514	WS
pDC	Dividing	H2-T23	Cd8b1	0.00480822	0	H2-T23 - CD8B1	H2-t23 - Cd8b1	MHC-I	Cell-cell contact	KEGG: mmu04514	WS
DC	Dividing	H2-T23	Cd8b1	0.004065	0	H2-T23 - CD8B1	H2-t23 - Cd8b1	MHC-I	Cell-cell contact	KEGG: mmu04514	WS
Plasma-B	Dividing	H2-T23	Cd8b1	0.00430109	0	H2-T23 - CD8B1	H2-t23 - Cd8b1	MHC-I	Cell-cell contact	KEGG: mmu04514	WS
Mac	Granu	H2-T23	Cd8b1	0.00374673	0	H2-T23 - CD8B1	H2-t23 - Cd8b1	MHC-I	Cell-cell contact	KEGG: mmu04514	WS
pDC	Granu	H2-T23	Cd8b1	0.00459428	0	H2-T23 - CD8B1	H2-t23 - Cd8b1	MHC-I	Cell-cell contact	KEGG: mmu04514	WS
DC	Granu	H2-T23	Cd8b1	0.00388401	0.01	H2-T23 - CD8B1	H2-t23 - Cd8b1	MHC-I	Cell-cell contact	KEGG: mmu04514	WS
Plasma-B	Granu	H2-T23	Cd8b1	0.00410962	0	H2-T23 - CD8B1	H2-t23 - Cd8b1	MHC-I	Cell-cell contact	KEGG: mmu04514	WS
pDC	DC	H2-T23	Cd8b1	0.00418215	0	H2-T23 - CD8B1	H2-t23 - Cd8b1	MHC-I	Cell-cell contact	KEGG: mmu04514	WS
pDC	Plasma-B	H2-T23	Cd8b1	0.00432802	0	H2-T23 - CD8B1	H2-t23 - Cd8b1	MHC-I	Cell-cell contact	KEGG: mmu04514	WS
Plasma-B	Plasma-B	H2-T23	Cd8b1	0.00387135	0.04	H2-T23 - CD8B1	H2-t23 - Cd8b1	MHC-I	Cell-cell contact	KEGG: mmu04514	WS
pDC	Neut	H2-T23	Cd8b1	0.00412541	0	H2-T23 - CD8B1	H2-t23 - Cd8b1	MHC-I	Cell-cell contact	KEGG: mmu04514	WS
pDC	B	H2-T23	Cd8b1	0.00431947	0	H2-T23 - CD8B1	H2-t23 - Cd8b1	MHC-I	Cell-cell contact	KEGG: mmu04514	WS
Plasma-B	B	H2-T23	Cd8b1	0.0038637	0.03	H2-T23 - CD8B1	H2-t23 - Cd8b1	MHC-I	Cell-cell contact	KEGG: mmu04514	WS
pDC	Endo	H2-T23	Cd8b1	0.00411028	0	H2-T23 - CD8B1	H2-t23 - Cd8b1	MHC-I	Cell-cell contact	KEGG: mmu04514	WS
Mac	Hep	H2-T23	Cd8b1	0.0045614	0.03	H2-T23 - CD8B1	H2-t23 - Cd8b1	MHC-I	Cell-cell contact	KEGG: mmu04514	WS
pDC	Hep	H2-T23	Cd8b1	0.00559221	0	H2-T23 - CD8B1	H2-t23 - Cd8b1	MHC-I	Cell-cell contact	KEGG: mmu04514	WS
DC	Hep	H2-T23	Cd8b1	0.00472839	0.02	H2-T23 - CD8B1	H2-t23 - Cd8b1	MHC-I	Cell-cell contact	KEGG: mmu04514	WS
Plasma-B	Hep	H2-T23	Cd8b1	0.00500281	0.01	H2-T23 - CD8B1	H2-t23 - Cd8b1	MHC-I	Cell-cell contact	KEGG: mmu04514	WS
pDC	Mac	H2-T24	Cd8b1	0.00153338	0	H2-T24 - CD8B1	H2-t24 - Cd8b1	MHC-I	Cell-cell contact	KEGG: mmu04514	WS
pDC	Kupffer	H2-T24	Cd8b1	0.00156241	0	H2-T24 - CD8B1	H2-t24 - Cd8b1	MHC-I	Cell-cell contact	KEGG: mmu04514	WS
T	Kupffer	H2-T24	Cd8b1	0.00153763	0.03	H2-T24 - CD8B1	H2-t24 - Cd8b1	MHC-I	Cell-cell contact	KEGG: mmu04514	WS
Dividing	Kupffer	H2-T24	Cd8b1	0.00153053	0.02	H2-T24 - CD8B1	H2-t24 - Cd8b1	MHC-I	Cell-cell contact	KEGG: mmu04514	WS
Gran	Kupffer	H2-T24	Cd8b1	0.00153211	0.02	H2-T24 - CD8B1	H2-t24 - Cd8b1	MHC-I	Cell-cell contact	KEGG: mmu04514	WS
Mac	pDC	H2-T24	Cd8b1	0.00152205	0	H2-T24 - CD8B1	H2-t24 - Cd8b1	MHC-I	Cell-cell contact	KEGG: mmu04514	WS
Kupffer	pDC	H2-T24	Cd8b1	0.00156129	0	H2-T24 - CD8B1	H2-t24 - Cd8b1	MHC-I	Cell-cell contact	KEGG: mmu04514	WS
pDC	pDC	H2-T24	Cd8b1	0.00160358	0	H2-T24 - CD8B1	H2-t24 - Cd8b1	MHC-I	Cell-cell contact	KEGG: mmu04514	WS
T	pDC	H2-T24	Cd8b1	0.00157814	0	H2-T24 - CD8B1	H2-t24 - Cd8b1	MHC-I	Cell-cell contact	KEGG: mmu04514	WS
NK	pDC	H2-T24	Cd8b1	0.00154023	0	H2-T24 - CD8B1	H2-t24 - Cd8b1	MHC-I	Cell-cell contact	KEGG: mmu04514	WS
Dividing	pDC	H2-T24	Cd8b1	0.00157085	0	H2-T24 - CD8B1	H2-t24 - Cd8b1	MHC-I	Cell-cell contact	KEGG: mmu04514	WS
Gran	pDC	H2-T24	Cd8b1	0.00157248	0	H2-T24 - CD8B1	H2-t24 - Cd8b1	MHC-I	Cell-cell contact	KEGG: mmu04514	WS
Plasma-B	pDC	H2-T24	Cd8b1	0.00153661	0	H2-T24 - CD8B1	H2-t24 - Cd8b1	MHC-I	Cell-cell contact	KEGG: mmu04514	WS
Mac	T	H2-T24	Cd8b1	0.00211187	0	H2-T24 - CD8B1	H2-t24 - Cd8b1	MHC-I	Cell-cell contact	KEGG: mmu04514	WS
Kupffer	T	H2-T24	Cd8b1	0.00216629	0	H2-T24 - CD8B1	H2-t24 - Cd8b1	MHC-I	Cell-cell contact	KEGG: mmu04514	WS
pDC	T	H2-T24	Cd8b1	0.00222492	0	H2-T24 - CD8B1	H2-t24 - Cd8b1	MHC-I	Cell-cell contact	KEGG: mmu04514	WS
T	T	H2-T24	Cd8b1	0.00218965	0	H2-T24 - CD8B1	H2-t24 - Cd8b1	MHC-I	Cell-cell contact	KEGG: mmu04514	WS
NK	T	H2-T24	Cd8b1	0.00213708	0	H2-T24 - CD8B1	H2-t24 - Cd8b1	MHC-I	Cell-cell contact	KEGG: mmu04514	WS
Dividing	T	H2-T24	Cd8b1	0.00217955	0	H2-T24 - CD8B1	H2-t24 - Cd8b1	MHC-I	Cell-cell contact	KEGG: mmu04514	WS
Gran	T	H2-T24	Cd8b1	0.0021818	0	H2-T24 - CD8B1	H2-t24 - Cd8b1	MHC-I	Cell-cell contact	KEGG: mmu04514	WS
DC	T	H2-T24	Cd8b1	0.00201881	0	H2-T24 - CD8B1	H2-t24 - Cd8b1	MHC-I	Cell-cell contact	KEGG: mmu04514	WS
Plasma-B	T	H2-T24	Cd8b1	0.00213207	0	H2-T24 - CD8B1	H2-t24 - Cd8b1	MHC-I	Cell-cell contact	KEGG: mmu04514	WS
Neut	T	H2-T24	Cd8b1	0.00194126	0	H2-T24 - CD8B1	H2-t24 - Cd8b1	MHC-I	Cell-cell contact	KEGG: mmu04514	WS
B	T	H2-T24	Cd8b1	0.00202588	0	H2-T24 - CD8B1	H2-t24 - Cd8b1	MHC-I	Cell-cell contact	KEGG: mmu04514	WS
Endo	T	H2-T24	Cd8b1	0.00192135	0	H2-T24 - CD8B1	H2-t24 - Cd8b1	MHC-I	Cell-cell contact	KEGG: mmu04514	WS
Hep	T	H2-T24	Cd8b1	0.00211666	0	H2-T24 - CD8B1	H2-t24 - Cd8b1	MHC-I	Cell-cell contact	KEGG: mmu04514	WS
Mac	NK	H2-T24	Cd8b1	0.00151873	0	H2-T24 - CD8B1	H2-t24 - Cd8b1	MHC-I	Cell-cell contact	KEGG: mmu04514	WS
Kupffer	NK	H2-T24	Cd8b1	0.00155789	0	H2-T24 - CD8B1	H2-t24 - Cd8b1	MHC-I	Cell-cell contact	KEGG: mmu04514	WS
pDC	NK	H2-T24	Cd8b1	0.00160009	0	H2-T24 - CD8B1	H2-t24 - Cd8b1	MHC-I	Cell-cell contact	KEGG: mmu04514	WS
T	NK	H2-T24	Cd8b1	0.0015747	0	H2-T24 - CD8B1	H2-t24 - Cd8b1	MHC-I	Cell-cell contact	KEGG: mmu04514	WS
NK	NK	H2-T24	Cd8b1	0.00153687	0	H2-T24 - CD8B1	H2-t24 - Cd8b1	MHC-I	Cell-cell contact	KEGG: mmu04514	WS
Dividing	NK	H2-T24	Cd8b1	0.00156743	0	H2-T24 - CD8B1	H2-t24 - Cd8b1	MHC-I	Cell-cell contact	KEGG: mmu04514	WS
Gran	NK	H2-T24	Cd8b1	0.00156905	0	H2-T24 - CD8B1	H2-t24 - Cd8b1	MHC-I	Cell-cell contact	KEGG: mmu04514	WS
Plasma-B	NK	H2-T24	Cd8b1	0.00153326	0	H2-T24 - CD8B1	H2-t24 - Cd8b1	MHC-I	Cell-cell contact	KEGG: mmu04514	WS
Mac	Dividing	H2-T24	Cd8b1	0.00160159	0	H2-T24 - CD8B1	H2-t24 - Cd8b1	MHC-I	Cell-cell contact	KEGG: mmu04514	WS
Kupffer	Dividing	H2-T24	Cd8b1	0.00164288	0	H2-T24 - CD8B1	H2-t24 - Cd8b1	MHC-I	Cell-cell contact	KEGG: mmu04514	WS
pDC	Dividing	H2-T24	Cd8b1	0.00168738	0	H2-T24 - CD8B1	H2-t24 - Cd8b1	MHC-I	Cell-cell contact	KEGG: mmu04514	WS
T	Dividing	H2-T24	Cd8b1	0.00166061	0	H2-T24 - CD8B1	H2-t24 - Cd8b1	MHC-I	Cell-cell contact	KEGG: mmu04514	WS
NK	Dividing	H2-T24	Cd8b1	0.00162072	0	H2-T24 - CD8B1	H2-t24 - Cd8b1	MHC-I	Cell-cell contact	KEGG: mmu04514	WS
Dividing	Dividing	H2-T24	Cd8b1	0.00165294	0	H2-T24 - CD8B1	H2-t24 - Cd8b1	MHC-I	Cell-cell contact	KEGG: mmu04514	WS
Gran	Dividing	H2-T24	Cd8b1	0.00165465	0	H2-T24 - CD8B1	H2-t24 - Cd8b1	MHC-I	Cell-cell contact	KEGG: mmu04514	WS
DC	Dividing	H2-T24	Cd8b1	0.00153099	0	H2-T24 - CD8B1	H2-t24 - Cd8b1	MHC-I	Cell-cell contact	KEGG: mmu04514	WS
Plasma-B	Dividing	H2-T24	Cd8b1	0.00161692	0	H2-T24 - CD8B1	H2-t24 - Cd8b1	MHC-I	Cell-cell contact	KEGG: mmu04514	WS
B	Dividing	H2-T24	Cd8b1	0.00153634	0	H2-T24 - CD8B1	H2-t24 - Cd8b1	MHC-I	Cell-cell contact	KEGG: mmu04514	WS
Mac	Granu	H2-T24	Cd8b1	0.00153011	0	H2-T24 - CD8B1	H2-t24 - Cd8b1	MHC-I	Cell-cell contact	KEGG: mmu04514	WS
Kupffer	Granu	H2-T24	Cd8b1	0.00156956	0	H2-T24 - CD8B1	H2-t24 - Cd8b1	MHC-I	Cell-cell contact	KEGG: mmu04514	WS
pDC	Granu	H2-T24	Cd8b1	0.00161207	0	H2-T24 - CD8B1	H2-t24 - Cd8b1	MHC-I	Cell-cell contact	KEGG: mmu04514	WS
T	Granu	H2-T24	Cd8b1	0.0015865	0	H2-T24 - CD8B1	H2-t24 - Cd8b1	MHC-I	Cell-cell contact	KEGG: mmu04514	WS
NK	Granu	H2-T24	Cd8b1	0.00154839	0	H2-T24 - CD8B1	H2-t24 - Cd8b1	MHC-I	Cell-cell contact	KEGG: mmu04514	WS
Dividing	Granu	H2-T24	Cd8b1	0.00157917	0	H2-T24 - CD8B1	H2-t24 - Cd8b1	MHC-I	Cell-cell contact	KEGG: mmu04514	WS
Gran	Granu	H2-T24	Cd8b1	0.00158081	0	H2-T24 - CD8B1	H2-t24 - Cd8b1	MHC-I	Cell-cell contact	KEGG: mmu04514	WS
Plasma-B	Granu	H2-T24	Cd8b1	0.00154475	0.01	H2-T24 - CD8B1	H2-t24 - Cd8b1	MHC-I	Cell-cell contact	KEGG: mmu04514	WS
pDC	Hep	H2-T24	Cd8b1	0.00196351	0.04	H2-T24 - CD8B1	H2-t24 - Cd8b1	MHC-I	Cell-cell contact	KEGG: mmu04514	WS
Hep	T	H2-T10	Cd8b1	0.00166793	0.04	H2-T10 - CD8B1	H2-t10 - Cd8b1	MHC-I	Cell-cell contact	KEGG: mmu04514	WS
Mac	Mac	H2-D1	Cd8b1	0.0161789	0	H2-D1 - CD8B1	H2-d1 - Cd8b1	MHC-I	Cell-cell contact	KEGG: mmu04514	WS
Kupffer	Mac	H2-D1	Cd8b1	0.0163426	0.02	H2-D1 - CD8B1	H2-d1 - Cd8b1	MHC-I	Cell-cell contact	KEGG: mmu04514	WS
Gran	Mac	H2-D1	Cd8b1	0.0164046	0	H2-D1 - CD8B1	H2-d1 - Cd8b1	MHC-I	Cell-cell contact	KEGG: mmu04514	WS
Mac	Kupffer	H2-D1	Cd8b1	0.0164807	0	H2-D1 - CD8B1	H2-d1 - Cd8b1	MHC-I	Cell-cell contact	KEGG: mmu04514	WS
Kupffer	Kupffer	H2-D1	Cd8b1	0.0166474	0.01	H2-D1 - CD8B1	H2-d1 - Cd8b1	MHC-I	Cell-cell contact	KEGG: mmu04514	WS
Gran	Kupffer	H2-D1	Cd8b1	0.0167106	0	H2-D1 - CD8B1	H2-d1 - Cd8b1	MHC-I	Cell-cell contact	KEGG: mmu04514	WS
Mac	pDC	H2-D1	Cd8b1	0.0169082	0	H2-D1 - CD8B1	H2-d1 - Cd8b1	MHC-I	Cell-cell contact	KEGG: mmu04514	WS
Kupffer	pDC	H2-D1	Cd8b1	0.0170792	0	H2-D1 - CD8B1	H2-d1 - Cd8b1	MHC-I	Cell-cell contact	KEGG: mmu04514	WS
pDC	pDC	H2-D1	Cd8b1	0.0165263	0	H2-D1 - CD8B1	H2-d1 - Cd8b1	MHC-I	Cell-cell contact	KEGG: mmu04514	WS
NK	pDC	H2-D1	Cd8b1	0.0162205	0	H2-D1 - CD8B1	H2-d1 - Cd8b1	MHC-I	Cell-cell contact	KEGG: mmu04514	WS
Gran	pDC	H2-D1	Cd8b1	0.017144	0	H2-D1 - CD8B1	H2-d1 - Cd8b1	MHC-I	Cell-cell contact	KEGG: mmu04514	WS
Mac	T	H2-D1	Cd8b1	0.0233212	0	H2-D1 - CD8B1	H2-d1 - Cd8b1	MHC-I	Cell-cell contact	KEGG: mmu04514	WS
Kupffer	T	H2-D1	Cd8b1	0.0235555	0	H2-D1 - CD8B1	H2-d1 - Cd8b1	MHC-I	Cell-cell contact	KEGG: mmu04514	WS
pDC	T	H2-D1	Cd8b1	0.0227977	0	H2-D1 - CD8B1	H2-d1 - Cd8b1	MHC-I	Cell-cell contact	KEGG: mmu04514	WS
T	T	H2-D1	Cd8b1	0.021394	0	H2-D1 - CD8B1	H2-d1 - Cd8b1	MHC-I	Cell-cell contact	KEGG: mmu04514	WS
NK	T	H2-D1	Cd8b1	0.0223785	0	H2-D1 - CD8B1	H2-d1 - Cd8b1	MHC-I	Cell-cell contact	KEGG: mmu04514	WS
Dividing	T	H2-D1	Cd8b1	0.021303	0	H2-D1 - CD8B1	H2-d1 - Cd8b1	MHC-I	Cell-cell contact	KEGG: mmu04514	WS
Gran	T	H2-D1	Cd8b1	0.0236443	0	H2-D1 - CD8B1	H2-d1 - Cd8b1	MHC-I	Cell-cell contact	KEGG: mmu04514	WS
DC	T	H2-D1	Cd8b1	0.0219309	0	H2-D1 - CD8B1	H2-d1 - Cd8b1	MHC-I	Cell-cell contact	KEGG: mmu04514	WS
Plasma-B	T	H2-D1	Cd8b1	0.0210749	0	H2-D1 - CD8B1	H2-d1 - Cd8b1	MHC-I	Cell-cell contact	KEGG: mmu04514	WS
Neut	T	H2-D1	Cd8b1	0.0219312	0	H2-D1 - CD8B1	H2-d1 - Cd8b1	MHC-I	Cell-cell contact	KEGG: mmu04514	WS
B	T	H2-D1	Cd8b1	0.0175246	0	H2-D1 - CD8B1	H2-d1 - Cd8b1	MHC-I	Cell-cell contact	KEGG: mmu04514	WS
Endo	T	H2-D1	Cd8b1	0.0202474	0	H2-D1 - CD8B1	H2-d1 - Cd8b1	MHC-I	Cell-cell contact	KEGG: mmu04514	WS
Hep	T	H2-D1	Cd8b1	0.0200895	0	H2-D1 - CD8B1	H2-d1 - Cd8b1	MHC-I	Cell-cell contact	KEGG: mmu04514	WS
Mac	NK	H2-D1	Cd8b1	0.016872	0	H2-D1 - CD8B1	H2-d1 - Cd8b1	MHC-I	Cell-cell contact	KEGG: mmu04514	WS
Kupffer	NK	H2-D1	Cd8b1	0.0170426	0	H2-D1 - CD8B1	H2-d1 - Cd8b1	MHC-I	Cell-cell contact	KEGG: mmu04514	WS
pDC	NK	H2-D1	Cd8b1	0.0164908	0	H2-D1 - CD8B1	H2-d1 - Cd8b1	MHC-I	Cell-cell contact	KEGG: mmu04514	WS
NK	NK	H2-D1	Cd8b1	0.0161857	0	H2-D1 - CD8B1	H2-d1 - Cd8b1	MHC-I	Cell-cell contact	KEGG: mmu04514	WS
Gran	NK	H2-D1	Cd8b1	0.0171072	0	H2-D1 - CD8B1	H2-d1 - Cd8b1	MHC-I	Cell-cell contact	KEGG: mmu04514	WS
Mac	Dividing	H2-D1	Cd8b1	0.0177775	0	H2-D1 - CD8B1	H2-d1 - Cd8b1	MHC-I	Cell-cell contact	KEGG: mmu04514	WS
Kupffer	Dividing	H2-D1	Cd8b1	0.0179572	0	H2-D1 - CD8B1	H2-d1 - Cd8b1	MHC-I	Cell-cell contact	KEGG: mmu04514	WS
pDC	Dividing	H2-D1	Cd8b1	0.0173763	0	H2-D1 - CD8B1	H2-d1 - Cd8b1	MHC-I	Cell-cell contact	KEGG: mmu04514	WS
T	Dividing	H2-D1	Cd8b1	0.0163008	0.01	H2-D1 - CD8B1	H2-d1 - Cd8b1	MHC-I	Cell-cell contact	KEGG: mmu04514	WS
NK	Dividing	H2-D1	Cd8b1	0.017055	0	H2-D1 - CD8B1	H2-d1 - Cd8b1	MHC-I	Cell-cell contact	KEGG: mmu04514	WS
Dividing	Dividing	H2-D1	Cd8b1	0.0162311	0.01	H2-D1 - CD8B1	H2-d1 - Cd8b1	MHC-I	Cell-cell contact	KEGG: mmu04514	WS
Gran	Dividing	H2-D1	Cd8b1	0.0180252	0	H2-D1 - CD8B1	H2-d1 - Cd8b1	MHC-I	Cell-cell contact	KEGG: mmu04514	WS
DC	Dividing	H2-D1	Cd8b1	0.0167121	0	H2-D1 - CD8B1	H2-d1 - Cd8b1	MHC-I	Cell-cell contact	KEGG: mmu04514	WS
Neut	Dividing	H2-D1	Cd8b1	0.0167123	0	H2-D1 - CD8B1	H2-d1 - Cd8b1	MHC-I	Cell-cell contact	KEGG: mmu04514	WS
Mac	Granu	H2-D1	Cd8b1	0.0169964	0	H2-D1 - CD8B1	H2-d1 - Cd8b1	MHC-I	Cell-cell contact	KEGG: mmu04514	WS
Kupffer	Granu	H2-D1	Cd8b1	0.0171683	0	H2-D1 - CD8B1	H2-d1 - Cd8b1	MHC-I	Cell-cell contact	KEGG: mmu04514	WS
pDC	Granu	H2-D1	Cd8b1	0.0166125	0	H2-D1 - CD8B1	H2-d1 - Cd8b1	MHC-I	Cell-cell contact	KEGG: mmu04514	WS
NK	Granu	H2-D1	Cd8b1	0.0163051	0	H2-D1 - CD8B1	H2-d1 - Cd8b1	MHC-I	Cell-cell contact	KEGG: mmu04514	WS
Gran	Granu	H2-D1	Cd8b1	0.0172334	0	H2-D1 - CD8B1	H2-d1 - Cd8b1	MHC-I	Cell-cell contact	KEGG: mmu04514	WS
Gran	Plasma-B	H2-D1	Cd8b1	0.0162466	0.01	H2-D1 - CD8B1	H2-d1 - Cd8b1	MHC-I	Cell-cell contact	KEGG: mmu04514	WS
Gran	B	H2-D1	Cd8b1	0.0162149	0	H2-D1 - CD8B1	H2-d1 - Cd8b1	MHC-I	Cell-cell contact	KEGG: mmu04514	WS
Kupffer	Hep	H2-D1	Cd8b1	0.0208403	0.04	H2-D1 - CD8B1	H2-d1 - Cd8b1	MHC-I	Cell-cell contact	KEGG: mmu04514	WS
Gran	Hep	H2-D1	Cd8b1	0.020919	0.04	H2-D1 - CD8B1	H2-d1 - Cd8b1	MHC-I	Cell-cell contact	KEGG: mmu04514	WS
T	Mac	H2-K1	Cd8b1	0.0215091	0	H2-K1 - CD8B1	H2-k1 - Cd8b1	MHC-I	Cell-cell contact	KEGG: mmu04514	WS
NK	Mac	H2-K1	Cd8b1	0.0217848	0	H2-K1 - CD8B1	H2-k1 - Cd8b1	MHC-I	Cell-cell contact	KEGG: mmu04514	WS
Gran	Mac	H2-K1	Cd8b1	0.0216158	0	H2-K1 - CD8B1	H2-k1 - Cd8b1	MHC-I	Cell-cell contact	KEGG: mmu04514	WS
pDC	Kupffer	H2-K1	Cd8b1	0.0214653	0.03	H2-K1 - CD8B1	H2-k1 - Cd8b1	MHC-I	Cell-cell contact	KEGG: mmu04514	WS
T	Kupffer	H2-K1	Cd8b1	0.0219081	0	H2-K1 - CD8B1	H2-k1 - Cd8b1	MHC-I	Cell-cell contact	KEGG: mmu04514	WS
NK	Kupffer	H2-K1	Cd8b1	0.0221888	0	H2-K1 - CD8B1	H2-k1 - Cd8b1	MHC-I	Cell-cell contact	KEGG: mmu04514	WS
Gran	Kupffer	H2-K1	Cd8b1	0.0220168	0	H2-K1 - CD8B1	H2-k1 - Cd8b1	MHC-I	Cell-cell contact	KEGG: mmu04514	WS
Kupffer	pDC	H2-K1	Cd8b1	0.0215114	0	H2-K1 - CD8B1	H2-k1 - Cd8b1	MHC-I	Cell-cell contact	KEGG: mmu04514	WS
pDC	pDC	H2-K1	Cd8b1	0.0220193	0	H2-K1 - CD8B1	H2-k1 - Cd8b1	MHC-I	Cell-cell contact	KEGG: mmu04514	WS
T	pDC	H2-K1	Cd8b1	0.0224733	0	H2-K1 - CD8B1	H2-k1 - Cd8b1	MHC-I	Cell-cell contact	KEGG: mmu04514	WS
NK	pDC	H2-K1	Cd8b1	0.022761	0	H2-K1 - CD8B1	H2-k1 - Cd8b1	MHC-I	Cell-cell contact	KEGG: mmu04514	WS
Dividing	pDC	H2-K1	Cd8b1	0.021515	0	H2-K1 - CD8B1	H2-k1 - Cd8b1	MHC-I	Cell-cell contact	KEGG: mmu04514	WS
Gran	pDC	H2-K1	Cd8b1	0.0225846	0	H2-K1 - CD8B1	H2-k1 - Cd8b1	MHC-I	Cell-cell contact	KEGG: mmu04514	WS
B	pDC	H2-K1	Cd8b1	0.0215702	0	H2-K1 - CD8B1	H2-k1 - Cd8b1	MHC-I	Cell-cell contact	KEGG: mmu04514	WS
Mac	T	H2-K1	Cd8b1	0.0291185	0	H2-K1 - CD8B1	H2-k1 - Cd8b1	MHC-I	Cell-cell contact	KEGG: mmu04514	WS
Kupffer	T	H2-K1	Cd8b1	0.0296177	0	H2-K1 - CD8B1	H2-k1 - Cd8b1	MHC-I	Cell-cell contact	KEGG: mmu04514	WS
pDC	T	H2-K1	Cd8b1	0.030311	0	H2-K1 - CD8B1	H2-k1 - Cd8b1	MHC-I	Cell-cell contact	KEGG: mmu04514	WS
T	T	H2-K1	Cd8b1	0.0309306	0	H2-K1 - CD8B1	H2-k1 - Cd8b1	MHC-I	Cell-cell contact	KEGG: mmu04514	WS
NK	T	H2-K1	Cd8b1	0.0313231	0	H2-K1 - CD8B1	H2-k1 - Cd8b1	MHC-I	Cell-cell contact	KEGG: mmu04514	WS
Dividing	T	H2-K1	Cd8b1	0.0296226	0	H2-K1 - CD8B1	H2-k1 - Cd8b1	MHC-I	Cell-cell contact	KEGG: mmu04514	WS
Gran	T	H2-K1	Cd8b1	0.0310825	0	H2-K1 - CD8B1	H2-k1 - Cd8b1	MHC-I	Cell-cell contact	KEGG: mmu04514	WS
DC	T	H2-K1	Cd8b1	0.027995	0	H2-K1 - CD8B1	H2-k1 - Cd8b1	MHC-I	Cell-cell contact	KEGG: mmu04514	WS
Plasma-B	T	H2-K1	Cd8b1	0.0284647	0	H2-K1 - CD8B1	H2-k1 - Cd8b1	MHC-I	Cell-cell contact	KEGG: mmu04514	WS
Neut	T	H2-K1	Cd8b1	0.0283131	0	H2-K1 - CD8B1	H2-k1 - Cd8b1	MHC-I	Cell-cell contact	KEGG: mmu04514	WS
B	T	H2-K1	Cd8b1	0.0296979	0	H2-K1 - CD8B1	H2-k1 - Cd8b1	MHC-I	Cell-cell contact	KEGG: mmu04514	WS
Endo	T	H2-K1	Cd8b1	0.0287955	0	H2-K1 - CD8B1	H2-k1 - Cd8b1	MHC-I	Cell-cell contact	KEGG: mmu04514	WS
Hep	T	H2-K1	Cd8b1	0.0285931	0	H2-K1 - CD8B1	H2-k1 - Cd8b1	MHC-I	Cell-cell contact	KEGG: mmu04514	WS
Kupffer	NK	H2-K1	Cd8b1	0.0214655	0.01	H2-K1 - CD8B1	H2-k1 - Cd8b1	MHC-I	Cell-cell contact	KEGG: mmu04514	WS
pDC	NK	H2-K1	Cd8b1	0.0219723	0	H2-K1 - CD8B1	H2-k1 - Cd8b1	MHC-I	Cell-cell contact	KEGG: mmu04514	WS
T	NK	H2-K1	Cd8b1	0.0224253	0	H2-K1 - CD8B1	H2-k1 - Cd8b1	MHC-I	Cell-cell contact	KEGG: mmu04514	WS
NK	NK	H2-K1	Cd8b1	0.0227125	0	H2-K1 - CD8B1	H2-k1 - Cd8b1	MHC-I	Cell-cell contact	KEGG: mmu04514	WS
Dividing	NK	H2-K1	Cd8b1	0.0214691	0	H2-K1 - CD8B1	H2-k1 - Cd8b1	MHC-I	Cell-cell contact	KEGG: mmu04514	WS
Gran	NK	H2-K1	Cd8b1	0.0225365	0	H2-K1 - CD8B1	H2-k1 - Cd8b1	MHC-I	Cell-cell contact	KEGG: mmu04514	WS
B	NK	H2-K1	Cd8b1	0.0215241	0	H2-K1 - CD8B1	H2-k1 - Cd8b1	MHC-I	Cell-cell contact	KEGG: mmu04514	WS
Mac	Dividing	H2-K1	Cd8b1	0.0222281	0	H2-K1 - CD8B1	H2-k1 - Cd8b1	MHC-I	Cell-cell contact	KEGG: mmu04514	WS
Kupffer	Dividing	H2-K1	Cd8b1	0.0226119	0	H2-K1 - CD8B1	H2-k1 - Cd8b1	MHC-I	Cell-cell contact	KEGG: mmu04514	WS
pDC	Dividing	H2-K1	Cd8b1	0.0231452	0	H2-K1 - CD8B1	H2-k1 - Cd8b1	MHC-I	Cell-cell contact	KEGG: mmu04514	WS
T	Dividing	H2-K1	Cd8b1	0.0236218	0	H2-K1 - CD8B1	H2-k1 - Cd8b1	MHC-I	Cell-cell contact	KEGG: mmu04514	WS
NK	Dividing	H2-K1	Cd8b1	0.0239239	0	H2-K1 - CD8B1	H2-k1 - Cd8b1	MHC-I	Cell-cell contact	KEGG: mmu04514	WS
Dividing	Dividing	H2-K1	Cd8b1	0.0226157	0	H2-K1 - CD8B1	H2-k1 - Cd8b1	MHC-I	Cell-cell contact	KEGG: mmu04514	WS
Gran	Dividing	H2-K1	Cd8b1	0.0237388	0	H2-K1 - CD8B1	H2-k1 - Cd8b1	MHC-I	Cell-cell contact	KEGG: mmu04514	WS
DC	Dividing	H2-K1	Cd8b1	0.0213646	0.03	H2-K1 - CD8B1	H2-k1 - Cd8b1	MHC-I	Cell-cell contact	KEGG: mmu04514	WS
Plasma-B	Dividing	H2-K1	Cd8b1	0.0217256	0	H2-K1 - CD8B1	H2-k1 - Cd8b1	MHC-I	Cell-cell contact	KEGG: mmu04514	WS
Neut	Dividing	H2-K1	Cd8b1	0.0216091	0.03	H2-K1 - CD8B1	H2-k1 - Cd8b1	MHC-I	Cell-cell contact	KEGG: mmu04514	WS
B	Dividing	H2-K1	Cd8b1	0.0226736	0	H2-K1 - CD8B1	H2-k1 - Cd8b1	MHC-I	Cell-cell contact	KEGG: mmu04514	WS
Endo	Dividing	H2-K1	Cd8b1	0.0219799	0	H2-K1 - CD8B1	H2-k1 - Cd8b1	MHC-I	Cell-cell contact	KEGG: mmu04514	WS
Mac	Granu	H2-K1	Cd8b1	0.0212557	0.03	H2-K1 - CD8B1	H2-k1 - Cd8b1	MHC-I	Cell-cell contact	KEGG: mmu04514	WS
Kupffer	Granu	H2-K1	Cd8b1	0.021623	0	H2-K1 - CD8B1	H2-k1 - Cd8b1	MHC-I	Cell-cell contact	KEGG: mmu04514	WS
pDC	Granu	H2-K1	Cd8b1	0.0221335	0	H2-K1 - CD8B1	H2-k1 - Cd8b1	MHC-I	Cell-cell contact	KEGG: mmu04514	WS
T	Granu	H2-K1	Cd8b1	0.0225898	0	H2-K1 - CD8B1	H2-k1 - Cd8b1	MHC-I	Cell-cell contact	KEGG: mmu04514	WS
NK	Granu	H2-K1	Cd8b1	0.022879	0	H2-K1 - CD8B1	H2-k1 - Cd8b1	MHC-I	Cell-cell contact	KEGG: mmu04514	WS
Dividing	Granu	H2-K1	Cd8b1	0.0216267	0	H2-K1 - CD8B1	H2-k1 - Cd8b1	MHC-I	Cell-cell contact	KEGG: mmu04514	WS
Gran	Granu	H2-K1	Cd8b1	0.0227017	0	H2-K1 - CD8B1	H2-k1 - Cd8b1	MHC-I	Cell-cell contact	KEGG: mmu04514	WS
B	Granu	H2-K1	Cd8b1	0.0216821	0	H2-K1 - CD8B1	H2-k1 - Cd8b1	MHC-I	Cell-cell contact	KEGG: mmu04514	WS
NK	Plasma-B	H2-K1	Cd8b1	0.0215761	0	H2-K1 - CD8B1	H2-k1 - Cd8b1	MHC-I	Cell-cell contact	KEGG: mmu04514	WS
Gran	Plasma-B	H2-K1	Cd8b1	0.0214086	0.01	H2-K1 - CD8B1	H2-k1 - Cd8b1	MHC-I	Cell-cell contact	KEGG: mmu04514	WS
NK	B	H2-K1	Cd8b1	0.0215342	0	H2-K1 - CD8B1	H2-k1 - Cd8b1	MHC-I	Cell-cell contact	KEGG: mmu04514	WS
Gran	B	H2-K1	Cd8b1	0.0213671	0.02	H2-K1 - CD8B1	H2-k1 - Cd8b1	MHC-I	Cell-cell contact	KEGG: mmu04514	WS
NK	Hep	H2-K1	Cd8b1	0.0277379	0.04	H2-K1 - CD8B1	H2-k1 - Cd8b1	MHC-I	Cell-cell contact	KEGG: mmu04514	WS
NK	Mac	H2-Q4	Cd8b1	0.00447128	0	H2-Q4 - CD8B1	H2-q4 - Cd8b1	MHC-I	Cell-cell contact	KEGG: mmu04514	WS
Dividing	Mac	H2-Q4	Cd8b1	0.00385175	0	H2-Q4 - CD8B1	H2-q4 - Cd8b1	MHC-I	Cell-cell contact	KEGG: mmu04514	WS
Plasma-B	Mac	H2-Q4	Cd8b1	0.00336759	0.04	H2-Q4 - CD8B1	H2-q4 - Cd8b1	MHC-I	Cell-cell contact	KEGG: mmu04514	WS
NK	Kupffer	H2-Q4	Cd8b1	0.0045557	0	H2-Q4 - CD8B1	H2-q4 - Cd8b1	MHC-I	Cell-cell contact	KEGG: mmu04514	WS
Dividing	Kupffer	H2-Q4	Cd8b1	0.00392452	0	H2-Q4 - CD8B1	H2-q4 - Cd8b1	MHC-I	Cell-cell contact	KEGG: mmu04514	WS
Plasma-B	Kupffer	H2-Q4	Cd8b1	0.00343124	0.04	H2-Q4 - CD8B1	H2-q4 - Cd8b1	MHC-I	Cell-cell contact	KEGG: mmu04514	WS
NK	pDC	H2-Q4	Cd8b1	0.00467536	0	H2-Q4 - CD8B1	H2-q4 - Cd8b1	MHC-I	Cell-cell contact	KEGG: mmu04514	WS
Dividing	pDC	H2-Q4	Cd8b1	0.00402767	0	H2-Q4 - CD8B1	H2-q4 - Cd8b1	MHC-I	Cell-cell contact	KEGG: mmu04514	WS
Plasma-B	pDC	H2-Q4	Cd8b1	0.00352147	0.04	H2-Q4 - CD8B1	H2-q4 - Cd8b1	MHC-I	Cell-cell contact	KEGG: mmu04514	WS
NK	T	H2-Q4	Cd8b1	0.00647922	0	H2-Q4 - CD8B1	H2-q4 - Cd8b1	MHC-I	Cell-cell contact	KEGG: mmu04514	WS
Dividing	T	H2-Q4	Cd8b1	0.00558303	0	H2-Q4 - CD8B1	H2-q4 - Cd8b1	MHC-I	Cell-cell contact	KEGG: mmu04514	WS
Plasma-B	T	H2-Q4	Cd8b1	0.00488232	0	H2-Q4 - CD8B1	H2-q4 - Cd8b1	MHC-I	Cell-cell contact	KEGG: mmu04514	WS
NK	NK	H2-Q4	Cd8b1	0.0046652	0	H2-Q4 - CD8B1	H2-q4 - Cd8b1	MHC-I	Cell-cell contact	KEGG: mmu04514	WS
Dividing	NK	H2-Q4	Cd8b1	0.00401892	0	H2-Q4 - CD8B1	H2-q4 - Cd8b1	MHC-I	Cell-cell contact	KEGG: mmu04514	WS
Plasma-B	NK	H2-Q4	Cd8b1	0.00351381	0.04	H2-Q4 - CD8B1	H2-q4 - Cd8b1	MHC-I	Cell-cell contact	KEGG: mmu04514	WS
NK	Dividing	H2-Q4	Cd8b1	0.00491888	0	H2-Q4 - CD8B1	H2-q4 - Cd8b1	MHC-I	Cell-cell contact	KEGG: mmu04514	WS
Dividing	Dividing	H2-Q4	Cd8b1	0.0042376	0	H2-Q4 - CD8B1	H2-q4 - Cd8b1	MHC-I	Cell-cell contact	KEGG: mmu04514	WS
Plasma-B	Dividing	H2-Q4	Cd8b1	0.00370512	0.03	H2-Q4 - CD8B1	H2-q4 - Cd8b1	MHC-I	Cell-cell contact	KEGG: mmu04514	WS
NK	Granu	H2-Q4	Cd8b1	0.00470004	0	H2-Q4 - CD8B1	H2-q4 - Cd8b1	MHC-I	Cell-cell contact	KEGG: mmu04514	WS
Dividing	Granu	H2-Q4	Cd8b1	0.00404895	0	H2-Q4 - CD8B1	H2-q4 - Cd8b1	MHC-I	Cell-cell contact	KEGG: mmu04514	WS
Plasma-B	Granu	H2-Q4	Cd8b1	0.00354008	0.04	H2-Q4 - CD8B1	H2-q4 - Cd8b1	MHC-I	Cell-cell contact	KEGG: mmu04514	WS
NK	DC	H2-Q4	Cd8b1	0.00427847	0	H2-Q4 - CD8B1	H2-q4 - Cd8b1	MHC-I	Cell-cell contact	KEGG: mmu04514	WS
Dividing	DC	H2-Q4	Cd8b1	0.00368556	0	H2-Q4 - CD8B1	H2-q4 - Cd8b1	MHC-I	Cell-cell contact	KEGG: mmu04514	WS
NK	Plasma-B	H2-Q4	Cd8b1	0.00442768	0	H2-Q4 - CD8B1	H2-q4 - Cd8b1	MHC-I	Cell-cell contact	KEGG: mmu04514	WS
Dividing	Plasma-B	H2-Q4	Cd8b1	0.00381417	0	H2-Q4 - CD8B1	H2-q4 - Cd8b1	MHC-I	Cell-cell contact	KEGG: mmu04514	WS
NK	Neut	H2-Q4	Cd8b1	0.00422043	0	H2-Q4 - CD8B1	H2-q4 - Cd8b1	MHC-I	Cell-cell contact	KEGG: mmu04514	WS
Dividing	Neut	H2-Q4	Cd8b1	0.00363553	0.01	H2-Q4 - CD8B1	H2-q4 - Cd8b1	MHC-I	Cell-cell contact	KEGG: mmu04514	WS
NK	B	H2-Q4	Cd8b1	0.00441894	0	H2-Q4 - CD8B1	H2-q4 - Cd8b1	MHC-I	Cell-cell contact	KEGG: mmu04514	WS
Dividing	B	H2-Q4	Cd8b1	0.00380664	0	H2-Q4 - CD8B1	H2-q4 - Cd8b1	MHC-I	Cell-cell contact	KEGG: mmu04514	WS
Plasma-B	B	H2-Q4	Cd8b1	0.00332812	0.04	H2-Q4 - CD8B1	H2-q4 - Cd8b1	MHC-I	Cell-cell contact	KEGG: mmu04514	WS
NK	Endo	H2-Q4	Cd8b1	0.00420495	0	H2-Q4 - CD8B1	H2-q4 - Cd8b1	MHC-I	Cell-cell contact	KEGG: mmu04514	WS
Dividing	Endo	H2-Q4	Cd8b1	0.00362219	0.01	H2-Q4 - CD8B1	H2-q4 - Cd8b1	MHC-I	Cell-cell contact	KEGG: mmu04514	WS
NK	Hep	H2-Q4	Cd8b1	0.00572082	0	H2-Q4 - CD8B1	H2-q4 - Cd8b1	MHC-I	Cell-cell contact	KEGG: mmu04514	WS
Dividing	Hep	H2-Q4	Cd8b1	0.00492901	0.01	H2-Q4 - CD8B1	H2-q4 - Cd8b1	MHC-I	Cell-cell contact	KEGG: mmu04514	WS
Plasma-B	Hep	H2-Q4	Cd8b1	0.00431003	0.01	H2-Q4 - CD8B1	H2-q4 - Cd8b1	MHC-I	Cell-cell contact	KEGG: mmu04514	WS
Mac	Dividing	H2-Aa	Cd4	0.00701747	0	H2-AA - CD4	H2-aa - Cd4	MHC-II	Cell-cell contact	KEGG: mmu04514	WS
Kupffer	Dividing	H2-Aa	Cd4	0.0152082	0	H2-AA - CD4	H2-aa - Cd4	MHC-II	Cell-cell contact	KEGG: mmu04514	WS
pDC	Dividing	H2-Aa	Cd4	0.0149946	0	H2-AA - CD4	H2-aa - Cd4	MHC-II	Cell-cell contact	KEGG: mmu04514	WS
T	Dividing	H2-Aa	Cd4	0.00755925	0	H2-AA - CD4	H2-aa - Cd4	MHC-II	Cell-cell contact	KEGG: mmu04514	WS
NK	Dividing	H2-Aa	Cd4	0.0082451	0	H2-AA - CD4	H2-aa - Cd4	MHC-II	Cell-cell contact	KEGG: mmu04514	WS
Dividing	Dividing	H2-Aa	Cd4	0.00729186	0	H2-AA - CD4	H2-aa - Cd4	MHC-II	Cell-cell contact	KEGG: mmu04514	WS
Gran	Dividing	H2-Aa	Cd4	0.0090223	0	H2-AA - CD4	H2-aa - Cd4	MHC-II	Cell-cell contact	KEGG: mmu04514	WS
DC	Dividing	H2-Aa	Cd4	0.0235309	0	H2-AA - CD4	H2-aa - Cd4	MHC-II	Cell-cell contact	KEGG: mmu04514	WS
Plasma-B	Dividing	H2-Aa	Cd4	0.0109549	0	H2-AA - CD4	H2-aa - Cd4	MHC-II	Cell-cell contact	KEGG: mmu04514	WS
Neut	Dividing	H2-Aa	Cd4	0.00736315	0	H2-AA - CD4	H2-aa - Cd4	MHC-II	Cell-cell contact	KEGG: mmu04514	WS
B	Dividing	H2-Aa	Cd4	0.0229514	0	H2-AA - CD4	H2-aa - Cd4	MHC-II	Cell-cell contact	KEGG: mmu04514	WS
Endo	Dividing	H2-Aa	Cd4	0.00707545	0	H2-AA - CD4	H2-aa - Cd4	MHC-II	Cell-cell contact	KEGG: mmu04514	WS
Hep	Dividing	H2-Aa	Cd4	0.0103556	0	H2-AA - CD4	H2-aa - Cd4	MHC-II	Cell-cell contact	KEGG: mmu04514	WS
Mac	Dividing	H2-Ab1	Cd4	0.00748705	0	H2-AB1 - CD4	H2-ab1 - Cd4	MHC-II	Cell-cell contact	KEGG: mmu04514	WS
Kupffer	Dividing	H2-Ab1	Cd4	0.0153209	0	H2-AB1 - CD4	H2-ab1 - Cd4	MHC-II	Cell-cell contact	KEGG: mmu04514	WS
pDC	Dividing	H2-Ab1	Cd4	0.0151476	0	H2-AB1 - CD4	H2-ab1 - Cd4	MHC-II	Cell-cell contact	KEGG: mmu04514	WS
T	Dividing	H2-Ab1	Cd4	0.00773886	0	H2-AB1 - CD4	H2-ab1 - Cd4	MHC-II	Cell-cell contact	KEGG: mmu04514	WS
NK	Dividing	H2-Ab1	Cd4	0.00856539	0	H2-AB1 - CD4	H2-ab1 - Cd4	MHC-II	Cell-cell contact	KEGG: mmu04514	WS
Dividing	Dividing	H2-Ab1	Cd4	0.00836951	0	H2-AB1 - CD4	H2-ab1 - Cd4	MHC-II	Cell-cell contact	KEGG: mmu04514	WS
Gran	Dividing	H2-Ab1	Cd4	0.00976731	0	H2-AB1 - CD4	H2-ab1 - Cd4	MHC-II	Cell-cell contact	KEGG: mmu04514	WS
DC	Dividing	H2-Ab1	Cd4	0.0248149	0	H2-AB1 - CD4	H2-ab1 - Cd4	MHC-II	Cell-cell contact	KEGG: mmu04514	WS
Plasma-B	Dividing	H2-Ab1	Cd4	0.0140321	0	H2-AB1 - CD4	H2-ab1 - Cd4	MHC-II	Cell-cell contact	KEGG: mmu04514	WS
Neut	Dividing	H2-Ab1	Cd4	0.0076931	0	H2-AB1 - CD4	H2-ab1 - Cd4	MHC-II	Cell-cell contact	KEGG: mmu04514	WS
B	Dividing	H2-Ab1	Cd4	0.0223716	0	H2-AB1 - CD4	H2-ab1 - Cd4	MHC-II	Cell-cell contact	KEGG: mmu04514	WS
Endo	Dividing	H2-Ab1	Cd4	0.00940136	0	H2-AB1 - CD4	H2-ab1 - Cd4	MHC-II	Cell-cell contact	KEGG: mmu04514	WS
Hep	Dividing	H2-Ab1	Cd4	0.0113436	0	H2-AB1 - CD4	H2-ab1 - Cd4	MHC-II	Cell-cell contact	KEGG: mmu04514	WS
Mac	Dividing	H2-Eb1	Cd4	0.00391729	0	H2-EB1 - CD4	H2-eb1 - Cd4	MHC-II	Cell-cell contact	KEGG: mmu04514	WS
Kupffer	Dividing	H2-Eb1	Cd4	0.00572855	0	H2-EB1 - CD4	H2-eb1 - Cd4	MHC-II	Cell-cell contact	KEGG: mmu04514	WS
pDC	Dividing	H2-Eb1	Cd4	0.00544678	0	H2-EB1 - CD4	H2-eb1 - Cd4	MHC-II	Cell-cell contact	KEGG: mmu04514	WS
NK	Dividing	H2-Eb1	Cd4	0.00521275	0	H2-EB1 - CD4	H2-eb1 - Cd4	MHC-II	Cell-cell contact	KEGG: mmu04514	WS
Dividing	Dividing	H2-Eb1	Cd4	0.00408407	0	H2-EB1 - CD4	H2-eb1 - Cd4	MHC-II	Cell-cell contact	KEGG: mmu04514	WS
Gran	Dividing	H2-Eb1	Cd4	0.00524155	0	H2-EB1 - CD4	H2-eb1 - Cd4	MHC-II	Cell-cell contact	KEGG: mmu04514	WS
DC	Dividing	H2-Eb1	Cd4	0.0184302	0	H2-EB1 - CD4	H2-eb1 - Cd4	MHC-II	Cell-cell contact	KEGG: mmu04514	WS
Plasma-B	Dividing	H2-Eb1	Cd4	0.00982795	0	H2-EB1 - CD4	H2-eb1 - Cd4	MHC-II	Cell-cell contact	KEGG: mmu04514	WS
B	Dividing	H2-Eb1	Cd4	0.0183863	0	H2-EB1 - CD4	H2-eb1 - Cd4	MHC-II	Cell-cell contact	KEGG: mmu04514	WS
Endo	Dividing	H2-Eb1	Cd4	0.00411848	0	H2-EB1 - CD4	H2-eb1 - Cd4	MHC-II	Cell-cell contact	KEGG: mmu04514	WS
Hep	Dividing	H2-Eb1	Cd4	0.00103389	0	H2-EB1 - CD4	H2-eb1 - Cd4	MHC-II	Cell-cell contact	KEGG: mmu04514	WS
DC	Dividing	H2-DMa	Cd4	0.00326522	0	H2-DMA - CD4	H2-dma - Cd4	MHC-II	Cell-cell contact	KEGG: mmu04514	WS
Hep	Dividing	H2-DMa	Cd4	0.000791326	0	H2-DMA - CD4	H2-dma - Cd4	MHC-II	Cell-cell contact	KEGG: mmu04514	WS
Kupffer	Dividing	H2-DMb1	Cd4	0.00217304	0	H2-DMB1 - CD4	H2-dmb1 - Cd4	MHC-II	Cell-cell contact	KEGG: mmu04514	WS
DC	Dividing	H2-DMb1	Cd4	0.00504438	0	H2-DMB1 - CD4	H2-dmb1 - Cd4	MHC-II	Cell-cell contact	KEGG: mmu04514	WS
Hep	Dividing	H2-DMb1	Cd4	0.00421188	0	H2-DMB1 - CD4	H2-dmb1 - Cd4	MHC-II	Cell-cell contact	KEGG: mmu04514	WS
B	Dividing	H2-Ob	Cd4	0.00426521	0	H2-OB - CD4	H2-ob - Cd4	MHC-II	Cell-cell contact	KEGG: mmu04514	WS
Hep	DC	Mif	CD74_CD44	0.176675	0	MIF - CD74 - CD44	Mif - (Cd74+Cd44)	MIF	Secreted signaling	PMID: 29637711; PMID: 26175090	WM
Hep	Kupffer	Mif	CD74_CD44	0.169469	0	MIF - CD74 - CD44	Mif - (Cd74+Cd44)	MIF	Secreted signaling	PMID: 29637711; PMID: 26175090	WM
Hep	pDC	Mif	CD74_CD44	0.164344	0	MIF - CD74 - CD44	Mif - (Cd74+Cd44)	MIF	Secreted signaling	PMID: 29637711; PMID: 26175090	WM
Hep	Kupffer	Mif	CD74_CXCR4	0.162189	0	MIF - CD74 - CXCR4	Mif - (Cd74+Cxcr4)	MIF	Secreted signaling	PMID: 29637711; PMID: 24760155	WM
Hep	B	Mif	CD74_CXCR4	0.154675	0	MIF - CD74 - CXCR4	Mif - (Cd74+Cxcr4)	MIF	Secreted signaling	PMID: 29637711; PMID: 24760155	WM
Hep	Plasma-B	Mif	CD74_CD44	0.153694	0	MIF - CD74 - CD44	Mif - (Cd74+Cd44)	MIF	Secreted signaling	PMID: 29637711; PMID: 26175090	WM
Hep	DC	Mif	CD74_CXCR4	0.151376	0	MIF - CD74 - CXCR4	Mif - (Cd74+Cxcr4)	MIF	Secreted signaling	PMID: 29637711; PMID: 24760155	WM
Hep	B	Mif	CD74_CD44	0.146121	0	MIF - CD74 - CD44	Mif - (Cd74+Cd44)	MIF	Secreted signaling	PMID: 29637711; PMID: 26175090	WM
Plasma-B	Mac	Mif	CD74_CXCR4	0.144215	0	MIF - CD74 - CXCR4	Mif - (Cd74+Cxcr4)	MIF	Secreted signaling	PMID: 29637711; PMID: 24760155	DM
Hep	pDC	Mif	CD74_CXCR4	0.136362	0	MIF - CD74 - CXCR4	Mif - (Cd74+Cxcr4)	MIF	Secreted signaling	PMID: 29637711; PMID: 24760155	WM
Dividing	Mac	Mif	CD74_CXCR4	0.134766	0	MIF - CD74 - CXCR4	Mif - (Cd74+Cxcr4)	MIF	Secreted signaling	PMID: 29637711; PMID: 24760155	DM
Hep	Granu	Mif	CD74_CD44	0.134208	0	MIF - CD74 - CD44	Mif - (Cd74+Cd44)	MIF	Secreted signaling	PMID: 29637711; PMID: 26175090	WM
Plasma-B	Kupffer	Mif	CD74_CXCR4	0.132577	0	MIF - CD74 - CXCR4	Mif - (Cd74+Cxcr4)	MIF	Secreted signaling	PMID: 29637711; PMID: 24760155	DM
Plasma-B	B	Mif	CD74_CXCR4	0.12846	0	MIF - CD74 - CXCR4	Mif - (Cd74+Cxcr4)	MIF	Secreted signaling	PMID: 29637711; PMID: 24760155	DM
Hep	Mac	Mif	CD74_CD44	0.128397	0	MIF - CD74 - CD44	Mif - (Cd74+Cd44)	MIF	Secreted signaling	PMID: 29637711; PMID: 26175090	WM
Dividing	Kupffer	Mif	CD74_CXCR4	0.12378	0	MIF - CD74 - CXCR4	Mif - (Cd74+Cxcr4)	MIF	Secreted signaling	PMID: 29637711; PMID: 24760155	DM
Hep	Plasma-B	Mif	CD74_CXCR4	0.122808	0	MIF - CD74 - CXCR4	Mif - (Cd74+Cxcr4)	MIF	Secreted signaling	PMID: 29637711; PMID: 24760155	WM
Dividing	B	Mif	CD74_CXCR4	0.119898	0	MIF - CD74 - CXCR4	Mif - (Cd74+Cxcr4)	MIF	Secreted signaling	PMID: 29637711; PMID: 24760155	DM
Plasma-B	Mac	Mif	CD74_CD44	0.118667	0	MIF - CD74 - CD44	Mif - (Cd74+Cd44)	MIF	Secreted signaling	PMID: 29637711; PMID: 26175090	DM
Endo	Mac	Mif	CD74_CXCR4	0.11749	0	MIF - CD74 - CXCR4	Mif - (Cd74+Cxcr4)	MIF	Secreted signaling	PMID: 29637711; PMID: 24760155	DM
Hep	Dividing	Mif	CD74_CD44	0.114552	0	MIF - CD74 - CD44	Mif - (Cd74+Cd44)	MIF	Secreted signaling	PMID: 29637711; PMID: 26175090	WM
Hep	Granu	Mif	CD74_CXCR4	0.112122	0	MIF - CD74 - CXCR4	Mif - (Cd74+Cxcr4)	MIF	Secreted signaling	PMID: 29637711; PMID: 24760155	WM
Hep	Endo	Mif	CD74_CD44	0.110997	0	MIF - CD74 - CD44	Mif - (Cd74+Cd44)	MIF	Secreted signaling	PMID: 29637711; PMID: 26175090	WM
Dividing	Mac	Mif	CD74_CD44	0.110675	0	MIF - CD74 - CD44	Mif - (Cd74+Cd44)	MIF	Secreted signaling	PMID: 29637711; PMID: 26175090	DM
Kupffer	Mac	Mif	CD74_CXCR4	0.109973	0	MIF - CD74 - CXCR4	Mif - (Cd74+Cxcr4)	MIF	Secreted signaling	PMID: 29637711; PMID: 24760155	DM
Hep	Hep	Mif	CD74_CD44	0.109822	0	MIF - CD74 - CD44	Mif - (Cd74+Cd44)	MIF	Secreted signaling	PMID: 29637711; PMID: 26175090	WM
Plasma-B	Kupffer	Mif	CD74_CD44	0.109819	0	MIF - CD74 - CD44	Mif - (Cd74+Cd44)	MIF	Secreted signaling	PMID: 29637711; PMID: 26175090	DM
Hep	Dividing	Mif	CD74_CXCR4	0.109603	0	MIF - CD74 - CXCR4	Mif - (Cd74+Cxcr4)	MIF	Secreted signaling	PMID: 29637711; PMID: 24760155	WM
Plasma-B	pDC	Mif	CD74_CD44	0.108617	0	MIF - CD74 - CD44	Mif - (Cd74+Cd44)	MIF	Secreted signaling	PMID: 29637711; PMID: 26175090	DM
Plasma-B	DC	Mif	CD74_CXCR4	0.108043	0	MIF - CD74 - CXCR4	Mif - (Cd74+Cxcr4)	MIF	Secreted signaling	PMID: 29637711; PMID: 24760155	DM
Endo	Kupffer	Mif	CD74_CXCR4	0.107737	0	MIF - CD74 - CXCR4	Mif - (Cd74+Cxcr4)	MIF	Secreted signaling	PMID: 29637711; PMID: 24760155	DM
Hep	Mac	Mif	CD74_CXCR4	0.104415	0	MIF - CD74 - CXCR4	Mif - (Cd74+Cxcr4)	MIF	Secreted signaling	PMID: 29637711; PMID: 24760155	WM
Endo	B	Mif	CD74_CXCR4	0.104299	0	MIF - CD74 - CXCR4	Mif - (Cd74+Cxcr4)	MIF	Secreted signaling	PMID: 29637711; PMID: 24760155	DM
Dividing	Kupffer	Mif	CD74_CD44	0.102354	0	MIF - CD74 - CD44	Mif - (Cd74+Cd44)	MIF	Secreted signaling	PMID: 29637711; PMID: 26175090	DM
Dividing	pDC	Mif	CD74_CD44	0.101224	0	MIF - CD74 - CD44	Mif - (Cd74+Cd44)	MIF	Secreted signaling	PMID: 29637711; PMID: 26175090	DM
Kupffer	Kupffer	Mif	CD74_CXCR4	0.100772	0	MIF - CD74 - CXCR4	Mif - (Cd74+Cxcr4)	MIF	Secreted signaling	PMID: 29637711; PMID: 24760155	DM
Dividing	DC	Mif	CD74_CXCR4	0.100685	0	MIF - CD74 - CXCR4	Mif - (Cd74+Cxcr4)	MIF	Secreted signaling	PMID: 29637711; PMID: 24760155	DM
Plasma-B	pDC	Mif	CD74_CXCR4	0.100222	0	MIF - CD74 - CXCR4	Mif - (Cd74+Cxcr4)	MIF	Secreted signaling	PMID: 29637711; PMID: 24760155	DM
Kupffer	B	Mif	CD74_CXCR4	0.0975318	0	MIF - CD74 - CXCR4	Mif - (Cd74+Cxcr4)	MIF	Secreted signaling	PMID: 29637711; PMID: 24760155	DM
Endo	Mac	Mif	CD74_CD44	0.0961448	0	MIF - CD74 - CD44	Mif - (Cd74+Cd44)	MIF	Secreted signaling	PMID: 29637711; PMID: 26175090	DM
Plasma-B	Plasma-B	Mif	CD74_CD44	0.0947962	0	MIF - CD74 - CD44	Mif - (Cd74+Cd44)	MIF	Secreted signaling	PMID: 29637711; PMID: 26175090	DM
Plasma-B	Granu	Mif	CD74_CXCR4	0.0947808	0	MIF - CD74 - CXCR4	Mif - (Cd74+Cxcr4)	MIF	Secreted signaling	PMID: 29637711; PMID: 24760155	DM
Plasma-B	DC	Mif	CD74_CD44	0.0945368	0	MIF - CD74 - CD44	Mif - (Cd74+Cd44)	MIF	Secreted signaling	PMID: 29637711; PMID: 26175090	DM
Dividing	pDC	Mif	CD74_CXCR4	0.0933403	0	MIF - CD74 - CXCR4	Mif - (Cd74+Cxcr4)	MIF	Secreted signaling	PMID: 29637711; PMID: 24760155	DM
Hep	Hep	Mif	CD74_CXCR4	0.0924905	0	MIF - CD74 - CXCR4	Mif - (Cd74+Cxcr4)	MIF	Secreted signaling	PMID: 29637711; PMID: 24760155	WM
Hep	Endo	Mif	CD74_CXCR4	0.090704	0	MIF - CD74 - CXCR4	Mif - (Cd74+Cxcr4)	MIF	Secreted signaling	PMID: 29637711; PMID: 24760155	WM
Kupffer	Mac	Mif	CD74_CD44	0.0898539	0	MIF - CD74 - CD44	Mif - (Cd74+Cd44)	MIF	Secreted signaling	PMID: 29637711; PMID: 26175090	DM
Endo	Kupffer	Mif	CD74_CD44	0.0888064	0	MIF - CD74 - CD44	Mif - (Cd74+Cd44)	MIF	Secreted signaling	PMID: 29637711; PMID: 26175090	DM
Dividing	Plasma-B	Mif	CD74_CD44	0.0882509	0	MIF - CD74 - CD44	Mif - (Cd74+Cd44)	MIF	Secreted signaling	PMID: 29637711; PMID: 26175090	DM
Dividing	Granu	Mif	CD74_CXCR4	0.0882365	0	MIF - CD74 - CXCR4	Mif - (Cd74+Cxcr4)	MIF	Secreted signaling	PMID: 29637711; PMID: 24760155	DM
Dividing	DC	Mif	CD74_CD44	0.0880077	0	MIF - CD74 - CD44	Mif - (Cd74+Cd44)	MIF	Secreted signaling	PMID: 29637711; PMID: 26175090	DM
Endo	pDC	Mif	CD74_CD44	0.0878118	0	MIF - CD74 - CD44	Mif - (Cd74+Cd44)	MIF	Secreted signaling	PMID: 29637711; PMID: 26175090	DM
Endo	DC	Mif	CD74_CXCR4	0.0873369	0	MIF - CD74 - CXCR4	Mif - (Cd74+Cxcr4)	MIF	Secreted signaling	PMID: 29637711; PMID: 24760155	DM
Plasma-B	Plasma-B	Mif	CD74_CXCR4	0.0851858	0	MIF - CD74 - CXCR4	Mif - (Cd74+Cxcr4)	MIF	Secreted signaling	PMID: 29637711; PMID: 24760155	DM
Plasma-B	NK	Mif	CD74_CXCR4	0.0850964	0	MIF - CD74 - CXCR4	Mif - (Cd74+Cxcr4)	MIF	Secreted signaling	PMID: 29637711; PMID: 24760155	DM
Kupffer	Kupffer	Mif	CD74_CD44	0.0829517	0	MIF - CD74 - CD44	Mif - (Cd74+Cd44)	MIF	Secreted signaling	PMID: 29637711; PMID: 26175090	DM
Kupffer	pDC	Mif	CD74_CD44	0.0820167	0	MIF - CD74 - CD44	Mif - (Cd74+Cd44)	MIF	Secreted signaling	PMID: 29637711; PMID: 26175090	DM
Kupffer	DC	Mif	CD74_CXCR4	0.0815704	0	MIF - CD74 - CXCR4	Mif - (Cd74+Cxcr4)	MIF	Secreted signaling	PMID: 29637711; PMID: 24760155	DM
Endo	pDC	Mif	CD74_CXCR4	0.0808786	0.02	MIF - CD74 - CXCR4	Mif - (Cd74+Cxcr4)	MIF	Secreted signaling	PMID: 29637711; PMID: 24760155	DM
Plasma-B	Granu	Mif	CD74_CD44	0.0805246	0	MIF - CD74 - CD44	Mif - (Cd74+Cd44)	MIF	Secreted signaling	PMID: 29637711; PMID: 26175090	DM
Endo	DC	Mif	CD74_CD44	0.0797463	0	MIF - CD74 - CD44	Mif - (Cd74+Cd44)	MIF	Secreted signaling	PMID: 29637711; PMID: 26175090	WM
Dividing	Plasma-B	Mif	CD74_CXCR4	0.079246	0	MIF - CD74 - CXCR4	Mif - (Cd74+Cxcr4)	MIF	Secreted signaling	PMID: 29637711; PMID: 24760155	DM
Dividing	NK	Mif	CD74_CXCR4	0.0791622	0	MIF - CD74 - CXCR4	Mif - (Cd74+Cxcr4)	MIF	Secreted signaling	PMID: 29637711; PMID: 24760155	DM
Plasma-B	Dividing	Mif	CD74_CXCR4	0.0784317	0	MIF - CD74 - CXCR4	Mif - (Cd74+Cxcr4)	MIF	Secreted signaling	PMID: 29637711; PMID: 24760155	DM
Hep	Neut	Mif	CD74_CD44	0.0779411	0	MIF - CD74 - CD44	Mif - (Cd74+Cd44)	MIF	Secreted signaling	PMID: 29637711; PMID: 26175090	WM
Endo	B	Mif	CD74_CXCR4	0.0777885	0	MIF - CD74 - CXCR4	Mif - (Cd74+Cxcr4)	MIF	Secreted signaling	PMID: 29637711; PMID: 24760155	WS
Endo	Plasma-B	Mif	CD74_CD44	0.0764114	0	MIF - CD74 - CD44	Mif - (Cd74+Cd44)	MIF	Secreted signaling	PMID: 29637711; PMID: 26175090	DM
Endo	Granu	Mif	CD74_CXCR4	0.0763987	0.04	MIF - CD74 - CXCR4	Mif - (Cd74+Cxcr4)	MIF	Secreted signaling	PMID: 29637711; PMID: 24760155	DM
Endo	DC	Mif	CD74_CD44	0.0761981	0	MIF - CD74 - CD44	Mif - (Cd74+Cd44)	MIF	Secreted signaling	PMID: 29637711; PMID: 26175090	DM
Endo	Kupffer	Mif	CD74_CD44	0.0761282	0	MIF - CD74 - CD44	Mif - (Cd74+Cd44)	MIF	Secreted signaling	PMID: 29637711; PMID: 26175090	WM
Kupffer	pDC	Mif	CD74_CXCR4	0.0755032	0	MIF - CD74 - CXCR4	Mif - (Cd74+Cxcr4)	MIF	Secreted signaling	PMID: 29637711; PMID: 24760155	DM
Dividing	Granu	Mif	CD74_CD44	0.0748832	0	MIF - CD74 - CD44	Mif - (Cd74+Cd44)	MIF	Secreted signaling	PMID: 29637711; PMID: 26175090	DM
Hep	NK	Mif	CD74_CXCR4	0.0746348	0	MIF - CD74 - CXCR4	Mif - (Cd74+Cxcr4)	MIF	Secreted signaling	PMID: 29637711; PMID: 24760155	WM
Plasma-B	DC	Mif	CD74_CD44	0.0742891	0	MIF - CD74 - CD44	Mif - (Cd74+Cd44)	MIF	Secreted signaling	PMID: 29637711; PMID: 26175090	WM
Plasma-B	Neut	Mif	CD74_CD44	0.0742853	0	MIF - CD74 - CD44	Mif - (Cd74+Cd44)	MIF	Secreted signaling	PMID: 29637711; PMID: 26175090	DM
Hep	NK	Mif	CD74_CD44	0.073784	0	MIF - CD74 - CD44	Mif - (Cd74+Cd44)	MIF	Secreted signaling	PMID: 29637711; PMID: 26175090	WM
Dividing	DC	Mif	CD74_CD44	0.0736452	0	MIF - CD74 - CD44	Mif - (Cd74+Cd44)	MIF	Secreted signaling	PMID: 29637711; PMID: 26175090	WM
Dividing	B	Mif	CD74_CXCR4	0.073626	0	MIF - CD74 - CXCR4	Mif - (Cd74+Cxcr4)	MIF	Secreted signaling	PMID: 29637711; PMID: 24760155	WS
Mac	pDC	Selplg	Sell	0.0178901	0	SELPLG - SELL	Selplg - Sell	SELPLG	Cell-cell contact	PMC2431087; PMID: 8892633,PMID: 8896607	WS
pDC	pDC	Selplg	Sell	0.0476521	0	SELPLG - SELL	Selplg - Sell	SELPLG	Cell-cell contact	PMC2431087; PMID: 8892633,PMID: 8896607	WS
T	pDC	Selplg	Sell	0.0191289	0	SELPLG - SELL	Selplg - Sell	SELPLG	Cell-cell contact	PMC2431087; PMID: 8892633,PMID: 8896607	WS
NK	pDC	Selplg	Sell	0.0199945	0	SELPLG - SELL	Selplg - Sell	SELPLG	Cell-cell contact	PMC2431087; PMID: 8892633,PMID: 8896607	WS
Dividing	pDC	Selplg	Sell	0.0433566	0	SELPLG - SELL	Selplg - Sell	SELPLG	Cell-cell contact	PMC2431087; PMID: 8892633,PMID: 8896607	WS
Gran	pDC	Selplg	Sell	0.0201189	0	SELPLG - SELL	Selplg - Sell	SELPLG	Cell-cell contact	PMC2431087; PMID: 8892633,PMID: 8896607	WS
DC	pDC	Selplg	Sell	0.0183243	0	SELPLG - SELL	Selplg - Sell	SELPLG	Cell-cell contact	PMC2431087; PMID: 8892633,PMID: 8896607	WS
Plasma-B	pDC	Selplg	Sell	0.0355043	0	SELPLG - SELL	Selplg - Sell	SELPLG	Cell-cell contact	PMC2431087; PMID: 8892633,PMID: 8896607	WS
Neut	pDC	Selplg	Sell	0.0176522	0.02	SELPLG - SELL	Selplg - Sell	SELPLG	Cell-cell contact	PMC2431087; PMID: 8892633,PMID: 8896607	WS
Endo	pDC	Selplg	Sell	0.0171614	0.04	SELPLG - SELL	Selplg - Sell	SELPLG	Cell-cell contact	PMC2431087; PMID: 8892633,PMID: 8896607	WS
Mac	NK	Selplg	Sell	0.0156607	0	SELPLG - SELL	Selplg - Sell	SELPLG	Cell-cell contact	PMC2431087; PMID: 8892633,PMID: 8896607	WS
pDC	NK	Selplg	Sell	0.041872	0	SELPLG - SELL	Selplg - Sell	SELPLG	Cell-cell contact	PMC2431087; PMID: 8892633,PMID: 8896607	WS
T	NK	Selplg	Sell	0.0167477	0	SELPLG - SELL	Selplg - Sell	SELPLG	Cell-cell contact	PMC2431087; PMID: 8892633,PMID: 8896607	WS
NK	NK	Selplg	Sell	0.0175075	0	SELPLG - SELL	Selplg - Sell	SELPLG	Cell-cell contact	PMC2431087; PMID: 8892633,PMID: 8896607	WS
Dividing	NK	Selplg	Sell	0.0380767	0	SELPLG - SELL	Selplg - Sell	SELPLG	Cell-cell contact	PMC2431087; PMID: 8892633,PMID: 8896607	WS
Gran	NK	Selplg	Sell	0.0176167	0	SELPLG - SELL	Selplg - Sell	SELPLG	Cell-cell contact	PMC2431087; PMID: 8892633,PMID: 8896607	WS
DC	NK	Selplg	Sell	0.0160417	0	SELPLG - SELL	Selplg - Sell	SELPLG	Cell-cell contact	PMC2431087; PMID: 8892633,PMID: 8896607	WS
Plasma-B	NK	Selplg	Sell	0.0311494	0	SELPLG - SELL	Selplg - Sell	SELPLG	Cell-cell contact	PMC2431087; PMID: 8892633,PMID: 8896607	WS
Neut	NK	Selplg	Sell	0.015452	0.03	SELPLG - SELL	Selplg - Sell	SELPLG	Cell-cell contact	PMC2431087; PMID: 8892633,PMID: 8896607	WS
Endo	NK	Selplg	Sell	0.0150214	0.03	SELPLG - SELL	Selplg - Sell	SELPLG	Cell-cell contact	PMC2431087; PMID: 8892633,PMID: 8896607	WS
pDC	Dividing	Selplg	Sell	0.0277913	0	SELPLG - SELL	Selplg - Sell	SELPLG	Cell-cell contact	PMC2431087; PMID: 8892633,PMID: 8896607	WS
Dividing	Dividing	Selplg	Sell	0.0252386	0	SELPLG - SELL	Selplg - Sell	SELPLG	Cell-cell contact	PMC2431087; PMID: 8892633,PMID: 8896607	WS
Plasma-B	Dividing	Selplg	Sell	0.020597	0	SELPLG - SELL	Selplg - Sell	SELPLG	Cell-cell contact	PMC2431087; PMID: 8892633,PMID: 8896607	WS
Mac	Granu	Selplg	Sell	0.0172398	0	SELPLG - SELL	Selplg - Sell	SELPLG	Cell-cell contact	PMC2431087; PMID: 8892633,PMID: 8896607	WS
pDC	Granu	Selplg	Sell	0.0459706	0	SELPLG - SELL	Selplg - Sell	SELPLG	Cell-cell contact	PMC2431087; PMID: 8892633,PMID: 8896607	WS
T	Granu	Selplg	Sell	0.0184344	0	SELPLG - SELL	Selplg - Sell	SELPLG	Cell-cell contact	PMC2431087; PMID: 8892633,PMID: 8896607	WS
NK	Granu	Selplg	Sell	0.0192692	0	SELPLG - SELL	Selplg - Sell	SELPLG	Cell-cell contact	PMC2431087; PMID: 8892633,PMID: 8896607	WS
Dividing	Granu	Selplg	Sell	0.04182	0	SELPLG - SELL	Selplg - Sell	SELPLG	Cell-cell contact	PMC2431087; PMID: 8892633,PMID: 8896607	WS
Gran	Granu	Selplg	Sell	0.0193892	0	SELPLG - SELL	Selplg - Sell	SELPLG	Cell-cell contact	PMC2431087; PMID: 8892633,PMID: 8896607	WS
DC	Granu	Selplg	Sell	0.0176585	0	SELPLG - SELL	Selplg - Sell	SELPLG	Cell-cell contact	PMC2431087; PMID: 8892633,PMID: 8896607	WS
Plasma-B	Granu	Selplg	Sell	0.034236	0	SELPLG - SELL	Selplg - Sell	SELPLG	Cell-cell contact	PMC2431087; PMID: 8892633,PMID: 8896607	WS
Neut	Granu	Selplg	Sell	0.0170104	0.01	SELPLG - SELL	Selplg - Sell	SELPLG	Cell-cell contact	PMC2431087; PMID: 8892633,PMID: 8896607	WS
pDC	Neut	Selplg	Sell	0.0189971	0	SELPLG - SELL	Selplg - Sell	SELPLG	Cell-cell contact	PMC2431087; PMID: 8892633,PMID: 8896607	WS
Dividing	Neut	Selplg	Sell	0.0172379	0.03	SELPLG - SELL	Selplg - Sell	SELPLG	Cell-cell contact	PMC2431087; PMID: 8892633,PMID: 8896607	WS
pDC	Endo	Selplg	Sell	0.0331789	0	SELPLG - SELL	Selplg - Sell	SELPLG	Cell-cell contact	PMC2431087; PMID: 8892633,PMID: 8896607	WS
Dividing	Endo	Selplg	Sell	0.0301467	0	SELPLG - SELL	Selplg - Sell	SELPLG	Cell-cell contact	PMC2431087; PMID: 8892633,PMID: 8896607	WS
Plasma-B	Endo	Selplg	Sell	0.0246252	0	SELPLG - SELL	Selplg - Sell	SELPLG	Cell-cell contact	PMC2431087; PMID: 8892633,PMID: 8896607	WS
Mac	pDC	Thbs1	Sdc4	0.02001	0	THBS1 - SDC4	Thbs1 - Sdc4	THBS	ECM-receptor	KEGG: mmu04512	WS
Kupffer	pDC	Thbs1	Sdc4	0.0178239	0	THBS1 - SDC4	Thbs1 - Sdc4	THBS	ECM-receptor	KEGG: mmu04512	WS
Gran	pDC	Thbs1	Sdc4	0.0175609	0	THBS1 - SDC4	Thbs1 - Sdc4	THBS	ECM-receptor	KEGG: mmu04512	WS
Neut	pDC	Thbs1	Sdc4	0.0638146	0	THBS1 - SDC4	Thbs1 - Sdc4	THBS	ECM-receptor	KEGG: mmu04512	WS
Hep	pDC	Thbs1	Sdc4	0.0150412	0	THBS1 - SDC4	Thbs1 - Sdc4	THBS	ECM-receptor	KEGG: mmu04512	WS
Mac	pDC	Thbs1	Cd47	0.0212101	0	THBS1 - CD47	Thbs1 - Cd47	THBS	ECM-receptor	KEGG: mmu04512	WS
Kupffer	pDC	Thbs1	Cd47	0.0188955	0	THBS1 - CD47	Thbs1 - Cd47	THBS	ECM-receptor	KEGG: mmu04512	WS
Gran	pDC	Thbs1	Cd47	0.018617	0	THBS1 - CD47	Thbs1 - Cd47	THBS	ECM-receptor	KEGG: mmu04512	WS
Neut	pDC	Thbs1	Cd47	0.0674612	0	THBS1 - CD47	Thbs1 - Cd47	THBS	ECM-receptor	KEGG: mmu04512	WS
Mac	Dividing	Thbs1	Cd47	0.0155162	0	THBS1 - CD47	Thbs1 - Cd47	THBS	ECM-receptor	KEGG: mmu04512	WS
Kupffer	Dividing	Thbs1	Cd47	0.0138142	0	THBS1 - CD47	Thbs1 - Cd47	THBS	ECM-receptor	KEGG: mmu04512	WS
Gran	Dividing	Thbs1	Cd47	0.0136096	0	THBS1 - CD47	Thbs1 - Cd47	THBS	ECM-receptor	KEGG: mmu04512	WS
Neut	Dividing	Thbs1	Cd47	0.0499852	0	THBS1 - CD47	Thbs1 - Cd47	THBS	ECM-receptor	KEGG: mmu04512	WS
Mac	DC	Thbs1	Cd47	0.0175063	0	THBS1 - CD47	Thbs1 - Cd47	THBS	ECM-receptor	KEGG: mmu04512	WS
Kupffer	DC	Thbs1	Cd47	0.0155895	0	THBS1 - CD47	Thbs1 - Cd47	THBS	ECM-receptor	KEGG: mmu04512	WS
Gran	DC	Thbs1	Cd47	0.0153589	0	THBS1 - CD47	Thbs1 - Cd47	THBS	ECM-receptor	KEGG: mmu04512	WS
Neut	DC	Thbs1	Cd47	0.0561442	0	THBS1 - CD47	Thbs1 - Cd47	THBS	ECM-receptor	KEGG: mmu04512	WS
Mac	Plasma-B	Thbs1	Cd47	0.014595	0	THBS1 - CD47	Thbs1 - Cd47	THBS	ECM-receptor	KEGG: mmu04512	WS
Kupffer	Plasma-B	Thbs1	Cd47	0.0129927	0.03	THBS1 - CD47	Thbs1 - Cd47	THBS	ECM-receptor	KEGG: mmu04512	WS
Gran	Plasma-B	Thbs1	Cd47	0.0128	0.01	THBS1 - CD47	Thbs1 - Cd47	THBS	ECM-receptor	KEGG: mmu04512	WS
Neut	Plasma-B	Thbs1	Cd47	0.0471154	0	THBS1 - CD47	Thbs1 - Cd47	THBS	ECM-receptor	KEGG: mmu04512	WS
Mac	Neut	Thbs1	Cd47	0.0114445	0.04	THBS1 - CD47	Thbs1 - Cd47	THBS	ECM-receptor	KEGG: mmu04512	WS
Neut	Neut	Thbs1	Cd47	0.0372099	0	THBS1 - CD47	Thbs1 - Cd47	THBS	ECM-receptor	KEGG: mmu04512	WS
Mac	Endo	Thbs1	Cd47	0.0167333	0	THBS1 - CD47	Thbs1 - Cd47	THBS	ECM-receptor	KEGG: mmu04512	WS
Kupffer	Endo	Thbs1	Cd47	0.0148998	0.02	THBS1 - CD47	Thbs1 - Cd47	THBS	ECM-receptor	KEGG: mmu04512	WS
Gran	Endo	Thbs1	Cd47	0.0146793	0	THBS1 - CD47	Thbs1 - Cd47	THBS	ECM-receptor	KEGG: mmu04512	WS
Neut	Endo	Thbs1	Cd47	0.0537582	0	THBS1 - CD47	Thbs1 - Cd47	THBS	ECM-receptor	KEGG: mmu04512	WS
Neut	Hep	Thbs1	Cd47	0.0562517	0	THBS1 - CD47	Thbs1 - Cd47	THBS	ECM-receptor	KEGG: mmu04512	WS
Mac	Neut	Anxa1	Fpr2	0.0191852	0	ANXA1 - FPR2	Anxa1 - Fpr2	ANNEXIN	Secreted signaling	PMID: 23230437	WM
Kupffer	Neut	Anxa1	Fpr2	0.0157813	0	ANXA1 - FPR2	Anxa1 - Fpr2	ANNEXIN	Secreted signaling	PMID: 23230437	WM
Dividing	Neut	Anxa1	Fpr2	0.0352798	0	ANXA1 - FPR2	Anxa1 - Fpr2	ANNEXIN	Secreted signaling	PMID: 23230437	WM
Gran	Neut	Anxa1	Fpr2	0.0226645	0	ANXA1 - FPR2	Anxa1 - Fpr2	ANNEXIN	Secreted signaling	PMID: 23230437	WM
DC	Neut	Anxa1	Fpr2	0.0164901	0	ANXA1 - FPR2	Anxa1 - Fpr2	ANNEXIN	Secreted signaling	PMID: 23230437	WM
Plasma-B	Neut	Anxa1	Fpr2	0.0130206	0	ANXA1 - FPR2	Anxa1 - Fpr2	ANNEXIN	Secreted signaling	PMID: 23230437	WM
Neut	Neut	Anxa1	Fpr2	0.096638	0	ANXA1 - FPR2	Anxa1 - Fpr2	ANNEXIN	Secreted signaling	PMID: 23230437	WM
Endo	Neut	Anxa1	Fpr2	0.0135662	0	ANXA1 - FPR2	Anxa1 - Fpr2	ANNEXIN	Secreted signaling	PMID: 23230437	WM
Hep	Neut	Anxa1	Fpr2	0.0146891	0	ANXA1 - FPR2	Anxa1 - Fpr2	ANNEXIN	Secreted signaling	PMID: 23230437	WM
Kupffer	Mac	App	Cd74	0.0411101	0	APP - CD74	App - Cd74	APP	Cell-cell contact	PMID: 19849849	WM
Dividing	Mac	App	Cd74	0.0292738	0	APP - CD74	App - Cd74	APP	Cell-cell contact	PMID: 19849849	WM
Neut	Mac	App	Cd74	0.0245325	0	APP - CD74	App - Cd74	APP	Cell-cell contact	PMID: 19849849	WM
Kupffer	Kupffer	App	Cd74	0.0799354	0	APP - CD74	App - Cd74	APP	Cell-cell contact	PMID: 19849849	WM
Dividing	Kupffer	App	Cd74	0.057592	0	APP - CD74	App - Cd74	APP	Cell-cell contact	PMID: 19849849	WM
Neut	Kupffer	App	Cd74	0.0484934	0	APP - CD74	App - Cd74	APP	Cell-cell contact	PMID: 19849849	WM
Kupffer	pDC	App	Cd74	0.0794112	0	APP - CD74	App - Cd74	APP	Cell-cell contact	PMID: 19849849	WM
Dividing	pDC	App	Cd74	0.0572052	0	APP - CD74	App - Cd74	APP	Cell-cell contact	PMID: 19849849	WM
Neut	pDC	App	Cd74	0.0481646	0	APP - CD74	App - Cd74	APP	Cell-cell contact	PMID: 19849849	WM
Kupffer	T	App	Cd74	0.0185783	0.01	APP - CD74	App - Cd74	APP	Cell-cell contact	PMID: 19849849	WM
Dividing	T	App	Cd74	0.0131404	0	APP - CD74	App - Cd74	APP	Cell-cell contact	PMID: 19849849	WM
Neut	T	App	Cd74	0.0109826	0	APP - CD74	App - Cd74	APP	Cell-cell contact	PMID: 19849849	WM
Kupffer	NK	App	Cd74	0.0187171	0.01	APP - CD74	App - Cd74	APP	Cell-cell contact	PMID: 19849849	WM
Dividing	NK	App	Cd74	0.0132391	0	APP - CD74	App - Cd74	APP	Cell-cell contact	PMID: 19849849	WM
Neut	NK	App	Cd74	0.0110653	0	APP - CD74	App - Cd74	APP	Cell-cell contact	PMID: 19849849	WM
Kupffer	Dividing	App	Cd74	0.0383672	0	APP - CD74	App - Cd74	APP	Cell-cell contact	PMID: 19849849	WM
Dividing	Dividing	App	Cd74	0.0272981	0	APP - CD74	App - Cd74	APP	Cell-cell contact	PMID: 19849849	WM
Neut	Dividing	App	Cd74	0.0228693	0	APP - CD74	App - Cd74	APP	Cell-cell contact	PMID: 19849849	WM
Kupffer	Granu	App	Cd74	0.0455591	0	APP - CD74	App - Cd74	APP	Cell-cell contact	PMID: 19849849	WM
Dividing	Granu	App	Cd74	0.0324852	0	APP - CD74	App - Cd74	APP	Cell-cell contact	PMID: 19849849	WM
Neut	Granu	App	Cd74	0.0272385	0	APP - CD74	App - Cd74	APP	Cell-cell contact	PMID: 19849849	WM
Kupffer	DC	App	Cd74	0.0953896	0	APP - CD74	App - Cd74	APP	Cell-cell contact	PMID: 19849849	WM
Dividing	DC	App	Cd74	0.0690506	0	APP - CD74	App - Cd74	APP	Cell-cell contact	PMID: 19849849	WM
Neut	DC	App	Cd74	0.0582537	0	APP - CD74	App - Cd74	APP	Cell-cell contact	PMID: 19849849	WM
Kupffer	Plasma-B	App	Cd74	0.0701563	0	APP - CD74	App - Cd74	APP	Cell-cell contact	PMID: 19849849	WM
Dividing	Plasma-B	App	Cd74	0.0503966	0	APP - CD74	App - Cd74	APP	Cell-cell contact	PMID: 19849849	WM
Neut	Plasma-B	App	Cd74	0.0423837	0	APP - CD74	App - Cd74	APP	Cell-cell contact	PMID: 19849849	WM
Kupffer	Neut	App	Cd74	0.0162998	0.01	APP - CD74	App - Cd74	APP	Cell-cell contact	PMID: 19849849	WM
Dividing	Neut	App	Cd74	0.011521	0	APP - CD74	App - Cd74	APP	Cell-cell contact	PMID: 19849849	WM
Neut	Neut	App	Cd74	0.00962651	0	APP - CD74	App - Cd74	APP	Cell-cell contact	PMID: 19849849	WM
Kupffer	B	App	Cd74	0.0876922	0	APP - CD74	App - Cd74	APP	Cell-cell contact	PMID: 19849849	WM
Dividing	B	App	Cd74	0.0633298	0	APP - CD74	App - Cd74	APP	Cell-cell contact	PMID: 19849849	WM
Neut	B	App	Cd74	0.0533761	0	APP - CD74	App - Cd74	APP	Cell-cell contact	PMID: 19849849	WM
Kupffer	Endo	App	Cd74	0.0357132	0	APP - CD74	App - Cd74	APP	Cell-cell contact	PMID: 19849849	WM
Dividing	Endo	App	Cd74	0.0253896	0	APP - CD74	App - Cd74	APP	Cell-cell contact	PMID: 19849849	WM
Neut	Endo	App	Cd74	0.0212637	0	APP - CD74	App - Cd74	APP	Cell-cell contact	PMID: 19849849	WM
Kupffer	Hep	App	Cd74	0.0388191	0	APP - CD74	App - Cd74	APP	Cell-cell contact	PMID: 19849849	WM
Dividing	Hep	App	Cd74	0.0276234	0	APP - CD74	App - Cd74	APP	Cell-cell contact	PMID: 19849849	WM
Neut	Hep	App	Cd74	0.0231431	0	APP - CD74	App - Cd74	APP	Cell-cell contact	PMID: 19849849	WM
Mac	Mac	Ccl6	Ccr2	0.117799	0	CCL6 - CCR2	Ccl6 - Ccr2	CCL	Secreted signaling	KEGG: mmu04060	WM
Kupffer	Mac	Ccl6	Ccr2	0.0450249	0	CCL6 - CCR2	Ccl6 - Ccr2	CCL	Secreted signaling	KEGG: mmu04060	WM
pDC	Mac	Ccl6	Ccr2	0.0413413	0	CCL6 - CCR2	Ccl6 - Ccr2	CCL	Secreted signaling	KEGG: mmu04060	WM
T	Mac	Ccl6	Ccr2	0.0422806	0	CCL6 - CCR2	Ccl6 - Ccr2	CCL	Secreted signaling	KEGG: mmu04060	WM
Dividing	Mac	Ccl6	Ccr2	0.089127	0	CCL6 - CCR2	Ccl6 - Ccr2	CCL	Secreted signaling	KEGG: mmu04060	WM
Gran	Mac	Ccl6	Ccr2	0.14098	0	CCL6 - CCR2	Ccl6 - Ccr2	CCL	Secreted signaling	KEGG: mmu04060	WM
DC	Mac	Ccl6	Ccr2	0.0425985	0	CCL6 - CCR2	Ccl6 - Ccr2	CCL	Secreted signaling	KEGG: mmu04060	WM
Plasma-B	Mac	Ccl6	Ccr2	0.0387297	0	CCL6 - CCR2	Ccl6 - Ccr2	CCL	Secreted signaling	KEGG: mmu04060	WM
Neut	Mac	Ccl6	Ccr2	0.0400676	0	CCL6 - CCR2	Ccl6 - Ccr2	CCL	Secreted signaling	KEGG: mmu04060	WM
B	Mac	Ccl6	Ccr2	0.0424279	0	CCL6 - CCR2	Ccl6 - Ccr2	CCL	Secreted signaling	KEGG: mmu04060	WM
Endo	Mac	Ccl6	Ccr2	0.0379798	0	CCL6 - CCR2	Ccl6 - Ccr2	CCL	Secreted signaling	KEGG: mmu04060	WM
Hep	Mac	Ccl6	Ccr2	0.0389449	0	CCL6 - CCR2	Ccl6 - Ccr2	CCL	Secreted signaling	KEGG: mmu04060	WM
Mac	Kupffer	Ccl6	Ccr2	0.0481689	0	CCL6 - CCR2	Ccl6 - Ccr2	CCL	Secreted signaling	KEGG: mmu04060	WM
Kupffer	Kupffer	Ccl6	Ccr2	0.017555	0.02	CCL6 - CCR2	Ccl6 - Ccr2	CCL	Secreted signaling	KEGG: mmu04060	WM
Dividing	Kupffer	Ccl6	Ccr2	0.0357577	0	CCL6 - CCR2	Ccl6 - Ccr2	CCL	Secreted signaling	KEGG: mmu04060	WM
Gran	Kupffer	Ccl6	Ccr2	0.0585572	0	CCL6 - CCR2	Ccl6 - Ccr2	CCL	Secreted signaling	KEGG: mmu04060	WM
Mac	Dividing	Ccl6	Ccr2	0.102352	0	CCL6 - CCR2	Ccl6 - Ccr2	CCL	Secreted signaling	KEGG: mmu04060	WM
Kupffer	Dividing	Ccl6	Ccr2	0.0387023	0	CCL6 - CCR2	Ccl6 - Ccr2	CCL	Secreted signaling	KEGG: mmu04060	WM
pDC	Dividing	Ccl6	Ccr2	0.0355167	0	CCL6 - CCR2	Ccl6 - Ccr2	CCL	Secreted signaling	KEGG: mmu04060	WM
T	Dividing	Ccl6	Ccr2	0.0363286	0	CCL6 - CCR2	Ccl6 - Ccr2	CCL	Secreted signaling	KEGG: mmu04060	WM
Dividing	Dividing	Ccl6	Ccr2	0.0771113	0	CCL6 - CCR2	Ccl6 - Ccr2	CCL	Secreted signaling	KEGG: mmu04060	WM
Gran	Dividing	Ccl6	Ccr2	0.122917	0	CCL6 - CCR2	Ccl6 - Ccr2	CCL	Secreted signaling	KEGG: mmu04060	WM
DC	Dividing	Ccl6	Ccr2	0.0366035	0	CCL6 - CCR2	Ccl6 - Ccr2	CCL	Secreted signaling	KEGG: mmu04060	WM
Plasma-B	Dividing	Ccl6	Ccr2	0.0332603	0	CCL6 - CCR2	Ccl6 - Ccr2	CCL	Secreted signaling	KEGG: mmu04060	WM
Neut	Dividing	Ccl6	Ccr2	0.034416	0	CCL6 - CCR2	Ccl6 - Ccr2	CCL	Secreted signaling	KEGG: mmu04060	WM
B	Dividing	Ccl6	Ccr2	0.036456	0	CCL6 - CCR2	Ccl6 - Ccr2	CCL	Secreted signaling	KEGG: mmu04060	WM
Endo	Dividing	Ccl6	Ccr2	0.0326127	0	CCL6 - CCR2	Ccl6 - Ccr2	CCL	Secreted signaling	KEGG: mmu04060	WM
Hep	Dividing	Ccl6	Ccr2	0.0334461	0	CCL6 - CCR2	Ccl6 - Ccr2	CCL	Secreted signaling	KEGG: mmu04060	WM
Mac	DC	Ccl6	Ccr2	0.047103	0	CCL6 - CCR2	Ccl6 - Ccr2	CCL	Secreted signaling	KEGG: mmu04060	WM
Kupffer	DC	Ccl6	Ccr2	0.0171544	0.03	CCL6 - CCR2	Ccl6 - Ccr2	CCL	Secreted signaling	KEGG: mmu04060	WM
Dividing	DC	Ccl6	Ccr2	0.0349564	0	CCL6 - CCR2	Ccl6 - Ccr2	CCL	Secreted signaling	KEGG: mmu04060	WM
Gran	DC	Ccl6	Ccr2	0.0572752	0	CCL6 - CCR2	Ccl6 - Ccr2	CCL	Secreted signaling	KEGG: mmu04060	WM
pDC	pDC	Cd200	Cd200r1	0.0020314	0	CD200 - CD200R1	Cd200 - Cd200r1	CD200	Cell-cell contact	PMID: 15187158	WM
Mac	Mac	Cd22	Ptprc	4.6077e-08	0	CD22 - PTPRC	Cd22 - Ptprc	CD22	Cell-cell contact	KEGG: mmu04514	WM
Kupffer	Mac	Cd22	Ptprc	8.46252e-08	0	CD22 - PTPRC	Cd22 - Ptprc	CD22	Cell-cell contact	KEGG: mmu04514	WM
Dividing	Mac	Cd22	Ptprc	4.35987e-08	0	CD22 - PTPRC	Cd22 - Ptprc	CD22	Cell-cell contact	KEGG: mmu04514	WM
Gran	Mac	Cd22	Ptprc	3.95907e-08	0	CD22 - PTPRC	Cd22 - Ptprc	CD22	Cell-cell contact	KEGG: mmu04514	WM
Neut	Mac	Cd22	Ptprc	3.59681e-08	0.02	CD22 - PTPRC	Cd22 - Ptprc	CD22	Cell-cell contact	KEGG: mmu04514	WM
Endo	Mac	Cd22	Ptprc	4.44012e-08	0	CD22 - PTPRC	Cd22 - Ptprc	CD22	Cell-cell contact	KEGG: mmu04514	WM
Mac	Kupffer	Cd22	Ptprc	4.32891e-08	0	CD22 - PTPRC	Cd22 - Ptprc	CD22	Cell-cell contact	KEGG: mmu04514	WM
Kupffer	Kupffer	Cd22	Ptprc	7.95049e-08	0	CD22 - PTPRC	Cd22 - Ptprc	CD22	Cell-cell contact	KEGG: mmu04514	WM
Dividing	Kupffer	Cd22	Ptprc	4.09608e-08	0	CD22 - PTPRC	Cd22 - Ptprc	CD22	Cell-cell contact	KEGG: mmu04514	WM
Gran	Kupffer	Cd22	Ptprc	3.71953e-08	0.02	CD22 - PTPRC	Cd22 - Ptprc	CD22	Cell-cell contact	KEGG: mmu04514	WM
Endo	Kupffer	Cd22	Ptprc	4.17147e-08	0	CD22 - PTPRC	Cd22 - Ptprc	CD22	Cell-cell contact	KEGG: mmu04514	WM
Mac	pDC	Cd22	Ptprc	3.56903e-08	0.02	CD22 - PTPRC	Cd22 - Ptprc	CD22	Cell-cell contact	KEGG: mmu04514	WM
Kupffer	pDC	Cd22	Ptprc	6.55489e-08	0	CD22 - PTPRC	Cd22 - Ptprc	CD22	Cell-cell contact	KEGG: mmu04514	WM
Mac	T	Cd22	Ptprc	4.54508e-08	0	CD22 - PTPRC	Cd22 - Ptprc	CD22	Cell-cell contact	KEGG: mmu04514	WM
Kupffer	T	Cd22	Ptprc	8.34751e-08	0	CD22 - PTPRC	Cd22 - Ptprc	CD22	Cell-cell contact	KEGG: mmu04514	WM
Dividing	T	Cd22	Ptprc	4.30062e-08	0	CD22 - PTPRC	Cd22 - Ptprc	CD22	Cell-cell contact	KEGG: mmu04514	WM
Gran	T	Cd22	Ptprc	3.90527e-08	0	CD22 - PTPRC	Cd22 - Ptprc	CD22	Cell-cell contact	KEGG: mmu04514	WM
Endo	T	Cd22	Ptprc	4.37978e-08	0	CD22 - PTPRC	Cd22 - Ptprc	CD22	Cell-cell contact	KEGG: mmu04514	WM
Mac	NK	Cd22	Ptprc	4.85519e-08	0	CD22 - PTPRC	Cd22 - Ptprc	CD22	Cell-cell contact	KEGG: mmu04514	WM
Kupffer	NK	Cd22	Ptprc	8.91707e-08	0	CD22 - PTPRC	Cd22 - Ptprc	CD22	Cell-cell contact	KEGG: mmu04514	WM
Dividing	NK	Cd22	Ptprc	4.59406e-08	0	CD22 - PTPRC	Cd22 - Ptprc	CD22	Cell-cell contact	KEGG: mmu04514	WM
Gran	NK	Cd22	Ptprc	4.17173e-08	0	CD22 - PTPRC	Cd22 - Ptprc	CD22	Cell-cell contact	KEGG: mmu04514	WM
DC	NK	Cd22	Ptprc	3.65619e-08	0.03	CD22 - PTPRC	Cd22 - Ptprc	CD22	Cell-cell contact	KEGG: mmu04514	WM
Neut	NK	Cd22	Ptprc	3.79e-08	0	CD22 - PTPRC	Cd22 - Ptprc	CD22	Cell-cell contact	KEGG: mmu04514	WM
Endo	NK	Cd22	Ptprc	4.67861e-08	0	CD22 - PTPRC	Cd22 - Ptprc	CD22	Cell-cell contact	KEGG: mmu04514	WM
Mac	Dividing	Cd22	Ptprc	3.84458e-08	0	CD22 - PTPRC	Cd22 - Ptprc	CD22	Cell-cell contact	KEGG: mmu04514	WM
Kupffer	Dividing	Cd22	Ptprc	7.06097e-08	0	CD22 - PTPRC	Cd22 - Ptprc	CD22	Cell-cell contact	KEGG: mmu04514	WM
Dividing	Dividing	Cd22	Ptprc	3.6378e-08	0.02	CD22 - PTPRC	Cd22 - Ptprc	CD22	Cell-cell contact	KEGG: mmu04514	WM
Endo	Dividing	Cd22	Ptprc	3.70475e-08	0.02	CD22 - PTPRC	Cd22 - Ptprc	CD22	Cell-cell contact	KEGG: mmu04514	WM
Mac	Granu	Cd22	Ptprc	4.82465e-08	0	CD22 - PTPRC	Cd22 - Ptprc	CD22	Cell-cell contact	KEGG: mmu04514	WM
Kupffer	Granu	Cd22	Ptprc	8.86097e-08	0	CD22 - PTPRC	Cd22 - Ptprc	CD22	Cell-cell contact	KEGG: mmu04514	WM
Dividing	Granu	Cd22	Ptprc	4.56516e-08	0	CD22 - PTPRC	Cd22 - Ptprc	CD22	Cell-cell contact	KEGG: mmu04514	WM
Gran	Granu	Cd22	Ptprc	4.14549e-08	0	CD22 - PTPRC	Cd22 - Ptprc	CD22	Cell-cell contact	KEGG: mmu04514	WM
DC	Granu	Cd22	Ptprc	3.63319e-08	0	CD22 - PTPRC	Cd22 - Ptprc	CD22	Cell-cell contact	KEGG: mmu04514	WM
Neut	Granu	Cd22	Ptprc	3.76616e-08	0	CD22 - PTPRC	Cd22 - Ptprc	CD22	Cell-cell contact	KEGG: mmu04514	WM
Endo	Granu	Cd22	Ptprc	4.64918e-08	0	CD22 - PTPRC	Cd22 - Ptprc	CD22	Cell-cell contact	KEGG: mmu04514	WM
Mac	DC	Cd22	Ptprc	4.2319e-08	0	CD22 - PTPRC	Cd22 - Ptprc	CD22	Cell-cell contact	KEGG: mmu04514	WM
Kupffer	DC	Cd22	Ptprc	7.77233e-08	0	CD22 - PTPRC	Cd22 - Ptprc	CD22	Cell-cell contact	KEGG: mmu04514	WM
Dividing	DC	Cd22	Ptprc	4.00429e-08	0	CD22 - PTPRC	Cd22 - Ptprc	CD22	Cell-cell contact	KEGG: mmu04514	WM
Endo	DC	Cd22	Ptprc	4.07799e-08	0	CD22 - PTPRC	Cd22 - Ptprc	CD22	Cell-cell contact	KEGG: mmu04514	WM
Mac	Plasma-B	Cd22	Ptprc	3.83415e-08	0	CD22 - PTPRC	Cd22 - Ptprc	CD22	Cell-cell contact	KEGG: mmu04514	WM
Kupffer	Plasma-B	Cd22	Ptprc	7.04181e-08	0	CD22 - PTPRC	Cd22 - Ptprc	CD22	Cell-cell contact	KEGG: mmu04514	WM
Dividing	Plasma-B	Cd22	Ptprc	3.62793e-08	0.03	CD22 - PTPRC	Cd22 - Ptprc	CD22	Cell-cell contact	KEGG: mmu04514	WM
Mac	Neut	Cd22	Ptprc	4.23318e-08	0	CD22 - PTPRC	Cd22 - Ptprc	CD22	Cell-cell contact	KEGG: mmu04514	WM
Kupffer	Neut	Cd22	Ptprc	7.77466e-08	0	CD22 - PTPRC	Cd22 - Ptprc	CD22	Cell-cell contact	KEGG: mmu04514	WM
Dividing	Neut	Cd22	Ptprc	4.00549e-08	0	CD22 - PTPRC	Cd22 - Ptprc	CD22	Cell-cell contact	KEGG: mmu04514	WM
Gran	Neut	Cd22	Ptprc	3.63727e-08	0.02	CD22 - PTPRC	Cd22 - Ptprc	CD22	Cell-cell contact	KEGG: mmu04514	WM
Endo	Neut	Cd22	Ptprc	4.07922e-08	0	CD22 - PTPRC	Cd22 - Ptprc	CD22	Cell-cell contact	KEGG: mmu04514	WM
Mac	B	Cd22	Ptprc	3.57648e-08	0.04	CD22 - PTPRC	Cd22 - Ptprc	CD22	Cell-cell contact	KEGG: mmu04514	WM
Kupffer	B	Cd22	Ptprc	6.56857e-08	0	CD22 - PTPRC	Cd22 - Ptprc	CD22	Cell-cell contact	KEGG: mmu04514	WM
Kupffer	Endo	Cd22	Ptprc	5.53975e-08	0	CD22 - PTPRC	Cd22 - Ptprc	CD22	Cell-cell contact	KEGG: mmu04514	WM
Kupffer	Hep	Cd22	Ptprc	5.31848e-08	0	CD22 - PTPRC	Cd22 - Ptprc	CD22	Cell-cell contact	KEGG: mmu04514	WM
Mac	Mac	Ptprc	Cd22	4.6077e-08	0	PTPRC - CD22	Ptprc - Cd22	CD45	Cell-cell contact	PMID: 12115612	WM
Kupffer	Mac	Ptprc	Cd22	4.32891e-08	0	PTPRC - CD22	Ptprc - Cd22	CD45	Cell-cell contact	PMID: 12115612	WM
pDC	Mac	Ptprc	Cd22	3.56903e-08	0.02	PTPRC - CD22	Ptprc - Cd22	CD45	Cell-cell contact	PMID: 12115612	WM
T	Mac	Ptprc	Cd22	4.54508e-08	0	PTPRC - CD22	Ptprc - Cd22	CD45	Cell-cell contact	PMID: 12115612	WM
NK	Mac	Ptprc	Cd22	4.85519e-08	0	PTPRC - CD22	Ptprc - Cd22	CD45	Cell-cell contact	PMID: 12115612	WM
Dividing	Mac	Ptprc	Cd22	3.84458e-08	0	PTPRC - CD22	Ptprc - Cd22	CD45	Cell-cell contact	PMID: 12115612	WM
Gran	Mac	Ptprc	Cd22	4.82465e-08	0	PTPRC - CD22	Ptprc - Cd22	CD45	Cell-cell contact	PMID: 12115612	WM
DC	Mac	Ptprc	Cd22	4.2319e-08	0	PTPRC - CD22	Ptprc - Cd22	CD45	Cell-cell contact	PMID: 12115612	WM
Plasma-B	Mac	Ptprc	Cd22	3.83415e-08	0	PTPRC - CD22	Ptprc - Cd22	CD45	Cell-cell contact	PMID: 12115612	WM
Neut	Mac	Ptprc	Cd22	4.23318e-08	0	PTPRC - CD22	Ptprc - Cd22	CD45	Cell-cell contact	PMID: 12115612	WM
B	Mac	Ptprc	Cd22	3.57648e-08	0.04	PTPRC - CD22	Ptprc - Cd22	CD45	Cell-cell contact	PMID: 12115612	WM
Mac	Kupffer	Ptprc	Cd22	8.46252e-08	0	PTPRC - CD22	Ptprc - Cd22	CD45	Cell-cell contact	PMID: 12115612	WM
Kupffer	Kupffer	Ptprc	Cd22	7.95049e-08	0	PTPRC - CD22	Ptprc - Cd22	CD45	Cell-cell contact	PMID: 12115612	WM
pDC	Kupffer	Ptprc	Cd22	6.55489e-08	0	PTPRC - CD22	Ptprc - Cd22	CD45	Cell-cell contact	PMID: 12115612	WM
T	Kupffer	Ptprc	Cd22	8.34751e-08	0	PTPRC - CD22	Ptprc - Cd22	CD45	Cell-cell contact	PMID: 12115612	WM
NK	Kupffer	Ptprc	Cd22	8.91707e-08	0	PTPRC - CD22	Ptprc - Cd22	CD45	Cell-cell contact	PMID: 12115612	WM
Dividing	Kupffer	Ptprc	Cd22	7.06097e-08	0	PTPRC - CD22	Ptprc - Cd22	CD45	Cell-cell contact	PMID: 12115612	WM
Gran	Kupffer	Ptprc	Cd22	8.86097e-08	0	PTPRC - CD22	Ptprc - Cd22	CD45	Cell-cell contact	PMID: 12115612	WM
DC	Kupffer	Ptprc	Cd22	7.77233e-08	0	PTPRC - CD22	Ptprc - Cd22	CD45	Cell-cell contact	PMID: 12115612	WM
Plasma-B	Kupffer	Ptprc	Cd22	7.04181e-08	0	PTPRC - CD22	Ptprc - Cd22	CD45	Cell-cell contact	PMID: 12115612	WM
Neut	Kupffer	Ptprc	Cd22	7.77466e-08	0	PTPRC - CD22	Ptprc - Cd22	CD45	Cell-cell contact	PMID: 12115612	WM
B	Kupffer	Ptprc	Cd22	6.56857e-08	0	PTPRC - CD22	Ptprc - Cd22	CD45	Cell-cell contact	PMID: 12115612	WM
Endo	Kupffer	Ptprc	Cd22	5.53975e-08	0	PTPRC - CD22	Ptprc - Cd22	CD45	Cell-cell contact	PMID: 12115612	WM
Hep	Kupffer	Ptprc	Cd22	5.31848e-08	0	PTPRC - CD22	Ptprc - Cd22	CD45	Cell-cell contact	PMID: 12115612	WM
Mac	Dividing	Ptprc	Cd22	4.35987e-08	0	PTPRC - CD22	Ptprc - Cd22	CD45	Cell-cell contact	PMID: 12115612	WM
Kupffer	Dividing	Ptprc	Cd22	4.09608e-08	0	PTPRC - CD22	Ptprc - Cd22	CD45	Cell-cell contact	PMID: 12115612	WM
T	Dividing	Ptprc	Cd22	4.30062e-08	0	PTPRC - CD22	Ptprc - Cd22	CD45	Cell-cell contact	PMID: 12115612	WM
NK	Dividing	Ptprc	Cd22	4.59406e-08	0	PTPRC - CD22	Ptprc - Cd22	CD45	Cell-cell contact	PMID: 12115612	WM
Dividing	Dividing	Ptprc	Cd22	3.6378e-08	0.02	PTPRC - CD22	Ptprc - Cd22	CD45	Cell-cell contact	PMID: 12115612	WM
Gran	Dividing	Ptprc	Cd22	4.56516e-08	0	PTPRC - CD22	Ptprc - Cd22	CD45	Cell-cell contact	PMID: 12115612	WM
DC	Dividing	Ptprc	Cd22	4.00429e-08	0	PTPRC - CD22	Ptprc - Cd22	CD45	Cell-cell contact	PMID: 12115612	WM
Plasma-B	Dividing	Ptprc	Cd22	3.62793e-08	0.03	PTPRC - CD22	Ptprc - Cd22	CD45	Cell-cell contact	PMID: 12115612	WM
Neut	Dividing	Ptprc	Cd22	4.00549e-08	0	PTPRC - CD22	Ptprc - Cd22	CD45	Cell-cell contact	PMID: 12115612	WM
Mac	Granu	Ptprc	Cd22	3.95907e-08	0	PTPRC - CD22	Ptprc - Cd22	CD45	Cell-cell contact	PMID: 12115612	WM
Kupffer	Granu	Ptprc	Cd22	3.71953e-08	0.02	PTPRC - CD22	Ptprc - Cd22	CD45	Cell-cell contact	PMID: 12115612	WM
T	Granu	Ptprc	Cd22	3.90527e-08	0	PTPRC - CD22	Ptprc - Cd22	CD45	Cell-cell contact	PMID: 12115612	WM
NK	Granu	Ptprc	Cd22	4.17173e-08	0	PTPRC - CD22	Ptprc - Cd22	CD45	Cell-cell contact	PMID: 12115612	WM
Gran	Granu	Ptprc	Cd22	4.14549e-08	0	PTPRC - CD22	Ptprc - Cd22	CD45	Cell-cell contact	PMID: 12115612	WM
Neut	Granu	Ptprc	Cd22	3.63727e-08	0.02	PTPRC - CD22	Ptprc - Cd22	CD45	Cell-cell contact	PMID: 12115612	WM
NK	DC	Ptprc	Cd22	3.65619e-08	0.03	PTPRC - CD22	Ptprc - Cd22	CD45	Cell-cell contact	PMID: 12115612	WM
Gran	DC	Ptprc	Cd22	3.63319e-08	0	PTPRC - CD22	Ptprc - Cd22	CD45	Cell-cell contact	PMID: 12115612	WM
Mac	Neut	Ptprc	Cd22	3.59681e-08	0.02	PTPRC - CD22	Ptprc - Cd22	CD45	Cell-cell contact	PMID: 12115612	WM
NK	Neut	Ptprc	Cd22	3.79e-08	0	PTPRC - CD22	Ptprc - Cd22	CD45	Cell-cell contact	PMID: 12115612	WM
Gran	Neut	Ptprc	Cd22	3.76616e-08	0	PTPRC - CD22	Ptprc - Cd22	CD45	Cell-cell contact	PMID: 12115612	WM
Mac	Endo	Ptprc	Cd22	4.44012e-08	0	PTPRC - CD22	Ptprc - Cd22	CD45	Cell-cell contact	PMID: 12115612	WM
Kupffer	Endo	Ptprc	Cd22	4.17147e-08	0	PTPRC - CD22	Ptprc - Cd22	CD45	Cell-cell contact	PMID: 12115612	WM
T	Endo	Ptprc	Cd22	4.37978e-08	0	PTPRC - CD22	Ptprc - Cd22	CD45	Cell-cell contact	PMID: 12115612	WM
NK	Endo	Ptprc	Cd22	4.67861e-08	0	PTPRC - CD22	Ptprc - Cd22	CD45	Cell-cell contact	PMID: 12115612	WM
Dividing	Endo	Ptprc	Cd22	3.70475e-08	0.02	PTPRC - CD22	Ptprc - Cd22	CD45	Cell-cell contact	PMID: 12115612	WM
Gran	Endo	Ptprc	Cd22	4.64918e-08	0	PTPRC - CD22	Ptprc - Cd22	CD45	Cell-cell contact	PMID: 12115612	WM
DC	Endo	Ptprc	Cd22	4.07799e-08	0	PTPRC - CD22	Ptprc - Cd22	CD45	Cell-cell contact	PMID: 12115612	WM
Neut	Endo	Ptprc	Cd22	4.07922e-08	0	PTPRC - CD22	Ptprc - Cd22	CD45	Cell-cell contact	PMID: 12115612	WM
Mac	Mac	Cdh1	Cdh1	3.07076e-09	0	CDH1 - CDH1	Cdh1 - Cdh1	CDH	Cell-cell contact	KEGG: mmu04514	WM
Kupffer	Mac	Cdh1	Cdh1	7.07519e-09	0	CDH1 - CDH1	Cdh1 - Cdh1	CDH	Cell-cell contact	KEGG: mmu04514	WM
pDC	Mac	Cdh1	Cdh1	2.95816e-09	0	CDH1 - CDH1	Cdh1 - Cdh1	CDH	Cell-cell contact	KEGG: mmu04514	WM
Dividing	Mac	Cdh1	Cdh1	2.78266e-09	0	CDH1 - CDH1	Cdh1 - Cdh1	CDH	Cell-cell contact	KEGG: mmu04514	WM
Gran	Mac	Cdh1	Cdh1	2.77222e-09	0	CDH1 - CDH1	Cdh1 - Cdh1	CDH	Cell-cell contact	KEGG: mmu04514	WM
DC	Mac	Cdh1	Cdh1	2.4373e-09	0.01	CDH1 - CDH1	Cdh1 - Cdh1	CDH	Cell-cell contact	KEGG: mmu04514	WM
Neut	Mac	Cdh1	Cdh1	2.48629e-09	0	CDH1 - CDH1	Cdh1 - Cdh1	CDH	Cell-cell contact	KEGG: mmu04514	WM
Endo	Mac	Cdh1	Cdh1	2.7455e-09	0	CDH1 - CDH1	Cdh1 - Cdh1	CDH	Cell-cell contact	KEGG: mmu04514	WM
Mac	Kupffer	Cdh1	Cdh1	7.07519e-09	0	CDH1 - CDH1	Cdh1 - Cdh1	CDH	Cell-cell contact	KEGG: mmu04514	WM
Kupffer	Kupffer	Cdh1	Cdh1	1.63016e-08	0	CDH1 - CDH1	Cdh1 - Cdh1	CDH	Cell-cell contact	KEGG: mmu04514	WM
pDC	Kupffer	Cdh1	Cdh1	6.81575e-09	0	CDH1 - CDH1	Cdh1 - Cdh1	CDH	Cell-cell contact	KEGG: mmu04514	WM
Dividing	Kupffer	Cdh1	Cdh1	6.41139e-09	0	CDH1 - CDH1	Cdh1 - Cdh1	CDH	Cell-cell contact	KEGG: mmu04514	WM
Gran	Kupffer	Cdh1	Cdh1	6.38733e-09	0	CDH1 - CDH1	Cdh1 - Cdh1	CDH	Cell-cell contact	KEGG: mmu04514	WM
DC	Kupffer	Cdh1	Cdh1	5.61566e-09	0	CDH1 - CDH1	Cdh1 - Cdh1	CDH	Cell-cell contact	KEGG: mmu04514	WM
Neut	Kupffer	Cdh1	Cdh1	5.72853e-09	0	CDH1 - CDH1	Cdh1 - Cdh1	CDH	Cell-cell contact	KEGG: mmu04514	WM
Endo	Kupffer	Cdh1	Cdh1	6.32577e-09	0	CDH1 - CDH1	Cdh1 - Cdh1	CDH	Cell-cell contact	KEGG: mmu04514	WM
Hep	Kupffer	Cdh1	Cdh1	5.35169e-09	0	CDH1 - CDH1	Cdh1 - Cdh1	CDH	Cell-cell contact	KEGG: mmu04514	WM
Mac	pDC	Cdh1	Cdh1	2.95816e-09	0	CDH1 - CDH1	Cdh1 - Cdh1	CDH	Cell-cell contact	KEGG: mmu04514	WM
Kupffer	pDC	Cdh1	Cdh1	6.81575e-09	0	CDH1 - CDH1	Cdh1 - Cdh1	CDH	Cell-cell contact	KEGG: mmu04514	WM
pDC	pDC	Cdh1	Cdh1	2.84969e-09	0	CDH1 - CDH1	Cdh1 - Cdh1	CDH	Cell-cell contact	KEGG: mmu04514	WM
Dividing	pDC	Cdh1	Cdh1	2.68062e-09	0	CDH1 - CDH1	Cdh1 - Cdh1	CDH	Cell-cell contact	KEGG: mmu04514	WM
Gran	pDC	Cdh1	Cdh1	2.67057e-09	0	CDH1 - CDH1	Cdh1 - Cdh1	CDH	Cell-cell contact	KEGG: mmu04514	WM
DC	pDC	Cdh1	Cdh1	2.34793e-09	0.02	CDH1 - CDH1	Cdh1 - Cdh1	CDH	Cell-cell contact	KEGG: mmu04514	WM
Neut	pDC	Cdh1	Cdh1	2.39512e-09	0	CDH1 - CDH1	Cdh1 - Cdh1	CDH	Cell-cell contact	KEGG: mmu04514	WM
Endo	pDC	Cdh1	Cdh1	2.64483e-09	0	CDH1 - CDH1	Cdh1 - Cdh1	CDH	Cell-cell contact	KEGG: mmu04514	WM
Mac	Dividing	Cdh1	Cdh1	2.78266e-09	0	CDH1 - CDH1	Cdh1 - Cdh1	CDH	Cell-cell contact	KEGG: mmu04514	WM
Kupffer	Dividing	Cdh1	Cdh1	6.41139e-09	0	CDH1 - CDH1	Cdh1 - Cdh1	CDH	Cell-cell contact	KEGG: mmu04514	WM
pDC	Dividing	Cdh1	Cdh1	2.68062e-09	0	CDH1 - CDH1	Cdh1 - Cdh1	CDH	Cell-cell contact	KEGG: mmu04514	WM
Dividing	Dividing	Cdh1	Cdh1	2.52159e-09	0	CDH1 - CDH1	Cdh1 - Cdh1	CDH	Cell-cell contact	KEGG: mmu04514	WM
Gran	Dividing	Cdh1	Cdh1	2.51213e-09	0	CDH1 - CDH1	Cdh1 - Cdh1	CDH	Cell-cell contact	KEGG: mmu04514	WM
Endo	Dividing	Cdh1	Cdh1	2.48792e-09	0	CDH1 - CDH1	Cdh1 - Cdh1	CDH	Cell-cell contact	KEGG: mmu04514	WM
Mac	Granu	Cdh1	Cdh1	2.77222e-09	0	CDH1 - CDH1	Cdh1 - Cdh1	CDH	Cell-cell contact	KEGG: mmu04514	WM
Kupffer	Granu	Cdh1	Cdh1	6.38733e-09	0	CDH1 - CDH1	Cdh1 - Cdh1	CDH	Cell-cell contact	KEGG: mmu04514	WM
pDC	Granu	Cdh1	Cdh1	2.67057e-09	0	CDH1 - CDH1	Cdh1 - Cdh1	CDH	Cell-cell contact	KEGG: mmu04514	WM
Dividing	Granu	Cdh1	Cdh1	2.51213e-09	0	CDH1 - CDH1	Cdh1 - Cdh1	CDH	Cell-cell contact	KEGG: mmu04514	WM
Gran	Granu	Cdh1	Cdh1	2.5027e-09	0.01	CDH1 - CDH1	Cdh1 - Cdh1	CDH	Cell-cell contact	KEGG: mmu04514	WM
Endo	Granu	Cdh1	Cdh1	2.47858e-09	0	CDH1 - CDH1	Cdh1 - Cdh1	CDH	Cell-cell contact	KEGG: mmu04514	WM
Mac	DC	Cdh1	Cdh1	2.4373e-09	0.01	CDH1 - CDH1	Cdh1 - Cdh1	CDH	Cell-cell contact	KEGG: mmu04514	WM
Kupffer	DC	Cdh1	Cdh1	5.61566e-09	0	CDH1 - CDH1	Cdh1 - Cdh1	CDH	Cell-cell contact	KEGG: mmu04514	WM
pDC	DC	Cdh1	Cdh1	2.34793e-09	0.02	CDH1 - CDH1	Cdh1 - Cdh1	CDH	Cell-cell contact	KEGG: mmu04514	WM
Mac	Neut	Cdh1	Cdh1	2.48629e-09	0	CDH1 - CDH1	Cdh1 - Cdh1	CDH	Cell-cell contact	KEGG: mmu04514	WM
Kupffer	Neut	Cdh1	Cdh1	5.72853e-09	0	CDH1 - CDH1	Cdh1 - Cdh1	CDH	Cell-cell contact	KEGG: mmu04514	WM
pDC	Neut	Cdh1	Cdh1	2.39512e-09	0	CDH1 - CDH1	Cdh1 - Cdh1	CDH	Cell-cell contact	KEGG: mmu04514	WM
Mac	Endo	Cdh1	Cdh1	2.7455e-09	0	CDH1 - CDH1	Cdh1 - Cdh1	CDH	Cell-cell contact	KEGG: mmu04514	WM
Kupffer	Endo	Cdh1	Cdh1	6.32577e-09	0	CDH1 - CDH1	Cdh1 - Cdh1	CDH	Cell-cell contact	KEGG: mmu04514	WM
pDC	Endo	Cdh1	Cdh1	2.64483e-09	0	CDH1 - CDH1	Cdh1 - Cdh1	CDH	Cell-cell contact	KEGG: mmu04514	WM
Dividing	Endo	Cdh1	Cdh1	2.48792e-09	0	CDH1 - CDH1	Cdh1 - Cdh1	CDH	Cell-cell contact	KEGG: mmu04514	WM
Gran	Endo	Cdh1	Cdh1	2.47858e-09	0	CDH1 - CDH1	Cdh1 - Cdh1	CDH	Cell-cell contact	KEGG: mmu04514	WM
Kupffer	Hep	Cdh1	Cdh1	5.35169e-09	0	CDH1 - CDH1	Cdh1 - Cdh1	CDH	Cell-cell contact	KEGG: mmu04514	WM
Mac	Mac	Csf1	Csf1r	0.00228193	0	CSF1 - CSF1R	Csf1 - Csf1r	CSF	Secreted signaling	KEGG: mmu04060	WM
Kupffer	Mac	Csf1	Csf1r	0.00273761	0	CSF1 - CSF1R	Csf1 - Csf1r	CSF	Secreted signaling	KEGG: mmu04060	WM
pDC	Mac	Csf1	Csf1r	1.6753e-06	0	CSF1 - CSF1R	Csf1 - Csf1r	CSF	Secreted signaling	KEGG: mmu04060	WM
Dividing	Mac	Csf1	Csf1r	0.00155696	0	CSF1 - CSF1R	Csf1 - Csf1r	CSF	Secreted signaling	KEGG: mmu04060	WM
Gran	Mac	Csf1	Csf1r	1.36143e-05	0	CSF1 - CSF1R	Csf1 - Csf1r	CSF	Secreted signaling	KEGG: mmu04060	WM
DC	Mac	Csf1	Csf1r	1.14571e-05	0	CSF1 - CSF1R	Csf1 - Csf1r	CSF	Secreted signaling	KEGG: mmu04060	WM
Plasma-B	Mac	Csf1	Csf1r	1.69976e-06	0	CSF1 - CSF1R	Csf1 - Csf1r	CSF	Secreted signaling	KEGG: mmu04060	WM
Neut	Mac	Csf1	Csf1r	1.18259e-05	0	CSF1 - CSF1R	Csf1 - Csf1r	CSF	Secreted signaling	KEGG: mmu04060	WM
Endo	Mac	Csf1	Csf1r	1.3863e-05	0	CSF1 - CSF1R	Csf1 - Csf1r	CSF	Secreted signaling	KEGG: mmu04060	WM
Hep	Mac	Csf1	Csf1r	1.11466e-05	0	CSF1 - CSF1R	Csf1 - Csf1r	CSF	Secreted signaling	KEGG: mmu04060	WM
Mac	Kupffer	Csf1	Csf1r	0.00276719	0	CSF1 - CSF1R	Csf1 - Csf1r	CSF	Secreted signaling	KEGG: mmu04060	WM
Kupffer	Kupffer	Csf1	Csf1r	0.00331944	0	CSF1 - CSF1R	Csf1 - Csf1r	CSF	Secreted signaling	KEGG: mmu04060	WM
pDC	Kupffer	Csf1	Csf1r	2.03255e-06	0	CSF1 - CSF1R	Csf1 - Csf1r	CSF	Secreted signaling	KEGG: mmu04060	WM
Dividing	Kupffer	Csf1	Csf1r	0.00188834	0	CSF1 - CSF1R	Csf1 - Csf1r	CSF	Secreted signaling	KEGG: mmu04060	WM
Gran	Kupffer	Csf1	Csf1r	1.65174e-05	0	CSF1 - CSF1R	Csf1 - Csf1r	CSF	Secreted signaling	KEGG: mmu04060	WM
DC	Kupffer	Csf1	Csf1r	1.39002e-05	0	CSF1 - CSF1R	Csf1 - Csf1r	CSF	Secreted signaling	KEGG: mmu04060	WM
Plasma-B	Kupffer	Csf1	Csf1r	2.06222e-06	0	CSF1 - CSF1R	Csf1 - Csf1r	CSF	Secreted signaling	KEGG: mmu04060	WM
Neut	Kupffer	Csf1	Csf1r	1.43477e-05	0	CSF1 - CSF1R	Csf1 - Csf1r	CSF	Secreted signaling	KEGG: mmu04060	WM
Endo	Kupffer	Csf1	Csf1r	1.68191e-05	0	CSF1 - CSF1R	Csf1 - Csf1r	CSF	Secreted signaling	KEGG: mmu04060	WM
Hep	Kupffer	Csf1	Csf1r	1.35235e-05	0	CSF1 - CSF1R	Csf1 - Csf1r	CSF	Secreted signaling	KEGG: mmu04060	WM
Mac	pDC	Csf1	Csf1r	1.74069e-06	0	CSF1 - CSF1R	Csf1 - Csf1r	CSF	Secreted signaling	KEGG: mmu04060	WM
Kupffer	pDC	Csf1	Csf1r	2.08924e-06	0	CSF1 - CSF1R	Csf1 - Csf1r	CSF	Secreted signaling	KEGG: mmu04060	WM
Dividing	pDC	Csf1	Csf1r	1.18681e-06	0	CSF1 - CSF1R	Csf1 - Csf1r	CSF	Secreted signaling	KEGG: mmu04060	WM
Mac	Dividing	Csf1	Csf1r	0.00148565	0	CSF1 - CSF1R	Csf1 - Csf1r	CSF	Secreted signaling	KEGG: mmu04060	WM
Kupffer	Dividing	Csf1	Csf1r	0.0017826	0	CSF1 - CSF1R	Csf1 - Csf1r	CSF	Secreted signaling	KEGG: mmu04060	WM
pDC	Dividing	Csf1	Csf1r	1.08983e-06	0	CSF1 - CSF1R	Csf1 - Csf1r	CSF	Secreted signaling	KEGG: mmu04060	WM
Dividing	Dividing	Csf1	Csf1r	0.0010134	0	CSF1 - CSF1R	Csf1 - Csf1r	CSF	Secreted signaling	KEGG: mmu04060	WM
Gran	Dividing	Csf1	Csf1r	8.85653e-06	0	CSF1 - CSF1R	Csf1 - Csf1r	CSF	Secreted signaling	KEGG: mmu04060	WM
DC	Dividing	Csf1	Csf1r	7.45321e-06	0	CSF1 - CSF1R	Csf1 - Csf1r	CSF	Secreted signaling	KEGG: mmu04060	WM
Plasma-B	Dividing	Csf1	Csf1r	1.10575e-06	0	CSF1 - CSF1R	Csf1 - Csf1r	CSF	Secreted signaling	KEGG: mmu04060	WM
Neut	Dividing	Csf1	Csf1r	7.69315e-06	0	CSF1 - CSF1R	Csf1 - Csf1r	CSF	Secreted signaling	KEGG: mmu04060	WM
Endo	Dividing	Csf1	Csf1r	9.0183e-06	0	CSF1 - CSF1R	Csf1 - Csf1r	CSF	Secreted signaling	KEGG: mmu04060	WM
Hep	Dividing	Csf1	Csf1r	7.25122e-06	0	CSF1 - CSF1R	Csf1 - Csf1r	CSF	Secreted signaling	KEGG: mmu04060	WM
Mac	Granu	Csf1	Csf1r	1.41456e-05	0	CSF1 - CSF1R	Csf1 - Csf1r	CSF	Secreted signaling	KEGG: mmu04060	WM
Kupffer	Granu	Csf1	Csf1r	1.69781e-05	0	CSF1 - CSF1R	Csf1 - Csf1r	CSF	Secreted signaling	KEGG: mmu04060	WM
Dividing	Granu	Csf1	Csf1r	9.64456e-06	0	CSF1 - CSF1R	Csf1 - Csf1r	CSF	Secreted signaling	KEGG: mmu04060	WM
Endo	Granu	Csf1	Csf1r	8.57423e-08	0	CSF1 - CSF1R	Csf1 - Csf1r	CSF	Secreted signaling	KEGG: mmu04060	WM
Mac	DC	Csf1	Csf1r	1.19043e-05	0	CSF1 - CSF1R	Csf1 - Csf1r	CSF	Secreted signaling	KEGG: mmu04060	WM
Kupffer	DC	Csf1	Csf1r	1.42879e-05	0	CSF1 - CSF1R	Csf1 - Csf1r	CSF	Secreted signaling	KEGG: mmu04060	WM
Dividing	DC	Csf1	Csf1r	8.11638e-06	0	CSF1 - CSF1R	Csf1 - Csf1r	CSF	Secreted signaling	KEGG: mmu04060	WM
Mac	Plasma-B	Csf1	Csf1r	1.7661e-06	0	CSF1 - CSF1R	Csf1 - Csf1r	CSF	Secreted signaling	KEGG: mmu04060	WM
Kupffer	Plasma-B	Csf1	Csf1r	2.11974e-06	0	CSF1 - CSF1R	Csf1 - Csf1r	CSF	Secreted signaling	KEGG: mmu04060	WM
Dividing	Plasma-B	Csf1	Csf1r	1.20413e-06	0	CSF1 - CSF1R	Csf1 - Csf1r	CSF	Secreted signaling	KEGG: mmu04060	WM
Mac	Neut	Csf1	Csf1r	1.22875e-05	0	CSF1 - CSF1R	Csf1 - Csf1r	CSF	Secreted signaling	KEGG: mmu04060	WM
Kupffer	Neut	Csf1	Csf1r	1.47479e-05	0	CSF1 - CSF1R	Csf1 - Csf1r	CSF	Secreted signaling	KEGG: mmu04060	WM
Dividing	Neut	Csf1	Csf1r	8.37767e-06	0	CSF1 - CSF1R	Csf1 - Csf1r	CSF	Secreted signaling	KEGG: mmu04060	WM
Mac	Endo	Csf1	Csf1r	1.4404e-05	0	CSF1 - CSF1R	Csf1 - Csf1r	CSF	Secreted signaling	KEGG: mmu04060	WM
Kupffer	Endo	Csf1	Csf1r	1.72882e-05	0	CSF1 - CSF1R	Csf1 - Csf1r	CSF	Secreted signaling	KEGG: mmu04060	WM
Dividing	Endo	Csf1	Csf1r	9.82072e-06	0	CSF1 - CSF1R	Csf1 - Csf1r	CSF	Secreted signaling	KEGG: mmu04060	WM
Gran	Endo	Csf1	Csf1r	8.57423e-08	0	CSF1 - CSF1R	Csf1 - Csf1r	CSF	Secreted signaling	KEGG: mmu04060	WM
Endo	Endo	Csf1	Csf1r	8.73085e-08	0.02	CSF1 - CSF1R	Csf1 - Csf1r	CSF	Secreted signaling	KEGG: mmu04060	WM
Mac	Hep	Csf1	Csf1r	1.15816e-05	0	CSF1 - CSF1R	Csf1 - Csf1r	CSF	Secreted signaling	KEGG: mmu04060	WM
Kupffer	Hep	Csf1	Csf1r	1.39007e-05	0	CSF1 - CSF1R	Csf1 - Csf1r	CSF	Secreted signaling	KEGG: mmu04060	WM
Dividing	Hep	Csf1	Csf1r	7.89642e-06	0	CSF1 - CSF1R	Csf1 - Csf1r	CSF	Secreted signaling	KEGG: mmu04060	WM
Mac	Granu	Cxcl2	Cxcr2	0.018588	0	CXCL2 - CXCR2	Cxcl2 - Cxcr2	CXCL	Secreted signaling	KEGG: mmu04060	WM
Kupffer	Granu	Cxcl2	Cxcr2	0.0215072	0	CXCL2 - CXCR2	Cxcl2 - Cxcr2	CXCL	Secreted signaling	KEGG: mmu04060	WM
Dividing	Granu	Cxcl2	Cxcr2	0.0140345	0	CXCL2 - CXCR2	Cxcl2 - Cxcr2	CXCL	Secreted signaling	KEGG: mmu04060	WM
Gran	Granu	Cxcl2	Cxcr2	0.0229552	0	CXCL2 - CXCR2	Cxcl2 - Cxcr2	CXCL	Secreted signaling	KEGG: mmu04060	WM
Plasma-B	Granu	Cxcl2	Cxcr2	0.0137383	0	CXCL2 - CXCR2	Cxcl2 - Cxcr2	CXCL	Secreted signaling	KEGG: mmu04060	WM
Neut	Granu	Cxcl2	Cxcr2	0.0154307	0	CXCL2 - CXCR2	Cxcl2 - Cxcr2	CXCL	Secreted signaling	KEGG: mmu04060	WM
Endo	Granu	Cxcl2	Cxcr2	0.0147146	0	CXCL2 - CXCR2	Cxcl2 - Cxcr2	CXCL	Secreted signaling	KEGG: mmu04060	WM
Hep	Granu	Cxcl2	Cxcr2	0.014524	0	CXCL2 - CXCR2	Cxcl2 - Cxcr2	CXCL	Secreted signaling	KEGG: mmu04060	WM
Mac	Dividing	Fn1	ITGA4_ITGB7	0.0350438	0	FN1 - ITGA4 - ITGB7	Fn1 - (Itga4+Itgb7)	FN1	ECM-receptor	KEGG: mmu04512	WM
Kupffer	Dividing	Fn1	ITGA4_ITGB7	0.0106153	0	FN1 - ITGA4 - ITGB7	Fn1 - (Itga4+Itgb7)	FN1	ECM-receptor	KEGG: mmu04512	WM
Dividing	Dividing	Fn1	ITGA4_ITGB7	0.00870839	0	FN1 - ITGA4 - ITGB7	Fn1 - (Itga4+Itgb7)	FN1	ECM-receptor	KEGG: mmu04512	WM
Mac	Plasma-B	Fn1	ITGA4_ITGB7	0.0640814	0	FN1 - ITGA4 - ITGB7	Fn1 - (Itga4+Itgb7)	FN1	ECM-receptor	KEGG: mmu04512	WM
Kupffer	Plasma-B	Fn1	ITGA4_ITGB7	0.0198271	0	FN1 - ITGA4 - ITGB7	Fn1 - (Itga4+Itgb7)	FN1	ECM-receptor	KEGG: mmu04512	WM
Dividing	Plasma-B	Fn1	ITGA4_ITGB7	0.0162927	0	FN1 - ITGA4 - ITGB7	Fn1 - (Itga4+Itgb7)	FN1	ECM-receptor	KEGG: mmu04512	WM
Mac	Mac	Fn1	Cd44	0.24577	0	FN1 - CD44	Fn1 - Cd44	FN1	ECM-receptor	KEGG: mmu04512	WM
Kupffer	Mac	Fn1	Cd44	0.0878152	0	FN1 - CD44	Fn1 - Cd44	FN1	ECM-receptor	KEGG: mmu04512	WM
Dividing	Mac	Fn1	Cd44	0.0730647	0	FN1 - CD44	Fn1 - Cd44	FN1	ECM-receptor	KEGG: mmu04512	WM
Mac	Kupffer	Fn1	Cd44	0.235776	0	FN1 - CD44	Fn1 - Cd44	FN1	ECM-receptor	KEGG: mmu04512	WM
Kupffer	Kupffer	Fn1	Cd44	0.0835327	0	FN1 - CD44	Fn1 - Cd44	FN1	ECM-receptor	KEGG: mmu04512	WM
Dividing	Kupffer	Fn1	Cd44	0.0694468	0	FN1 - CD44	Fn1 - Cd44	FN1	ECM-receptor	KEGG: mmu04512	WM
Mac	pDC	Fn1	Cd44	0.223992	0	FN1 - CD44	Fn1 - Cd44	FN1	ECM-receptor	KEGG: mmu04512	WM
Kupffer	pDC	Fn1	Cd44	0.0785755	0.01	FN1 - CD44	Fn1 - Cd44	FN1	ECM-receptor	KEGG: mmu04512	WM
Dividing	pDC	Fn1	Cd44	0.0652659	0	FN1 - CD44	Fn1 - Cd44	FN1	ECM-receptor	KEGG: mmu04512	WM
Mac	T	Fn1	Cd44	0.168249	0	FN1 - CD44	Fn1 - Cd44	FN1	ECM-receptor	KEGG: mmu04512	WM
Mac	NK	Fn1	Cd44	0.176401	0	FN1 - CD44	Fn1 - Cd44	FN1	ECM-receptor	KEGG: mmu04512	WM
Mac	Dividing	Fn1	Cd44	0.212634	0	FN1 - CD44	Fn1 - Cd44	FN1	ECM-receptor	KEGG: mmu04512	WM
Kupffer	Dividing	Fn1	Cd44	0.0738892	0.02	FN1 - CD44	Fn1 - Cd44	FN1	ECM-receptor	KEGG: mmu04512	WM
Mac	Granu	Fn1	Cd44	0.244752	0	FN1 - CD44	Fn1 - Cd44	FN1	ECM-receptor	KEGG: mmu04512	WM
Kupffer	Granu	Fn1	Cd44	0.0873755	0	FN1 - CD44	Fn1 - Cd44	FN1	ECM-receptor	KEGG: mmu04512	WM
Dividing	Granu	Fn1	Cd44	0.0726929	0	FN1 - CD44	Fn1 - Cd44	FN1	ECM-receptor	KEGG: mmu04512	WM
Mac	DC	Fn1	Cd44	0.219436	0	FN1 - CD44	Fn1 - Cd44	FN1	ECM-receptor	KEGG: mmu04512	WM
Kupffer	DC	Fn1	Cd44	0.0766849	0.01	FN1 - CD44	Fn1 - Cd44	FN1	ECM-receptor	KEGG: mmu04512	WM
Mac	Plasma-B	Fn1	Cd44	0.219606	0	FN1 - CD44	Fn1 - Cd44	FN1	ECM-receptor	KEGG: mmu04512	WM
Kupffer	Plasma-B	Fn1	Cd44	0.0767553	0.01	FN1 - CD44	Fn1 - Cd44	FN1	ECM-receptor	KEGG: mmu04512	WM
Dividing	Plasma-B	Fn1	Cd44	0.0637327	0.03	FN1 - CD44	Fn1 - Cd44	FN1	ECM-receptor	KEGG: mmu04512	WM
Mac	Neut	Fn1	Cd44	0.217285	0	FN1 - CD44	Fn1 - Cd44	FN1	ECM-receptor	KEGG: mmu04512	WM
Kupffer	Neut	Fn1	Cd44	0.0757975	0.01	FN1 - CD44	Fn1 - Cd44	FN1	ECM-receptor	KEGG: mmu04512	WM
Mac	B	Fn1	Cd44	0.163969	0	FN1 - CD44	Fn1 - Cd44	FN1	ECM-receptor	KEGG: mmu04512	WM
Mac	Endo	Fn1	Cd44	0.213202	0	FN1 - CD44	Fn1 - Cd44	FN1	ECM-receptor	KEGG: mmu04512	WM
Kupffer	Endo	Fn1	Cd44	0.0741213	0.03	FN1 - CD44	Fn1 - Cd44	FN1	ECM-receptor	KEGG: mmu04512	WM
Mac	Hep	Fn1	Cd44	0.195246	0	FN1 - CD44	Fn1 - Cd44	FN1	ECM-receptor	KEGG: mmu04512	WM
Mac	pDC	Fn1	Sdc4	0.0614653	0	FN1 - SDC4	Fn1 - Sdc4	FN1	ECM-receptor	KEGG: mmu04512	WM
Kupffer	pDC	Fn1	Sdc4	0.018981	0	FN1 - SDC4	Fn1 - Sdc4	FN1	ECM-receptor	KEGG: mmu04512	WM
Dividing	pDC	Fn1	Sdc4	0.015595	0	FN1 - SDC4	Fn1 - Sdc4	FN1	ECM-receptor	KEGG: mmu04512	WM
Endo	Endo	Kitl	Kit	0.0019477	0	KITL - KIT	Kitl - Kit	KIT	Secreted signaling	KEGG: mmu04080	WM
Mac	Mac	Lamc1	Cd44	3.6305e-09	0	LAMC1 - CD44	Lamc1 - Cd44	LAMININ	ECM-receptor	KEGG: mmu04512	WM
Kupffer	Mac	Lamc1	Cd44	6.66779e-09	0	LAMC1 - CD44	Lamc1 - Cd44	LAMININ	ECM-receptor	KEGG: mmu04512	WM
Dividing	Mac	Lamc1	Cd44	3.43523e-09	0	LAMC1 - CD44	Lamc1 - Cd44	LAMININ	ECM-receptor	KEGG: mmu04512	WM
Gran	Mac	Lamc1	Cd44	3.11944e-09	0	LAMC1 - CD44	Lamc1 - Cd44	LAMININ	ECM-receptor	KEGG: mmu04512	WM
DC	Mac	Lamc1	Cd44	2.73394e-09	0.03	LAMC1 - CD44	Lamc1 - Cd44	LAMININ	ECM-receptor	KEGG: mmu04512	WM
Neut	Mac	Lamc1	Cd44	2.834e-09	0	LAMC1 - CD44	Lamc1 - Cd44	LAMININ	ECM-receptor	KEGG: mmu04512	WM
Endo	Mac	Lamc1	Cd44	3.49846e-09	0	LAMC1 - CD44	Lamc1 - Cd44	LAMININ	ECM-receptor	KEGG: mmu04512	WM
Mac	Kupffer	Lamc1	Cd44	3.43732e-09	0	LAMC1 - CD44	Lamc1 - Cd44	LAMININ	ECM-receptor	KEGG: mmu04512	WM
Kupffer	Kupffer	Lamc1	Cd44	6.31298e-09	0	LAMC1 - CD44	Lamc1 - Cd44	LAMININ	ECM-receptor	KEGG: mmu04512	WM
Dividing	Kupffer	Lamc1	Cd44	3.25244e-09	0	LAMC1 - CD44	Lamc1 - Cd44	LAMININ	ECM-receptor	KEGG: mmu04512	WM
Gran	Kupffer	Lamc1	Cd44	2.95344e-09	0.01	LAMC1 - CD44	Lamc1 - Cd44	LAMININ	ECM-receptor	KEGG: mmu04512	WM
Endo	Kupffer	Lamc1	Cd44	3.3123e-09	0	LAMC1 - CD44	Lamc1 - Cd44	LAMININ	ECM-receptor	KEGG: mmu04512	WM
Mac	pDC	Lamc1	Cd44	3.21593e-09	0	LAMC1 - CD44	Lamc1 - Cd44	LAMININ	ECM-receptor	KEGG: mmu04512	WM
Kupffer	pDC	Lamc1	Cd44	5.90639e-09	0	LAMC1 - CD44	Lamc1 - Cd44	LAMININ	ECM-receptor	KEGG: mmu04512	WM
Dividing	pDC	Lamc1	Cd44	3.04296e-09	0	LAMC1 - CD44	Lamc1 - Cd44	LAMININ	ECM-receptor	KEGG: mmu04512	WM
Gran	pDC	Lamc1	Cd44	2.76323e-09	0.03	LAMC1 - CD44	Lamc1 - Cd44	LAMININ	ECM-receptor	KEGG: mmu04512	WM
Endo	pDC	Lamc1	Cd44	3.09897e-09	0	LAMC1 - CD44	Lamc1 - Cd44	LAMININ	ECM-receptor	KEGG: mmu04512	WM
Kupffer	T	Lamc1	Cd44	4.1392e-09	0	LAMC1 - CD44	Lamc1 - Cd44	LAMININ	ECM-receptor	KEGG: mmu04512	WM
Kupffer	NK	Lamc1	Cd44	4.38271e-09	0	LAMC1 - CD44	Lamc1 - Cd44	LAMININ	ECM-receptor	KEGG: mmu04512	WM
Mac	Dividing	Lamc1	Cd44	3.00883e-09	0	LAMC1 - CD44	Lamc1 - Cd44	LAMININ	ECM-receptor	KEGG: mmu04512	WM
Kupffer	Dividing	Lamc1	Cd44	5.52603e-09	0	LAMC1 - CD44	Lamc1 - Cd44	LAMININ	ECM-receptor	KEGG: mmu04512	WM
Dividing	Dividing	Lamc1	Cd44	2.847e-09	0	LAMC1 - CD44	Lamc1 - Cd44	LAMININ	ECM-receptor	KEGG: mmu04512	WM
Endo	Dividing	Lamc1	Cd44	2.8994e-09	0	LAMC1 - CD44	Lamc1 - Cd44	LAMININ	ECM-receptor	KEGG: mmu04512	WM
Mac	Granu	Lamc1	Cd44	3.61058e-09	0	LAMC1 - CD44	Lamc1 - Cd44	LAMININ	ECM-receptor	KEGG: mmu04512	WM
Kupffer	Granu	Lamc1	Cd44	6.63121e-09	0	LAMC1 - CD44	Lamc1 - Cd44	LAMININ	ECM-receptor	KEGG: mmu04512	WM
Dividing	Granu	Lamc1	Cd44	3.41639e-09	0	LAMC1 - CD44	Lamc1 - Cd44	LAMININ	ECM-receptor	KEGG: mmu04512	WM
Gran	Granu	Lamc1	Cd44	3.10232e-09	0	LAMC1 - CD44	Lamc1 - Cd44	LAMININ	ECM-receptor	KEGG: mmu04512	WM
DC	Granu	Lamc1	Cd44	2.71894e-09	0.03	LAMC1 - CD44	Lamc1 - Cd44	LAMININ	ECM-receptor	KEGG: mmu04512	WM
Neut	Granu	Lamc1	Cd44	2.81845e-09	0	LAMC1 - CD44	Lamc1 - Cd44	LAMININ	ECM-receptor	KEGG: mmu04512	WM
Endo	Granu	Lamc1	Cd44	3.47927e-09	0	LAMC1 - CD44	Lamc1 - Cd44	LAMININ	ECM-receptor	KEGG: mmu04512	WM
Mac	DC	Lamc1	Cd44	3.13213e-09	0	LAMC1 - CD44	Lamc1 - Cd44	LAMININ	ECM-receptor	KEGG: mmu04512	WM
Kupffer	DC	Lamc1	Cd44	5.75248e-09	0	LAMC1 - CD44	Lamc1 - Cd44	LAMININ	ECM-receptor	KEGG: mmu04512	WM
Dividing	DC	Lamc1	Cd44	2.96367e-09	0	LAMC1 - CD44	Lamc1 - Cd44	LAMININ	ECM-receptor	KEGG: mmu04512	WM
Endo	DC	Lamc1	Cd44	3.01822e-09	0	LAMC1 - CD44	Lamc1 - Cd44	LAMININ	ECM-receptor	KEGG: mmu04512	WM
Mac	Plasma-B	Lamc1	Cd44	3.13524e-09	0	LAMC1 - CD44	Lamc1 - Cd44	LAMININ	ECM-receptor	KEGG: mmu04512	WM
Kupffer	Plasma-B	Lamc1	Cd44	5.7582e-09	0	LAMC1 - CD44	Lamc1 - Cd44	LAMININ	ECM-receptor	KEGG: mmu04512	WM
Dividing	Plasma-B	Lamc1	Cd44	2.96661e-09	0	LAMC1 - CD44	Lamc1 - Cd44	LAMININ	ECM-receptor	KEGG: mmu04512	WM
Endo	Plasma-B	Lamc1	Cd44	3.02121e-09	0	LAMC1 - CD44	Lamc1 - Cd44	LAMININ	ECM-receptor	KEGG: mmu04512	WM
Mac	Neut	Lamc1	Cd44	3.09291e-09	0	LAMC1 - CD44	Lamc1 - Cd44	LAMININ	ECM-receptor	KEGG: mmu04512	WM
Kupffer	Neut	Lamc1	Cd44	5.68045e-09	0	LAMC1 - CD44	Lamc1 - Cd44	LAMININ	ECM-receptor	KEGG: mmu04512	WM
Dividing	Neut	Lamc1	Cd44	2.92656e-09	0	LAMC1 - CD44	Lamc1 - Cd44	LAMININ	ECM-receptor	KEGG: mmu04512	WM
Endo	Neut	Lamc1	Cd44	2.98042e-09	0	LAMC1 - CD44	Lamc1 - Cd44	LAMININ	ECM-receptor	KEGG: mmu04512	WM
Kupffer	B	Lamc1	Cd44	4.01326e-09	0	LAMC1 - CD44	Lamc1 - Cd44	LAMININ	ECM-receptor	KEGG: mmu04512	WM
Mac	Endo	Lamc1	Cd44	3.01904e-09	0	LAMC1 - CD44	Lamc1 - Cd44	LAMININ	ECM-receptor	KEGG: mmu04512	WM
Kupffer	Endo	Lamc1	Cd44	5.54477e-09	0	LAMC1 - CD44	Lamc1 - Cd44	LAMININ	ECM-receptor	KEGG: mmu04512	WM
Dividing	Endo	Lamc1	Cd44	2.85666e-09	0	LAMC1 - CD44	Lamc1 - Cd44	LAMININ	ECM-receptor	KEGG: mmu04512	WM
Endo	Endo	Lamc1	Cd44	2.90924e-09	0	LAMC1 - CD44	Lamc1 - Cd44	LAMININ	ECM-receptor	KEGG: mmu04512	WM
Mac	Hep	Lamc1	Cd44	2.70309e-09	0.03	LAMC1 - CD44	Lamc1 - Cd44	LAMININ	ECM-receptor	KEGG: mmu04512	WM
Kupffer	Hep	Lamc1	Cd44	4.9645e-09	0	LAMC1 - CD44	Lamc1 - Cd44	LAMININ	ECM-receptor	KEGG: mmu04512	WM
pDC	Mac	H2-T23	Cd8a	0.00277522	0	H2-T23 - CD8A	H2-t23 - Cd8a	MHC-I	Cell-cell contact	KEGG: mmu04514	WM
Plasma-B	Mac	H2-T23	Cd8a	0.00629523	0	H2-T23 - CD8A	H2-t23 - Cd8a	MHC-I	Cell-cell contact	KEGG: mmu04514	WM
Mac	Kupffer	H2-T23	Cd8a	0.00251282	0.02	H2-T23 - CD8A	H2-t23 - Cd8a	MHC-I	Cell-cell contact	KEGG: mmu04514	WM
Kupffer	Kupffer	H2-T23	Cd8a	0.00290625	0	H2-T23 - CD8A	H2-t23 - Cd8a	MHC-I	Cell-cell contact	KEGG: mmu04514	WM
pDC	Kupffer	H2-T23	Cd8a	0.00316516	0	H2-T23 - CD8A	H2-t23 - Cd8a	MHC-I	Cell-cell contact	KEGG: mmu04514	WM
T	Kupffer	H2-T23	Cd8a	0.00276676	0	H2-T23 - CD8A	H2-t23 - Cd8a	MHC-I	Cell-cell contact	KEGG: mmu04514	WM
NK	Kupffer	H2-T23	Cd8a	0.0028912	0	H2-T23 - CD8A	H2-t23 - Cd8a	MHC-I	Cell-cell contact	KEGG: mmu04514	WM
Gran	Kupffer	H2-T23	Cd8a	0.00268014	0	H2-T23 - CD8A	H2-t23 - Cd8a	MHC-I	Cell-cell contact	KEGG: mmu04514	WM
DC	Kupffer	H2-T23	Cd8a	0.00259169	0	H2-T23 - CD8A	H2-t23 - Cd8a	MHC-I	Cell-cell contact	KEGG: mmu04514	WM
Plasma-B	Kupffer	H2-T23	Cd8a	0.00717618	0	H2-T23 - CD8A	H2-t23 - Cd8a	MHC-I	Cell-cell contact	KEGG: mmu04514	WM
B	Kupffer	H2-T23	Cd8a	0.00267436	0.01	H2-T23 - CD8A	H2-t23 - Cd8a	MHC-I	Cell-cell contact	KEGG: mmu04514	WM
Endo	Kupffer	H2-T23	Cd8a	0.00253224	0.04	H2-T23 - CD8A	H2-t23 - Cd8a	MHC-I	Cell-cell contact	KEGG: mmu04514	WM
Mac	pDC	H2-T23	Cd8a	0.00250271	0	H2-T23 - CD8A	H2-t23 - Cd8a	MHC-I	Cell-cell contact	KEGG: mmu04514	WM
Kupffer	pDC	H2-T23	Cd8a	0.00289456	0	H2-T23 - CD8A	H2-t23 - Cd8a	MHC-I	Cell-cell contact	KEGG: mmu04514	WM
pDC	pDC	H2-T23	Cd8a	0.00315243	0	H2-T23 - CD8A	H2-t23 - Cd8a	MHC-I	Cell-cell contact	KEGG: mmu04514	WM
T	pDC	H2-T23	Cd8a	0.00275563	0	H2-T23 - CD8A	H2-t23 - Cd8a	MHC-I	Cell-cell contact	KEGG: mmu04514	WM
NK	pDC	H2-T23	Cd8a	0.00287957	0	H2-T23 - CD8A	H2-t23 - Cd8a	MHC-I	Cell-cell contact	KEGG: mmu04514	WM
Gran	pDC	H2-T23	Cd8a	0.00266936	0	H2-T23 - CD8A	H2-t23 - Cd8a	MHC-I	Cell-cell contact	KEGG: mmu04514	WM
DC	pDC	H2-T23	Cd8a	0.00258126	0	H2-T23 - CD8A	H2-t23 - Cd8a	MHC-I	Cell-cell contact	KEGG: mmu04514	WM
Plasma-B	pDC	H2-T23	Cd8a	0.00714743	0	H2-T23 - CD8A	H2-t23 - Cd8a	MHC-I	Cell-cell contact	KEGG: mmu04514	WM
B	pDC	H2-T23	Cd8a	0.00266359	0	H2-T23 - CD8A	H2-t23 - Cd8a	MHC-I	Cell-cell contact	KEGG: mmu04514	WM
Endo	pDC	H2-T23	Cd8a	0.00252205	0.01	H2-T23 - CD8A	H2-t23 - Cd8a	MHC-I	Cell-cell contact	KEGG: mmu04514	WM
Mac	T	H2-T23	Cd8a	0.00260007	0	H2-T23 - CD8A	H2-t23 - Cd8a	MHC-I	Cell-cell contact	KEGG: mmu04514	WM
Kupffer	T	H2-T23	Cd8a	0.00300713	0	H2-T23 - CD8A	H2-t23 - Cd8a	MHC-I	Cell-cell contact	KEGG: mmu04514	WM
pDC	T	H2-T23	Cd8a	0.00327498	0	H2-T23 - CD8A	H2-t23 - Cd8a	MHC-I	Cell-cell contact	KEGG: mmu04514	WM
T	T	H2-T23	Cd8a	0.0028628	0	H2-T23 - CD8A	H2-t23 - Cd8a	MHC-I	Cell-cell contact	KEGG: mmu04514	WM
NK	T	H2-T23	Cd8a	0.00299155	0	H2-T23 - CD8A	H2-t23 - Cd8a	MHC-I	Cell-cell contact	KEGG: mmu04514	WM
Dividing	T	H2-T23	Cd8a	0.00256424	0	H2-T23 - CD8A	H2-t23 - Cd8a	MHC-I	Cell-cell contact	KEGG: mmu04514	WM
Gran	T	H2-T23	Cd8a	0.00277319	0	H2-T23 - CD8A	H2-t23 - Cd8a	MHC-I	Cell-cell contact	KEGG: mmu04514	WM
DC	T	H2-T23	Cd8a	0.00268167	0	H2-T23 - CD8A	H2-t23 - Cd8a	MHC-I	Cell-cell contact	KEGG: mmu04514	WM
Plasma-B	T	H2-T23	Cd8a	0.00742415	0	H2-T23 - CD8A	H2-t23 - Cd8a	MHC-I	Cell-cell contact	KEGG: mmu04514	WM
B	T	H2-T23	Cd8a	0.0027672	0	H2-T23 - CD8A	H2-t23 - Cd8a	MHC-I	Cell-cell contact	KEGG: mmu04514	WM
Endo	T	H2-T23	Cd8a	0.00262017	0	H2-T23 - CD8A	H2-t23 - Cd8a	MHC-I	Cell-cell contact	KEGG: mmu04514	WM
Mac	NK	H2-T23	Cd8a	0.00267619	0	H2-T23 - CD8A	H2-t23 - Cd8a	MHC-I	Cell-cell contact	KEGG: mmu04514	WM
Kupffer	NK	H2-T23	Cd8a	0.00309512	0	H2-T23 - CD8A	H2-t23 - Cd8a	MHC-I	Cell-cell contact	KEGG: mmu04514	WM
pDC	NK	H2-T23	Cd8a	0.00337079	0	H2-T23 - CD8A	H2-t23 - Cd8a	MHC-I	Cell-cell contact	KEGG: mmu04514	WM
T	NK	H2-T23	Cd8a	0.00294659	0	H2-T23 - CD8A	H2-t23 - Cd8a	MHC-I	Cell-cell contact	KEGG: mmu04514	WM
NK	NK	H2-T23	Cd8a	0.00307909	0	H2-T23 - CD8A	H2-t23 - Cd8a	MHC-I	Cell-cell contact	KEGG: mmu04514	WM
Dividing	NK	H2-T23	Cd8a	0.00263931	0	H2-T23 - CD8A	H2-t23 - Cd8a	MHC-I	Cell-cell contact	KEGG: mmu04514	WM
Gran	NK	H2-T23	Cd8a	0.00285436	0	H2-T23 - CD8A	H2-t23 - Cd8a	MHC-I	Cell-cell contact	KEGG: mmu04514	WM
DC	NK	H2-T23	Cd8a	0.00276017	0	H2-T23 - CD8A	H2-t23 - Cd8a	MHC-I	Cell-cell contact	KEGG: mmu04514	WM
Plasma-B	NK	H2-T23	Cd8a	0.00764041	0	H2-T23 - CD8A	H2-t23 - Cd8a	MHC-I	Cell-cell contact	KEGG: mmu04514	WM
B	NK	H2-T23	Cd8a	0.0028482	0	H2-T23 - CD8A	H2-t23 - Cd8a	MHC-I	Cell-cell contact	KEGG: mmu04514	WM
Endo	NK	H2-T23	Cd8a	0.00269687	0	H2-T23 - CD8A	H2-t23 - Cd8a	MHC-I	Cell-cell contact	KEGG: mmu04514	WM
Hep	NK	H2-T23	Cd8a	0.00257712	0.02	H2-T23 - CD8A	H2-t23 - Cd8a	MHC-I	Cell-cell contact	KEGG: mmu04514	WM
pDC	Dividing	H2-T23	Cd8a	0.00274248	0	H2-T23 - CD8A	H2-t23 - Cd8a	MHC-I	Cell-cell contact	KEGG: mmu04514	WM
Plasma-B	Dividing	H2-T23	Cd8a	0.00622121	0	H2-T23 - CD8A	H2-t23 - Cd8a	MHC-I	Cell-cell contact	KEGG: mmu04514	WM
Kupffer	Granu	H2-T23	Cd8a	0.00278648	0	H2-T23 - CD8A	H2-t23 - Cd8a	MHC-I	Cell-cell contact	KEGG: mmu04514	WM
pDC	Granu	H2-T23	Cd8a	0.00303474	0	H2-T23 - CD8A	H2-t23 - Cd8a	MHC-I	Cell-cell contact	KEGG: mmu04514	WM
T	Granu	H2-T23	Cd8a	0.00265272	0	H2-T23 - CD8A	H2-t23 - Cd8a	MHC-I	Cell-cell contact	KEGG: mmu04514	WM
NK	Granu	H2-T23	Cd8a	0.00277204	0	H2-T23 - CD8A	H2-t23 - Cd8a	MHC-I	Cell-cell contact	KEGG: mmu04514	WM
Gran	Granu	H2-T23	Cd8a	0.00256966	0	H2-T23 - CD8A	H2-t23 - Cd8a	MHC-I	Cell-cell contact	KEGG: mmu04514	WM
Plasma-B	Granu	H2-T23	Cd8a	0.00688165	0	H2-T23 - CD8A	H2-t23 - Cd8a	MHC-I	Cell-cell contact	KEGG: mmu04514	WM
B	Granu	H2-T23	Cd8a	0.00256411	0.01	H2-T23 - CD8A	H2-t23 - Cd8a	MHC-I	Cell-cell contact	KEGG: mmu04514	WM
pDC	DC	H2-T23	Cd8a	0.00283263	0	H2-T23 - CD8A	H2-t23 - Cd8a	MHC-I	Cell-cell contact	KEGG: mmu04514	WM
NK	DC	H2-T23	Cd8a	0.00258738	0.02	H2-T23 - CD8A	H2-t23 - Cd8a	MHC-I	Cell-cell contact	KEGG: mmu04514	WM
Plasma-B	DC	H2-T23	Cd8a	0.00642497	0	H2-T23 - CD8A	H2-t23 - Cd8a	MHC-I	Cell-cell contact	KEGG: mmu04514	WM
Kupffer	Plasma-B	H2-T23	Cd8a	0.00280197	0	H2-T23 - CD8A	H2-t23 - Cd8a	MHC-I	Cell-cell contact	KEGG: mmu04514	WM
pDC	Plasma-B	H2-T23	Cd8a	0.0030516	0	H2-T23 - CD8A	H2-t23 - Cd8a	MHC-I	Cell-cell contact	KEGG: mmu04514	WM
T	Plasma-B	H2-T23	Cd8a	0.00266746	0	H2-T23 - CD8A	H2-t23 - Cd8a	MHC-I	Cell-cell contact	KEGG: mmu04514	WM
NK	Plasma-B	H2-T23	Cd8a	0.00278745	0	H2-T23 - CD8A	H2-t23 - Cd8a	MHC-I	Cell-cell contact	KEGG: mmu04514	WM
Gran	Plasma-B	H2-T23	Cd8a	0.00258394	0	H2-T23 - CD8A	H2-t23 - Cd8a	MHC-I	Cell-cell contact	KEGG: mmu04514	WM
Plasma-B	Plasma-B	H2-T23	Cd8a	0.00691973	0	H2-T23 - CD8A	H2-t23 - Cd8a	MHC-I	Cell-cell contact	KEGG: mmu04514	WM
B	Plasma-B	H2-T23	Cd8a	0.00257837	0.02	H2-T23 - CD8A	H2-t23 - Cd8a	MHC-I	Cell-cell contact	KEGG: mmu04514	WM
pDC	Neut	H2-T23	Cd8a	0.00257294	0	H2-T23 - CD8A	H2-t23 - Cd8a	MHC-I	Cell-cell contact	KEGG: mmu04514	WM
Plasma-B	Neut	H2-T23	Cd8a	0.00583789	0	H2-T23 - CD8A	H2-t23 - Cd8a	MHC-I	Cell-cell contact	KEGG: mmu04514	WM
Kupffer	B	H2-T23	Cd8a	0.00285881	0	H2-T23 - CD8A	H2-t23 - Cd8a	MHC-I	Cell-cell contact	KEGG: mmu04514	WM
pDC	B	H2-T23	Cd8a	0.0031135	0	H2-T23 - CD8A	H2-t23 - Cd8a	MHC-I	Cell-cell contact	KEGG: mmu04514	WM
T	B	H2-T23	Cd8a	0.00272159	0	H2-T23 - CD8A	H2-t23 - Cd8a	MHC-I	Cell-cell contact	KEGG: mmu04514	WM
NK	B	H2-T23	Cd8a	0.002844	0	H2-T23 - CD8A	H2-t23 - Cd8a	MHC-I	Cell-cell contact	KEGG: mmu04514	WM
Gran	B	H2-T23	Cd8a	0.00263638	0	H2-T23 - CD8A	H2-t23 - Cd8a	MHC-I	Cell-cell contact	KEGG: mmu04514	WM
DC	B	H2-T23	Cd8a	0.00254936	0.01	H2-T23 - CD8A	H2-t23 - Cd8a	MHC-I	Cell-cell contact	KEGG: mmu04514	WM
Plasma-B	B	H2-T23	Cd8a	0.00705953	0	H2-T23 - CD8A	H2-t23 - Cd8a	MHC-I	Cell-cell contact	KEGG: mmu04514	WM
B	B	H2-T23	Cd8a	0.00263069	0.02	H2-T23 - CD8A	H2-t23 - Cd8a	MHC-I	Cell-cell contact	KEGG: mmu04514	WM
Kupffer	Endo	H2-T23	Cd8a	0.0026948	0.02	H2-T23 - CD8A	H2-t23 - Cd8a	MHC-I	Cell-cell contact	KEGG: mmu04514	WM
pDC	Endo	H2-T23	Cd8a	0.00293492	0	H2-T23 - CD8A	H2-t23 - Cd8a	MHC-I	Cell-cell contact	KEGG: mmu04514	WM
T	Endo	H2-T23	Cd8a	0.00256543	0.02	H2-T23 - CD8A	H2-t23 - Cd8a	MHC-I	Cell-cell contact	KEGG: mmu04514	WM
NK	Endo	H2-T23	Cd8a	0.00268084	0	H2-T23 - CD8A	H2-t23 - Cd8a	MHC-I	Cell-cell contact	KEGG: mmu04514	WM
Plasma-B	Endo	H2-T23	Cd8a	0.00665613	0	H2-T23 - CD8A	H2-t23 - Cd8a	MHC-I	Cell-cell contact	KEGG: mmu04514	WM
pDC	Hep	H2-T23	Cd8a	0.00285905	0	H2-T23 - CD8A	H2-t23 - Cd8a	MHC-I	Cell-cell contact	KEGG: mmu04514	WM
NK	Hep	H2-T23	Cd8a	0.00261152	0.02	H2-T23 - CD8A	H2-t23 - Cd8a	MHC-I	Cell-cell contact	KEGG: mmu04514	WM
Plasma-B	Hep	H2-T23	Cd8a	0.00648469	0	H2-T23 - CD8A	H2-t23 - Cd8a	MHC-I	Cell-cell contact	KEGG: mmu04514	WM
Kupffer	Mac	H2-T24	Cd8a	0.00248105	0.01	H2-T24 - CD8A	H2-t24 - Cd8a	MHC-I	Cell-cell contact	KEGG: mmu04514	WM
pDC	Mac	H2-T24	Cd8a	0.00244855	0	H2-T24 - CD8A	H2-t24 - Cd8a	MHC-I	Cell-cell contact	KEGG: mmu04514	WM
NK	Mac	H2-T24	Cd8a	0.00248034	0	H2-T24 - CD8A	H2-t24 - Cd8a	MHC-I	Cell-cell contact	KEGG: mmu04514	WM
Plasma-B	Mac	H2-T24	Cd8a	0.00244004	0.01	H2-T24 - CD8A	H2-t24 - Cd8a	MHC-I	Cell-cell contact	KEGG: mmu04514	WM
Mac	Kupffer	H2-T24	Cd8a	0.0024493	0.02	H2-T24 - CD8A	H2-t24 - Cd8a	MHC-I	Cell-cell contact	KEGG: mmu04514	WM
Kupffer	Kupffer	H2-T24	Cd8a	0.00282977	0	H2-T24 - CD8A	H2-t24 - Cd8a	MHC-I	Cell-cell contact	KEGG: mmu04514	WM
pDC	Kupffer	H2-T24	Cd8a	0.00279271	0	H2-T24 - CD8A	H2-t24 - Cd8a	MHC-I	Cell-cell contact	KEGG: mmu04514	WM
T	Kupffer	H2-T24	Cd8a	0.0027469	0	H2-T24 - CD8A	H2-t24 - Cd8a	MHC-I	Cell-cell contact	KEGG: mmu04514	WM
NK	Kupffer	H2-T24	Cd8a	0.00282896	0	H2-T24 - CD8A	H2-t24 - Cd8a	MHC-I	Cell-cell contact	KEGG: mmu04514	WM
Gran	Kupffer	H2-T24	Cd8a	0.00263289	0	H2-T24 - CD8A	H2-t24 - Cd8a	MHC-I	Cell-cell contact	KEGG: mmu04514	WM
DC	Kupffer	H2-T24	Cd8a	0.00251041	0	H2-T24 - CD8A	H2-t24 - Cd8a	MHC-I	Cell-cell contact	KEGG: mmu04514	WM
Plasma-B	Kupffer	H2-T24	Cd8a	0.00278301	0	H2-T24 - CD8A	H2-t24 - Cd8a	MHC-I	Cell-cell contact	KEGG: mmu04514	WM
B	Kupffer	H2-T24	Cd8a	0.00263051	0	H2-T24 - CD8A	H2-t24 - Cd8a	MHC-I	Cell-cell contact	KEGG: mmu04514	WM
Endo	Kupffer	H2-T24	Cd8a	0.00247089	0.02	H2-T24 - CD8A	H2-t24 - Cd8a	MHC-I	Cell-cell contact	KEGG: mmu04514	WM
Mac	pDC	H2-T24	Cd8a	0.00243945	0	H2-T24 - CD8A	H2-t24 - Cd8a	MHC-I	Cell-cell contact	KEGG: mmu04514	WM
Kupffer	pDC	H2-T24	Cd8a	0.00281839	0	H2-T24 - CD8A	H2-t24 - Cd8a	MHC-I	Cell-cell contact	KEGG: mmu04514	WM
pDC	pDC	H2-T24	Cd8a	0.00278148	0	H2-T24 - CD8A	H2-t24 - Cd8a	MHC-I	Cell-cell contact	KEGG: mmu04514	WM
T	pDC	H2-T24	Cd8a	0.00273585	0	H2-T24 - CD8A	H2-t24 - Cd8a	MHC-I	Cell-cell contact	KEGG: mmu04514	WM
NK	pDC	H2-T24	Cd8a	0.00281758	0	H2-T24 - CD8A	H2-t24 - Cd8a	MHC-I	Cell-cell contact	KEGG: mmu04514	WM
Dividing	pDC	H2-T24	Cd8a	0.00241296	0	H2-T24 - CD8A	H2-t24 - Cd8a	MHC-I	Cell-cell contact	KEGG: mmu04514	WM
Gran	pDC	H2-T24	Cd8a	0.00262229	0	H2-T24 - CD8A	H2-t24 - Cd8a	MHC-I	Cell-cell contact	KEGG: mmu04514	WM
DC	pDC	H2-T24	Cd8a	0.0025003	0	H2-T24 - CD8A	H2-t24 - Cd8a	MHC-I	Cell-cell contact	KEGG: mmu04514	WM
Plasma-B	pDC	H2-T24	Cd8a	0.00277182	0	H2-T24 - CD8A	H2-t24 - Cd8a	MHC-I	Cell-cell contact	KEGG: mmu04514	WM
B	pDC	H2-T24	Cd8a	0.00261992	0	H2-T24 - CD8A	H2-t24 - Cd8a	MHC-I	Cell-cell contact	KEGG: mmu04514	WM
Endo	pDC	H2-T24	Cd8a	0.00246094	0	H2-T24 - CD8A	H2-t24 - Cd8a	MHC-I	Cell-cell contact	KEGG: mmu04514	WM
Mac	T	H2-T24	Cd8a	0.00253436	0	H2-T24 - CD8A	H2-t24 - Cd8a	MHC-I	Cell-cell contact	KEGG: mmu04514	WM
Kupffer	T	H2-T24	Cd8a	0.00292799	0	H2-T24 - CD8A	H2-t24 - Cd8a	MHC-I	Cell-cell contact	KEGG: mmu04514	WM
pDC	T	H2-T24	Cd8a	0.00288966	0	H2-T24 - CD8A	H2-t24 - Cd8a	MHC-I	Cell-cell contact	KEGG: mmu04514	WM
T	T	H2-T24	Cd8a	0.00284226	0	H2-T24 - CD8A	H2-t24 - Cd8a	MHC-I	Cell-cell contact	KEGG: mmu04514	WM
NK	T	H2-T24	Cd8a	0.00292716	0	H2-T24 - CD8A	H2-t24 - Cd8a	MHC-I	Cell-cell contact	KEGG: mmu04514	WM
Dividing	T	H2-T24	Cd8a	0.00250684	0	H2-T24 - CD8A	H2-t24 - Cd8a	MHC-I	Cell-cell contact	KEGG: mmu04514	WM
Gran	T	H2-T24	Cd8a	0.0027243	0	H2-T24 - CD8A	H2-t24 - Cd8a	MHC-I	Cell-cell contact	KEGG: mmu04514	WM
DC	T	H2-T24	Cd8a	0.00259758	0	H2-T24 - CD8A	H2-t24 - Cd8a	MHC-I	Cell-cell contact	KEGG: mmu04514	WM
Plasma-B	T	H2-T24	Cd8a	0.00287962	0	H2-T24 - CD8A	H2-t24 - Cd8a	MHC-I	Cell-cell contact	KEGG: mmu04514	WM
B	T	H2-T24	Cd8a	0.00272184	0	H2-T24 - CD8A	H2-t24 - Cd8a	MHC-I	Cell-cell contact	KEGG: mmu04514	WM
Endo	T	H2-T24	Cd8a	0.00255669	0	H2-T24 - CD8A	H2-t24 - Cd8a	MHC-I	Cell-cell contact	KEGG: mmu04514	WM
Hep	T	H2-T24	Cd8a	0.00247602	0.01	H2-T24 - CD8A	H2-t24 - Cd8a	MHC-I	Cell-cell contact	KEGG: mmu04514	WM
Mac	NK	H2-T24	Cd8a	0.00260855	0	H2-T24 - CD8A	H2-t24 - Cd8a	MHC-I	Cell-cell contact	KEGG: mmu04514	WM
Kupffer	NK	H2-T24	Cd8a	0.00301368	0	H2-T24 - CD8A	H2-t24 - Cd8a	MHC-I	Cell-cell contact	KEGG: mmu04514	WM
pDC	NK	H2-T24	Cd8a	0.00297423	0	H2-T24 - CD8A	H2-t24 - Cd8a	MHC-I	Cell-cell contact	KEGG: mmu04514	WM
T	NK	H2-T24	Cd8a	0.00292544	0	H2-T24 - CD8A	H2-t24 - Cd8a	MHC-I	Cell-cell contact	KEGG: mmu04514	WM
NK	NK	H2-T24	Cd8a	0.00301282	0	H2-T24 - CD8A	H2-t24 - Cd8a	MHC-I	Cell-cell contact	KEGG: mmu04514	WM
Dividing	NK	H2-T24	Cd8a	0.00258024	0	H2-T24 - CD8A	H2-t24 - Cd8a	MHC-I	Cell-cell contact	KEGG: mmu04514	WM
Gran	NK	H2-T24	Cd8a	0.00280404	0	H2-T24 - CD8A	H2-t24 - Cd8a	MHC-I	Cell-cell contact	KEGG: mmu04514	WM
DC	NK	H2-T24	Cd8a	0.00267362	0	H2-T24 - CD8A	H2-t24 - Cd8a	MHC-I	Cell-cell contact	KEGG: mmu04514	WM
Plasma-B	NK	H2-T24	Cd8a	0.0029639	0	H2-T24 - CD8A	H2-t24 - Cd8a	MHC-I	Cell-cell contact	KEGG: mmu04514	WM
B	NK	H2-T24	Cd8a	0.00280151	0	H2-T24 - CD8A	H2-t24 - Cd8a	MHC-I	Cell-cell contact	KEGG: mmu04514	WM
Endo	NK	H2-T24	Cd8a	0.00263154	0	H2-T24 - CD8A	H2-t24 - Cd8a	MHC-I	Cell-cell contact	KEGG: mmu04514	WM
Hep	NK	H2-T24	Cd8a	0.00254852	0	H2-T24 - CD8A	H2-t24 - Cd8a	MHC-I	Cell-cell contact	KEGG: mmu04514	WM
pDC	Dividing	H2-T24	Cd8a	0.00241965	0	H2-T24 - CD8A	H2-t24 - Cd8a	MHC-I	Cell-cell contact	KEGG: mmu04514	WM
NK	Dividing	H2-T24	Cd8a	0.00245107	0	H2-T24 - CD8A	H2-t24 - Cd8a	MHC-I	Cell-cell contact	KEGG: mmu04514	WM
Kupffer	Granu	H2-T24	Cd8a	0.00271314	0	H2-T24 - CD8A	H2-t24 - Cd8a	MHC-I	Cell-cell contact	KEGG: mmu04514	WM
pDC	Granu	H2-T24	Cd8a	0.00267761	0	H2-T24 - CD8A	H2-t24 - Cd8a	MHC-I	Cell-cell contact	KEGG: mmu04514	WM
T	Granu	H2-T24	Cd8a	0.00263368	0	H2-T24 - CD8A	H2-t24 - Cd8a	MHC-I	Cell-cell contact	KEGG: mmu04514	WM
NK	Granu	H2-T24	Cd8a	0.00271237	0	H2-T24 - CD8A	H2-t24 - Cd8a	MHC-I	Cell-cell contact	KEGG: mmu04514	WM
Gran	Granu	H2-T24	Cd8a	0.00252435	0	H2-T24 - CD8A	H2-t24 - Cd8a	MHC-I	Cell-cell contact	KEGG: mmu04514	WM
Plasma-B	Granu	H2-T24	Cd8a	0.0026683	0	H2-T24 - CD8A	H2-t24 - Cd8a	MHC-I	Cell-cell contact	KEGG: mmu04514	WM
B	Granu	H2-T24	Cd8a	0.00252207	0	H2-T24 - CD8A	H2-t24 - Cd8a	MHC-I	Cell-cell contact	KEGG: mmu04514	WM
Kupffer	DC	H2-T24	Cd8a	0.00253239	0	H2-T24 - CD8A	H2-t24 - Cd8a	MHC-I	Cell-cell contact	KEGG: mmu04514	WM
pDC	DC	H2-T24	Cd8a	0.00249922	0	H2-T24 - CD8A	H2-t24 - Cd8a	MHC-I	Cell-cell contact	KEGG: mmu04514	WM
T	DC	H2-T24	Cd8a	0.00245821	0	H2-T24 - CD8A	H2-t24 - Cd8a	MHC-I	Cell-cell contact	KEGG: mmu04514	WM
NK	DC	H2-T24	Cd8a	0.00253167	0	H2-T24 - CD8A	H2-t24 - Cd8a	MHC-I	Cell-cell contact	KEGG: mmu04514	WM
Plasma-B	DC	H2-T24	Cd8a	0.00249053	0	H2-T24 - CD8A	H2-t24 - Cd8a	MHC-I	Cell-cell contact	KEGG: mmu04514	WM
Kupffer	Plasma-B	H2-T24	Cd8a	0.00272822	0	H2-T24 - CD8A	H2-t24 - Cd8a	MHC-I	Cell-cell contact	KEGG: mmu04514	WM
pDC	Plasma-B	H2-T24	Cd8a	0.00269249	0	H2-T24 - CD8A	H2-t24 - Cd8a	MHC-I	Cell-cell contact	KEGG: mmu04514	WM
T	Plasma-B	H2-T24	Cd8a	0.00264832	0	H2-T24 - CD8A	H2-t24 - Cd8a	MHC-I	Cell-cell contact	KEGG: mmu04514	WM
NK	Plasma-B	H2-T24	Cd8a	0.00272744	0	H2-T24 - CD8A	H2-t24 - Cd8a	MHC-I	Cell-cell contact	KEGG: mmu04514	WM
Gran	Plasma-B	H2-T24	Cd8a	0.00253838	0	H2-T24 - CD8A	H2-t24 - Cd8a	MHC-I	Cell-cell contact	KEGG: mmu04514	WM
DC	Plasma-B	H2-T24	Cd8a	0.00242029	0.02	H2-T24 - CD8A	H2-t24 - Cd8a	MHC-I	Cell-cell contact	KEGG: mmu04514	WM
Plasma-B	Plasma-B	H2-T24	Cd8a	0.00268313	0	H2-T24 - CD8A	H2-t24 - Cd8a	MHC-I	Cell-cell contact	KEGG: mmu04514	WM
B	Plasma-B	H2-T24	Cd8a	0.00253609	0	H2-T24 - CD8A	H2-t24 - Cd8a	MHC-I	Cell-cell contact	KEGG: mmu04514	WM
Kupffer	B	H2-T24	Cd8a	0.00278357	0	H2-T24 - CD8A	H2-t24 - Cd8a	MHC-I	Cell-cell contact	KEGG: mmu04514	WM
pDC	B	H2-T24	Cd8a	0.00274712	0	H2-T24 - CD8A	H2-t24 - Cd8a	MHC-I	Cell-cell contact	KEGG: mmu04514	WM
T	B	H2-T24	Cd8a	0.00270205	0	H2-T24 - CD8A	H2-t24 - Cd8a	MHC-I	Cell-cell contact	KEGG: mmu04514	WM
NK	B	H2-T24	Cd8a	0.00278278	0	H2-T24 - CD8A	H2-t24 - Cd8a	MHC-I	Cell-cell contact	KEGG: mmu04514	WM
Gran	B	H2-T24	Cd8a	0.00258989	0	H2-T24 - CD8A	H2-t24 - Cd8a	MHC-I	Cell-cell contact	KEGG: mmu04514	WM
DC	B	H2-T24	Cd8a	0.00246941	0	H2-T24 - CD8A	H2-t24 - Cd8a	MHC-I	Cell-cell contact	KEGG: mmu04514	WM
Plasma-B	B	H2-T24	Cd8a	0.00273757	0	H2-T24 - CD8A	H2-t24 - Cd8a	MHC-I	Cell-cell contact	KEGG: mmu04514	WM
B	B	H2-T24	Cd8a	0.00258756	0	H2-T24 - CD8A	H2-t24 - Cd8a	MHC-I	Cell-cell contact	KEGG: mmu04514	WM
Endo	B	H2-T24	Cd8a	0.00243053	0.03	H2-T24 - CD8A	H2-t24 - Cd8a	MHC-I	Cell-cell contact	KEGG: mmu04514	WM
Kupffer	Endo	H2-T24	Cd8a	0.00262387	0	H2-T24 - CD8A	H2-t24 - Cd8a	MHC-I	Cell-cell contact	KEGG: mmu04514	WM
pDC	Endo	H2-T24	Cd8a	0.0025895	0	H2-T24 - CD8A	H2-t24 - Cd8a	MHC-I	Cell-cell contact	KEGG: mmu04514	WM
T	Endo	H2-T24	Cd8a	0.00254701	0	H2-T24 - CD8A	H2-t24 - Cd8a	MHC-I	Cell-cell contact	KEGG: mmu04514	WM
NK	Endo	H2-T24	Cd8a	0.00262312	0	H2-T24 - CD8A	H2-t24 - Cd8a	MHC-I	Cell-cell contact	KEGG: mmu04514	WM
Gran	Endo	H2-T24	Cd8a	0.00244128	0	H2-T24 - CD8A	H2-t24 - Cd8a	MHC-I	Cell-cell contact	KEGG: mmu04514	WM
Plasma-B	Endo	H2-T24	Cd8a	0.0025805	0	H2-T24 - CD8A	H2-t24 - Cd8a	MHC-I	Cell-cell contact	KEGG: mmu04514	WM
B	Endo	H2-T24	Cd8a	0.00243907	0.04	H2-T24 - CD8A	H2-t24 - Cd8a	MHC-I	Cell-cell contact	KEGG: mmu04514	WM
Kupffer	Hep	H2-T24	Cd8a	0.00255602	0	H2-T24 - CD8A	H2-t24 - Cd8a	MHC-I	Cell-cell contact	KEGG: mmu04514	WM
pDC	Hep	H2-T24	Cd8a	0.00252254	0	H2-T24 - CD8A	H2-t24 - Cd8a	MHC-I	Cell-cell contact	KEGG: mmu04514	WM
T	Hep	H2-T24	Cd8a	0.00248114	0.01	H2-T24 - CD8A	H2-t24 - Cd8a	MHC-I	Cell-cell contact	KEGG: mmu04514	WM
NK	Hep	H2-T24	Cd8a	0.00255529	0	H2-T24 - CD8A	H2-t24 - Cd8a	MHC-I	Cell-cell contact	KEGG: mmu04514	WM
Plasma-B	Hep	H2-T24	Cd8a	0.00251377	0	H2-T24 - CD8A	H2-t24 - Cd8a	MHC-I	Cell-cell contact	KEGG: mmu04514	WM
Kupffer	Mac	H2-D1	Cd8a	0.0268615	0.01	H2-D1 - CD8A	H2-d1 - Cd8a	MHC-I	Cell-cell contact	KEGG: mmu04514	WM
Kupffer	Kupffer	H2-D1	Cd8a	0.0305321	0	H2-D1 - CD8A	H2-d1 - Cd8a	MHC-I	Cell-cell contact	KEGG: mmu04514	WM
pDC	Kupffer	H2-D1	Cd8a	0.0250197	0.01	H2-D1 - CD8A	H2-d1 - Cd8a	MHC-I	Cell-cell contact	KEGG: mmu04514	WM
Dividing	Kupffer	H2-D1	Cd8a	0.0255237	0.03	H2-D1 - CD8A	H2-d1 - Cd8a	MHC-I	Cell-cell contact	KEGG: mmu04514	WM
Gran	Kupffer	H2-D1	Cd8a	0.0254138	0.04	H2-D1 - CD8A	H2-d1 - Cd8a	MHC-I	Cell-cell contact	KEGG: mmu04514	WM
Plasma-B	Kupffer	H2-D1	Cd8a	0.0286591	0	H2-D1 - CD8A	H2-d1 - Cd8a	MHC-I	Cell-cell contact	KEGG: mmu04514	WM
Kupffer	pDC	H2-D1	Cd8a	0.0304126	0	H2-D1 - CD8A	H2-d1 - Cd8a	MHC-I	Cell-cell contact	KEGG: mmu04514	WM
pDC	pDC	H2-D1	Cd8a	0.0249213	0	H2-D1 - CD8A	H2-d1 - Cd8a	MHC-I	Cell-cell contact	KEGG: mmu04514	WM
Dividing	pDC	H2-D1	Cd8a	0.0254234	0.02	H2-D1 - CD8A	H2-d1 - Cd8a	MHC-I	Cell-cell contact	KEGG: mmu04514	WM
Plasma-B	pDC	H2-D1	Cd8a	0.0285468	0	H2-D1 - CD8A	H2-d1 - Cd8a	MHC-I	Cell-cell contact	KEGG: mmu04514	WM
Mac	T	H2-D1	Cd8a	0.0246257	0.03	H2-D1 - CD8A	H2-d1 - Cd8a	MHC-I	Cell-cell contact	KEGG: mmu04514	WM
Kupffer	T	H2-D1	Cd8a	0.0315614	0	H2-D1 - CD8A	H2-d1 - Cd8a	MHC-I	Cell-cell contact	KEGG: mmu04514	WM
pDC	T	H2-D1	Cd8a	0.0258682	0	H2-D1 - CD8A	H2-d1 - Cd8a	MHC-I	Cell-cell contact	KEGG: mmu04514	WM
NK	T	H2-D1	Cd8a	0.0263683	0.01	H2-D1 - CD8A	H2-d1 - Cd8a	MHC-I	Cell-cell contact	KEGG: mmu04514	WM
Dividing	T	H2-D1	Cd8a	0.0263889	0	H2-D1 - CD8A	H2-d1 - Cd8a	MHC-I	Cell-cell contact	KEGG: mmu04514	WM
Gran	T	H2-D1	Cd8a	0.0262753	0	H2-D1 - CD8A	H2-d1 - Cd8a	MHC-I	Cell-cell contact	KEGG: mmu04514	WM
Plasma-B	T	H2-D1	Cd8a	0.0296273	0	H2-D1 - CD8A	H2-d1 - Cd8a	MHC-I	Cell-cell contact	KEGG: mmu04514	WM
Mac	NK	H2-D1	Cd8a	0.0253302	0	H2-D1 - CD8A	H2-d1 - Cd8a	MHC-I	Cell-cell contact	KEGG: mmu04514	WM
Kupffer	NK	H2-D1	Cd8a	0.0324578	0	H2-D1 - CD8A	H2-d1 - Cd8a	MHC-I	Cell-cell contact	KEGG: mmu04514	WM
pDC	NK	H2-D1	Cd8a	0.0266073	0	H2-D1 - CD8A	H2-d1 - Cd8a	MHC-I	Cell-cell contact	KEGG: mmu04514	WM
NK	NK	H2-D1	Cd8a	0.0271213	0	H2-D1 - CD8A	H2-d1 - Cd8a	MHC-I	Cell-cell contact	KEGG: mmu04514	WM
Dividing	NK	H2-D1	Cd8a	0.0271424	0	H2-D1 - CD8A	H2-d1 - Cd8a	MHC-I	Cell-cell contact	KEGG: mmu04514	WM
Gran	NK	H2-D1	Cd8a	0.0270257	0	H2-D1 - CD8A	H2-d1 - Cd8a	MHC-I	Cell-cell contact	KEGG: mmu04514	WM
Plasma-B	NK	H2-D1	Cd8a	0.0304705	0	H2-D1 - CD8A	H2-d1 - Cd8a	MHC-I	Cell-cell contact	KEGG: mmu04514	WM
B	NK	H2-D1	Cd8a	0.0262784	0.04	H2-D1 - CD8A	H2-d1 - Cd8a	MHC-I	Cell-cell contact	KEGG: mmu04514	WM
Kupffer	Dividing	H2-D1	Cd8a	0.0265521	0.03	H2-D1 - CD8A	H2-d1 - Cd8a	MHC-I	Cell-cell contact	KEGG: mmu04514	WM
Kupffer	Granu	H2-D1	Cd8a	0.0293072	0	H2-D1 - CD8A	H2-d1 - Cd8a	MHC-I	Cell-cell contact	KEGG: mmu04514	WM
pDC	Granu	H2-D1	Cd8a	0.0240105	0.03	H2-D1 - CD8A	H2-d1 - Cd8a	MHC-I	Cell-cell contact	KEGG: mmu04514	WM
Plasma-B	Granu	H2-D1	Cd8a	0.0275073	0	H2-D1 - CD8A	H2-d1 - Cd8a	MHC-I	Cell-cell contact	KEGG: mmu04514	WM
Kupffer	DC	H2-D1	Cd8a	0.0274034	0.01	H2-D1 - CD8A	H2-d1 - Cd8a	MHC-I	Cell-cell contact	KEGG: mmu04514	WM
pDC	DC	H2-D1	Cd8a	0.0224429	0.03	H2-D1 - CD8A	H2-d1 - Cd8a	MHC-I	Cell-cell contact	KEGG: mmu04514	WM
Plasma-B	DC	H2-D1	Cd8a	0.0257173	0.02	H2-D1 - CD8A	H2-d1 - Cd8a	MHC-I	Cell-cell contact	KEGG: mmu04514	WM
Kupffer	Plasma-B	H2-D1	Cd8a	0.0294657	0	H2-D1 - CD8A	H2-d1 - Cd8a	MHC-I	Cell-cell contact	KEGG: mmu04514	WM
pDC	Plasma-B	H2-D1	Cd8a	0.0241411	0.03	H2-D1 - CD8A	H2-d1 - Cd8a	MHC-I	Cell-cell contact	KEGG: mmu04514	WM
Plasma-B	Plasma-B	H2-D1	Cd8a	0.0276563	0	H2-D1 - CD8A	H2-d1 - Cd8a	MHC-I	Cell-cell contact	KEGG: mmu04514	WM
Kupffer	B	H2-D1	Cd8a	0.0300472	0	H2-D1 - CD8A	H2-d1 - Cd8a	MHC-I	Cell-cell contact	KEGG: mmu04514	WM
pDC	B	H2-D1	Cd8a	0.0246202	0.02	H2-D1 - CD8A	H2-d1 - Cd8a	MHC-I	Cell-cell contact	KEGG: mmu04514	WM
Plasma-B	B	H2-D1	Cd8a	0.0282032	0	H2-D1 - CD8A	H2-d1 - Cd8a	MHC-I	Cell-cell contact	KEGG: mmu04514	WM
Kupffer	Endo	H2-D1	Cd8a	0.0283678	0	H2-D1 - CD8A	H2-d1 - Cd8a	MHC-I	Cell-cell contact	KEGG: mmu04514	WM
pDC	Endo	H2-D1	Cd8a	0.0232368	0.03	H2-D1 - CD8A	H2-d1 - Cd8a	MHC-I	Cell-cell contact	KEGG: mmu04514	WM
Plasma-B	Endo	H2-D1	Cd8a	0.026624	0	H2-D1 - CD8A	H2-d1 - Cd8a	MHC-I	Cell-cell contact	KEGG: mmu04514	WM
Kupffer	Hep	H2-D1	Cd8a	0.0276527	0.01	H2-D1 - CD8A	H2-d1 - Cd8a	MHC-I	Cell-cell contact	KEGG: mmu04514	WM
pDC	Hep	H2-D1	Cd8a	0.022648	0.04	H2-D1 - CD8A	H2-d1 - Cd8a	MHC-I	Cell-cell contact	KEGG: mmu04514	WM
Plasma-B	Hep	H2-D1	Cd8a	0.0259517	0.01	H2-D1 - CD8A	H2-d1 - Cd8a	MHC-I	Cell-cell contact	KEGG: mmu04514	WM
Kupffer	Mac	H2-K1	Cd8a	0.0359985	0	H2-K1 - CD8A	H2-k1 - Cd8a	MHC-I	Cell-cell contact	KEGG: mmu04514	WM
pDC	Mac	H2-K1	Cd8a	0.0353605	0.01	H2-K1 - CD8A	H2-k1 - Cd8a	MHC-I	Cell-cell contact	KEGG: mmu04514	WM
T	Mac	H2-K1	Cd8a	0.036214	0	H2-K1 - CD8A	H2-k1 - Cd8a	MHC-I	Cell-cell contact	KEGG: mmu04514	WM
NK	Mac	H2-K1	Cd8a	0.038313	0	H2-K1 - CD8A	H2-k1 - Cd8a	MHC-I	Cell-cell contact	KEGG: mmu04514	WM
Mac	Kupffer	H2-K1	Cd8a	0.0357929	0.02	H2-K1 - CD8A	H2-k1 - Cd8a	MHC-I	Cell-cell contact	KEGG: mmu04514	WM
Kupffer	Kupffer	H2-K1	Cd8a	0.0408652	0	H2-K1 - CD8A	H2-k1 - Cd8a	MHC-I	Cell-cell contact	KEGG: mmu04514	WM
pDC	Kupffer	H2-K1	Cd8a	0.0401446	0	H2-K1 - CD8A	H2-k1 - Cd8a	MHC-I	Cell-cell contact	KEGG: mmu04514	WM
T	Kupffer	H2-K1	Cd8a	0.0411086	0	H2-K1 - CD8A	H2-k1 - Cd8a	MHC-I	Cell-cell contact	KEGG: mmu04514	WM
NK	Kupffer	H2-K1	Cd8a	0.0434784	0	H2-K1 - CD8A	H2-k1 - Cd8a	MHC-I	Cell-cell contact	KEGG: mmu04514	WM
Gran	Kupffer	H2-K1	Cd8a	0.0389634	0	H2-K1 - CD8A	H2-k1 - Cd8a	MHC-I	Cell-cell contact	KEGG: mmu04514	WM
DC	Kupffer	H2-K1	Cd8a	0.0364985	0	H2-K1 - CD8A	H2-k1 - Cd8a	MHC-I	Cell-cell contact	KEGG: mmu04514	WM
Plasma-B	Kupffer	H2-K1	Cd8a	0.0388488	0	H2-K1 - CD8A	H2-k1 - Cd8a	MHC-I	Cell-cell contact	KEGG: mmu04514	WM
B	Kupffer	H2-K1	Cd8a	0.0397401	0	H2-K1 - CD8A	H2-k1 - Cd8a	MHC-I	Cell-cell contact	KEGG: mmu04514	WM
Endo	Kupffer	H2-K1	Cd8a	0.0377053	0	H2-K1 - CD8A	H2-k1 - Cd8a	MHC-I	Cell-cell contact	KEGG: mmu04514	WM
Hep	Kupffer	H2-K1	Cd8a	0.0369323	0	H2-K1 - CD8A	H2-k1 - Cd8a	MHC-I	Cell-cell contact	KEGG: mmu04514	WM
Mac	pDC	H2-K1	Cd8a	0.0356537	0	H2-K1 - CD8A	H2-k1 - Cd8a	MHC-I	Cell-cell contact	KEGG: mmu04514	WM
Kupffer	pDC	H2-K1	Cd8a	0.040707	0	H2-K1 - CD8A	H2-k1 - Cd8a	MHC-I	Cell-cell contact	KEGG: mmu04514	WM
pDC	pDC	H2-K1	Cd8a	0.0399891	0	H2-K1 - CD8A	H2-k1 - Cd8a	MHC-I	Cell-cell contact	KEGG: mmu04514	WM
T	pDC	H2-K1	Cd8a	0.0409495	0	H2-K1 - CD8A	H2-k1 - Cd8a	MHC-I	Cell-cell contact	KEGG: mmu04514	WM
NK	pDC	H2-K1	Cd8a	0.0433106	0	H2-K1 - CD8A	H2-k1 - Cd8a	MHC-I	Cell-cell contact	KEGG: mmu04514	WM
Gran	pDC	H2-K1	Cd8a	0.0388123	0	H2-K1 - CD8A	H2-k1 - Cd8a	MHC-I	Cell-cell contact	KEGG: mmu04514	WM
DC	pDC	H2-K1	Cd8a	0.0363566	0	H2-K1 - CD8A	H2-k1 - Cd8a	MHC-I	Cell-cell contact	KEGG: mmu04514	WM
Plasma-B	pDC	H2-K1	Cd8a	0.0386982	0	H2-K1 - CD8A	H2-k1 - Cd8a	MHC-I	Cell-cell contact	KEGG: mmu04514	WM
B	pDC	H2-K1	Cd8a	0.0395861	0	H2-K1 - CD8A	H2-k1 - Cd8a	MHC-I	Cell-cell contact	KEGG: mmu04514	WM
Endo	pDC	H2-K1	Cd8a	0.0375589	0	H2-K1 - CD8A	H2-k1 - Cd8a	MHC-I	Cell-cell contact	KEGG: mmu04514	WM
Hep	pDC	H2-K1	Cd8a	0.0367888	0	H2-K1 - CD8A	H2-k1 - Cd8a	MHC-I	Cell-cell contact	KEGG: mmu04514	WM
Mac	T	H2-K1	Cd8a	0.0369929	0	H2-K1 - CD8A	H2-k1 - Cd8a	MHC-I	Cell-cell contact	KEGG: mmu04514	WM
Kupffer	T	H2-K1	Cd8a	0.0422277	0	H2-K1 - CD8A	H2-k1 - Cd8a	MHC-I	Cell-cell contact	KEGG: mmu04514	WM
pDC	T	H2-K1	Cd8a	0.0414842	0	H2-K1 - CD8A	H2-k1 - Cd8a	MHC-I	Cell-cell contact	KEGG: mmu04514	WM
T	T	H2-K1	Cd8a	0.0424789	0	H2-K1 - CD8A	H2-k1 - Cd8a	MHC-I	Cell-cell contact	KEGG: mmu04514	WM
NK	T	H2-K1	Cd8a	0.0449241	0	H2-K1 - CD8A	H2-k1 - Cd8a	MHC-I	Cell-cell contact	KEGG: mmu04514	WM
Dividing	T	H2-K1	Cd8a	0.0363631	0	H2-K1 - CD8A	H2-k1 - Cd8a	MHC-I	Cell-cell contact	KEGG: mmu04514	WM
Gran	T	H2-K1	Cd8a	0.0402652	0	H2-K1 - CD8A	H2-k1 - Cd8a	MHC-I	Cell-cell contact	KEGG: mmu04514	WM
DC	T	H2-K1	Cd8a	0.0377212	0	H2-K1 - CD8A	H2-k1 - Cd8a	MHC-I	Cell-cell contact	KEGG: mmu04514	WM
Plasma-B	T	H2-K1	Cd8a	0.040147	0	H2-K1 - CD8A	H2-k1 - Cd8a	MHC-I	Cell-cell contact	KEGG: mmu04514	WM
B	T	H2-K1	Cd8a	0.0410668	0	H2-K1 - CD8A	H2-k1 - Cd8a	MHC-I	Cell-cell contact	KEGG: mmu04514	WM
Endo	T	H2-K1	Cd8a	0.0389668	0	H2-K1 - CD8A	H2-k1 - Cd8a	MHC-I	Cell-cell contact	KEGG: mmu04514	WM
Hep	T	H2-K1	Cd8a	0.0381689	0	H2-K1 - CD8A	H2-k1 - Cd8a	MHC-I	Cell-cell contact	KEGG: mmu04514	WM
Mac	NK	H2-K1	Cd8a	0.0380375	0	H2-K1 - CD8A	H2-k1 - Cd8a	MHC-I	Cell-cell contact	KEGG: mmu04514	WM
Kupffer	NK	H2-K1	Cd8a	0.0434135	0	H2-K1 - CD8A	H2-k1 - Cd8a	MHC-I	Cell-cell contact	KEGG: mmu04514	WM
pDC	NK	H2-K1	Cd8a	0.0426499	0	H2-K1 - CD8A	H2-k1 - Cd8a	MHC-I	Cell-cell contact	KEGG: mmu04514	WM
T	NK	H2-K1	Cd8a	0.0436714	0	H2-K1 - CD8A	H2-k1 - Cd8a	MHC-I	Cell-cell contact	KEGG: mmu04514	WM
NK	NK	H2-K1	Cd8a	0.0461818	0	H2-K1 - CD8A	H2-k1 - Cd8a	MHC-I	Cell-cell contact	KEGG: mmu04514	WM
Dividing	NK	H2-K1	Cd8a	0.0373906	0	H2-K1 - CD8A	H2-k1 - Cd8a	MHC-I	Cell-cell contact	KEGG: mmu04514	WM
Gran	NK	H2-K1	Cd8a	0.0413982	0	H2-K1 - CD8A	H2-k1 - Cd8a	MHC-I	Cell-cell contact	KEGG: mmu04514	WM
DC	NK	H2-K1	Cd8a	0.0387855	0	H2-K1 - CD8A	H2-k1 - Cd8a	MHC-I	Cell-cell contact	KEGG: mmu04514	WM
Plasma-B	NK	H2-K1	Cd8a	0.0412768	0	H2-K1 - CD8A	H2-k1 - Cd8a	MHC-I	Cell-cell contact	KEGG: mmu04514	WM
Neut	NK	H2-K1	Cd8a	0.0354923	0.03	H2-K1 - CD8A	H2-k1 - Cd8a	MHC-I	Cell-cell contact	KEGG: mmu04514	WM
B	NK	H2-K1	Cd8a	0.0422213	0	H2-K1 - CD8A	H2-k1 - Cd8a	MHC-I	Cell-cell contact	KEGG: mmu04514	WM
Endo	NK	H2-K1	Cd8a	0.0400648	0	H2-K1 - CD8A	H2-k1 - Cd8a	MHC-I	Cell-cell contact	KEGG: mmu04514	WM
Hep	NK	H2-K1	Cd8a	0.0392454	0	H2-K1 - CD8A	H2-k1 - Cd8a	MHC-I	Cell-cell contact	KEGG: mmu04514	WM
Kupffer	Dividing	H2-K1	Cd8a	0.0355877	0.04	H2-K1 - CD8A	H2-k1 - Cd8a	MHC-I	Cell-cell contact	KEGG: mmu04514	WM
T	Dividing	H2-K1	Cd8a	0.0358009	0.01	H2-K1 - CD8A	H2-k1 - Cd8a	MHC-I	Cell-cell contact	KEGG: mmu04514	WM
NK	Dividing	H2-K1	Cd8a	0.0378768	0	H2-K1 - CD8A	H2-k1 - Cd8a	MHC-I	Cell-cell contact	KEGG: mmu04514	WM
Kupffer	Granu	H2-K1	Cd8a	0.0392426	0	H2-K1 - CD8A	H2-k1 - Cd8a	MHC-I	Cell-cell contact	KEGG: mmu04514	WM
pDC	Granu	H2-K1	Cd8a	0.0385494	0	H2-K1 - CD8A	H2-k1 - Cd8a	MHC-I	Cell-cell contact	KEGG: mmu04514	WM
T	Granu	H2-K1	Cd8a	0.0394768	0	H2-K1 - CD8A	H2-k1 - Cd8a	MHC-I	Cell-cell contact	KEGG: mmu04514	WM
NK	Granu	H2-K1	Cd8a	0.0417566	0	H2-K1 - CD8A	H2-k1 - Cd8a	MHC-I	Cell-cell contact	KEGG: mmu04514	WM
Gran	Granu	H2-K1	Cd8a	0.0374134	0	H2-K1 - CD8A	H2-k1 - Cd8a	MHC-I	Cell-cell contact	KEGG: mmu04514	WM
Plasma-B	Granu	H2-K1	Cd8a	0.0373032	0	H2-K1 - CD8A	H2-k1 - Cd8a	MHC-I	Cell-cell contact	KEGG: mmu04514	WM
B	Granu	H2-K1	Cd8a	0.0381604	0	H2-K1 - CD8A	H2-k1 - Cd8a	MHC-I	Cell-cell contact	KEGG: mmu04514	WM
Endo	Granu	H2-K1	Cd8a	0.0362035	0	H2-K1 - CD8A	H2-k1 - Cd8a	MHC-I	Cell-cell contact	KEGG: mmu04514	WM
Kupffer	DC	H2-K1	Cd8a	0.0367178	0	H2-K1 - CD8A	H2-k1 - Cd8a	MHC-I	Cell-cell contact	KEGG: mmu04514	WM
pDC	DC	H2-K1	Cd8a	0.0360676	0	H2-K1 - CD8A	H2-k1 - Cd8a	MHC-I	Cell-cell contact	KEGG: mmu04514	WM
T	DC	H2-K1	Cd8a	0.0369375	0	H2-K1 - CD8A	H2-k1 - Cd8a	MHC-I	Cell-cell contact	KEGG: mmu04514	WM
NK	DC	H2-K1	Cd8a	0.0390767	0	H2-K1 - CD8A	H2-k1 - Cd8a	MHC-I	Cell-cell contact	KEGG: mmu04514	WM
B	DC	H2-K1	Cd8a	0.0357027	0	H2-K1 - CD8A	H2-k1 - Cd8a	MHC-I	Cell-cell contact	KEGG: mmu04514	WM
Kupffer	Plasma-B	H2-K1	Cd8a	0.0394526	0	H2-K1 - CD8A	H2-k1 - Cd8a	MHC-I	Cell-cell contact	KEGG: mmu04514	WM
pDC	Plasma-B	H2-K1	Cd8a	0.0387559	0	H2-K1 - CD8A	H2-k1 - Cd8a	MHC-I	Cell-cell contact	KEGG: mmu04514	WM
T	Plasma-B	H2-K1	Cd8a	0.039688	0	H2-K1 - CD8A	H2-k1 - Cd8a	MHC-I	Cell-cell contact	KEGG: mmu04514	WM
NK	Plasma-B	H2-K1	Cd8a	0.0419795	0	H2-K1 - CD8A	H2-k1 - Cd8a	MHC-I	Cell-cell contact	KEGG: mmu04514	WM
Gran	Plasma-B	H2-K1	Cd8a	0.037614	0	H2-K1 - CD8A	H2-k1 - Cd8a	MHC-I	Cell-cell contact	KEGG: mmu04514	WM
Plasma-B	Plasma-B	H2-K1	Cd8a	0.0375033	0	H2-K1 - CD8A	H2-k1 - Cd8a	MHC-I	Cell-cell contact	KEGG: mmu04514	WM
B	Plasma-B	H2-K1	Cd8a	0.0383649	0	H2-K1 - CD8A	H2-k1 - Cd8a	MHC-I	Cell-cell contact	KEGG: mmu04514	WM
Endo	Plasma-B	H2-K1	Cd8a	0.0363979	0	H2-K1 - CD8A	H2-k1 - Cd8a	MHC-I	Cell-cell contact	KEGG: mmu04514	WM
NK	Neut	H2-K1	Cd8a	0.0356129	0.01	H2-K1 - CD8A	H2-k1 - Cd8a	MHC-I	Cell-cell contact	KEGG: mmu04514	WM
Kupffer	B	H2-K1	Cd8a	0.0402231	0	H2-K1 - CD8A	H2-k1 - Cd8a	MHC-I	Cell-cell contact	KEGG: mmu04514	WM
pDC	B	H2-K1	Cd8a	0.0395133	0	H2-K1 - CD8A	H2-k1 - Cd8a	MHC-I	Cell-cell contact	KEGG: mmu04514	WM
T	B	H2-K1	Cd8a	0.0404628	0	H2-K1 - CD8A	H2-k1 - Cd8a	MHC-I	Cell-cell contact	KEGG: mmu04514	WM
NK	B	H2-K1	Cd8a	0.0427971	0	H2-K1 - CD8A	H2-k1 - Cd8a	MHC-I	Cell-cell contact	KEGG: mmu04514	WM
Gran	B	H2-K1	Cd8a	0.03835	0	H2-K1 - CD8A	H2-k1 - Cd8a	MHC-I	Cell-cell contact	KEGG: mmu04514	WM
DC	B	H2-K1	Cd8a	0.0359224	0	H2-K1 - CD8A	H2-k1 - Cd8a	MHC-I	Cell-cell contact	KEGG: mmu04514	WM
Plasma-B	B	H2-K1	Cd8a	0.0382371	0	H2-K1 - CD8A	H2-k1 - Cd8a	MHC-I	Cell-cell contact	KEGG: mmu04514	WM
B	B	H2-K1	Cd8a	0.0391149	0	H2-K1 - CD8A	H2-k1 - Cd8a	MHC-I	Cell-cell contact	KEGG: mmu04514	WM
Endo	B	H2-K1	Cd8a	0.0371109	0	H2-K1 - CD8A	H2-k1 - Cd8a	MHC-I	Cell-cell contact	KEGG: mmu04514	WM
Hep	B	H2-K1	Cd8a	0.0363496	0	H2-K1 - CD8A	H2-k1 - Cd8a	MHC-I	Cell-cell contact	KEGG: mmu04514	WM
Kupffer	Endo	H2-K1	Cd8a	0.0379972	0	H2-K1 - CD8A	H2-k1 - Cd8a	MHC-I	Cell-cell contact	KEGG: mmu04514	WM
pDC	Endo	H2-K1	Cd8a	0.0373252	0	H2-K1 - CD8A	H2-k1 - Cd8a	MHC-I	Cell-cell contact	KEGG: mmu04514	WM
T	Endo	H2-K1	Cd8a	0.0382242	0	H2-K1 - CD8A	H2-k1 - Cd8a	MHC-I	Cell-cell contact	KEGG: mmu04514	WM
NK	Endo	H2-K1	Cd8a	0.0404348	0	H2-K1 - CD8A	H2-k1 - Cd8a	MHC-I	Cell-cell contact	KEGG: mmu04514	WM
Gran	Endo	H2-K1	Cd8a	0.0362238	0	H2-K1 - CD8A	H2-k1 - Cd8a	MHC-I	Cell-cell contact	KEGG: mmu04514	WM
Plasma-B	Endo	H2-K1	Cd8a	0.036117	0	H2-K1 - CD8A	H2-k1 - Cd8a	MHC-I	Cell-cell contact	KEGG: mmu04514	WM
B	Endo	H2-K1	Cd8a	0.036948	0	H2-K1 - CD8A	H2-k1 - Cd8a	MHC-I	Cell-cell contact	KEGG: mmu04514	WM
Kupffer	Hep	H2-K1	Cd8a	0.0370486	0	H2-K1 - CD8A	H2-k1 - Cd8a	MHC-I	Cell-cell contact	KEGG: mmu04514	WM
pDC	Hep	H2-K1	Cd8a	0.0363927	0	H2-K1 - CD8A	H2-k1 - Cd8a	MHC-I	Cell-cell contact	KEGG: mmu04514	WM
T	Hep	H2-K1	Cd8a	0.0372701	0	H2-K1 - CD8A	H2-k1 - Cd8a	MHC-I	Cell-cell contact	KEGG: mmu04514	WM
NK	Hep	H2-K1	Cd8a	0.0394278	0	H2-K1 - CD8A	H2-k1 - Cd8a	MHC-I	Cell-cell contact	KEGG: mmu04514	WM
B	Hep	H2-K1	Cd8a	0.0360246	0.01	H2-K1 - CD8A	H2-k1 - Cd8a	MHC-I	Cell-cell contact	KEGG: mmu04514	WM
pDC	Mac	H2-T23	Cd8b1	0.00114478	0	H2-T23 - CD8B1	H2-t23 - Cd8b1	MHC-I	Cell-cell contact	KEGG: mmu04514	WM
Plasma-B	Mac	H2-T23	Cd8b1	0.00260219	0	H2-T23 - CD8B1	H2-t23 - Cd8b1	MHC-I	Cell-cell contact	KEGG: mmu04514	WM
Mac	Kupffer	H2-T23	Cd8b1	0.00103788	0.02	H2-T23 - CD8B1	H2-t23 - Cd8b1	MHC-I	Cell-cell contact	KEGG: mmu04514	WM
Kupffer	Kupffer	H2-T23	Cd8b1	0.00120066	0	H2-T23 - CD8B1	H2-t23 - Cd8b1	MHC-I	Cell-cell contact	KEGG: mmu04514	WM
pDC	Kupffer	H2-T23	Cd8b1	0.00130782	0	H2-T23 - CD8B1	H2-t23 - Cd8b1	MHC-I	Cell-cell contact	KEGG: mmu04514	WM
T	Kupffer	H2-T23	Cd8b1	0.00114294	0	H2-T23 - CD8B1	H2-t23 - Cd8b1	MHC-I	Cell-cell contact	KEGG: mmu04514	WM
NK	Kupffer	H2-T23	Cd8b1	0.00119443	0	H2-T23 - CD8B1	H2-t23 - Cd8b1	MHC-I	Cell-cell contact	KEGG: mmu04514	WM
Gran	Kupffer	H2-T23	Cd8b1	0.0011071	0	H2-T23 - CD8B1	H2-t23 - Cd8b1	MHC-I	Cell-cell contact	KEGG: mmu04514	WM
DC	Kupffer	H2-T23	Cd8b1	0.00107051	0	H2-T23 - CD8B1	H2-t23 - Cd8b1	MHC-I	Cell-cell contact	KEGG: mmu04514	WM
Plasma-B	Kupffer	H2-T23	Cd8b1	0.00297217	0	H2-T23 - CD8B1	H2-t23 - Cd8b1	MHC-I	Cell-cell contact	KEGG: mmu04514	WM
B	Kupffer	H2-T23	Cd8b1	0.00110471	0.01	H2-T23 - CD8B1	H2-t23 - Cd8b1	MHC-I	Cell-cell contact	KEGG: mmu04514	WM
Mac	pDC	H2-T23	Cd8b1	0.00103347	0	H2-T23 - CD8B1	H2-t23 - Cd8b1	MHC-I	Cell-cell contact	KEGG: mmu04514	WM
Kupffer	pDC	H2-T23	Cd8b1	0.00119556	0	H2-T23 - CD8B1	H2-t23 - Cd8b1	MHC-I	Cell-cell contact	KEGG: mmu04514	WM
pDC	pDC	H2-T23	Cd8b1	0.00130227	0	H2-T23 - CD8B1	H2-t23 - Cd8b1	MHC-I	Cell-cell contact	KEGG: mmu04514	WM
T	pDC	H2-T23	Cd8b1	0.00113809	0	H2-T23 - CD8B1	H2-t23 - Cd8b1	MHC-I	Cell-cell contact	KEGG: mmu04514	WM
NK	pDC	H2-T23	Cd8b1	0.00118936	0	H2-T23 - CD8B1	H2-t23 - Cd8b1	MHC-I	Cell-cell contact	KEGG: mmu04514	WM
Gran	pDC	H2-T23	Cd8b1	0.0011024	0	H2-T23 - CD8B1	H2-t23 - Cd8b1	MHC-I	Cell-cell contact	KEGG: mmu04514	WM
DC	pDC	H2-T23	Cd8b1	0.00106596	0	H2-T23 - CD8B1	H2-t23 - Cd8b1	MHC-I	Cell-cell contact	KEGG: mmu04514	WM
Plasma-B	pDC	H2-T23	Cd8b1	0.00295957	0	H2-T23 - CD8B1	H2-t23 - Cd8b1	MHC-I	Cell-cell contact	KEGG: mmu04514	WM
B	pDC	H2-T23	Cd8b1	0.00110002	0	H2-T23 - CD8B1	H2-t23 - Cd8b1	MHC-I	Cell-cell contact	KEGG: mmu04514	WM
Endo	pDC	H2-T23	Cd8b1	0.00104147	0.01	H2-T23 - CD8B1	H2-t23 - Cd8b1	MHC-I	Cell-cell contact	KEGG: mmu04514	WM
Mac	T	H2-T23	Cd8b1	0.00104982	0	H2-T23 - CD8B1	H2-t23 - Cd8b1	MHC-I	Cell-cell contact	KEGG: mmu04514	WM
Kupffer	T	H2-T23	Cd8b1	0.00121447	0	H2-T23 - CD8B1	H2-t23 - Cd8b1	MHC-I	Cell-cell contact	KEGG: mmu04514	WM
pDC	T	H2-T23	Cd8b1	0.00132285	0	H2-T23 - CD8B1	H2-t23 - Cd8b1	MHC-I	Cell-cell contact	KEGG: mmu04514	WM
T	T	H2-T23	Cd8b1	0.00115608	0	H2-T23 - CD8B1	H2-t23 - Cd8b1	MHC-I	Cell-cell contact	KEGG: mmu04514	WM
NK	T	H2-T23	Cd8b1	0.00120816	0	H2-T23 - CD8B1	H2-t23 - Cd8b1	MHC-I	Cell-cell contact	KEGG: mmu04514	WM
Dividing	T	H2-T23	Cd8b1	0.00103532	0	H2-T23 - CD8B1	H2-t23 - Cd8b1	MHC-I	Cell-cell contact	KEGG: mmu04514	WM
Gran	T	H2-T23	Cd8b1	0.00111983	0	H2-T23 - CD8B1	H2-t23 - Cd8b1	MHC-I	Cell-cell contact	KEGG: mmu04514	WM
DC	T	H2-T23	Cd8b1	0.00108281	0	H2-T23 - CD8B1	H2-t23 - Cd8b1	MHC-I	Cell-cell contact	KEGG: mmu04514	WM
Plasma-B	T	H2-T23	Cd8b1	0.00300628	0	H2-T23 - CD8B1	H2-t23 - Cd8b1	MHC-I	Cell-cell contact	KEGG: mmu04514	WM
B	T	H2-T23	Cd8b1	0.00111741	0	H2-T23 - CD8B1	H2-t23 - Cd8b1	MHC-I	Cell-cell contact	KEGG: mmu04514	WM
Endo	T	H2-T23	Cd8b1	0.00105794	0	H2-T23 - CD8B1	H2-t23 - Cd8b1	MHC-I	Cell-cell contact	KEGG: mmu04514	WM
Mac	NK	H2-T23	Cd8b1	0.00108051	0	H2-T23 - CD8B1	H2-t23 - Cd8b1	MHC-I	Cell-cell contact	KEGG: mmu04514	WM
Kupffer	NK	H2-T23	Cd8b1	0.00124997	0	H2-T23 - CD8B1	H2-t23 - Cd8b1	MHC-I	Cell-cell contact	KEGG: mmu04514	WM
pDC	NK	H2-T23	Cd8b1	0.00136152	0	H2-T23 - CD8B1	H2-t23 - Cd8b1	MHC-I	Cell-cell contact	KEGG: mmu04514	WM
T	NK	H2-T23	Cd8b1	0.00118988	0	H2-T23 - CD8B1	H2-t23 - Cd8b1	MHC-I	Cell-cell contact	KEGG: mmu04514	WM
NK	NK	H2-T23	Cd8b1	0.00124348	0	H2-T23 - CD8B1	H2-t23 - Cd8b1	MHC-I	Cell-cell contact	KEGG: mmu04514	WM
Dividing	NK	H2-T23	Cd8b1	0.0010656	0	H2-T23 - CD8B1	H2-t23 - Cd8b1	MHC-I	Cell-cell contact	KEGG: mmu04514	WM
Gran	NK	H2-T23	Cd8b1	0.00115257	0	H2-T23 - CD8B1	H2-t23 - Cd8b1	MHC-I	Cell-cell contact	KEGG: mmu04514	WM
DC	NK	H2-T23	Cd8b1	0.00111447	0	H2-T23 - CD8B1	H2-t23 - Cd8b1	MHC-I	Cell-cell contact	KEGG: mmu04514	WM
Plasma-B	NK	H2-T23	Cd8b1	0.003094	0	H2-T23 - CD8B1	H2-t23 - Cd8b1	MHC-I	Cell-cell contact	KEGG: mmu04514	WM
B	NK	H2-T23	Cd8b1	0.00115008	0	H2-T23 - CD8B1	H2-t23 - Cd8b1	MHC-I	Cell-cell contact	KEGG: mmu04514	WM
Endo	NK	H2-T23	Cd8b1	0.00108887	0	H2-T23 - CD8B1	H2-t23 - Cd8b1	MHC-I	Cell-cell contact	KEGG: mmu04514	WM
pDC	Dividing	H2-T23	Cd8b1	0.00113266	0	H2-T23 - CD8B1	H2-t23 - Cd8b1	MHC-I	Cell-cell contact	KEGG: mmu04514	WM
Plasma-B	Dividing	H2-T23	Cd8b1	0.00257466	0	H2-T23 - CD8B1	H2-t23 - Cd8b1	MHC-I	Cell-cell contact	KEGG: mmu04514	WM
Kupffer	Granu	H2-T23	Cd8b1	0.00114565	0	H2-T23 - CD8B1	H2-t23 - Cd8b1	MHC-I	Cell-cell contact	KEGG: mmu04514	WM
pDC	Granu	H2-T23	Cd8b1	0.00124791	0	H2-T23 - CD8B1	H2-t23 - Cd8b1	MHC-I	Cell-cell contact	KEGG: mmu04514	WM
T	Granu	H2-T23	Cd8b1	0.00109057	0	H2-T23 - CD8B1	H2-t23 - Cd8b1	MHC-I	Cell-cell contact	KEGG: mmu04514	WM
NK	Granu	H2-T23	Cd8b1	0.0011397	0	H2-T23 - CD8B1	H2-t23 - Cd8b1	MHC-I	Cell-cell contact	KEGG: mmu04514	WM
Gran	Granu	H2-T23	Cd8b1	0.00105637	0	H2-T23 - CD8B1	H2-t23 - Cd8b1	MHC-I	Cell-cell contact	KEGG: mmu04514	WM
Plasma-B	Granu	H2-T23	Cd8b1	0.00283622	0	H2-T23 - CD8B1	H2-t23 - Cd8b1	MHC-I	Cell-cell contact	KEGG: mmu04514	WM
B	Granu	H2-T23	Cd8b1	0.00105409	0.02	H2-T23 - CD8B1	H2-t23 - Cd8b1	MHC-I	Cell-cell contact	KEGG: mmu04514	WM
Kupffer	DC	H2-T23	Cd8b1	0.00107808	0.04	H2-T23 - CD8B1	H2-t23 - Cd8b1	MHC-I	Cell-cell contact	KEGG: mmu04514	WM
pDC	DC	H2-T23	Cd8b1	0.00117432	0	H2-T23 - CD8B1	H2-t23 - Cd8b1	MHC-I	Cell-cell contact	KEGG: mmu04514	WM
NK	DC	H2-T23	Cd8b1	0.00107249	0	H2-T23 - CD8B1	H2-t23 - Cd8b1	MHC-I	Cell-cell contact	KEGG: mmu04514	WM
Plasma-B	DC	H2-T23	Cd8b1	0.00266922	0	H2-T23 - CD8B1	H2-t23 - Cd8b1	MHC-I	Cell-cell contact	KEGG: mmu04514	WM
Kupffer	Plasma-B	H2-T23	Cd8b1	0.00116971	0	H2-T23 - CD8B1	H2-t23 - Cd8b1	MHC-I	Cell-cell contact	KEGG: mmu04514	WM
pDC	Plasma-B	H2-T23	Cd8b1	0.00127411	0	H2-T23 - CD8B1	H2-t23 - Cd8b1	MHC-I	Cell-cell contact	KEGG: mmu04514	WM
T	Plasma-B	H2-T23	Cd8b1	0.00111347	0	H2-T23 - CD8B1	H2-t23 - Cd8b1	MHC-I	Cell-cell contact	KEGG: mmu04514	WM
NK	Plasma-B	H2-T23	Cd8b1	0.00116364	0	H2-T23 - CD8B1	H2-t23 - Cd8b1	MHC-I	Cell-cell contact	KEGG: mmu04514	WM
Gran	Plasma-B	H2-T23	Cd8b1	0.00107856	0	H2-T23 - CD8B1	H2-t23 - Cd8b1	MHC-I	Cell-cell contact	KEGG: mmu04514	WM
DC	Plasma-B	H2-T23	Cd8b1	0.00104291	0.01	H2-T23 - CD8B1	H2-t23 - Cd8b1	MHC-I	Cell-cell contact	KEGG: mmu04514	WM
Plasma-B	Plasma-B	H2-T23	Cd8b1	0.00289568	0	H2-T23 - CD8B1	H2-t23 - Cd8b1	MHC-I	Cell-cell contact	KEGG: mmu04514	WM
B	Plasma-B	H2-T23	Cd8b1	0.00107623	0.01	H2-T23 - CD8B1	H2-t23 - Cd8b1	MHC-I	Cell-cell contact	KEGG: mmu04514	WM
pDC	Neut	H2-T23	Cd8b1	0.00104609	0	H2-T23 - CD8B1	H2-t23 - Cd8b1	MHC-I	Cell-cell contact	KEGG: mmu04514	WM
Plasma-B	Neut	H2-T23	Cd8b1	0.00237815	0	H2-T23 - CD8B1	H2-t23 - Cd8b1	MHC-I	Cell-cell contact	KEGG: mmu04514	WM
Kupffer	B	H2-T23	Cd8b1	0.00117771	0	H2-T23 - CD8B1	H2-t23 - Cd8b1	MHC-I	Cell-cell contact	KEGG: mmu04514	WM
pDC	B	H2-T23	Cd8b1	0.00128283	0	H2-T23 - CD8B1	H2-t23 - Cd8b1	MHC-I	Cell-cell contact	KEGG: mmu04514	WM
T	B	H2-T23	Cd8b1	0.00112109	0	H2-T23 - CD8B1	H2-t23 - Cd8b1	MHC-I	Cell-cell contact	KEGG: mmu04514	WM
NK	B	H2-T23	Cd8b1	0.0011716	0	H2-T23 - CD8B1	H2-t23 - Cd8b1	MHC-I	Cell-cell contact	KEGG: mmu04514	WM
Gran	B	H2-T23	Cd8b1	0.00108594	0	H2-T23 - CD8B1	H2-t23 - Cd8b1	MHC-I	Cell-cell contact	KEGG: mmu04514	WM
DC	B	H2-T23	Cd8b1	0.00105004	0.02	H2-T23 - CD8B1	H2-t23 - Cd8b1	MHC-I	Cell-cell contact	KEGG: mmu04514	WM
Plasma-B	B	H2-T23	Cd8b1	0.00291546	0	H2-T23 - CD8B1	H2-t23 - Cd8b1	MHC-I	Cell-cell contact	KEGG: mmu04514	WM
B	B	H2-T23	Cd8b1	0.00108359	0.02	H2-T23 - CD8B1	H2-t23 - Cd8b1	MHC-I	Cell-cell contact	KEGG: mmu04514	WM
Kupffer	Endo	H2-T23	Cd8b1	0.00109197	0.03	H2-T23 - CD8B1	H2-t23 - Cd8b1	MHC-I	Cell-cell contact	KEGG: mmu04514	WM
pDC	Endo	H2-T23	Cd8b1	0.00118944	0	H2-T23 - CD8B1	H2-t23 - Cd8b1	MHC-I	Cell-cell contact	KEGG: mmu04514	WM
NK	Endo	H2-T23	Cd8b1	0.0010863	0	H2-T23 - CD8B1	H2-t23 - Cd8b1	MHC-I	Cell-cell contact	KEGG: mmu04514	WM
Plasma-B	Endo	H2-T23	Cd8b1	0.00270354	0	H2-T23 - CD8B1	H2-t23 - Cd8b1	MHC-I	Cell-cell contact	KEGG: mmu04514	WM
pDC	Hep	H2-T23	Cd8b1	0.00116428	0	H2-T23 - CD8B1	H2-t23 - Cd8b1	MHC-I	Cell-cell contact	KEGG: mmu04514	WM
NK	Hep	H2-T23	Cd8b1	0.00106332	0.04	H2-T23 - CD8B1	H2-t23 - Cd8b1	MHC-I	Cell-cell contact	KEGG: mmu04514	WM
Plasma-B	Hep	H2-T23	Cd8b1	0.00264644	0	H2-T23 - CD8B1	H2-t23 - Cd8b1	MHC-I	Cell-cell contact	KEGG: mmu04514	WM
Kupffer	Mac	H2-T24	Cd8b1	0.00102326	0.01	H2-T24 - CD8B1	H2-t24 - Cd8b1	MHC-I	Cell-cell contact	KEGG: mmu04514	WM
pDC	Mac	H2-T24	Cd8b1	0.00100984	0	H2-T24 - CD8B1	H2-t24 - Cd8b1	MHC-I	Cell-cell contact	KEGG: mmu04514	WM
NK	Mac	H2-T24	Cd8b1	0.00102297	0	H2-T24 - CD8B1	H2-t24 - Cd8b1	MHC-I	Cell-cell contact	KEGG: mmu04514	WM
Plasma-B	Mac	H2-T24	Cd8b1	0.00100632	0	H2-T24 - CD8B1	H2-t24 - Cd8b1	MHC-I	Cell-cell contact	KEGG: mmu04514	WM
Mac	Kupffer	H2-T24	Cd8b1	0.00101161	0.01	H2-T24 - CD8B1	H2-t24 - Cd8b1	MHC-I	Cell-cell contact	KEGG: mmu04514	WM
Kupffer	Kupffer	H2-T24	Cd8b1	0.00116901	0	H2-T24 - CD8B1	H2-t24 - Cd8b1	MHC-I	Cell-cell contact	KEGG: mmu04514	WM
pDC	Kupffer	H2-T24	Cd8b1	0.00115368	0	H2-T24 - CD8B1	H2-t24 - Cd8b1	MHC-I	Cell-cell contact	KEGG: mmu04514	WM
T	Kupffer	H2-T24	Cd8b1	0.00113472	0	H2-T24 - CD8B1	H2-t24 - Cd8b1	MHC-I	Cell-cell contact	KEGG: mmu04514	WM
NK	Kupffer	H2-T24	Cd8b1	0.00116868	0	H2-T24 - CD8B1	H2-t24 - Cd8b1	MHC-I	Cell-cell contact	KEGG: mmu04514	WM
Gran	Kupffer	H2-T24	Cd8b1	0.00108755	0	H2-T24 - CD8B1	H2-t24 - Cd8b1	MHC-I	Cell-cell contact	KEGG: mmu04514	WM
DC	Kupffer	H2-T24	Cd8b1	0.00103688	0	H2-T24 - CD8B1	H2-t24 - Cd8b1	MHC-I	Cell-cell contact	KEGG: mmu04514	WM
Plasma-B	Kupffer	H2-T24	Cd8b1	0.00114966	0	H2-T24 - CD8B1	H2-t24 - Cd8b1	MHC-I	Cell-cell contact	KEGG: mmu04514	WM
B	Kupffer	H2-T24	Cd8b1	0.00108657	0	H2-T24 - CD8B1	H2-t24 - Cd8b1	MHC-I	Cell-cell contact	KEGG: mmu04514	WM
Endo	Kupffer	H2-T24	Cd8b1	0.00102054	0.02	H2-T24 - CD8B1	H2-t24 - Cd8b1	MHC-I	Cell-cell contact	KEGG: mmu04514	WM
Mac	pDC	H2-T24	Cd8b1	0.00100731	0	H2-T24 - CD8B1	H2-t24 - Cd8b1	MHC-I	Cell-cell contact	KEGG: mmu04514	WM
Kupffer	pDC	H2-T24	Cd8b1	0.00116405	0	H2-T24 - CD8B1	H2-t24 - Cd8b1	MHC-I	Cell-cell contact	KEGG: mmu04514	WM
pDC	pDC	H2-T24	Cd8b1	0.00114878	0	H2-T24 - CD8B1	H2-t24 - Cd8b1	MHC-I	Cell-cell contact	KEGG: mmu04514	WM
T	pDC	H2-T24	Cd8b1	0.0011299	0	H2-T24 - CD8B1	H2-t24 - Cd8b1	MHC-I	Cell-cell contact	KEGG: mmu04514	WM
NK	pDC	H2-T24	Cd8b1	0.00116371	0	H2-T24 - CD8B1	H2-t24 - Cd8b1	MHC-I	Cell-cell contact	KEGG: mmu04514	WM
Dividing	pDC	H2-T24	Cd8b1	0.000996362	0	H2-T24 - CD8B1	H2-t24 - Cd8b1	MHC-I	Cell-cell contact	KEGG: mmu04514	WM
Gran	pDC	H2-T24	Cd8b1	0.00108293	0	H2-T24 - CD8B1	H2-t24 - Cd8b1	MHC-I	Cell-cell contact	KEGG: mmu04514	WM
DC	pDC	H2-T24	Cd8b1	0.00103248	0	H2-T24 - CD8B1	H2-t24 - Cd8b1	MHC-I	Cell-cell contact	KEGG: mmu04514	WM
Plasma-B	pDC	H2-T24	Cd8b1	0.00114478	0	H2-T24 - CD8B1	H2-t24 - Cd8b1	MHC-I	Cell-cell contact	KEGG: mmu04514	WM
B	pDC	H2-T24	Cd8b1	0.00108195	0	H2-T24 - CD8B1	H2-t24 - Cd8b1	MHC-I	Cell-cell contact	KEGG: mmu04514	WM
Endo	pDC	H2-T24	Cd8b1	0.0010162	0	H2-T24 - CD8B1	H2-t24 - Cd8b1	MHC-I	Cell-cell contact	KEGG: mmu04514	WM
Mac	T	H2-T24	Cd8b1	0.00102324	0	H2-T24 - CD8B1	H2-t24 - Cd8b1	MHC-I	Cell-cell contact	KEGG: mmu04514	WM
Kupffer	T	H2-T24	Cd8b1	0.00118245	0	H2-T24 - CD8B1	H2-t24 - Cd8b1	MHC-I	Cell-cell contact	KEGG: mmu04514	WM
pDC	T	H2-T24	Cd8b1	0.00116694	0	H2-T24 - CD8B1	H2-t24 - Cd8b1	MHC-I	Cell-cell contact	KEGG: mmu04514	WM
T	T	H2-T24	Cd8b1	0.00114777	0	H2-T24 - CD8B1	H2-t24 - Cd8b1	MHC-I	Cell-cell contact	KEGG: mmu04514	WM
NK	T	H2-T24	Cd8b1	0.00118211	0	H2-T24 - CD8B1	H2-t24 - Cd8b1	MHC-I	Cell-cell contact	KEGG: mmu04514	WM
Dividing	T	H2-T24	Cd8b1	0.00101212	0	H2-T24 - CD8B1	H2-t24 - Cd8b1	MHC-I	Cell-cell contact	KEGG: mmu04514	WM
Gran	T	H2-T24	Cd8b1	0.00110005	0	H2-T24 - CD8B1	H2-t24 - Cd8b1	MHC-I	Cell-cell contact	KEGG: mmu04514	WM
DC	T	H2-T24	Cd8b1	0.00104881	0	H2-T24 - CD8B1	H2-t24 - Cd8b1	MHC-I	Cell-cell contact	KEGG: mmu04514	WM
Plasma-B	T	H2-T24	Cd8b1	0.00116288	0	H2-T24 - CD8B1	H2-t24 - Cd8b1	MHC-I	Cell-cell contact	KEGG: mmu04514	WM
B	T	H2-T24	Cd8b1	0.00109906	0	H2-T24 - CD8B1	H2-t24 - Cd8b1	MHC-I	Cell-cell contact	KEGG: mmu04514	WM
Endo	T	H2-T24	Cd8b1	0.00103227	0	H2-T24 - CD8B1	H2-t24 - Cd8b1	MHC-I	Cell-cell contact	KEGG: mmu04514	WM
Mac	NK	H2-T24	Cd8b1	0.00105316	0	H2-T24 - CD8B1	H2-t24 - Cd8b1	MHC-I	Cell-cell contact	KEGG: mmu04514	WM
Kupffer	NK	H2-T24	Cd8b1	0.00121702	0	H2-T24 - CD8B1	H2-t24 - Cd8b1	MHC-I	Cell-cell contact	KEGG: mmu04514	WM
pDC	NK	H2-T24	Cd8b1	0.00120106	0	H2-T24 - CD8B1	H2-t24 - Cd8b1	MHC-I	Cell-cell contact	KEGG: mmu04514	WM
T	NK	H2-T24	Cd8b1	0.00118132	0	H2-T24 - CD8B1	H2-t24 - Cd8b1	MHC-I	Cell-cell contact	KEGG: mmu04514	WM
NK	NK	H2-T24	Cd8b1	0.00121667	0	H2-T24 - CD8B1	H2-t24 - Cd8b1	MHC-I	Cell-cell contact	KEGG: mmu04514	WM
Dividing	NK	H2-T24	Cd8b1	0.00104171	0	H2-T24 - CD8B1	H2-t24 - Cd8b1	MHC-I	Cell-cell contact	KEGG: mmu04514	WM
Gran	NK	H2-T24	Cd8b1	0.00113222	0	H2-T24 - CD8B1	H2-t24 - Cd8b1	MHC-I	Cell-cell contact	KEGG: mmu04514	WM
DC	NK	H2-T24	Cd8b1	0.00107947	0	H2-T24 - CD8B1	H2-t24 - Cd8b1	MHC-I	Cell-cell contact	KEGG: mmu04514	WM
Plasma-B	NK	H2-T24	Cd8b1	0.00119688	0	H2-T24 - CD8B1	H2-t24 - Cd8b1	MHC-I	Cell-cell contact	KEGG: mmu04514	WM
B	NK	H2-T24	Cd8b1	0.00113119	0	H2-T24 - CD8B1	H2-t24 - Cd8b1	MHC-I	Cell-cell contact	KEGG: mmu04514	WM
Endo	NK	H2-T24	Cd8b1	0.00106245	0	H2-T24 - CD8B1	H2-t24 - Cd8b1	MHC-I	Cell-cell contact	KEGG: mmu04514	WM
Hep	NK	H2-T24	Cd8b1	0.00102889	0	H2-T24 - CD8B1	H2-t24 - Cd8b1	MHC-I	Cell-cell contact	KEGG: mmu04514	WM
Kupffer	Dividing	H2-T24	Cd8b1	0.00101242	0.04	H2-T24 - CD8B1	H2-t24 - Cd8b1	MHC-I	Cell-cell contact	KEGG: mmu04514	WM
pDC	Dividing	H2-T24	Cd8b1	0.000999138	0	H2-T24 - CD8B1	H2-t24 - Cd8b1	MHC-I	Cell-cell contact	KEGG: mmu04514	WM
NK	Dividing	H2-T24	Cd8b1	0.00101213	0	H2-T24 - CD8B1	H2-t24 - Cd8b1	MHC-I	Cell-cell contact	KEGG: mmu04514	WM
Kupffer	Granu	H2-T24	Cd8b1	0.00111545	0	H2-T24 - CD8B1	H2-t24 - Cd8b1	MHC-I	Cell-cell contact	KEGG: mmu04514	WM
pDC	Granu	H2-T24	Cd8b1	0.00110082	0	H2-T24 - CD8B1	H2-t24 - Cd8b1	MHC-I	Cell-cell contact	KEGG: mmu04514	WM
T	Granu	H2-T24	Cd8b1	0.00108273	0	H2-T24 - CD8B1	H2-t24 - Cd8b1	MHC-I	Cell-cell contact	KEGG: mmu04514	WM
NK	Granu	H2-T24	Cd8b1	0.00111513	0	H2-T24 - CD8B1	H2-t24 - Cd8b1	MHC-I	Cell-cell contact	KEGG: mmu04514	WM
Gran	Granu	H2-T24	Cd8b1	0.00103772	0	H2-T24 - CD8B1	H2-t24 - Cd8b1	MHC-I	Cell-cell contact	KEGG: mmu04514	WM
Plasma-B	Granu	H2-T24	Cd8b1	0.00109699	0	H2-T24 - CD8B1	H2-t24 - Cd8b1	MHC-I	Cell-cell contact	KEGG: mmu04514	WM
B	Granu	H2-T24	Cd8b1	0.00103678	0	H2-T24 - CD8B1	H2-t24 - Cd8b1	MHC-I	Cell-cell contact	KEGG: mmu04514	WM
Kupffer	DC	H2-T24	Cd8b1	0.00104966	0	H2-T24 - CD8B1	H2-t24 - Cd8b1	MHC-I	Cell-cell contact	KEGG: mmu04514	WM
pDC	DC	H2-T24	Cd8b1	0.00103589	0	H2-T24 - CD8B1	H2-t24 - Cd8b1	MHC-I	Cell-cell contact	KEGG: mmu04514	WM
T	DC	H2-T24	Cd8b1	0.00101887	0	H2-T24 - CD8B1	H2-t24 - Cd8b1	MHC-I	Cell-cell contact	KEGG: mmu04514	WM
NK	DC	H2-T24	Cd8b1	0.00104936	0	H2-T24 - CD8B1	H2-t24 - Cd8b1	MHC-I	Cell-cell contact	KEGG: mmu04514	WM
Plasma-B	DC	H2-T24	Cd8b1	0.00103229	0	H2-T24 - CD8B1	H2-t24 - Cd8b1	MHC-I	Cell-cell contact	KEGG: mmu04514	WM
Kupffer	Plasma-B	H2-T24	Cd8b1	0.00113887	0	H2-T24 - CD8B1	H2-t24 - Cd8b1	MHC-I	Cell-cell contact	KEGG: mmu04514	WM
pDC	Plasma-B	H2-T24	Cd8b1	0.00112394	0	H2-T24 - CD8B1	H2-t24 - Cd8b1	MHC-I	Cell-cell contact	KEGG: mmu04514	WM
T	Plasma-B	H2-T24	Cd8b1	0.00110547	0	H2-T24 - CD8B1	H2-t24 - Cd8b1	MHC-I	Cell-cell contact	KEGG: mmu04514	WM
NK	Plasma-B	H2-T24	Cd8b1	0.00113855	0	H2-T24 - CD8B1	H2-t24 - Cd8b1	MHC-I	Cell-cell contact	KEGG: mmu04514	WM
Gran	Plasma-B	H2-T24	Cd8b1	0.00105951	0	H2-T24 - CD8B1	H2-t24 - Cd8b1	MHC-I	Cell-cell contact	KEGG: mmu04514	WM
DC	Plasma-B	H2-T24	Cd8b1	0.00101015	0.01	H2-T24 - CD8B1	H2-t24 - Cd8b1	MHC-I	Cell-cell contact	KEGG: mmu04514	WM
Plasma-B	Plasma-B	H2-T24	Cd8b1	0.00112002	0	H2-T24 - CD8B1	H2-t24 - Cd8b1	MHC-I	Cell-cell contact	KEGG: mmu04514	WM
B	Plasma-B	H2-T24	Cd8b1	0.00105855	0	H2-T24 - CD8B1	H2-t24 - Cd8b1	MHC-I	Cell-cell contact	KEGG: mmu04514	WM
Endo	Plasma-B	H2-T24	Cd8b1	0.000994224	0.01	H2-T24 - CD8B1	H2-t24 - Cd8b1	MHC-I	Cell-cell contact	KEGG: mmu04514	WM
Kupffer	B	H2-T24	Cd8b1	0.00114667	0	H2-T24 - CD8B1	H2-t24 - Cd8b1	MHC-I	Cell-cell contact	KEGG: mmu04514	WM
pDC	B	H2-T24	Cd8b1	0.00113163	0	H2-T24 - CD8B1	H2-t24 - Cd8b1	MHC-I	Cell-cell contact	KEGG: mmu04514	WM
T	B	H2-T24	Cd8b1	0.00111303	0	H2-T24 - CD8B1	H2-t24 - Cd8b1	MHC-I	Cell-cell contact	KEGG: mmu04514	WM
NK	B	H2-T24	Cd8b1	0.00114634	0	H2-T24 - CD8B1	H2-t24 - Cd8b1	MHC-I	Cell-cell contact	KEGG: mmu04514	WM
Gran	B	H2-T24	Cd8b1	0.00106676	0	H2-T24 - CD8B1	H2-t24 - Cd8b1	MHC-I	Cell-cell contact	KEGG: mmu04514	WM
DC	B	H2-T24	Cd8b1	0.00101706	0	H2-T24 - CD8B1	H2-t24 - Cd8b1	MHC-I	Cell-cell contact	KEGG: mmu04514	WM
Plasma-B	B	H2-T24	Cd8b1	0.00112769	0	H2-T24 - CD8B1	H2-t24 - Cd8b1	MHC-I	Cell-cell contact	KEGG: mmu04514	WM
B	B	H2-T24	Cd8b1	0.0010658	0	H2-T24 - CD8B1	H2-t24 - Cd8b1	MHC-I	Cell-cell contact	KEGG: mmu04514	WM
Kupffer	Endo	H2-T24	Cd8b1	0.00106318	0	H2-T24 - CD8B1	H2-t24 - Cd8b1	MHC-I	Cell-cell contact	KEGG: mmu04514	WM
pDC	Endo	H2-T24	Cd8b1	0.00104924	0	H2-T24 - CD8B1	H2-t24 - Cd8b1	MHC-I	Cell-cell contact	KEGG: mmu04514	WM
T	Endo	H2-T24	Cd8b1	0.00103199	0	H2-T24 - CD8B1	H2-t24 - Cd8b1	MHC-I	Cell-cell contact	KEGG: mmu04514	WM
NK	Endo	H2-T24	Cd8b1	0.00106288	0	H2-T24 - CD8B1	H2-t24 - Cd8b1	MHC-I	Cell-cell contact	KEGG: mmu04514	WM
Plasma-B	Endo	H2-T24	Cd8b1	0.00104558	0	H2-T24 - CD8B1	H2-t24 - Cd8b1	MHC-I	Cell-cell contact	KEGG: mmu04514	WM
Kupffer	Hep	H2-T24	Cd8b1	0.00104069	0	H2-T24 - CD8B1	H2-t24 - Cd8b1	MHC-I	Cell-cell contact	KEGG: mmu04514	WM
pDC	Hep	H2-T24	Cd8b1	0.00102704	0	H2-T24 - CD8B1	H2-t24 - Cd8b1	MHC-I	Cell-cell contact	KEGG: mmu04514	WM
T	Hep	H2-T24	Cd8b1	0.00101016	0.02	H2-T24 - CD8B1	H2-t24 - Cd8b1	MHC-I	Cell-cell contact	KEGG: mmu04514	WM
NK	Hep	H2-T24	Cd8b1	0.00104039	0	H2-T24 - CD8B1	H2-t24 - Cd8b1	MHC-I	Cell-cell contact	KEGG: mmu04514	WM
Plasma-B	Hep	H2-T24	Cd8b1	0.00102346	0	H2-T24 - CD8B1	H2-t24 - Cd8b1	MHC-I	Cell-cell contact	KEGG: mmu04514	WM
Kupffer	Mac	H2-D1	Cd8b1	0.0112399	0.01	H2-D1 - CD8B1	H2-d1 - Cd8b1	MHC-I	Cell-cell contact	KEGG: mmu04514	WM
Kupffer	Kupffer	H2-D1	Cd8b1	0.0128222	0	H2-D1 - CD8B1	H2-d1 - Cd8b1	MHC-I	Cell-cell contact	KEGG: mmu04514	WM
pDC	Kupffer	H2-D1	Cd8b1	0.0104727	0	H2-D1 - CD8B1	H2-d1 - Cd8b1	MHC-I	Cell-cell contact	KEGG: mmu04514	WM
Dividing	Kupffer	H2-D1	Cd8b1	0.0106869	0.03	H2-D1 - CD8B1	H2-d1 - Cd8b1	MHC-I	Cell-cell contact	KEGG: mmu04514	WM
Plasma-B	Kupffer	H2-D1	Cd8b1	0.0120222	0	H2-D1 - CD8B1	H2-d1 - Cd8b1	MHC-I	Cell-cell contact	KEGG: mmu04514	WM
Kupffer	pDC	H2-D1	Cd8b1	0.0127684	0	H2-D1 - CD8B1	H2-d1 - Cd8b1	MHC-I	Cell-cell contact	KEGG: mmu04514	WM
pDC	pDC	H2-D1	Cd8b1	0.0104287	0	H2-D1 - CD8B1	H2-d1 - Cd8b1	MHC-I	Cell-cell contact	KEGG: mmu04514	WM
Dividing	pDC	H2-D1	Cd8b1	0.0106419	0.01	H2-D1 - CD8B1	H2-d1 - Cd8b1	MHC-I	Cell-cell contact	KEGG: mmu04514	WM
Plasma-B	pDC	H2-D1	Cd8b1	0.0119717	0	H2-D1 - CD8B1	H2-d1 - Cd8b1	MHC-I	Cell-cell contact	KEGG: mmu04514	WM
Kupffer	T	H2-D1	Cd8b1	0.0129679	0	H2-D1 - CD8B1	H2-d1 - Cd8b1	MHC-I	Cell-cell contact	KEGG: mmu04514	WM
pDC	T	H2-D1	Cd8b1	0.010592	0	H2-D1 - CD8B1	H2-d1 - Cd8b1	MHC-I	Cell-cell contact	KEGG: mmu04514	WM
Dividing	T	H2-D1	Cd8b1	0.0108086	0	H2-D1 - CD8B1	H2-d1 - Cd8b1	MHC-I	Cell-cell contact	KEGG: mmu04514	WM
Gran	T	H2-D1	Cd8b1	0.0107613	0.02	H2-D1 - CD8B1	H2-d1 - Cd8b1	MHC-I	Cell-cell contact	KEGG: mmu04514	WM
Plasma-B	T	H2-D1	Cd8b1	0.0121589	0	H2-D1 - CD8B1	H2-d1 - Cd8b1	MHC-I	Cell-cell contact	KEGG: mmu04514	WM
Mac	NK	H2-D1	Cd8b1	0.0103675	0.01	H2-D1 - CD8B1	H2-d1 - Cd8b1	MHC-I	Cell-cell contact	KEGG: mmu04514	WM
Kupffer	NK	H2-D1	Cd8b1	0.0133424	0	H2-D1 - CD8B1	H2-d1 - Cd8b1	MHC-I	Cell-cell contact	KEGG: mmu04514	WM
pDC	NK	H2-D1	Cd8b1	0.0108986	0	H2-D1 - CD8B1	H2-d1 - Cd8b1	MHC-I	Cell-cell contact	KEGG: mmu04514	WM
NK	NK	H2-D1	Cd8b1	0.0111126	0.03	H2-D1 - CD8B1	H2-d1 - Cd8b1	MHC-I	Cell-cell contact	KEGG: mmu04514	WM
Dividing	NK	H2-D1	Cd8b1	0.0111214	0	H2-D1 - CD8B1	H2-d1 - Cd8b1	MHC-I	Cell-cell contact	KEGG: mmu04514	WM
Gran	NK	H2-D1	Cd8b1	0.0110728	0	H2-D1 - CD8B1	H2-d1 - Cd8b1	MHC-I	Cell-cell contact	KEGG: mmu04514	WM
Plasma-B	NK	H2-D1	Cd8b1	0.0125103	0	H2-D1 - CD8B1	H2-d1 - Cd8b1	MHC-I	Cell-cell contact	KEGG: mmu04514	WM
Kupffer	Dividing	H2-D1	Cd8b1	0.011122	0.03	H2-D1 - CD8B1	H2-d1 - Cd8b1	MHC-I	Cell-cell contact	KEGG: mmu04514	WM
Kupffer	Granu	H2-D1	Cd8b1	0.0122413	0	H2-D1 - CD8B1	H2-d1 - Cd8b1	MHC-I	Cell-cell contact	KEGG: mmu04514	WM
pDC	Granu	H2-D1	Cd8b1	0.00999713	0.03	H2-D1 - CD8B1	H2-d1 - Cd8b1	MHC-I	Cell-cell contact	KEGG: mmu04514	WM
Plasma-B	Granu	H2-D1	Cd8b1	0.0114771	0	H2-D1 - CD8B1	H2-d1 - Cd8b1	MHC-I	Cell-cell contact	KEGG: mmu04514	WM
Kupffer	DC	H2-D1	Cd8b1	0.0115269	0.01	H2-D1 - CD8B1	H2-d1 - Cd8b1	MHC-I	Cell-cell contact	KEGG: mmu04514	WM
pDC	DC	H2-D1	Cd8b1	0.00941245	0.03	H2-D1 - CD8B1	H2-d1 - Cd8b1	MHC-I	Cell-cell contact	KEGG: mmu04514	WM
Plasma-B	DC	H2-D1	Cd8b1	0.0108068	0.01	H2-D1 - CD8B1	H2-d1 - Cd8b1	MHC-I	Cell-cell contact	KEGG: mmu04514	WM
Kupffer	Plasma-B	H2-D1	Cd8b1	0.0124954	0	H2-D1 - CD8B1	H2-d1 - Cd8b1	MHC-I	Cell-cell contact	KEGG: mmu04514	WM
pDC	Plasma-B	H2-D1	Cd8b1	0.0102052	0.01	H2-D1 - CD8B1	H2-d1 - Cd8b1	MHC-I	Cell-cell contact	KEGG: mmu04514	WM
Plasma-B	Plasma-B	H2-D1	Cd8b1	0.0117155	0	H2-D1 - CD8B1	H2-d1 - Cd8b1	MHC-I	Cell-cell contact	KEGG: mmu04514	WM
Kupffer	B	H2-D1	Cd8b1	0.0125799	0	H2-D1 - CD8B1	H2-d1 - Cd8b1	MHC-I	Cell-cell contact	KEGG: mmu04514	WM
pDC	B	H2-D1	Cd8b1	0.0102744	0.02	H2-D1 - CD8B1	H2-d1 - Cd8b1	MHC-I	Cell-cell contact	KEGG: mmu04514	WM
Plasma-B	B	H2-D1	Cd8b1	0.0117948	0	H2-D1 - CD8B1	H2-d1 - Cd8b1	MHC-I	Cell-cell contact	KEGG: mmu04514	WM
Kupffer	Endo	H2-D1	Cd8b1	0.0116738	0	H2-D1 - CD8B1	H2-d1 - Cd8b1	MHC-I	Cell-cell contact	KEGG: mmu04514	WM
pDC	Endo	H2-D1	Cd8b1	0.00953267	0.03	H2-D1 - CD8B1	H2-d1 - Cd8b1	MHC-I	Cell-cell contact	KEGG: mmu04514	WM
Plasma-B	Endo	H2-D1	Cd8b1	0.0109446	0	H2-D1 - CD8B1	H2-d1 - Cd8b1	MHC-I	Cell-cell contact	KEGG: mmu04514	WM
Kupffer	Hep	H2-D1	Cd8b1	0.0114294	0.02	H2-D1 - CD8B1	H2-d1 - Cd8b1	MHC-I	Cell-cell contact	KEGG: mmu04514	WM
Plasma-B	Hep	H2-D1	Cd8b1	0.0107153	0.02	H2-D1 - CD8B1	H2-d1 - Cd8b1	MHC-I	Cell-cell contact	KEGG: mmu04514	WM
Kupffer	Mac	H2-K1	Cd8b1	0.0151459	0	H2-K1 - CD8B1	H2-k1 - Cd8b1	MHC-I	Cell-cell contact	KEGG: mmu04514	WM
pDC	Mac	H2-K1	Cd8b1	0.0148718	0.01	H2-K1 - CD8B1	H2-k1 - Cd8b1	MHC-I	Cell-cell contact	KEGG: mmu04514	WM
T	Mac	H2-K1	Cd8b1	0.0152386	0	H2-K1 - CD8B1	H2-k1 - Cd8b1	MHC-I	Cell-cell contact	KEGG: mmu04514	WM
NK	Mac	H2-K1	Cd8b1	0.0161421	0	H2-K1 - CD8B1	H2-k1 - Cd8b1	MHC-I	Cell-cell contact	KEGG: mmu04514	WM
Mac	Kupffer	H2-K1	Cd8b1	0.015079	0.03	H2-K1 - CD8B1	H2-k1 - Cd8b1	MHC-I	Cell-cell contact	KEGG: mmu04514	WM
Kupffer	Kupffer	H2-K1	Cd8b1	0.0172685	0	H2-K1 - CD8B1	H2-k1 - Cd8b1	MHC-I	Cell-cell contact	KEGG: mmu04514	WM
pDC	Kupffer	H2-K1	Cd8b1	0.0169566	0	H2-K1 - CD8B1	H2-k1 - Cd8b1	MHC-I	Cell-cell contact	KEGG: mmu04514	WM
T	Kupffer	H2-K1	Cd8b1	0.0173739	0	H2-K1 - CD8B1	H2-k1 - Cd8b1	MHC-I	Cell-cell contact	KEGG: mmu04514	WM
NK	Kupffer	H2-K1	Cd8b1	0.0184017	0	H2-K1 - CD8B1	H2-k1 - Cd8b1	MHC-I	Cell-cell contact	KEGG: mmu04514	WM
Gran	Kupffer	H2-K1	Cd8b1	0.016446	0	H2-K1 - CD8B1	H2-k1 - Cd8b1	MHC-I	Cell-cell contact	KEGG: mmu04514	WM
DC	Kupffer	H2-K1	Cd8b1	0.0153828	0	H2-K1 - CD8B1	H2-k1 - Cd8b1	MHC-I	Cell-cell contact	KEGG: mmu04514	WM
Plasma-B	Kupffer	H2-K1	Cd8b1	0.0163965	0	H2-K1 - CD8B1	H2-k1 - Cd8b1	MHC-I	Cell-cell contact	KEGG: mmu04514	WM
B	Kupffer	H2-K1	Cd8b1	0.0167817	0	H2-K1 - CD8B1	H2-k1 - Cd8b1	MHC-I	Cell-cell contact	KEGG: mmu04514	WM
Endo	Kupffer	H2-K1	Cd8b1	0.0159029	0	H2-K1 - CD8B1	H2-k1 - Cd8b1	MHC-I	Cell-cell contact	KEGG: mmu04514	WM
Hep	Kupffer	H2-K1	Cd8b1	0.0155697	0	H2-K1 - CD8B1	H2-k1 - Cd8b1	MHC-I	Cell-cell contact	KEGG: mmu04514	WM
Mac	pDC	H2-K1	Cd8b1	0.0150159	0	H2-K1 - CD8B1	H2-k1 - Cd8b1	MHC-I	Cell-cell contact	KEGG: mmu04514	WM
Kupffer	pDC	H2-K1	Cd8b1	0.0171963	0	H2-K1 - CD8B1	H2-k1 - Cd8b1	MHC-I	Cell-cell contact	KEGG: mmu04514	WM
pDC	pDC	H2-K1	Cd8b1	0.0168857	0	H2-K1 - CD8B1	H2-k1 - Cd8b1	MHC-I	Cell-cell contact	KEGG: mmu04514	WM
T	pDC	H2-K1	Cd8b1	0.0173013	0	H2-K1 - CD8B1	H2-k1 - Cd8b1	MHC-I	Cell-cell contact	KEGG: mmu04514	WM
NK	pDC	H2-K1	Cd8b1	0.0183249	0	H2-K1 - CD8B1	H2-k1 - Cd8b1	MHC-I	Cell-cell contact	KEGG: mmu04514	WM
Gran	pDC	H2-K1	Cd8b1	0.0163772	0	H2-K1 - CD8B1	H2-k1 - Cd8b1	MHC-I	Cell-cell contact	KEGG: mmu04514	WM
DC	pDC	H2-K1	Cd8b1	0.0153184	0	H2-K1 - CD8B1	H2-k1 - Cd8b1	MHC-I	Cell-cell contact	KEGG: mmu04514	WM
Plasma-B	pDC	H2-K1	Cd8b1	0.0163279	0	H2-K1 - CD8B1	H2-k1 - Cd8b1	MHC-I	Cell-cell contact	KEGG: mmu04514	WM
B	pDC	H2-K1	Cd8b1	0.0167115	0	H2-K1 - CD8B1	H2-k1 - Cd8b1	MHC-I	Cell-cell contact	KEGG: mmu04514	WM
Endo	pDC	H2-K1	Cd8b1	0.0158364	0	H2-K1 - CD8B1	H2-k1 - Cd8b1	MHC-I	Cell-cell contact	KEGG: mmu04514	WM
Hep	pDC	H2-K1	Cd8b1	0.0155045	0	H2-K1 - CD8B1	H2-k1 - Cd8b1	MHC-I	Cell-cell contact	KEGG: mmu04514	WM
Mac	T	H2-K1	Cd8b1	0.0152499	0	H2-K1 - CD8B1	H2-k1 - Cd8b1	MHC-I	Cell-cell contact	KEGG: mmu04514	WM
Kupffer	T	H2-K1	Cd8b1	0.0174637	0	H2-K1 - CD8B1	H2-k1 - Cd8b1	MHC-I	Cell-cell contact	KEGG: mmu04514	WM
pDC	T	H2-K1	Cd8b1	0.0171484	0	H2-K1 - CD8B1	H2-k1 - Cd8b1	MHC-I	Cell-cell contact	KEGG: mmu04514	WM
T	T	H2-K1	Cd8b1	0.0175703	0	H2-K1 - CD8B1	H2-k1 - Cd8b1	MHC-I	Cell-cell contact	KEGG: mmu04514	WM
NK	T	H2-K1	Cd8b1	0.0186096	0	H2-K1 - CD8B1	H2-k1 - Cd8b1	MHC-I	Cell-cell contact	KEGG: mmu04514	WM
Dividing	T	H2-K1	Cd8b1	0.0149845	0.02	H2-K1 - CD8B1	H2-k1 - Cd8b1	MHC-I	Cell-cell contact	KEGG: mmu04514	WM
Gran	T	H2-K1	Cd8b1	0.0166321	0	H2-K1 - CD8B1	H2-k1 - Cd8b1	MHC-I	Cell-cell contact	KEGG: mmu04514	WM
DC	T	H2-K1	Cd8b1	0.0155571	0	H2-K1 - CD8B1	H2-k1 - Cd8b1	MHC-I	Cell-cell contact	KEGG: mmu04514	WM
Plasma-B	T	H2-K1	Cd8b1	0.0165821	0	H2-K1 - CD8B1	H2-k1 - Cd8b1	MHC-I	Cell-cell contact	KEGG: mmu04514	WM
B	T	H2-K1	Cd8b1	0.0169715	0	H2-K1 - CD8B1	H2-k1 - Cd8b1	MHC-I	Cell-cell contact	KEGG: mmu04514	WM
Endo	T	H2-K1	Cd8b1	0.016083	0	H2-K1 - CD8B1	H2-k1 - Cd8b1	MHC-I	Cell-cell contact	KEGG: mmu04514	WM
Hep	T	H2-K1	Cd8b1	0.015746	0	H2-K1 - CD8B1	H2-k1 - Cd8b1	MHC-I	Cell-cell contact	KEGG: mmu04514	WM
Mac	NK	H2-K1	Cd8b1	0.0156893	0	H2-K1 - CD8B1	H2-k1 - Cd8b1	MHC-I	Cell-cell contact	KEGG: mmu04514	WM
Kupffer	NK	H2-K1	Cd8b1	0.0179657	0	H2-K1 - CD8B1	H2-k1 - Cd8b1	MHC-I	Cell-cell contact	KEGG: mmu04514	WM
pDC	NK	H2-K1	Cd8b1	0.0176415	0	H2-K1 - CD8B1	H2-k1 - Cd8b1	MHC-I	Cell-cell contact	KEGG: mmu04514	WM
T	NK	H2-K1	Cd8b1	0.0180753	0	H2-K1 - CD8B1	H2-k1 - Cd8b1	MHC-I	Cell-cell contact	KEGG: mmu04514	WM
NK	NK	H2-K1	Cd8b1	0.0191438	0	H2-K1 - CD8B1	H2-k1 - Cd8b1	MHC-I	Cell-cell contact	KEGG: mmu04514	WM
Dividing	NK	H2-K1	Cd8b1	0.0154164	0	H2-K1 - CD8B1	H2-k1 - Cd8b1	MHC-I	Cell-cell contact	KEGG: mmu04514	WM
Gran	NK	H2-K1	Cd8b1	0.0171106	0	H2-K1 - CD8B1	H2-k1 - Cd8b1	MHC-I	Cell-cell contact	KEGG: mmu04514	WM
DC	NK	H2-K1	Cd8b1	0.0160051	0	H2-K1 - CD8B1	H2-k1 - Cd8b1	MHC-I	Cell-cell contact	KEGG: mmu04514	WM
Plasma-B	NK	H2-K1	Cd8b1	0.0170592	0	H2-K1 - CD8B1	H2-k1 - Cd8b1	MHC-I	Cell-cell contact	KEGG: mmu04514	WM
B	NK	H2-K1	Cd8b1	0.0174596	0	H2-K1 - CD8B1	H2-k1 - Cd8b1	MHC-I	Cell-cell contact	KEGG: mmu04514	WM
Endo	NK	H2-K1	Cd8b1	0.016546	0	H2-K1 - CD8B1	H2-k1 - Cd8b1	MHC-I	Cell-cell contact	KEGG: mmu04514	WM
Hep	NK	H2-K1	Cd8b1	0.0161995	0	H2-K1 - CD8B1	H2-k1 - Cd8b1	MHC-I	Cell-cell contact	KEGG: mmu04514	WM
Kupffer	Dividing	H2-K1	Cd8b1	0.0149877	0.03	H2-K1 - CD8B1	H2-k1 - Cd8b1	MHC-I	Cell-cell contact	KEGG: mmu04514	WM
T	Dividing	H2-K1	Cd8b1	0.0150794	0.01	H2-K1 - CD8B1	H2-k1 - Cd8b1	MHC-I	Cell-cell contact	KEGG: mmu04514	WM
NK	Dividing	H2-K1	Cd8b1	0.0159737	0	H2-K1 - CD8B1	H2-k1 - Cd8b1	MHC-I	Cell-cell contact	KEGG: mmu04514	WM
Kupffer	Granu	H2-K1	Cd8b1	0.0164894	0	H2-K1 - CD8B1	H2-k1 - Cd8b1	MHC-I	Cell-cell contact	KEGG: mmu04514	WM
pDC	Granu	H2-K1	Cd8b1	0.0161914	0	H2-K1 - CD8B1	H2-k1 - Cd8b1	MHC-I	Cell-cell contact	KEGG: mmu04514	WM
T	Granu	H2-K1	Cd8b1	0.0165901	0	H2-K1 - CD8B1	H2-k1 - Cd8b1	MHC-I	Cell-cell contact	KEGG: mmu04514	WM
NK	Granu	H2-K1	Cd8b1	0.0175724	0	H2-K1 - CD8B1	H2-k1 - Cd8b1	MHC-I	Cell-cell contact	KEGG: mmu04514	WM
Gran	Granu	H2-K1	Cd8b1	0.0157034	0	H2-K1 - CD8B1	H2-k1 - Cd8b1	MHC-I	Cell-cell contact	KEGG: mmu04514	WM
Plasma-B	Granu	H2-K1	Cd8b1	0.0156562	0	H2-K1 - CD8B1	H2-k1 - Cd8b1	MHC-I	Cell-cell contact	KEGG: mmu04514	WM
B	Granu	H2-K1	Cd8b1	0.0160242	0	H2-K1 - CD8B1	H2-k1 - Cd8b1	MHC-I	Cell-cell contact	KEGG: mmu04514	WM
Endo	Granu	H2-K1	Cd8b1	0.0151845	0	H2-K1 - CD8B1	H2-k1 - Cd8b1	MHC-I	Cell-cell contact	KEGG: mmu04514	WM
Kupffer	DC	H2-K1	Cd8b1	0.015531	0	H2-K1 - CD8B1	H2-k1 - Cd8b1	MHC-I	Cell-cell contact	KEGG: mmu04514	WM
pDC	DC	H2-K1	Cd8b1	0.01525	0	H2-K1 - CD8B1	H2-k1 - Cd8b1	MHC-I	Cell-cell contact	KEGG: mmu04514	WM
T	DC	H2-K1	Cd8b1	0.015626	0	H2-K1 - CD8B1	H2-k1 - Cd8b1	MHC-I	Cell-cell contact	KEGG: mmu04514	WM
NK	DC	H2-K1	Cd8b1	0.0165521	0	H2-K1 - CD8B1	H2-k1 - Cd8b1	MHC-I	Cell-cell contact	KEGG: mmu04514	WM
Gran	DC	H2-K1	Cd8b1	0.01479	0.04	H2-K1 - CD8B1	H2-k1 - Cd8b1	MHC-I	Cell-cell contact	KEGG: mmu04514	WM
B	DC	H2-K1	Cd8b1	0.0150924	0.01	H2-K1 - CD8B1	H2-k1 - Cd8b1	MHC-I	Cell-cell contact	KEGG: mmu04514	WM
Kupffer	Plasma-B	H2-K1	Cd8b1	0.0168303	0	H2-K1 - CD8B1	H2-k1 - Cd8b1	MHC-I	Cell-cell contact	KEGG: mmu04514	WM
pDC	Plasma-B	H2-K1	Cd8b1	0.0165262	0	H2-K1 - CD8B1	H2-k1 - Cd8b1	MHC-I	Cell-cell contact	KEGG: mmu04514	WM
T	Plasma-B	H2-K1	Cd8b1	0.016933	0	H2-K1 - CD8B1	H2-k1 - Cd8b1	MHC-I	Cell-cell contact	KEGG: mmu04514	WM
NK	Plasma-B	H2-K1	Cd8b1	0.0179353	0	H2-K1 - CD8B1	H2-k1 - Cd8b1	MHC-I	Cell-cell contact	KEGG: mmu04514	WM
Gran	Plasma-B	H2-K1	Cd8b1	0.0160283	0	H2-K1 - CD8B1	H2-k1 - Cd8b1	MHC-I	Cell-cell contact	KEGG: mmu04514	WM
DC	Plasma-B	H2-K1	Cd8b1	0.0149917	0.01	H2-K1 - CD8B1	H2-k1 - Cd8b1	MHC-I	Cell-cell contact	KEGG: mmu04514	WM
Plasma-B	Plasma-B	H2-K1	Cd8b1	0.0159801	0	H2-K1 - CD8B1	H2-k1 - Cd8b1	MHC-I	Cell-cell contact	KEGG: mmu04514	WM
B	Plasma-B	H2-K1	Cd8b1	0.0163556	0	H2-K1 - CD8B1	H2-k1 - Cd8b1	MHC-I	Cell-cell contact	KEGG: mmu04514	WM
Endo	Plasma-B	H2-K1	Cd8b1	0.0154988	0	H2-K1 - CD8B1	H2-k1 - Cd8b1	MHC-I	Cell-cell contact	KEGG: mmu04514	WM
Hep	Plasma-B	H2-K1	Cd8b1	0.0151739	0.01	H2-K1 - CD8B1	H2-k1 - Cd8b1	MHC-I	Cell-cell contact	KEGG: mmu04514	WM
Kupffer	B	H2-K1	Cd8b1	0.0169436	0	H2-K1 - CD8B1	H2-k1 - Cd8b1	MHC-I	Cell-cell contact	KEGG: mmu04514	WM
pDC	B	H2-K1	Cd8b1	0.0166375	0	H2-K1 - CD8B1	H2-k1 - Cd8b1	MHC-I	Cell-cell contact	KEGG: mmu04514	WM
T	B	H2-K1	Cd8b1	0.0170471	0	H2-K1 - CD8B1	H2-k1 - Cd8b1	MHC-I	Cell-cell contact	KEGG: mmu04514	WM
NK	B	H2-K1	Cd8b1	0.0180559	0	H2-K1 - CD8B1	H2-k1 - Cd8b1	MHC-I	Cell-cell contact	KEGG: mmu04514	WM
Gran	B	H2-K1	Cd8b1	0.0161363	0	H2-K1 - CD8B1	H2-k1 - Cd8b1	MHC-I	Cell-cell contact	KEGG: mmu04514	WM
DC	B	H2-K1	Cd8b1	0.0150928	0	H2-K1 - CD8B1	H2-k1 - Cd8b1	MHC-I	Cell-cell contact	KEGG: mmu04514	WM
Plasma-B	B	H2-K1	Cd8b1	0.0160878	0	H2-K1 - CD8B1	H2-k1 - Cd8b1	MHC-I	Cell-cell contact	KEGG: mmu04514	WM
B	B	H2-K1	Cd8b1	0.0164658	0	H2-K1 - CD8B1	H2-k1 - Cd8b1	MHC-I	Cell-cell contact	KEGG: mmu04514	WM
Endo	B	H2-K1	Cd8b1	0.0156034	0	H2-K1 - CD8B1	H2-k1 - Cd8b1	MHC-I	Cell-cell contact	KEGG: mmu04514	WM
Hep	B	H2-K1	Cd8b1	0.0152763	0	H2-K1 - CD8B1	H2-k1 - Cd8b1	MHC-I	Cell-cell contact	KEGG: mmu04514	WM
Kupffer	Endo	H2-K1	Cd8b1	0.0157281	0	H2-K1 - CD8B1	H2-k1 - Cd8b1	MHC-I	Cell-cell contact	KEGG: mmu04514	WM
pDC	Endo	H2-K1	Cd8b1	0.0154436	0	H2-K1 - CD8B1	H2-k1 - Cd8b1	MHC-I	Cell-cell contact	KEGG: mmu04514	WM
T	Endo	H2-K1	Cd8b1	0.0158243	0	H2-K1 - CD8B1	H2-k1 - Cd8b1	MHC-I	Cell-cell contact	KEGG: mmu04514	WM
NK	Endo	H2-K1	Cd8b1	0.016762	0	H2-K1 - CD8B1	H2-k1 - Cd8b1	MHC-I	Cell-cell contact	KEGG: mmu04514	WM
Gran	Endo	H2-K1	Cd8b1	0.0149779	0.01	H2-K1 - CD8B1	H2-k1 - Cd8b1	MHC-I	Cell-cell contact	KEGG: mmu04514	WM
Plasma-B	Endo	H2-K1	Cd8b1	0.0149328	0.02	H2-K1 - CD8B1	H2-k1 - Cd8b1	MHC-I	Cell-cell contact	KEGG: mmu04514	WM
B	Endo	H2-K1	Cd8b1	0.0152841	0	H2-K1 - CD8B1	H2-k1 - Cd8b1	MHC-I	Cell-cell contact	KEGG: mmu04514	WM
Kupffer	Hep	H2-K1	Cd8b1	0.0154002	0	H2-K1 - CD8B1	H2-k1 - Cd8b1	MHC-I	Cell-cell contact	KEGG: mmu04514	WM
pDC	Hep	H2-K1	Cd8b1	0.0151215	0	H2-K1 - CD8B1	H2-k1 - Cd8b1	MHC-I	Cell-cell contact	KEGG: mmu04514	WM
T	Hep	H2-K1	Cd8b1	0.0154944	0	H2-K1 - CD8B1	H2-k1 - Cd8b1	MHC-I	Cell-cell contact	KEGG: mmu04514	WM
NK	Hep	H2-K1	Cd8b1	0.0164129	0	H2-K1 - CD8B1	H2-k1 - Cd8b1	MHC-I	Cell-cell contact	KEGG: mmu04514	WM
Endo	pDC	Mif	CD74_CD44	0.0735758	0	MIF - CD74 - CD44	Mif - (Cd74+Cd44)	MIF	Secreted signaling	PMID: 29637711; PMID: 26175090	WM
Dividing	Dividing	Mif	CD74_CXCR4	0.0729253	0	MIF - CD74 - CXCR4	Mif - (Cd74+Cxcr4)	MIF	Secreted signaling	PMID: 29637711; PMID: 24760155	DM
Endo	Kupffer	Mif	CD74_CXCR4	0.0725078	0	MIF - CD74 - CXCR4	Mif - (Cd74+Cxcr4)	MIF	Secreted signaling	PMID: 29637711; PMID: 24760155	WM
Endo	Kupffer	Mif	CD74_CXCR4	0.0721193	0	MIF - CD74 - CXCR4	Mif - (Cd74+Cxcr4)	MIF	Secreted signaling	PMID: 29637711; PMID: 24760155	WS
Plasma-B	B	Mif	CD74_CXCR4	0.0717295	0	MIF - CD74 - CXCR4	Mif - (Cd74+Cxcr4)	MIF	Secreted signaling	PMID: 29637711; PMID: 24760155	WS
Hep	T	Mif	CD74_CD44	0.0716019	0	MIF - CD74 - CD44	Mif - (Cd74+Cd44)	MIF	Secreted signaling	PMID: 29637711; PMID: 26175090	WM
Hep	T	Mif	CD74_CXCR4	0.0715839	0	MIF - CD74 - CXCR4	Mif - (Cd74+Cxcr4)	MIF	Secreted signaling	PMID: 29637711; PMID: 24760155	WM
Kupffer	Plasma-B	Mif	CD74_CD44	0.0713099	0	MIF - CD74 - CD44	Mif - (Cd74+Cd44)	MIF	Secreted signaling	PMID: 29637711; PMID: 26175090	DM
Kupffer	DC	Mif	CD74_CD44	0.0711097	0	MIF - CD74 - CD44	Mif - (Cd74+Cd44)	MIF	Secreted signaling	PMID: 29637711; PMID: 26175090	DM
Plasma-B	Kupffer	Mif	CD74_CD44	0.0708994	0	MIF - CD74 - CD44	Mif - (Cd74+Cd44)	MIF	Secreted signaling	PMID: 29637711; PMID: 26175090	WM
Dividing	Kupffer	Mif	CD74_CD44	0.0702828	0	MIF - CD74 - CD44	Mif - (Cd74+Cd44)	MIF	Secreted signaling	PMID: 29637711; PMID: 26175090	WM
Dividing	Neut	Mif	CD74_CD44	0.0690482	0	MIF - CD74 - CD44	Mif - (Cd74+Cd44)	MIF	Secreted signaling	PMID: 29637711; PMID: 26175090	DM
Endo	B	Mif	CD74_CXCR4	0.0688075	0	MIF - CD74 - CXCR4	Mif - (Cd74+Cxcr4)	MIF	Secreted signaling	PMID: 29637711; PMID: 24760155	WM
Plasma-B	pDC	Mif	CD74_CD44	0.0685093	0	MIF - CD74 - CD44	Mif - (Cd74+Cd44)	MIF	Secreted signaling	PMID: 29637711; PMID: 26175090	WM
Endo	Plasma-B	Mif	CD74_CD44	0.0683268	0	MIF - CD74 - CD44	Mif - (Cd74+Cd44)	MIF	Secreted signaling	PMID: 29637711; PMID: 26175090	WM
Dividing	Kupffer	Mif	CD74_CXCR4	0.0682377	0	MIF - CD74 - CXCR4	Mif - (Cd74+Cxcr4)	MIF	Secreted signaling	PMID: 29637711; PMID: 24760155	WS
Dividing	pDC	Mif	CD74_CD44	0.0679119	0	MIF - CD74 - CD44	Mif - (Cd74+Cd44)	MIF	Secreted signaling	PMID: 29637711; PMID: 26175090	WM
Plasma-B	Kupffer	Mif	CD74_CXCR4	0.0675095	0	MIF - CD74 - CXCR4	Mif - (Cd74+Cxcr4)	MIF	Secreted signaling	PMID: 29637711; PMID: 24760155	WM
Endo	DC	Mif	CD74_CXCR4	0.0671941	0	MIF - CD74 - CXCR4	Mif - (Cd74+Cxcr4)	MIF	Secreted signaling	PMID: 29637711; PMID: 24760155	WM
Dividing	Kupffer	Mif	CD74_CXCR4	0.0669202	0	MIF - CD74 - CXCR4	Mif - (Cd74+Cxcr4)	MIF	Secreted signaling	PMID: 29637711; PMID: 24760155	WM
Plasma-B	Kupffer	Mif	CD74_CXCR4	0.06647	0	MIF - CD74 - CXCR4	Mif - (Cd74+Cxcr4)	MIF	Secreted signaling	PMID: 29637711; PMID: 24760155	WS
Endo	DC	Mif	CD74_CXCR4	0.0663027	0	MIF - CD74 - CXCR4	Mif - (Cd74+Cxcr4)	MIF	Secreted signaling	PMID: 29637711; PMID: 24760155	WS
Endo	DC	Mif	CD74_CD44	0.0653945	0	MIF - CD74 - CD44	Mif - (Cd74+Cd44)	MIF	Secreted signaling	PMID: 29637711; PMID: 26175090	WS
Hep	Granu	Mif	CD74_CXCR2	0.06504	0	MIF - CD74 - CXCR2	Mif - (Cd74+Cxcr2)	MIF	Secreted signaling	PMID: 29637711; PMID: 26175090	WM
Endo	Granu	Mif	CD74_CD44	0.0647098	0.01	MIF - CD74 - CD44	Mif - (Cd74+Cd44)	MIF	Secreted signaling	PMID: 29637711; PMID: 26175090	DM
Endo	B	Mif	CD74_CD44	0.0646388	0	MIF - CD74 - CD44	Mif - (Cd74+Cd44)	MIF	Secreted signaling	PMID: 29637711; PMID: 26175090	WM
Plasma-B	B	Mif	CD74_CXCR4	0.0640467	0	MIF - CD74 - CXCR4	Mif - (Cd74+Cxcr4)	MIF	Secreted signaling	PMID: 29637711; PMID: 24760155	WM
Plasma-B	Plasma-B	Mif	CD74_CD44	0.063597	0	MIF - CD74 - CD44	Mif - (Cd74+Cd44)	MIF	Secreted signaling	PMID: 29637711; PMID: 26175090	WM
Dividing	B	Mif	CD74_CXCR4	0.0634856	0	MIF - CD74 - CXCR4	Mif - (Cd74+Cxcr4)	MIF	Secreted signaling	PMID: 29637711; PMID: 24760155	WM
Endo	Plasma-B	Mif	CD74_CD44	0.063242	0	MIF - CD74 - CD44	Mif - (Cd74+Cd44)	MIF	Secreted signaling	PMID: 29637711; PMID: 26175090	WS
Dividing	Plasma-B	Mif	CD74_CD44	0.0630395	0	MIF - CD74 - CD44	Mif - (Cd74+Cd44)	MIF	Secreted signaling	PMID: 29637711; PMID: 26175090	WM
Dividing	DC	Mif	CD74_CXCR4	0.0627131	0	MIF - CD74 - CXCR4	Mif - (Cd74+Cxcr4)	MIF	Secreted signaling	PMID: 29637711; PMID: 24760155	WS
Plasma-B	DC	Mif	CD74_CXCR4	0.0625374	0	MIF - CD74 - CXCR4	Mif - (Cd74+Cxcr4)	MIF	Secreted signaling	PMID: 29637711; PMID: 24760155	WM
Hep	Neut	Mif	CD74_CXCR4	0.0623165	0	MIF - CD74 - CXCR4	Mif - (Cd74+Cxcr4)	MIF	Secreted signaling	PMID: 29637711; PMID: 24760155	WM
Endo	pDC	Mif	CD74_CD44	0.0621071	0	MIF - CD74 - CD44	Mif - (Cd74+Cd44)	MIF	Secreted signaling	PMID: 29637711; PMID: 26175090	WS
Dividing	DC	Mif	CD74_CXCR4	0.0619886	0	MIF - CD74 - CXCR4	Mif - (Cd74+Cxcr4)	MIF	Secreted signaling	PMID: 29637711; PMID: 24760155	WM
Dividing	DC	Mif	CD74_CD44	0.0618508	0	MIF - CD74 - CD44	Mif - (Cd74+Cd44)	MIF	Secreted signaling	PMID: 29637711; PMID: 26175090	WS
Plasma-B	DC	Mif	CD74_CXCR4	0.0610791	0	MIF - CD74 - CXCR4	Mif - (Cd74+Cxcr4)	MIF	Secreted signaling	PMID: 29637711; PMID: 24760155	WS
Endo	pDC	Mif	CD74_CXCR4	0.0606881	0	MIF - CD74 - CXCR4	Mif - (Cd74+Cxcr4)	MIF	Secreted signaling	PMID: 29637711; PMID: 24760155	WS
Endo	Kupffer	Mif	CD74_CD44	0.0605076	0	MIF - CD74 - CD44	Mif - (Cd74+Cd44)	MIF	Secreted signaling	PMID: 29637711; PMID: 26175090	WS
Kupffer	Granu	Mif	CD74_CD44	0.0603385	0	MIF - CD74 - CD44	Mif - (Cd74+Cd44)	MIF	Secreted signaling	PMID: 29637711; PMID: 26175090	DM
Plasma-B	DC	Mif	CD74_CD44	0.0602379	0	MIF - CD74 - CD44	Mif - (Cd74+Cd44)	MIF	Secreted signaling	PMID: 29637711; PMID: 26175090	WS
Plasma-B	B	Mif	CD74_CD44	0.0601478	0	MIF - CD74 - CD44	Mif - (Cd74+Cd44)	MIF	Secreted signaling	PMID: 29637711; PMID: 26175090	WM
Endo	pDC	Mif	CD74_CXCR4	0.05994	0	MIF - CD74 - CXCR4	Mif - (Cd74+Cxcr4)	MIF	Secreted signaling	PMID: 29637711; PMID: 24760155	WM
Dividing	Plasma-B	Mif	CD74_CD44	0.0598075	0	MIF - CD74 - CD44	Mif - (Cd74+Cd44)	MIF	Secreted signaling	PMID: 29637711; PMID: 26175090	WS
Dividing	B	Mif	CD74_CD44	0.0596187	0	MIF - CD74 - CD44	Mif - (Cd74+Cd44)	MIF	Secreted signaling	PMID: 29637711; PMID: 26175090	WM
Endo	Neut	Mif	CD74_CD44	0.0596164	0	MIF - CD74 - CD44	Mif - (Cd74+Cd44)	MIF	Secreted signaling	PMID: 29637711; PMID: 26175090	DM
Endo	Granu	Mif	CD74_CXCR4	0.0593894	0	MIF - CD74 - CXCR4	Mif - (Cd74+Cxcr4)	MIF	Secreted signaling	PMID: 29637711; PMID: 24760155	WS
Endo	Granu	Mif	CD74_CD44	0.0589109	0	MIF - CD74 - CD44	Mif - (Cd74+Cd44)	MIF	Secreted signaling	PMID: 29637711; PMID: 26175090	WM
Dividing	pDC	Mif	CD74_CD44	0.0587303	0	MIF - CD74 - CD44	Mif - (Cd74+Cd44)	MIF	Secreted signaling	PMID: 29637711; PMID: 26175090	WS
Plasma-B	Plasma-B	Mif	CD74_CD44	0.0582445	0	MIF - CD74 - CD44	Mif - (Cd74+Cd44)	MIF	Secreted signaling	PMID: 29637711; PMID: 26175090	WS
Dividing	pDC	Mif	CD74_CXCR4	0.0573838	0	MIF - CD74 - CXCR4	Mif - (Cd74+Cxcr4)	MIF	Secreted signaling	PMID: 29637711; PMID: 24760155	WS
Dividing	Kupffer	Mif	CD74_CD44	0.0572125	0	MIF - CD74 - CD44	Mif - (Cd74+Cd44)	MIF	Secreted signaling	PMID: 29637711; PMID: 26175090	WS
Plasma-B	pDC	Mif	CD74_CD44	0.0571938	0	MIF - CD74 - CD44	Mif - (Cd74+Cd44)	MIF	Secreted signaling	PMID: 29637711; PMID: 26175090	WS
Dividing	Granu	Mif	CD74_CXCR4	0.0561516	0	MIF - CD74 - CXCR4	Mif - (Cd74+Cxcr4)	MIF	Secreted signaling	PMID: 29637711; PMID: 24760155	WS
Endo	Mac	Mif	CD74_CD44	0.0561487	0	MIF - CD74 - CD44	Mif - (Cd74+Cd44)	MIF	Secreted signaling	PMID: 29637711; PMID: 26175090	WM
T	Mac	Mif	CD74_CXCR4	0.0560214	0	MIF - CD74 - CXCR4	Mif - (Cd74+Cxcr4)	MIF	Secreted signaling	PMID: 29637711; PMID: 24760155	DM
Plasma-B	pDC	Mif	CD74_CXCR4	0.0558804	0	MIF - CD74 - CXCR4	Mif - (Cd74+Cxcr4)	MIF	Secreted signaling	PMID: 29637711; PMID: 24760155	WS
Plasma-B	pDC	Mif	CD74_CXCR4	0.055756	0	MIF - CD74 - CXCR4	Mif - (Cd74+Cxcr4)	MIF	Secreted signaling	PMID: 29637711; PMID: 24760155	WM
Plasma-B	Kupffer	Mif	CD74_CD44	0.0557133	0	MIF - CD74 - CD44	Mif - (Cd74+Cd44)	MIF	Secreted signaling	PMID: 29637711; PMID: 26175090	WS
Kupffer	Neut	Mif	CD74_CD44	0.0555687	0	MIF - CD74 - CD44	Mif - (Cd74+Cd44)	MIF	Secreted signaling	PMID: 29637711; PMID: 26175090	DM
[truncated: 2,201 more rows]
