# Supplementary material for: Single-cell RNA-seq Reveals the Inhibitory Effect of Methamphetamine on Liver Immunity with the Involvement of Dopamine Receptor D1
Source: Genomics Proteomics Bioinformatics. 2024 Aug 28;22(4):qzae060. doi: 10.1093/gpbjnl/qzae060 (PMC11576359; doi:10.1093/gpbjnl/qzae060)
Supplement: qzae060_Supplementary_Data [file qzae060_supplementary_data.zip › Table S17.xlsx]

## Sheet: STable17
Table S17 Enrichment of subcluster markers (T subclusters)
Note: GO and KEGG enrichment analysis of marker genes (P.adj < 0.05 and |log2FC| > 0.5) of ten subclusters of 2_T. The "T" in the column "Plot" signifies true, indicating that the data has been applied to the figure; "F" represents false, meaning it has not been applied.
Category	ID	Description	P.adjust	Gene ID	Count	Change	Subname	Plot
GO_BP	GO:0051607	Defense response to virus	0.0142387	Il1b/Ptprc/Pcbp2/Ddx17/Serinc3	5	Up	c0_Cd4-Fos-Tnaive	T
KEGG	mmu05235	PD-L1 expression and PD-1 checkpoint pathway in cancer	0.016649	Cd3g/Cd3d/Lat/Cd3e/Lck	5	Down	c0_Cd4-Fos-Tnaive	T
GO_BP	GO:0050729	Positive regulation of inflammatory response	0.00423414	S100a9/S100a8/Il1b/Cebpb/Ets1	5	Up	c0_Cd4-Fos-Tnaive	T
GO_BP	GO:0050870	Positive regulation of T cell activation	0.0195423	Rps3/Ccl5/Lgals1/Cd3e/Lck/Il7r	6	Down	c0_Cd4-Fos-Tnaive	T
GO_BP	GO:0070231	T cell apoptotic process	0.00993797	Ccl5/Rps6/Il7r/Lgals3	4	Down	c0_Cd4-Fos-Tnaive	T
KEGG	mmu04660	T cell receptor signaling pathway	0.028461	Cd3g/Cd3d/Lat/Cd3e/Lck	5	Down	c0_Cd4-Fos-Tnaive	T
KEGG	mmu04210	Apoptosis	0.000506251	Actb/Actg1/Fos/Nfkbia/Ctsd/Mcl1	6	Down	c1_Cd4-Lef1-Tcm	T
KEGG	mmu04514	Cell adhesion molecules	0.0394888	Itgal/Ptprc/Cd8b1/H2-K1	4	Down	c1_Cd4-Lef1-Tcm	T
GO_BP	GO:0071346	Cellular response to interferon-gamma	0.02251	Actg1/Actr3/Cdc42	3	Down	c1_Cd4-Lef1-Tcm	T
GO_BP	GO:0019221	Cytokine-mediated signaling pathway	0.00519962	Il2rb/Ptprc/Il1b/Nfkbia/Klf6/Cxcr4	6	Down	c1_Cd4-Lef1-Tcm	T
GO_BP	GO:0051607	Defense response to virus	0.0222081	Ptprc/Serinc3/Il1b/Pcbp2	4	Down	c1_Cd4-Lef1-Tcm	T
GO_BP	GO:0032623	Interleukin-2 production	0.00112035	Ptprc/Tnfaip3/Il1b/Zfp36	4	Down	c1_Cd4-Lef1-Tcm	T
KEGG	mmu04064	NF-kappa B signaling pathway	0.049954	Tnfaip3/Il1b/Nfkbia	3	Down	c1_Cd4-Lef1-Tcm	T
GO_BP	GO:0002456	T cell mediated immunity	0.0276658	Ptprc/H2-K1/Il1b	3	Down	c1_Cd4-Lef1-Tcm	T
KEGG	mmu04660	T cell receptor signaling pathway	0.00127871	Ptprc/Cd8b1/Fos/Nfkbia/Cdc42	5	Down	c1_Cd4-Lef1-Tcm	T
KEGG	mmu04210	Apoptosis	0.0122721	Actg1/Actb/Fos/Mcl1	4	Down	c2_Cd8-Klk8-Tcm	T
GO_BP	GO:0051607	Defense response to virus	0.0486062	Serinc3/Ptprc/Il1b	3	Down	c2_Cd8-Klk8-Tcm	T
GO_BP	GO:0032623	Interleukin-2 production	0.0433919	Ptprc/Il1b	2	Down	c2_Cd8-Klk8-Tcm	T
GO_BP	GO:0050729	Positive regulation of inflammatory response	0.0233977	S100a9/Cebpb/Il1b	3	Down	c2_Cd8-Klk8-Tcm	T
GO_BP	GO:0050870	Positive regulation of T cell activation	0.0378889	Itgal/Ptprc/Il1b	3	Down	c2_Cd8-Klk8-Tcm	T
GO_BP	GO:0030217	T cell differentiation	0.00557802	Psap/Cd44/Zfp36l2/Ptprc/Il1b	5	Down	c2_Cd8-Klk8-Tcm	T
KEGG	mmu04210	Apoptosis	0.00713422	Actb/Actg1/Fos/Mcl1/Ctsd/Gzmb	6	Up	c3_Cd4-Fyn-Teff	T
GO_BP	GO:0019221	Cytokine-mediated signaling pathway	0.0244231	Cxcr4/Ptprc/Klf6/Il2rb/Il1b/Samhd1	6	Up	c3_Cd4-Fyn-Teff	T
GO_BP	GO:0051607	Defense response to virus	0.0221451	Ptprc/Serinc3/Il1b/Ddx17/Samhd1	5	Up	c3_Cd4-Fyn-Teff	T
GO_BP	GO:0032623	Interleukin-2 production	0.0245946	Zfp36/Ptprc/Il1b	3	Up	c3_Cd4-Fyn-Teff	T
GO_BP	GO:0001913	T cell mediated cytotoxicity	0.0255011	H2-K1/Ptprc/Gzmb	3	Up	c3_Cd4-Fyn-Teff	T
GO_BP	GO:0002456	T cell mediated immunity	0.0200499	H2-K1/Ptprc/Il1b/Gzmb	4	Up	c3_Cd4-Fyn-Teff	T
KEGG	mmu04660	T cell receptor signaling pathway	0.0361872	Ptprc/Fos/Fyn/Cdc42	4	Up	c3_Cd4-Fyn-Teff	T
KEGG	mmu04210	Apoptosis	0.00568269	Actg1/Actb/Nfkbia/Bcl2l11	4	Down	c4_Cd8-Dadpl1-Tnaive	T
KEGG	mmu04514	Cell adhesion molecules	0.0606771	H2-K1/Itgal/Cd28	3	Down	c4_Cd8-Dadpl1-Tnaive	T
KEGG	mmu05235	PD-L1 expression and PD-1 checkpoint pathway in cancer	0.0733917	Nfkbia/Cd28	2	Down	c4_Cd8-Dadpl1-Tnaive	T
GO_BP	GO:0050729	Positive regulation of inflammatory response	0.0263732	Nfkbia/Cebpb/Cd28	3	Down	c4_Cd8-Dadpl1-Tnaive	T
GO_BP	GO:0030217	T cell differentiation	0.00129916	Cd8a/Lef1/Cd3d/Cd3e/Rps6/Tcf7	6	Up	c4_Cd8-Dadpl1-Tnaive	T
KEGG	mmu04210	Apoptosis	0.0238064	Actg1/Actb/Mcl1	3	Down	c5_Cd8-Mif-Tem	T
GO_BP	GO:0050729	Positive regulation of inflammatory response	0.0170039	S100a9/Ets1/Cebpb	3	Down	c5_Cd8-Mif-Tem	T
GO_BP	GO:0050728	Negative regulation of inflammatory response	0.0494769	Rps19/Cst7/Ctla2a	3	Up	c5_Cd8-Mif-Tem	T
KEGG	mmu04210	Apoptosis	0.0058743	Bcl2a1b/Bcl2a1d/Gadd45b/Gzmb/Nfkbia	5	Up	c6_Cd4-Ifng-Th	T
GO_BP	GO:0071346	Cellular response to interferon-gamma	0.0160205	Ccl5/Ifng/Xcl1	3	Up	c6_Cd4-Ifng-Th	T
GO_BP	GO:0019221	Cytokine-mediated signaling pathway	0.0424563	Ccl5/Ifng/Xcl1/Nfkbia	4	Up	c6_Cd4-Ifng-Th	T
GO_BP	GO:0032623	Interleukin-2 production	0.00557859	Xcl1/Pde4b/Tnfaip3	3	Up	c6_Cd4-Ifng-Th	T
GO_BP	GO:0050777	Negative regulation of immune response	0.00547075	Xcl1/Serpinb9/Samsn1/Tnfaip3	4	Up	c6_Cd4-Ifng-Th	T
KEGG	mmu04064	NF-kappa B signaling pathway	1.24793e-05	Bcl2a1b/Bcl2a1d/Gadd45b/Nfkbia/Icam1/Ltb/Tnfaip3	7	Up	c6_Cd4-Ifng-Th	T
GO_BP	GO:0070231	T cell apoptotic process	0.00488779	Ccl5/Serpinb9/Nfkbid	3	Up	c6_Cd4-Ifng-Th	T
GO_BP	GO:0001913	T cell mediated cytotoxicity	0.00591834	Xcl1/Gzmb/Serpinb9	3	Up	c6_Cd4-Ifng-Th	T
GO_BP	GO:0002456	T cell mediated immunity	0.00354746	Xcl1/Gzmb/Serpinb9/Icam1	4	Up	c6_Cd4-Ifng-Th	T
GO_BP	GO:0050852	T cell receptor signaling pathway	5.13117e-05	Bcl2a1d/Ifng/Nfkbiz/Sh2d1a/Nfkbid/Pde4b	6	Up	c6_Cd4-Ifng-Th	T
KEGG	mmu04210	Apoptosis	0.000171151	Nfkbia/Bcl2a1d/Gadd45b/Bcl2a1b/Actg1/Nfkb1/Fos/Lmnb1	8	Up	c7_ILC2-Rora	T
GO_BP	GO:0019221	Cytokine-mediated signaling pathway	0.0232431	Nfkbia/Il18r1/Ccr2/Il1b/Cxcr4/Csf3r	6	Up	c7_ILC2-Rora	T
GO_BP	GO:0032623	Interleukin-2 production	0.00251437	Ccr2/Il1b/Zfp36/Tnfaip3	4	Up	c7_ILC2-Rora	T
GO_BP	GO:0001818	Negative regulation of cytokine production	0.0243392	Srgn/Ndfip1/Nfkb1/Zfp36/Tnfaip3	5	Up	c7_ILC2-Rora	T
GO_BP	GO:0050777	Negative regulation of immune response	0.00100095	Samsn1/Ccr2/Lgals3/Ndfip1/Tnfaip3/Gpx1	6	Up	c7_ILC2-Rora	T
GO_BP	GO:0050868	Negative regulation of T cell activation	0.0123887	Cd44/Cebpb/Lgals3/Ndfip1	4	Up	c7_ILC2-Rora	T
KEGG	mmu04064	NF-kappa B signaling pathway	4.02128e-05	Nfkbia/Bcl2a1d/Gadd45b/Bcl2a1b/Nfkb1/Il1b/Tnfaip3/Icam1	8	Up	c7_ILC2-Rora	T
KEGG	mmu05235	PD-L1 expression and PD-1 checkpoint pathway in cancer	0.0982019	Nfkbia/Nfkb1/Fos	3	Up	c7_ILC2-Rora	T
GO_BP	GO:0030217	T cell differentiation	2.17315e-06	Zbtb16/Rora/Bcl2a1d/Il18r1/Zfp36l1/Cd44/Ccr2/Psap/Nfkbiz/Il1b/Zfp36l2	11	Up	c7_ILC2-Rora	T
GO_BP	GO:0002456	T cell mediated immunity	0.015333	Il18r1/Ccr2/Il1b/Icam1	4	Up	c7_ILC2-Rora	T
KEGG	mmu04660	T cell receptor signaling pathway	0.0405088	Nfkbia/Icos/Nfkb1/Fos	4	Up	c7_ILC2-Rora	T
KEGG	mmu04210	Apoptosis	0.0161427	Gzmb/Bcl2a1b/Bcl2a1d/Bax/Ctsd	5	Up	c8_NKT-Ccl5	T
GO_BP	GO:0071346	Cellular response to interferon-gamma	0.016589	Ccl5/Ccl4/Vim/Zyx	4	Up	c8_NKT-Ccl5	T
KEGG	mmu04064	NF-kappa B signaling pathway	0.0070422	Bcl2a1b/Bcl2a1d/Lat/Lck/Ccl4	5	Up	c8_NKT-Ccl5	T
GO_BP	GO:0050729	Positive regulation of inflammatory response	0.00314344	Ccr7/Rps19/S100a9/S100a8	4	Down	c8_NKT-Ccl5	T
GO_BP	GO:0070231	T cell apoptotic process	0.000422258	Ccl5/Serpinb9/Lgals3/Bax/Prelid1	5	Up	c8_NKT-Ccl5	T
GO_BP	GO:0001913	T cell mediated cytotoxicity	0.0263284	Gzmb/Serpinb9/H2-D1	3	Up	c8_NKT-Ccl5	T
GO_BP	GO:0002456	T cell mediated immunity	0.00498606	Gzmb/Serpinb9/H2-D1/Cd8a/Il18rap	5	Up	c8_NKT-Ccl5	T
KEGG	mmu04660	T cell receptor signaling pathway	0.0346455	Lat/Cd8b1/Lck/Cd8a	4	Up	c8_NKT-Ccl5	T
KEGG	mmu04514	Cell adhesion molecules	0.000497379	Ctla4/Cd4/Cd28/Icos/Itgb1/Cd6	6	Up	c9_Cd4-Ctla4-Tex	T
GO_BP	GO:0071346	Cellular response to interferon-gamma	0.00193452	Actg1/Vim/Gapdh/Jak2	4	Up	c9_Cd4-Ctla4-Tex	T
GO_BP	GO:0019221	Cytokine-mediated signaling pathway	0.0442054	Cd4/Pycard/Jak2/Samhd1	4	Up	c9_Cd4-Ctla4-Tex	T
GO_BP	GO:0050777	Negative regulation of immune response	0.0342947	Ctla4/Samsn1/Samhd1	3	Up	c9_Cd4-Ctla4-Tex	T
KEGG	mmu05235	PD-L1 expression and PD-1 checkpoint pathway in cancer	0.00282792	Cd4/Cd28/Hif1a/Jak2	4	Up	c9_Cd4-Ctla4-Tex	T
GO_BP	GO:0050729	Positive regulation of inflammatory response	0.032448	Cd28/Jak2/Cd6	3	Up	c9_Cd4-Ctla4-Tex	T
GO_BP	GO:0050870	Positive regulation of T cell activation	1.71924e-06	Cd4/Cd28/Icos/Coro1a/Cd27/Lgals1/Pycard/Cd6	8	Up	c9_Cd4-Ctla4-Tex	T
GO_BP	GO:0070231	T cell apoptotic process	0.0464254	Hif1a/Cd27	2	Up	c9_Cd4-Ctla4-Tex	T
GO_BP	GO:0030217	T cell differentiation	0.000611401	Ctla4/Cd4/Cd28/Cd27/Slamf6/Rora	6	Up	c9_Cd4-Ctla4-Tex	T
KEGG	mmu04660	T cell receptor signaling pathway	0.0041916	Ctla4/Cd4/Cd28/Icos	4	Up	c9_Cd4-Ctla4-Tex	T
GO_CC	GO:0031672	A band	0.000771205	Rpl17/Rpl15/Rpl6/Rpl4	4	Down	c0_Cd4-Fos-Tnaive	F
GO_BP	GO:0007015	Actin filament organization	0.0365503	Tmsb10/Tmsb4x/S100a10/Rac2/Arpc1b/Pfn1/Rgcc/Gmfg	8	Down	c0_Cd4-Fos-Tnaive	F
GO_BP	GO:0030041	Actin filament polymerization	0.0464093	Tmsb10/Tmsb4x/Arpc1b/Pfn1/Gmfg	5	Down	c0_Cd4-Fos-Tnaive	F
GO_MF	GO:0003785	Actin monomer binding	0.00992756	Tmsb10/Tmsb4x/Pfn1	3	Down	c0_Cd4-Fos-Tnaive	F
GO_BP	GO:0019646	Aerobic electron transport chain	0.0342391	Cox5b/Cycs	2	Down	c0_Cd4-Fos-Tnaive	F
GO_CC	GO:0016235	Aggresome	0.0478896	Psap/Eef2	2	Up	c0_Cd4-Fos-Tnaive	F
GO_BP	GO:0046631	Alpha-beta T cell activation	0.000925931	Psap/Cd44/Ptprc/Cebpb/Satb1/Foxp1	6	Up	c0_Cd4-Fos-Tnaive	F
GO_BP	GO:0046632	Alpha-beta T cell differentiation	0.0426521	Psap/Satb1/Foxp1	3	Up	c0_Cd4-Fos-Tnaive	F
GO_BP	GO:0000380	Alternative mRNA splicing, via spliceosome	0.0273418	Ddx5/Ddx17/Mbnl1	3	Up	c0_Cd4-Fos-Tnaive	F
KEGG	mmu05010	Alzheimer disease	0.00525905	Cox8a/Atp5b/Uqcr10/Psenen/Cox5b/Cox7b/Atp5g1/Cox6b1/Psmb1/Cycs/Gapdh/Uqcrfs1	12	Down	c0_Cd4-Fos-Tnaive	F
KEGG	mmu05014	Amyotrophic lateral sclerosis	0.00410655	Cox8a/Atp5b/Uqcr10/Pfn1/Cox5b/Cox7b/Atp5g1/Cox6b1/Psmb1/Cycs/Map1lc3b/Uqcrfs1	12	Down	c0_Cd4-Fos-Tnaive	F
GO_BP	GO:0030521	Androgen receptor signaling pathway	0.0498391	Ddx5/Ddx17	2	Up	c0_Cd4-Fos-Tnaive	F
KEGG	mmu04612	Antigen processing and presentation	0.0923106	H2-K1/Hspa1b/Hsp90ab1	3	Up	c0_Cd4-Fos-Tnaive	F
GO_MF	GO:0016209	Antioxidant activity	0.0233548	S100a9/S100a8/Gsr	3	Up	c0_Cd4-Fos-Tnaive	F
GO_MF	GO:0050544	Arachidonic acid binding	0.00954065	S100a9/S100a8	2	Up	c0_Cd4-Fos-Tnaive	F
GO_BP	GO:0014002	Astrocyte development	0.00733038	S100a9/S100a8/Il1b	3	Up	c0_Cd4-Fos-Tnaive	F
GO_BP	GO:0048708	Astrocyte differentiation	0.0273418	S100a9/S100a8/Il1b	3	Up	c0_Cd4-Fos-Tnaive	F
GO_CC	GO:0032279	Asymmetric synapse	0.000807667	Rps3/Rplp0/Rps19/Rpl10a/Rpl6/Rps18/Rps25/Rpl4/Rpl14/Gapdh	10	Down	c0_Cd4-Fos-Tnaive	F
GO_BP	GO:0006754	ATP biosynthetic process	0.00837555	Atp5b/Cox5b/Atp5g1/Aldoa	4	Down	c0_Cd4-Fos-Tnaive	F
GO_BP	GO:0046034	ATP metabolic process	0.000207691	Atp5b/Dnajc15/Uqcr10/Cox5b/Atp5g1/Cycs/Gapdh/Aldoa/Park7/Uqcrfs1	10	Down	c0_Cd4-Fos-Tnaive	F
GO_BP	GO:0042773	ATP synthesis coupled electron transport	0.000207691	Dnajc15/Uqcr10/Cox5b/Cycs/Park7/Uqcrfs1	6	Down	c0_Cd4-Fos-Tnaive	F
GO_BP	GO:0015986	ATP synthesis coupled proton transport	0.00978546	Atp5b/Cox5b/Atp5g1	3	Down	c0_Cd4-Fos-Tnaive	F
GO_CC	GO:0044754	Autolysosome	0.000514094	Ftl1/Fth1/Map1lc3b	3	Down	c0_Cd4-Fos-Tnaive	F
GO_CC	GO:0005776	Autophagosome	0.0406468	Ftl1/Fth1/Map1lc3b	3	Down	c0_Cd4-Fos-Tnaive	F
GO_BP	GO:0048755	Branching morphogenesis of a nerve	0.0173677	Il1b/Hnrnpk	2	Up	c0_Cd4-Fos-Tnaive	F
GO_MF	GO:0048306	Calcium-dependent protein binding	0.0248011	S100a9/S100a8/Ddx5	3	Up	c0_Cd4-Fos-Tnaive	F
GO_MF	GO:0031406	Carboxylic acid binding	0.0356952	Psap/S100a9/S100a8/Cd44	4	Up	c0_Cd4-Fos-Tnaive	F
KEGG	mmu04260	Cardiac muscle contraction	0.00395538	Cox8a/Uqcr10/Cox5b/Cox7b/Cox6b1/Uqcrfs1	6	Down	c0_Cd4-Fos-Tnaive	F
GO_CC	GO:0071013	Catalytic step 2 spliceosome	0.000233929	Ddx5/Pabpc1/Hnrnph1/Hnrnpk/Hnrnpf	5	Up	c0_Cd4-Fos-Tnaive	F
GO_BP	GO:0035710	CD4-positive, alpha-beta T cell activation	0.00830639	Cd44/Cebpb/Satb1/Foxp1	4	Up	c0_Cd4-Fos-Tnaive	F
GO_MF	GO:0042610	CD8 receptor binding	0.0330594	H2-D1/Lck	2	Down	c0_Cd4-Fos-Tnaive	F
GO_BP	GO:0060326	Cell chemotaxis	0.00769516	S100a9/S100a8/Il1b/Dusp1/Hmgb2/Cxcr4	6	Up	c0_Cd4-Fos-Tnaive	F
GO_BP	GO:0036474	Cell death in response to hydrogen peroxide	0.0458283	Psap/Foxp1	2	Up	c0_Cd4-Fos-Tnaive	F
GO_BP	GO:0036473	Cell death in response to oxidative stress	0.0330404	Psap/Mcl1/Foxp1	3	Up	c0_Cd4-Fos-Tnaive	F
GO_BP	GO:0001906	Cell killing	0.0195423	B2m/Rps19/H2-D1/Gapdh/Il7r/Lgals3	6	Down	c0_Cd4-Fos-Tnaive	F
GO_BP	GO:0006968	Cellular defense response	0.0496195	B2m/Lat	2	Down	c0_Cd4-Fos-Tnaive	F
GO_BP	GO:0045333	Cellular respiration	0.00780021	Dnajc15/Uqcr10/Cox5b/Cycs/Park7/Uqcrfs1	6	Down	c0_Cd4-Fos-Tnaive	F
GO_BP	GO:0062197	Cellular response to chemical stress	0.0295053	Psap/Fos/Mcl1/Gsr/Foxp1	5	Up	c0_Cd4-Fos-Tnaive	F
GO_BP	GO:0034599	Cellular response to oxidative stress	0.0196462	Psap/Fos/Mcl1/Gsr/Foxp1	5	Up	c0_Cd4-Fos-Tnaive	F
KEGG	mmu05142	Chagas disease	0.028461	Ccl5/Cd3g/Cd3d/Cd3e/Gnas	5	Down	c0_Cd4-Fos-Tnaive	F
KEGG	mmu05208	Chemical carcinogenesis - reactive oxygen species	0.0160185	Cox8a/Atp5b/Uqcr10/Cox5b/Cox7b/Atp5g1/Cox6b1/Uqcrfs1	8	Down	c0_Cd4-Fos-Tnaive	F
GO_BP	GO:0002544	Chronic inflammatory response	0.0225743	S100a9/Cebpb	2	Up	c0_Cd4-Fos-Tnaive	F
GO_CC	GO:0043292	Contractile fiber	0.00196406	Rpl17/Rpl15/Rpl6/Rpl4/Myl12a/Sri/Aldoa	7	Down	c0_Cd4-Fos-Tnaive	F
GO_CC	GO:0008180	COP9 signalosome	0.0439755	Hspa1b/Hsp90ab1	2	Up	c0_Cd4-Fos-Tnaive	F
KEGG	mmu05171	Coronavirus disease - COVID-19	2.76975e-26	Uba52/Rpl32/Rpl34-ps1/Rpl19/Rps3/Rplp0/Rps11/Rpl18/Rpl13/Rpl21/Rpl31-ps12/Rps16/Rpl17/Rpl15/Rps23/Rps2/Rps19/Rpl10a/Rpl6/Rpl10/Rpl35/Rps6/Rps18/Rps27rt/Rps5/Rps25/Rpl27a/Rpl4/Rps4x/Rpl14/Rpl23a/Rpl26	32	Down	c0_Cd4-Fos-Tnaive	F
KEGG	mmu05171	Coronavirus disease - COVID-19	0.00917869	Rpl29/Fos/Rps28/Il1b/Rpl35a/Rpl37a/Rps26	7	Up	c0_Cd4-Fos-Tnaive	F
GO_MF	GO:0016018	Cyclosporin A binding	0.0432425	Ppia/Ppib	2	Down	c0_Cd4-Fos-Tnaive	F
GO_CC	GO:0070069	Cytochrome complex	1.48203e-05	Cox8a/Uqcr10/Cox7b/Cox6b1/Uqcrfs1	5	Down	c0_Cd4-Fos-Tnaive	F
GO_CC	GO:0036464	Cytoplasmic ribonucleoprotein granule	0.040055	Pabpc1/Ddx6/Mbnl1/Hnrnpk	4	Up	c0_Cd4-Fos-Tnaive	F
GO_CC	GO:0010494	Cytoplasmic stress granule	0.00103024	Pabpc1/Ddx6/Mbnl1/Hnrnpk	4	Up	c0_Cd4-Fos-Tnaive	F
GO_BP	GO:0002181	Cytoplasmic translation	2.77154e-12	Rpl19/Rplp0/Rpl18/Rpl17/Rpl15/Rps23/Rps2/Rpl10a/Rpl6/Cnbp/Rpl26/Tma7/Eif3m	13	Down	c0_Cd4-Fos-Tnaive	F
GO_BP	GO:0002181	Cytoplasmic translation	0.000861238	Rpl29/Rps28/Eef2/Rpl35a/Rps26	5	Up	c0_Cd4-Fos-Tnaive	F
GO_CC	GO:0022625	Cytosolic large ribosomal subunit	8.26924e-25	Uba52/Rpl32/Rpl19/Rplp0/Rpl18/Rpl13/Rpl21/Rpl17/Rpl15/Rpl10a/Rpl6/Rpl10/Rpl35/Rpl27a/Rpl4/Rpl14/Rpl23a/Rpl26	18	Down	c0_Cd4-Fos-Tnaive	F
GO_CC	GO:0022625	Cytosolic large ribosomal subunit	0.012326	Rpl29/Rpl35a/Rpl37a	3	Up	c0_Cd4-Fos-Tnaive	F
GO_CC	GO:0022626	Cytosolic ribosome	1.39304e-38	Uba52/Rpl32/Rpl19/Rps3/Rplp0/Rps11/Rpl18/Rpl13/Rpl21/Rps16/Rpl17/Rpl15/Rps23/Rps2/Rps19/Rpl10a/Rpl6/Rpl10/Rpl35/Rps6/Rps18/Rps5/Rps25/Rpl27a/Rpl4/Rps4x/Rpl14/Rpl23a/Rpl26	29	Down	c0_Cd4-Fos-Tnaive	F
GO_CC	GO:0022626	Cytosolic ribosome	0.000579219	Rpl29/Rps28/Rpl35a/Rpl37a/Rps26	5	Up	c0_Cd4-Fos-Tnaive	F
GO_CC	GO:0022627	Cytosolic small ribosomal subunit	5.15278e-16	Uba52/Rps3/Rps11/Rps16/Rps23/Rps2/Rps19/Rps6/Rps18/Rps5/Rps25/Rps4x	12	Down	c0_Cd4-Fos-Tnaive	F
GO_BP	GO:0048588	Developmental cell growth	0.0188543	Cxcr4/Hsp90ab1/Eif4g2/Hnrnpk/Foxp1	5	Up	c0_Cd4-Fos-Tnaive	F
KEGG	mmu05415	Diabetic cardiomyopathy	0.000211037	Cox8a/Rac2/Atp5b/Uqcr10/Ppp1ca/Cox5b/Cox7b/Atp5g1/Cox6b1/Gapdh/Uqcrfs1	11	Down	c0_Cd4-Fos-Tnaive	F
GO_MF	GO:0009055	Electron transfer activity	0.00164857	Sh3bgrl3/Cox8a/Cox7b/Cycs/Uqcrfs1	5	Down	c0_Cd4-Fos-Tnaive	F
GO_BP	GO:0022900	Electron transport chain	0.000528673	Dnajc15/Uqcr10/Cox5b/Cycs/Park7/Uqcrfs1	6	Down	c0_Cd4-Fos-Tnaive	F
GO_CC	GO:0030139	Endocytic vesicle	0.0287037	Ftl1/B2m/Fth1/H2-D1/Lck	5	Down	c0_Cd4-Fos-Tnaive	F
GO_BP	GO:0045446	Endothelial cell differentiation	0.0374857	Btg1/Il1b/Cxcr4	3	Up	c0_Cd4-Fos-Tnaive	F
GO_BP	GO:0003158	Endothelium development	0.0456761	Btg1/Il1b/Cxcr4	3	Up	c0_Cd4-Fos-Tnaive	F
GO_BP	GO:0015985	Energy coupled proton transport, down electrochemical gradient	0.00978546	Atp5b/Cox5b/Atp5g1	3	Down	c0_Cd4-Fos-Tnaive	F
GO_BP	GO:0015980	Energy derivation by oxidation of organic compounds	0.00291547	Dnajc15/Uqcr10/Ppp1ca/Cox5b/Gnas/Cycs/Park7/Uqcrfs1	8	Down	c0_Cd4-Fos-Tnaive	F
GO_BP	GO:0002064	Epithelial cell development	0.0485622	Psap/Il1b/Fosl2/Cxcr4	4	Up	c0_Cd4-Fos-Tnaive	F
KEGG	mmu05169	Epstein-Barr virus infection	0.055009	B2m/H2-D1/Cd3g/Cd3d/Cd3e/Cycs/Gadd45b	7	Down	c0_Cd4-Fos-Tnaive	F
GO_BP	GO:0035592	Establishment of protein localization to extracellular region	0.0481157	Ccl5/Ppia/Dynll1/Sri/Gapdh/Park7/Rgcc/Srgn	8	Down	c0_Cd4-Fos-Tnaive	F
KEGG	mmu04915	Estrogen signaling pathway	0.0522763	Fos/Hsp90b1/Hspa1b/Hsp90ab1	4	Up	c0_Cd4-Fos-Tnaive	F
GO_CC	GO:0005852	Eukaryotic translation initiation factor 3 complex	0.000807667	Eif3h/Eif3f/Eif3m	3	Down	c0_Cd4-Fos-Tnaive	F
GO_BP	GO:0097191	Extrinsic apoptotic signaling pathway	0.0403032	Mcl1/Il1b/Ptprc/Hmgb2	4	Up	c0_Cd4-Fos-Tnaive	F
GO_MF	GO:1901567	Fatty acid derivative binding	0.0356952	S100a9/S100a8	2	Up	c0_Cd4-Fos-Tnaive	F
KEGG	mmu04216	Ferroptosis	0.0083473	Ftl1/Fth1/Map1lc3b/Slc3a2	4	Down	c0_Cd4-Fos-Tnaive	F
GO_BP	GO:0044346	Fibroblast apoptotic process	0.0259887	Btg1/Stk17b	2	Up	c0_Cd4-Fos-Tnaive	F
KEGG	mmu05418	Fluid shear stress and atherosclerosis	0.00051739	Actg1/Fos/Il1b/Klf2/Dusp1/Hsp90b1/Hsp90ab1	7	Up	c0_Cd4-Fos-Tnaive	F
GO_BP	GO:0006091	Generation of precursor metabolites and energy	0.000775962	Atp5b/Dnajc15/Uqcr10/Ppp1ca/Cox5b/Gnas/Cycs/Gapdh/Aldoa/Park7/Uqcrfs1	11	Down	c0_Cd4-Fos-Tnaive	F
GO_BP	GO:0021782	Glial cell development	0.0426521	S100a9/S100a8/Il1b	3	Up	c0_Cd4-Fos-Tnaive	F
GO_BP	GO:0010001	Glial cell differentiation	0.0458283	S100a9/S100a8/Il1b/Cxcr4	4	Up	c0_Cd4-Fos-Tnaive	F
GO_BP	GO:0071621	Granulocyte chemotaxis	0.0465537	S100a9/S100a8/Il1b	3	Up	c0_Cd4-Fos-Tnaive	F
KEGG	mmu04640	Hematopoietic cell lineage	0.0936426	Cd3g/Cd3d/Cd3e/Il7r	4	Down	c0_Cd4-Fos-Tnaive	F
GO_BP	GO:0034113	Heterotypic cell-cell adhesion	0.0136724	Il1b/Cd44/Ptprc	3	Up	c0_Cd4-Fos-Tnaive	F
GO_MF	GO:0035035	Histone acetyltransferase binding	0.0356952	Cebpb/Ets1	2	Up	c0_Cd4-Fos-Tnaive	F
KEGG	mmu05170	Human immunodeficiency virus 1 infection	0.0645694	B2m/H2-D1/Cd3g/Rac2/Cd3d/Cd3e/Cycs	7	Down	c0_Cd4-Fos-Tnaive	F
KEGG	mmu05016	Huntington disease	0.00884405	Cox8a/Atp5b/Uqcr10/Cox5b/Cox7b/Atp5g1/Cox6b1/Psmb1/Cycs/Uqcrfs1	10	Down	c0_Cd4-Fos-Tnaive	F
GO_BP	GO:0030212	Hyaluronan metabolic process	0.0330404	Il1b/Cd44	2	Up	c0_Cd4-Fos-Tnaive	F
GO_MF	GO:0050542	Icosanoid binding	0.00954065	S100a9/S100a8	2	Up	c0_Cd4-Fos-Tnaive	F
GO_MF	GO:0050543	Icosatetraenoic acid binding	0.00954065	S100a9/S100a8	2	Up	c0_Cd4-Fos-Tnaive	F
KEGG	mmu04657	IL-17 signaling pathway	1.69094e-06	S100a9/Fos/S100a8/Il1b/Jund/Cebpb/Hsp90b1/Hsp90ab1	8	Up	c0_Cd4-Fos-Tnaive	F
GO_BP	GO:0002327	Immature B cell differentiation	0.0200846	Irf2bp2/Foxp1	2	Up	c0_Cd4-Fos-Tnaive	F
GO_CC	GO:0001772	Immunological synapse	0.000807667	Lat/Cd3e/Lck/Lgals3	4	Down	c0_Cd4-Fos-Tnaive	F
GO_CC	GO:0016234	Inclusion body	0.018298	Psap/Eef2/Hsp90ab1	3	Up	c0_Cd4-Fos-Tnaive	F
GO_CC	GO:0098800	Inner mitochondrial membrane protein complex	0.000807667	Atp5b/Dnajc15/Uqcr10/Smdt1/Atp5g1/Uqcrfs1	6	Down	c0_Cd4-Fos-Tnaive	F
GO_BP	GO:0006880	Intracellular sequestering of iron ion	0.0342391	Ftl1/Fth1	2	Down	c0_Cd4-Fos-Tnaive	F
GO_BP	GO:0097193	Intrinsic apoptotic signaling pathway	3.18203e-06	Tpt1/S100a9/S100a8/Ddx5/Mcl1/Cd44/Cebpb/Grina/Serinc3/Hnrnpk	10	Up	c0_Cd4-Fos-Tnaive	F
GO_BP	GO:0097193	Intrinsic apoptotic signaling pathway	0.00723963	Rps3/Ubb/Bcl2a1b/Rpl26/Fis1/Hint1/Park7/Lck	8	Down	c0_Cd4-Fos-Tnaive	F
GO_BP	GO:0072332	Intrinsic apoptotic signaling pathway by p53 class mediator	0.0225743	Ddx5/Cd44/Hnrnpk	3	Up	c0_Cd4-Fos-Tnaive	F
GO_BP	GO:0008630	Intrinsic apoptotic signaling pathway in response to DNA damage	0.00943174	Tpt1/Mcl1/Cd44/Hnrnpk	4	Up	c0_Cd4-Fos-Tnaive	F
GO_BP	GO:0070059	Intrinsic apoptotic signaling pathway in response to endoplasmic reticulum stress	0.0183107	Cebpb/Grina/Serinc3	3	Up	c0_Cd4-Fos-Tnaive	F
GO_BP	GO:0003334	Keratinocyte development	0.0173677	Psap/Fosl2	2	Up	c0_Cd4-Fos-Tnaive	F
GO_BP	GO:0030216	Keratinocyte differentiation	0.0404404	Psap/Txnip/Fosl2	3	Up	c0_Cd4-Fos-Tnaive	F
GO_CC	GO:0015934	Large ribosomal subunit	3.36304e-19	Uba52/Rpl32/Rpl19/Rplp0/Rpl18/Rpl13/Rpl21/Rpl17/Rpl15/Rpl10a/Rpl6/Rpl10/Rpl35/Rpl27a/Rpl4/Rpl14/Rpl23a/Rpl26	18	Down	c0_Cd4-Fos-Tnaive	F
GO_CC	GO:0015934	Large ribosomal subunit	0.0478896	Rpl29/Rpl35a/Rpl37a	3	Up	c0_Cd4-Fos-Tnaive	F
KEGG	mmu05134	Legionellosis	0.0522763	Il1b/Hspa1b/Clk1	3	Up	c0_Cd4-Fos-Tnaive	F
GO_BP	GO:0070486	Leukocyte aggregation	2.36517e-05	S100a9/S100a8/Il1b/Cd44	4	Up	c0_Cd4-Fos-Tnaive	F
GO_BP	GO:0071887	Leukocyte apoptotic process	0.0227398	Ccl5/Rps6/Cd3g/Il7r/Lgals3	5	Down	c0_Cd4-Fos-Tnaive	F
GO_BP	GO:0007159	Leukocyte cell-cell adhesion	0.000785892	S100a9/S100a8/Il1b/Cd44/Ptprc/Cebpb/Ets1/Itgal	8	Up	c0_Cd4-Fos-Tnaive	F
GO_BP	GO:0007159	Leukocyte cell-cell adhesion	0.0159219	Rps3/Ccl5/Lgals1/Rac2/Cd3e/Lck/Il7r/Lgals3	8	Down	c0_Cd4-Fos-Tnaive	F
GO_BP	GO:0030595	Leukocyte chemotaxis	0.0355037	S100a9/S100a8/Il1b/Dusp1	4	Up	c0_Cd4-Fos-Tnaive	F
GO_BP	GO:0050900	Leukocyte migration	0.0352445	S100a9/S100a8/Il1b/Dusp1/Itgal	5	Up	c0_Cd4-Fos-Tnaive	F
GO_BP	GO:0002523	Leukocyte migration involved in inflammatory response	0.0291273	S100a9/S100a8	2	Up	c0_Cd4-Fos-Tnaive	F
GO_BP	GO:0070661	Leukocyte proliferation	0.00294119	Il1b/Cd44/Ptprc/Cebpb/Satb1/Cxcr4/Itgal	7	Up	c0_Cd4-Fos-Tnaive	F
GO_BP	GO:0070661	Leukocyte proliferation	0.0379619	Rps3/Ccl5/Rps6/Rac2/Cd3e/Il7r/Lgals3	7	Down	c0_Cd4-Fos-Tnaive	F
KEGG	mmu04670	Leukocyte transendothelial migration	0.0522763	Actg1/Rassf5/Cxcr4/Itgal	4	Up	c0_Cd4-Fos-Tnaive	F
KEGG	mmu05417	Lipid and atherosclerosis	0.0522763	Fos/Il1b/Hsp90b1/Hspa1b/Hsp90ab1	5	Up	c0_Cd4-Fos-Tnaive	F
GO_MF	GO:0036041	Long-chain fatty acid binding	0.0233548	S100a9/S100a8	2	Up	c0_Cd4-Fos-Tnaive	F
GO_BP	GO:0060479	Lung cell differentiation	0.0415198	Klf2/Foxp1	2	Up	c0_Cd4-Fos-Tnaive	F
GO_BP	GO:0060487	Lung epithelial cell differentiation	0.0403032	Klf2/Foxp1	2	Up	c0_Cd4-Fos-Tnaive	F
GO_BP	GO:0070227	Lymphocyte apoptotic process	0.00837555	Ccl5/Rps6/Cd3g/Il7r/Lgals3	5	Down	c0_Cd4-Fos-Tnaive	F
GO_BP	GO:0030098	Lymphocyte differentiation	0.00678321	Psap/Il1b/Cd44/Ptprc/Satb1/Irf2bp2/Foxp1	7	Up	c0_Cd4-Fos-Tnaive	F
GO_BP	GO:0030098	Lymphocyte differentiation	0.0324472	B2m/Rps6/Lgals1/Cd3g/Cd3d/Cd3e/Lck/Il7r	8	Down	c0_Cd4-Fos-Tnaive	F
GO_BP	GO:0046651	Lymphocyte proliferation	0.00229071	Il1b/Cd44/Ptprc/Cebpb/Satb1/Cxcr4/Itgal	7	Up	c0_Cd4-Fos-Tnaive	F
GO_BP	GO:0046651	Lymphocyte proliferation	0.0324472	Rps3/Ccl5/Rps6/Rac2/Cd3e/Il7r/Lgals3	7	Down	c0_Cd4-Fos-Tnaive	F
GO_BP	GO:0051235	Maintenance of location	0.00291547	Tmsb10/Ftl1/Tmsb4x/Fth1/Pfn1/Sri/Park7/Srgn/Lck	9	Down	c0_Cd4-Fos-Tnaive	F
GO_BP	GO:0051651	Maintenance of location in cell	0.000288932	Tmsb10/Ftl1/Tmsb4x/Fth1/Pfn1/Sri/Park7/Srgn/Lck	9	Down	c0_Cd4-Fos-Tnaive	F
GO_BP	GO:0045185	Maintenance of protein location	0.00118151	Tmsb10/Tmsb4x/Pfn1/Sri/Park7/Srgn	6	Down	c0_Cd4-Fos-Tnaive	F
GO_BP	GO:0032507	Maintenance of protein location in cell	0.00198132	Tmsb10/Tmsb4x/Pfn1/Park7/Srgn	5	Down	c0_Cd4-Fos-Tnaive	F
GO_BP	GO:0002551	Mast cell chemotaxis	0.0364518	Ccl5/Rac2	2	Down	c0_Cd4-Fos-Tnaive	F
GO_BP	GO:0097531	Mast cell migration	0.0388512	Ccl5/Rac2	2	Down	c0_Cd4-Fos-Tnaive	F
KEGG	mmu05162	Measles	0.094314	Cd3g/Cd3d/Eif3h/Cd3e/Cycs	5	Down	c0_Cd4-Fos-Tnaive	F
GO_CC	GO:0042824	MHC class I peptide loading complex	0.0191854	B2m/H2-D1	2	Down	c0_Cd4-Fos-Tnaive	F
GO_CC	GO:0042612	MHC class I protein complex	0.013233	B2m/H2-D1	2	Down	c0_Cd4-Fos-Tnaive	F
GO_CC	GO:0042611	MHC protein complex	0.0388109	B2m/H2-D1	2	Down	c0_Cd4-Fos-Tnaive	F
GO_BP	GO:0042775	Mitochondrial ATP synthesis coupled electron transport	0.000167498	Dnajc15/Uqcr10/Cox5b/Cycs/Park7/Uqcrfs1	6	Down	c0_Cd4-Fos-Tnaive	F
GO_BP	GO:0042776	Mitochondrial ATP synthesis coupled proton transport	0.0496195	Atp5b/Cox5b	2	Down	c0_Cd4-Fos-Tnaive	F
GO_BP	GO:0006123	Mitochondrial electron transport, cytochrome c to oxygen	0.0342391	Cox5b/Cycs	2	Down	c0_Cd4-Fos-Tnaive	F
GO_BP	GO:0006122	Mitochondrial electron transport, ubiquinol to cytochrome c	0.00178028	Uqcr10/Cycs/Uqcrfs1	3	Down	c0_Cd4-Fos-Tnaive	F
GO_CC	GO:0005743	Mitochondrial inner membrane	9.15272e-05	Rps3/Cox8a/Atp5b/Dnajc15/Uqcr10/Smdt1/Cox5b/Cox7b/Atp5g1/Cox6b1/Uqcrfs1/Lgals3	12	Down	c0_Cd4-Fos-Tnaive	F
GO_CC	GO:0098798	Mitochondrial protein complex	0.0216314	Atp5b/Dnajc15/Uqcr10/Smdt1/Atp5g1/Uqcrfs1	6	Down	c0_Cd4-Fos-Tnaive	F
GO_CC	GO:0005753	Mitochondrial proton-transporting ATP synthase complex	0.0308596	Atp5b/Atp5g1	2	Down	c0_Cd4-Fos-Tnaive	F
GO_CC	GO:0005746	Mitochondrial respirasome	0.0473288	Uqcr10/Cox7b/Uqcrfs1	3	Down	c0_Cd4-Fos-Tnaive	F
GO_CC	GO:0005750	Mitochondrial respiratory chain complex III	0.0113921	Uqcr10/Uqcrfs1	2	Down	c0_Cd4-Fos-Tnaive	F
GO_BP	GO:1990542	Mitochondrial transmembrane transport	0.0258303	Atp5b/Dnajc15/Smdt1/Cox5b	4	Down	c0_Cd4-Fos-Tnaive	F
KEGG	mmu04137	Mitophagy - animal	0.0341984	Uba52/Ubb/Map1lc3b/Fis1	4	Down	c0_Cd4-Fos-Tnaive	F
GO_MF	GO:0033293	Monocarboxylic acid binding	0.0233548	Psap/S100a9/S100a8	3	Up	c0_Cd4-Fos-Tnaive	F
GO_BP	GO:0002548	Monocyte chemotaxis	0.0481157	Ccl5/Rps19/Lgals3	3	Down	c0_Cd4-Fos-Tnaive	F
GO_BP	GO:0032943	Mononuclear cell proliferation	0.00229071	Il1b/Cd44/Ptprc/Cebpb/Satb1/Cxcr4/Itgal	7	Up	c0_Cd4-Fos-Tnaive	F
GO_BP	GO:0032943	Mononuclear cell proliferation	0.0324472	Rps3/Ccl5/Rps6/Rac2/Cd3e/Il7r/Lgals3	7	Down	c0_Cd4-Fos-Tnaive	F
GO_BP	GO:0001763	Morphogenesis of a branching structure	0.042802	Il1b/Cd44/Cxcr4/Hnrnpk	4	Up	c0_Cd4-Fos-Tnaive	F
GO_BP	GO:0008045	Motor neuron axon guidance	0.0450335	Cxcr4/Foxp1	2	Up	c0_Cd4-Fos-Tnaive	F
GO_MF	GO:0003730	MRNA 3'-UTR binding	0.00564393	Ddx5/Pabpc1/Hnrnpa0/Hnrnpk	4	Up	c0_Cd4-Fos-Tnaive	F
GO_MF	GO:0003729	MRNA binding	6.04272e-05	Ddx5/Snrnp70/Pcbp2/Pabpc1/Ddx6/Hnrnpa0/Eif4g2/Hnrnpk/Rps26	9	Up	c0_Cd4-Fos-Tnaive	F
GO_MF	GO:0003729	MRNA binding	0.00335824	Rps3/Rps2/Rpl6/Rpl35/Rps6/Rps5/Cnbp/Rpl26/Park7	9	Down	c0_Cd4-Fos-Tnaive	F
GO_BP	GO:0006397	MRNA processing	0.00289518	Ddx5/Snrnp70/Pabpc1/Ddx17/Mbnl1/Hnrnph1/Hnrnpk/Hnrnpf	8	Up	c0_Cd4-Fos-Tnaive	F
GO_BP	GO:0000398	MRNA splicing, via spliceosome	0.0188543	Ddx5/Snrnp70/Ddx17/Mbnl1/Hnrnpk	5	Up	c0_Cd4-Fos-Tnaive	F
GO_BP	GO:0007517	Muscle organ development	0.0197861	Fos/Ddx5/Gpcpd1/Ddx17/Mbnl1/Foxp1	6	Up	c0_Cd4-Fos-Tnaive	F
GO_BP	GO:0060537	Muscle tissue development	0.0273418	Fos/Ddx5/Gpcpd1/Ddx17/Mbnl1/Foxp1	6	Up	c0_Cd4-Fos-Tnaive	F
GO_CC	GO:0043209	Myelin sheath	6.38992e-06	Uba52/Ubb/Ppia/Atp5b/Nme2/Cox5b/Cycs/Gapdh/Aldoa/Uqcrfs1	10	Down	c0_Cd4-Fos-Tnaive	F
GO_BP	GO:0030099	Myeloid cell differentiation	0.0485622	Fos/Klf2/Cebpb/Hmgb2/Ets1	5	Up	c0_Cd4-Fos-Tnaive	F
GO_BP	GO:0002262	Myeloid cell homeostasis	0.0273418	Cd44/Klf2/Hmgb2/Ets1	4	Up	c0_Cd4-Fos-Tnaive	F
GO_BP	GO:0097529	Myeloid leukocyte migration	0.0355037	S100a9/S100a8/Il1b/Dusp1	4	Up	c0_Cd4-Fos-Tnaive	F
GO_BP	GO:0045445	Myoblast differentiation	0.00696944	Btg1/Ddx5/Ddx17/Mbnl1	4	Up	c0_Cd4-Fos-Tnaive	F
GO_CC	GO:0030016	Myofibril	0.00137337	Rpl17/Rpl15/Rpl6/Rpl4/Myl12a/Sri/Aldoa	7	Down	c0_Cd4-Fos-Tnaive	F
GO_BP	GO:0034660	NcRNA metabolic process	0.0179804	Rps16/Rps19/Rpl10a/Rpl35/Rps6/Rpl14/Nop10/Rpl26/Npm3	9	Down	c0_Cd4-Fos-Tnaive	F
GO_BP	GO:0034470	NcRNA processing	0.00488331	Rps16/Rps19/Rpl10a/Rpl35/Rps6/Rpl14/Nop10/Rpl26/Npm3	9	Down	c0_Cd4-Fos-Tnaive	F
GO_BP	GO:2001234	Negative regulation of apoptotic signaling pathway	0.00294119	Tpt1/Mcl1/Il1b/Cd44/Hmgb2/Grina	6	Up	c0_Cd4-Fos-Tnaive	F
GO_BP	GO:0051100	Negative regulation of binding	0.0346026	B2m/Sri/Park7/Sumo1/Gzma	5	Down	c0_Cd4-Fos-Tnaive	F
GO_BP	GO:0009895	Negative regulation of catabolic process	0.00816262	Mcl1/Il1b/Pabpc1/Hnrnpa0/Hsp90ab1/Eif4g2	6	Up	c0_Cd4-Fos-Tnaive	F
GO_BP	GO:2001258	Negative regulation of cation channel activity	0.0324472	Sri/Park7/Sumo1	3	Down	c0_Cd4-Fos-Tnaive	F
GO_BP	GO:0031342	Negative regulation of cell killing	0.0330404	Ptprc/Hsp90ab1	2	Up	c0_Cd4-Fos-Tnaive	F
GO_BP	GO:0031330	Negative regulation of cellular catabolic process	0.0164373	Mcl1/Pabpc1/Hnrnpa0/Hsp90ab1/Eif4g2	5	Up	c0_Cd4-Fos-Tnaive	F
GO_BP	GO:0043392	Negative regulation of DNA binding	0.0385097	Sri/Sumo1/Gzma	3	Down	c0_Cd4-Fos-Tnaive	F
GO_BP	GO:2001237	Negative regulation of extrinsic apoptotic signaling pathway	0.0338736	Mcl1/Il1b/Hmgb2	3	Up	c0_Cd4-Fos-Tnaive	F
GO_BP	GO:2001240	Negative regulation of extrinsic apoptotic signaling pathway in absence of ligand	0.0403032	Mcl1/Il1b	2	Up	c0_Cd4-Fos-Tnaive	F
GO_BP	GO:2001243	Negative regulation of intrinsic apoptotic signaling pathway	0.00696944	Tpt1/Mcl1/Cd44/Grina	4	Up	c0_Cd4-Fos-Tnaive	F
GO_BP	GO:1902230	Negative regulation of intrinsic apoptotic signaling pathway in response to DNA damage	0.0304524	Tpt1/Cd44	2	Up	c0_Cd4-Fos-Tnaive	F
GO_BP	GO:1903312	Negative regulation of mRNA metabolic process	0.0275697	Pabpc1/Hnrnpa0/Hnrnpk	3	Up	c0_Cd4-Fos-Tnaive	F
GO_BP	GO:1903427	Negative regulation of reactive oxygen species biosynthetic process	0.0258303	Dynll1/Atp5g1/Park7	3	Down	c0_Cd4-Fos-Tnaive	F
GO_BP	GO:0033119	Negative regulation of RNA splicing	0.0352445	Hnrnpk/Rps26	2	Up	c0_Cd4-Fos-Tnaive	F
GO_BP	GO:1901099	Negative regulation of signal transduction in absence of ligand	0.0403032	Mcl1/Il1b	2	Up	c0_Cd4-Fos-Tnaive	F
GO_BP	GO:0070997	Neuron death	0.0491351	Fos/Mcl1/Il1b/Cebpb/Hsp90ab1	5	Up	c0_Cd4-Fos-Tnaive	F
GO_BP	GO:1990138	Neuron projection extension	0.0296254	Cxcr4/Hsp90ab1/Eif4g2/Hnrnpk	4	Up	c0_Cd4-Fos-Tnaive	F
GO_CC	GO:0098984	Neuron to neuron synapse	0.00117294	Rps3/Rplp0/Rps19/Rpl10a/Rpl6/Rps18/Rps25/Rpl4/Rpl14/Gapdh	10	Down	c0_Cd4-Fos-Tnaive	F
GO_BP	GO:0030593	Neutrophil chemotaxis	0.0330404	S100a9/S100a8/Il1b	3	Up	c0_Cd4-Fos-Tnaive	F
GO_BP	GO:0030593	Neutrophil chemotaxis	0.0344394	Ccl5/Rac2/Ppib/Lgals3	4	Down	c0_Cd4-Fos-Tnaive	F
GO_BP	GO:1990266	Neutrophil migration	0.046102	S100a9/S100a8/Il1b	3	Up	c0_Cd4-Fos-Tnaive	F
KEGG	mmu04932	Non-alcoholic fatty liver disease	0.00967703	Cox8a/Uqcr10/Cox5b/Cox7b/Cox6b1/Cycs/Uqcrfs1	7	Down	c0_Cd4-Fos-Tnaive	F
GO_MF	GO:0016922	Nuclear receptor binding	0.0356952	Ddx5/Jund/Cebpb	3	Up	c0_Cd4-Fos-Tnaive	F
GO_BP	GO:0006753	Nucleoside phosphate metabolic process	0.0364518	Atp5b/Nme2/Cox5b/Atp5g1/Gapdh/Hint1/Aldoa/Park7	8	Down	c0_Cd4-Fos-Tnaive	F
GO_BP	GO:0009142	Nucleoside triphosphate biosynthetic process	0.00317082	Atp5b/Nme2/Cox5b/Atp5g1/Aldoa	5	Down	c0_Cd4-Fos-Tnaive	F
GO_BP	GO:0009141	Nucleoside triphosphate metabolic process	0.00990666	Atp5b/Nme2/Cox5b/Atp5g1/Aldoa	5	Down	c0_Cd4-Fos-Tnaive	F
GO_BP	GO:0009117	Nucleotide metabolic process	0.0344394	Atp5b/Nme2/Cox5b/Atp5g1/Gapdh/Hint1/Aldoa/Park7	8	Down	c0_Cd4-Fos-Tnaive	F
GO_CC	GO:0019866	Organelle inner membrane	5.45948e-05	Rps3/Cox8a/Emd/Atp5b/Dnajc15/Uqcr10/Smdt1/Cox5b/Cox7b/Atp5g1/Cox6b1/Uqcrfs1/Lgals3	13	Down	c0_Cd4-Fos-Tnaive	F
GO_MF	GO:0043177	Organic acid binding	0.0356952	Psap/S100a9/S100a8/Cd44	4	Up	c0_Cd4-Fos-Tnaive	F
KEGG	mmu04380	Osteoclast differentiation	0.0522763	Fos/Il1b/Jund/Fosl2	4	Up	c0_Cd4-Fos-Tnaive	F
KEGG	mmu00190	Oxidative phosphorylation	3.05644e-05	Cox8a/Atp5b/Uqcr10/Cox5b/Cox7b/Atp5g1/Cox6b1/Cycs/Atp6v1f/Uqcrfs1	10	Down	c0_Cd4-Fos-Tnaive	F
GO_BP	GO:0006119	Oxidative phosphorylation	0.000278772	Atp5b/Dnajc15/Uqcr10/Cox5b/Cycs/Park7/Uqcrfs1	7	Down	c0_Cd4-Fos-Tnaive	F
KEGG	mmu05012	Parkinson disease	1.32708e-05	Uba52/Ubb/Cox8a/Atp5b/Uqcr10/Cox5b/Cox7b/Gnas/Atp5g1/Cox6b1/Psmb1/Cycs/Park7/Uqcrfs1	14	Down	c0_Cd4-Fos-Tnaive	F
KEGG	mmu05022	Pathways of neurodegeneration - multiple diseases	0.00379774	Uba52/Ubb/Cox8a/Atp5b/Uqcr10/Cox5b/Cox7b/Atp5g1/Cox6b1/Psmb1/Cycs/Map1lc3b/Park7/Uqcrfs1	14	Down	c0_Cd4-Fos-Tnaive	F
GO_BP	GO:0018119	Peptidyl-cysteine S-nitrosylation	0.0194313	S100a9/S100a8	2	Up	c0_Cd4-Fos-Tnaive	F
GO_CC	GO:0030670	Phagocytic vesicle membrane	0.0461825	B2m/H2-D1	2	Down	c0_Cd4-Fos-Tnaive	F
GO_BP	GO:0007009	Plasma membrane organization	0.00952929	Psap/S100a9/Ptprc/Cxcr4	4	Up	c0_Cd4-Fos-Tnaive	F
GO_CC	GO:0016605	PML body	0.0428342	Park7/Sumo2/Sumo1	3	Down	c0_Cd4-Fos-Tnaive	F
GO_CC	GO:0042788	Polysomal ribosome	7.55902e-09	Rpl19/Rpl18/Rps23/Rpl10a/Rpl6/Eif3h/Btf3	7	Down	c0_Cd4-Fos-Tnaive	F
GO_CC	GO:0042788	Polysomal ribosome	0.000226006	Rpl29/Rps28/Eef2/Rps26	4	Up	c0_Cd4-Fos-Tnaive	F
GO_CC	GO:0005844	Polysome	2.19366e-13	Rpl19/Rps3/Rpl18/Rpl17/Rps23/Rpl10a/Rpl6/Rps6/Rps25/Rps4x/Eif3h/Btf3	12	Down	c0_Cd4-Fos-Tnaive	F
GO_CC	GO:0005844	Polysome	0.00108377	Rpl29/Rps28/Eef2/Rps26	4	Up	c0_Cd4-Fos-Tnaive	F
GO_BP	GO:0002821	Positive regulation of adaptive immune response	0.0188543	H2-K1/Il1b/Cd44/Ptprc	4	Up	c0_Cd4-Fos-Tnaive	F
GO_BP	GO:0045766	Positive regulation of angiogenesis	0.0274028	Btg1/Il1b/Ets1/Cxcr4	4	Up	c0_Cd4-Fos-Tnaive	F
GO_BP	GO:2001235	Positive regulation of apoptotic signaling pathway	0.00304172	Rps3/Ubb/Rpl26/Ppp1ca/Fis1/Park7/Lck	7	Down	c0_Cd4-Fos-Tnaive	F
GO_BP	GO:2001235	Positive regulation of apoptotic signaling pathway	0.00696944	S100a9/S100a8/Mcl1/Ptprc/Serinc3	5	Up	c0_Cd4-Fos-Tnaive	F
GO_BP	GO:0022409	Positive regulation of cell-cell adhesion	0.0188543	Il1b/Cd44/Ptprc/Ets1/Itgal	5	Up	c0_Cd4-Fos-Tnaive	F
GO_BP	GO:0022409	Positive regulation of cell-cell adhesion	0.0423879	Rps3/Ccl5/Lgals1/Cd3e/Lck/Il7r	6	Down	c0_Cd4-Fos-Tnaive	F
GO_BP	GO:1900409	Positive regulation of cellular response to oxidative stress	0.0291273	Mcl1/Foxp1	2	Up	c0_Cd4-Fos-Tnaive	F
GO_BP	GO:0051495	Positive regulation of cytoskeleton organization	0.0295977	Rps3/S100a10/Arpc1b/Pfn1/Rgcc/Gmfg	6	Down	c0_Cd4-Fos-Tnaive	F
GO_BP	GO:0031349	Positive regulation of defense response	0.00678321	S100a9/S100a8/Il1b/Cebpb/Hmgb2/Ets1	6	Up	c0_Cd4-Fos-Tnaive	F
GO_BP	GO:1903861	Positive regulation of dendrite extension	0.0338736	Cxcr4/Hnrnpk	2	Up	c0_Cd4-Fos-Tnaive	F
GO_BP	GO:0010950	Positive regulation of endopeptidase activity	0.0328634	Rps3/Psenen/Cycs/Fis1/Lck	5	Down	c0_Cd4-Fos-Tnaive	F
GO_BP	GO:0045648	Positive regulation of erythrocyte differentiation	0.0338736	Hmgb2/Ets1	2	Up	c0_Cd4-Fos-Tnaive	F
GO_BP	GO:1904951	Positive regulation of establishment of protein localization	0.0464093	Ppia/Emd/Dynll1/Sri/Gapdh/Fis1/Rgcc	7	Down	c0_Cd4-Fos-Tnaive	F
GO_BP	GO:1903708	Positive regulation of hemopoiesis	0.0121616	Fos/Il1b/Ptprc/Hmgb2/Ets1	5	Up	c0_Cd4-Fos-Tnaive	F
GO_BP	GO:0034116	Positive regulation of heterotypic cell-cell adhesion	0.0173677	Il1b/Cd44	2	Up	c0_Cd4-Fos-Tnaive	F
GO_BP	GO:0002922	Positive regulation of humoral immune response	0.0225743	Il1b/Ptprc	2	Up	c0_Cd4-Fos-Tnaive	F
GO_BP	GO:0032743	Positive regulation of interleukin-2 production	0.0393404	Il1b/Ptprc	2	Up	c0_Cd4-Fos-Tnaive	F
GO_BP	GO:2001244	Positive regulation of intrinsic apoptotic signaling pathway	0.000278772	Rps3/Ubb/Rpl26/Fis1/Park7/Lck	6	Down	c0_Cd4-Fos-Tnaive	F
GO_BP	GO:2001244	Positive regulation of intrinsic apoptotic signaling pathway	0.00294119	S100a9/S100a8/Mcl1/Serinc3	4	Up	c0_Cd4-Fos-Tnaive	F
GO_BP	GO:1902231	Positive regulation of intrinsic apoptotic signaling pathway in response to DNA damage	0.0324472	Rps3/Rpl26	2	Down	c0_Cd4-Fos-Tnaive	F
GO_BP	GO:1903039	Positive regulation of leukocyte cell-cell adhesion	0.0119245	Il1b/Cd44/Ptprc/Ets1/Itgal	5	Up	c0_Cd4-Fos-Tnaive	F
GO_BP	GO:1903039	Positive regulation of leukocyte cell-cell adhesion	0.0280068	Rps3/Ccl5/Lgals1/Cd3e/Lck/Il7r	6	Down	c0_Cd4-Fos-Tnaive	F
GO_BP	GO:0045639	Positive regulation of myeloid cell differentiation	0.0374857	Fos/Hmgb2/Ets1	3	Up	c0_Cd4-Fos-Tnaive	F
GO_BP	GO:1901216	Positive regulation of neuron death	0.0465537	Fos/Mcl1/Il1b	3	Up	c0_Cd4-Fos-Tnaive	F
GO_BP	GO:1903209	Positive regulation of oxidative stress-induced cell death	0.0259887	Mcl1/Foxp1	2	Up	c0_Cd4-Fos-Tnaive	F
GO_BP	GO:0010952	Positive regulation of peptidase activity	0.0364518	Rps3/Psenen/Cycs/Fis1/Lck	5	Down	c0_Cd4-Fos-Tnaive	F
GO_BP	GO:0010922	Positive regulation of phosphatase activity	0.036878	Ptprc/Hsp90ab1	2	Up	c0_Cd4-Fos-Tnaive	F
GO_BP	GO:0032516	Positive regulation of phosphoprotein phosphatase activity	0.0200846	Ptprc/Hsp90ab1	2	Up	c0_Cd4-Fos-Tnaive	F
GO_BP	GO:0002702	Positive regulation of production of molecular mediator of immune response	0.0377143	Il1b/Ptprc/Foxp1	3	Up	c0_Cd4-Fos-Tnaive	F
GO_BP	GO:0035307	Positive regulation of protein dephosphorylation	0.0498391	Ptprc/Hsp90ab1	2	Up	c0_Cd4-Fos-Tnaive	F
GO_BP	GO:2000010	Positive regulation of protein localization to cell surface	0.0273418	Hsp90ab1/Hnrnpk	2	Up	c0_Cd4-Fos-Tnaive	F
GO_BP	GO:0051222	Positive regulation of protein transport	0.0387844	Ppia/Emd/Dynll1/Sri/Gapdh/Fis1/Rgcc	7	Down	c0_Cd4-Fos-Tnaive	F
GO_BP	GO:0031334	Positive regulation of protein-containing complex assembly	0.00937435	Rps3/Arpc1b/Pfn1/Park7/Gmfg/Sumo1/Lgals3	7	Down	c0_Cd4-Fos-Tnaive	F
GO_BP	GO:0045862	Positive regulation of proteolysis	0.0379619	Rps3/Psenen/Cycs/Fis1/Sumo2/Lck/Sumo1	7	Down	c0_Cd4-Fos-Tnaive	F
GO_BP	GO:0032103	Positive regulation of response to external stimulus	0.00696944	S100a9/S100a8/Il1b/Cebpb/Hmgb2/Ets1/Cxcr4	7	Up	c0_Cd4-Fos-Tnaive	F
GO_BP	GO:1902884	Positive regulation of response to oxidative stress	0.0330404	Mcl1/Foxp1	2	Up	c0_Cd4-Fos-Tnaive	F
GO_BP	GO:1903036	Positive regulation of response to wounding	0.0225743	S100a9/Actg1/Cxcr4	3	Up	c0_Cd4-Fos-Tnaive	F
GO_BP	GO:0033120	Positive regulation of RNA splicing	0.0119245	Snrnp70/Hnrnpk/Slc38a2	3	Up	c0_Cd4-Fos-Tnaive	F
GO_BP	GO:0051496	Positive regulation of stress fiber assembly	0.0464093	S100a10/Pfn1/Rgcc	3	Down	c0_Cd4-Fos-Tnaive	F
GO_BP	GO:1902905	Positive regulation of supramolecular fiber organization	0.0195423	Rps3/S100a10/Arpc1b/Pfn1/Rgcc/Gmfg	6	Down	c0_Cd4-Fos-Tnaive	F
GO_BP	GO:0002711	Positive regulation of T cell mediated immunity	0.0200889	H2-K1/Il1b/Ptprc	3	Up	c0_Cd4-Fos-Tnaive	F
GO_BP	GO:0042102	Positive regulation of T cell proliferation	0.0334628	Il1b/Ptprc/Itgal	3	Up	c0_Cd4-Fos-Tnaive	F
GO_BP	GO:0036003	Positive regulation of transcription from RNA polymerase II promoter in response to stress	0.0277363	Klf2/Cebpb	2	Up	c0_Cd4-Fos-Tnaive	F
GO_BP	GO:1904018	Positive regulation of vasculature development	0.0330404	Btg1/Il1b/Ets1/Cxcr4	4	Up	c0_Cd4-Fos-Tnaive	F
GO_BP	GO:1903902	Positive regulation of viral life cycle	0.0496195	Ppia/Lgals1/Ppib	3	Down	c0_Cd4-Fos-Tnaive	F
GO_BP	GO:0048524	Positive regulation of viral process	0.0272581	Ppia/Lgals1/Ppib/Pfn1	4	Down	c0_Cd4-Fos-Tnaive	F
GO_BP	GO:0090303	Positive regulation of wound healing	0.0164373	S100a9/Actg1/Cxcr4	3	Up	c0_Cd4-Fos-Tnaive	F
GO_BP	GO:0043368	Positive T cell selection	0.0295977	Cd3g/Cd3d/Cd3e	3	Down	c0_Cd4-Fos-Tnaive	F
GO_BP	GO:0045059	Positive thymic T cell selection	0.00461968	Cd3g/Cd3d/Cd3e	3	Down	c0_Cd4-Fos-Tnaive	F
GO_CC	GO:0014069	Postsynaptic density	0.000807667	Rps3/Rplp0/Rps19/Rpl10a/Rpl6/Rps18/Rps25/Rpl4/Rpl14/Gapdh	10	Down	c0_Cd4-Fos-Tnaive	F
GO_CC	GO:0099572	Postsynaptic specialization	8.74231e-05	Rps3/Rplp0/Rps19/Rpl10a/Rpl6/Rps18/Rps25/Rpl4/Rpl14/Gapdh/Srgn/Lck	12	Down	c0_Cd4-Fos-Tnaive	F
GO_CC	GO:0099091	Postsynaptic specialization, intracellular component	0.00822417	Gapdh/Srgn/Lck	3	Down	c0_Cd4-Fos-Tnaive	F
GO_MF	GO:0036002	Pre-mRNA binding	0.0356952	Ddx5/Hnrnpk	2	Up	c0_Cd4-Fos-Tnaive	F
KEGG	mmu05340	Primary immunodeficiency	0.00600379	Cd3d/Cd3e/Lck/Il7r	4	Down	c0_Cd4-Fos-Tnaive	F
GO_BP	GO:0061614	Pri-miRNA transcription by RNA polymerase II	0.00211386	Fos/Ddx5/Ets1/Ddx17	4	Up	c0_Cd4-Fos-Tnaive	F
KEGG	mmu05020	Prion disease	0.000305682	Ccl5/Cox8a/Rac2/Atp5b/Uqcr10/Cox5b/Cox7b/Atp5g1/Cox6b1/Psmb1/Cycs/Uqcrfs1	12	Down	c0_Cd4-Fos-Tnaive	F
GO_CC	GO:0005839	Proteasome core complex	0.0287037	Psmb1/Psmb8	2	Down	c0_Cd4-Fos-Tnaive	F
GO_BP	GO:0006470	Protein dephosphorylation	0.0404404	Ptprc/Dusp1/Hsp90b1/Hsp90ab1	4	Up	c0_Cd4-Fos-Tnaive	F
GO_MF	GO:0044183	Protein folding chaperone	0.0274897	Hspa1b/Hsp90ab1	2	Up	c0_Cd4-Fos-Tnaive	F
GO_BP	GO:0017014	Protein nitrosylation	0.0200846	S100a9/S100a8	2	Up	c0_Cd4-Fos-Tnaive	F
GO_BP	GO:0009306	Protein secretion	0.0481157	Ccl5/Ppia/Dynll1/Sri/Gapdh/Park7/Rgcc/Srgn	8	Down	c0_Cd4-Fos-Tnaive	F
GO_BP	GO:0050821	Protein stabilization	0.039381	Ppib/Pfn1/Gapdh/Park7/Sumo1	5	Down	c0_Cd4-Fos-Tnaive	F
GO_BP	GO:0016925	Protein sumoylation	0.0331984	Park7/Sumo2/Sumo1	3	Down	c0_Cd4-Fos-Tnaive	F
GO_MF	GO:0031386	Protein tag	2.62855e-07	Uba52/Ubb/Ubl5/Sumo2/Sumo1	5	Down	c0_Cd4-Fos-Tnaive	F
GO_BP	GO:1902600	Proton transmembrane transport	0.00656789	Atp5b/Cox5b/Atp5g1/Atp6v1f/Park7	5	Down	c0_Cd4-Fos-Tnaive	F
GO_MF	GO:0015078	Proton transmembrane transporter activity	0.00885842	Cox8a/Atp5b/Cox7b/Atp5g1/Atp6v1f	5	Down	c0_Cd4-Fos-Tnaive	F
GO_CC	GO:0045259	Proton-transporting ATP synthase complex	0.0331973	Atp5b/Atp5g1	2	Down	c0_Cd4-Fos-Tnaive	F
GO_CC	GO:0016469	Proton-transporting two-sector ATPase complex	0.0165346	Atp5b/Atp5g1/Atp6v1f	3	Down	c0_Cd4-Fos-Tnaive	F
GO_CC	GO:0033178	Proton-transporting two-sector ATPase complex, catalytic domain	0.0191854	Atp5b/Atp6v1f	2	Down	c0_Cd4-Fos-Tnaive	F
GO_BP	GO:0009145	Purine nucleoside triphosphate biosynthetic process	0.00184449	Atp5b/Nme2/Cox5b/Atp5g1/Aldoa	5	Down	c0_Cd4-Fos-Tnaive	F
GO_BP	GO:0009144	Purine nucleoside triphosphate metabolic process	0.00486476	Atp5b/Nme2/Cox5b/Atp5g1/Aldoa	5	Down	c0_Cd4-Fos-Tnaive	F
GO_BP	GO:0006164	Purine nucleotide biosynthetic process	0.0328634	Atp5b/Nme2/Cox5b/Atp5g1/Aldoa	5	Down	c0_Cd4-Fos-Tnaive	F
GO_BP	GO:0006163	Purine nucleotide metabolic process	0.0412657	Atp5b/Nme2/Cox5b/Atp5g1/Gapdh/Hint1/Aldoa	7	Down	c0_Cd4-Fos-Tnaive	F
GO_BP	GO:0009206	Purine ribonucleoside triphosphate biosynthetic process	0.00178028	Atp5b/Nme2/Cox5b/Atp5g1/Aldoa	5	Down	c0_Cd4-Fos-Tnaive	F
GO_BP	GO:0009205	Purine ribonucleoside triphosphate metabolic process	0.00318384	Atp5b/Nme2/Cox5b/Atp5g1/Aldoa	5	Down	c0_Cd4-Fos-Tnaive	F
GO_BP	GO:0009152	Purine ribonucleotide biosynthetic process	0.0246879	Atp5b/Nme2/Cox5b/Atp5g1/Aldoa	5	Down	c0_Cd4-Fos-Tnaive	F
GO_BP	GO:0009150	Purine ribonucleotide metabolic process	0.0331984	Atp5b/Nme2/Cox5b/Atp5g1/Gapdh/Hint1/Aldoa	7	Down	c0_Cd4-Fos-Tnaive	F
GO_BP	GO:0072522	Purine-containing compound biosynthetic process	0.0342391	Atp5b/Nme2/Cox5b/Atp5g1/Aldoa	5	Down	c0_Cd4-Fos-Tnaive	F
GO_BP	GO:0032956	Regulation of actin cytoskeleton organization	0.0195423	Tmsb10/Tmsb4x/S100a10/Rac2/Arpc1b/Pfn1/Rgcc/Gmfg	8	Down	c0_Cd4-Fos-Tnaive	F
GO_BP	GO:0030832	Regulation of actin filament length	0.0481157	Tmsb10/Tmsb4x/Arpc1b/Pfn1/Gmfg	5	Down	c0_Cd4-Fos-Tnaive	F
GO_BP	GO:0110053	Regulation of actin filament organization	0.0188397	Tmsb10/Tmsb4x/S100a10/Arpc1b/Pfn1/Rgcc/Gmfg	7	Down	c0_Cd4-Fos-Tnaive	F
GO_BP	GO:0030833	Regulation of actin filament polymerization	0.0364518	Tmsb10/Tmsb4x/Arpc1b/Pfn1/Gmfg	5	Down	c0_Cd4-Fos-Tnaive	F
GO_BP	GO:0032970	Regulation of actin filament-based process	0.00318384	Tmsb10/Tmsb4x/S100a10/Rac2/Arpc1b/Pfn1/Sri/Rgcc/Gmfg/Sumo1	10	Down	c0_Cd4-Fos-Tnaive	F
GO_BP	GO:0008064	Regulation of actin polymerization or depolymerization	0.0467469	Tmsb10/Tmsb4x/Arpc1b/Pfn1/Gmfg	5	Down	c0_Cd4-Fos-Tnaive	F
GO_BP	GO:0002819	Regulation of adaptive immune response	0.0338736	H2-K1/Il1b/Cd44/Ptprc	4	Up	c0_Cd4-Fos-Tnaive	F
GO_BP	GO:0046640	Regulation of alpha-beta T cell proliferation	0.0465537	Cd44/Ptprc	2	Up	c0_Cd4-Fos-Tnaive	F
GO_BP	GO:0000381	Regulation of alternative mRNA splicing, via spliceosome	0.0200889	Ddx5/Ddx17/Mbnl1	3	Up	c0_Cd4-Fos-Tnaive	F
GO_BP	GO:0045765	Regulation of angiogenesis	0.009046	Btg1/Il1b/Klf2/Ets1/Cxcr4/Ngp	6	Up	c0_Cd4-Fos-Tnaive	F
GO_BP	GO:2001233	Regulation of apoptotic signaling pathway	4.68128e-06	Tpt1/S100a9/S100a8/Mcl1/Il1b/Cd44/Ptprc/Hmgb2/Grina/Serinc3/Hnrnpk	11	Up	c0_Cd4-Fos-Tnaive	F
GO_BP	GO:2001233	Regulation of apoptotic signaling pathway	0.0324472	Rps3/Ubb/Rpl26/Ppp1ca/Fis1/Park7/Lck/Lgals3	8	Down	c0_Cd4-Fos-Tnaive	F
GO_BP	GO:0051098	Regulation of binding	0.00861745	B2m/S100a10/Edf1/Sri/Cycs/Map1lc3b/Park7/Sumo1/Gzma	9	Down	c0_Cd4-Fos-Tnaive	F
GO_BP	GO:0031341	Regulation of cell killing	0.0465537	H2-K1/Ptprc/Hsp90ab1	3	Up	c0_Cd4-Fos-Tnaive	F
GO_BP	GO:0022407	Regulation of cell-cell adhesion	0.0200889	Il1b/Cd44/Ptprc/Cebpb/Ets1/Itgal	6	Up	c0_Cd4-Fos-Tnaive	F
GO_BP	GO:0022407	Regulation of cell-cell adhesion	0.0344394	Rps3/Ccl5/Lgals1/Cd3e/Rgcc/Lck/Il7r/Lgals3	8	Down	c0_Cd4-Fos-Tnaive	F
GO_BP	GO:0033632	Regulation of cell-cell adhesion mediated by integrin	0.0342391	Ccl5/Cd3e	2	Down	c0_Cd4-Fos-Tnaive	F
GO_BP	GO:0032535	Regulation of cellular component size	0.0324472	Tmsb10/Tmsb4x/Rpl4/Arpc1b/Pfn1/Atp5g1/Gmfg/Il7r	8	Down	c0_Cd4-Fos-Tnaive	F
GO_BP	GO:1900407	Regulation of cellular response to oxidative stress	0.0291273	Psap/Mcl1/Foxp1	3	Up	c0_Cd4-Fos-Tnaive	F
GO_BP	GO:2000116	Regulation of cysteine-type endopeptidase activity	0.0403032	S100a9/S100a8/Cd44/Hspa1b	4	Up	c0_Cd4-Fos-Tnaive	F
GO_BP	GO:0043281	Regulation of cysteine-type endopeptidase activity involved in apoptotic process	0.0330404	S100a9/S100a8/Cd44/Hspa1b	4	Up	c0_Cd4-Fos-Tnaive	F
GO_BP	GO:1903859	Regulation of dendrite extension	0.0393404	Cxcr4/Hnrnpk	2	Up	c0_Cd4-Fos-Tnaive	F
GO_BP	GO:0051101	Regulation of DNA binding	0.0179842	Edf1/Sri/Park7/Sumo1/Gzma	5	Down	c0_Cd4-Fos-Tnaive	F
GO_BP	GO:0043516	Regulation of DNA damage response, signal transduction by p53 class mediator	0.0428688	Ddx5/Cd44	2	Up	c0_Cd4-Fos-Tnaive	F
GO_BP	GO:0052548	Regulation of endopeptidase activity	0.0159444	Rps3/Psenen/Cycs/Gapdh/Fis1/Psmb8/Park7/Lck	8	Down	c0_Cd4-Fos-Tnaive	F
GO_BP	GO:1902235	Regulation of endoplasmic reticulum stress-induced intrinsic apoptotic signaling pathway	0.0352445	Grina/Serinc3	2	Up	c0_Cd4-Fos-Tnaive	F
GO_BP	GO:0045601	Regulation of endothelial cell differentiation	0.0465537	Btg1/Il1b	2	Up	c0_Cd4-Fos-Tnaive	F
GO_BP	GO:0030856	Regulation of epithelial cell differentiation	0.0192084	Btg1/Il1b/Cebpb/Foxp1	4	Up	c0_Cd4-Fos-Tnaive	F
GO_BP	GO:2001236	Regulation of extrinsic apoptotic signaling pathway	0.0200889	Mcl1/Il1b/Ptprc/Hmgb2	4	Up	c0_Cd4-Fos-Tnaive	F
GO_BP	GO:2000269	Regulation of fibroblast apoptotic process	0.0225743	Btg1/Stk17b	2	Up	c0_Cd4-Fos-Tnaive	F
GO_BP	GO:1903706	Regulation of hemopoiesis	0.00696944	Fos/Il1b/Cd44/Ptprc/Cebpb/Hmgb2/Ets1	7	Up	c0_Cd4-Fos-Tnaive	F
GO_BP	GO:0034114	Regulation of heterotypic cell-cell adhesion	0.0304524	Il1b/Cd44	2	Up	c0_Cd4-Fos-Tnaive	F
GO_BP	GO:0002920	Regulation of humoral immune response	0.0458283	Il1b/Ptprc	2	Up	c0_Cd4-Fos-Tnaive	F
GO_BP	GO:1903205	Regulation of hydrogen peroxide-induced cell death	0.0403032	Psap/Foxp1	2	Up	c0_Cd4-Fos-Tnaive	F
GO_BP	GO:0050727	Regulation of inflammatory response	0.0146896	S100a9/S100a8/Il1b/Cd44/Cebpb/Ets1	6	Up	c0_Cd4-Fos-Tnaive	F
GO_BP	GO:2001242	Regulation of intrinsic apoptotic signaling pathway	5.01146e-06	Tpt1/S100a9/S100a8/Mcl1/Cd44/Grina/Serinc3/Hnrnpk	8	Up	c0_Cd4-Fos-Tnaive	F
GO_BP	GO:2001242	Regulation of intrinsic apoptotic signaling pathway	0.00958967	Rps3/Ubb/Rpl26/Fis1/Park7/Lck	6	Down	c0_Cd4-Fos-Tnaive	F
GO_BP	GO:1902253	Regulation of intrinsic apoptotic signaling pathway by p53 class mediator	0.0377143	Cd44/Hnrnpk	2	Up	c0_Cd4-Fos-Tnaive	F
GO_BP	GO:1902229	Regulation of intrinsic apoptotic signaling pathway in response to DNA damage	0.00696944	Tpt1/Cd44/Hnrnpk	3	Up	c0_Cd4-Fos-Tnaive	F
GO_BP	GO:1902165	Regulation of intrinsic apoptotic signaling pathway in response to DNA damage by p53 class mediator	0.0188543	Cd44/Hnrnpk	2	Up	c0_Cd4-Fos-Tnaive	F
GO_BP	GO:2000106	Regulation of leukocyte apoptotic process	0.042342	Ccl5/Cd3g/Il7r/Lgals3	4	Down	c0_Cd4-Fos-Tnaive	F
GO_BP	GO:1903037	Regulation of leukocyte cell-cell adhesion	0.00809557	Il1b/Cd44/Ptprc/Cebpb/Ets1/Itgal	6	Up	c0_Cd4-Fos-Tnaive	F
GO_BP	GO:1903037	Regulation of leukocyte cell-cell adhesion	0.0295977	Rps3/Ccl5/Lgals1/Cd3e/Lck/Il7r/Lgals3	7	Down	c0_Cd4-Fos-Tnaive	F
GO_BP	GO:1902105	Regulation of leukocyte differentiation	0.0258917	Fos/Il1b/Cd44/Ptprc/Cebpb	5	Up	c0_Cd4-Fos-Tnaive	F
GO_BP	GO:0070663	Regulation of leukocyte proliferation	0.0164373	Il1b/Cd44/Ptprc/Cebpb/Itgal	5	Up	c0_Cd4-Fos-Tnaive	F
GO_BP	GO:0070228	Regulation of lymphocyte apoptotic process	0.021808	Ccl5/Cd3g/Il7r/Lgals3	4	Down	c0_Cd4-Fos-Tnaive	F
GO_BP	GO:0050670	Regulation of lymphocyte proliferation	0.0134321	Il1b/Cd44/Ptprc/Cebpb/Itgal	5	Up	c0_Cd4-Fos-Tnaive	F
GO_BP	GO:0032944	Regulation of mononuclear cell proliferation	0.0136724	Il1b/Cd44/Ptprc/Cebpb/Itgal	5	Up	c0_Cd4-Fos-Tnaive	F
GO_BP	GO:1903311	Regulation of mRNA metabolic process	0.00107093	Ddx5/Snrnp70/Pabpc1/Hnrnpa0/Ddx17/Mbnl1/Hnrnpk	7	Up	c0_Cd4-Fos-Tnaive	F
GO_BP	GO:0050684	Regulation of mRNA processing	0.00430983	Ddx5/Snrnp70/Ddx17/Mbnl1/Hnrnpk	5	Up	c0_Cd4-Fos-Tnaive	F
GO_BP	GO:0048024	Regulation of mRNA splicing, via spliceosome	0.00195443	Ddx5/Snrnp70/Ddx17/Mbnl1/Hnrnpk	5	Up	c0_Cd4-Fos-Tnaive	F
GO_BP	GO:0045637	Regulation of myeloid cell differentiation	0.0374857	Fos/Cebpb/Hmgb2/Ets1	4	Up	c0_Cd4-Fos-Tnaive	F
GO_BP	GO:1901214	Regulation of neuron death	0.0393404	Fos/Mcl1/Il1b/Cebpb/Hsp90ab1	5	Up	c0_Cd4-Fos-Tnaive	F
GO_BP	GO:1903201	Regulation of oxidative stress-induced cell death	0.0225743	Psap/Mcl1/Foxp1	3	Up	c0_Cd4-Fos-Tnaive	F
GO_BP	GO:0052547	Regulation of peptidase activity	0.0342043	Rps3/Psenen/Cycs/Gapdh/Fis1/Psmb8/Park7/Lck	8	Down	c0_Cd4-Fos-Tnaive	F
GO_BP	GO:0010921	Regulation of phosphatase activity	0.0458283	Ptprc/Hsp90b1/Hsp90ab1	3	Up	c0_Cd4-Fos-Tnaive	F
GO_BP	GO:0043666	Regulation of phosphoprotein phosphatase activity	0.0134547	Ptprc/Hsp90b1/Hsp90ab1	3	Up	c0_Cd4-Fos-Tnaive	F
GO_BP	GO:0035304	Regulation of protein dephosphorylation	0.0275697	Ptprc/Hsp90b1/Hsp90ab1	3	Up	c0_Cd4-Fos-Tnaive	F
GO_BP	GO:0032271	Regulation of protein polymerization	0.0301257	Tmsb10/Rps3/Tmsb4x/Arpc1b/Pfn1/Gmfg	6	Down	c0_Cd4-Fos-Tnaive	F
GO_BP	GO:0050708	Regulation of protein secretion	0.0465993	Ccl5/Ppia/Dynll1/Sri/Gapdh/Rgcc/Srgn	7	Down	c0_Cd4-Fos-Tnaive	F
GO_BP	GO:0043254	Regulation of protein-containing complex assembly	0.00486476	Tmsb10/Rps3/Tmsb4x/Arpc1b/Dnajc15/Pfn1/Park7/Gmfg/Sumo1/Lgals3	10	Down	c0_Cd4-Fos-Tnaive	F
GO_BP	GO:0060263	Regulation of respiratory burst	0.0388512	Rps19/Rac2	2	Down	c0_Cd4-Fos-Tnaive	F
GO_BP	GO:2001020	Regulation of response to DNA damage stimulus	0.0119245	Tpt1/Ddx5/Mcl1/Cd44/Hnrnpk	5	Up	c0_Cd4-Fos-Tnaive	F
GO_BP	GO:1902882	Regulation of response to oxidative stress	0.0334628	Psap/Mcl1/Foxp1	3	Up	c0_Cd4-Fos-Tnaive	F
GO_BP	GO:0043484	Regulation of RNA splicing	2.139e-08	Ddx5/Snrnp70/Clk1/Ddx17/Mbnl1/Hnrnph1/Hnrnpk/Rps26/Hnrnpf/Slc38a2	10	Up	c0_Cd4-Fos-Tnaive	F
GO_BP	GO:1901796	Regulation of signal transduction by p53 class mediator	0.0200846	Ddx5/Cd44/Hnrnpk	3	Up	c0_Cd4-Fos-Tnaive	F
GO_BP	GO:2001014	Regulation of skeletal muscle cell differentiation	0.0377143	Ddx5/Ddx17	2	Up	c0_Cd4-Fos-Tnaive	F
GO_BP	GO:1902903	Regulation of supramolecular fiber organization	0.0213624	Tmsb10/Rps3/Tmsb4x/S100a10/Arpc1b/Pfn1/Rgcc/Gmfg	8	Down	c0_Cd4-Fos-Tnaive	F
GO_BP	GO:0043903	Regulation of symbiotic process	0.0268177	Ccl5/Ppia/Lgals1/Ppib/Pfn1/Gapdh	6	Down	c0_Cd4-Fos-Tnaive	F
GO_BP	GO:0050863	Regulation of T cell activation	0.00291547	Rps3/Ccl5/Lgals1/Rac2/Lat/Cd3e/Lck/Il7r/Lgals3	9	Down	c0_Cd4-Fos-Tnaive	F
GO_BP	GO:0050863	Regulation of T cell activation	0.0275697	Il1b/Cd44/Ptprc/Cebpb/Itgal	5	Up	c0_Cd4-Fos-Tnaive	F
GO_BP	GO:0070232	Regulation of T cell apoptotic process	0.0324472	Ccl5/Il7r/Lgals3	3	Down	c0_Cd4-Fos-Tnaive	F
GO_BP	GO:0001914	Regulation of T cell mediated cytotoxicity	0.0475147	B2m/H2-D1/Il7r	3	Down	c0_Cd4-Fos-Tnaive	F
GO_BP	GO:0002709	Regulation of T cell mediated immunity	0.0330249	H2-K1/Il1b/Ptprc	3	Up	c0_Cd4-Fos-Tnaive	F
GO_BP	GO:0042129	Regulation of T cell proliferation	0.00678321	Il1b/Cd44/Ptprc/Cebpb/Itgal	5	Up	c0_Cd4-Fos-Tnaive	F
GO_BP	GO:0042129	Regulation of T cell proliferation	0.0384914	Rps3/Ccl5/Rac2/Cd3e/Lgals3	5	Down	c0_Cd4-Fos-Tnaive	F
GO_BP	GO:0050856	Regulation of T cell receptor signaling pathway	0.0342391	Rps3/Lck/Lgals3	3	Down	c0_Cd4-Fos-Tnaive	F
GO_BP	GO:1901342	Regulation of vasculature development	0.0133366	Btg1/Il1b/Klf2/Ets1/Cxcr4/Ngp	6	Up	c0_Cd4-Fos-Tnaive	F
GO_BP	GO:0048608	Reproductive structure development	0.0275697	Psap/Cd44/Cebpb/Hmgb2/Hsp90ab1/Hnrnpk	6	Up	c0_Cd4-Fos-Tnaive	F
GO_BP	GO:0061458	Reproductive system development	0.0279554	Psap/Cd44/Cebpb/Hmgb2/Hsp90ab1/Hnrnpk	6	Up	c0_Cd4-Fos-Tnaive	F
GO_CC	GO:0070469	Respirasome	0.0012296	Cox8a/Uqcr10/Cox7b/Cox6b1/Uqcrfs1	5	Down	c0_Cd4-Fos-Tnaive	F
GO_CC	GO:0098803	Respiratory chain complex	0.000807667	Cox8a/Uqcr10/Cox7b/Cox6b1/Uqcrfs1	5	Down	c0_Cd4-Fos-Tnaive	F
GO_CC	GO:0045275	Respiratory chain complex III	0.0113921	Uqcr10/Uqcrfs1	2	Down	c0_Cd4-Fos-Tnaive	F
GO_CC	GO:0045277	Respiratory chain complex IV	7.13791e-05	Cox8a/Cox7b/Cox6b1/Uqcrfs1	4	Down	c0_Cd4-Fos-Tnaive	F
GO_BP	GO:0022904	Respiratory electron transport chain	0.000477766	Dnajc15/Uqcr10/Cox5b/Cycs/Park7/Uqcrfs1	6	Down	c0_Cd4-Fos-Tnaive	F
GO_BP	GO:0033198	Response to ATP	0.0352445	Il1b/Hsp90b1	2	Up	c0_Cd4-Fos-Tnaive	F
GO_BP	GO:0034976	Response to endoplasmic reticulum stress	0.0458283	Cebpb/Hsp90b1/Grina/Serinc3	4	Up	c0_Cd4-Fos-Tnaive	F
GO_BP	GO:0009408	Response to heat	0.0304524	Hspa1b/Hsp90ab1/Ier5	3	Up	c0_Cd4-Fos-Tnaive	F
GO_BP	GO:0032496	Response to lipopolysaccharide	0.0142387	S100a9/S100a8/Il1b/Cebpb/Hmgb2/Hnrnpa0	6	Up	c0_Cd4-Fos-Tnaive	F
GO_BP	GO:0002237	Response to molecule of bacterial origin	0.0170326	S100a9/S100a8/Il1b/Cebpb/Hmgb2/Hnrnpa0	6	Up	c0_Cd4-Fos-Tnaive	F
GO_BP	GO:0006979	Response to oxidative stress	0.0188543	Psap/Fos/Mcl1/Gsr/Txnip/Foxp1	6	Up	c0_Cd4-Fos-Tnaive	F
GO_BP	GO:0009266	Response to temperature stimulus	0.0197861	Hspa1b/Cxcr4/Hsp90ab1/Ier5	4	Up	c0_Cd4-Fos-Tnaive	F
GO_BP	GO:0009615	Response to virus	0.0200889	Il1b/Ptprc/Pcbp2/Ddx17/Serinc3	5	Up	c0_Cd4-Fos-Tnaive	F
KEGG	mmu05323	Rheumatoid arthritis	0.0897505	Fos/Il1b/Itgal	3	Up	c0_Cd4-Fos-Tnaive	F
GO_BP	GO:0022618	Ribonucleoprotein complex assembly	0.000438583	Rplp0/Rps2/Rps19/Rpl6/Rpl10/Rps5/Rps25/Rpl23a	8	Down	c0_Cd4-Fos-Tnaive	F
GO_MF	GO:0043021	Ribonucleoprotein complex binding	0.00310589	Ddx5/Eef2/Snrnp70/Rpl35a/Hnrnpk	5	Up	c0_Cd4-Fos-Tnaive	F
GO_BP	GO:0022613	Ribonucleoprotein complex biogenesis	2.65207e-07	Rplp0/Rps16/Rps2/Rps19/Rpl10a/Rpl6/Rpl10/Rpl35/Rps6/Rps5/Rps25/Rpl14/Rpl23a/Nop10/Rpl26/Npm3	16	Down	c0_Cd4-Fos-Tnaive	F
GO_BP	GO:0022613	Ribonucleoprotein complex biogenesis	0.0465537	Rps28/Rpl35a/Hsp90ab1/Ddx17/Mbnl1	5	Up	c0_Cd4-Fos-Tnaive	F
GO_BP	GO:0071826	Ribonucleoprotein complex subunit organization	0.000491172	Rplp0/Rps2/Rps19/Rpl6/Rpl10/Rps5/Rps25/Rpl23a	8	Down	c0_Cd4-Fos-Tnaive	F
GO_CC	GO:0035770	Ribonucleoprotein granule	0.0416379	Pabpc1/Ddx6/Mbnl1/Hnrnpk	4	Up	c0_Cd4-Fos-Tnaive	F
GO_BP	GO:0009201	Ribonucleoside triphosphate biosynthetic process	0.00198132	Atp5b/Nme2/Cox5b/Atp5g1/Aldoa	5	Down	c0_Cd4-Fos-Tnaive	F
GO_BP	GO:0009199	Ribonucleoside triphosphate metabolic process	0.00392546	Atp5b/Nme2/Cox5b/Atp5g1/Aldoa	5	Down	c0_Cd4-Fos-Tnaive	F
GO_BP	GO:0009260	Ribonucleotide biosynthetic process	0.0295625	Atp5b/Nme2/Cox5b/Atp5g1/Aldoa	5	Down	c0_Cd4-Fos-Tnaive	F
GO_BP	GO:0009259	Ribonucleotide metabolic process	0.0346026	Atp5b/Nme2/Cox5b/Atp5g1/Gapdh/Hint1/Aldoa	7	Down	c0_Cd4-Fos-Tnaive	F
GO_BP	GO:0046390	Ribose phosphate biosynthetic process	0.0324472	Atp5b/Nme2/Cox5b/Atp5g1/Aldoa	5	Down	c0_Cd4-Fos-Tnaive	F
GO_BP	GO:0019693	Ribose phosphate metabolic process	0.0382462	Atp5b/Nme2/Cox5b/Atp5g1/Gapdh/Hint1/Aldoa	7	Down	c0_Cd4-Fos-Tnaive	F
GO_BP	GO:0000027	Ribosomal large subunit assembly	0.00147843	Rplp0/Rpl6/Rpl10/Rpl23a	4	Down	c0_Cd4-Fos-Tnaive	F
GO_BP	GO:0042273	Ribosomal large subunit biogenesis	1.87802e-06	Rplp0/Rpl10a/Rpl6/Rpl10/Rpl35/Rpl14/Rpl23a/Rpl26	8	Down	c0_Cd4-Fos-Tnaive	F
GO_BP	GO:0000028	Ribosomal small subunit assembly	0.000477766	Rps2/Rps19/Rps5/Rps25	4	Down	c0_Cd4-Fos-Tnaive	F
GO_BP	GO:0042274	Ribosomal small subunit biogenesis	0.000314749	Rps16/Rps2/Rps19/Rps6/Rps5/Rps25	6	Down	c0_Cd4-Fos-Tnaive	F
GO_CC	GO:0044391	Ribosomal subunit	1.27429e-31	Uba52/Rpl32/Rpl19/Rps3/Rplp0/Rps11/Rpl18/Rpl13/Rpl21/Rps16/Rpl17/Rpl15/Rps23/Rps2/Rps19/Rpl10a/Rpl6/Rpl10/Rpl35/Rps6/Rps18/Rps5/Rps25/Rpl27a/Rpl4/Rps4x/Rpl14/Rpl23a/Rpl26	29	Down	c0_Cd4-Fos-Tnaive	F
GO_CC	GO:0044391	Ribosomal subunit	0.00384075	Rpl29/Rps28/Rpl35a/Rpl37a/Rps26	5	Up	c0_Cd4-Fos-Tnaive	F
GO_CC	GO:0005840	Ribosome	2.35349e-32	Uba52/Rpl32/Rpl19/Rps3/Rplp0/Rps11/Rpl18/Rpl13/Rpl21/Rps16/Rpl17/Rpl15/Rps23/Rps2/Rps19/Rpl10a/Rpl6/Rpl10/Rpl35/Rps6/Rps18/Rps5/Rps25/Rpl27a/Rpl4/Rps4x/Rpl14/Rpl23a/Eif3h/Rpl26/Btf3	31	Down	c0_Cd4-Fos-Tnaive	F
KEGG	mmu03010	Ribosome	1.20247e-30	Uba52/Rpl32/Rpl34-ps1/Rpl19/Rps3/Rplp0/Rps11/Rpl18/Rpl13/Rpl21/Rpl31-ps12/Rps16/Rpl17/Rpl15/Rps23/Rps2/Rps19/Rpl10a/Rpl6/Rpl10/Rpl35/Rps6/Rps18/Rps27rt/Rps5/Rps25/Rpl27a/Rpl4/Rps4x/Rpl14/Rpl23a/Rpl26	32	Down	c0_Cd4-Fos-Tnaive	F
GO_CC	GO:0005840	Ribosome	0.00103024	Rpl29/Rps28/Eef2/Rpl35a/Rpl37a/Rps26	6	Up	c0_Cd4-Fos-Tnaive	F
KEGG	mmu03010	Ribosome	0.0445834	Rpl29/Rps28/Rpl35a/Rpl37a/Rps26	5	Up	c0_Cd4-Fos-Tnaive	F
GO_BP	GO:0042255	Ribosome assembly	9.26013e-07	Rplp0/Rps2/Rps19/Rpl6/Rpl10/Rps5/Rps25/Rpl23a	8	Down	c0_Cd4-Fos-Tnaive	F
GO_BP	GO:0042254	Ribosome biogenesis	3.25697e-09	Rplp0/Rps16/Rps2/Rps19/Rpl10a/Rpl6/Rpl10/Rpl35/Rps6/Rps5/Rps25/Rpl14/Rpl23a/Nop10/Rpl26/Npm3	16	Down	c0_Cd4-Fos-Tnaive	F
KEGG	mmu03018	RNA degradation	0.0873317	Btg1/Pabpc1/Ddx6	3	Up	c0_Cd4-Fos-Tnaive	F
GO_MF	GO:0003724	RNA helicase activity	0.0356952	Ddx5/Ddx17	2	Up	c0_Cd4-Fos-Tnaive	F
GO_MF	GO:0000979	RNA polymerase II core promoter sequence-specific DNA binding	0.0248011	Fos/Cebpb	2	Up	c0_Cd4-Fos-Tnaive	F
GO_BP	GO:0008380	RNA splicing	3.18203e-06	Ddx5/Snrnp70/Pabpc1/Clk1/Ddx17/Mbnl1/Hnrnph1/Hnrnpk/Rps26/Hnrnpf/Slc38a2	11	Up	c0_Cd4-Fos-Tnaive	F
GO_BP	GO:0000375	RNA splicing, via transesterification reactions	0.0188543	Ddx5/Snrnp70/Ddx17/Mbnl1/Hnrnpk	5	Up	c0_Cd4-Fos-Tnaive	F
GO_BP	GO:0000377	RNA splicing, via transesterification reactions with bulged adenosine as nucleophile	0.0188543	Ddx5/Snrnp70/Ddx17/Mbnl1/Hnrnpk	5	Up	c0_Cd4-Fos-Tnaive	F
GO_MF	GO:0019843	RRNA binding	1.51533e-11	Rpl19/Rps3/Rplp0/Rps11/Rpl17/Rpl6/Rps18/Rps5/Rpl4/Rps4x/Rpl23a	11	Down	c0_Cd4-Fos-Tnaive	F
GO_BP	GO:0016072	RRNA metabolic process	0.000288932	Rps16/Rps19/Rpl10a/Rpl35/Rps6/Rpl14/Nop10/Rpl26/Npm3	9	Down	c0_Cd4-Fos-Tnaive	F
GO_BP	GO:0006364	RRNA processing	0.000278772	Rps16/Rps19/Rpl10a/Rpl35/Rps6/Rpl14/Nop10/Rpl26/Npm3	9	Down	c0_Cd4-Fos-Tnaive	F
GO_MF	GO:0070412	R-SMAD binding	0.0248011	Fos/Ddx5	2	Up	c0_Cd4-Fos-Tnaive	F
KEGG	mmu05132	Salmonella infection	0.028461	Rps3/S100a10/Arpc1b/Dynll1/Myl12a/Pfn1/Cycs/Gapdh	8	Down	c0_Cd4-Fos-Tnaive	F
KEGG	mmu05132	Salmonella infection	0.0422483	Actg1/Fos/Il1b/Ptprc/Hsp90b1/Hsp90ab1	6	Up	c0_Cd4-Fos-Tnaive	F
GO_CC	GO:0030017	Sarcomere	0.000807667	Rpl17/Rpl15/Rpl6/Rpl4/Myl12a/Sri/Aldoa	7	Down	c0_Cd4-Fos-Tnaive	F
GO_CC	GO:0005767	Secondary lysosome	0.000807667	Ftl1/Fth1/Map1lc3b	3	Down	c0_Cd4-Fos-Tnaive	F
GO_BP	GO:0019932	Second-messenger-mediated signaling	0.0387844	Nme2/Lat/Cd3e/Gnas/Sri/Gapdh/Fis1/Hint1	8	Down	c0_Cd4-Fos-Tnaive	F
GO_BP	GO:0042989	Sequestering of actin monomers	0.00199593	Tmsb10/Tmsb4x/Pfn1	3	Down	c0_Cd4-Fos-Tnaive	F
GO_BP	GO:0097577	Sequestering of iron ion	0.0364518	Ftl1/Fth1	2	Down	c0_Cd4-Fos-Tnaive	F
GO_BP	GO:0035914	Skeletal muscle cell differentiation	0.0275697	Fos/Ddx5/Ddx17	3	Up	c0_Cd4-Fos-Tnaive	F
GO_BP	GO:0060538	Skeletal muscle organ development	0.00211386	Fos/Ddx5/Gpcpd1/Ddx17/Mbnl1/Foxp1	6	Up	c0_Cd4-Fos-Tnaive	F
GO_BP	GO:0007519	Skeletal muscle tissue development	0.00195443	Fos/Ddx5/Gpcpd1/Ddx17/Mbnl1/Foxp1	6	Up	c0_Cd4-Fos-Tnaive	F
GO_CC	GO:0015935	Small ribosomal subunit	3.73058e-13	Uba52/Rps3/Rps11/Rps16/Rps23/Rps2/Rps19/Rps6/Rps18/Rps5/Rps25/Rps4x	12	Down	c0_Cd4-Fos-Tnaive	F
GO_CC	GO:0005790	Smooth endoplasmic reticulum	0.00783194	Rpl10/Ppib/Sri	3	Down	c0_Cd4-Fos-Tnaive	F
GO_CC	GO:0061827	Sperm head	0.040055	Ddx6/Hsp90ab1	2	Up	c0_Cd4-Fos-Tnaive	F
GO_CC	GO:0005681	Spliceosomal complex	0.000579219	Ddx5/Snrnp70/Pabpc1/Hnrnph1/Hnrnpk/Hnrnpf	6	Up	c0_Cd4-Fos-Tnaive	F
KEGG	mmu03040	Spliceosome	0.0522763	Ddx5/Snrnp70/Hspa1b/Hnrnpk	4	Up	c0_Cd4-Fos-Tnaive	F
GO_BP	GO:0014706	Striated muscle tissue development	0.0225743	Fos/Ddx5/Gpcpd1/Ddx17/Mbnl1/Foxp1	6	Up	c0_Cd4-Fos-Tnaive	F
GO_MF	GO:0003735	Structural constituent of ribosome	4.76887e-33	Rpl32/Rpl19/Rps3/Rplp0/Rps11/Rpl18/Rpl13/Rpl21/Rps16/Rpl17/Rpl15/Rps23/Rps2/Rps19/Rpl10a/Rpl6/Rpl10/Rpl35/Rps6/Rps18/Rps5/Rps25/Rpl27a/Rpl4/Rps4x/Rpl14/Rpl23a/Rpl26	28	Down	c0_Cd4-Fos-Tnaive	F
GO_MF	GO:0003735	Structural constituent of ribosome	0.00339429	Rpl29/Rps28/Rpl35a/Rpl37a/Rps26	5	Up	c0_Cd4-Fos-Tnaive	F
GO_BP	GO:0044403	Symbiotic process	0.0148412	Ddx5/Pcbp2/Pabpc1/Ddx6/Cxcr4/Hsp90ab1	6	Up	c0_Cd4-Fos-Tnaive	F
GO_BP	GO:0044403	Symbiotic process	0.0496195	Ccl5/Ppia/Lgals1/Ppib/Pfn1/Gapdh/Eif3f	7	Down	c0_Cd4-Fos-Tnaive	F
GO_BP	GO:0030217	T cell differentiation	0.00678321	Psap/Il1b/Cd44/Ptprc/Satb1/Foxp1	6	Up	c0_Cd4-Fos-Tnaive	F
GO_BP	GO:0030217	T cell differentiation	0.0210584	B2m/Rps6/Cd3g/Cd3d/Cd3e/Lck/Il7r	7	Down	c0_Cd4-Fos-Tnaive	F
GO_BP	GO:0033077	T cell differentiation in thymus	0.000863564	B2m/Rps6/Cd3g/Cd3d/Cd3e/Il7r	6	Down	c0_Cd4-Fos-Tnaive	F
GO_BP	GO:0042098	T cell proliferation	0.000388539	Il1b/Cd44/Ptprc/Cebpb/Satb1/Cxcr4/Itgal	7	Up	c0_Cd4-Fos-Tnaive	F
GO_BP	GO:0042098	T cell proliferation	0.0248058	Rps3/Ccl5/Rps6/Rac2/Cd3e/Lgals3	6	Down	c0_Cd4-Fos-Tnaive	F
GO_CC	GO:0042101	T cell receptor complex	0.000807667	Cd3g/Cd3d/Cd3e	3	Down	c0_Cd4-Fos-Tnaive	F
GO_BP	GO:0045058	T cell selection	0.0481157	Cd3g/Cd3d/Cd3e	3	Down	c0_Cd4-Fos-Tnaive	F
KEGG	mmu04658	Th1 and Th2 cell differentiation	0.016649	Cd3g/Cd3d/Lat/Cd3e/Lck	5	Down	c0_Cd4-Fos-Tnaive	F
KEGG	mmu04659	Th17 cell differentiation	0.0295161	Cd3g/Cd3d/Lat/Cd3e/Lck	5	Down	c0_Cd4-Fos-Tnaive	F
KEGG	mmu04714	Thermogenesis	0.00203041	Rps6/Cox8a/Atp5b/Uqcr10/Cox5b/Cox7b/Gnas/Atp5g1/Cox6b1/Uqcrfs1	10	Down	c0_Cd4-Fos-Tnaive	F
GO_BP	GO:0045061	Thymic T cell selection	0.0147497	Cd3g/Cd3d/Cd3e	3	Down	c0_Cd4-Fos-Tnaive	F
KEGG	mmu04918	Thyroid hormone synthesis	0.0662032	Gsr/Hsp90b1/Atp1b3	3	Up	c0_Cd4-Fos-Tnaive	F
GO_MF	GO:0035325	Toll-like receptor binding	0.0141357	S100a9/S100a8	2	Up	c0_Cd4-Fos-Tnaive	F
GO_MF	GO:0008135	Translation factor activity, RNA binding	0.00235619	Eif1/Eif3h/Eef1d/Eif3f/Eif3m	5	Down	c0_Cd4-Fos-Tnaive	F
GO_MF	GO:0003743	Translation initiation factor activity	0.00386124	Eif1/Eif3h/Eif3f/Eif3m	4	Down	c0_Cd4-Fos-Tnaive	F
GO_MF	GO:0031369	Translation initiation factor binding	0.023283	Rps19/Eif3f/Eif3m	3	Down	c0_Cd4-Fos-Tnaive	F
GO_MF	GO:0045182	Translation regulator activity	0.000332814	Rpl10/Eif1/Cnbp/Eif3h/Eef1d/Eif3f/Eif3m	7	Down	c0_Cd4-Fos-Tnaive	F
GO_MF	GO:0090079	Translation regulator activity, nucleic acid binding	0.00455724	Eif1/Eif3h/Eef1d/Eif3f/Eif3m	5	Down	c0_Cd4-Fos-Tnaive	F
GO_BP	GO:0006413	Translational initiation	0.00878947	Rps2/Eif1/Eif3h/Eif3f/Eif3m	5	Down	c0_Cd4-Fos-Tnaive	F
GO_MF	GO:0031625	Ubiquitin protein ligase binding	0.00564393	Actg1/Txnip/Pcbp2/Hspa1b/Cxcr4/Hsp90ab1	6	Up	c0_Cd4-Fos-Tnaive	F
GO_MF	GO:0044389	Ubiquitin-like protein ligase binding	0.00245135	Actg1/Txnip/Pcbp2/Cebpb/Hspa1b/Cxcr4/Hsp90ab1	7	Up	c0_Cd4-Fos-Tnaive	F
GO_MF	GO:0051082	Unfolded protein binding	0.0233548	Hsp90b1/Hspa1b/Hsp90ab1	3	Up	c0_Cd4-Fos-Tnaive	F
GO_BP	GO:0019079	Viral genome replication	0.0404404	Ddx5/Pcbp2/Pabpc1	3	Up	c0_Cd4-Fos-Tnaive	F
GO_BP	GO:0019058	Viral life cycle	0.0119245	Ddx5/Pcbp2/Pabpc1/Ddx6/Hsp90ab1	5	Up	c0_Cd4-Fos-Tnaive	F
KEGG	mmu05416	Viral myocarditis	0.0335542	Actg1/H2-K1/Eif4g2/Itgal	4	Up	c0_Cd4-Fos-Tnaive	F
GO_BP	GO:0016032	Viral process	0.00809557	Ddx5/Pcbp2/Pabpc1/Ddx6/Cxcr4/Hsp90ab1	6	Up	c0_Cd4-Fos-Tnaive	F
GO_BP	GO:0061158	3'-UTR-mediated mRNA destabilization	0.0116085	Zfp36l2/Zfp36	2	Down	c1_Cd4-Lef1-Tcm	F
GO_MF	GO:0008097	5S rRNA binding	0.00719569	Rpl7/Rpl5	2	Up	c1_Cd4-Lef1-Tcm	F
GO_CC	GO:0031672	A band	8.59283e-06	Rpl17/Rpl6/Rpl15/Rpl7	4	Up	c1_Cd4-Lef1-Tcm	F
GO_MF	GO:0003779	Actin binding	0.024754	Actr3/Cxcr4/Lcp1/Arpc2/Iqgap1	5	Down	c1_Cd4-Lef1-Tcm	F
GO_CC	GO:0015629	Actin cytoskeleton	0.00536467	Actb/Actg1/Ahnak/Actr3/Lcp1/Arpc2/Iqgap1	7	Down	c1_Cd4-Lef1-Tcm	F
GO_BP	GO:0031532	Actin cytoskeleton reorganization	0.0200855	Actr3/S100a9/Arpc2	3	Down	c1_Cd4-Lef1-Tcm	F
GO_CC	GO:0005884	Actin filament	0.00127405	Actb/Actg1/Actr3/Lcp1/Arpc2	5	Down	c1_Cd4-Lef1-Tcm	F
GO_MF	GO:0051015	Actin filament binding	0.0149168	Actr3/Lcp1/Arpc2/Iqgap1	4	Down	c1_Cd4-Lef1-Tcm	F
GO_BP	GO:0051017	Actin filament bundle assembly	0.0428862	Actg1/Hsp90b1/Lcp1	3	Down	c1_Cd4-Lef1-Tcm	F
GO_BP	GO:0061572	Actin filament bundle organization	0.0435328	Actg1/Hsp90b1/Lcp1	3	Down	c1_Cd4-Lef1-Tcm	F
GO_BP	GO:0007015	Actin filament organization	0.00934842	Actg1/Hsp90b1/Actr3/Lcp1/Cdc42/Arpc2	6	Down	c1_Cd4-Lef1-Tcm	F
GO_BP	GO:0045010	Actin nucleation	0.0388157	Actr3/Arpc2	2	Down	c1_Cd4-Lef1-Tcm	F
GO_MF	GO:0033613	Activating transcription factor binding	0.0139829	Fos/Bhlhe40/Id2	3	Down	c1_Cd4-Lef1-Tcm	F
GO_BP	GO:1990845	Adaptive thermogenesis	0.038264	Plac8/Cebpb/Cxcr4	3	Down	c1_Cd4-Lef1-Tcm	F
KEGG	mmu04520	Adherens junction	0.00325738	Actb/Actg1/Cdc42/Iqgap1	4	Down	c1_Cd4-Lef1-Tcm	F
GO_BP	GO:0034332	Adherens junction organization	0.0382041	Actb/Cdc42	2	Down	c1_Cd4-Lef1-Tcm	F
GO_BP	GO:0046631	Alpha-beta T cell activation	0.00996245	Ptprc/Cd44/Psap/Cebpb	4	Down	c1_Cd4-Lef1-Tcm	F
GO_BP	GO:0046633	Alpha-beta T cell proliferation	0.0311471	Ptprc/Cd44	2	Down	c1_Cd4-Lef1-Tcm	F
GO_MF	GO:0050544	Arachidonic acid binding	0.00683559	S100a8/S100a9	2	Down	c1_Cd4-Lef1-Tcm	F
GO_BP	GO:0034314	Arp2/3 complex-mediated actin nucleation	0.0261349	Actr3/Arpc2	2	Down	c1_Cd4-Lef1-Tcm	F
GO_CC	GO:0005885	Arp2/3 protein complex	0.00579444	Actr3/Arpc2	2	Down	c1_Cd4-Lef1-Tcm	F
GO_BP	GO:0014002	Astrocyte development	0.00316859	Il1b/S100a8/S100a9	3	Down	c1_Cd4-Lef1-Tcm	F
GO_BP	GO:0048708	Astrocyte differentiation	0.0003605	Il1b/Actr3/S100a8/S100a9/Id2	5	Down	c1_Cd4-Lef1-Tcm	F
GO_CC	GO:0032279	Asymmetric synapse	6.02518e-10	Rps19/Rplp0/Rpl14/Rps3/Rpl8/Rpl6/Rps25/Rpl10a/Rps18/Rpl7/Rps13/Rpl5	12	Up	c1_Cd4-Lef1-Tcm	F
GO_MF	GO:0017091	AU-rich element binding	0.0170834	Zfp36l2/Zfp36	2	Down	c1_Cd4-Lef1-Tcm	F
GO_BP	GO:0006914	Autophagy	0.0256098	Tnfaip3/Ctsd/S100a8/S100a9/Mcl1	5	Down	c1_Cd4-Lef1-Tcm	F
GO_BP	GO:0042113	B cell activation	0.0247597	Ptprc/Zfp36l2/Tnfaip3/Irf2bp2/Id2	5	Down	c1_Cd4-Lef1-Tcm	F
GO_BP	GO:0030183	B cell differentiation	0.00150172	Ptprc/Zfp36l2/Tnfaip3/Irf2bp2/Id2	5	Down	c1_Cd4-Lef1-Tcm	F
GO_BP	GO:0001782	B cell homeostasis	0.0261349	Cd44/Tnfaip3	2	Down	c1_Cd4-Lef1-Tcm	F
KEGG	mmu05100	Bacterial invasion of epithelial cells	0.000421114	Actb/Actg1/Actr3/Cdc42/Arpc2	5	Down	c1_Cd4-Lef1-Tcm	F
GO_BP	GO:0050873	Brown fat cell differentiation	0.0434729	Plac8/Cebpb	2	Down	c1_Cd4-Lef1-Tcm	F
GO_MF	GO:0048306	Calcium-dependent protein binding	0.00266368	S100a6/S100a8/S100a9/S100a11	4	Down	c1_Cd4-Lef1-Tcm	F
GO_CC	GO:0044305	Calyx of Held	0.0168812	Actb/Actg1	2	Down	c1_Cd4-Lef1-Tcm	F
GO_MF	GO:0031406	Carboxylic acid binding	0.0170834	Cd44/Psap/S100a8/S100a9	4	Down	c1_Cd4-Lef1-Tcm	F
GO_BP	GO:0003161	Cardiac conduction system development	0.00996245	Cdc42/Id2	2	Down	c1_Cd4-Lef1-Tcm	F
GO_MF	GO:0019957	C-C chemokine binding	0.0149168	Zfp36/Cxcr4	2	Down	c1_Cd4-Lef1-Tcm	F
GO_BP	GO:0002263	Cell activation involved in immune response	0.0326417	Itgal/Ptprc/Tnfaip3/Lcp1	4	Down	c1_Cd4-Lef1-Tcm	F
GO_MF	GO:0050839	Cell adhesion molecule binding	0.0276069	Itgal/Thy1/Il1b/Lcp1	4	Down	c1_Cd4-Lef1-Tcm	F
GO_BP	GO:0060326	Cell chemotaxis	0.000650868	Hmgb2/Dusp1/Nr4a1/Il1b/S100a8/S100a9/Cxcr4	7	Down	c1_Cd4-Lef1-Tcm	F
GO_BP	GO:0044843	Cell cycle G1/S phase transition	0.0251806	Rpl17/Rpl26/Rps6/Rgcc	4	Up	c1_Cd4-Lef1-Tcm	F
GO_BP	GO:0034329	Cell junction assembly	0.00890202	Actb/Actg1/Thy1/Il1b/Actr3/Iqgap1	6	Down	c1_Cd4-Lef1-Tcm	F
GO_CC	GO:0031252	Cell leading edge	6.92011e-06	Actb/S100a6/Cd44/Thy1/Actr3/Cxcr4/Lcp1/Cdc42/Arpc2/Iqgap1	10	Down	c1_Cd4-Lef1-Tcm	F
GO_BP	GO:0007043	Cell-cell junction assembly	0.0336249	Actb/Actg1/Il1b	3	Down	c1_Cd4-Lef1-Tcm	F
GO_BP	GO:0045216	Cell-cell junction organization	0.0161465	Actb/Actg1/Il1b/Cdc42	4	Down	c1_Cd4-Lef1-Tcm	F
GO_BP	GO:0007160	Cell-matrix adhesion	0.0176987	Actg1/Itgal/Thy1/Iqgap1	4	Down	c1_Cd4-Lef1-Tcm	F
GO_BP	GO:0031589	Cell-substrate adhesion	0.0162338	Actg1/Itgal/Thy1/Arpc2/Iqgap1	5	Down	c1_Cd4-Lef1-Tcm	F
GO_CC	GO:0030055	Cell-substrate junction	0.00206843	Ptprc/Actr3/Lcp1/Arpc2/Iqgap1	5	Down	c1_Cd4-Lef1-Tcm	F
GO_BP	GO:0007044	Cell-substrate junction assembly	0.0151859	Actg1/Thy1/Iqgap1	3	Down	c1_Cd4-Lef1-Tcm	F
GO_BP	GO:0150115	Cell-substrate junction organization	0.0161465	Actg1/Thy1/Iqgap1	3	Down	c1_Cd4-Lef1-Tcm	F
GO_BP	GO:0071216	Cellular response to biotic stimulus	0.0122801	Cebpb/Tnfaip3/Il1b/Nfkbia/Zfp36	5	Down	c1_Cd4-Lef1-Tcm	F
GO_BP	GO:0071277	Cellular response to calcium ion	0.0116085	Fos/Junb/Iqgap1	3	Down	c1_Cd4-Lef1-Tcm	F
GO_BP	GO:0062197	Cellular response to chemical stress	0.0434729	Psap/Fos/Tnfaip3/Mcl1	4	Down	c1_Cd4-Lef1-Tcm	F
GO_BP	GO:0071384	Cellular response to corticosteroid stimulus	0.0346232	Zfp36l2/Zfp36	2	Down	c1_Cd4-Lef1-Tcm	F
GO_BP	GO:0071364	Cellular response to epidermal growth factor stimulus	0.0003605	Zfp36l2/Zfp36/Arpc2/Iqgap1	4	Down	c1_Cd4-Lef1-Tcm	F
GO_BP	GO:0044344	Cellular response to fibroblast growth factor stimulus	0.0003605	Cd44/Zfp36l2/Nr4a1/Zfp36/Iqgap1	5	Down	c1_Cd4-Lef1-Tcm	F
GO_BP	GO:0071385	Cellular response to glucocorticoid stimulus	0.0328873	Zfp36l2/Zfp36	2	Down	c1_Cd4-Lef1-Tcm	F
GO_BP	GO:0097011	Cellular response to granulocyte macrophage colony-stimulating factor stimulus	0.00837353	Zfp36l2/Zfp36	2	Down	c1_Cd4-Lef1-Tcm	F
GO_BP	GO:0071241	Cellular response to inorganic substance	0.0200855	Fos/Junb/Id2/Iqgap1	4	Down	c1_Cd4-Lef1-Tcm	F
GO_BP	GO:0071353	Cellular response to interleukin-4	0.0399574	Rplp0/Lef1	2	Up	c1_Cd4-Lef1-Tcm	F
GO_BP	GO:0071222	Cellular response to lipopolysaccharide	0.00934842	Cebpb/Tnfaip3/Il1b/Nfkbia/Zfp36	5	Down	c1_Cd4-Lef1-Tcm	F
GO_BP	GO:0071248	Cellular response to metal ion	0.00909885	Fos/Junb/Id2/Iqgap1	4	Down	c1_Cd4-Lef1-Tcm	F
GO_BP	GO:0071219	Cellular response to molecule of bacterial origin	0.00999268	Cebpb/Tnfaip3/Il1b/Nfkbia/Zfp36	5	Down	c1_Cd4-Lef1-Tcm	F
GO_BP	GO:0034599	Cellular response to oxidative stress	0.0293376	Psap/Fos/Tnfaip3/Mcl1	4	Down	c1_Cd4-Lef1-Tcm	F
GO_BP	GO:0036120	Cellular response to platelet-derived growth factor stimulus	0.0107411	Arpc2/Iqgap1	2	Down	c1_Cd4-Lef1-Tcm	F
GO_BP	GO:0034614	Cellular response to reactive oxygen species	0.0348254	Psap/Fos/Tnfaip3	3	Down	c1_Cd4-Lef1-Tcm	F
GO_BP	GO:0071356	Cellular response to tumor necrosis factor	0.0103907	Zfp36l2/Nfkbia/Actr3/Zfp36	4	Down	c1_Cd4-Lef1-Tcm	F
KEGG	mmu05142	Chagas disease	0.049954	Fos/Il1b/Nfkbia	3	Down	c1_Cd4-Lef1-Tcm	F
GO_MF	GO:0019956	Chemokine binding	0.0198713	Zfp36/Cxcr4	2	Down	c1_Cd4-Lef1-Tcm	F
GO_BP	GO:0002544	Chronic inflammatory response	0.000814615	Cebpb/Tnfaip3/S100a9	3	Down	c1_Cd4-Lef1-Tcm	F
GO_BP	GO:0106106	Cold-induced thermogenesis	0.0326417	Plac8/Cebpb/Cxcr4	3	Down	c1_Cd4-Lef1-Tcm	F
GO_CC	GO:0043292	Contractile fiber	0.00740087	Rpl17/Rpl6/Rpl15/Rpl7	4	Up	c1_Cd4-Lef1-Tcm	F
GO_MF	GO:0001046	Core promoter sequence-specific DNA binding	0.0336779	Fos/Cebpb	2	Down	c1_Cd4-Lef1-Tcm	F
KEGG	mmu05171	Coronavirus disease - COVID-19	3.01067e-49	Rps19/Rps27rt/Rpl35/Uba52/Rps16/Rps4x/Rplp0/Rps23/Rpl31-ps12/Rpl13/Rpl17/Rpl14/Rps24/Rps3/Rpl8/Rpl32/Rps15/Rpl34-ps1/Rpl6/Rps25/Rpl23a/Rpl19/Rpl21/Rps8/Rps20/Rpl18/Rpl15/Rpl10a/Rps18/Rpl10/Rpl7/Rps5/Rpl26/Rps13/Rps11/Rps6/Rpl5	37	Up	c1_Cd4-Lef1-Tcm	F
GO_CC	GO:0043034	Costamere	0.00902834	Actg1/Ahnak	2	Down	c1_Cd4-Lef1-Tcm	F
GO_MF	GO:0019955	Cytokine binding	0.00683559	Il2rb/Cd44/Zfp36/Cxcr4	4	Down	c1_Cd4-Lef1-Tcm	F
GO_MF	GO:0004896	Cytokine receptor activity	0.0149168	Il2rb/Cd44/Cxcr4	3	Down	c1_Cd4-Lef1-Tcm	F
GO_BP	GO:0002753	Cytoplasmic pattern recognition receptor signaling pathway	0.0321358	Tnfaip3/Nfkbia	2	Down	c1_Cd4-Lef1-Tcm	F
GO_CC	GO:0036464	Cytoplasmic ribonucleoprotein granule	0.0153864	Actb/Ddx6/Zfp36/Iqgap1	4	Down	c1_Cd4-Lef1-Tcm	F
GO_CC	GO:0009898	Cytoplasmic side of plasma membrane	0.0475069	S100a6/Ptprc/Iqgap1	3	Down	c1_Cd4-Lef1-Tcm	F
GO_BP	GO:0002181	Cytoplasmic translation	2.18929e-12	Rplp0/Rps23/Rpl17/Rpl8/Rpl6/Rpl19/Rpl18/Rpl15/Rpl10a/Rpl26	10	Up	c1_Cd4-Lef1-Tcm	F
GO_CC	GO:0022625	Cytosolic large ribosomal subunit	2.30706e-35	Rpl35/Uba52/Rplp0/Rpl13/Rpl17/Rpl14/Rpl8/Rpl32/Rpl6/Rpl23a/Rpl19/Rpl21/Rpl18/Rpl15/Rpl10a/Rpl10/Rpl7/Rpl26/Rpl5	19	Up	c1_Cd4-Lef1-Tcm	F
GO_CC	GO:0022626	Cytosolic ribosome	1.40181e-65	Rps19/Rpl35/Uba52/Rps16/Rps4x/Rplp0/Rps23/Rpl13/Rpl17/Rpl14/Rps24/Rps3/Rpl8/Rpl32/Rps15/Rpl6/Rps25/Rpl23a/Rpl19/Rpl21/Rps8/Rps20/Rpl18/Rpl15/Rpl10a/Rps18/Rpl10/Rpl7/Rps5/Rpl26/Rps13/Rps11/Rps6/Rpl5	34	Up	c1_Cd4-Lef1-Tcm	F
GO_CC	GO:0022627	Cytosolic small ribosomal subunit	5.76109e-31	Rps19/Uba52/Rps16/Rps4x/Rps23/Rps24/Rps3/Rps15/Rps25/Rps8/Rps20/Rps18/Rps5/Rps13/Rps11/Rps6	16	Up	c1_Cd4-Lef1-Tcm	F
GO_CC	GO:0150034	Distal axon	0.00579444	Actb/Actg1/Thy1/Cxcr4/Arpc2/Iqgap1	6	Down	c1_Cd4-Lef1-Tcm	F
GO_MF	GO:0140297	DNA-binding transcription factor binding	0.00141738	Actb/Fos/Bhlhe40/Cebpb/Nr4a1/Nfkbia/Id2	7	Down	c1_Cd4-Lef1-Tcm	F
KEGG	mmu04144	Endocytosis	0.00940961	Il2rb/H2-K1/Actr3/Cxcr4/Cdc42/Arpc2	6	Down	c1_Cd4-Lef1-Tcm	F
GO_BP	GO:0010256	Endomembrane system organization	0.0235457	Ptprc/Psap/S100a9/Cxcr4/Cdc42	5	Down	c1_Cd4-Lef1-Tcm	F
GO_BP	GO:0009649	Entrainment of circadian clock	0.0230501	Bhlhe40/Id2	2	Down	c1_Cd4-Lef1-Tcm	F
GO_BP	GO:0043153	Entrainment of circadian clock by photoperiod	0.0214991	Bhlhe40/Id2	2	Down	c1_Cd4-Lef1-Tcm	F
GO_BP	GO:0002064	Epithelial cell development	0.0253821	Psap/Il1b/Cxcr4/Fosl2	4	Down	c1_Cd4-Lef1-Tcm	F
GO_BP	GO:0050673	Epithelial cell proliferation	0.00254555	Hmgb2/Cebpb/Tnfaip3/Nr4a1/Zfp36/Cdc42/Id2	7	Down	c1_Cd4-Lef1-Tcm	F
GO_BP	GO:0072575	Epithelial cell proliferation involved in liver morphogenesis	0.0222081	Cebpb/Tnfaip3	2	Down	c1_Cd4-Lef1-Tcm	F
KEGG	mmu05169	Epstein-Barr virus infection	0.0229299	Itgal/Cd44/H2-K1/Tnfaip3/Nfkbia	5	Down	c1_Cd4-Lef1-Tcm	F
GO_BP	GO:0070371	ERK1 and ERK2 cascade	0.0128413	Ptprc/Dusp1/Cd44/Zfp36l2/Il1b	5	Down	c1_Cd4-Lef1-Tcm	F
GO_BP	GO:0030218	Erythrocyte differentiation	0.030114	Hmgb2/Zfp36/Id2	3	Down	c1_Cd4-Lef1-Tcm	F
GO_BP	GO:0034101	Erythrocyte homeostasis	0.0346232	Hmgb2/Zfp36/Id2	3	Down	c1_Cd4-Lef1-Tcm	F
KEGG	mmu04915	Estrogen signaling pathway	0.0809232	Fos/Hsp90b1/Ctsd	3	Down	c1_Cd4-Lef1-Tcm	F
GO_BP	GO:0097191	Extrinsic apoptotic signaling pathway	0.00519962	Hmgb2/Ptprc/Tnfaip3/Il1b/Mcl1	5	Down	c1_Cd4-Lef1-Tcm	F
GO_BP	GO:0045444	Fat cell differentiation	0.00145525	Zfp36l2/Plac8/Cebpb/Nr4a1/Zfp36/Id2	6	Down	c1_Cd4-Lef1-Tcm	F
GO_MF	GO:0005504	Fatty acid binding	0.0354556	S100a8/S100a9	2	Down	c1_Cd4-Lef1-Tcm	F
GO_MF	GO:1901567	Fatty acid derivative binding	0.0213297	S100a8/S100a9	2	Down	c1_Cd4-Lef1-Tcm	F
KEGG	mmu04666	Fc gamma R-mediated phagocytosis	0.00700414	Ptprc/Actr3/Cdc42/Arpc2	4	Down	c1_Cd4-Lef1-Tcm	F
GO_BP	GO:0010761	Fibroblast migration	0.0456752	Actr3/Iqgap1	2	Down	c1_Cd4-Lef1-Tcm	F
GO_CC	GO:0031941	Filamentous actin	0.0274802	Actg1/Arpc2	2	Down	c1_Cd4-Lef1-Tcm	F
GO_BP	GO:0046847	Filopodium assembly	0.00929337	Actr3/Cdc42/Arpc2	3	Down	c1_Cd4-Lef1-Tcm	F
KEGG	mmu05418	Fluid shear stress and atherosclerosis	0.000725172	Actb/Actg1/Dusp1/Fos/Il1b/Hsp90b1	6	Down	c1_Cd4-Lef1-Tcm	F
GO_CC	GO:0005925	Focal adhesion	0.00803954	Ptprc/Lcp1/Arpc2/Iqgap1	4	Down	c1_Cd4-Lef1-Tcm	F
GO_BP	GO:0048041	Focal adhesion assembly	0.0121277	Actg1/Thy1/Iqgap1	3	Down	c1_Cd4-Lef1-Tcm	F
GO_BP	GO:0000082	G1/S transition of mitotic cell cycle	0.0204818	Rpl17/Rpl26/Rps6/Rgcc	4	Up	c1_Cd4-Lef1-Tcm	F
GO_BP	GO:0048732	Gland development	0.0333591	Cd44/Psap/Cebpb/Tnfaip3/Id2	5	Down	c1_Cd4-Lef1-Tcm	F
GO_BP	GO:0022612	Gland morphogenesis	0.0368206	Cd44/Cebpb/Tnfaip3	3	Down	c1_Cd4-Lef1-Tcm	F
GO_BP	GO:0021782	Glial cell development	0.00460318	Il1b/S100a8/S100a9/Id2	4	Down	c1_Cd4-Lef1-Tcm	F
GO_BP	GO:0010001	Glial cell differentiation	0.00144074	Il1b/Actr3/S100a8/S100a9/Cxcr4/Id2	6	Down	c1_Cd4-Lef1-Tcm	F
GO_BP	GO:0042063	Gliogenesis	0.00411227	Il1b/Actr3/S100a8/S100a9/Cxcr4/Id2	6	Down	c1_Cd4-Lef1-Tcm	F
GO_MF	GO:0035259	Glucocorticoid receptor binding	0.0139829	Cebpb/Nr4a1	2	Down	c1_Cd4-Lef1-Tcm	F
GO_MF	GO:0051861	Glycolipid binding	0.0149168	Psap/Thy1	2	Down	c1_Cd4-Lef1-Tcm	F
GO_BP	GO:0071621	Granulocyte chemotaxis	0.025763	Il1b/S100a8/S100a9	3	Down	c1_Cd4-Lef1-Tcm	F
GO_BP	GO:0097530	Granulocyte migration	0.0373583	Il1b/S100a8/S100a9	3	Down	c1_Cd4-Lef1-Tcm	F
GO_CC	GO:0030426	Growth cone	0.015081	Thy1/Cxcr4/Arpc2/Iqgap1	4	Down	c1_Cd4-Lef1-Tcm	F
KEGG	mmu04640	Hematopoietic cell lineage	0.0435457	Cd8b1/Cd44/Il1b	3	Down	c1_Cd4-Lef1-Tcm	F
GO_BP	GO:0072574	Hepatocyte proliferation	0.0222081	Cebpb/Tnfaip3	2	Down	c1_Cd4-Lef1-Tcm	F
GO_BP	GO:0034113	Heterotypic cell-cell adhesion	8.23183e-05	Ptprc/Cd44/Tnfaip3/Thy1/Il1b	5	Down	c1_Cd4-Lef1-Tcm	F
GO_BP	GO:0048872	Homeostasis of number of cells	0.0133375	Hmgb2/Cd44/Tnfaip3/Zfp36/Id2	5	Down	c1_Cd4-Lef1-Tcm	F
GO_BP	GO:0048872	Homeostasis of number of cells	0.0226279	Rps19/Rps24/Il7r/Rps6/Ccr7	5	Up	c1_Cd4-Lef1-Tcm	F
KEGG	mmu05163	Human cytomegalovirus infection	0.0948502	H2-K1/Il1b/Nfkbia/Cxcr4	4	Down	c1_Cd4-Lef1-Tcm	F
KEGG	mmu05170	Human immunodeficiency virus 1 infection	0.0809232	H2-K1/Fos/Nfkbia/Cxcr4	4	Down	c1_Cd4-Lef1-Tcm	F
KEGG	mmu05166	Human T-cell leukemia virus 1 infection	0.00707095	Il2rb/Itgal/H2-K1/Fos/Nfkbia/Zfp36	6	Down	c1_Cd4-Lef1-Tcm	F
GO_BP	GO:0030212	Hyaluronan metabolic process	0.0188469	Cd44/Il1b	2	Down	c1_Cd4-Lef1-Tcm	F
GO_MF	GO:0050542	Icosanoid binding	0.00683559	S100a8/S100a9	2	Down	c1_Cd4-Lef1-Tcm	F
GO_MF	GO:0050543	Icosatetraenoic acid binding	0.00683559	S100a8/S100a9	2	Down	c1_Cd4-Lef1-Tcm	F
KEGG	mmu04657	IL-17 signaling pathway	3.91861e-07	Fos/Cebpb/Tnfaip3/Il1b/Nfkbia/Hsp90b1/S100a8/S100a9	8	Down	c1_Cd4-Lef1-Tcm	F
GO_MF	GO:0140375	Immune receptor activity	0.0213297	Il2rb/Cd44/Cxcr4	3	Down	c1_Cd4-Lef1-Tcm	F
KEGG	mmu05164	Influenza A	0.0394888	Actb/Actg1/Il1b/Nfkbia	4	Down	c1_Cd4-Lef1-Tcm	F
GO_MF	GO:0005178	Integrin binding	0.026605	Thy1/Il1b/Lcp1	3	Down	c1_Cd4-Lef1-Tcm	F
GO_BP	GO:0032635	Interleukin-6 production	0.0418862	Cebpb/Tnfaip3/Il1b	3	Down	c1_Cd4-Lef1-Tcm	F
GO_BP	GO:0097193	Intrinsic apoptotic signaling pathway	0.00251757	Cd44/Cebpb/Serinc3/S100a8/S100a9/Mcl1	6	Down	c1_Cd4-Lef1-Tcm	F
KEGG	mmu05167	Kaposi sarcoma-associated herpesvirus infection	0.0718749	H2-K1/Fos/Nfkbia/Zfp36	4	Down	c1_Cd4-Lef1-Tcm	F
GO_BP	GO:0003334	Keratinocyte development	0.00890202	Psap/Fosl2	2	Down	c1_Cd4-Lef1-Tcm	F
GO_BP	GO:0030216	Keratinocyte differentiation	0.0229637	Psap/Zfp36/Fosl2	3	Down	c1_Cd4-Lef1-Tcm	F
GO_CC	GO:0030027	Lamellipodium	0.00902834	Actb/Cd44/Actr3/Arpc2	4	Down	c1_Cd4-Lef1-Tcm	F
GO_BP	GO:0097581	Lamellipodium organization	0.0136675	Cd44/Actr3/Arpc2	3	Down	c1_Cd4-Lef1-Tcm	F
GO_CC	GO:0015934	Large ribosomal subunit	2.18735e-29	Rpl35/Uba52/Rplp0/Rpl13/Rpl17/Rpl14/Rpl8/Rpl32/Rpl6/Rpl23a/Rpl19/Rpl21/Rpl18/Rpl15/Rpl10a/Rpl10/Rpl7/Rpl26/Rpl5	19	Up	c1_Cd4-Lef1-Tcm	F
GO_CC	GO:0031256	Leading edge membrane	0.00691785	Cd44/Thy1/Cdc42/Arpc2	4	Down	c1_Cd4-Lef1-Tcm	F
KEGG	mmu05140	Leishmaniasis	0.02331	Fos/Il1b/Nfkbia	3	Down	c1_Cd4-Lef1-Tcm	F
GO_BP	GO:0002366	Leukocyte activation involved in immune response	0.0320046	Itgal/Ptprc/Tnfaip3/Lcp1	4	Down	c1_Cd4-Lef1-Tcm	F
GO_BP	GO:0070486	Leukocyte aggregation	4.69058e-05	Cd44/Il1b/S100a8/S100a9	4	Down	c1_Cd4-Lef1-Tcm	F
GO_BP	GO:0007159	Leukocyte cell-cell adhesion	0.0003605	Itgal/Ptprc/Cd44/Cebpb/Thy1/Il1b/S100a8/S100a9	8	Down	c1_Cd4-Lef1-Tcm	F
GO_BP	GO:0007159	Leukocyte cell-cell adhesion	0.0251806	Lef1/Rps3/Dusp10/Il7r/Ccr7	5	Up	c1_Cd4-Lef1-Tcm	F
GO_BP	GO:0030595	Leukocyte chemotaxis	0.0185075	Dusp1/Il1b/S100a8/S100a9	4	Down	c1_Cd4-Lef1-Tcm	F
GO_BP	GO:0050900	Leukocyte migration	0.00120262	Itgal/Dusp1/Thy1/Il1b/S100a8/S100a9/Cdc42	7	Down	c1_Cd4-Lef1-Tcm	F
GO_BP	GO:0002523	Leukocyte migration involved in inflammatory response	0.0165752	S100a8/S100a9	2	Down	c1_Cd4-Lef1-Tcm	F
GO_BP	GO:0070661	Leukocyte proliferation	0.0042926	Itgal/Ptprc/Cd44/Cebpb/Il1b/Cxcr4	6	Down	c1_Cd4-Lef1-Tcm	F
GO_BP	GO:0070661	Leukocyte proliferation	0.0251806	Lef1/Rps3/Il7r/Rps6/Ccr7	5	Up	c1_Cd4-Lef1-Tcm	F
KEGG	mmu04670	Leukocyte transendothelial migration	0.000300244	Actb/Actg1/Itgal/Thy1/Cxcr4/Cdc42	6	Down	c1_Cd4-Lef1-Tcm	F
KEGG	mmu05417	Lipid and atherosclerosis	0.017979	Fos/Il1b/Nfkbia/Hsp90b1/Cdc42	5	Down	c1_Cd4-Lef1-Tcm	F
GO_BP	GO:0031663	Lipopolysaccharide-mediated signaling pathway	0.00533456	Tnfaip3/Il1b/Nfkbia	3	Down	c1_Cd4-Lef1-Tcm	F
GO_BP	GO:0072576	Liver morphogenesis	0.0234979	Cebpb/Tnfaip3	2	Down	c1_Cd4-Lef1-Tcm	F
GO_BP	GO:0051668	Localization within membrane	0.020855	Itgal/Ptprc/Thy1	3	Down	c1_Cd4-Lef1-Tcm	F
GO_MF	GO:0036041	Long-chain fatty acid binding	0.0139829	S100a8/S100a9	2	Down	c1_Cd4-Lef1-Tcm	F
GO_BP	GO:0048535	Lymph node development	0.0439412	Il7r/Ccr7	2	Up	c1_Cd4-Lef1-Tcm	F
GO_BP	GO:0002285	Lymphocyte activation involved in immune response	0.0158689	Itgal/Ptprc/Tnfaip3/Lcp1	4	Down	c1_Cd4-Lef1-Tcm	F
GO_BP	GO:0030098	Lymphocyte differentiation	0.000488718	Ptprc/Cd44/Psap/Zfp36l2/Tnfaip3/Il1b/Irf2bp2/Id2	8	Down	c1_Cd4-Lef1-Tcm	F
GO_BP	GO:0030098	Lymphocyte differentiation	0.0439508	Lef1/Dusp10/Il7r/Rps6/Ccr7	5	Up	c1_Cd4-Lef1-Tcm	F
GO_BP	GO:0046651	Lymphocyte proliferation	0.00316859	Itgal/Ptprc/Cd44/Cebpb/Il1b/Cxcr4	6	Down	c1_Cd4-Lef1-Tcm	F
GO_BP	GO:0046651	Lymphocyte proliferation	0.0204818	Lef1/Rps3/Il7r/Rps6/Ccr7	5	Up	c1_Cd4-Lef1-Tcm	F
GO_CC	GO:0005764	Lysosome	0.00902834	Laptm5/Psap/Tnfaip3/Il1b/Ctsd/Cxcr4	6	Down	c1_Cd4-Lef1-Tcm	F
KEGG	mmu04142	Lysosome	0.0803562	Laptm5/Psap/Ctsd	3	Down	c1_Cd4-Lef1-Tcm	F
GO_CC	GO:0000323	Lytic vacuole	0.00902834	Laptm5/Psap/Tnfaip3/Il1b/Ctsd/Cxcr4	6	Down	c1_Cd4-Lef1-Tcm	F
GO_BP	GO:0051235	Maintenance of location	0.0405738	Ptprc/Thy1/Il1b/Nfkbia	4	Down	c1_Cd4-Lef1-Tcm	F
KEGG	mmu05144	Malaria	0.0948502	Itgal/Il1b	2	Down	c1_Cd4-Lef1-Tcm	F
GO_BP	GO:0060644	Mammary gland epithelial cell differentiation	0.0107411	Cebpb/Id2	2	Down	c1_Cd4-Lef1-Tcm	F
GO_BP	GO:0033598	Mammary gland epithelial cell proliferation	0.0234979	Cebpb/Id2	2	Down	c1_Cd4-Lef1-Tcm	F
KEGG	mmu04010	MAPK signaling pathway	0.0477432	Dusp1/Fos/Nr4a1/Il1b/Cdc42	5	Down	c1_Cd4-Lef1-Tcm	F
GO_BP	GO:0000470	Maturation of LSU-rRNA	0.00266136	Rpl35/Rpl10a/Rpl7	3	Up	c1_Cd4-Lef1-Tcm	F
GO_BP	GO:0000463	Maturation of LSU-rRNA from tricistronic rRNA transcript (SSU-rRNA, 5.8S rRNA, LSU-rRNA)	0.0178813	Rpl35/Rpl7	2	Up	c1_Cd4-Lef1-Tcm	F
GO_BP	GO:0030490	Maturation of SSU-rRNA	0.00765941	Rps19/Rps16/Rps8	3	Up	c1_Cd4-Lef1-Tcm	F
GO_BP	GO:0000462	Maturation of SSU-rRNA from tricistronic rRNA transcript (SSU-rRNA, 5.8S rRNA, LSU-rRNA)	0.00380799	Rps19/Rps16/Rps8	3	Up	c1_Cd4-Lef1-Tcm	F
KEGG	mmu05162	Measles	0.00503586	Il2rb/Fos/Tnfaip3/Il1b/Nfkbia	5	Down	c1_Cd4-Lef1-Tcm	F
GO_CC	GO:0098857	Membrane microdomain	0.00579444	Actb/Ptprc/Ahnak/Thy1/Ctsd/Iqgap1	6	Down	c1_Cd4-Lef1-Tcm	F
GO_CC	GO:0045121	Membrane raft	0.00579444	Actb/Ptprc/Ahnak/Thy1/Ctsd/Iqgap1	6	Down	c1_Cd4-Lef1-Tcm	F
GO_CC	GO:0098589	Membrane region	0.00600686	Actb/Ptprc/Ahnak/Thy1/Ctsd/Iqgap1	6	Down	c1_Cd4-Lef1-Tcm	F
GO_MF	GO:0051019	Mitogen-activated protein kinase binding	0.0266288	Dusp1/Iqgap1	2	Down	c1_Cd4-Lef1-Tcm	F
GO_MF	GO:0031435	Mitogen-activated protein kinase kinase kinase binding	0.0149168	Dazap2/Cdc42	2	Down	c1_Cd4-Lef1-Tcm	F
GO_MF	GO:0033293	Monocarboxylic acid binding	0.0139829	Psap/S100a8/S100a9	3	Down	c1_Cd4-Lef1-Tcm	F
GO_BP	GO:0032943	Mononuclear cell proliferation	0.00328065	Itgal/Ptprc/Cd44/Cebpb/Il1b/Cxcr4	6	Down	c1_Cd4-Lef1-Tcm	F
GO_BP	GO:0032943	Mononuclear cell proliferation	0.0204818	Lef1/Rps3/Il7r/Rps6/Ccr7	5	Up	c1_Cd4-Lef1-Tcm	F
GO_MF	GO:0035925	MRNA 3'-UTR AU-rich region binding	0.0170834	Zfp36l2/Zfp36	2	Down	c1_Cd4-Lef1-Tcm	F
GO_MF	GO:0048027	MRNA 5'-UTR binding	0.000688504	Rpl26/Rps13/Rpl5	3	Up	c1_Cd4-Lef1-Tcm	F
GO_MF	GO:0003729	MRNA binding	2.96593e-06	Rpl35/Rps3/Rpl6/Rpl7/Rps5/Rpl26/Rps13/Rps6/Rpl5	9	Up	c1_Cd4-Lef1-Tcm	F
GO_MF	GO:0003729	MRNA binding	0.0149168	Celf2/Zfp36l2/Ddx6/Zfp36/Pcbp2	5	Down	c1_Cd4-Lef1-Tcm	F
GO_BP	GO:0061157	MRNA destabilization	0.0234979	Zfp36l2/Zfp36	2	Down	c1_Cd4-Lef1-Tcm	F
GO_CC	GO:0043209	Myelin sheath	0.0153864	Actb/Actg1/Thy1/Cdc42	4	Down	c1_Cd4-Lef1-Tcm	F
GO_BP	GO:0030099	Myeloid cell differentiation	0.00224395	Hmgb2/Fos/Cebpb/Junb/Nfkbia/Zfp36/Id2	7	Down	c1_Cd4-Lef1-Tcm	F
GO_BP	GO:0030099	Myeloid cell differentiation	0.0443977	Rps19/Lef1/Rps6/Ccr7/Tmem64	5	Up	c1_Cd4-Lef1-Tcm	F
GO_BP	GO:0002262	Myeloid cell homeostasis	0.0128413	Hmgb2/Cd44/Zfp36/Id2	4	Down	c1_Cd4-Lef1-Tcm	F
GO_BP	GO:0002573	Myeloid leukocyte differentiation	0.0187136	Fos/Cebpb/Junb/Id2	4	Down	c1_Cd4-Lef1-Tcm	F
GO_BP	GO:0097529	Myeloid leukocyte migration	0.0185075	Dusp1/Il1b/S100a8/S100a9	4	Down	c1_Cd4-Lef1-Tcm	F
GO_CC	GO:0030016	Myofibril	0.00622185	Rpl17/Rpl6/Rpl15/Rpl7	4	Up	c1_Cd4-Lef1-Tcm	F
GO_BP	GO:0030101	Natural killer cell activation	0.0178054	Il2rb/Ptprc/Id2	3	Down	c1_Cd4-Lef1-Tcm	F
GO_BP	GO:0001779	Natural killer cell differentiation	0.0234979	Ptprc/Id2	2	Down	c1_Cd4-Lef1-Tcm	F
GO_BP	GO:0034660	NcRNA metabolic process	2.24905e-08	Rps19/Rpl35/Rps16/Rpl14/Rps24/Rps15/Rps8/Rpl10a/Rpl7/Rpl26/Rps6/Rpl5	12	Up	c1_Cd4-Lef1-Tcm	F
GO_BP	GO:0034470	NcRNA processing	2.28084e-09	Rps19/Rpl35/Rps16/Rpl14/Rps24/Rps15/Rps8/Rpl10a/Rpl7/Rpl26/Rps6/Rpl5	12	Up	c1_Cd4-Lef1-Tcm	F
GO_BP	GO:2001234	Negative regulation of apoptotic signaling pathway	0.00519962	Hmgb2/Cd44/Tnfaip3/Il1b/Mcl1	5	Down	c1_Cd4-Lef1-Tcm	F
GO_BP	GO:0050869	Negative regulation of B cell activation	0.0252343	Tnfaip3/Id2	2	Down	c1_Cd4-Lef1-Tcm	F
GO_BP	GO:0051100	Negative regulation of binding	0.0418862	Actb/Gzma/Id2	3	Down	c1_Cd4-Lef1-Tcm	F
GO_BP	GO:0009895	Negative regulation of catabolic process	0.0382041	Tnfaip3/Il1b/Zfp36/Mcl1	4	Down	c1_Cd4-Lef1-Tcm	F
GO_BP	GO:0050866	Negative regulation of cell activation	0.0170091	Cd44/Cebpb/Tnfaip3/Id2	4	Down	c1_Cd4-Lef1-Tcm	F
GO_BP	GO:0007162	Negative regulation of cell adhesion	0.00981364	Ptprc/Dusp1/Cd44/Cebpb/Tnfaip3	5	Down	c1_Cd4-Lef1-Tcm	F
GO_BP	GO:0010721	Negative regulation of cell development	0.00647487	H2-K1/Ddx6/Thy1/Il1b/Actr3/Id2	6	Down	c1_Cd4-Lef1-Tcm	F
GO_BP	GO:1904030	Negative regulation of cyclin-dependent protein kinase activity	0.0180663	Actb/Tnfaip3	2	Down	c1_Cd4-Lef1-Tcm	F
GO_BP	GO:0031348	Negative regulation of defense response	0.0203013	Cd44/Tnfaip3/Zfp36/Pcbp2	4	Down	c1_Cd4-Lef1-Tcm	F
GO_BP	GO:0043392	Negative regulation of DNA binding	0.0382041	Gzma/Id2	2	Down	c1_Cd4-Lef1-Tcm	F
GO_BP	GO:0043433	Negative regulation of DNA-binding transcription factor activity	0.00984512	Bhlhe40/Tnfaip3/Nfkbia/Id2	4	Down	c1_Cd4-Lef1-Tcm	F
GO_BP	GO:2001237	Negative regulation of extrinsic apoptotic signaling pathway	0.00314248	Hmgb2/Tnfaip3/Il1b/Mcl1	4	Down	c1_Cd4-Lef1-Tcm	F
GO_BP	GO:2001240	Negative regulation of extrinsic apoptotic signaling pathway in absence of ligand	0.0234979	Il1b/Mcl1	2	Down	c1_Cd4-Lef1-Tcm	F
GO_BP	GO:1902042	Negative regulation of extrinsic apoptotic signaling pathway via death domain receptors	0.0222081	Hmgb2/Tnfaip3	2	Down	c1_Cd4-Lef1-Tcm	F
GO_BP	GO:1903707	Negative regulation of hemopoiesis	0.00923173	Cd44/Nfkbia/Zfp36/Id2	4	Down	c1_Cd4-Lef1-Tcm	F
GO_BP	GO:0002698	Negative regulation of immune effector process	0.028488	Ptprc/Tnfaip3/Pcbp2	3	Down	c1_Cd4-Lef1-Tcm	F
GO_BP	GO:0002683	Negative regulation of immune system process	6.9577e-05	Ptprc/Dusp1/Cd44/Cebpb/Tnfaip3/Thy1/Nfkbia/Zfp36/Id2/Pcbp2	10	Down	c1_Cd4-Lef1-Tcm	F
GO_BP	GO:0050728	Negative regulation of inflammatory response	0.0375378	Cd44/Tnfaip3/Zfp36	3	Down	c1_Cd4-Lef1-Tcm	F
GO_BP	GO:0032703	Negative regulation of interleukin-2 production	0.00145525	Ptprc/Tnfaip3/Zfp36	3	Down	c1_Cd4-Lef1-Tcm	F
GO_BP	GO:0033673	Negative regulation of kinase activity	0.00100292	Actb/Ptprc/Dusp1/Tnfaip3/Thy1/Il1b	6	Down	c1_Cd4-Lef1-Tcm	F
GO_BP	GO:0002695	Negative regulation of leukocyte activation	0.0129378	Cd44/Cebpb/Tnfaip3/Id2	4	Down	c1_Cd4-Lef1-Tcm	F
GO_BP	GO:0051250	Negative regulation of lymphocyte activation	0.0092929	Cd44/Cebpb/Tnfaip3/Id2	4	Down	c1_Cd4-Lef1-Tcm	F
GO_BP	GO:0045620	Negative regulation of lymphocyte differentiation	0.0434729	Cd44/Id2	2	Down	c1_Cd4-Lef1-Tcm	F
GO_BP	GO:0043409	Negative regulation of MAPK cascade	0.043967	Ptprc/Dusp1/Il1b	3	Down	c1_Cd4-Lef1-Tcm	F
GO_BP	GO:0051961	Negative regulation of nervous system development	0.00519962	H2-K1/Ddx6/Thy1/Il1b/Actr3/Id2	6	Down	c1_Cd4-Lef1-Tcm	F
GO_BP	GO:0050768	Negative regulation of neurogenesis	0.00411227	H2-K1/Ddx6/Thy1/Il1b/Actr3/Id2	6	Down	c1_Cd4-Lef1-Tcm	F
GO_BP	GO:0045665	Negative regulation of neuron differentiation	0.00156605	H2-K1/Ddx6/Thy1/Il1b/Actr3/Id2	6	Down	c1_Cd4-Lef1-Tcm	F
GO_BP	GO:0010977	Negative regulation of neuron projection development	0.0456752	H2-K1/Thy1/Actr3	3	Down	c1_Cd4-Lef1-Tcm	F
GO_BP	GO:0050732	Negative regulation of peptidyl-tyrosine phosphorylation	0.0434729	Ptprc/Thy1	2	Down	c1_Cd4-Lef1-Tcm	F
GO_BP	GO:0042326	Negative regulation of phosphorylation	0.0116424	Actb/Ptprc/Dusp1/Tnfaip3/Thy1/Il1b	6	Down	c1_Cd4-Lef1-Tcm	F
GO_BP	GO:0006469	Negative regulation of protein kinase activity	0.000717707	Actb/Ptprc/Dusp1/Tnfaip3/Thy1/Il1b	6	Down	c1_Cd4-Lef1-Tcm	F
GO_BP	GO:0001933	Negative regulation of protein phosphorylation	0.00890202	Actb/Ptprc/Dusp1/Tnfaip3/Thy1/Il1b	6	Down	c1_Cd4-Lef1-Tcm	F
GO_BP	GO:0071901	Negative regulation of protein serine/threonine kinase activity	0.0234979	Dusp1/Tnfaip3/Il1b	3	Down	c1_Cd4-Lef1-Tcm	F
GO_BP	GO:0061099	Negative regulation of protein tyrosine kinase activity	0.0199409	Ptprc/Thy1	2	Down	c1_Cd4-Lef1-Tcm	F
GO_BP	GO:0032102	Negative regulation of response to external stimulus	0.0205083	Dusp1/Cd44/Tnfaip3/Zfp36/Pcbp2	5	Down	c1_Cd4-Lef1-Tcm	F
GO_BP	GO:1901099	Negative regulation of signal transduction in absence of ligand	0.0234979	Il1b/Mcl1	2	Down	c1_Cd4-Lef1-Tcm	F
GO_BP	GO:0051348	Negative regulation of transferase activity	0.0003605	Actb/Ptprc/Dusp1/Tnfaip3/Thy1/Il1b/Zfp36	7	Down	c1_Cd4-Lef1-Tcm	F
GO_BP	GO:0051402	Neuron apoptotic process	0.0348254	Cebpb/Il1b/Mcl1/Cdc42	4	Down	c1_Cd4-Lef1-Tcm	F
GO_BP	GO:0070997	Neuron death	0.0246151	Fos/Cebpb/Il1b/Mcl1/Cdc42	5	Down	c1_Cd4-Lef1-Tcm	F
GO_CC	GO:0098984	Neuron to neuron synapse	1.18903e-09	Rps19/Rplp0/Rpl14/Rps3/Rpl8/Rpl6/Rps25/Rpl10a/Rps18/Rpl7/Rps13/Rpl5	12	Up	c1_Cd4-Lef1-Tcm	F
GO_BP	GO:0030593	Neutrophil chemotaxis	0.0178054	Il1b/S100a8/S100a9	3	Down	c1_Cd4-Lef1-Tcm	F
GO_BP	GO:1990266	Neutrophil migration	0.0253821	Il1b/S100a8/S100a9	3	Down	c1_Cd4-Lef1-Tcm	F
GO_BP	GO:0000288	Nuclear-transcribed mRNA catabolic process, deadenylation-dependent decay	0.0388157	Zfp36l2/Zfp36	2	Down	c1_Cd4-Lef1-Tcm	F
GO_BP	GO:0035872	Nucleotide-binding domain, leucine rich repeat containing receptor signaling pathway	0.00934842	Tnfaip3/Nfkbia	2	Down	c1_Cd4-Lef1-Tcm	F
GO_BP	GO:0070431	Nucleotide-binding oligomerization domain containing 2 signaling pathway	0.00837353	Tnfaip3/Nfkbia	2	Down	c1_Cd4-Lef1-Tcm	F
GO_BP	GO:0070423	Nucleotide-binding oligomerization domain containing signaling pathway	0.00890202	Tnfaip3/Nfkbia	2	Down	c1_Cd4-Lef1-Tcm	F
GO_MF	GO:0043177	Organic acid binding	0.019644	Cd44/Psap/S100a8/S100a9	4	Down	c1_Cd4-Lef1-Tcm	F
KEGG	mmu04380	Osteoclast differentiation	0.00323738	Fos/Junb/Il1b/Nfkbia/Fosl2	5	Down	c1_Cd4-Lef1-Tcm	F
GO_BP	GO:0030316	Osteoclast differentiation	0.0215982	Fos/Cebpb/Junb	3	Down	c1_Cd4-Lef1-Tcm	F
GO_BP	GO:0038066	P38MAPK cascade	0.00512376	Dusp1/Il1b/Zfp36	3	Down	c1_Cd4-Lef1-Tcm	F
GO_BP	GO:0018198	Peptidyl-cysteine modification	0.0382041	S100a8/S100a9	2	Down	c1_Cd4-Lef1-Tcm	F
GO_BP	GO:0018119	Peptidyl-cysteine S-nitrosylation	0.00996245	S100a8/S100a9	2	Down	c1_Cd4-Lef1-Tcm	F
GO_BP	GO:0018212	Peptidyl-tyrosine modification	0.0418862	Ptprc/Cd44/Thy1/Iqgap1	4	Down	c1_Cd4-Lef1-Tcm	F
GO_BP	GO:0018108	Peptidyl-tyrosine phosphorylation	0.0409426	Ptprc/Cd44/Thy1/Iqgap1	4	Down	c1_Cd4-Lef1-Tcm	F
GO_CC	GO:0045335	Phagocytic vesicle	0.0174638	Actg1/H2-K1/Cdc42	3	Down	c1_Cd4-Lef1-Tcm	F
GO_BP	GO:0009648	Photoperiodism	0.0222081	Bhlhe40/Id2	2	Down	c1_Cd4-Lef1-Tcm	F
GO_BP	GO:0007009	Plasma membrane organization	0.00411227	Ptprc/Psap/S100a9/Cxcr4	4	Down	c1_Cd4-Lef1-Tcm	F
GO_CC	GO:0002102	Podosome	5.00639e-05	Actb/Actr3/Lcp1/Arpc2	4	Down	c1_Cd4-Lef1-Tcm	F
GO_BP	GO:0071800	Podosome assembly	0.0148358	Lcp1/Arpc2	2	Down	c1_Cd4-Lef1-Tcm	F
GO_CC	GO:0042788	Polysomal ribosome	5.7451e-10	Rps23/Rpl8/Rpl6/Rpl19/Rpl18/Rpl10a	6	Up	c1_Cd4-Lef1-Tcm	F
GO_CC	GO:0005844	Polysome	9.0702e-19	Rps4x/Rps23/Rpl17/Rps3/Rpl8/Rpl6/Rps25/Rpl19/Rpl18/Rpl10a/Rpl7/Rps6	12	Up	c1_Cd4-Lef1-Tcm	F
GO_BP	GO:2000251	Positive regulation of actin cytoskeleton reorganization	0.0121277	Actr3/Arpc2	2	Down	c1_Cd4-Lef1-Tcm	F
GO_BP	GO:0002821	Positive regulation of adaptive immune response	0.00890202	Ptprc/Cd44/H2-K1/Il1b	4	Down	c1_Cd4-Lef1-Tcm	F
GO_BP	GO:0002824	Positive regulation of adaptive immune response based on somatic recombination of immune receptors built from immunoglobulin superfamily domains	0.0336249	Ptprc/H2-K1/Il1b	3	Down	c1_Cd4-Lef1-Tcm	F
GO_BP	GO:0050857	Positive regulation of antigen receptor-mediated signaling pathway	0.00124741	Rps3/Trat1/Ccr7	3	Up	c1_Cd4-Lef1-Tcm	F
GO_BP	GO:2001235	Positive regulation of apoptotic signaling pathway	0.00254555	Ptprc/Serinc3/S100a8/S100a9/Mcl1	5	Down	c1_Cd4-Lef1-Tcm	F
GO_BP	GO:0048711	Positive regulation of astrocyte differentiation	0.000386988	Il1b/Actr3/Id2	3	Down	c1_Cd4-Lef1-Tcm	F
GO_BP	GO:0045785	Positive regulation of cell adhesion	0.00254555	Itgal/Ptprc/Cd44/Thy1/Il1b/Arpc2/Iqgap1	7	Down	c1_Cd4-Lef1-Tcm	F
GO_BP	GO:0090068	Positive regulation of cell cycle process	0.0463353	Lef1/Rpl17/Rpl26/Rgcc	4	Up	c1_Cd4-Lef1-Tcm	F
GO_BP	GO:1901890	Positive regulation of cell junction assembly	0.0234979	Thy1/Actr3/Iqgap1	3	Down	c1_Cd4-Lef1-Tcm	F
GO_BP	GO:0031346	Positive regulation of cell projection organization	0.0121277	Actr3/S100a9/Cxcr4/Cdc42/Arpc2/Iqgap1	6	Down	c1_Cd4-Lef1-Tcm	F
GO_BP	GO:0022409	Positive regulation of cell-cell adhesion	0.0081446	Itgal/Ptprc/Cd44/Thy1/Il1b	5	Down	c1_Cd4-Lef1-Tcm	F
GO_BP	GO:0022409	Positive regulation of cell-cell adhesion	0.0121374	Lef1/Rps3/Dusp10/Il7r/Ccr7	5	Up	c1_Cd4-Lef1-Tcm	F
GO_BP	GO:0001954	Positive regulation of cell-matrix adhesion	0.0434729	Thy1/Iqgap1	2	Down	c1_Cd4-Lef1-Tcm	F
GO_BP	GO:0010811	Positive regulation of cell-substrate adhesion	0.0261349	Thy1/Arpc2/Iqgap1	3	Down	c1_Cd4-Lef1-Tcm	F
GO_BP	GO:0150117	Positive regulation of cell-substrate junction organization	0.0205083	Thy1/Iqgap1	2	Down	c1_Cd4-Lef1-Tcm	F
GO_BP	GO:1903829	Positive regulation of cellular protein localization	0.0396447	Actr3/Cdc42/Arpc2/Iqgap1	4	Down	c1_Cd4-Lef1-Tcm	F
GO_BP	GO:0120162	Positive regulation of cold-induced thermogenesis	0.0172869	Plac8/Cebpb/Cxcr4	3	Down	c1_Cd4-Lef1-Tcm	F
GO_BP	GO:2001056	Positive regulation of cysteine-type endopeptidase activity	0.0321281	Ctsd/S100a8/S100a9	3	Down	c1_Cd4-Lef1-Tcm	F
GO_BP	GO:0043280	Positive regulation of cysteine-type endopeptidase activity involved in apoptotic process	0.0256098	Ctsd/S100a8/S100a9	3	Down	c1_Cd4-Lef1-Tcm	F
GO_BP	GO:0007204	Positive regulation of cytosolic calcium ion concentration	0.0434729	Ptprc/Thy1/Il1b/Cxcr4	4	Down	c1_Cd4-Lef1-Tcm	F
GO_BP	GO:0031349	Positive regulation of defense response	0.00215759	Hmgb2/Cebpb/Il1b/Nfkbia/S100a8/S100a9	6	Down	c1_Cd4-Lef1-Tcm	F
GO_BP	GO:0010950	Positive regulation of endopeptidase activity	0.0388052	Ctsd/S100a8/S100a9	3	Down	c1_Cd4-Lef1-Tcm	F
GO_BP	GO:0050679	Positive regulation of epithelial cell proliferation	0.0165752	Hmgb2/Tnfaip3/Nr4a1/Cdc42	4	Down	c1_Cd4-Lef1-Tcm	F
GO_BP	GO:0045648	Positive regulation of erythrocyte differentiation	0.0199409	Hmgb2/Id2	2	Down	c1_Cd4-Lef1-Tcm	F
GO_BP	GO:0045600	Positive regulation of fat cell differentiation	0.00959725	Cebpb/Zfp36/Id2	3	Down	c1_Cd4-Lef1-Tcm	F
GO_BP	GO:0051491	Positive regulation of filopodium assembly	0.00239488	Actr3/Cdc42/Arpc2	3	Down	c1_Cd4-Lef1-Tcm	F
GO_BP	GO:0051894	Positive regulation of focal adhesion assembly	0.0173855	Thy1/Iqgap1	2	Down	c1_Cd4-Lef1-Tcm	F
GO_BP	GO:0045687	Positive regulation of glial cell differentiation	0.000684576	Il1b/Actr3/Cxcr4/Id2	4	Down	c1_Cd4-Lef1-Tcm	F
GO_BP	GO:0014015	Positive regulation of gliogenesis	0.00248575	Il1b/Actr3/Cxcr4/Id2	4	Down	c1_Cd4-Lef1-Tcm	F
GO_BP	GO:1903708	Positive regulation of hemopoiesis	0.00479738	Hmgb2/Ptprc/Fos/Il1b/Id2	5	Down	c1_Cd4-Lef1-Tcm	F
GO_BP	GO:1903708	Positive regulation of hemopoiesis	0.00647156	Lef1/Dusp10/Il7r/Ccr7/Tmem64	5	Up	c1_Cd4-Lef1-Tcm	F
GO_BP	GO:0034116	Positive regulation of heterotypic cell-cell adhesion	0.000462862	Cd44/Thy1/Il1b	3	Down	c1_Cd4-Lef1-Tcm	F
GO_BP	GO:0002922	Positive regulation of humoral immune response	0.0121277	Ptprc/Il1b	2	Down	c1_Cd4-Lef1-Tcm	F
GO_BP	GO:0050729	Positive regulation of inflammatory response	0.00149457	Cebpb/Il1b/Nfkbia/S100a8/S100a9	5	Down	c1_Cd4-Lef1-Tcm	F
GO_BP	GO:0032743	Positive regulation of interleukin-2 production	0.0230501	Ptprc/Il1b	2	Down	c1_Cd4-Lef1-Tcm	F
GO_BP	GO:0090316	Positive regulation of intracellular protein transport	0.0326417	Actr3/Cdc42/Arpc2	3	Down	c1_Cd4-Lef1-Tcm	F
GO_BP	GO:2001244	Positive regulation of intrinsic apoptotic signaling pathway	0.00118269	Serinc3/S100a8/S100a9/Mcl1	4	Down	c1_Cd4-Lef1-Tcm	F
GO_BP	GO:1902231	Positive regulation of intrinsic apoptotic signaling pathway in response to DNA damage	0.0103193	Rps3/Rpl26	2	Up	c1_Cd4-Lef1-Tcm	F
GO_BP	GO:0043270	Positive regulation of ion transport	0.0138866	Cebpb/Thy1/Il1b/Cxcr4/Cox17	5	Down	c1_Cd4-Lef1-Tcm	F
GO_BP	GO:0010592	Positive regulation of lamellipodium assembly	0.0180663	Actr3/Arpc2	2	Down	c1_Cd4-Lef1-Tcm	F
GO_BP	GO:1902745	Positive regulation of lamellipodium organization	0.0234979	Actr3/Arpc2	2	Down	c1_Cd4-Lef1-Tcm	F
GO_BP	GO:1903039	Positive regulation of leukocyte cell-cell adhesion	0.00460318	Itgal/Ptprc/Cd44/Thy1/Il1b	5	Down	c1_Cd4-Lef1-Tcm	F
GO_BP	GO:1903039	Positive regulation of leukocyte cell-cell adhesion	0.00643194	Lef1/Rps3/Dusp10/Il7r/Ccr7	5	Up	c1_Cd4-Lef1-Tcm	F
GO_BP	GO:1902107	Positive regulation of leukocyte differentiation	0.00321139	Lef1/Dusp10/Il7r/Ccr7/Tmem64	5	Up	c1_Cd4-Lef1-Tcm	F
GO_BP	GO:1902107	Positive regulation of leukocyte differentiation	0.0119787	Ptprc/Fos/Il1b/Id2	4	Down	c1_Cd4-Lef1-Tcm	F
GO_BP	GO:0070665	Positive regulation of leukocyte proliferation	0.0356339	Itgal/Ptprc/Il1b	3	Down	c1_Cd4-Lef1-Tcm	F
GO_BP	GO:0051251	Positive regulation of lymphocyte activation	0.0445627	Lef1/Rps3/Dusp10/Il7r/Ccr7	5	Up	c1_Cd4-Lef1-Tcm	F
GO_BP	GO:0045621	Positive regulation of lymphocyte differentiation	0.00643194	Lef1/Dusp10/Il7r/Ccr7	4	Up	c1_Cd4-Lef1-Tcm	F
GO_BP	GO:0002708	Positive regulation of lymphocyte mediated immunity	0.0326417	Ptprc/H2-K1/Il1b	3	Down	c1_Cd4-Lef1-Tcm	F
GO_BP	GO:0050671	Positive regulation of lymphocyte proliferation	0.030114	Itgal/Ptprc/Il1b	3	Down	c1_Cd4-Lef1-Tcm	F
GO_BP	GO:0032946	Positive regulation of mononuclear cell proliferation	0.0311471	Itgal/Ptprc/Il1b	3	Down	c1_Cd4-Lef1-Tcm	F
GO_BP	GO:0061014	Positive regulation of mRNA catabolic process	0.039925	Zfp36l2/Zfp36	2	Down	c1_Cd4-Lef1-Tcm	F
GO_BP	GO:1903313	Positive regulation of mRNA metabolic process	0.0163726	Zfp36l2/Zfp36/Rbm3	3	Down	c1_Cd4-Lef1-Tcm	F
GO_BP	GO:0045639	Positive regulation of myeloid cell differentiation	0.0205083	Hmgb2/Fos/Id2	3	Down	c1_Cd4-Lef1-Tcm	F
GO_BP	GO:0043525	Positive regulation of neuron apoptotic process	0.0122801	Il1b/Mcl1/Cdc42	3	Down	c1_Cd4-Lef1-Tcm	F
GO_BP	GO:1901216	Positive regulation of neuron death	0.00519962	Fos/Il1b/Mcl1/Cdc42	4	Down	c1_Cd4-Lef1-Tcm	F
GO_BP	GO:1900153	Positive regulation of nuclear-transcribed mRNA catabolic process, deadenylation-dependent decay	0.0116085	Zfp36l2/Zfp36	2	Down	c1_Cd4-Lef1-Tcm	F
GO_BP	GO:0051353	Positive regulation of oxidoreductase activity	0.039925	Il1b/Cox17	2	Down	c1_Cd4-Lef1-Tcm	F
GO_BP	GO:0010952	Positive regulation of peptidase activity	0.0434729	Ctsd/S100a8/S100a9	3	Down	c1_Cd4-Lef1-Tcm	F
GO_BP	GO:0050766	Positive regulation of phagocytosis	0.0129378	Il2rb/Ptprc/Il1b	3	Down	c1_Cd4-Lef1-Tcm	F
GO_BP	GO:0120034	Positive regulation of plasma membrane bounded cell projection assembly	0.021262	Actr3/Cdc42/Arpc2	3	Down	c1_Cd4-Lef1-Tcm	F
GO_BP	GO:0071803	Positive regulation of podosome assembly	0.00890202	Lcp1/Arpc2	2	Down	c1_Cd4-Lef1-Tcm	F
GO_BP	GO:0071902	Positive regulation of protein serine/threonine kinase activity	0.033084	Ptprc/Il1b/Dazap2/Iqgap1	4	Down	c1_Cd4-Lef1-Tcm	F
GO_BP	GO:0090314	Positive regulation of protein targeting to membrane	0.0205083	Actr3/Arpc2	2	Down	c1_Cd4-Lef1-Tcm	F
GO_BP	GO:0045862	Positive regulation of proteolysis	0.0481095	Il1b/Ctsd/S100a8/S100a9	4	Down	c1_Cd4-Lef1-Tcm	F
GO_BP	GO:0032103	Positive regulation of response to external stimulus	0.00232988	Hmgb2/Cebpb/Il1b/Nfkbia/S100a8/S100a9/Cxcr4	7	Down	c1_Cd4-Lef1-Tcm	F
GO_BP	GO:1903036	Positive regulation of response to wounding	0.0116791	Actg1/S100a9/Cxcr4	3	Down	c1_Cd4-Lef1-Tcm	F
GO_BP	GO:0050870	Positive regulation of T cell activation	0.00453018	Lef1/Rps3/Dusp10/Il7r/Ccr7	5	Up	c1_Cd4-Lef1-Tcm	F
GO_BP	GO:0050870	Positive regulation of T cell activation	0.0152141	Itgal/Ptprc/Thy1/Il1b	4	Down	c1_Cd4-Lef1-Tcm	F
GO_BP	GO:0045582	Positive regulation of T cell differentiation	0.00449647	Lef1/Dusp10/Il7r/Ccr7	4	Up	c1_Cd4-Lef1-Tcm	F
GO_BP	GO:0001916	Positive regulation of T cell mediated cytotoxicity	0.0388157	Ptprc/H2-K1	2	Down	c1_Cd4-Lef1-Tcm	F
GO_BP	GO:0002711	Positive regulation of T cell mediated immunity	0.0104045	Ptprc/H2-K1/Il1b	3	Down	c1_Cd4-Lef1-Tcm	F
GO_BP	GO:0042102	Positive regulation of T cell proliferation	0.0180663	Itgal/Ptprc/Il1b	3	Down	c1_Cd4-Lef1-Tcm	F
GO_BP	GO:0050862	Positive regulation of T cell receptor signaling pathway	0.000425493	Rps3/Trat1/Ccr7	3	Up	c1_Cd4-Lef1-Tcm	F
GO_BP	GO:0090303	Positive regulation of wound healing	0.00805966	Actg1/S100a9/Cxcr4	3	Down	c1_Cd4-Lef1-Tcm	F
GO_CC	GO:0098871	Postsynaptic actin cytoskeleton	0.00691785	Actb/Actg1	2	Down	c1_Cd4-Lef1-Tcm	F
GO_BP	GO:0098974	Postsynaptic actin cytoskeleton organization	0.00996245	Actb/Actr3	2	Down	c1_Cd4-Lef1-Tcm	F
GO_CC	GO:0099571	Postsynaptic cytoskeleton	0.00902834	Actb/Actg1	2	Down	c1_Cd4-Lef1-Tcm	F
GO_BP	GO:0099188	Postsynaptic cytoskeleton organization	0.00996245	Actb/Actr3	2	Down	c1_Cd4-Lef1-Tcm	F
GO_CC	GO:0014069	Postsynaptic density	5.7451e-10	Rps19/Rplp0/Rpl14/Rps3/Rpl8/Rpl6/Rps25/Rpl10a/Rps18/Rpl7/Rps13/Rpl5	12	Up	c1_Cd4-Lef1-Tcm	F
GO_CC	GO:0099572	Postsynaptic specialization	1.28462e-09	Rps19/Rplp0/Rpl14/Rps3/Rpl8/Rpl6/Rps25/Rpl10a/Rps18/Rpl7/Rps13/Rpl5	12	Up	c1_Cd4-Lef1-Tcm	F
KEGG	mmu05340	Primary immunodeficiency	0.049954	Ptprc/Cd8b1	2	Down	c1_Cd4-Lef1-Tcm	F
GO_BP	GO:0061919	Process utilizing autophagic mechanism	0.0256098	Tnfaip3/Ctsd/S100a8/S100a9/Mcl1	5	Down	c1_Cd4-Lef1-Tcm	F
GO_BP	GO:0030850	Prostate gland development	0.0409105	Cd44/Psap	2	Down	c1_Cd4-Lef1-Tcm	F
GO_MF	GO:0046982	Protein heterodimerization activity	0.0289274	Bhlhe40/Cebpb/Nr4a1/Mcl1	4	Down	c1_Cd4-Lef1-Tcm	F
GO_BP	GO:0150105	Protein localization to cell-cell junction	0.00934842	Actb/Actg1	2	Down	c1_Cd4-Lef1-Tcm	F
GO_BP	GO:0017014	Protein nitrosylation	0.0107411	S100a8/S100a9	2	Down	c1_Cd4-Lef1-Tcm	F
GO_MF	GO:0043539	Protein serine/threonine kinase activator activity	0.0266288	Dazap2/Iqgap1	2	Down	c1_Cd4-Lef1-Tcm	F
KEGG	mmu05205	Proteoglycans in cancer	0.0150302	Actb/Actg1/Cd44/Cdc42/Iqgap1	5	Down	c1_Cd4-Lef1-Tcm	F
KEGG	mmu04015	Rap1 signaling pathway	0.0635527	Actb/Actg1/Itgal/Cdc42	4	Down	c1_Cd4-Lef1-Tcm	F
KEGG	mmu04810	Regulation of actin cytoskeleton	0.000168136	Actb/Actg1/Itgal/Actr3/Cxcr4/Cdc42/Arpc2/Iqgap1	8	Down	c1_Cd4-Lef1-Tcm	F
GO_BP	GO:2000249	Regulation of actin cytoskeleton reorganization	0.027216	Actr3/Arpc2	2	Down	c1_Cd4-Lef1-Tcm	F
GO_BP	GO:0002819	Regulation of adaptive immune response	0.00413949	Ptprc/Cd44/H2-K1/Tnfaip3/Il1b	5	Down	c1_Cd4-Lef1-Tcm	F
GO_BP	GO:0002822	Regulation of adaptive immune response based on somatic recombination of immune receptors built from immunoglobulin superfamily domains	0.0146701	Ptprc/H2-K1/Tnfaip3/Il1b	4	Down	c1_Cd4-Lef1-Tcm	F
GO_BP	GO:0046640	Regulation of alpha-beta T cell proliferation	0.027216	Ptprc/Cd44	2	Down	c1_Cd4-Lef1-Tcm	F
GO_BP	GO:0050854	Regulation of antigen receptor-mediated signaling pathway	0.0133455	Rps3/Trat1/Ccr7	3	Up	c1_Cd4-Lef1-Tcm	F
GO_BP	GO:2001233	Regulation of apoptotic signaling pathway	0.000151884	Hmgb2/Ptprc/Cd44/Serinc3/Tnfaip3/Il1b/S100a8/S100a9/Mcl1	9	Down	c1_Cd4-Lef1-Tcm	F
GO_BP	GO:0048710	Regulation of astrocyte differentiation	0.00254555	Il1b/Actr3/Id2	3	Down	c1_Cd4-Lef1-Tcm	F
GO_BP	GO:0050864	Regulation of B cell activation	0.0276658	Ptprc/Zfp36l2/Tnfaip3/Id2	4	Down	c1_Cd4-Lef1-Tcm	F
GO_BP	GO:0045577	Regulation of B cell differentiation	0.0230501	Zfp36l2/Id2	2	Down	c1_Cd4-Lef1-Tcm	F
GO_BP	GO:0051098	Regulation of binding	0.00666897	Actb/Hmgb2/Gzma/Actr3/Cdc42/Id2	6	Down	c1_Cd4-Lef1-Tcm	F
GO_BP	GO:1901888	Regulation of cell junction assembly	0.00425946	Actg1/Thy1/Il1b/Actr3/Iqgap1	5	Down	c1_Cd4-Lef1-Tcm	F
GO_BP	GO:0022407	Regulation of cell-cell adhesion	0.00248575	Itgal/Ptprc/Cd44/Cebpb/Tnfaip3/Thy1/Il1b	7	Down	c1_Cd4-Lef1-Tcm	F
GO_BP	GO:0022407	Regulation of cell-cell adhesion	0.0136578	Lef1/Rps3/Dusp10/Il7r/Ccr7/Rgcc	6	Up	c1_Cd4-Lef1-Tcm	F
GO_BP	GO:0001952	Regulation of cell-matrix adhesion	0.0237032	Actg1/Thy1/Iqgap1	3	Down	c1_Cd4-Lef1-Tcm	F
GO_BP	GO:0010810	Regulation of cell-substrate adhesion	0.0176987	Actg1/Thy1/Arpc2/Iqgap1	4	Down	c1_Cd4-Lef1-Tcm	F
GO_BP	GO:0090109	Regulation of cell-substrate junction assembly	0.00805966	Actg1/Thy1/Iqgap1	3	Down	c1_Cd4-Lef1-Tcm	F
GO_BP	GO:0150116	Regulation of cell-substrate junction organization	0.0088165	Actg1/Thy1/Iqgap1	3	Down	c1_Cd4-Lef1-Tcm	F
GO_BP	GO:0120161	Regulation of cold-induced thermogenesis	0.0326417	Plac8/Cebpb/Cxcr4	3	Down	c1_Cd4-Lef1-Tcm	F
GO_BP	GO:2000116	Regulation of cysteine-type endopeptidase activity	0.00519962	Cd44/Nr4a1/Ctsd/S100a8/S100a9	5	Down	c1_Cd4-Lef1-Tcm	F
GO_BP	GO:0043281	Regulation of cysteine-type endopeptidase activity involved in apoptotic process	0.00403303	Cd44/Nr4a1/Ctsd/S100a8/S100a9	5	Down	c1_Cd4-Lef1-Tcm	F
GO_BP	GO:0035303	Regulation of dephosphorylation	0.0428862	Ptprc/Hsp90b1/Iqgap1	3	Down	c1_Cd4-Lef1-Tcm	F
GO_BP	GO:0051101	Regulation of DNA binding	0.0261349	Hmgb2/Gzma/Id2	3	Down	c1_Cd4-Lef1-Tcm	F
GO_BP	GO:0051090	Regulation of DNA-binding transcription factor activity	0.0244712	Bhlhe40/Tnfaip3/Il1b/Nfkbia/Id2	5	Down	c1_Cd4-Lef1-Tcm	F
GO_BP	GO:0052548	Regulation of endopeptidase activity	0.0157208	Cd44/Nr4a1/Ctsd/S100a8/S100a9	5	Down	c1_Cd4-Lef1-Tcm	F
GO_BP	GO:0030856	Regulation of epithelial cell differentiation	0.0375378	Cebpb/Il1b/Zfp36	3	Down	c1_Cd4-Lef1-Tcm	F
GO_BP	GO:0050678	Regulation of epithelial cell proliferation	0.0187596	Hmgb2/Tnfaip3/Nr4a1/Zfp36/Cdc42	5	Down	c1_Cd4-Lef1-Tcm	F
GO_BP	GO:0070372	Regulation of ERK1 and ERK2 cascade	0.0375378	Ptprc/Dusp1/Cd44/Il1b	4	Down	c1_Cd4-Lef1-Tcm	F
GO_BP	GO:0045646	Regulation of erythrocyte differentiation	0.00519962	Hmgb2/Zfp36/Id2	3	Down	c1_Cd4-Lef1-Tcm	F
GO_BP	GO:2001236	Regulation of extrinsic apoptotic signaling pathway	0.00204684	Hmgb2/Ptprc/Tnfaip3/Il1b/Mcl1	5	Down	c1_Cd4-Lef1-Tcm	F
GO_BP	GO:2001239	Regulation of extrinsic apoptotic signaling pathway in absence of ligand	0.0355898	Il1b/Mcl1	2	Down	c1_Cd4-Lef1-Tcm	F
GO_BP	GO:1902041	Regulation of extrinsic apoptotic signaling pathway via death domain receptors	0.0375378	Hmgb2/Tnfaip3	2	Down	c1_Cd4-Lef1-Tcm	F
GO_BP	GO:0045598	Regulation of fat cell differentiation	0.00809633	Zfp36l2/Cebpb/Zfp36/Id2	4	Down	c1_Cd4-Lef1-Tcm	F
GO_BP	GO:0051489	Regulation of filopodium assembly	0.00533456	Actr3/Cdc42/Arpc2	3	Down	c1_Cd4-Lef1-Tcm	F
GO_BP	GO:0051893	Regulation of focal adhesion assembly	0.00805966	Actg1/Thy1/Iqgap1	3	Down	c1_Cd4-Lef1-Tcm	F
GO_BP	GO:2000045	Regulation of G1/S transition of mitotic cell cycle	0.0439508	Rpl17/Rpl26/Rgcc	3	Up	c1_Cd4-Lef1-Tcm	F
GO_BP	GO:0045685	Regulation of glial cell differentiation	0.00251757	Il1b/Actr3/Cxcr4/Id2	4	Down	c1_Cd4-Lef1-Tcm	F
GO_BP	GO:0014013	Regulation of gliogenesis	0.00890202	Il1b/Actr3/Cxcr4/Id2	4	Down	c1_Cd4-Lef1-Tcm	F
GO_BP	GO:1903706	Regulation of hemopoiesis	4.69058e-05	Hmgb2/Ptprc/Cd44/Zfp36l2/Fos/Cebpb/Il1b/Nfkbia/Zfp36/Id2	10	Down	c1_Cd4-Lef1-Tcm	F
GO_BP	GO:1903706	Regulation of hemopoiesis	0.046788	Lef1/Dusp10/Il7r/Ccr7/Tmem64	5	Up	c1_Cd4-Lef1-Tcm	F
GO_BP	GO:0034114	Regulation of heterotypic cell-cell adhesion	0.000126752	Cd44/Tnfaip3/Thy1/Il1b	4	Down	c1_Cd4-Lef1-Tcm	F
GO_BP	GO:0002920	Regulation of humoral immune response	0.0261349	Ptprc/Il1b	2	Down	c1_Cd4-Lef1-Tcm	F
GO_BP	GO:0002697	Regulation of immune effector process	0.0276658	Ptprc/H2-K1/Tnfaip3/Il1b/Pcbp2	5	Down	c1_Cd4-Lef1-Tcm	F
GO_BP	GO:0050727	Regulation of inflammatory response	0.0003605	Cd44/Cebpb/Tnfaip3/Il1b/Nfkbia/S100a8/Zfp36/S100a9	8	Down	c1_Cd4-Lef1-Tcm	F
GO_BP	GO:0032663	Regulation of interleukin-2 production	0.000779557	Ptprc/Tnfaip3/Il1b/Zfp36	4	Down	c1_Cd4-Lef1-Tcm	F
GO_BP	GO:0032675	Regulation of interleukin-6 production	0.0375378	Cebpb/Tnfaip3/Il1b	3	Down	c1_Cd4-Lef1-Tcm	F
GO_BP	GO:0033157	Regulation of intracellular protein transport	0.020855	Actr3/Lcp1/Cdc42/Arpc2	4	Down	c1_Cd4-Lef1-Tcm	F
GO_BP	GO:0032386	Regulation of intracellular transport	0.043293	Actr3/Lcp1/Cdc42/Arpc2	4	Down	c1_Cd4-Lef1-Tcm	F
GO_BP	GO:2001242	Regulation of intrinsic apoptotic signaling pathway	0.00211492	Cd44/Serinc3/S100a8/S100a9/Mcl1	5	Down	c1_Cd4-Lef1-Tcm	F
GO_BP	GO:0043506	Regulation of JUN kinase activity	0.0266783	Rps3/Dusp10/Ccr7	3	Up	c1_Cd4-Lef1-Tcm	F
GO_BP	GO:0010591	Regulation of lamellipodium assembly	0.0252343	Actr3/Arpc2	2	Down	c1_Cd4-Lef1-Tcm	F
GO_BP	GO:1902743	Regulation of lamellipodium organization	0.00446963	Cd44/Actr3/Arpc2	3	Down	c1_Cd4-Lef1-Tcm	F
GO_BP	GO:1903037	Regulation of leukocyte cell-cell adhesion	0.0029544	Itgal/Ptprc/Cd44/Cebpb/Thy1/Il1b	6	Down	c1_Cd4-Lef1-Tcm	F
GO_BP	GO:1903037	Regulation of leukocyte cell-cell adhesion	0.0191244	Lef1/Rps3/Dusp10/Il7r/Ccr7	5	Up	c1_Cd4-Lef1-Tcm	F
GO_BP	GO:1902105	Regulation of leukocyte differentiation	0.000684576	Ptprc/Cd44/Zfp36l2/Fos/Cebpb/Il1b/Id2	7	Down	c1_Cd4-Lef1-Tcm	F
GO_BP	GO:1902105	Regulation of leukocyte differentiation	0.0191244	Lef1/Dusp10/Il7r/Ccr7/Tmem64	5	Up	c1_Cd4-Lef1-Tcm	F
GO_BP	GO:0070663	Regulation of leukocyte proliferation	0.00671701	Itgal/Ptprc/Cd44/Cebpb/Il1b	5	Down	c1_Cd4-Lef1-Tcm	F
GO_BP	GO:0045619	Regulation of lymphocyte differentiation	0.00299847	Ptprc/Cd44/Zfp36l2/Il1b/Id2	5	Down	c1_Cd4-Lef1-Tcm	F
GO_BP	GO:0045619	Regulation of lymphocyte differentiation	0.0232288	Lef1/Dusp10/Il7r/Ccr7	4	Up	c1_Cd4-Lef1-Tcm	F
GO_BP	GO:0050670	Regulation of lymphocyte proliferation	0.00519962	Itgal/Ptprc/Cd44/Cebpb/Il1b	5	Down	c1_Cd4-Lef1-Tcm	F
GO_BP	GO:0043405	Regulation of MAP kinase activity	0.0355898	Ptprc/Dusp1/Il1b/Iqgap1	4	Down	c1_Cd4-Lef1-Tcm	F
GO_BP	GO:0032944	Regulation of mononuclear cell proliferation	0.00519962	Itgal/Ptprc/Cd44/Cebpb/Il1b	5	Down	c1_Cd4-Lef1-Tcm	F
GO_BP	GO:1903311	Regulation of mRNA metabolic process	0.0269722	Celf2/Zfp36l2/Zfp36/Rbm3	4	Down	c1_Cd4-Lef1-Tcm	F
GO_BP	GO:0045637	Regulation of myeloid cell differentiation	0.000963371	Hmgb2/Fos/Cebpb/Nfkbia/Zfp36/Id2	6	Down	c1_Cd4-Lef1-Tcm	F
GO_BP	GO:0002761	Regulation of myeloid leukocyte differentiation	0.0273724	Fos/Cebpb/Id2	3	Down	c1_Cd4-Lef1-Tcm	F
GO_BP	GO:0043523	Regulation of neuron apoptotic process	0.0276658	Cebpb/Il1b/Mcl1/Cdc42	4	Down	c1_Cd4-Lef1-Tcm	F
GO_BP	GO:1901214	Regulation of neuron death	0.0195622	Fos/Cebpb/Il1b/Mcl1/Cdc42	5	Down	c1_Cd4-Lef1-Tcm	F
GO_BP	GO:1900151	Regulation of nuclear-transcribed mRNA catabolic process, deadenylation-dependent decay	0.0128413	Zfp36l2/Zfp36	2	Down	c1_Cd4-Lef1-Tcm	F
GO_BP	GO:0032069	Regulation of nuclease activity	0.0188469	Hmgb2/Gzma	2	Down	c1_Cd4-Lef1-Tcm	F
GO_BP	GO:0048713	Regulation of oligodendrocyte differentiation	0.0409105	Cxcr4/Id2	2	Down	c1_Cd4-Lef1-Tcm	F
GO_BP	GO:0051341	Regulation of oxidoreductase activity	0.0165752	Il1b/Gzma/Cox17	3	Down	c1_Cd4-Lef1-Tcm	F
GO_BP	GO:1900744	Regulation of p38MAPK cascade	0.030114	Dusp1/Il1b	2	Down	c1_Cd4-Lef1-Tcm	F
GO_BP	GO:0052547	Regulation of peptidase activity	0.0252343	Cd44/Nr4a1/Ctsd/S100a8/S100a9	5	Down	c1_Cd4-Lef1-Tcm	F
GO_BP	GO:0050730	Regulation of peptidyl-tyrosine phosphorylation	0.0261349	Ptprc/Cd44/Thy1/Iqgap1	4	Down	c1_Cd4-Lef1-Tcm	F
GO_BP	GO:0050764	Regulation of phagocytosis	0.0222081	Il2rb/Ptprc/Il1b	3	Down	c1_Cd4-Lef1-Tcm	F
GO_BP	GO:0043666	Regulation of phosphoprotein phosphatase activity	0.0409105	Ptprc/Hsp90b1	2	Down	c1_Cd4-Lef1-Tcm	F
GO_BP	GO:0071801	Regulation of podosome assembly	0.0116085	Lcp1/Arpc2	2	Down	c1_Cd4-Lef1-Tcm	F
GO_BP	GO:0002700	Regulation of production of molecular mediator of immune response	0.038264	Ptprc/Tnfaip3/Il1b	3	Down	c1_Cd4-Lef1-Tcm	F
GO_BP	GO:0031952	Regulation of protein autophosphorylation	0.0346232	Ptprc/Iqgap1	2	Down	c1_Cd4-Lef1-Tcm	F
GO_BP	GO:0071900	Regulation of protein serine/threonine kinase activity	0.000711329	Actb/Ptprc/Dusp1/Tnfaip3/Thy1/Il1b/Dazap2/Iqgap1	8	Down	c1_Cd4-Lef1-Tcm	F
GO_BP	GO:1903533	Regulation of protein targeting	0.0434729	Actr3/Arpc2	2	Down	c1_Cd4-Lef1-Tcm	F
GO_BP	GO:0090313	Regulation of protein targeting to membrane	0.0252343	Actr3/Arpc2	2	Down	c1_Cd4-Lef1-Tcm	F
GO_BP	GO:0001919	Regulation of receptor recycling	0.0399574	Trat1/Ramp3	2	Up	c1_Cd4-Lef1-Tcm	F
GO_BP	GO:0060263	Regulation of respiratory burst	0.0144237	Rps19/Dusp10	2	Up	c1_Cd4-Lef1-Tcm	F
GO_BP	GO:0002831	Regulation of response to biotic stimulus	0.033084	Hmgb2/Tnfaip3/Il1b/Pcbp2	4	Down	c1_Cd4-Lef1-Tcm	F
GO_BP	GO:0043484	Regulation of RNA splicing	0.0382041	Ahnak/Celf2/Rbm3	3	Down	c1_Cd4-Lef1-Tcm	F
GO_BP	GO:0050863	Regulation of T cell activation	0.00328242	Itgal/Ptprc/Cd44/Cebpb/Thy1/Il1b	6	Down	c1_Cd4-Lef1-Tcm	F
GO_BP	GO:0050863	Regulation of T cell activation	0.0204818	Lef1/Rps3/Dusp10/Il7r/Ccr7	5	Up	c1_Cd4-Lef1-Tcm	F
GO_BP	GO:0045580	Regulation of T cell differentiation	0.0145043	Lef1/Dusp10/Il7r/Ccr7	4	Up	c1_Cd4-Lef1-Tcm	F
GO_BP	GO:0045580	Regulation of T cell differentiation	0.038264	Ptprc/Cd44/Il1b	3	Down	c1_Cd4-Lef1-Tcm	F
GO_BP	GO:0001914	Regulation of T cell mediated cytotoxicity	0.0434729	Ptprc/H2-K1	2	Down	c1_Cd4-Lef1-Tcm	F
GO_BP	GO:0002709	Regulation of T cell mediated immunity	0.0172869	Ptprc/H2-K1/Il1b	3	Down	c1_Cd4-Lef1-Tcm	F
GO_BP	GO:0042129	Regulation of T cell proliferation	0.00239488	Itgal/Ptprc/Cd44/Cebpb/Il1b	5	Down	c1_Cd4-Lef1-Tcm	F
GO_BP	GO:0050856	Regulation of T cell receptor signaling pathway	0.00643194	Rps3/Trat1/Ccr7	3	Up	c1_Cd4-Lef1-Tcm	F
GO_BP	GO:0032680	Regulation of tumor necrosis factor production	0.0241618	Ptprc/Tnfaip3/Zfp36	3	Down	c1_Cd4-Lef1-Tcm	F
GO_BP	GO:1903555	Regulation of tumor necrosis factor superfamily cytokine production	0.0248705	Ptprc/Tnfaip3/Zfp36	3	Down	c1_Cd4-Lef1-Tcm	F
GO_BP	GO:0061041	Regulation of wound healing	0.0333467	Actg1/S100a9/Cxcr4	3	Down	c1_Cd4-Lef1-Tcm	F
GO_BP	GO:0072001	Renal system development	0.0436657	Cd44/Psap/Cxcr4/Id2	4	Down	c1_Cd4-Lef1-Tcm	F
GO_BP	GO:0048608	Reproductive structure development	0.0346232	Hmgb2/Cd44/Psap/Cebpb/Junb	5	Down	c1_Cd4-Lef1-Tcm	F
GO_BP	GO:0061458	Reproductive system development	0.0352896	Hmgb2/Cd44/Psap/Cebpb/Junb	5	Down	c1_Cd4-Lef1-Tcm	F
GO_BP	GO:0045730	Respiratory burst	0.0360308	Rps19/Dusp10	2	Up	c1_Cd4-Lef1-Tcm	F
GO_BP	GO:0002679	Respiratory burst involved in defense response	0.0103193	Rps19/Dusp10	2	Up	c1_Cd4-Lef1-Tcm	F
GO_BP	GO:0033198	Response to ATP	0.0205083	Il1b/Hsp90b1	2	Down	c1_Cd4-Lef1-Tcm	F
GO_BP	GO:0051592	Response to calcium ion	0.0261349	Fos/Junb/Iqgap1	3	Down	c1_Cd4-Lef1-Tcm	F
GO_BP	GO:0009409	Response to cold	0.029064	Plac8/Rbm3	2	Down	c1_Cd4-Lef1-Tcm	F
GO_BP	GO:0070849	Response to epidermal growth factor	0.000386988	Zfp36l2/Zfp36/Arpc2/Iqgap1	4	Down	c1_Cd4-Lef1-Tcm	F
GO_BP	GO:0071774	Response to fibroblast growth factor	0.0003605	Cd44/Zfp36l2/Nr4a1/Zfp36/Iqgap1	5	Down	c1_Cd4-Lef1-Tcm	F
GO_BP	GO:0097012	Response to granulocyte macrophage colony-stimulating factor	0.00890202	Zfp36l2/Zfp36	2	Down	c1_Cd4-Lef1-Tcm	F
GO_BP	GO:0034341	Response to interferon-gamma	0.029846	Actg1/Actr3/Cdc42	3	Down	c1_Cd4-Lef1-Tcm	F
GO_BP	GO:0070670	Response to interleukin-4	0.0439412	Rplp0/Lef1	2	Up	c1_Cd4-Lef1-Tcm	F
GO_BP	GO:0032496	Response to lipopolysaccharide	0.0003605	Hmgb2/Cebpb/Tnfaip3/Il1b/Nfkbia/S100a8/Zfp36/S100a9	8	Down	c1_Cd4-Lef1-Tcm	F
GO_BP	GO:0009612	Response to mechanical stimulus	0.0456752	Fos/Nfkbia/Cxcr4	3	Down	c1_Cd4-Lef1-Tcm	F
GO_BP	GO:0010038	Response to metal ion	0.0288115	Fos/Junb/Id2/Iqgap1	4	Down	c1_Cd4-Lef1-Tcm	F
GO_BP	GO:0002237	Response to molecule of bacterial origin	0.000386988	Hmgb2/Cebpb/Tnfaip3/Il1b/Nfkbia/S100a8/Zfp36/S100a9	8	Down	c1_Cd4-Lef1-Tcm	F
GO_BP	GO:0032495	Response to muramyl dipeptide	0.0128413	Tnfaip3/Nfkbia	2	Down	c1_Cd4-Lef1-Tcm	F
GO_BP	GO:0035994	Response to muscle stretch	0.0121277	Fos/Nfkbia	2	Down	c1_Cd4-Lef1-Tcm	F
GO_BP	GO:0036119	Response to platelet-derived growth factor	0.0116085	Arpc2/Iqgap1	2	Down	c1_Cd4-Lef1-Tcm	F
GO_BP	GO:0009266	Response to temperature stimulus	0.00932688	Plac8/Ier5/Rbm3/Cxcr4	4	Down	c1_Cd4-Lef1-Tcm	F
GO_BP	GO:0034612	Response to tumor necrosis factor	0.0128413	Zfp36l2/Nfkbia/Actr3/Zfp36	4	Down	c1_Cd4-Lef1-Tcm	F
GO_BP	GO:0009615	Response to virus	0.0321358	Ptprc/Serinc3/Il1b/Pcbp2	4	Down	c1_Cd4-Lef1-Tcm	F
GO_BP	GO:0009611	Response to wounding	0.00114398	Actg1/Cd44/Zfp36l2/Tnfaip3/Zfp36/S100a9/Cxcr4/Lcp1	8	Down	c1_Cd4-Lef1-Tcm	F
KEGG	mmu05323	Rheumatoid arthritis	0.0394888	Itgal/Fos/Il1b	3	Down	c1_Cd4-Lef1-Tcm	F
GO_BP	GO:0022618	Ribonucleoprotein complex assembly	1.83964e-08	Rps19/Rplp0/Rps15/Rpl6/Rps25/Rpl23a/Rpl10/Rps5/Rpl5	9	Up	c1_Cd4-Lef1-Tcm	F
GO_BP	GO:0022613	Ribonucleoprotein complex biogenesis	3.27113e-16	Rps19/Rpl35/Rps16/Rplp0/Rpl14/Rps24/Rps15/Rpl6/Rps25/Rpl23a/Rps8/Rpl10a/Rpl10/Rpl7/Rps5/Rpl26/Rps6/Rpl5	18	Up	c1_Cd4-Lef1-Tcm	F
GO_BP	GO:0071826	Ribonucleoprotein complex subunit organization	2.24905e-08	Rps19/Rplp0/Rps15/Rpl6/Rps25/Rpl23a/Rpl10/Rps5/Rpl5	9	Up	c1_Cd4-Lef1-Tcm	F
GO_CC	GO:0035770	Ribonucleoprotein granule	0.0169763	Actb/Ddx6/Zfp36/Iqgap1	4	Down	c1_Cd4-Lef1-Tcm	F
GO_BP	GO:0000027	Ribosomal large subunit assembly	5.50393e-07	Rplp0/Rpl6/Rpl23a/Rpl10/Rpl5	5	Up	c1_Cd4-Lef1-Tcm	F
GO_BP	GO:0042273	Ribosomal large subunit biogenesis	3.35753e-13	Rpl35/Rplp0/Rpl14/Rpl6/Rpl23a/Rpl10a/Rpl10/Rpl7/Rpl26/Rpl5	10	Up	c1_Cd4-Lef1-Tcm	F
GO_BP	GO:0000028	Ribosomal small subunit assembly	1.03644e-05	Rps19/Rps15/Rps25/Rps5	4	Up	c1_Cd4-Lef1-Tcm	F
GO_BP	GO:0042274	Ribosomal small subunit biogenesis	6.44327e-10	Rps19/Rps16/Rps24/Rps15/Rps25/Rps8/Rps5/Rps6	8	Up	c1_Cd4-Lef1-Tcm	F
GO_CC	GO:0044391	Ribosomal subunit	7.83648e-57	Rps19/Rpl35/Uba52/Rps16/Rps4x/Rplp0/Rps23/Rpl13/Rpl17/Rpl14/Rps24/Rps3/Rpl8/Rpl32/Rps15/Rpl6/Rps25/Rpl23a/Rpl19/Rpl21/Rps8/Rps20/Rpl18/Rpl15/Rpl10a/Rps18/Rpl10/Rpl7/Rps5/Rpl26/Rps13/Rps11/Rps6/Rpl5	34	Up	c1_Cd4-Lef1-Tcm	F
KEGG	mmu03010	Ribosome	1.34905e-54	Rps19/Rps27rt/Rpl35/Uba52/Rps16/Rps4x/Rplp0/Rps23/Rpl31-ps12/Rpl13/Rpl17/Rpl14/Rps24/Rps3/Rpl8/Rpl32/Rps15/Rpl34-ps1/Rpl6/Rps25/Rpl23a/Rpl19/Rpl21/Rps8/Rps20/Rpl18/Rpl15/Rpl10a/Rps18/Rpl10/Rpl7/Rps5/Rpl26/Rps13/Rps11/Rps6/Rpl5	37	Up	c1_Cd4-Lef1-Tcm	F
GO_CC	GO:0005840	Ribosome	2.42048e-54	Rps19/Rpl35/Uba52/Rps16/Rps4x/Rplp0/Rps23/Rpl13/Rpl17/Rpl14/Rps24/Rps3/Rpl8/Rpl32/Rps15/Rpl6/Rps25/Rpl23a/Rpl19/Rpl21/Rps8/Rps20/Rpl18/Rpl15/Rpl10a/Rps18/Rpl10/Rpl7/Rps5/Rpl26/Rps13/Rps11/Rps6/Rpl5	34	Up	c1_Cd4-Lef1-Tcm	F
GO_BP	GO:0042255	Ribosome assembly	5.54168e-12	Rps19/Rplp0/Rps15/Rpl6/Rps25/Rpl23a/Rpl10/Rps5/Rpl5	9	Up	c1_Cd4-Lef1-Tcm	F
GO_BP	GO:0042254	Ribosome biogenesis	1.97002e-18	Rps19/Rpl35/Rps16/Rplp0/Rpl14/Rps24/Rps15/Rpl6/Rps25/Rpl23a/Rps8/Rpl10a/Rpl10/Rpl7/Rps5/Rpl26/Rps6/Rpl5	18	Up	c1_Cd4-Lef1-Tcm	F
GO_BP	GO:0050779	RNA destabilization	0.025763	Zfp36l2/Zfp36	2	Down	c1_Cd4-Lef1-Tcm	F
GO_MF	GO:0001102	RNA polymerase II activating transcription factor binding	0.00683559	Fos/Bhlhe40/Id2	3	Down	c1_Cd4-Lef1-Tcm	F
GO_MF	GO:0000979	RNA polymerase II core promoter sequence-specific DNA binding	0.0149168	Fos/Cebpb	2	Down	c1_Cd4-Lef1-Tcm	F
GO_CC	GO:0090575	RNA polymerase II transcription regulator complex	0.0414999	Fos/Cebpb/Junb	3	Down	c1_Cd4-Lef1-Tcm	F
GO_MF	GO:0061629	RNA polymerase II-specific DNA-binding transcription factor binding	0.000559608	Actb/Fos/Bhlhe40/Cebpb/Nr4a1/Nfkbia/Id2	7	Down	c1_Cd4-Lef1-Tcm	F
GO_MF	GO:0019843	RRNA binding	2.43292e-22	Rps4x/Rplp0/Rpl17/Rps3/Rpl8/Rpl6/Rpl23a/Rpl19/Rps18/Rpl7/Rps5/Rps13/Rps11/Rpl5	14	Up	c1_Cd4-Lef1-Tcm	F
GO_BP	GO:0016072	RRNA metabolic process	7.92881e-12	Rps19/Rpl35/Rps16/Rpl14/Rps24/Rps15/Rps8/Rpl10a/Rpl7/Rpl26/Rps6/Rpl5	12	Up	c1_Cd4-Lef1-Tcm	F
GO_BP	GO:0006364	RRNA processing	5.54168e-12	Rps19/Rpl35/Rps16/Rpl14/Rps24/Rps15/Rps8/Rpl10a/Rpl7/Rpl26/Rps6/Rpl5	12	Up	c1_Cd4-Lef1-Tcm	F
GO_CC	GO:0001726	Ruffle	0.00148194	S100a6/Actr3/Lcp1/Arpc2/Iqgap1	5	Down	c1_Cd4-Lef1-Tcm	F
GO_MF	GO:0044548	S100 protein binding	6.24864e-06	S100a6/Ahnak/S100a11/Iqgap1	4	Down	c1_Cd4-Lef1-Tcm	F
KEGG	mmu05132	Salmonella infection	4.08079e-07	Actb/Actg1/Ptprc/Ahnak/Fos/Il1b/Nfkbia/Hsp90b1/Actr3/Cdc42/Arpc2	11	Down	c1_Cd4-Lef1-Tcm	F
GO_CC	GO:0030017	Sarcomere	0.0042569	Rpl17/Rpl6/Rpl15/Rpl7	4	Up	c1_Cd4-Lef1-Tcm	F
GO_CC	GO:0098685	Schaffer collateral - CA1 synapse	0.0177142	Actb/Actg1/Cdc42	3	Down	c1_Cd4-Lef1-Tcm	F
GO_CC	GO:0030427	Site of polarized growth	0.0153864	Thy1/Cxcr4/Arpc2/Iqgap1	4	Down	c1_Cd4-Lef1-Tcm	F
GO_CC	GO:0015935	Small ribosomal subunit	6.80332e-27	Rps19/Uba52/Rps16/Rps4x/Rps23/Rps24/Rps3/Rps15/Rps25/Rps8/Rps20/Rps18/Rps5/Rps13/Rps11/Rps6	16	Up	c1_Cd4-Lef1-Tcm	F
GO_MF	GO:0070181	Small ribosomal subunit rRNA binding	0.00500365	Rps3/Rps13	2	Up	c1_Cd4-Lef1-Tcm	F
GO_CC	GO:0061827	Sperm head	0.00198611	Ddx6/Actr3/Arpc2	3	Down	c1_Cd4-Lef1-Tcm	F
GO_BP	GO:0051403	Stress-activated MAPK cascade	0.0253821	Dusp1/Il1b/Zfp36/Cdc42	4	Down	c1_Cd4-Lef1-Tcm	F
GO_BP	GO:0031098	Stress-activated protein kinase signaling cascade	0.0282903	Dusp1/Il1b/Zfp36/Cdc42	4	Down	c1_Cd4-Lef1-Tcm	F
GO_MF	GO:0005200	Structural constituent of cytoskeleton	0.00120834	Actb/Actg1/Actr3/Arpc2	4	Down	c1_Cd4-Lef1-Tcm	F
GO_MF	GO:0099186	Structural constituent of postsynapse	0.0139829	Actb/Actg1	2	Down	c1_Cd4-Lef1-Tcm	F
GO_MF	GO:0003735	Structural constituent of ribosome	1.41237e-57	Rps19/Rpl35/Rps16/Rps4x/Rplp0/Rps23/Rpl13/Rpl17/Rpl14/Rps24/Rps3/Rpl8/Rpl32/Rps15/Rpl6/Rps25/Rpl23a/Rpl19/Rpl21/Rps8/Rps20/Rpl18/Rpl15/Rpl10a/Rps18/Rpl10/Rpl7/Rps5/Rpl26/Rps13/Rps11/Rps6/Rpl5	33	Up	c1_Cd4-Lef1-Tcm	F
GO_MF	GO:0098918	Structural constituent of synapse	0.0176225	Actb/Actg1	2	Down	c1_Cd4-Lef1-Tcm	F
GO_BP	GO:0002286	T cell activation involved in immune response	0.0442454	Lef1/Rps6/Ccr7	3	Up	c1_Cd4-Lef1-Tcm	F
GO_BP	GO:0030217	T cell differentiation	0.0092929	Ptprc/Cd44/Psap/Zfp36l2/Il1b	5	Down	c1_Cd4-Lef1-Tcm	F
GO_BP	GO:0030217	T cell differentiation	0.0144237	Lef1/Dusp10/Il7r/Rps6/Ccr7	5	Up	c1_Cd4-Lef1-Tcm	F
GO_BP	GO:0033077	T cell differentiation in thymus	0.0161465	Ptprc/Zfp36l2/Il1b	3	Down	c1_Cd4-Lef1-Tcm	F
GO_BP	GO:0033077	T cell differentiation in thymus	0.0266783	Il7r/Rps6/Ccr7	3	Up	c1_Cd4-Lef1-Tcm	F
GO_BP	GO:0042098	T cell proliferation	0.000779557	Itgal/Ptprc/Cd44/Cebpb/Il1b/Cxcr4	6	Down	c1_Cd4-Lef1-Tcm	F
GO_BP	GO:0001659	Temperature homeostasis	0.0121277	Plac8/Cebpb/Il1b/Cxcr4	4	Down	c1_Cd4-Lef1-Tcm	F
KEGG	mmu04658	Th1 and Th2 cell differentiation	0.0394888	Il2rb/Fos/Nfkbia	3	Down	c1_Cd4-Lef1-Tcm	F
KEGG	mmu04659	Th17 cell differentiation	0.00940961	Il2rb/Fos/Il1b/Nfkbia	4	Down	c1_Cd4-Lef1-Tcm	F
GO_BP	GO:0045063	T-helper 1 cell differentiation	0.0247111	Lef1/Ccr7	2	Up	c1_Cd4-Lef1-Tcm	F
KEGG	mmu04530	Tight junction	0.00710209	Actb/Actg1/Actr3/Cdc42/Arpc2	5	Down	c1_Cd4-Lef1-Tcm	F
KEGG	mmu04668	TNF signaling pathway	0.000280821	Fos/Cebpb/Tnfaip3/Junb/Il1b/Nfkbia	6	Down	c1_Cd4-Lef1-Tcm	F
GO_MF	GO:0035325	Toll-like receptor binding	0.00962034	S100a8/S100a9	2	Down	c1_Cd4-Lef1-Tcm	F
KEGG	mmu04620	Toll-like receptor signaling pathway	0.048132	Fos/Il1b/Nfkbia	3	Down	c1_Cd4-Lef1-Tcm	F
GO_CC	GO:0005667	Transcription regulator complex	0.0326139	Fos/Cebpb/Nr4a1/Junb/Dazap2	5	Down	c1_Cd4-Lef1-Tcm	F
GO_BP	GO:0032640	Tumor necrosis factor production	0.025763	Ptprc/Tnfaip3/Zfp36	3	Down	c1_Cd4-Lef1-Tcm	F
GO_BP	GO:0071706	Tumor necrosis factor superfamily cytokine production	0.0261349	Ptprc/Tnfaip3/Zfp36	3	Down	c1_Cd4-Lef1-Tcm	F
GO_MF	GO:0031625	Ubiquitin protein ligase binding	0.0336779	Actg1/Nfkbia/Cxcr4/Pcbp2	4	Down	c1_Cd4-Lef1-Tcm	F
GO_MF	GO:0044389	Ubiquitin-like protein ligase binding	0.0139829	Actg1/Cebpb/Nfkbia/Cxcr4/Pcbp2	5	Down	c1_Cd4-Lef1-Tcm	F
KEGG	mmu05203	Viral carcinogenesis	0.0751669	H2-K1/Sp100/Nfkbia/Cdc42	4	Down	c1_Cd4-Lef1-Tcm	F
KEGG	mmu05416	Viral myocarditis	0.00634401	Actb/Actg1/Itgal/H2-K1	4	Down	c1_Cd4-Lef1-Tcm	F
GO_BP	GO:0016032	Viral process	0.0378383	Ddx6/Zfp36/Cxcr4/Pcbp2	4	Down	c1_Cd4-Lef1-Tcm	F
KEGG	mmu05135	Yersinia infection	3.91861e-07	Actb/Actg1/Cd8b1/Fos/Il1b/Nfkbia/Actr3/Cdc42/Arpc2	9	Down	c1_Cd4-Lef1-Tcm	F
GO_CC	GO:0031672	A band	1.20673e-06	Rpl17/Rpl4/Rpl15/Rpl6	4	Up	c2_Cd8-Klk8-Tcm	F
GO_MF	GO:0033613	Activating transcription factor binding	0.00897678	Fos/Id2/Bhlhe40	3	Down	c2_Cd8-Klk8-Tcm	F
GO_BP	GO:0046631	Alpha-beta T cell activation	0.006684	Psap/Cd44/Cebpb/Ptprc	4	Down	c2_Cd8-Klk8-Tcm	F
GO_BP	GO:0046633	Alpha-beta T cell proliferation	0.0242608	Cd44/Ptprc	2	Down	c2_Cd8-Klk8-Tcm	F
GO_BP	GO:0014002	Astrocyte development	0.0220688	S100a9/Il1b	2	Down	c2_Cd8-Klk8-Tcm	F
GO_BP	GO:0048708	Astrocyte differentiation	0.0111125	S100a9/Id2/Il1b	3	Down	c2_Cd8-Klk8-Tcm	F
GO_CC	GO:0032279	Asymmetric synapse	2.09145e-09	Rps19/Rps3/Rpl8/Rplp0/Rps18/Rpl4/Rpl10a/Rps25/Rpl6/Rps13	10	Up	c2_Cd8-Klk8-Tcm	F
GO_BP	GO:0042113	B cell activation	0.0395519	Zfp36l2/Irf2bp2/Id2/Ptprc	4	Down	c2_Cd8-Klk8-Tcm	F
GO_BP	GO:0030183	B cell differentiation	0.00591264	Zfp36l2/Irf2bp2/Id2/Ptprc	4	Down	c2_Cd8-Klk8-Tcm	F
GO_BP	GO:0019722	Calcium-mediated signaling	0.042165	Itgal/Cxcr4/Ptprc	3	Down	c2_Cd8-Klk8-Tcm	F
GO_CC	GO:0044305	Calyx of Held	0.0205043	Actg1/Actb	2	Down	c2_Cd8-Klk8-Tcm	F
GO_MF	GO:0031406	Carboxylic acid binding	0.0437423	Psap/Cd44/S100a9	3	Down	c2_Cd8-Klk8-Tcm	F
GO_BP	GO:0060326	Cell chemotaxis	0.0014985	Hmgb2/Nr4a1/S100a9/Cxcr4/Dusp1/Il1b	6	Down	c2_Cd8-Klk8-Tcm	F
GO_BP	GO:0007043	Cell-cell junction assembly	0.0220688	Actg1/Actb/Il1b	3	Down	c2_Cd8-Klk8-Tcm	F
GO_BP	GO:0045216	Cell-cell junction organization	0.0395519	Actg1/Actb/Il1b	3	Down	c2_Cd8-Klk8-Tcm	F
GO_BP	GO:0071277	Cellular response to calcium ion	0.00912666	Junb/Fos/Jund	3	Down	c2_Cd8-Klk8-Tcm	F
GO_BP	GO:1990869	Cellular response to chemokine	0.0444575	Cxcr4/Dusp1	2	Down	c2_Cd8-Klk8-Tcm	F
GO_BP	GO:0044344	Cellular response to fibroblast growth factor stimulus	0.0114864	Cd44/Nr4a1/Zfp36l2	3	Down	c2_Cd8-Klk8-Tcm	F
GO_BP	GO:0071241	Cellular response to inorganic substance	0.0115066	Junb/Fos/Jund/Id2	4	Down	c2_Cd8-Klk8-Tcm	F
GO_BP	GO:0071353	Cellular response to interleukin-4	0.0251244	Rplp0/Rps2	2	Up	c2_Cd8-Klk8-Tcm	F
GO_BP	GO:0071248	Cellular response to metal ion	0.00612831	Junb/Fos/Jund/Id2	4	Down	c2_Cd8-Klk8-Tcm	F
GO_BP	GO:0002544	Chronic inflammatory response	0.0114864	S100a9/Cebpb	2	Down	c2_Cd8-Klk8-Tcm	F
GO_BP	GO:0032922	Circadian regulation of gene expression	0.0444575	Id2/Bhlhe40	2	Down	c2_Cd8-Klk8-Tcm	F
GO_CC	GO:0043292	Contractile fiber	0.00115143	Rpl17/Rpl4/Rpl15/Rpl6	4	Up	c2_Cd8-Klk8-Tcm	F
GO_MF	GO:0001046	Core promoter sequence-specific DNA binding	0.0266116	Fos/Cebpb	2	Down	c2_Cd8-Klk8-Tcm	F
KEGG	mmu05171	Coronavirus disease - COVID-19	4.84999e-57	Rps27rt/Rpl13/Rps16/Rps19/Rpl17/Rps23/Uba52/Rps3/Rpl32/Rpl35/Rpl34-ps1/Rpl19/Rpl8/Rpl21/Rpl23a/Rplp0/Rps18/Rpl18/Rps15/Rps4x/Rpl31-ps12/Rps24/Rpl4/Rps20/Rpl10/Rpl27a/Rpl15/Rpl10a/Rps5/Rps25/Rps2/Rps11/Rps3a1/Rps6/Rpl26/Rpl6/Rps13	37	Up	c2_Cd8-Klk8-Tcm	F
GO_CC	GO:0043034	Costamere	0.0104705	Actg1/Ahnak	2	Down	c2_Cd8-Klk8-Tcm	F
GO_CC	GO:0036464	Cytoplasmic ribonucleoprotein granule	0.0121799	Rplp0/Rps6/Rpl6	3	Up	c2_Cd8-Klk8-Tcm	F
GO_BP	GO:0002181	Cytoplasmic translation	3.70275e-16	Rpl17/Rps23/Rpl19/Rpl8/Rplp0/Rpl18/Rpl15/Rpl10a/Rps2/Rpl26/Rpl6	11	Up	c2_Cd8-Klk8-Tcm	F
GO_CC	GO:0022625	Cytosolic large ribosomal subunit	8.69626e-37	Rpl13/Rpl17/Uba52/Rpl32/Rpl35/Rpl19/Rpl8/Rpl21/Rpl23a/Rplp0/Rpl18/Rpl4/Rpl10/Rpl27a/Rpl15/Rpl10a/Rpl26/Rpl6	18	Up	c2_Cd8-Klk8-Tcm	F
GO_CC	GO:0022626	Cytosolic ribosome	5.90397e-76	Rpl13/Rps16/Rps19/Rpl17/Rps23/Uba52/Rps3/Rpl32/Rpl35/Rpl19/Rpl8/Rpl21/Rpl23a/Rplp0/Rps18/Rpl18/Rps15/Rps4x/Rps24/Rpl4/Rps20/Rpl10/Rpl27a/Rpl15/Rpl10a/Rps5/Rps25/Rps2/Rps11/Rps3a1/Rps6/Rpl26/Rpl6/Rps13	34	Up	c2_Cd8-Klk8-Tcm	F
GO_CC	GO:0022627	Cytosolic small ribosomal subunit	6.21456e-37	Rps16/Rps19/Rps23/Uba52/Rps3/Rps18/Rps15/Rps4x/Rps24/Rps20/Rps5/Rps25/Rps2/Rps11/Rps3a1/Rps6/Rps13	17	Up	c2_Cd8-Klk8-Tcm	F
GO_MF	GO:0140297	DNA-binding transcription factor binding	8.87997e-05	Actb/Fos/Jund/Nr4a1/Id2/Cebpb/Bhlhe40	7	Down	c2_Cd8-Klk8-Tcm	F
GO_BP	GO:0010256	Endomembrane system organization	0.0379709	Psap/S100a9/Cxcr4/Ptprc	4	Down	c2_Cd8-Klk8-Tcm	F
GO_BP	GO:0045446	Endothelial cell differentiation	0.0142225	Btg1/Cxcr4/Il1b	3	Down	c2_Cd8-Klk8-Tcm	F
GO_BP	GO:0003158	Endothelium development	0.0167482	Btg1/Cxcr4/Il1b	3	Down	c2_Cd8-Klk8-Tcm	F
GO_BP	GO:0009649	Entrainment of circadian clock	0.0182747	Id2/Bhlhe40	2	Down	c2_Cd8-Klk8-Tcm	F
GO_BP	GO:0043153	Entrainment of circadian clock by photoperiod	0.0174889	Id2/Bhlhe40	2	Down	c2_Cd8-Klk8-Tcm	F
GO_BP	GO:0009913	Epidermal cell differentiation	0.0354368	Psap/Fosl2/Txnip	3	Down	c2_Cd8-Klk8-Tcm	F
GO_BP	GO:0002064	Epithelial cell development	0.0147694	Psap/Cxcr4/Fosl2/Il1b	4	Down	c2_Cd8-Klk8-Tcm	F
GO_BP	GO:0050673	Epithelial cell proliferation	0.0433919	Hmgb2/Nr4a1/Id2/Cebpb	4	Down	c2_Cd8-Klk8-Tcm	F
GO_BP	GO:0070371	ERK1 and ERK2 cascade	0.00694216	Cd44/Zfp36l2/Dusp1/Ptprc/Il1b	5	Down	c2_Cd8-Klk8-Tcm	F
GO_BP	GO:0034101	Erythrocyte homeostasis	0.0343101	Rps19/Rps24/Rps6	3	Up	c2_Cd8-Klk8-Tcm	F
GO_BP	GO:0097191	Extrinsic apoptotic signaling pathway	0.0120704	Hmgb2/Ptprc/Il1b/Mcl1	4	Down	c2_Cd8-Klk8-Tcm	F
GO_BP	GO:0045444	Fat cell differentiation	0.0142225	Nr4a1/Zfp36l2/Id2/Cebpb	4	Down	c2_Cd8-Klk8-Tcm	F
GO_BP	GO:0044346	Fibroblast apoptotic process	0.0121126	Btg1/Stk17b	2	Down	c2_Cd8-Klk8-Tcm	F
GO_MF	GO:0017134	Fibroblast growth factor binding	0.00540106	Rps19/Rps2	2	Up	c2_Cd8-Klk8-Tcm	F
KEGG	mmu05418	Fluid shear stress and atherosclerosis	0.000322648	Actg1/Actb/Fos/Dusp1/Hsp90b1/Il1b	6	Down	c2_Cd8-Klk8-Tcm	F
GO_BP	GO:0048732	Gland development	0.0486062	Psap/Cd44/Id2/Cebpb	4	Down	c2_Cd8-Klk8-Tcm	F
GO_BP	GO:0021782	Glial cell development	0.0162979	S100a9/Id2/Il1b	3	Down	c2_Cd8-Klk8-Tcm	F
GO_BP	GO:0010001	Glial cell differentiation	0.0141004	S100a9/Cxcr4/Id2/Il1b	4	Down	c2_Cd8-Klk8-Tcm	F
GO_BP	GO:0042063	Gliogenesis	0.0241309	S100a9/Cxcr4/Id2/Il1b	4	Down	c2_Cd8-Klk8-Tcm	F
GO_MF	GO:0035259	Glucocorticoid receptor binding	0.00908007	Nr4a1/Cebpb	2	Down	c2_Cd8-Klk8-Tcm	F
GO_BP	GO:0034113	Heterotypic cell-cell adhesion	0.00557802	Cd44/Ptprc/Il1b	3	Down	c2_Cd8-Klk8-Tcm	F
GO_MF	GO:0051427	Hormone receptor binding	0.0266116	Jund/Nr4a1/Cebpb	3	Down	c2_Cd8-Klk8-Tcm	F
GO_BP	GO:0030212	Hyaluronan metabolic process	0.0159964	Cd44/Il1b	2	Down	c2_Cd8-Klk8-Tcm	F
KEGG	mmu04657	IL-17 signaling pathway	3.68622e-05	Fos/Jund/S100a9/Cebpb/Hsp90b1/Il1b	6	Down	c2_Cd8-Klk8-Tcm	F
GO_BP	GO:0032637	Interleukin-8 production	0.0486062	Ptprc/Il1b	2	Down	c2_Cd8-Klk8-Tcm	F
GO_BP	GO:0097193	Intrinsic apoptotic signaling pathway	0.00591264	Cd44/S100a9/Serinc3/Cebpb/Mcl1	5	Down	c2_Cd8-Klk8-Tcm	F
GO_BP	GO:0070059	Intrinsic apoptotic signaling pathway in response to endoplasmic reticulum stress	0.0418713	Serinc3/Cebpb	2	Down	c2_Cd8-Klk8-Tcm	F
GO_BP	GO:0003334	Keratinocyte development	0.00840284	Psap/Fosl2	2	Down	c2_Cd8-Klk8-Tcm	F
GO_BP	GO:0030216	Keratinocyte differentiation	0.0155182	Psap/Fosl2/Txnip	3	Down	c2_Cd8-Klk8-Tcm	F
GO_CC	GO:0015934	Large ribosomal subunit	3.94351e-31	Rpl13/Rpl17/Uba52/Rpl32/Rpl35/Rpl19/Rpl8/Rpl21/Rpl23a/Rplp0/Rpl18/Rpl4/Rpl10/Rpl27a/Rpl15/Rpl10a/Rpl26/Rpl6	18	Up	c2_Cd8-Klk8-Tcm	F
GO_BP	GO:0070486	Leukocyte aggregation	0.000754821	Cd44/S100a9/Il1b	3	Down	c2_Cd8-Klk8-Tcm	F
GO_BP	GO:0007159	Leukocyte cell-cell adhesion	0.00181166	Itgal/Cd44/S100a9/Cebpb/Ptprc/Il1b	6	Down	c2_Cd8-Klk8-Tcm	F
GO_BP	GO:0030595	Leukocyte chemotaxis	0.0433919	S100a9/Dusp1/Il1b	3	Down	c2_Cd8-Klk8-Tcm	F
GO_BP	GO:0050900	Leukocyte migration	0.0288939	Itgal/S100a9/Dusp1/Il1b	4	Down	c2_Cd8-Klk8-Tcm	F
GO_BP	GO:0070661	Leukocyte proliferation	0.00181166	Itgal/Cd44/Cxcr4/Cebpb/Ptprc/Il1b	6	Down	c2_Cd8-Klk8-Tcm	F
KEGG	mmu04670	Leukocyte transendothelial migration	0.00957359	Actg1/Actb/Itgal/Cxcr4	4	Down	c2_Cd8-Klk8-Tcm	F
GO_BP	GO:0030098	Lymphocyte differentiation	0.000836987	Psap/Cd44/Zfp36l2/Irf2bp2/Id2/Ptprc/Il1b	7	Down	c2_Cd8-Klk8-Tcm	F
GO_BP	GO:0046651	Lymphocyte proliferation	0.00153795	Itgal/Cd44/Cxcr4/Cebpb/Ptprc/Il1b	6	Down	c2_Cd8-Klk8-Tcm	F
GO_BP	GO:0060644	Mammary gland epithelial cell differentiation	0.0108511	Id2/Cebpb	2	Down	c2_Cd8-Klk8-Tcm	F
GO_BP	GO:0033598	Mammary gland epithelial cell proliferation	0.018657	Id2/Cebpb	2	Down	c2_Cd8-Klk8-Tcm	F
KEGG	mmu04010	MAPK signaling pathway	0.0270822	Fos/Jund/Nr4a1/Dusp1/Il1b	5	Down	c2_Cd8-Klk8-Tcm	F
GO_BP	GO:0000470	Maturation of LSU-rRNA	0.0253095	Rpl35/Rpl10a	2	Up	c2_Cd8-Klk8-Tcm	F
GO_BP	GO:0030490	Maturation of SSU-rRNA	0.0495974	Rps16/Rps19	2	Up	c2_Cd8-Klk8-Tcm	F
GO_BP	GO:0000462	Maturation of SSU-rRNA from tricistronic rRNA transcript (SSU-rRNA, 5.8S rRNA, LSU-rRNA)	0.0308161	Rps16/Rps19	2	Up	c2_Cd8-Klk8-Tcm	F
GO_BP	GO:0032943	Mononuclear cell proliferation	0.00153795	Itgal/Cd44/Cxcr4/Cebpb/Ptprc/Il1b	6	Down	c2_Cd8-Klk8-Tcm	F
GO_BP	GO:0001763	Morphogenesis of a branching structure	0.048865	Cd44/Cxcr4/Il1b	3	Down	c2_Cd8-Klk8-Tcm	F
GO_MF	GO:0048027	MRNA 5'-UTR binding	0.00540106	Rpl26/Rps13	2	Up	c2_Cd8-Klk8-Tcm	F
GO_MF	GO:0003729	MRNA binding	5.17361e-08	Rps3/Rpl35/Rps5/Rps2/Rps3a1/Rps6/Rpl26/Rpl6/Rps13	9	Up	c2_Cd8-Klk8-Tcm	F
GO_BP	GO:1903510	Mucopolysaccharide metabolic process	0.0418713	Cd44/Il1b	2	Down	c2_Cd8-Klk8-Tcm	F
GO_BP	GO:0060537	Muscle tissue development	0.0486062	Fos/Nr4a1/Mbnl1/Id2	4	Down	c2_Cd8-Klk8-Tcm	F
GO_BP	GO:0030099	Myeloid cell differentiation	0.00339422	Junb/Hmgb2/Fos/Id2/Cebpb/Lbr	6	Down	c2_Cd8-Klk8-Tcm	F
GO_BP	GO:0002262	Myeloid cell homeostasis	0.033798	Cd44/Hmgb2/Id2	3	Down	c2_Cd8-Klk8-Tcm	F
GO_BP	GO:0002573	Myeloid leukocyte differentiation	0.00258421	Junb/Fos/Id2/Cebpb/Lbr	5	Down	c2_Cd8-Klk8-Tcm	F
GO_BP	GO:0097529	Myeloid leukocyte migration	0.0433919	S100a9/Dusp1/Il1b	3	Down	c2_Cd8-Klk8-Tcm	F
GO_CC	GO:0030016	Myofibril	0.000960702	Rpl17/Rpl4/Rpl15/Rpl6	4	Up	c2_Cd8-Klk8-Tcm	F
GO_BP	GO:0001779	Natural killer cell differentiation	0.018657	Id2/Ptprc	2	Down	c2_Cd8-Klk8-Tcm	F
GO_BP	GO:0034660	NcRNA metabolic process	1.34882e-05	Rps16/Rps19/Rpl35/Rps15/Rps24/Rpl10a/Rps6/Rpl26	8	Up	c2_Cd8-Klk8-Tcm	F
GO_BP	GO:0034470	NcRNA processing	2.86645e-06	Rps16/Rps19/Rpl35/Rps15/Rps24/Rpl10a/Rps6/Rpl26	8	Up	c2_Cd8-Klk8-Tcm	F
GO_BP	GO:2001234	Negative regulation of apoptotic signaling pathway	0.0120704	Cd44/Hmgb2/Il1b/Mcl1	4	Down	c2_Cd8-Klk8-Tcm	F
GO_BP	GO:0050866	Negative regulation of cell activation	0.0409988	Cd44/Id2/Cebpb	3	Down	c2_Cd8-Klk8-Tcm	F
GO_BP	GO:0007162	Negative regulation of cell adhesion	0.0181015	Cd44/Cebpb/Dusp1/Ptprc	4	Down	c2_Cd8-Klk8-Tcm	F
GO_BP	GO:0045786	Negative regulation of cell cycle	0.0444575	Nr4a1/Zfp36l2/Btg1/Id2	4	Down	c2_Cd8-Klk8-Tcm	F
GO_BP	GO:2001237	Negative regulation of extrinsic apoptotic signaling pathway	0.0125984	Hmgb2/Il1b/Mcl1	3	Down	c2_Cd8-Klk8-Tcm	F
GO_BP	GO:2001240	Negative regulation of extrinsic apoptotic signaling pathway in absence of ligand	0.018657	Il1b/Mcl1	2	Down	c2_Cd8-Klk8-Tcm	F
GO_BP	GO:0002683	Negative regulation of immune system process	0.0152975	Cd44/Id2/Cebpb/Dusp1/Ptprc	5	Down	c2_Cd8-Klk8-Tcm	F
GO_BP	GO:0033673	Negative regulation of kinase activity	0.0115066	Actb/Dusp1/Ptprc/Il1b	4	Down	c2_Cd8-Klk8-Tcm	F
GO_BP	GO:0002695	Negative regulation of leukocyte activation	0.0341038	Cd44/Id2/Cebpb	3	Down	c2_Cd8-Klk8-Tcm	F
GO_BP	GO:0051250	Negative regulation of lymphocyte activation	0.0242164	Cd44/Id2/Cebpb	3	Down	c2_Cd8-Klk8-Tcm	F
GO_BP	GO:0045620	Negative regulation of lymphocyte differentiation	0.0356931	Cd44/Id2	2	Down	c2_Cd8-Klk8-Tcm	F
GO_BP	GO:0043407	Negative regulation of MAP kinase activity	0.0454549	Dusp1/Il1b	2	Down	c2_Cd8-Klk8-Tcm	F
GO_BP	GO:0043409	Negative regulation of MAPK cascade	0.0298701	Dusp1/Ptprc/Il1b	3	Down	c2_Cd8-Klk8-Tcm	F
GO_BP	GO:0042326	Negative regulation of phosphorylation	0.0486062	Actb/Dusp1/Ptprc/Il1b	4	Down	c2_Cd8-Klk8-Tcm	F
GO_BP	GO:0006469	Negative regulation of protein kinase activity	0.0107001	Actb/Dusp1/Ptprc/Il1b	4	Down	c2_Cd8-Klk8-Tcm	F
GO_BP	GO:0001933	Negative regulation of protein phosphorylation	0.0409988	Actb/Dusp1/Ptprc/Il1b	4	Down	c2_Cd8-Klk8-Tcm	F
GO_BP	GO:1901099	Negative regulation of signal transduction in absence of ligand	0.018657	Il1b/Mcl1	2	Down	c2_Cd8-Klk8-Tcm	F
GO_BP	GO:0042130	Negative regulation of T cell proliferation	0.0471872	Cd44/Cebpb	2	Down	c2_Cd8-Klk8-Tcm	F
GO_BP	GO:0051348	Negative regulation of transferase activity	0.0150047	Actb/Dusp1/Ptprc/Il1b	4	Down	c2_Cd8-Klk8-Tcm	F
GO_BP	GO:0061351	Neural precursor cell proliferation	0.0346496	Cxcr4/Id2/Il1b	3	Down	c2_Cd8-Klk8-Tcm	F
GO_BP	GO:0070997	Neuron death	0.0395519	Fos/Cebpb/Il1b/Mcl1	4	Down	c2_Cd8-Klk8-Tcm	F
GO_CC	GO:0098984	Neuron to neuron synapse	3.65727e-09	Rps19/Rps3/Rpl8/Rplp0/Rps18/Rpl4/Rpl10a/Rps25/Rpl6/Rps13	10	Up	c2_Cd8-Klk8-Tcm	F
GO_MF	GO:0035257	Nuclear hormone receptor binding	0.0186891	Jund/Nr4a1/Cebpb	3	Down	c2_Cd8-Klk8-Tcm	F
GO_MF	GO:0016922	Nuclear receptor binding	0.0117754	Jund/Nr4a1/Cebpb	3	Down	c2_Cd8-Klk8-Tcm	F
GO_MF	GO:0043177	Organic acid binding	0.0493542	Psap/Cd44/S100a9	3	Down	c2_Cd8-Klk8-Tcm	F
GO_BP	GO:0001503	Ossification	0.0346496	Junb/Jund/Id2/Cebpb	4	Down	c2_Cd8-Klk8-Tcm	F
GO_BP	GO:0001649	Osteoblast differentiation	0.0105527	Junb/Jund/Id2/Cebpb	4	Down	c2_Cd8-Klk8-Tcm	F
KEGG	mmu04380	Osteoclast differentiation	0.00130482	Junb/Fos/Jund/Fosl2/Il1b	5	Down	c2_Cd8-Klk8-Tcm	F
GO_BP	GO:0030316	Osteoclast differentiation	0.0147694	Junb/Fos/Cebpb	3	Down	c2_Cd8-Klk8-Tcm	F
GO_BP	GO:0038066	P38MAPK cascade	0.0302048	Dusp1/Il1b	2	Down	c2_Cd8-Klk8-Tcm	F
GO_BP	GO:0009648	Photoperiodism	0.018092	Id2/Bhlhe40	2	Down	c2_Cd8-Klk8-Tcm	F
GO_BP	GO:0007009	Plasma membrane organization	0.00268805	Psap/S100a9/Cxcr4/Ptprc	4	Down	c2_Cd8-Klk8-Tcm	F
GO_CC	GO:0042788	Polysomal ribosome	3.68934e-11	Rps23/Rpl19/Rpl8/Rpl18/Rpl10a/Rpl6	6	Up	c2_Cd8-Klk8-Tcm	F
GO_CC	GO:0005844	Polysome	6.80177e-19	Rpl17/Rps23/Rps3/Rpl19/Rpl8/Rpl18/Rps4x/Rpl10a/Rps25/Rps6/Rpl6	11	Up	c2_Cd8-Klk8-Tcm	F
GO_BP	GO:0002821	Positive regulation of adaptive immune response	0.0236642	Cd44/Ptprc/Il1b	3	Down	c2_Cd8-Klk8-Tcm	F
GO_BP	GO:0045766	Positive regulation of angiogenesis	0.0338323	Btg1/Cxcr4/Il1b	3	Down	c2_Cd8-Klk8-Tcm	F
GO_BP	GO:1903793	Positive regulation of anion transport	0.0471872	Cebpb/Il1b	2	Down	c2_Cd8-Klk8-Tcm	F
GO_BP	GO:2001235	Positive regulation of apoptotic signaling pathway	0.00812307	S100a9/Serinc3/Ptprc/Mcl1	4	Down	c2_Cd8-Klk8-Tcm	F
GO_BP	GO:0048711	Positive regulation of astrocyte differentiation	0.00781044	Id2/Il1b	2	Down	c2_Cd8-Klk8-Tcm	F
GO_BP	GO:0045785	Positive regulation of cell adhesion	0.0429175	Itgal/Cd44/Ptprc/Il1b	4	Down	c2_Cd8-Klk8-Tcm	F
GO_BP	GO:0022409	Positive regulation of cell-cell adhesion	0.0155182	Itgal/Cd44/Ptprc/Il1b	4	Down	c2_Cd8-Klk8-Tcm	F
GO_BP	GO:0001819	Positive regulation of cytokine production	0.0444575	Hmgb2/Cebpb/Ptprc/Il1b	4	Down	c2_Cd8-Klk8-Tcm	F
GO_BP	GO:0031349	Positive regulation of defense response	0.0167482	Hmgb2/S100a9/Cebpb/Il1b	4	Down	c2_Cd8-Klk8-Tcm	F
GO_BP	GO:0070374	Positive regulation of ERK1 and ERK2 cascade	0.0429175	Cd44/Ptprc/Il1b	3	Down	c2_Cd8-Klk8-Tcm	F
GO_BP	GO:0045648	Positive regulation of erythrocyte differentiation	0.0164592	Hmgb2/Id2	2	Down	c2_Cd8-Klk8-Tcm	F
GO_BP	GO:0045600	Positive regulation of fat cell differentiation	0.0444575	Id2/Cebpb	2	Down	c2_Cd8-Klk8-Tcm	F
GO_BP	GO:0045687	Positive regulation of glial cell differentiation	0.00557802	Cxcr4/Id2/Il1b	3	Down	c2_Cd8-Klk8-Tcm	F
GO_BP	GO:0014015	Positive regulation of gliogenesis	0.0114864	Cxcr4/Id2/Il1b	3	Down	c2_Cd8-Klk8-Tcm	F
GO_BP	GO:1903708	Positive regulation of hemopoiesis	0.00262942	Hmgb2/Fos/Id2/Ptprc/Il1b	5	Down	c2_Cd8-Klk8-Tcm	F
GO_BP	GO:0034116	Positive regulation of heterotypic cell-cell adhesion	0.00840284	Cd44/Il1b	2	Down	c2_Cd8-Klk8-Tcm	F
GO_BP	GO:0002922	Positive regulation of humoral immune response	0.0114864	Ptprc/Il1b	2	Down	c2_Cd8-Klk8-Tcm	F
GO_BP	GO:0032743	Positive regulation of interleukin-2 production	0.0182747	Ptprc/Il1b	2	Down	c2_Cd8-Klk8-Tcm	F
GO_BP	GO:2001244	Positive regulation of intrinsic apoptotic signaling pathway	0.00750842	S100a9/Serinc3/Mcl1	3	Down	c2_Cd8-Klk8-Tcm	F
GO_BP	GO:1902231	Positive regulation of intrinsic apoptotic signaling pathway in response to DNA damage	0.00369823	Rps3/Rpl26	2	Up	c2_Cd8-Klk8-Tcm	F
GO_BP	GO:0043270	Positive regulation of ion transport	0.0236952	Cox17/Cxcr4/Cebpb/Il1b	4	Down	c2_Cd8-Klk8-Tcm	F
GO_BP	GO:1903039	Positive regulation of leukocyte cell-cell adhesion	0.0114864	Itgal/Cd44/Ptprc/Il1b	4	Down	c2_Cd8-Klk8-Tcm	F
GO_BP	GO:1902107	Positive regulation of leukocyte differentiation	0.00781044	Fos/Id2/Ptprc/Il1b	4	Down	c2_Cd8-Klk8-Tcm	F
GO_BP	GO:0070665	Positive regulation of leukocyte proliferation	0.0233977	Itgal/Ptprc/Il1b	3	Down	c2_Cd8-Klk8-Tcm	F
GO_BP	GO:0050671	Positive regulation of lymphocyte proliferation	0.0198297	Itgal/Ptprc/Il1b	3	Down	c2_Cd8-Klk8-Tcm	F
GO_BP	GO:0032946	Positive regulation of mononuclear cell proliferation	0.0202685	Itgal/Ptprc/Il1b	3	Down	c2_Cd8-Klk8-Tcm	F
GO_BP	GO:0045639	Positive regulation of myeloid cell differentiation	0.0142225	Hmgb2/Fos/Id2	3	Down	c2_Cd8-Klk8-Tcm	F
GO_BP	GO:0002763	Positive regulation of myeloid leukocyte differentiation	0.0444575	Fos/Id2	2	Down	c2_Cd8-Klk8-Tcm	F
GO_BP	GO:1901216	Positive regulation of neuron death	0.0174889	Fos/Il1b/Mcl1	3	Down	c2_Cd8-Klk8-Tcm	F
GO_BP	GO:0045669	Positive regulation of osteoblast differentiation	0.0444575	Jund/Cebpb	2	Down	c2_Cd8-Klk8-Tcm	F
GO_BP	GO:0051353	Positive regulation of oxidoreductase activity	0.0335585	Cox17/Il1b	2	Down	c2_Cd8-Klk8-Tcm	F
GO_BP	GO:0032103	Positive regulation of response to external stimulus	0.0120704	Hmgb2/S100a9/Cxcr4/Cebpb/Il1b	5	Down	c2_Cd8-Klk8-Tcm	F
GO_BP	GO:1903036	Positive regulation of response to wounding	0.00912666	Actg1/S100a9/Cxcr4	3	Down	c2_Cd8-Klk8-Tcm	F
GO_BP	GO:0002711	Positive regulation of T cell mediated immunity	0.0471872	Ptprc/Il1b	2	Down	c2_Cd8-Klk8-Tcm	F
GO_BP	GO:0042102	Positive regulation of T cell proliferation	0.0125619	Itgal/Ptprc/Il1b	3	Down	c2_Cd8-Klk8-Tcm	F
GO_BP	GO:1904018	Positive regulation of vasculature development	0.0406687	Btg1/Cxcr4/Il1b	3	Down	c2_Cd8-Klk8-Tcm	F
GO_BP	GO:0090303	Positive regulation of wound healing	0.00646372	Actg1/S100a9/Cxcr4	3	Down	c2_Cd8-Klk8-Tcm	F
GO_CC	GO:0098871	Postsynaptic actin cytoskeleton	0.00933469	Actg1/Actb	2	Down	c2_Cd8-Klk8-Tcm	F
GO_CC	GO:0099571	Postsynaptic cytoskeleton	0.0104705	Actg1/Actb	2	Down	c2_Cd8-Klk8-Tcm	F
GO_CC	GO:0014069	Postsynaptic density	2.03985e-09	Rps19/Rps3/Rpl8/Rplp0/Rps18/Rpl4/Rpl10a/Rps25/Rpl6/Rps13	10	Up	c2_Cd8-Klk8-Tcm	F
GO_CC	GO:0099572	Postsynaptic specialization	3.85479e-09	Rps19/Rps3/Rpl8/Rplp0/Rps18/Rpl4/Rpl10a/Rps25/Rpl6/Rps13	10	Up	c2_Cd8-Klk8-Tcm	F
GO_BP	GO:0140238	Presynaptic endocytosis	0.0444575	Actg1/Actb	2	Down	c2_Cd8-Klk8-Tcm	F
GO_BP	GO:0030850	Prostate gland development	0.033798	Psap/Cd44	2	Down	c2_Cd8-Klk8-Tcm	F
GO_BP	GO:0006470	Protein dephosphorylation	0.0474956	Dusp1/Ptprc/Hsp90b1	3	Down	c2_Cd8-Klk8-Tcm	F
GO_MF	GO:0046982	Protein heterodimerization activity	0.0134308	Nr4a1/Cebpb/Bhlhe40/Mcl1	4	Down	c2_Cd8-Klk8-Tcm	F
GO_BP	GO:0150105	Protein localization to cell-cell junction	0.00912666	Actg1/Actb	2	Down	c2_Cd8-Klk8-Tcm	F
KEGG	mmu04810	Regulation of actin cytoskeleton	0.0475671	Actg1/Actb/Itgal/Cxcr4	4	Down	c2_Cd8-Klk8-Tcm	F
GO_BP	GO:0002819	Regulation of adaptive immune response	0.0418713	Cd44/Ptprc/Il1b	3	Down	c2_Cd8-Klk8-Tcm	F
GO_BP	GO:0046640	Regulation of alpha-beta T cell proliferation	0.0220688	Cd44/Ptprc	2	Down	c2_Cd8-Klk8-Tcm	F
GO_BP	GO:2001233	Regulation of apoptotic signaling pathway	0.000836987	Cd44/Hmgb2/S100a9/Serinc3/Ptprc/Il1b/Mcl1	7	Down	c2_Cd8-Klk8-Tcm	F
GO_BP	GO:0048710	Regulation of astrocyte differentiation	0.0196072	Id2/Il1b	2	Down	c2_Cd8-Klk8-Tcm	F
GO_BP	GO:0045577	Regulation of B cell differentiation	0.0182747	Zfp36l2/Id2	2	Down	c2_Cd8-Klk8-Tcm	F
GO_BP	GO:0022407	Regulation of cell-cell adhesion	0.0125619	Itgal/Cd44/Cebpb/Ptprc/Il1b	5	Down	c2_Cd8-Klk8-Tcm	F
GO_BP	GO:0050920	Regulation of chemotaxis	0.0444575	Cxcr4/Dusp1/Il1b	3	Down	c2_Cd8-Klk8-Tcm	F
GO_BP	GO:2000116	Regulation of cysteine-type endopeptidase activity	0.0471872	Cd44/Nr4a1/S100a9	3	Down	c2_Cd8-Klk8-Tcm	F
GO_BP	GO:0043281	Regulation of cysteine-type endopeptidase activity involved in apoptotic process	0.0409587	Cd44/Nr4a1/S100a9	3	Down	c2_Cd8-Klk8-Tcm	F
GO_BP	GO:0045601	Regulation of endothelial cell differentiation	0.0220688	Btg1/Il1b	2	Down	c2_Cd8-Klk8-Tcm	F
GO_BP	GO:0030856	Regulation of epithelial cell differentiation	0.0239538	Btg1/Cebpb/Il1b	3	Down	c2_Cd8-Klk8-Tcm	F
GO_BP	GO:0070372	Regulation of ERK1 and ERK2 cascade	0.0201832	Cd44/Dusp1/Ptprc/Il1b	4	Down	c2_Cd8-Klk8-Tcm	F
GO_BP	GO:0045646	Regulation of erythrocyte differentiation	0.0319985	Hmgb2/Id2	2	Down	c2_Cd8-Klk8-Tcm	F
GO_BP	GO:2001236	Regulation of extrinsic apoptotic signaling pathway	0.006684	Hmgb2/Ptprc/Il1b/Mcl1	4	Down	c2_Cd8-Klk8-Tcm	F
GO_BP	GO:2001239	Regulation of extrinsic apoptotic signaling pathway in absence of ligand	0.0294279	Il1b/Mcl1	2	Down	c2_Cd8-Klk8-Tcm	F
GO_BP	GO:0045598	Regulation of fat cell differentiation	0.0220688	Zfp36l2/Id2/Cebpb	3	Down	c2_Cd8-Klk8-Tcm	F
GO_BP	GO:2000269	Regulation of fibroblast apoptotic process	0.0114864	Btg1/Stk17b	2	Down	c2_Cd8-Klk8-Tcm	F
GO_BP	GO:0045685	Regulation of glial cell differentiation	0.0114864	Cxcr4/Id2/Il1b	3	Down	c2_Cd8-Klk8-Tcm	F
GO_BP	GO:0014013	Regulation of gliogenesis	0.0236642	Cxcr4/Id2/Il1b	3	Down	c2_Cd8-Klk8-Tcm	F
GO_BP	GO:1903706	Regulation of hemopoiesis	0.000364411	Cd44/Hmgb2/Fos/Zfp36l2/Id2/Cebpb/Ptprc/Il1b	8	Down	c2_Cd8-Klk8-Tcm	F
GO_BP	GO:0034114	Regulation of heterotypic cell-cell adhesion	0.0147694	Cd44/Il1b	2	Down	c2_Cd8-Klk8-Tcm	F
GO_BP	GO:0002920	Regulation of humoral immune response	0.0220688	Ptprc/Il1b	2	Down	c2_Cd8-Klk8-Tcm	F
GO_BP	GO:0050727	Regulation of inflammatory response	0.0312869	Cd44/S100a9/Cebpb/Il1b	4	Down	c2_Cd8-Klk8-Tcm	F
GO_BP	GO:0032663	Regulation of interleukin-2 production	0.0377295	Ptprc/Il1b	2	Down	c2_Cd8-Klk8-Tcm	F
GO_BP	GO:0032677	Regulation of interleukin-8 production	0.0444575	Ptprc/Il1b	2	Down	c2_Cd8-Klk8-Tcm	F
GO_BP	GO:2001242	Regulation of intrinsic apoptotic signaling pathway	0.006684	Cd44/S100a9/Serinc3/Mcl1	4	Down	c2_Cd8-Klk8-Tcm	F
GO_BP	GO:1902229	Regulation of intrinsic apoptotic signaling pathway in response to DNA damage	0.0327015	Rps3/Rpl26	2	Up	c2_Cd8-Klk8-Tcm	F
GO_BP	GO:1903037	Regulation of leukocyte cell-cell adhesion	0.00646372	Itgal/Cd44/Cebpb/Ptprc/Il1b	5	Down	c2_Cd8-Klk8-Tcm	F
GO_BP	GO:1902105	Regulation of leukocyte differentiation	0.000364411	Cd44/Fos/Zfp36l2/Id2/Cebpb/Ptprc/Il1b	7	Down	c2_Cd8-Klk8-Tcm	F
GO_BP	GO:0070663	Regulation of leukocyte proliferation	0.00339422	Itgal/Cd44/Cebpb/Ptprc/Il1b	5	Down	c2_Cd8-Klk8-Tcm	F
GO_BP	GO:0045619	Regulation of lymphocyte differentiation	0.00170787	Cd44/Zfp36l2/Id2/Ptprc/Il1b	5	Down	c2_Cd8-Klk8-Tcm	F
GO_BP	GO:0050670	Regulation of lymphocyte proliferation	0.00268805	Itgal/Cd44/Cebpb/Ptprc/Il1b	5	Down	c2_Cd8-Klk8-Tcm	F
GO_BP	GO:0032944	Regulation of mononuclear cell proliferation	0.00270014	Itgal/Cd44/Cebpb/Ptprc/Il1b	5	Down	c2_Cd8-Klk8-Tcm	F
GO_BP	GO:0045637	Regulation of myeloid cell differentiation	0.0114864	Hmgb2/Fos/Id2/Cebpb	4	Down	c2_Cd8-Klk8-Tcm	F
GO_BP	GO:0002761	Regulation of myeloid leukocyte differentiation	0.0182747	Fos/Id2/Cebpb	3	Down	c2_Cd8-Klk8-Tcm	F
GO_BP	GO:1901214	Regulation of neuron death	0.0320955	Fos/Cebpb/Il1b/Mcl1	4	Down	c2_Cd8-Klk8-Tcm	F
GO_BP	GO:0048713	Regulation of oligodendrocyte differentiation	0.033798	Cxcr4/Id2	2	Down	c2_Cd8-Klk8-Tcm	F
GO_BP	GO:0030278	Regulation of ossification	0.048865	Jund/Id2/Cebpb	3	Down	c2_Cd8-Klk8-Tcm	F
GO_BP	GO:0045667	Regulation of osteoblast differentiation	0.0220688	Jund/Id2/Cebpb	3	Down	c2_Cd8-Klk8-Tcm	F
GO_BP	GO:0045670	Regulation of osteoclast differentiation	0.048865	Fos/Cebpb	2	Down	c2_Cd8-Klk8-Tcm	F
GO_BP	GO:1903201	Regulation of oxidative stress-induced cell death	0.0494791	Psap/Mcl1	2	Down	c2_Cd8-Klk8-Tcm	F
GO_BP	GO:1900744	Regulation of p38MAPK cascade	0.0239538	Dusp1/Il1b	2	Down	c2_Cd8-Klk8-Tcm	F
GO_BP	GO:0043666	Regulation of phosphoprotein phosphatase activity	0.033798	Ptprc/Hsp90b1	2	Down	c2_Cd8-Klk8-Tcm	F
GO_BP	GO:0071900	Regulation of protein serine/threonine kinase activity	0.0141004	Actb/Dusp1/Ptprc/Dazap2/Il1b	5	Down	c2_Cd8-Klk8-Tcm	F
GO_BP	GO:1903034	Regulation of response to wounding	0.033798	Actg1/S100a9/Cxcr4	3	Down	c2_Cd8-Klk8-Tcm	F
GO_BP	GO:0043484	Regulation of RNA splicing	0.0242164	Ahnak/Mbnl1/Snrnp70	3	Down	c2_Cd8-Klk8-Tcm	F
GO_BP	GO:0050863	Regulation of T cell activation	0.00675752	Itgal/Cd44/Cebpb/Ptprc/Il1b	5	Down	c2_Cd8-Klk8-Tcm	F
GO_BP	GO:0045580	Regulation of T cell differentiation	0.0242608	Cd44/Ptprc/Il1b	3	Down	c2_Cd8-Klk8-Tcm	F
GO_BP	GO:0042129	Regulation of T cell proliferation	0.0014985	Itgal/Cd44/Cebpb/Ptprc/Il1b	5	Down	c2_Cd8-Klk8-Tcm	F
GO_BP	GO:0006417	Regulation of translation	0.0463412	Rps3/Rpl10/Rps3a1/Rpl26	4	Up	c2_Cd8-Klk8-Tcm	F
GO_BP	GO:0061041	Regulation of wound healing	0.0220688	Actg1/S100a9/Cxcr4	3	Down	c2_Cd8-Klk8-Tcm	F
GO_BP	GO:0072001	Renal system development	0.0236642	Psap/Cd44/Cxcr4/Id2	4	Down	c2_Cd8-Klk8-Tcm	F
GO_BP	GO:0048608	Reproductive structure development	0.0164592	Junb/Psap/Cd44/Hmgb2/Cebpb	5	Down	c2_Cd8-Klk8-Tcm	F
GO_BP	GO:0061458	Reproductive system development	0.0165595	Junb/Psap/Cd44/Hmgb2/Cebpb	5	Down	c2_Cd8-Klk8-Tcm	F
GO_BP	GO:0033198	Response to ATP	0.0167482	Hsp90b1/Il1b	2	Down	c2_Cd8-Klk8-Tcm	F
GO_BP	GO:0051592	Response to calcium ion	0.018092	Junb/Fos/Jund	3	Down	c2_Cd8-Klk8-Tcm	F
GO_BP	GO:1990868	Response to chemokine	0.0444575	Cxcr4/Dusp1	2	Down	c2_Cd8-Klk8-Tcm	F
GO_BP	GO:0071774	Response to fibroblast growth factor	0.0114864	Cd44/Nr4a1/Zfp36l2	3	Down	c2_Cd8-Klk8-Tcm	F
GO_BP	GO:0070670	Response to interleukin-4	0.0255257	Rplp0/Rps2	2	Up	c2_Cd8-Klk8-Tcm	F
GO_BP	GO:0032496	Response to lipopolysaccharide	0.0303225	Hmgb2/S100a9/Cebpb/Il1b	4	Down	c2_Cd8-Klk8-Tcm	F
GO_BP	GO:0010038	Response to metal ion	0.0164592	Junb/Fos/Jund/Id2	4	Down	c2_Cd8-Klk8-Tcm	F
GO_BP	GO:0002237	Response to molecule of bacterial origin	0.0338323	Hmgb2/S100a9/Cebpb/Il1b	4	Down	c2_Cd8-Klk8-Tcm	F
GO_BP	GO:0006979	Response to oxidative stress	0.0378889	Psap/Fos/Txnip/Mcl1	4	Down	c2_Cd8-Klk8-Tcm	F
GO_BP	GO:0009611	Response to wounding	0.017476	Actg1/Cd44/Zfp36l2/S100a9/Cxcr4	5	Down	c2_Cd8-Klk8-Tcm	F
KEGG	mmu05323	Rheumatoid arthritis	0.0285324	Itgal/Fos/Il1b	3	Down	c2_Cd8-Klk8-Tcm	F
GO_BP	GO:0022618	Ribonucleoprotein complex assembly	4.64734e-10	Rps19/Rpl23a/Rplp0/Rps15/Rpl10/Rps5/Rps25/Rps2/Rpl6	9	Up	c2_Cd8-Klk8-Tcm	F
GO_BP	GO:0022613	Ribonucleoprotein complex biogenesis	4.957e-15	Rps16/Rps19/Rpl35/Rpl23a/Rplp0/Rps15/Rps24/Rpl10/Rpl10a/Rps5/Rps25/Rps2/Rps6/Rpl26/Rpl6	15	Up	c2_Cd8-Klk8-Tcm	F
GO_BP	GO:0071826	Ribonucleoprotein complex subunit organization	5.70732e-10	Rps19/Rpl23a/Rplp0/Rps15/Rpl10/Rps5/Rps25/Rps2/Rpl6	9	Up	c2_Cd8-Klk8-Tcm	F
GO_CC	GO:0035770	Ribonucleoprotein granule	0.0132251	Rplp0/Rps6/Rpl6	3	Up	c2_Cd8-Klk8-Tcm	F
GO_BP	GO:0000027	Ribosomal large subunit assembly	4.82133e-06	Rpl23a/Rplp0/Rpl10/Rpl6	4	Up	c2_Cd8-Klk8-Tcm	F
GO_BP	GO:0042273	Ribosomal large subunit biogenesis	1.38816e-09	Rpl35/Rpl23a/Rplp0/Rpl10/Rpl10a/Rpl26/Rpl6	7	Up	c2_Cd8-Klk8-Tcm	F
GO_BP	GO:0000028	Ribosomal small subunit assembly	7.62486e-09	Rps19/Rps15/Rps5/Rps25/Rps2	5	Up	c2_Cd8-Klk8-Tcm	F
GO_BP	GO:0042274	Ribosomal small subunit biogenesis	2.21326e-11	Rps16/Rps19/Rps15/Rps24/Rps5/Rps25/Rps2/Rps6	8	Up	c2_Cd8-Klk8-Tcm	F
GO_CC	GO:0044391	Ribosomal subunit	3.48996e-67	Rpl13/Rps16/Rps19/Rpl17/Rps23/Uba52/Rps3/Rpl32/Rpl35/Rpl19/Rpl8/Rpl21/Rpl23a/Rplp0/Rps18/Rpl18/Rps15/Rps4x/Rps24/Rpl4/Rps20/Rpl10/Rpl27a/Rpl15/Rpl10a/Rps5/Rps25/Rps2/Rps11/Rps3a1/Rps6/Rpl26/Rpl6/Rps13	34	Up	c2_Cd8-Klk8-Tcm	F
GO_CC	GO:0005840	Ribosome	1.10444e-64	Rpl13/Rps16/Rps19/Rpl17/Rps23/Uba52/Rps3/Rpl32/Rpl35/Rpl19/Rpl8/Rpl21/Rpl23a/Rplp0/Rps18/Rpl18/Rps15/Rps4x/Rps24/Rpl4/Rps20/Rpl10/Rpl27a/Rpl15/Rpl10a/Rps5/Rps25/Rps2/Rps11/Rps3a1/Rps6/Rpl26/Rpl6/Rps13	34	Up	c2_Cd8-Klk8-Tcm	F
KEGG	mmu03010	Ribosome	2.04519e-62	Rps27rt/Rpl13/Rps16/Rps19/Rpl17/Rps23/Uba52/Rps3/Rpl32/Rpl35/Rpl34-ps1/Rpl19/Rpl8/Rpl21/Rpl23a/Rplp0/Rps18/Rpl18/Rps15/Rps4x/Rpl31-ps12/Rps24/Rpl4/Rps20/Rpl10/Rpl27a/Rpl15/Rpl10a/Rps5/Rps25/Rps2/Rps11/Rps3a1/Rps6/Rpl26/Rpl6/Rps13	37	Up	c2_Cd8-Klk8-Tcm	F
GO_BP	GO:0042255	Ribosome assembly	9.90408e-14	Rps19/Rpl23a/Rplp0/Rps15/Rpl10/Rps5/Rps25/Rps2/Rpl6	9	Up	c2_Cd8-Klk8-Tcm	F
GO_BP	GO:0042254	Ribosome biogenesis	1.16962e-16	Rps16/Rps19/Rpl35/Rpl23a/Rplp0/Rps15/Rps24/Rpl10/Rpl10a/Rps5/Rps25/Rps2/Rps6/Rpl26/Rpl6	15	Up	c2_Cd8-Klk8-Tcm	F
GO_MF	GO:0001102	RNA polymerase II activating transcription factor binding	0.00289904	Fos/Id2/Bhlhe40	3	Down	c2_Cd8-Klk8-Tcm	F
GO_MF	GO:0000979	RNA polymerase II core promoter sequence-specific DNA binding	0.0114966	Fos/Cebpb	2	Down	c2_Cd8-Klk8-Tcm	F
GO_CC	GO:0090575	RNA polymerase II transcription regulator complex	0.00775479	Junb/Fos/Jund/Cebpb	4	Down	c2_Cd8-Klk8-Tcm	F
GO_MF	GO:0061629	RNA polymerase II-specific DNA-binding transcription factor binding	3.29386e-05	Actb/Fos/Jund/Nr4a1/Id2/Cebpb/Bhlhe40	7	Down	c2_Cd8-Klk8-Tcm	F
GO_MF	GO:0019843	RRNA binding	8.20505e-23	Rpl17/Rps3/Rpl19/Rpl8/Rpl23a/Rplp0/Rps18/Rps4x/Rpl4/Rps5/Rps11/Rpl6/Rps13	13	Up	c2_Cd8-Klk8-Tcm	F
GO_BP	GO:0016072	RRNA metabolic process	6.31116e-08	Rps16/Rps19/Rpl35/Rps15/Rps24/Rpl10a/Rps6/Rpl26	8	Up	c2_Cd8-Klk8-Tcm	F
GO_BP	GO:0006364	RRNA processing	4.9533e-08	Rps16/Rps19/Rpl35/Rps15/Rps24/Rpl10a/Rps6/Rpl26	8	Up	c2_Cd8-Klk8-Tcm	F
GO_MF	GO:0044548	S100 protein binding	0.00765494	S100a6/Ahnak	2	Down	c2_Cd8-Klk8-Tcm	F
KEGG	mmu05132	Salmonella infection	0.000395019	Actg1/Actb/Fos/Ahnak/Ptprc/Hsp90b1/Il1b	7	Down	c2_Cd8-Klk8-Tcm	F
GO_CC	GO:0030017	Sarcomere	0.000648814	Rpl17/Rpl4/Rpl15/Rpl6	4	Up	c2_Cd8-Klk8-Tcm	F
GO_BP	GO:0060538	Skeletal muscle organ development	0.0398376	Fos/Nr4a1/Mbnl1	3	Down	c2_Cd8-Klk8-Tcm	F
GO_BP	GO:0007519	Skeletal muscle tissue development	0.03651	Fos/Nr4a1/Mbnl1	3	Down	c2_Cd8-Klk8-Tcm	F
GO_CC	GO:0015935	Small ribosomal subunit	1.44704e-32	Rps16/Rps19/Rps23/Uba52/Rps3/Rps18/Rps15/Rps4x/Rps24/Rps20/Rps5/Rps25/Rps2/Rps11/Rps3a1/Rps6/Rps13	17	Up	c2_Cd8-Klk8-Tcm	F
GO_MF	GO:0070181	Small ribosomal subunit rRNA binding	0.00106434	Rps3/Rps13	2	Up	c2_Cd8-Klk8-Tcm	F
GO_BP	GO:0014706	Striated muscle tissue development	0.0444575	Fos/Nr4a1/Mbnl1/Id2	4	Down	c2_Cd8-Klk8-Tcm	F
GO_MF	GO:0005200	Structural constituent of cytoskeleton	0.0403937	Actg1/Actb	2	Down	c2_Cd8-Klk8-Tcm	F
GO_MF	GO:0099186	Structural constituent of postsynapse	0.00908007	Actg1/Actb	2	Down	c2_Cd8-Klk8-Tcm	F
GO_MF	GO:0003735	Structural constituent of ribosome	5.58826e-67	Rpl13/Rps16/Rps19/Rpl17/Rps23/Rps3/Rpl32/Rpl35/Rpl19/Rpl8/Rpl21/Rpl23a/Rplp0/Rps18/Rpl18/Rps15/Rps4x/Rps24/Rpl4/Rps20/Rpl10/Rpl27a/Rpl15/Rpl10a/Rps5/Rps25/Rps2/Rps11/Rps3a1/Rps6/Rpl26/Rpl6/Rps13	33	Up	c2_Cd8-Klk8-Tcm	F
GO_MF	GO:0098918	Structural constituent of synapse	0.0134308	Actg1/Actb	2	Down	c2_Cd8-Klk8-Tcm	F
GO_BP	GO:0048488	Synaptic vesicle endocytosis	0.0444575	Actg1/Actb	2	Down	c2_Cd8-Klk8-Tcm	F
GO_BP	GO:0033077	T cell differentiation in thymus	0.0114864	Zfp36l2/Ptprc/Il1b	3	Down	c2_Cd8-Klk8-Tcm	F
GO_BP	GO:0042098	T cell proliferation	0.00049201	Itgal/Cd44/Cxcr4/Cebpb/Ptprc/Il1b	6	Down	c2_Cd8-Klk8-Tcm	F
GO_BP	GO:0001659	Temperature homeostasis	0.0321919	Cxcr4/Cebpb/Il1b	3	Down	c2_Cd8-Klk8-Tcm	F
KEGG	mmu04668	TNF signaling pathway	0.00957359	Junb/Fos/Cebpb/Il1b	4	Down	c2_Cd8-Klk8-Tcm	F
GO_CC	GO:0005667	Transcription regulator complex	0.00775479	Junb/Fos/Jund/Nr4a1/Cebpb/Dazap2	6	Down	c2_Cd8-Klk8-Tcm	F
GO_MF	GO:0031369	Translation initiation factor binding	0.000344224	Rps19/Rps24/Rps3a1	3	Up	c2_Cd8-Klk8-Tcm	F
GO_MF	GO:0044389	Ubiquitin-like protein ligase binding	0.0185243	Actg1/Cxcr4/Cebpb/Txnip	4	Down	c2_Cd8-Klk8-Tcm	F
GO_BP	GO:0001655	Urogenital system development	0.032028	Psap/Cd44/Cxcr4/Id2	4	Down	c2_Cd8-Klk8-Tcm	F
KEGG	mmu05416	Viral myocarditis	0.0285324	Actg1/Actb/Itgal	3	Down	c2_Cd8-Klk8-Tcm	F
GO_BP	GO:0042060	Wound healing	0.0260306	Actg1/Cd44/S100a9/Cxcr4	4	Down	c2_Cd8-Klk8-Tcm	F
KEGG	mmu05135	Yersinia infection	0.0122721	Actg1/Actb/Fos/Il1b	4	Down	c2_Cd8-Klk8-Tcm	F
GO_BP	GO:0061158	3'-UTR-mediated mRNA destabilization	0.025553	Zfp36l2/Zfp36	2	Up	c3_Cd4-Fyn-Teff	F
GO_MF	GO:0008097	5S rRNA binding	0.000682662	Rpl4/Rpl7/Rpl5	3	Down	c3_Cd4-Fyn-Teff	F
GO_CC	GO:0031672	A band	1.04991e-05	Rpl17/Rpl6/Rpl15/Rpl4/Rpl7	5	Down	c3_Cd4-Fyn-Teff	F
GO_MF	GO:0033613	Activating transcription factor binding	0.0273741	Bhlhe40/Fos/Id2	3	Up	c3_Cd4-Fyn-Teff	F
KEGG	mmu04520	Adherens junction	0.0146714	Actb/Actg1/Fyn/Cdc42	4	Up	c3_Cd4-Fyn-Teff	F
GO_BP	GO:0019646	Aerobic electron transport chain	0.0367656	Cycs/Cox5b	2	Down	c3_Cd4-Fyn-Teff	F
GO_BP	GO:0046631	Alpha-beta T cell activation	0.00770867	Psap/Cebpb/Ptprc/Cd44/Ikzf1	5	Up	c3_Cd4-Fyn-Teff	F
GO_BP	GO:0000380	Alternative mRNA splicing, via spliceosome	0.00127627	Ddx5/Mbnl1/Srsf3/Ddx17/Celf2	5	Up	c3_Cd4-Fyn-Teff	F
KEGG	mmu04612	Antigen processing and presentation	0.0961986	H2-K1/Hspa1b/Hspa1a	3	Up	c3_Cd4-Fyn-Teff	F
KEGG	mmu05412	Arrhythmogenic right ventricular cardiomyopathy	0.070551	Actb/Actg1/Atp2a3	3	Up	c3_Cd4-Fyn-Teff	F
GO_CC	GO:0032279	Asymmetric synapse	9.59047e-07	Rps19/Rplp0/Rps3/Rpl6/Rps18/Rpl8/Rpl10a/Rpl14/Rps25/Rpl4/Rps13/Rpl7/Rpl5	13	Down	c3_Cd4-Fyn-Teff	F
GO_BP	GO:0006754	ATP biosynthetic process	0.0482982	Atp5g1/Cox5b/Aldoa	3	Down	c3_Cd4-Fyn-Teff	F
GO_BP	GO:0046034	ATP metabolic process	0.0361071	Dnajc15/Atp5g1/Cycs/Cox5b/Uqcrfs1/Aldoa	6	Down	c3_Cd4-Fyn-Teff	F
GO_BP	GO:0042773	ATP synthesis coupled electron transport	0.0117467	Dnajc15/Cycs/Cox5b/Uqcrfs1	4	Down	c3_Cd4-Fyn-Teff	F
GO_MF	GO:0016887	ATPase activity	0.0251131	Ddx5/Hspa1b/Atp2a3/Hspa1a/Ddx17/Atp2b1	6	Up	c3_Cd4-Fyn-Teff	F
GO_MF	GO:0017091	AU-rich element binding	0.031143	Zfp36l2/Zfp36	2	Up	c3_Cd4-Fyn-Teff	F
GO_CC	GO:0044754	Autolysosome	0.00022602	Ftl1/Fth1/Map1lc3b	3	Down	c3_Cd4-Fyn-Teff	F
GO_CC	GO:0005776	Autophagosome	0.026757	Ftl1/Fth1/Map1lc3b	3	Down	c3_Cd4-Fyn-Teff	F
GO_BP	GO:0030183	B cell differentiation	0.00634611	Zfp36l2/Ptprc/Id2/Irf2bp2/Ikzf1	5	Up	c3_Cd4-Fyn-Teff	F
KEGG	mmu05100	Bacterial invasion of epithelial cells	0.070551	Actb/Actg1/Cdc42	3	Up	c3_Cd4-Fyn-Teff	F
GO_BP	GO:0055074	Calcium ion homeostasis	0.00755857	Cxcr4/Ptprc/Atp2a3/Fyn/Grina/Il1b/Atp2b1/Gnb1	8	Up	c3_Cd4-Fyn-Teff	F
GO_BP	GO:0070588	Calcium ion transmembrane transport	0.0306526	Ahnak/Ptprc/Atp2a3/Fyn/Atp2b1	5	Up	c3_Cd4-Fyn-Teff	F
GO_BP	GO:0006816	Calcium ion transport	0.0319198	Cxcr4/Ahnak/Ptprc/Atp2a3/Fyn/Atp2b1	6	Up	c3_Cd4-Fyn-Teff	F
GO_MF	GO:0005388	Calcium transmembrane transporter activity, phosphorylative mechanism	0.0121451	Atp2a3/Atp2b1	2	Up	c3_Cd4-Fyn-Teff	F
GO_MF	GO:0048306	Calcium-dependent protein binding	0.0273741	Ddx5/S100a6/S100a4	3	Up	c3_Cd4-Fyn-Teff	F
GO_CC	GO:0044305	Calyx of Held	0.0423618	Actb/Actg1	2	Up	c3_Cd4-Fyn-Teff	F
GO_BP	GO:0003161	Cardiac conduction system development	0.0244231	Cdc42/Id2	2	Up	c3_Cd4-Fyn-Teff	F
GO_MF	GO:0019957	C-C chemokine binding	0.0273741	Cxcr4/Zfp36	2	Up	c3_Cd4-Fyn-Teff	F
GO_MF	GO:0042610	CD8 receptor binding	0.0121451	H2-K1/Fyn	2	Up	c3_Cd4-Fyn-Teff	F
GO_BP	GO:0060326	Cell chemotaxis	0.036493	Nr4a1/Dusp1/Hmgb2/Cxcr4/Il1b	5	Up	c3_Cd4-Fyn-Teff	F
GO_BP	GO:0036473	Cell death in response to oxidative stress	0.0415939	Psap/Mcl1/Fyn	3	Up	c3_Cd4-Fyn-Teff	F
GO_CC	GO:0031252	Cell leading edge	0.0246938	Actb/Cxcr4/S100a6/Cd44/Cdc42/Atp2b1	6	Up	c3_Cd4-Fyn-Teff	F
GO_BP	GO:0045216	Cell-cell junction organization	0.0436191	Actb/Actg1/Cdc42/Il1b	4	Up	c3_Cd4-Fyn-Teff	F
GO_BP	GO:0006874	Cellular calcium ion homeostasis	0.00661128	Cxcr4/Ptprc/Atp2a3/Fyn/Grina/Il1b/Atp2b1/Gnb1	8	Up	c3_Cd4-Fyn-Teff	F
GO_BP	GO:0071216	Cellular response to biotic stimulus	0.0406647	Zfp36/Cebpb/Txnip/Il1b/Ogt	5	Up	c3_Cd4-Fyn-Teff	F
GO_BP	GO:0071277	Cellular response to calcium ion	0.00595125	Junb/Fos/Jund/Fus	4	Up	c3_Cd4-Fyn-Teff	F
GO_BP	GO:0044344	Cellular response to fibroblast growth factor stimulus	0.0079826	Nr4a1/Zfp36l2/Zfp36/Cd44	4	Up	c3_Cd4-Fyn-Teff	F
GO_BP	GO:0097011	Cellular response to granulocyte macrophage colony-stimulating factor stimulus	0.0194999	Zfp36l2/Zfp36	2	Up	c3_Cd4-Fyn-Teff	F
GO_BP	GO:0071241	Cellular response to inorganic substance	0.0200499	Junb/Fos/Id2/Jund/Fus	5	Up	c3_Cd4-Fyn-Teff	F
GO_BP	GO:0032869	Cellular response to insulin stimulus	0.0420407	Srsf3/Il1b/Atp2b1/Ogt	4	Up	c3_Cd4-Fyn-Teff	F
GO_BP	GO:0071353	Cellular response to interleukin-4	0.0154967	Rplp0/Rps2/Lef1	3	Down	c3_Cd4-Fyn-Teff	F
GO_BP	GO:0071248	Cellular response to metal ion	0.00664785	Junb/Fos/Id2/Jund/Fus	5	Up	c3_Cd4-Fyn-Teff	F
GO_BP	GO:1901653	Cellular response to peptide	0.012983	Nr4a1/Fyn/Srsf3/Il1b/Atp2b1/Ogt	6	Up	c3_Cd4-Fyn-Teff	F
GO_BP	GO:0071375	Cellular response to peptide hormone stimulus	0.0245946	Nr4a1/Srsf3/Il1b/Atp2b1/Ogt	5	Up	c3_Cd4-Fyn-Teff	F
GO_BP	GO:0071383	Cellular response to steroid hormone stimulus	0.0270683	Ddx5/Zfp36l2/Zfp36/Ddx17	4	Up	c3_Cd4-Fyn-Teff	F
GO_BP	GO:0051085	Chaperone cofactor-dependent protein refolding	0.0426819	Hspa1b/Hspa1a	2	Up	c3_Cd4-Fyn-Teff	F
GO_MF	GO:0019956	Chemokine binding	0.034832	Cxcr4/Zfp36	2	Up	c3_Cd4-Fyn-Teff	F
GO_BP	GO:0032922	Circadian regulation of gene expression	0.025553	Bhlhe40/Id2/Ogt	3	Up	c3_Cd4-Fyn-Teff	F
GO_BP	GO:0007623	Circadian rhythm	0.0475651	Ddx5/Bhlhe40/Id2/Ogt	4	Up	c3_Cd4-Fyn-Teff	F
KEGG	mmu05210	Colorectal cancer	0.081873	Rac2/Cycs/Tcf7/Lef1	4	Down	c3_Cd4-Fyn-Teff	F
GO_CC	GO:0043292	Contractile fiber	0.00520783	Rpl17/Rpl6/Rpl15/Rpl4/Rpl7/Aldoa	6	Down	c3_Cd4-Fyn-Teff	F
KEGG	mmu05171	Coronavirus disease - COVID-19	4.49114e-54	Rps19/Rps23/Rpl13/Rps16/Rpl32/Rplp0/Rpl17/Uba52/Rpl35/Rps3/Rpl19/Rpl34-ps1/Rps27rt/Rps4x/Rpl6/Rpl10/Rpl23a/Rps18/Rpl31-ps12/Rpl8/Rpl15/Rpl10a/Rpl18/Rpl27a/Rpl21/Rpl14/Rps2/Rps25/Rps11/Rpl37rt/Rpl4/Rps20/Rps5/Rps24/Rps15/Rps3a1/Rpl26/Rps27a/Rps13/Rps8/Rps6/Rpl7/Rpl22l1/Fau/Rpl39/Rpl36al/Rpl5/Rps10/Rps7	49	Down	c3_Cd4-Fyn-Teff	F
GO_CC	GO:0043034	Costamere	0.0246938	Actg1/Ahnak	2	Up	c3_Cd4-Fyn-Teff	F
GO_MF	GO:0016018	Cyclosporin A binding	0.0265548	Ppia/Ppib	2	Down	c3_Cd4-Fyn-Teff	F
GO_CC	GO:0070069	Cytochrome complex	0.045691	Cox8a/Uqcrfs1	2	Down	c3_Cd4-Fyn-Teff	F
GO_MF	GO:0019955	Cytokine binding	0.0172581	Cxcr4/Zfp36/Cd44/Il2rb	4	Up	c3_Cd4-Fyn-Teff	F
GO_MF	GO:0004896	Cytokine receptor activity	0.031143	Cxcr4/Cd44/Il2rb	3	Up	c3_Cd4-Fyn-Teff	F
GO_BP	GO:0019835	Cytolysis	0.0402308	Gzma/Gzmb	2	Up	c3_Cd4-Fyn-Teff	F
GO_CC	GO:0098562	Cytoplasmic side of membrane	0.0101596	S100a6/Ptprc/Fyn/Atp2b1/Gnb1	5	Up	c3_Cd4-Fyn-Teff	F
GO_CC	GO:0009898	Cytoplasmic side of plasma membrane	0.0101596	S100a6/Ptprc/Fyn/Atp2b1/Gnb1	5	Up	c3_Cd4-Fyn-Teff	F
GO_BP	GO:0002181	Cytoplasmic translation	4.19806e-15	Rps23/Rplp0/Rpl17/Rpl19/Rpl6/Rpl8/Rpl15/Rpl10a/Rpl18/Rps2/Rpl26/Rpl22l1/Rpl39/Cnbp	14	Down	c3_Cd4-Fyn-Teff	F
GO_BP	GO:0060401	Cytosolic calcium ion transport	0.0340299	Ptprc/Atp2a3/Fyn/Atp2b1	4	Up	c3_Cd4-Fyn-Teff	F
GO_CC	GO:0022625	Cytosolic large ribosomal subunit	1.676e-34	Rpl13/Rpl32/Rplp0/Rpl17/Uba52/Rpl35/Rpl19/Rpl6/Rpl10/Rpl23a/Rpl8/Rpl15/Rpl10a/Rpl18/Rpl27a/Rpl21/Rpl14/Rpl4/Rpl26/Rpl7/Rpl39/Rpl5	22	Down	c3_Cd4-Fyn-Teff	F
GO_CC	GO:0022626	Cytosolic ribosome	8.12585e-71	Rps19/Rps23/Rpl13/Rps16/Rpl32/Rplp0/Rpl17/Uba52/Rpl35/Rps3/Rpl19/Rps4x/Rpl6/Rpl10/Rpl23a/Rps18/Rpl8/Rpl15/Rpl10a/Rpl18/Rpl27a/Rpl21/Rpl14/Rps2/Rps25/Rps11/Rpl4/Rps20/Rps5/Rps24/Rps15/Rps3a1/Rpl26/Rps27a/Rps13/Rps8/Rps6/Rpl7/Fau/Rpl39/Rpl5/Rps10/Rps7	43	Down	c3_Cd4-Fyn-Teff	F
GO_CC	GO:0022627	Cytosolic small ribosomal subunit	2.19632e-38	Rps19/Rps23/Rps16/Uba52/Rps3/Rps4x/Rps18/Rps2/Rps25/Rps11/Rps20/Rps5/Rps24/Rps15/Rps3a1/Rps27a/Rps13/Rps8/Rps6/Fau/Rps10/Rps7	22	Down	c3_Cd4-Fyn-Teff	F
GO_BP	GO:0051084	'de novo' posttranslational protein folding	0.0486304	Hspa1b/Hspa1a	2	Up	c3_Cd4-Fyn-Teff	F
GO_BP	GO:0006458	'de novo' protein folding	0.0486304	Hspa1b/Hspa1a	2	Up	c3_Cd4-Fyn-Teff	F
GO_BP	GO:0002407	Dendritic cell chemotaxis	0.0498659	Ccr7/Retnlg	2	Down	c3_Cd4-Fyn-Teff	F
GO_BP	GO:0050966	Detection of mechanical stimulus involved in sensory perception of pain	0.0296736	Cxcr4/Fyn	2	Up	c3_Cd4-Fyn-Teff	F
GO_BP	GO:0062149	Detection of stimulus involved in sensory perception of pain	0.0477368	Cxcr4/Fyn	2	Up	c3_Cd4-Fyn-Teff	F
KEGG	mmu05415	Diabetic cardiomyopathy	0.0559151	Cox8a/Ndufa6/Atp5g1/Rac2/Ndufb5/Cox5b/Uqcrfs1	7	Down	c3_Cd4-Fyn-Teff	F
GO_MF	GO:0097718	Disordered domain specific binding	0.0360304	Fyn/Hspa1a	2	Up	c3_Cd4-Fyn-Teff	F
GO_BP	GO:0072511	Divalent inorganic cation transport	0.0420407	Cxcr4/Ahnak/Ptprc/Atp2a3/Fyn/Atp2b1	6	Up	c3_Cd4-Fyn-Teff	F
GO_BP	GO:0070838	Divalent metal ion transport	0.0415939	Cxcr4/Ahnak/Ptprc/Atp2a3/Fyn/Atp2b1	6	Up	c3_Cd4-Fyn-Teff	F
GO_MF	GO:0140297	DNA-binding transcription factor binding	3.99292e-05	Actb/Nr4a1/Ddx5/Bhlhe40/Cebpb/Fos/Id2/Jund/Hspa1a/Fus	10	Up	c3_Cd4-Fyn-Teff	F
GO_MF	GO:0009055	Electron transfer activity	0.00614572	Cox8a/Sh3bgrl3/Cycs/Uqcrfs1	4	Down	c3_Cd4-Fyn-Teff	F
GO_BP	GO:0022900	Electron transport chain	0.0236366	Dnajc15/Cycs/Cox5b/Uqcrfs1	4	Down	c3_Cd4-Fyn-Teff	F
KEGG	mmu04144	Endocytosis	0.0489115	H2-K1/Cxcr4/Hspa1b/Il2rb/Cdc42/Hspa1a	6	Up	c3_Cd4-Fyn-Teff	F
GO_BP	GO:0032469	Endoplasmic reticulum calcium ion homeostasis	0.0402308	Atp2a3/Grina	2	Up	c3_Cd4-Fyn-Teff	F
GO_BP	GO:0045446	Endothelial cell differentiation	0.046639	Btg1/Cxcr4/Il1b	3	Up	c3_Cd4-Fyn-Teff	F
GO_BP	GO:0009649	Entrainment of circadian clock	0.0445003	Bhlhe40/Id2	2	Up	c3_Cd4-Fyn-Teff	F
GO_BP	GO:0043153	Entrainment of circadian clock by photoperiod	0.0426819	Bhlhe40/Id2	2	Up	c3_Cd4-Fyn-Teff	F
GO_BP	GO:0050673	Epithelial cell proliferation	0.0364126	Nr4a1/Hmgb2/Zfp36/Cebpb/Cdc42/Id2	6	Up	c3_Cd4-Fyn-Teff	F
GO_BP	GO:0001837	Epithelial to mesenchymal transition	0.0244231	Ddx5/Il1b/Ddx17/Akna	4	Up	c3_Cd4-Fyn-Teff	F
GO_BP	GO:0070371	ERK1 and ERK2 cascade	0.0416724	Dusp1/Zfp36l2/Ptprc/Cd44/Il1b	5	Up	c3_Cd4-Fyn-Teff	F
GO_BP	GO:0030218	Erythrocyte differentiation	0.00520547	Hmgb2/Zfp36/Id2/Ets1/Ikzf1	5	Up	c3_Cd4-Fyn-Teff	F
GO_BP	GO:0034101	Erythrocyte homeostasis	0.00595125	Hmgb2/Zfp36/Id2/Ets1/Ikzf1	5	Up	c3_Cd4-Fyn-Teff	F
KEGG	mmu04915	Estrogen signaling pathway	0.0162474	Hspa1b/Fos/Hsp90b1/Hspa1a/Ctsd	5	Up	c3_Cd4-Fyn-Teff	F
GO_CC	GO:0005852	Eukaryotic translation initiation factor 3 complex	0.014994	Eif3h/Eif3f	2	Down	c3_Cd4-Fyn-Teff	F
GO_BP	GO:0097191	Extrinsic apoptotic signaling pathway	0.0204034	Hmgb2/Ptprc/Mcl1/Fyn/Il1b	5	Up	c3_Cd4-Fyn-Teff	F
GO_BP	GO:0097192	Extrinsic apoptotic signaling pathway in absence of ligand	0.0307683	Mcl1/Fyn/Il1b	3	Up	c3_Cd4-Fyn-Teff	F
GO_CC	GO:0031234	Extrinsic component of cytoplasmic side of plasma membrane	0.0480987	S100a6/Fyn/Gnb1	3	Up	c3_Cd4-Fyn-Teff	F
GO_BP	GO:0045444	Fat cell differentiation	0.0245946	Nr4a1/Zfp36l2/Zfp36/Cebpb/Id2	5	Up	c3_Cd4-Fyn-Teff	F
GO_MF	GO:0008199	Ferric iron binding	0.0452516	Ftl1/Fth1	2	Down	c3_Cd4-Fyn-Teff	F
KEGG	mmu04216	Ferroptosis	0.0583224	Ftl1/Fth1/Map1lc3b	3	Down	c3_Cd4-Fyn-Teff	F
GO_BP	GO:0044346	Fibroblast apoptotic process	0.0296736	Btg1/Stk17b	2	Up	c3_Cd4-Fyn-Teff	F
KEGG	mmu05418	Fluid shear stress and atherosclerosis	0.00713422	Actb/Actg1/Dusp1/Fos/Hsp90b1/Il1b	6	Up	c3_Cd4-Fyn-Teff	F
GO_BP	GO:0000082	G1/S transition of mitotic cell cycle	0.0409367	Rpl17/Rpl26/Rps6/Cdk2ap2/Rgcc	5	Down	c3_Cd4-Fyn-Teff	F
GO_BP	GO:0042492	Gamma-delta T cell differentiation	0.0498659	Tcf7/Lef1	2	Down	c3_Cd4-Fyn-Teff	F
GO_MF	GO:0035259	Glucocorticoid receptor binding	0.024538	Nr4a1/Cebpb	2	Up	c3_Cd4-Fyn-Teff	F
KEGG	mmu05332	Graft-versus-host disease	0.0498734	H2-K1/Il1b/Gzmb	3	Up	c3_Cd4-Fyn-Teff	F
GO_MF	GO:0031072	Heat shock protein binding	0.0195363	Hspa1b/Zfp36/Hspa1a/Arhgdia	4	Up	c3_Cd4-Fyn-Teff	F
KEGG	mmu04640	Hematopoietic cell lineage	0.095794	Cd3d/Cd3g/Il7r/Cd8b1	4	Down	c3_Cd4-Fyn-Teff	F
GO_BP	GO:0034113	Heterotypic cell-cell adhesion	0.0185265	Ptprc/Cd44/Il1b	3	Up	c3_Cd4-Fyn-Teff	F
GO_MF	GO:0035035	Histone acetyltransferase binding	0.0336306	Cebpb/Ets1	2	Up	c3_Cd4-Fyn-Teff	F
GO_BP	GO:0048872	Homeostasis of number of cells	0.0185265	Hmgb2/Zfp36/Cd44/Id2/Ets1/Ikzf1	6	Up	c3_Cd4-Fyn-Teff	F
GO_BP	GO:0048872	Homeostasis of number of cells	0.0300486	Rps19/Rps24/Rps6/B2m/Il7r/Lat/Ccr7	7	Down	c3_Cd4-Fyn-Teff	F
GO_MF	GO:0051427	Hormone receptor binding	0.00241029	Nr4a1/Ddx5/Cebpb/Fyn/Jund/Fus	6	Up	c3_Cd4-Fyn-Teff	F
KEGG	mmu05170	Human immunodeficiency virus 1 infection	0.0888577	H2-K1/Cxcr4/Fos/Samhd1/Gnb1	5	Up	c3_Cd4-Fyn-Teff	F
KEGG	mmu05166	Human T-cell leukemia virus 1 infection	0.038131	H2-K1/Itgal/Zfp36/Fos/Il2rb/Ets1	6	Up	c3_Cd4-Fyn-Teff	F
GO_BP	GO:0030212	Hyaluronan metabolic process	0.0386758	Cd44/Il1b	2	Up	c3_Cd4-Fyn-Teff	F
KEGG	mmu05410	Hypertrophic cardiomyopathy	0.0961986	Actb/Actg1/Atp2a3	3	Up	c3_Cd4-Fyn-Teff	F
KEGG	mmu04657	IL-17 signaling pathway	0.00713422	Cebpb/Fos/Hsp90b1/Il1b/Jund	5	Up	c3_Cd4-Fyn-Teff	F
GO_MF	GO:0140375	Immune receptor activity	0.0465123	Cxcr4/Cd44/Il2rb	3	Up	c3_Cd4-Fyn-Teff	F
GO_CC	GO:0001772	Immunological synapse	0.0101596	Itgal/Atp2b1/Arhgdia	3	Up	c3_Cd4-Fyn-Teff	F
GO_CC	GO:0098800	Inner mitochondrial membrane protein complex	0.00346894	Dnajc15/Ndufa6/Atp5g1/Ndufb5/Uqcrfs1	5	Down	c3_Cd4-Fyn-Teff	F
GO_BP	GO:0006880	Intracellular sequestering of iron ion	0.0367656	Ftl1/Fth1	2	Down	c3_Cd4-Fyn-Teff	F
GO_BP	GO:0097193	Intrinsic apoptotic signaling pathway	0.00428923	Ddx5/Cebpb/Atp2a3/Cd44/Mcl1/Serinc3/Grina	7	Up	c3_Cd4-Fyn-Teff	F
GO_BP	GO:0072332	Intrinsic apoptotic signaling pathway by p53 class mediator	0.0201415	Rpl26/Ubb/Hint1/Rps7	4	Down	c3_Cd4-Fyn-Teff	F
GO_BP	GO:0070059	Intrinsic apoptotic signaling pathway in response to endoplasmic reticulum stress	0.00428923	Cebpb/Atp2a3/Serinc3/Grina	4	Up	c3_Cd4-Fyn-Teff	F
GO_MF	GO:0044325	Ion channel binding	0.0195363	Atp2a3/Fyn/Id2/Grina	4	Up	c3_Cd4-Fyn-Teff	F
GO_MF	GO:0015662	Ion transmembrane transporter activity, phosphorylative mechanism	0.0426897	Atp2a3/Atp2b1	2	Up	c3_Cd4-Fyn-Teff	F
KEGG	mmu05167	Kaposi sarcoma-associated herpesvirus infection	0.0559151	Uba52/Rps27a/Ubb/Map1lc3b/Cycs/Tcf7/Lef1	7	Down	c3_Cd4-Fyn-Teff	F
GO_CC	GO:0015934	Large ribosomal subunit	3.44652e-29	Rpl13/Rpl32/Rplp0/Rpl17/Uba52/Rpl35/Rpl19/Rpl6/Rpl10/Rpl23a/Rpl8/Rpl15/Rpl10a/Rpl18/Rpl27a/Rpl21/Rpl14/Rpl4/Rpl26/Rpl7/Rpl39/Rpl5/Npm1	23	Down	c3_Cd4-Fyn-Teff	F
KEGG	mmu05134	Legionellosis	0.0489115	Hspa1b/Il1b/Hspa1a	3	Up	c3_Cd4-Fyn-Teff	F
GO_BP	GO:0070486	Leukocyte aggregation	0.0244231	Cd44/Il1b	2	Up	c3_Cd4-Fyn-Teff	F
GO_BP	GO:0007159	Leukocyte cell-cell adhesion	0.00595125	Itgal/Cebpb/Ptprc/Cd44/Il1b/Ets1/Ikzf1	7	Up	c3_Cd4-Fyn-Teff	F
GO_BP	GO:0070661	Leukocyte proliferation	0.00595125	Itgal/Cxcr4/Cebpb/Ptprc/Cd44/Fyn/Il1b	7	Up	c3_Cd4-Fyn-Teff	F
KEGG	mmu04670	Leukocyte transendothelial migration	0.0132294	Actb/Actg1/Itgal/Cxcr4/Cdc42	5	Up	c3_Cd4-Fyn-Teff	F
KEGG	mmu05417	Lipid and atherosclerosis	0.0208232	Hspa1b/Fos/Hsp90b1/Cdc42/Il1b/Hspa1a	6	Up	c3_Cd4-Fyn-Teff	F
GO_BP	GO:0048535	Lymph node development	0.0437245	Id2/Ikzf1	2	Up	c3_Cd4-Fyn-Teff	F
GO_BP	GO:0030098	Lymphocyte differentiation	0.00428923	Psap/Zfp36l2/Ptprc/Cd44/Id2/Il1b/Irf2bp2/Ikzf1	8	Up	c3_Cd4-Fyn-Teff	F
GO_BP	GO:0030098	Lymphocyte differentiation	0.00890937	Rps6/B2m/Cd3d/Cd3g/Il7r/Ccr7/Tcf7/Lef1/Dusp10	9	Down	c3_Cd4-Fyn-Teff	F
GO_BP	GO:0046651	Lymphocyte proliferation	0.00507806	Itgal/Cxcr4/Cebpb/Ptprc/Cd44/Fyn/Il1b	7	Up	c3_Cd4-Fyn-Teff	F
GO_CC	GO:0005764	Lysosome	0.0423618	Cxcr4/Psap/Laptm5/Il1b/Ctsd/Gzmb	6	Up	c3_Cd4-Fyn-Teff	F
GO_CC	GO:0000323	Lytic vacuole	0.0423618	Cxcr4/Psap/Laptm5/Il1b/Ctsd/Gzmb	6	Up	c3_Cd4-Fyn-Teff	F
GO_BP	GO:0060644	Mammary gland epithelial cell differentiation	0.0245946	Cebpb/Id2	2	Up	c3_Cd4-Fyn-Teff	F
GO_BP	GO:0033598	Mammary gland epithelial cell proliferation	0.0464289	Cebpb/Id2	2	Up	c3_Cd4-Fyn-Teff	F
KEGG	mmu04010	MAPK signaling pathway	0.00766091	Nr4a1/Dusp1/Hspa1b/Fos/Cdc42/Il1b/Jund/Hspa1a	8	Up	c3_Cd4-Fyn-Teff	F
GO_BP	GO:0000470	Maturation of LSU-rRNA	0.00105453	Rpl35/Rpl10a/Rpl7/Npm1	4	Down	c3_Cd4-Fyn-Teff	F
GO_BP	GO:0000463	Maturation of LSU-rRNA from tricistronic rRNA transcript (SSU-rRNA, 5.8S rRNA, LSU-rRNA)	0.00403263	Rpl35/Rpl7/Npm1	3	Down	c3_Cd4-Fyn-Teff	F
GO_BP	GO:0030490	Maturation of SSU-rRNA	0.0401755	Rps19/Rps16/Rps8	3	Down	c3_Cd4-Fyn-Teff	F
GO_BP	GO:0000462	Maturation of SSU-rRNA from tricistronic rRNA transcript (SSU-rRNA, 5.8S rRNA, LSU-rRNA)	0.0220917	Rps19/Rps16/Rps8	3	Down	c3_Cd4-Fyn-Teff	F
KEGG	mmu05162	Measles	0.0208232	Hspa1b/Fos/Il2rb/Il1b/Hspa1a	5	Up	c3_Cd4-Fyn-Teff	F
GO_CC	GO:0098857	Membrane microdomain	0.0101596	Actb/Ahnak/Ptprc/Fyn/Hspa1a/Atp2b1/Ctsd	7	Up	c3_Cd4-Fyn-Teff	F
GO_CC	GO:0045121	Membrane raft	0.0101596	Actb/Ahnak/Ptprc/Fyn/Hspa1a/Atp2b1/Ctsd	7	Up	c3_Cd4-Fyn-Teff	F
GO_CC	GO:0098589	Membrane region	0.0101596	Actb/Ahnak/Ptprc/Fyn/Hspa1a/Atp2b1/Ctsd	7	Up	c3_Cd4-Fyn-Teff	F
GO_MF	GO:0051787	Misfolded protein binding	0.0273741	Hspa1b/Hspa1a	2	Up	c3_Cd4-Fyn-Teff	F
GO_BP	GO:0042775	Mitochondrial ATP synthesis coupled electron transport	0.00938065	Dnajc15/Cycs/Cox5b/Uqcrfs1	4	Down	c3_Cd4-Fyn-Teff	F
GO_BP	GO:0006123	Mitochondrial electron transport, cytochrome c to oxygen	0.0367656	Cycs/Cox5b	2	Down	c3_Cd4-Fyn-Teff	F
GO_BP	GO:0006122	Mitochondrial electron transport, ubiquinol to cytochrome c	0.0347906	Cycs/Uqcrfs1	2	Down	c3_Cd4-Fyn-Teff	F
GO_CC	GO:0005743	Mitochondrial inner membrane	0.00817949	Rps3/Cox8a/Dnajc15/Ndufa6/Atp5g1/Ndufb5/Cox5b/Uqcrfs1	8	Down	c3_Cd4-Fyn-Teff	F
GO_CC	GO:0098798	Mitochondrial protein complex	0.0441354	Dnajc15/Ndufa6/Atp5g1/Ndufb5/Uqcrfs1	5	Down	c3_Cd4-Fyn-Teff	F
GO_CC	GO:0005746	Mitochondrial respirasome	0.0322908	Ndufa6/Ndufb5/Uqcrfs1	3	Down	c3_Cd4-Fyn-Teff	F
GO_MF	GO:0031435	Mitogen-activated protein kinase kinase kinase binding	0.0273741	Dazap2/Cdc42	2	Up	c3_Cd4-Fyn-Teff	F
KEGG	mmu04137	Mitophagy - animal	0.0559151	Uba52/Rps27a/Ubb/Map1lc3b	4	Down	c3_Cd4-Fyn-Teff	F
GO_BP	GO:0032943	Mononuclear cell proliferation	0.00507806	Itgal/Cxcr4/Cebpb/Ptprc/Cd44/Fyn/Il1b	7	Up	c3_Cd4-Fyn-Teff	F
GO_MF	GO:0035925	MRNA 3'-UTR AU-rich region binding	0.030546	Zfp36l2/Zfp36	2	Up	c3_Cd4-Fyn-Teff	F
GO_MF	GO:0003730	MRNA 3'-UTR binding	0.00892353	Ddx5/Zfp36l2/Zfp36/Fus	4	Up	c3_Cd4-Fyn-Teff	F
GO_MF	GO:0048027	MRNA 5'-UTR binding	0.000210282	Rpl26/Rps13/Rpl5/Rps7	4	Down	c3_Cd4-Fyn-Teff	F
GO_MF	GO:0003729	MRNA binding	8.24956e-07	Rpl35/Rps3/Rpl6/Rps2/Rps5/Rps3a1/Rpl26/Rps13/Rps6/Rpl7/Rpl5/Cnbp/Rps7	13	Down	c3_Cd4-Fyn-Teff	F
GO_MF	GO:0003729	MRNA binding	0.00629074	Ddx5/Zfp36l2/Zfp36/Srsf3/Snrnp70/Celf2/Fus	7	Up	c3_Cd4-Fyn-Teff	F
GO_BP	GO:0006402	MRNA catabolic process	0.0475651	Ddx5/Zfp36l2/Zfp36/Fus	4	Up	c3_Cd4-Fyn-Teff	F
GO_BP	GO:0061157	MRNA destabilization	0.0464289	Zfp36l2/Zfp36	2	Up	c3_Cd4-Fyn-Teff	F
GO_BP	GO:0006397	MRNA processing	0.00595125	Ddx5/Mbnl1/Hnrnph1/Srsf3/Ddx17/Snrnp70/Celf2/U2af2	8	Up	c3_Cd4-Fyn-Teff	F
GO_BP	GO:0006376	MRNA splice site selection	0.0386758	Mbnl1/Celf2	2	Up	c3_Cd4-Fyn-Teff	F
GO_BP	GO:0000398	MRNA splicing, via spliceosome	0.00305991	Ddx5/Mbnl1/Srsf3/Ddx17/Snrnp70/Celf2/U2af2	7	Up	c3_Cd4-Fyn-Teff	F
GO_BP	GO:0048537	Mucosa-associated lymphoid tissue development	0.0200499	Id2/Ikzf1	2	Up	c3_Cd4-Fyn-Teff	F
GO_BP	GO:0060537	Muscle tissue development	0.0194999	Nr4a1/Ddx5/Fos/Mbnl1/Cdc42/Id2/Ddx17	7	Up	c3_Cd4-Fyn-Teff	F
GO_CC	GO:0043209	Myelin sheath	9.37021e-06	Uba52/Rps27a/Ubb/Nme2/Ppia/Cycs/Cox5b/Uqcrfs1/Aldoa	9	Down	c3_Cd4-Fyn-Teff	F
GO_CC	GO:0043209	Myelin sheath	0.0150408	Actb/Actg1/Cdc42/Gnb1/Tkt	5	Up	c3_Cd4-Fyn-Teff	F
GO_BP	GO:0030099	Myeloid cell differentiation	0.00127627	Hmgb2/Junb/Zfp36/Cebpb/Fos/Lbr/Id2/Ets1/Ikzf1	9	Up	c3_Cd4-Fyn-Teff	F
GO_BP	GO:0002262	Myeloid cell homeostasis	0.0033782	Hmgb2/Zfp36/Cd44/Id2/Ets1/Ikzf1	6	Up	c3_Cd4-Fyn-Teff	F
GO_BP	GO:0002573	Myeloid leukocyte differentiation	0.00507806	Junb/Cebpb/Fos/Lbr/Id2/Ikzf1	6	Up	c3_Cd4-Fyn-Teff	F
GO_BP	GO:0045445	Myoblast differentiation	0.00837385	Btg1/Ddx5/Mbnl1/Ddx17	4	Up	c3_Cd4-Fyn-Teff	F
GO_CC	GO:0030016	Myofibril	0.00414919	Rpl17/Rpl6/Rpl15/Rpl4/Rpl7/Aldoa	6	Down	c3_Cd4-Fyn-Teff	F
GO_BP	GO:0030101	Natural killer cell activation	0.0100044	Ptprc/Il2rb/Id2/Ikzf1	4	Up	c3_Cd4-Fyn-Teff	F
GO_BP	GO:0001779	Natural killer cell differentiation	0.0068303	Ptprc/Id2/Ikzf1	3	Up	c3_Cd4-Fyn-Teff	F
KEGG	mmu04650	Natural killer cell mediated cytotoxicity	0.0489115	H2-K1/Itgal/Fyn/Gzmb	4	Up	c3_Cd4-Fyn-Teff	F
GO_BP	GO:0034660	NcRNA metabolic process	4.26784e-08	Rps19/Rps16/Rpl35/Rpl10a/Rpl14/Rps24/Rps15/Rpl26/Rps8/Rps6/Rpl7/Nop10/Rpl5/Npm1/Rps7/Trmt112	16	Down	c3_Cd4-Fyn-Teff	F
GO_BP	GO:0034470	NcRNA processing	1.73039e-09	Rps19/Rps16/Rpl35/Rpl10a/Rpl14/Rps24/Rps15/Rpl26/Rps8/Rps6/Rpl7/Nop10/Rpl5/Npm1/Rps7/Trmt112	16	Down	c3_Cd4-Fyn-Teff	F
GO_BP	GO:2001234	Negative regulation of apoptotic signaling pathway	0.00592127	Hmgb2/Cd44/Mcl1/Fyn/Grina/Il1b	6	Up	c3_Cd4-Fyn-Teff	F
GO_BP	GO:0051100	Negative regulation of binding	0.0296736	Actb/Gzma/Atp2a3/Id2	4	Up	c3_Cd4-Fyn-Teff	F
GO_BP	GO:0009895	Negative regulation of catabolic process	0.0148638	Zfp36/Mcl1/Fyn/Il1b/Fus/Ogt	6	Up	c3_Cd4-Fyn-Teff	F
GO_BP	GO:0007162	Negative regulation of cell adhesion	0.0332226	Dusp1/Cebpb/Ptprc/Cd44/Akna	5	Up	c3_Cd4-Fyn-Teff	F
GO_BP	GO:0045786	Negative regulation of cell cycle	0.0386758	Nr4a1/Btg1/Zfp36l2/Id2/Ets1/Gpr132	6	Up	c3_Cd4-Fyn-Teff	F
GO_BP	GO:2000117	Negative regulation of cysteine-type endopeptidase activity	0.038087	Nr4a1/Hspa1b/Cd44	3	Up	c3_Cd4-Fyn-Teff	F
GO_BP	GO:0043154	Negative regulation of cysteine-type endopeptidase activity involved in apoptotic process	0.0337499	Nr4a1/Hspa1b/Cd44	3	Up	c3_Cd4-Fyn-Teff	F
GO_BP	GO:0010951	Negative regulation of endopeptidase activity	0.0364126	Nr4a1/Hspa1b/Cd44/Serpinb6b	4	Up	c3_Cd4-Fyn-Teff	F
GO_BP	GO:2001237	Negative regulation of extrinsic apoptotic signaling pathway	0.0104429	Hmgb2/Mcl1/Fyn/Il1b	4	Up	c3_Cd4-Fyn-Teff	F
GO_BP	GO:2001240	Negative regulation of extrinsic apoptotic signaling pathway in absence of ligand	0.0068303	Mcl1/Fyn/Il1b	3	Up	c3_Cd4-Fyn-Teff	F
GO_BP	GO:0002683	Negative regulation of immune system process	0.0185265	Dusp1/Zfp36/Cebpb/Ptprc/Cd44/Id2/Samhd1	7	Up	c3_Cd4-Fyn-Teff	F
GO_BP	GO:0032703	Negative regulation of interleukin-2 production	0.0364126	Zfp36/Ptprc	2	Up	c3_Cd4-Fyn-Teff	F
GO_BP	GO:2001243	Negative regulation of intrinsic apoptotic signaling pathway	0.0397953	Cd44/Mcl1/Grina	3	Up	c3_Cd4-Fyn-Teff	F
GO_BP	GO:1903312	Negative regulation of mRNA metabolic process	0.0364126	Zfp36/U2af2/Fus	3	Up	c3_Cd4-Fyn-Teff	F
GO_BP	GO:0006469	Negative regulation of protein kinase activity	0.0437245	Actb/Dusp1/Ptprc/Il1b	4	Up	c3_Cd4-Fyn-Teff	F
GO_BP	GO:1903321	Negative regulation of protein modification by small protein conjugation or removal	0.0364126	Fyn/U2af2/Ogt	3	Up	c3_Cd4-Fyn-Teff	F
GO_BP	GO:0031397	Negative regulation of protein ubiquitination	0.0289627	Fyn/U2af2/Ogt	3	Up	c3_Cd4-Fyn-Teff	F
GO_BP	GO:0045861	Negative regulation of proteolysis	0.0480274	Nr4a1/Hspa1b/Cd44/Serpinb6b/Ogt	5	Up	c3_Cd4-Fyn-Teff	F
GO_BP	GO:1900121	Negative regulation of receptor binding	0.0482982	B2m/Lef1	2	Down	c3_Cd4-Fyn-Teff	F
GO_BP	GO:1901099	Negative regulation of signal transduction in absence of ligand	0.0068303	Mcl1/Fyn/Il1b	3	Up	c3_Cd4-Fyn-Teff	F
GO_BP	GO:0051348	Negative regulation of transferase activity	0.025553	Actb/Dusp1/Zfp36/Ptprc/Il1b	5	Up	c3_Cd4-Fyn-Teff	F
GO_BP	GO:1904667	Negative regulation of ubiquitin protein ligase activity	0.0302652	Rpl5/Rps7	2	Down	c3_Cd4-Fyn-Teff	F
GO_BP	GO:0061351	Neural precursor cell proliferation	0.0386758	Cxcr4/Id2/Il1b/Akna	4	Up	c3_Cd4-Fyn-Teff	F
GO_BP	GO:0051402	Neuron apoptotic process	0.0361567	Cebpb/Mcl1/Fyn/Cdc42/Il1b	5	Up	c3_Cd4-Fyn-Teff	F
GO_BP	GO:0070997	Neuron death	0.0308441	Cebpb/Fos/Mcl1/Fyn/Cdc42/Il1b	6	Up	c3_Cd4-Fyn-Teff	F
GO_CC	GO:0098984	Neuron to neuron synapse	1.90314e-06	Rps19/Rplp0/Rps3/Rpl6/Rps18/Rpl8/Rpl10a/Rpl14/Rps25/Rpl4/Rps13/Rpl7/Rpl5	13	Down	c3_Cd4-Fyn-Teff	F
GO_BP	GO:0001865	NK T cell differentiation	0.0200499	Psap/Ikzf1	2	Up	c3_Cd4-Fyn-Teff	F
KEGG	mmu04932	Non-alcoholic fatty liver disease	0.0559151	Cox8a/Ndufa6/Cycs/Ndufb5/Cox5b/Uqcrfs1	6	Down	c3_Cd4-Fyn-Teff	F
GO_MF	GO:0035257	Nuclear hormone receptor binding	0.00629074	Nr4a1/Ddx5/Cebpb/Jund/Fus	5	Up	c3_Cd4-Fyn-Teff	F
GO_MF	GO:0016922	Nuclear receptor binding	0.00241029	Nr4a1/Ddx5/Cebpb/Jund/Fus	5	Up	c3_Cd4-Fyn-Teff	F
GO_CC	GO:0016607	Nuclear speck	0.0101596	Dazap2/Srsf3/Hspa1a/Ddx17/Snrnp70/U2af2/Tkt	7	Up	c3_Cd4-Fyn-Teff	F
GO_BP	GO:0000956	Nuclear-transcribed mRNA catabolic process	0.046639	Ddx5/Zfp36l2/Zfp36	3	Up	c3_Cd4-Fyn-Teff	F
GO_BP	GO:0034655	Nucleobase-containing compound catabolic process	0.0486304	Ddx5/Zfp36l2/Zfp36/Samhd1/Fus	5	Up	c3_Cd4-Fyn-Teff	F
GO_BP	GO:0009142	Nucleoside triphosphate biosynthetic process	0.0201415	Nme2/Atp5g1/Cox5b/Aldoa	4	Down	c3_Cd4-Fyn-Teff	F
GO_BP	GO:0009141	Nucleoside triphosphate metabolic process	0.0409367	Nme2/Atp5g1/Cox5b/Aldoa	4	Down	c3_Cd4-Fyn-Teff	F
GO_CC	GO:0008250	Oligosaccharyltransferase complex	0.0105934	Ost4/Dad1	2	Down	c3_Cd4-Fyn-Teff	F
GO_CC	GO:0019866	Organelle inner membrane	0.00414919	Rps3/Emd/Cox8a/Dnajc15/Ndufa6/Atp5g1/Ndufb5/Cox5b/Uqcrfs1	9	Down	c3_Cd4-Fyn-Teff	F
GO_BP	GO:0001503	Ossification	0.0269721	Ddx5/Junb/Cebpb/Id2/Jund/Atp2b1	6	Up	c3_Cd4-Fyn-Teff	F
GO_BP	GO:0001649	Osteoblast differentiation	0.0153933	Ddx5/Junb/Cebpb/Id2/Jund	5	Up	c3_Cd4-Fyn-Teff	F
KEGG	mmu04380	Osteoclast differentiation	0.0156379	Junb/Fos/Fyn/Il1b/Jund	5	Up	c3_Cd4-Fyn-Teff	F
GO_BP	GO:0030316	Osteoclast differentiation	0.0486304	Junb/Cebpb/Fos	3	Up	c3_Cd4-Fyn-Teff	F
KEGG	mmu00190	Oxidative phosphorylation	0.00814001	Cox8a/Ndufa6/Atp5g1/Cycs/Ndufb5/Cox5b/Uqcrfs1	7	Down	c3_Cd4-Fyn-Teff	F
GO_BP	GO:0006119	Oxidative phosphorylation	0.0407929	Dnajc15/Cycs/Cox5b/Uqcrfs1	4	Down	c3_Cd4-Fyn-Teff	F
GO_BP	GO:0038066	P38MAPK cascade	0.0148638	Dusp1/Zfp36/Il1b	3	Up	c3_Cd4-Fyn-Teff	F
KEGG	mmu05012	Parkinson disease	0.0070508	Uba52/Rps27a/Ubb/Cox8a/Ndufa6/Atp5g1/Cycs/Ndufb5/Cox5b/Uqcrfs1	10	Down	c3_Cd4-Fyn-Teff	F
KEGG	mmu05022	Pathways of neurodegeneration - multiple diseases	0.0559151	Uba52/Rps27a/Ubb/Cox8a/Ndufa6/Atp5g1/Map1lc3b/Cycs/Ndufb5/Cox5b/Uqcrfs1	11	Down	c3_Cd4-Fyn-Teff	F
GO_BP	GO:0048541	Peyer's patch development	0.0200499	Id2/Ikzf1	2	Up	c3_Cd4-Fyn-Teff	F
GO_BP	GO:0009648	Photoperiodism	0.0437245	Bhlhe40/Id2	2	Up	c3_Cd4-Fyn-Teff	F
GO_BP	GO:0007009	Plasma membrane organization	0.0486304	Cxcr4/Psap/Ptprc	3	Up	c3_Cd4-Fyn-Teff	F
GO_MF	GO:0008187	Poly-pyrimidine tract binding	0.0336306	Ikzf1/U2af2	2	Up	c3_Cd4-Fyn-Teff	F
GO_CC	GO:0042788	Polysomal ribosome	2.85926e-13	Rps23/Rpl19/Rpl6/Rpl8/Rpl10a/Rpl18/Rpl39/Btf3/Eif3h	9	Down	c3_Cd4-Fyn-Teff	F
GO_CC	GO:0005844	Polysome	1.45742e-19	Rps23/Rpl17/Rps3/Rpl19/Rps4x/Rpl6/Rpl8/Rpl10a/Rpl18/Rps25/Rps6/Rpl7/Rpl39/Btf3/Eif3h	15	Down	c3_Cd4-Fyn-Teff	F
GO_BP	GO:0002821	Positive regulation of adaptive immune response	0.0258417	H2-K1/Ptprc/Cd44/Il1b	4	Up	c3_Cd4-Fyn-Teff	F
GO_BP	GO:0045766	Positive regulation of angiogenesis	0.038087	Btg1/Cxcr4/Il1b/Ets1	4	Up	c3_Cd4-Fyn-Teff	F
GO_BP	GO:0048711	Positive regulation of astrocyte differentiation	0.0194999	Id2/Il1b	2	Up	c3_Cd4-Fyn-Teff	F
GO_BP	GO:0045785	Positive regulation of cell adhesion	0.036183	Itgal/Ptprc/Cd44/Il1b/Ets1/Ikzf1	6	Up	c3_Cd4-Fyn-Teff	F
GO_BP	GO:0022409	Positive regulation of cell-cell adhesion	0.0079826	Itgal/Ptprc/Cd44/Il1b/Ets1/Ikzf1	6	Up	c3_Cd4-Fyn-Teff	F
GO_BP	GO:0034250	Positive regulation of cellular amide metabolic process	0.0300486	Rps3a1/Rpl26/Rpl5/Npm1/Cnbp	5	Down	c3_Cd4-Fyn-Teff	F
GO_BP	GO:0120162	Positive regulation of cold-induced thermogenesis	0.0410858	Cxcr4/Cebpb/Ogt	3	Up	c3_Cd4-Fyn-Teff	F
GO_BP	GO:0007204	Positive regulation of cytosolic calcium ion concentration	0.0428931	Cxcr4/Ptprc/Fyn/Il1b/Gnb1	5	Up	c3_Cd4-Fyn-Teff	F
GO_BP	GO:0045648	Positive regulation of erythrocyte differentiation	0.00592127	Hmgb2/Id2/Ets1	3	Up	c3_Cd4-Fyn-Teff	F
GO_BP	GO:0045600	Positive regulation of fat cell differentiation	0.0255011	Zfp36/Cebpb/Id2	3	Up	c3_Cd4-Fyn-Teff	F
GO_BP	GO:2000637	Positive regulation of gene silencing by miRNA	0.038087	Ddx5/Zfp36	2	Up	c3_Cd4-Fyn-Teff	F
GO_BP	GO:0045687	Positive regulation of glial cell differentiation	0.0185265	Cxcr4/Id2/Il1b	3	Up	c3_Cd4-Fyn-Teff	F
GO_BP	GO:0014015	Positive regulation of gliogenesis	0.038087	Cxcr4/Id2/Il1b	3	Up	c3_Cd4-Fyn-Teff	F
GO_BP	GO:1903708	Positive regulation of hemopoiesis	0.00127627	Hmgb2/Ptprc/Fos/Id2/Il1b/Ets1/Ikzf1	7	Up	c3_Cd4-Fyn-Teff	F
GO_BP	GO:0034116	Positive regulation of heterotypic cell-cell adhesion	0.0200499	Cd44/Il1b	2	Up	c3_Cd4-Fyn-Teff	F
GO_BP	GO:0002922	Positive regulation of humoral immune response	0.0269721	Ptprc/Il1b	2	Up	c3_Cd4-Fyn-Teff	F
GO_BP	GO:0032743	Positive regulation of interleukin-2 production	0.0445003	Ptprc/Il1b	2	Up	c3_Cd4-Fyn-Teff	F
GO_BP	GO:2001244	Positive regulation of intrinsic apoptotic signaling pathway	0.0144119	Rps3/Rpl26/Ubb/Rps7	4	Down	c3_Cd4-Fyn-Teff	F
GO_BP	GO:1902231	Positive regulation of intrinsic apoptotic signaling pathway in response to DNA damage	0.0347906	Rps3/Rpl26	2	Down	c3_Cd4-Fyn-Teff	F
GO_BP	GO:0043270	Positive regulation of ion transport	0.0437245	Cxcr4/Cebpb/Cox17/Il1b/Atp2b1	5	Up	c3_Cd4-Fyn-Teff	F
GO_BP	GO:1903039	Positive regulation of leukocyte cell-cell adhesion	0.00507806	Itgal/Ptprc/Cd44/Il1b/Ets1/Ikzf1	6	Up	c3_Cd4-Fyn-Teff	F
GO_BP	GO:1902107	Positive regulation of leukocyte differentiation	0.0100044	Ptprc/Fos/Id2/Il1b/Ikzf1	5	Up	c3_Cd4-Fyn-Teff	F
GO_BP	GO:0045621	Positive regulation of lymphocyte differentiation	0.0486635	Il7r/Ccr7/Lef1/Dusp10	4	Down	c3_Cd4-Fyn-Teff	F
GO_BP	GO:1903313	Positive regulation of mRNA metabolic process	0.0390491	Zfp36l2/Zfp36/Snrnp70	3	Up	c3_Cd4-Fyn-Teff	F
GO_BP	GO:0045639	Positive regulation of myeloid cell differentiation	0.00305991	Hmgb2/Fos/Id2/Ets1/Ikzf1	5	Up	c3_Cd4-Fyn-Teff	F
GO_BP	GO:0002763	Positive regulation of myeloid leukocyte differentiation	0.0248774	Fos/Id2/Ikzf1	3	Up	c3_Cd4-Fyn-Teff	F
GO_BP	GO:0043525	Positive regulation of neuron apoptotic process	0.0314505	Mcl1/Cdc42/Il1b	3	Up	c3_Cd4-Fyn-Teff	F
GO_BP	GO:1901216	Positive regulation of neuron death	0.00428923	Fos/Mcl1/Fyn/Cdc42/Il1b	5	Up	c3_Cd4-Fyn-Teff	F
GO_BP	GO:1900153	Positive regulation of nuclear-transcribed mRNA catabolic process, deadenylation-dependent decay	0.025553	Zfp36l2/Zfp36	2	Up	c3_Cd4-Fyn-Teff	F
GO_BP	GO:0045778	Positive regulation of ossification	0.0439274	Cebpb/Jund/Atp2b1	3	Up	c3_Cd4-Fyn-Teff	F
GO_BP	GO:0050766	Positive regulation of phagocytosis	0.0337499	Ptprc/Il2rb/Il1b	3	Up	c3_Cd4-Fyn-Teff	F
GO_BP	GO:0060148	Positive regulation of posttranscriptional gene silencing	0.0386758	Ddx5/Zfp36	2	Up	c3_Cd4-Fyn-Teff	F
GO_BP	GO:0045862	Positive regulation of proteolysis	0.00595125	Hspa1b/Atp2a3/Fyn/Il1b/Hspa1a/Ctsd/Ogt	7	Up	c3_Cd4-Fyn-Teff	F
GO_BP	GO:1901798	Positive regulation of signal transduction by p53 class mediator	0.0124935	Rpl26/Ubb/Rps7	3	Down	c3_Cd4-Fyn-Teff	F
GO_BP	GO:0050870	Positive regulation of T cell activation	0.0416724	Itgal/Ptprc/Il1b/Ikzf1	4	Up	c3_Cd4-Fyn-Teff	F
GO_BP	GO:0050870	Positive regulation of T cell activation	0.0498659	Rps3/Il7r/Ccr7/Lef1/Dusp10	5	Down	c3_Cd4-Fyn-Teff	F
GO_BP	GO:0045582	Positive regulation of T cell differentiation	0.0367656	Il7r/Ccr7/Lef1/Dusp10	4	Down	c3_Cd4-Fyn-Teff	F
GO_BP	GO:0045582	Positive regulation of T cell differentiation	0.0436275	Ptprc/Il1b/Ikzf1	3	Up	c3_Cd4-Fyn-Teff	F
GO_BP	GO:0002711	Positive regulation of T cell mediated immunity	0.0269721	H2-K1/Ptprc/Il1b	3	Up	c3_Cd4-Fyn-Teff	F
GO_BP	GO:0042102	Positive regulation of T cell proliferation	0.0425134	Itgal/Ptprc/Il1b	3	Up	c3_Cd4-Fyn-Teff	F
GO_BP	GO:0050862	Positive regulation of T cell receptor signaling pathway	0.0498659	Rps3/Ccr7	2	Down	c3_Cd4-Fyn-Teff	F
GO_BP	GO:0045727	Positive regulation of translation	0.0154967	Rps3a1/Rpl26/Rpl5/Npm1/Cnbp	5	Down	c3_Cd4-Fyn-Teff	F
GO_BP	GO:1904018	Positive regulation of vasculature development	0.0438935	Btg1/Cxcr4/Il1b/Ets1	4	Up	c3_Cd4-Fyn-Teff	F
GO_CC	GO:0098871	Postsynaptic actin cytoskeleton	0.0179948	Actb/Actg1	2	Up	c3_Cd4-Fyn-Teff	F
GO_CC	GO:0099571	Postsynaptic cytoskeleton	0.0246938	Actb/Actg1	2	Up	c3_Cd4-Fyn-Teff	F
GO_CC	GO:0014069	Postsynaptic density	9.13092e-07	Rps19/Rplp0/Rps3/Rpl6/Rps18/Rpl8/Rpl10a/Rpl14/Rps25/Rpl4/Rps13/Rpl7/Rpl5	13	Down	c3_Cd4-Fyn-Teff	F
GO_CC	GO:0099572	Postsynaptic specialization	2.05735e-06	Rps19/Rplp0/Rps3/Rpl6/Rps18/Rpl8/Rpl10a/Rpl14/Rps25/Rpl4/Rps13/Rpl7/Rpl5	13	Down	c3_Cd4-Fyn-Teff	F
GO_MF	GO:0036002	Pre-mRNA binding	0.00679166	Ddx5/Celf2/U2af2	3	Up	c3_Cd4-Fyn-Teff	F
GO_CC	GO:0071010	Prespliceosome	0.0179948	Snrnp70/U2af2	2	Up	c3_Cd4-Fyn-Teff	F
KEGG	mmu05340	Primary immunodeficiency	0.0559151	Cd3d/Il7r/Cd8b1	3	Down	c3_Cd4-Fyn-Teff	F
GO_BP	GO:0061614	Pri-miRNA transcription by RNA polymerase II	0.00359552	Ddx5/Fos/Ets1/Ddx17	4	Up	c3_Cd4-Fyn-Teff	F
KEGG	mmu05020	Prion disease	0.0559151	Cox8a/Ndufa6/Atp5g1/Rac2/Cycs/Ndufb5/Cox5b/Uqcrfs1	8	Down	c3_Cd4-Fyn-Teff	F
GO_BP	GO:0006457	Protein folding	0.0281839	B2m/Ppia/Pfdn5/Ppib/Hspe1	5	Down	c3_Cd4-Fyn-Teff	F
GO_MF	GO:0044183	Protein folding chaperone	0.0273741	Hspa1b/Hspa1a	2	Up	c3_Cd4-Fyn-Teff	F
GO_BP	GO:0150105	Protein localization to cell-cell junction	0.0221451	Actb/Actg1	2	Up	c3_Cd4-Fyn-Teff	F
GO_BP	GO:0042026	Protein refolding	0.025553	Hspa1b/Hspa1a	2	Up	c3_Cd4-Fyn-Teff	F
GO_MF	GO:0031386	Protein tag	0.00065869	Uba52/Rps27a/Ubb	3	Down	c3_Cd4-Fyn-Teff	F
KEGG	mmu05205	Proteoglycans in cancer	0.0572179	Actb/Actg1/Ddx5/Cd44/Cdc42	5	Up	c3_Cd4-Fyn-Teff	F
GO_BP	GO:0009145	Purine nucleoside triphosphate biosynthetic process	0.0142027	Nme2/Atp5g1/Cox5b/Aldoa	4	Down	c3_Cd4-Fyn-Teff	F
GO_BP	GO:0009144	Purine nucleoside triphosphate metabolic process	0.0275349	Nme2/Atp5g1/Cox5b/Aldoa	4	Down	c3_Cd4-Fyn-Teff	F
GO_BP	GO:0009206	Purine ribonucleoside triphosphate biosynthetic process	0.0139499	Nme2/Atp5g1/Cox5b/Aldoa	4	Down	c3_Cd4-Fyn-Teff	F
GO_BP	GO:0009205	Purine ribonucleoside triphosphate metabolic process	0.0206115	Nme2/Atp5g1/Cox5b/Aldoa	4	Down	c3_Cd4-Fyn-Teff	F
KEGG	mmu04810	Regulation of actin cytoskeleton	0.070244	Actb/Actg1/Itgal/Cxcr4/Cdc42	5	Up	c3_Cd4-Fyn-Teff	F
GO_BP	GO:0002819	Regulation of adaptive immune response	0.0461693	H2-K1/Ptprc/Cd44/Il1b	4	Up	c3_Cd4-Fyn-Teff	F
GO_BP	GO:0046634	Regulation of alpha-beta T cell activation	0.0445003	Ptprc/Cd44/Ikzf1	3	Up	c3_Cd4-Fyn-Teff	F
GO_BP	GO:0000381	Regulation of alternative mRNA splicing, via spliceosome	0.00111838	Ddx5/Mbnl1/Srsf3/Ddx17/Celf2	5	Up	c3_Cd4-Fyn-Teff	F
GO_BP	GO:2001233	Regulation of apoptotic signaling pathway	0.00428923	Hmgb2/Ptprc/Cd44/Mcl1/Fyn/Serinc3/Grina/Il1b	8	Up	c3_Cd4-Fyn-Teff	F
GO_BP	GO:0048710	Regulation of astrocyte differentiation	0.0477368	Id2/Il1b	2	Up	c3_Cd4-Fyn-Teff	F
GO_BP	GO:0045577	Regulation of B cell differentiation	0.0445003	Zfp36l2/Id2	2	Up	c3_Cd4-Fyn-Teff	F
GO_BP	GO:0051098	Regulation of binding	0.0266196	Actb/Hmgb2/Gzma/Atp2a3/Cdc42/Id2	6	Up	c3_Cd4-Fyn-Teff	F
GO_BP	GO:0022407	Regulation of cell-cell adhesion	0.0050167	Itgal/Cebpb/Ptprc/Cd44/Il1b/Ets1/Ikzf1/Akna	8	Up	c3_Cd4-Fyn-Teff	F
GO_BP	GO:1900076	Regulation of cellular response to insulin stimulus	0.0378481	Il1b/Atp2b1/Ogt	3	Up	c3_Cd4-Fyn-Teff	F
GO_BP	GO:1900407	Regulation of cellular response to oxidative stress	0.038087	Psap/Mcl1/Fyn	3	Up	c3_Cd4-Fyn-Teff	F
GO_BP	GO:2000116	Regulation of cysteine-type endopeptidase activity	0.00595125	Nr4a1/Hspa1b/Atp2a3/Cd44/Fyn/Ctsd	6	Up	c3_Cd4-Fyn-Teff	F
GO_BP	GO:0043281	Regulation of cysteine-type endopeptidase activity involved in apoptotic process	0.0163363	Nr4a1/Hspa1b/Atp2a3/Cd44/Ctsd	5	Up	c3_Cd4-Fyn-Teff	F
GO_BP	GO:0001959	Regulation of cytokine-mediated signaling pathway	0.0475651	Cxcr4/Ptprc/Samhd1	3	Up	c3_Cd4-Fyn-Teff	F
GO_BP	GO:0051480	Regulation of cytosolic calcium ion concentration	0.0245946	Cxcr4/Ptprc/Fyn/Il1b/Atp2b1/Gnb1	6	Up	c3_Cd4-Fyn-Teff	F
GO_BP	GO:0043516	Regulation of DNA damage response, signal transduction by p53 class mediator	0.0486304	Ddx5/Cd44	2	Up	c3_Cd4-Fyn-Teff	F
GO_BP	GO:0052548	Regulation of endopeptidase activity	0.00595125	Nr4a1/Hspa1b/Atp2a3/Cd44/Fyn/Ctsd/Serpinb6b	7	Up	c3_Cd4-Fyn-Teff	F
GO_BP	GO:1902235	Regulation of endoplasmic reticulum stress-induced intrinsic apoptotic signaling pathway	0.0415939	Serinc3/Grina	2	Up	c3_Cd4-Fyn-Teff	F
GO_BP	GO:0030856	Regulation of epithelial cell differentiation	0.0266598	Btg1/Zfp36/Cebpb/Il1b	4	Up	c3_Cd4-Fyn-Teff	F
GO_BP	GO:0045646	Regulation of erythrocyte differentiation	0.00298502	Hmgb2/Zfp36/Id2/Ets1	4	Up	c3_Cd4-Fyn-Teff	F
GO_BP	GO:2001236	Regulation of extrinsic apoptotic signaling pathway	0.00763924	Hmgb2/Ptprc/Mcl1/Fyn/Il1b	5	Up	c3_Cd4-Fyn-Teff	F
GO_BP	GO:2001239	Regulation of extrinsic apoptotic signaling pathway in absence of ligand	0.0143739	Mcl1/Fyn/Il1b	3	Up	c3_Cd4-Fyn-Teff	F
GO_BP	GO:0045598	Regulation of fat cell differentiation	0.0245946	Zfp36l2/Zfp36/Cebpb/Id2	4	Up	c3_Cd4-Fyn-Teff	F
GO_BP	GO:2000269	Regulation of fibroblast apoptotic process	0.0269721	Btg1/Stk17b	2	Up	c3_Cd4-Fyn-Teff	F
GO_BP	GO:2000045	Regulation of G1/S transition of mitotic cell cycle	0.0482982	Rpl17/Rpl26/Cdk2ap2/Rgcc	4	Down	c3_Cd4-Fyn-Teff	F
GO_BP	GO:0046643	Regulation of gamma-delta T cell activation	0.0367656	Tcf7/Lef1	2	Down	c3_Cd4-Fyn-Teff	F
GO_BP	GO:0045586	Regulation of gamma-delta T cell differentiation	0.0367656	Tcf7/Lef1	2	Down	c3_Cd4-Fyn-Teff	F
GO_BP	GO:0045685	Regulation of glial cell differentiation	0.0386758	Cxcr4/Id2/Il1b	3	Up	c3_Cd4-Fyn-Teff	F
GO_BP	GO:1903706	Regulation of hemopoiesis	5.57989e-05	Hmgb2/Zfp36l2/Zfp36/Cebpb/Ptprc/Fos/Cd44/Id2/Il1b/Ets1/Ikzf1	11	Up	c3_Cd4-Fyn-Teff	F
GO_BP	GO:0034114	Regulation of heterotypic cell-cell adhesion	0.0364126	Cd44/Il1b	2	Up	c3_Cd4-Fyn-Teff	F
GO_BP	GO:0050727	Regulation of inflammatory response	0.0245946	Zfp36/Cebpb/Cd44/Il1b/Ets1/Akna	6	Up	c3_Cd4-Fyn-Teff	F
GO_BP	GO:0032663	Regulation of interleukin-2 production	0.0200499	Zfp36/Ptprc/Il1b	3	Up	c3_Cd4-Fyn-Teff	F
GO_BP	GO:2001242	Regulation of intrinsic apoptotic signaling pathway	0.0296736	Cd44/Mcl1/Serinc3/Grina	4	Up	c3_Cd4-Fyn-Teff	F
GO_BP	GO:1902253	Regulation of intrinsic apoptotic signaling pathway by p53 class mediator	0.017458	Rpl26/Ubb/Rps7	3	Down	c3_Cd4-Fyn-Teff	F
GO_BP	GO:1903037	Regulation of leukocyte cell-cell adhesion	0.00468441	Itgal/Cebpb/Ptprc/Cd44/Il1b/Ets1/Ikzf1	7	Up	c3_Cd4-Fyn-Teff	F
GO_BP	GO:1902105	Regulation of leukocyte differentiation	0.00127627	Zfp36l2/Cebpb/Ptprc/Fos/Cd44/Id2/Il1b/Ikzf1	8	Up	c3_Cd4-Fyn-Teff	F
GO_BP	GO:0070663	Regulation of leukocyte proliferation	0.0245946	Itgal/Cebpb/Ptprc/Cd44/Il1b	5	Up	c3_Cd4-Fyn-Teff	F
GO_BP	GO:0045619	Regulation of lymphocyte differentiation	0.00359552	Zfp36l2/Ptprc/Cd44/Id2/Il1b/Ikzf1	6	Up	c3_Cd4-Fyn-Teff	F
GO_BP	GO:0045619	Regulation of lymphocyte differentiation	0.0482982	Il7r/Ccr7/Tcf7/Lef1/Dusp10	5	Down	c3_Cd4-Fyn-Teff	F
GO_BP	GO:0050670	Regulation of lymphocyte proliferation	0.0200499	Itgal/Cebpb/Ptprc/Cd44/Il1b	5	Up	c3_Cd4-Fyn-Teff	F
GO_BP	GO:0007088	Regulation of mitotic nuclear division	0.0274483	Hspa1b/Cdc42/Il1b/Hspa1a	4	Up	c3_Cd4-Fyn-Teff	F
GO_BP	GO:1901673	Regulation of mitotic spindle assembly	0.025553	Hspa1b/Hspa1a	2	Up	c3_Cd4-Fyn-Teff	F
GO_BP	GO:0060236	Regulation of mitotic spindle organization	0.0486304	Hspa1b/Hspa1a	2	Up	c3_Cd4-Fyn-Teff	F
GO_BP	GO:0032944	Regulation of mononuclear cell proliferation	0.0205783	Itgal/Cebpb/Ptprc/Cd44/Il1b	5	Up	c3_Cd4-Fyn-Teff	F
GO_BP	GO:1903311	Regulation of mRNA metabolic process	1.39684e-05	Ddx5/Zfp36l2/Zfp36/Mbnl1/Srsf3/Ddx17/Snrnp70/Celf2/U2af2/Fus	10	Up	c3_Cd4-Fyn-Teff	F
GO_BP	GO:0050684	Regulation of mRNA processing	0.000222953	Ddx5/Mbnl1/Srsf3/Ddx17/Snrnp70/Celf2/U2af2	7	Up	c3_Cd4-Fyn-Teff	F
GO_BP	GO:0048024	Regulation of mRNA splicing, via spliceosome	5.57989e-05	Ddx5/Mbnl1/Srsf3/Ddx17/Snrnp70/Celf2/U2af2	7	Up	c3_Cd4-Fyn-Teff	F
GO_BP	GO:0043488	Regulation of mRNA stability	0.0439274	Zfp36l2/Zfp36/Fus	3	Up	c3_Cd4-Fyn-Teff	F
GO_BP	GO:0045637	Regulation of myeloid cell differentiation	0.00127627	Hmgb2/Zfp36/Cebpb/Fos/Id2/Ets1/Ikzf1	7	Up	c3_Cd4-Fyn-Teff	F
GO_BP	GO:0002761	Regulation of myeloid leukocyte differentiation	0.0200499	Cebpb/Fos/Id2/Ikzf1	4	Up	c3_Cd4-Fyn-Teff	F
GO_BP	GO:0043523	Regulation of neuron apoptotic process	0.0274483	Cebpb/Mcl1/Fyn/Cdc42/Il1b	5	Up	c3_Cd4-Fyn-Teff	F
GO_BP	GO:1901214	Regulation of neuron death	0.0245946	Cebpb/Fos/Mcl1/Fyn/Cdc42/Il1b	6	Up	c3_Cd4-Fyn-Teff	F
GO_BP	GO:0051783	Regulation of nuclear division	0.0386758	Hspa1b/Cdc42/Il1b/Hspa1a	4	Up	c3_Cd4-Fyn-Teff	F
GO_BP	GO:1900151	Regulation of nuclear-transcribed mRNA catabolic process, deadenylation-dependent decay	0.0280648	Zfp36l2/Zfp36	2	Up	c3_Cd4-Fyn-Teff	F
GO_BP	GO:0032069	Regulation of nuclease activity	0.0386758	Hmgb2/Gzma	2	Up	c3_Cd4-Fyn-Teff	F
GO_BP	GO:0030278	Regulation of ossification	0.0227466	Ddx5/Cebpb/Id2/Jund/Atp2b1	5	Up	c3_Cd4-Fyn-Teff	F
GO_BP	GO:0045667	Regulation of osteoblast differentiation	0.0245946	Ddx5/Cebpb/Id2/Jund	4	Up	c3_Cd4-Fyn-Teff	F
GO_BP	GO:1903201	Regulation of oxidative stress-induced cell death	0.0289627	Psap/Mcl1/Fyn	3	Up	c3_Cd4-Fyn-Teff	F
GO_BP	GO:0051341	Regulation of oxidoreductase activity	0.0397953	Gzma/Cox17/Il1b	3	Up	c3_Cd4-Fyn-Teff	F
GO_BP	GO:0052547	Regulation of peptidase activity	0.012983	Nr4a1/Hspa1b/Atp2a3/Cd44/Fyn/Ctsd/Serpinb6b	7	Up	c3_Cd4-Fyn-Teff	F
GO_BP	GO:0050764	Regulation of phagocytosis	0.0495885	Ptprc/Il2rb/Il1b	3	Up	c3_Cd4-Fyn-Teff	F
GO_BP	GO:0090313	Regulation of protein targeting to membrane	0.0486304	Fyn/Ogt	2	Up	c3_Cd4-Fyn-Teff	F
GO_BP	GO:1903426	Regulation of reactive oxygen species biosynthetic process	0.0462661	Fyn/Il1b/Ogt	3	Up	c3_Cd4-Fyn-Teff	F
GO_BP	GO:0060263	Regulation of respiratory burst	0.00291693	Rps19/Rac2/Dusp10	3	Down	c3_Cd4-Fyn-Teff	F
GO_BP	GO:1902882	Regulation of response to oxidative stress	0.0425134	Psap/Mcl1/Fyn	3	Up	c3_Cd4-Fyn-Teff	F
GO_BP	GO:0043484	Regulation of RNA splicing	4.21263e-06	Ddx5/Ahnak/Mbnl1/Hnrnph1/Srsf3/Ddx17/Snrnp70/Celf2/U2af2	9	Up	c3_Cd4-Fyn-Teff	F
GO_BP	GO:1901796	Regulation of signal transduction by p53 class mediator	0.00183071	Rpl26/Ubb/Rpl5/Npm1/Rps7	5	Down	c3_Cd4-Fyn-Teff	F
GO_BP	GO:2001014	Regulation of skeletal muscle cell differentiation	0.0437245	Ddx5/Ddx17	2	Up	c3_Cd4-Fyn-Teff	F
GO_BP	GO:0090169	Regulation of spindle assembly	0.0364126	Hspa1b/Hspa1a	2	Up	c3_Cd4-Fyn-Teff	F
GO_BP	GO:0050863	Regulation of T cell activation	0.00890937	Rps3/Il7r/Lat/Rac2/Ccr7/Tcf7/Lef1/Dusp10	8	Down	c3_Cd4-Fyn-Teff	F
GO_BP	GO:0050863	Regulation of T cell activation	0.0163651	Itgal/Cebpb/Ptprc/Cd44/Il1b/Ikzf1	6	Up	c3_Cd4-Fyn-Teff	F
GO_BP	GO:0045580	Regulation of T cell differentiation	0.0270683	Ptprc/Cd44/Il1b/Ikzf1	4	Up	c3_Cd4-Fyn-Teff	F
GO_BP	GO:0045580	Regulation of T cell differentiation	0.0300486	Il7r/Ccr7/Tcf7/Lef1/Dusp10	5	Down	c3_Cd4-Fyn-Teff	F
GO_BP	GO:0002709	Regulation of T cell mediated immunity	0.0410858	H2-K1/Ptprc/Il1b	3	Up	c3_Cd4-Fyn-Teff	F
GO_BP	GO:0042129	Regulation of T cell proliferation	0.00899749	Itgal/Cebpb/Ptprc/Cd44/Il1b	5	Up	c3_Cd4-Fyn-Teff	F
GO_BP	GO:0006417	Regulation of translation	0.0367688	Rps3/Rpl10/Rps3a1/Rpl26/Rpl5/Npm1/Cnbp	7	Down	c3_Cd4-Fyn-Teff	F
GO_BP	GO:0051438	Regulation of ubiquitin-protein transferase activity	0.0407929	Rps2/Rpl5/Rps7	3	Down	c3_Cd4-Fyn-Teff	F
GO_BP	GO:0048608	Reproductive structure development	0.0436191	Hmgb2/Junb/Psap/Cebpb/Cd44/Serpinb6b	6	Up	c3_Cd4-Fyn-Teff	F
GO_BP	GO:0061458	Reproductive system development	0.0438935	Hmgb2/Junb/Psap/Cebpb/Cd44/Serpinb6b	6	Up	c3_Cd4-Fyn-Teff	F
GO_CC	GO:0070469	Respirasome	0.00633075	Cox8a/Ndufa6/Ndufb5/Uqcrfs1	4	Down	c3_Cd4-Fyn-Teff	F
GO_BP	GO:0045730	Respiratory burst	0.0142027	Rps19/Rac2/Dusp10	3	Down	c3_Cd4-Fyn-Teff	F
GO_BP	GO:0002679	Respiratory burst involved in defense response	0.0347906	Rps19/Dusp10	2	Down	c3_Cd4-Fyn-Teff	F
GO_CC	GO:0098803	Respiratory chain complex	0.00466907	Cox8a/Ndufa6/Ndufb5/Uqcrfs1	4	Down	c3_Cd4-Fyn-Teff	F
GO_CC	GO:0045277	Respiratory chain complex IV	0.0218863	Cox8a/Uqcrfs1	2	Down	c3_Cd4-Fyn-Teff	F
GO_BP	GO:0022904	Respiratory electron transport chain	0.0220917	Dnajc15/Cycs/Cox5b/Uqcrfs1	4	Down	c3_Cd4-Fyn-Teff	F
GO_BP	GO:0033198	Response to ATP	0.0415939	Hsp90b1/Il1b	2	Up	c3_Cd4-Fyn-Teff	F
GO_BP	GO:0051592	Response to calcium ion	0.0194999	Junb/Fos/Jund/Fus	4	Up	c3_Cd4-Fyn-Teff	F
GO_BP	GO:0034976	Response to endoplasmic reticulum stress	0.0245946	Cebpb/Atp2a3/Hsp90b1/Serinc3/Grina	5	Up	c3_Cd4-Fyn-Teff	F
GO_BP	GO:0071774	Response to fibroblast growth factor	0.00837385	Nr4a1/Zfp36l2/Zfp36/Cd44	4	Up	c3_Cd4-Fyn-Teff	F
GO_BP	GO:0097012	Response to granulocyte macrophage colony-stimulating factor	0.0200499	Zfp36l2/Zfp36	2	Up	c3_Cd4-Fyn-Teff	F
GO_BP	GO:0009408	Response to heat	0.0390491	Hspa1b/Ier5/Hspa1a	3	Up	c3_Cd4-Fyn-Teff	F
GO_BP	GO:0070670	Response to interleukin-4	0.017458	Rplp0/Rps2/Lef1	3	Down	c3_Cd4-Fyn-Teff	F
GO_BP	GO:0009612	Response to mechanical stimulus	0.0337499	Cxcr4/Fos/Fyn/Arhgdia	4	Up	c3_Cd4-Fyn-Teff	F
GO_BP	GO:0010038	Response to metal ion	0.0284191	Junb/Fos/Id2/Jund/Fus	5	Up	c3_Cd4-Fyn-Teff	F
GO_BP	GO:1901652	Response to peptide	0.0277813	Nr4a1/Fyn/Srsf3/Il1b/Atp2b1/Ogt	6	Up	c3_Cd4-Fyn-Teff	F
GO_BP	GO:0043434	Response to peptide hormone	0.0438935	Nr4a1/Srsf3/Il1b/Atp2b1/Ogt	5	Up	c3_Cd4-Fyn-Teff	F
GO_BP	GO:0048545	Response to steroid hormone	0.0185265	Hmgb2/Ddx5/Zfp36l2/Zfp36/Ddx17	5	Up	c3_Cd4-Fyn-Teff	F
GO_BP	GO:0009266	Response to temperature stimulus	0.0270683	Cxcr4/Hspa1b/Ier5/Hspa1a	4	Up	c3_Cd4-Fyn-Teff	F
GO_BP	GO:0009615	Response to virus	0.0104429	Ifi27l2a/Ptprc/Serinc3/Il1b/Ddx17/Samhd1	6	Up	c3_Cd4-Fyn-Teff	F
KEGG	mmu05323	Rheumatoid arthritis	0.091246	Itgal/Fos/Il1b	3	Up	c3_Cd4-Fyn-Teff	F
GO_BP	GO:0022618	Ribonucleoprotein complex assembly	6.92267e-08	Rps19/Rplp0/Rpl6/Rpl10/Rpl23a/Rps2/Rps25/Rps5/Rps15/Rpl5/Rps10	11	Down	c3_Cd4-Fyn-Teff	F
GO_BP	GO:0022613	Ribonucleoprotein complex biogenesis	6.11319e-17	Rps19/Rps16/Rplp0/Rpl35/Rpl6/Rpl10/Rpl23a/Rpl10a/Rpl14/Rps2/Rps25/Rps5/Rps24/Rps15/Rpl26/Rps8/Rps6/Rpl7/Nop10/Rpl5/Npm1/Rps10/Rps7/Trmt112	24	Down	c3_Cd4-Fyn-Teff	F
GO_BP	GO:0071826	Ribonucleoprotein complex subunit organization	9.77199e-08	Rps19/Rplp0/Rpl6/Rpl10/Rpl23a/Rps2/Rps25/Rps5/Rps15/Rpl5/Rps10	11	Down	c3_Cd4-Fyn-Teff	F
GO_BP	GO:0009201	Ribonucleoside triphosphate biosynthetic process	0.0144119	Nme2/Atp5g1/Cox5b/Aldoa	4	Down	c3_Cd4-Fyn-Teff	F
GO_BP	GO:0009199	Ribonucleoside triphosphate metabolic process	0.023117	Nme2/Atp5g1/Cox5b/Aldoa	4	Down	c3_Cd4-Fyn-Teff	F
GO_BP	GO:0000027	Ribosomal large subunit assembly	2.9996e-05	Rplp0/Rpl6/Rpl10/Rpl23a/Rpl5	5	Down	c3_Cd4-Fyn-Teff	F
GO_BP	GO:0042273	Ribosomal large subunit biogenesis	8.99821e-12	Rplp0/Rpl35/Rpl6/Rpl10/Rpl23a/Rpl10a/Rpl14/Rpl26/Rpl7/Rpl5/Npm1	11	Down	c3_Cd4-Fyn-Teff	F
GO_BP	GO:0000028	Ribosomal small subunit assembly	6.72066e-08	Rps19/Rps2/Rps25/Rps5/Rps15/Rps10	6	Down	c3_Cd4-Fyn-Teff	F
GO_MF	GO:0043024	Ribosomal small subunit binding	0.0379446	Eif1/Npm1	2	Down	c3_Cd4-Fyn-Teff	F
GO_BP	GO:0042274	Ribosomal small subunit biogenesis	3.35531e-13	Rps19/Rps16/Rps2/Rps25/Rps5/Rps24/Rps15/Rps8/Rps6/Npm1/Rps10/Rps7	12	Down	c3_Cd4-Fyn-Teff	F
GO_CC	GO:0044391	Ribosomal subunit	1.9012e-61	Rps19/Rps23/Rpl13/Rps16/Rpl32/Rplp0/Rpl17/Uba52/Rpl35/Rps3/Rpl19/Rps4x/Rpl6/Rpl10/Rpl23a/Rps18/Rpl8/Rpl15/Rpl10a/Rpl18/Rpl27a/Rpl21/Rpl14/Rps2/Rps25/Rps11/Rpl4/Rps20/Rps5/Rps24/Rps15/Rps3a1/Rpl26/Rps27a/Rps13/Rps8/Rps6/Rpl7/Fau/Rpl39/Rpl5/Npm1/Rps10/Rps7	44	Down	c3_Cd4-Fyn-Teff	F
GO_BP	GO:0000054	Ribosomal subunit export from nucleus	0.0498659	Rps15/Npm1	2	Down	c3_Cd4-Fyn-Teff	F
GO_CC	GO:0005840	Ribosome	1.57741e-65	Rps19/Rps23/Rpl13/Rps16/Rpl32/Rplp0/Rpl17/Uba52/Rpl35/Rps3/Rpl19/Rps4x/Rpl6/Rpl10/Rpl23a/Rps18/Rpl8/Rpl15/Rpl10a/Rpl18/Rpl27a/Rpl21/Rpl14/Rps2/Rps25/Rps11/Rpl37rt/Rpl4/Rps20/Rps5/Rps24/Rps15/Rps3a1/Rpl26/Rps27a/Rps13/Rps8/Rps6/Rpl7/Rpl22l1/Fau/Rpl39/Btf3/Rpl5/Npm1/Eif3h/Rps10/Rps7	48	Down	c3_Cd4-Fyn-Teff	F
KEGG	mmu03010	Ribosome	1.91729e-61	Rps19/Rps23/Rpl13/Rps16/Rpl32/Rplp0/Rpl17/Uba52/Rpl35/Rps3/Rpl19/Rpl34-ps1/Rps27rt/Rps4x/Rpl6/Rpl10/Rpl23a/Rps18/Rpl31-ps12/Rpl8/Rpl15/Rpl10a/Rpl18/Rpl27a/Rpl21/Rpl14/Rps2/Rps25/Rps11/Rpl37rt/Rpl4/Rps20/Rps5/Rps24/Rps15/Rps3a1/Rpl26/Rps27a/Rps13/Rps8/Rps6/Rpl7/Rpl22l1/Fau/Rpl39/Rpl36al/Rpl5/Rps10/Rps7	49	Down	c3_Cd4-Fyn-Teff	F
GO_BP	GO:0042255	Ribosome assembly	2.72552e-12	Rps19/Rplp0/Rpl6/Rpl10/Rpl23a/Rps2/Rps25/Rps5/Rps15/Rpl5/Rps10	11	Down	c3_Cd4-Fyn-Teff	F
GO_BP	GO:0042254	Ribosome biogenesis	5.94068e-20	Rps19/Rps16/Rplp0/Rpl35/Rpl6/Rpl10/Rpl23a/Rpl10a/Rpl14/Rps2/Rps25/Rps5/Rps24/Rps15/Rpl26/Rps8/Rps6/Rpl7/Nop10/Rpl5/Npm1/Rps10/Rps7/Trmt112	24	Down	c3_Cd4-Fyn-Teff	F
GO_BP	GO:0033750	Ribosome localization	0.0498659	Rps15/Npm1	2	Down	c3_Cd4-Fyn-Teff	F
GO_MF	GO:0003724	RNA helicase activity	0.0372258	Ddx5/Ddx17	2	Up	c3_Cd4-Fyn-Teff	F
GO_MF	GO:0001102	RNA polymerase II activating transcription factor binding	0.0121451	Bhlhe40/Fos/Id2	3	Up	c3_Cd4-Fyn-Teff	F
GO_MF	GO:0000979	RNA polymerase II core promoter sequence-specific DNA binding	0.0273741	Cebpb/Fos	2	Up	c3_Cd4-Fyn-Teff	F
GO_CC	GO:0090575	RNA polymerase II transcription regulator complex	0.0246938	Junb/Cebpb/Fos/Jund	4	Up	c3_Cd4-Fyn-Teff	F
GO_MF	GO:0061629	RNA polymerase II-specific DNA-binding transcription factor binding	7.72561e-06	Actb/Nr4a1/Ddx5/Bhlhe40/Cebpb/Fos/Id2/Jund/Hspa1a/Fus	10	Up	c3_Cd4-Fyn-Teff	F
GO_BP	GO:0008380	RNA splicing	0.000179741	Ddx5/Ahnak/Mbnl1/Hnrnph1/Srsf3/Ddx17/Snrnp70/Celf2/U2af2/Fus	10	Up	c3_Cd4-Fyn-Teff	F
GO_BP	GO:0000375	RNA splicing, via transesterification reactions	0.00305991	Ddx5/Mbnl1/Srsf3/Ddx17/Snrnp70/Celf2/U2af2	7	Up	c3_Cd4-Fyn-Teff	F
GO_BP	GO:0000377	RNA splicing, via transesterification reactions with bulged adenosine as nucleophile	0.00305991	Ddx5/Mbnl1/Srsf3/Ddx17/Snrnp70/Celf2/U2af2	7	Up	c3_Cd4-Fyn-Teff	F
GO_MF	GO:0019843	RRNA binding	1.15555e-22	Rplp0/Rpl17/Rps3/Rpl19/Rps4x/Rpl6/Rpl23a/Rps18/Rpl8/Rps11/Rpl37rt/Rpl4/Rps5/Rps13/Rpl7/Rpl5/Npm1	17	Down	c3_Cd4-Fyn-Teff	F
GO_BP	GO:0016072	RRNA metabolic process	1.1495e-12	Rps19/Rps16/Rpl35/Rpl10a/Rpl14/Rps24/Rps15/Rpl26/Rps8/Rps6/Rpl7/Nop10/Rpl5/Npm1/Rps7/Trmt112	16	Down	c3_Cd4-Fyn-Teff	F
GO_BP	GO:0006364	RRNA processing	7.01761e-13	Rps19/Rps16/Rpl35/Rpl10a/Rpl14/Rps24/Rps15/Rpl26/Rps8/Rps6/Rpl7/Nop10/Rpl5/Npm1/Rps7/Trmt112	16	Down	c3_Cd4-Fyn-Teff	F
GO_MF	GO:0070412	R-SMAD binding	0.0273741	Ddx5/Fos	2	Up	c3_Cd4-Fyn-Teff	F
GO_MF	GO:0044548	S100 protein binding	0.0166633	S100a6/Ahnak	2	Up	c3_Cd4-Fyn-Teff	F
KEGG	mmu05132	Salmonella infection	0.00713422	Actb/Actg1/Ahnak/Ptprc/Fos/Hsp90b1/Cdc42/Il1b	8	Up	c3_Cd4-Fyn-Teff	F
GO_CC	GO:0030017	Sarcomere	0.00251301	Rpl17/Rpl6/Rpl15/Rpl4/Rpl7/Aldoa	6	Down	c3_Cd4-Fyn-Teff	F
GO_CC	GO:0098685	Schaffer collateral - CA1 synapse	0.012789	Actb/Actg1/Fyn/Cdc42	4	Up	c3_Cd4-Fyn-Teff	F
GO_CC	GO:0005767	Secondary lysosome	0.000534065	Ftl1/Fth1/Map1lc3b	3	Down	c3_Cd4-Fyn-Teff	F
GO_BP	GO:0097577	Sequestering of iron ion	0.0407929	Ftl1/Fth1	2	Down	c3_Cd4-Fyn-Teff	F
GO_BP	GO:0072331	Signal transduction by p53 class mediator	0.00332533	Rpl26/Ubb/Rpl5/Npm1/Hint1/Rps7	6	Down	c3_Cd4-Fyn-Teff	F
GO_BP	GO:0038034	Signal transduction in absence of ligand	0.0307683	Mcl1/Fyn/Il1b	3	Up	c3_Cd4-Fyn-Teff	F
GO_BP	GO:0035914	Skeletal muscle cell differentiation	0.00756585	Nr4a1/Ddx5/Fos/Ddx17	4	Up	c3_Cd4-Fyn-Teff	F
GO_BP	GO:0060538	Skeletal muscle organ development	0.0155154	Nr4a1/Ddx5/Fos/Mbnl1/Ddx17	5	Up	c3_Cd4-Fyn-Teff	F
GO_BP	GO:0007519	Skeletal muscle tissue development	0.0133082	Nr4a1/Ddx5/Fos/Mbnl1/Ddx17	5	Up	c3_Cd4-Fyn-Teff	F
GO_CC	GO:0015935	Small ribosomal subunit	2.16942e-34	Rps19/Rps23/Rps16/Uba52/Rps3/Rps4x/Rps18/Rps2/Rps25/Rps11/Rps20/Rps5/Rps24/Rps15/Rps3a1/Rps27a/Rps13/Rps8/Rps6/Fau/Npm1/Rps10/Rps7	23	Down	c3_Cd4-Fyn-Teff	F
GO_MF	GO:0070181	Small ribosomal subunit rRNA binding	0.0178428	Rps3/Rps13	2	Down	c3_Cd4-Fyn-Teff	F
GO_MF	GO:0030507	Spectrin binding	0.0336306	Ptprc/Gnb1	2	Up	c3_Cd4-Fyn-Teff	F
GO_CC	GO:0031616	Spindle pole centrosome	0.0218863	Emd/Npm1	2	Down	c3_Cd4-Fyn-Teff	F
GO_CC	GO:0005681	Spliceosomal complex	0.0423618	Ddx5/Hnrnph1/Snrnp70/U2af2	4	Up	c3_Cd4-Fyn-Teff	F
KEGG	mmu03040	Spliceosome	0.00245531	Ddx5/Hspa1b/Srsf3/Hspa1a/Snrnp70/U2af2/Fus	7	Up	c3_Cd4-Fyn-Teff	F
GO_MF	GO:0035258	Steroid hormone receptor binding	0.00679166	Nr4a1/Ddx5/Cebpb/Fus	4	Up	c3_Cd4-Fyn-Teff	F
GO_BP	GO:0031098	Stress-activated protein kinase signaling cascade	0.0279303	Dusp1/Zfp36/Cdc42/Il1b/Ccdc88c	5	Up	c3_Cd4-Fyn-Teff	F
GO_BP	GO:0014706	Striated muscle tissue development	0.0163651	Nr4a1/Ddx5/Fos/Mbnl1/Cdc42/Id2/Ddx17	7	Up	c3_Cd4-Fyn-Teff	F
GO_MF	GO:0099186	Structural constituent of postsynapse	0.024538	Actb/Actg1	2	Up	c3_Cd4-Fyn-Teff	F
GO_MF	GO:0003735	Structural constituent of ribosome	1.17302e-65	Rps19/Rps23/Rpl13/Rps16/Rpl32/Rplp0/Rpl17/Rpl35/Rps3/Rpl19/Rps4x/Rpl6/Rpl10/Rpl23a/Rps18/Rpl8/Rpl15/Rpl10a/Rpl18/Rpl27a/Rpl21/Rpl14/Rps2/Rps25/Rps11/Rpl37rt/Rpl4/Rps20/Rps5/Rps24/Rps15/Rps3a1/Rpl26/Rps27a/Rps13/Rps8/Rps6/Rpl7/Rpl22l1/Fau/Rpl39/Rpl5/Rps10/Rps7	44	Down	c3_Cd4-Fyn-Teff	F
GO_MF	GO:0098918	Structural constituent of synapse	0.0320874	Actb/Actg1	2	Up	c3_Cd4-Fyn-Teff	F
GO_BP	GO:0030217	T cell differentiation	0.000717068	Rps6/B2m/Cd3d/Cd3g/Il7r/Ccr7/Tcf7/Lef1/Dusp10	9	Down	c3_Cd4-Fyn-Teff	F
GO_BP	GO:0030217	T cell differentiation	0.0100044	Psap/Zfp36l2/Ptprc/Cd44/Il1b/Ikzf1	6	Up	c3_Cd4-Fyn-Teff	F
GO_BP	GO:0033077	T cell differentiation in thymus	0.000527186	Rps6/B2m/Cd3d/Cd3g/Il7r/Ccr7	6	Down	c3_Cd4-Fyn-Teff	F
GO_BP	GO:0033077	T cell differentiation in thymus	0.0386758	Zfp36l2/Ptprc/Il1b	3	Up	c3_Cd4-Fyn-Teff	F
GO_BP	GO:0042098	T cell proliferation	0.00127627	Itgal/Cxcr4/Cebpb/Ptprc/Cd44/Fyn/Il1b	7	Up	c3_Cd4-Fyn-Teff	F
GO_MF	GO:0042608	T cell receptor binding	0.0195363	H2-K1/Fyn	2	Up	c3_Cd4-Fyn-Teff	F
GO_CC	GO:0042101	T cell receptor complex	0.0136477	Cd3d/Cd3g	2	Down	c3_Cd4-Fyn-Teff	F
GO_BP	GO:0045058	T cell selection	0.0498659	Cd3d/Cd3g/Ccr7	3	Down	c3_Cd4-Fyn-Teff	F
GO_BP	GO:0001659	Temperature homeostasis	0.036183	Cxcr4/Cebpb/Il1b/Ogt	4	Up	c3_Cd4-Fyn-Teff	F
KEGG	mmu04714	Thermogenesis	0.0583224	Rps6/Cox8a/Ndufa6/Atp5g1/Ndufb5/Cox5b/Uqcrfs1	7	Down	c3_Cd4-Fyn-Teff	F
GO_BP	GO:0045061	Thymic T cell selection	0.0144119	Cd3d/Cd3g/Ccr7	3	Down	c3_Cd4-Fyn-Teff	F
KEGG	mmu04668	TNF signaling pathway	0.0448104	Junb/Cebpb/Fos/Il1b	4	Up	c3_Cd4-Fyn-Teff	F
GO_MF	GO:0003712	Transcription coregulator activity	0.0121451	Hmgb2/Ddx5/Ewsr1/Hspa1a/Ddx17/Irf2bp2/Fus	7	Up	c3_Cd4-Fyn-Teff	F
GO_CC	GO:0005667	Transcription regulator complex	0.0101596	Nr4a1/Junb/Cebpb/Fos/Dazap2/Jund/Ets1/Ikzf1	8	Up	c3_Cd4-Fyn-Teff	F
KEGG	mmu05202	Transcriptional misregulation in cancer	0.00766091	Ddx5/Cebpb/Il2rb/Id2/Ewsr1/Gzmb/Fus	7	Up	c3_Cd4-Fyn-Teff	F
GO_MF	GO:0003746	Translation elongation factor activity	0.0014552	Eef1b2/Eef1g/Eef1d	3	Down	c3_Cd4-Fyn-Teff	F
GO_MF	GO:0008135	Translation factor activity, RNA binding	7.96754e-05	Eif1/Eef1b2/Eef1g/Eif3h/Eif3f/Eef1d	6	Down	c3_Cd4-Fyn-Teff	F
GO_MF	GO:0003743	Translation initiation factor activity	0.0245759	Eif1/Eif3h/Eif3f	3	Down	c3_Cd4-Fyn-Teff	F
GO_MF	GO:0031369	Translation initiation factor binding	0.000682662	Rps19/Rps24/Rps3a1/Eif3f	4	Down	c3_Cd4-Fyn-Teff	F
GO_MF	GO:0045182	Translation regulator activity	1.00556e-05	Rpl10/Eif1/Eef1b2/Eef1g/Eif3h/Eif3f/Eef1d/Cnbp	8	Down	c3_Cd4-Fyn-Teff	F
GO_MF	GO:0090079	Translation regulator activity, nucleic acid binding	0.000210282	Eif1/Eef1b2/Eef1g/Eif3h/Eif3f/Eef1d	6	Down	c3_Cd4-Fyn-Teff	F
GO_BP	GO:0006413	Translational initiation	0.00890937	Rps2/Eif1/Npm1/Eif3h/Eif3f	5	Down	c3_Cd4-Fyn-Teff	F
KEGG	mmu04940	Type I diabetes mellitus	0.0611787	H2-K1/Il1b/Gzmb	3	Up	c3_Cd4-Fyn-Teff	F
GO_CC	GO:0071004	U2-type prespliceosome	0.0179948	Snrnp70/U2af2	2	Up	c3_Cd4-Fyn-Teff	F
GO_MF	GO:0031625	Ubiquitin protein ligase binding	0.0273741	Actg1/Cxcr4/Hspa1b/Txnip/Hspa1a	5	Up	c3_Cd4-Fyn-Teff	F
GO_MF	GO:0031625	Ubiquitin protein ligase binding	0.0455401	Uba52/Rps27a/Ubb/Map1lc3b/Rpl5/Prdx6	6	Down	c3_Cd4-Fyn-Teff	F
GO_MF	GO:0044389	Ubiquitin-like protein ligase binding	0.0127623	Actg1/Cxcr4/Hspa1b/Cebpb/Txnip/Hspa1a	6	Up	c3_Cd4-Fyn-Teff	F
GO_MF	GO:0055106	Ubiquitin-protein transferase regulator activity	0.0499684	Rpl5/Rps7	2	Down	c3_Cd4-Fyn-Teff	F
GO_MF	GO:0051082	Unfolded protein binding	0.0273741	Hspa1b/Hsp90b1/Hspa1a	3	Up	c3_Cd4-Fyn-Teff	F
GO_BP	GO:0033151	V(D)J recombination	0.0482982	Tcf7/Lef1	2	Down	c3_Cd4-Fyn-Teff	F
KEGG	mmu05416	Viral myocarditis	0.00713422	Actb/Actg1/H2-K1/Itgal/Fyn	5	Up	c3_Cd4-Fyn-Teff	F
KEGG	mmu05135	Yersinia infection	0.0162474	Actb/Actg1/Fos/Cdc42/Il1b	5	Up	c3_Cd4-Fyn-Teff	F
GO_CC	GO:0031672	A band	7.99418e-06	Rpl17/Rpl6/Rpl4/Rpl15	4	Up	c4_Cd8-Dadpl1-Tnaive	F
KEGG	mmu04520	Adherens junction	0.00911741	Actg1/Actb/Cdc42	3	Down	c4_Cd8-Dadpl1-Tnaive	F
KEGG	mmu04520	Adherens junction	0.0434791	Lef1/Actn1/Tcf7	3	Up	c4_Cd8-Dadpl1-Tnaive	F
GO_BP	GO:0034332	Adherens junction organization	0.0358956	Actb/Cdc42	2	Down	c4_Cd8-Dadpl1-Tnaive	F
KEGG	mmu05330	Allograft rejection	0.0618966	H2-K1/Cd28	2	Down	c4_Cd8-Dadpl1-Tnaive	F
GO_BP	GO:0046631	Alpha-beta T cell activation	0.0150821	Psap/Cd44/Cebpb/Cd28	4	Down	c4_Cd8-Dadpl1-Tnaive	F
GO_BP	GO:0046633	Alpha-beta T cell proliferation	0.0308968	Cd44/Cd28	2	Down	c4_Cd8-Dadpl1-Tnaive	F
KEGG	mmu04612	Antigen processing and presentation	0.0733917	H2-K1/Hspa5	2	Down	c4_Cd8-Dadpl1-Tnaive	F
KEGG	mmu05412	Arrhythmogenic right ventricular cardiomyopathy	0.0680517	Actg1/Actb	2	Down	c4_Cd8-Dadpl1-Tnaive	F
GO_CC	GO:0032279	Asymmetric synapse	8.86743e-06	Rps19/Rps3/Rps18/Rpl10a/Rplp0/Rpl6/Rps25/Rpl4	8	Up	c4_Cd8-Dadpl1-Tnaive	F
KEGG	mmu05320	Autoimmune thyroid disease	0.0692695	H2-K1/Cd28	2	Down	c4_Cd8-Dadpl1-Tnaive	F
GO_BP	GO:0001783	B cell apoptotic process	0.0310308	Cd44/Bcl2l11	2	Down	c4_Cd8-Dadpl1-Tnaive	F
GO_BP	GO:0001782	B cell homeostasis	0.0275863	Cd44/Bcl2l11	2	Down	c4_Cd8-Dadpl1-Tnaive	F
KEGG	mmu05100	Bacterial invasion of epithelial cells	0.0101939	Actg1/Actb/Cdc42	3	Down	c4_Cd8-Dadpl1-Tnaive	F
GO_MF	GO:0048306	Calcium-dependent protein binding	0.0489369	S100a6/Ddx5	2	Down	c4_Cd8-Dadpl1-Tnaive	F
GO_CC	GO:0044305	Calyx of Held	0.0109022	Actg1/Actb	2	Down	c4_Cd8-Dadpl1-Tnaive	F
GO_CC	GO:0031252	Cell leading edge	0.0148029	S100a6/Actb/Cd44/Cdc42	4	Down	c4_Cd8-Dadpl1-Tnaive	F
GO_BP	GO:0045216	Cell-cell junction organization	0.0382466	Actg1/Actb/Cdc42	3	Down	c4_Cd8-Dadpl1-Tnaive	F
GO_BP	GO:0007160	Cell-matrix adhesion	0.0389624	Actg1/Itgal/Bcl2l11	3	Down	c4_Cd8-Dadpl1-Tnaive	F
GO_BP	GO:0071216	Cellular response to biotic stimulus	0.0226452	Nfkbia/Hspa5/Cebpb/Bcl2l11	4	Down	c4_Cd8-Dadpl1-Tnaive	F
GO_BP	GO:0071353	Cellular response to interleukin-4	0.0014781	Rplp0/Rps2/Lef1	3	Up	c4_Cd8-Dadpl1-Tnaive	F
GO_BP	GO:0021695	Cerebellar cortex development	0.0462553	Psap/Hspa5	2	Down	c4_Cd8-Dadpl1-Tnaive	F
GO_BP	GO:0021680	Cerebellar Purkinje cell layer development	0.0275863	Psap/Hspa5	2	Down	c4_Cd8-Dadpl1-Tnaive	F
GO_BP	GO:0021587	Cerebellum morphogenesis	0.0389624	Psap/Hspa5	2	Down	c4_Cd8-Dadpl1-Tnaive	F
KEGG	mmu04062	Chemokine signaling pathway	0.0639979	Nfkbia/Gnb1/Cdc42	3	Down	c4_Cd8-Dadpl1-Tnaive	F
GO_CC	GO:0043292	Contractile fiber	0.000417243	Rpl17/Rpl6/Rpl4/Rpl15/Actn1	5	Up	c4_Cd8-Dadpl1-Tnaive	F
KEGG	mmu05171	Coronavirus disease - COVID-19	2.93476e-45	Rps19/Rps27rt/Rps3/Rpl13/Rpl32/Rps23/Rps16/Rpl35/Rps18/Rps4x/Rpl23a/Rpl17/Rpl10a/Rps24/Rps20/Rpl18/Rplp0/Rpl19/Rps15/Uba52/Rpl6/Rpl31-ps12/Rps11/Rpl34-ps1/Rps25/Rps5/Rpl4/Rpl21/Rps2/Rpl10/Rpl27a/Rpl15/Rps10/Rps6	34	Up	c4_Cd8-Dadpl1-Tnaive	F
GO_CC	GO:0036464	Cytoplasmic ribonucleoprotein granule	0.0344309	Rplp0/Rpl6/Rps6	3	Up	c4_Cd8-Dadpl1-Tnaive	F
GO_BP	GO:0002181	Cytoplasmic translation	3.39227e-11	Rps23/Rpl17/Rpl10a/Rpl18/Rplp0/Rpl19/Rpl6/Rps2/Rpl15	9	Up	c4_Cd8-Dadpl1-Tnaive	F
GO_CC	GO:0022625	Cytosolic large ribosomal subunit	3.06666e-29	Rpl13/Rpl32/Rpl35/Rpl23a/Rpl17/Rpl10a/Rpl18/Rplp0/Rpl19/Uba52/Rpl6/Rpl4/Rpl21/Rpl10/Rpl27a/Rpl15	16	Up	c4_Cd8-Dadpl1-Tnaive	F
GO_CC	GO:0022626	Cytosolic ribosome	4.24533e-60	Rps19/Rps3/Rpl13/Rpl32/Rps23/Rps16/Rpl35/Rps18/Rps4x/Rpl23a/Rpl17/Rpl10a/Rps24/Rps20/Rpl18/Rplp0/Rpl19/Rps15/Uba52/Rpl6/Rps11/Rps25/Rps5/Rpl4/Rpl21/Rps2/Rpl10/Rpl27a/Rpl15/Rps10/Rps6	31	Up	c4_Cd8-Dadpl1-Tnaive	F
GO_CC	GO:0022627	Cytosolic small ribosomal subunit	7.95801e-32	Rps19/Rps3/Rps23/Rps16/Rps18/Rps4x/Rps24/Rps20/Rps15/Uba52/Rps11/Rps25/Rps5/Rps2/Rps10/Rps6	16	Up	c4_Cd8-Dadpl1-Tnaive	F
GO_CC	GO:0043197	Dendritic spine	0.0279483	Cd3e/Rgs10/Actn1	3	Up	c4_Cd8-Dadpl1-Tnaive	F
GO_BP	GO:0045137	Development of primary sexual characteristics	0.0462553	Hmgb2/Cebpb/Bcl2l11	3	Down	c4_Cd8-Dadpl1-Tnaive	F
KEGG	mmu05414	Dilated cardiomyopathy	0.0754361	Actg1/Actb	2	Down	c4_Cd8-Dadpl1-Tnaive	F
GO_BP	GO:0030330	DNA damage response, signal transduction by p53 class mediator	0.042716	Ddx5/Cd44	2	Down	c4_Cd8-Dadpl1-Tnaive	F
GO_MF	GO:0140297	DNA-binding transcription factor binding	8.28906e-07	Actb/Nfkbia/Ddx5/Bhlhe40/Jund/Cebpb/Nr4a1/Ifrd1	8	Down	c4_Cd8-Dadpl1-Tnaive	F
GO_BP	GO:0043583	Ear development	0.047617	Psap/H2-K1/Bcl2l11	3	Down	c4_Cd8-Dadpl1-Tnaive	F
GO_CC	GO:0030139	Endocytic vesicle	0.0190819	Actg1/H2-K1/Cdc42	3	Down	c4_Cd8-Dadpl1-Tnaive	F
GO_CC	GO:0034663	Endoplasmic reticulum chaperone complex	0.00576824	Hspa5/Hsp90b1	2	Down	c4_Cd8-Dadpl1-Tnaive	F
GO_CC	GO:0005788	Endoplasmic reticulum lumen	0.0428461	Hspa5/Hsp90b1	2	Down	c4_Cd8-Dadpl1-Tnaive	F
GO_BP	GO:0050673	Epithelial cell proliferation	0.0377089	Hmgb2/Cebpb/Nr4a1/Cdc42	4	Down	c4_Cd8-Dadpl1-Tnaive	F
KEGG	mmu05169	Epstein-Barr virus infection	0.00568269	Nfkbia/H2-K1/Cd44/Itgal/Bcl2l11	5	Down	c4_Cd8-Dadpl1-Tnaive	F
GO_BP	GO:0006983	ER overload response	0.0150821	Hspa5/Bcl2l11	2	Down	c4_Cd8-Dadpl1-Tnaive	F
GO_BP	GO:0006984	ER-nucleus signaling pathway	0.0286546	Hspa5/Bcl2l11	2	Down	c4_Cd8-Dadpl1-Tnaive	F
GO_BP	GO:0044346	Fibroblast apoptotic process	0.0176684	Btg1/Bcl2l11	2	Down	c4_Cd8-Dadpl1-Tnaive	F
GO_MF	GO:0017134	Fibroblast growth factor binding	0.0357663	Rps19/Rps2	2	Up	c4_Cd8-Dadpl1-Tnaive	F
KEGG	mmu05418	Fluid shear stress and atherosclerosis	0.00661142	Actg1/Actb/Dusp1/Hsp90b1	4	Down	c4_Cd8-Dadpl1-Tnaive	F
KEGG	mmu04510	Focal adhesion	0.0668292	Actg1/Actb/Cdc42	3	Down	c4_Cd8-Dadpl1-Tnaive	F
GO_BP	GO:0046629	Gamma-delta T cell activation	0.0263478	Lef1/Tcf7	2	Up	c4_Cd8-Dadpl1-Tnaive	F
GO_BP	GO:0042492	Gamma-delta T cell differentiation	0.0182491	Lef1/Tcf7	2	Up	c4_Cd8-Dadpl1-Tnaive	F
KEGG	mmu04971	Gastric acid secretion	0.0668292	Actg1/Actb	2	Down	c4_Cd8-Dadpl1-Tnaive	F
GO_BP	GO:0048732	Gland development	0.0409253	Psap/Cd44/Cebpb/Bcl2l11	4	Down	c4_Cd8-Dadpl1-Tnaive	F
GO_MF	GO:0035259	Glucocorticoid receptor binding	0.00458764	Cebpb/Nr4a1	2	Down	c4_Cd8-Dadpl1-Tnaive	F
GO_BP	GO:0008406	Gonad development	0.0453422	Hmgb2/Cebpb/Bcl2l11	3	Down	c4_Cd8-Dadpl1-Tnaive	F
KEGG	mmu05332	Graft-versus-host disease	0.0618966	H2-K1/Cd28	2	Down	c4_Cd8-Dadpl1-Tnaive	F
KEGG	mmu04640	Hematopoietic cell lineage	0.0139681	Cd8b1/Cd8a/Cd3d/Cd3e	4	Up	c4_Cd8-Dadpl1-Tnaive	F
GO_BP	GO:0021575	Hindbrain morphogenesis	0.041186	Psap/Hspa5	2	Down	c4_Cd8-Dadpl1-Tnaive	F
GO_MF	GO:0051427	Hormone receptor binding	0.00198101	Ddx5/Jund/Cebpb/Nr4a1	4	Down	c4_Cd8-Dadpl1-Tnaive	F
KEGG	mmu05163	Human cytomegalovirus infection	0.0790786	Nfkbia/H2-K1/Gnb1	3	Down	c4_Cd8-Dadpl1-Tnaive	F
KEGG	mmu05170	Human immunodeficiency virus 1 infection	0.0733917	Nfkbia/H2-K1/Gnb1	3	Down	c4_Cd8-Dadpl1-Tnaive	F
KEGG	mmu05166	Human T-cell leukemia virus 1 infection	0.077826	Nfkbia/H2-K1/Itgal	3	Down	c4_Cd8-Dadpl1-Tnaive	F
KEGG	mmu05410	Hypertrophic cardiomyopathy	0.0733917	Actg1/Actb	2	Down	c4_Cd8-Dadpl1-Tnaive	F
KEGG	mmu04657	IL-17 signaling pathway	0.00507439	Nfkbia/Hsp90b1/Jund/Cebpb	4	Down	c4_Cd8-Dadpl1-Tnaive	F
GO_CC	GO:0001772	Immunological synapse	0.013883	Itgal/Cd28	2	Down	c4_Cd8-Dadpl1-Tnaive	F
GO_BP	GO:0002437	Inflammatory response to antigenic stimulus	0.0477952	Hmgb2/Cd28	2	Down	c4_Cd8-Dadpl1-Tnaive	F
KEGG	mmu05164	Influenza A	0.0606771	Actg1/Actb/Nfkbia	3	Down	c4_Cd8-Dadpl1-Tnaive	F
GO_BP	GO:0032633	Interleukin-4 production	0.0286546	Cebpb/Cd28	2	Down	c4_Cd8-Dadpl1-Tnaive	F
GO_BP	GO:0097193	Intrinsic apoptotic signaling pathway	0.0213957	Ddx5/Cd44/Cebpb/Bcl2l11	4	Down	c4_Cd8-Dadpl1-Tnaive	F
KEGG	mmu05167	Kaposi sarcoma-associated herpesvirus infection	0.0733245	Nfkbia/H2-K1/Gnb1	3	Down	c4_Cd8-Dadpl1-Tnaive	F
GO_BP	GO:0003334	Keratinocyte development	0.0150821	Psap/Fosl2	2	Down	c4_Cd8-Dadpl1-Tnaive	F
GO_CC	GO:0015934	Large ribosomal subunit	2.58778e-24	Rpl13/Rpl32/Rpl35/Rpl23a/Rpl17/Rpl10a/Rpl18/Rplp0/Rpl19/Uba52/Rpl6/Rpl4/Rpl21/Rpl10/Rpl27a/Rpl15	16	Up	c4_Cd8-Dadpl1-Tnaive	F
GO_BP	GO:0007159	Leukocyte cell-cell adhesion	0.0254256	Cd44/Itgal/Cebpb/Cd28	4	Down	c4_Cd8-Dadpl1-Tnaive	F
GO_BP	GO:0070661	Leukocyte proliferation	0.0254256	Cd44/Itgal/Cebpb/Cd28	4	Down	c4_Cd8-Dadpl1-Tnaive	F
KEGG	mmu04670	Leukocyte transendothelial migration	0.00568269	Actg1/Actb/Itgal/Cdc42	4	Down	c4_Cd8-Dadpl1-Tnaive	F
KEGG	mmu05417	Lipid and atherosclerosis	0.0183819	Nfkbia/Hspa5/Hsp90b1/Cdc42	4	Down	c4_Cd8-Dadpl1-Tnaive	F
GO_BP	GO:0030098	Lymphocyte differentiation	0.00841957	Cd8a/Lef1/Cd3d/Cd3e/Rps6/Tcf7	6	Up	c4_Cd8-Dadpl1-Tnaive	F
GO_BP	GO:0030098	Lymphocyte differentiation	0.0341244	Psap/Cd44/Irf2bp2/Cd28	4	Down	c4_Cd8-Dadpl1-Tnaive	F
GO_BP	GO:0046651	Lymphocyte proliferation	0.0226452	Cd44/Itgal/Cebpb/Cd28	4	Down	c4_Cd8-Dadpl1-Tnaive	F
KEGG	mmu04010	MAPK signaling pathway	0.0454783	Dusp1/Jund/Nr4a1/Cdc42	4	Down	c4_Cd8-Dadpl1-Tnaive	F
GO_BP	GO:0032943	Mononuclear cell proliferation	0.0226452	Cd44/Itgal/Cebpb/Cd28	4	Down	c4_Cd8-Dadpl1-Tnaive	F
GO_MF	GO:0003729	MRNA binding	0.00271753	Rps3/Rpl35/Rpl6/Rps5/Rps2/Rps6	6	Up	c4_Cd8-Dadpl1-Tnaive	F
GO_BP	GO:0060537	Muscle tissue development	0.0157426	Ddx5/Nr4a1/Ifrd1/Btg2/Cdc42	5	Down	c4_Cd8-Dadpl1-Tnaive	F
GO_CC	GO:0043209	Myelin sheath	0.000779033	Actg1/Actb/Hspa5/Gnb1/Cdc42	5	Down	c4_Cd8-Dadpl1-Tnaive	F
GO_BP	GO:0030099	Myeloid cell differentiation	0.0341756	Junb/Hmgb2/Nfkbia/Cebpb	4	Down	c4_Cd8-Dadpl1-Tnaive	F
GO_BP	GO:0030099	Myeloid cell differentiation	0.0478412	Rps19/Nme2/Lef1/Rps6/Actn1	5	Up	c4_Cd8-Dadpl1-Tnaive	F
GO_BP	GO:0002262	Myeloid cell homeostasis	0.0341756	Hmgb2/Cd44/Bcl2l11	3	Down	c4_Cd8-Dadpl1-Tnaive	F
GO_CC	GO:0030016	Myofibril	0.000327873	Rpl17/Rpl6/Rpl4/Rpl15/Actn1	5	Up	c4_Cd8-Dadpl1-Tnaive	F
GO_BP	GO:0034660	NcRNA metabolic process	0.000183829	Rps19/Rps16/Rpl35/Rpl10a/Rps24/Rps15/Rps6/Npm3	8	Up	c4_Cd8-Dadpl1-Tnaive	F
GO_BP	GO:0034470	NcRNA processing	3.73085e-05	Rps19/Rps16/Rpl35/Rpl10a/Rps24/Rps15/Rps6/Npm3	8	Up	c4_Cd8-Dadpl1-Tnaive	F
GO_BP	GO:0002683	Negative regulation of immune system process	0.0389624	Nfkbia/Dusp1/Cd44/Cebpb	4	Down	c4_Cd8-Dadpl1-Tnaive	F
GO_BP	GO:0042130	Negative regulation of T cell proliferation	0.0498771	Cd44/Cebpb	2	Down	c4_Cd8-Dadpl1-Tnaive	F
GO_BP	GO:0051402	Neuron apoptotic process	0.0213957	Cebpb/Bcl2l11/Btg2/Cdc42	4	Down	c4_Cd8-Dadpl1-Tnaive	F
GO_BP	GO:0070997	Neuron death	0.0341756	Cebpb/Bcl2l11/Btg2/Cdc42	4	Down	c4_Cd8-Dadpl1-Tnaive	F
GO_CC	GO:0044309	Neuron spine	0.0285284	Cd3e/Rgs10/Actn1	3	Up	c4_Cd8-Dadpl1-Tnaive	F
GO_CC	GO:0098984	Neuron to neuron synapse	1.34583e-05	Rps19/Rps3/Rps18/Rpl10a/Rplp0/Rpl6/Rps25/Rpl4	8	Up	c4_Cd8-Dadpl1-Tnaive	F
KEGG	mmu04613	Neutrophil extracellular trap formation	0.0668292	Actg1/Actb/Itgal	3	Down	c4_Cd8-Dadpl1-Tnaive	F
GO_MF	GO:0035257	Nuclear hormone receptor binding	0.00125541	Ddx5/Jund/Cebpb/Nr4a1	4	Down	c4_Cd8-Dadpl1-Tnaive	F
GO_MF	GO:0016922	Nuclear receptor binding	0.000540405	Ddx5/Jund/Cebpb/Nr4a1	4	Down	c4_Cd8-Dadpl1-Tnaive	F
GO_BP	GO:0001503	Ossification	0.0310009	Junb/Ddx5/Jund/Cebpb	4	Down	c4_Cd8-Dadpl1-Tnaive	F
GO_BP	GO:0001649	Osteoblast differentiation	0.0150821	Junb/Ddx5/Jund/Cebpb	4	Down	c4_Cd8-Dadpl1-Tnaive	F
KEGG	mmu04380	Osteoclast differentiation	0.00568269	Junb/Nfkbia/Jund/Fosl2	4	Down	c4_Cd8-Dadpl1-Tnaive	F
GO_CC	GO:0045335	Phagocytic vesicle	0.00792598	Actg1/H2-K1/Cdc42	3	Down	c4_Cd8-Dadpl1-Tnaive	F
KEGG	mmu04145	Phagosome	0.0618966	Actg1/Actb/H2-K1	3	Down	c4_Cd8-Dadpl1-Tnaive	F
KEGG	mmu04151	PI3K-Akt signaling pathway	0.0639979	Hsp90b1/Nr4a1/Bcl2l11/Gnb1	4	Down	c4_Cd8-Dadpl1-Tnaive	F
GO_CC	GO:0042788	Polysomal ribosome	3.82099e-08	Rps23/Rpl10a/Rpl18/Rpl19/Rpl6	5	Up	c4_Cd8-Dadpl1-Tnaive	F
GO_CC	GO:0005844	Polysome	2.58071e-15	Rps3/Rps23/Rps4x/Rpl17/Rpl10a/Rpl18/Rpl19/Rpl6/Rps25/Rps6	10	Up	c4_Cd8-Dadpl1-Tnaive	F
GO_BP	GO:0002821	Positive regulation of adaptive immune response	0.0263732	H2-K1/Cd44/Cd28	3	Down	c4_Cd8-Dadpl1-Tnaive	F
GO_BP	GO:0031349	Positive regulation of defense response	0.0187997	Hmgb2/Nfkbia/Cebpb/Cd28	4	Down	c4_Cd8-Dadpl1-Tnaive	F
GO_BP	GO:0050679	Positive regulation of epithelial cell proliferation	0.0382466	Hmgb2/Nr4a1/Cdc42	3	Down	c4_Cd8-Dadpl1-Tnaive	F
GO_BP	GO:0032753	Positive regulation of interleukin-4 production	0.0213957	Cebpb/Cd28	2	Down	c4_Cd8-Dadpl1-Tnaive	F
GO_BP	GO:1903039	Positive regulation of leukocyte cell-cell adhesion	0.0409253	Cd44/Itgal/Cd28	3	Down	c4_Cd8-Dadpl1-Tnaive	F
GO_BP	GO:0045669	Positive regulation of osteoblast differentiation	0.047617	Jund/Cebpb	2	Down	c4_Cd8-Dadpl1-Tnaive	F
GO_BP	GO:0032103	Positive regulation of response to external stimulus	0.0341756	Hmgb2/Nfkbia/Cebpb/Cd28	4	Down	c4_Cd8-Dadpl1-Tnaive	F
GO_BP	GO:0045059	Positive thymic T cell selection	0.0197571	Cd3d/Cd3e	2	Up	c4_Cd8-Dadpl1-Tnaive	F
GO_CC	GO:0098871	Postsynaptic actin cytoskeleton	0.00576824	Actg1/Actb	2	Down	c4_Cd8-Dadpl1-Tnaive	F
GO_CC	GO:0099571	Postsynaptic cytoskeleton	0.00792598	Actg1/Actb	2	Down	c4_Cd8-Dadpl1-Tnaive	F
GO_CC	GO:0014069	Postsynaptic density	8.81675e-06	Rps19/Rps3/Rps18/Rpl10a/Rplp0/Rpl6/Rps25/Rpl4	8	Up	c4_Cd8-Dadpl1-Tnaive	F
GO_CC	GO:0099572	Postsynaptic specialization	1.38385e-05	Rps19/Rps3/Rps18/Rpl10a/Rplp0/Rpl6/Rps25/Rpl4	8	Up	c4_Cd8-Dadpl1-Tnaive	F
GO_BP	GO:0140238	Presynaptic endocytosis	0.047617	Actg1/Actb	2	Down	c4_Cd8-Dadpl1-Tnaive	F
KEGG	mmu05340	Primary immunodeficiency	0.000438133	Cd8b1/Cd8a/Cd3d/Cd3e	4	Up	c4_Cd8-Dadpl1-Tnaive	F
KEGG	mmu05215	Prostate cancer	0.0790786	Nfkbia/Hsp90b1	2	Down	c4_Cd8-Dadpl1-Tnaive	F
GO_BP	GO:0030850	Prostate gland development	0.0382466	Psap/Cd44	2	Down	c4_Cd8-Dadpl1-Tnaive	F
GO_CC	GO:0098636	Protein complex involved in cell adhesion	0.0138214	Itgal/Cd28	2	Down	c4_Cd8-Dadpl1-Tnaive	F
GO_MF	GO:0046982	Protein heterodimerization activity	0.0489369	Bhlhe40/Cebpb/Nr4a1	3	Down	c4_Cd8-Dadpl1-Tnaive	F
GO_BP	GO:0150105	Protein localization to cell-cell junction	0.0150821	Actg1/Actb	2	Down	c4_Cd8-Dadpl1-Tnaive	F
KEGG	mmu05205	Proteoglycans in cancer	0.00568269	Actg1/Actb/Ddx5/Cd44/Cdc42	5	Down	c4_Cd8-Dadpl1-Tnaive	F
KEGG	mmu04015	Rap1 signaling pathway	0.0183819	Actg1/Actb/Itgal/Cdc42	4	Down	c4_Cd8-Dadpl1-Tnaive	F
KEGG	mmu04810	Regulation of actin cytoskeleton	0.0183819	Actg1/Actb/Itgal/Cdc42	4	Down	c4_Cd8-Dadpl1-Tnaive	F
GO_BP	GO:0002819	Regulation of adaptive immune response	0.0389624	H2-K1/Cd44/Cd28	3	Down	c4_Cd8-Dadpl1-Tnaive	F
GO_BP	GO:0046640	Regulation of alpha-beta T cell proliferation	0.0280467	Cd44/Cd28	2	Down	c4_Cd8-Dadpl1-Tnaive	F
GO_BP	GO:0022407	Regulation of cell-cell adhesion	0.0358956	Cd44/Itgal/Cebpb/Cd28	4	Down	c4_Cd8-Dadpl1-Tnaive	F
GO_BP	GO:2000116	Regulation of cysteine-type endopeptidase activity	0.0448633	Cd44/Nr4a1/Bcl2l11	3	Down	c4_Cd8-Dadpl1-Tnaive	F
GO_BP	GO:0043281	Regulation of cysteine-type endopeptidase activity involved in apoptotic process	0.0382466	Cd44/Nr4a1/Bcl2l11	3	Down	c4_Cd8-Dadpl1-Tnaive	F
GO_BP	GO:0043516	Regulation of DNA damage response, signal transduction by p53 class mediator	0.0263732	Ddx5/Cd44	2	Down	c4_Cd8-Dadpl1-Tnaive	F
GO_BP	GO:2000269	Regulation of fibroblast apoptotic process	0.0159516	Btg1/Bcl2l11	2	Down	c4_Cd8-Dadpl1-Tnaive	F
GO_BP	GO:0046643	Regulation of gamma-delta T cell activation	0.0110989	Lef1/Tcf7	2	Up	c4_Cd8-Dadpl1-Tnaive	F
GO_BP	GO:0045586	Regulation of gamma-delta T cell differentiation	0.0110989	Lef1/Tcf7	2	Up	c4_Cd8-Dadpl1-Tnaive	F
GO_BP	GO:1903706	Regulation of hemopoiesis	0.0150821	Hmgb2/Nfkbia/Cd44/Cebpb/Cd28	5	Down	c4_Cd8-Dadpl1-Tnaive	F
GO_BP	GO:0050727	Regulation of inflammatory response	0.0280467	Nfkbia/Cd44/Cebpb/Cd28	4	Down	c4_Cd8-Dadpl1-Tnaive	F
GO_BP	GO:0032673	Regulation of interleukin-4 production	0.0254256	Cebpb/Cd28	2	Down	c4_Cd8-Dadpl1-Tnaive	F
GO_BP	GO:1903037	Regulation of leukocyte cell-cell adhesion	0.0226452	Cd44/Itgal/Cebpb/Cd28	4	Down	c4_Cd8-Dadpl1-Tnaive	F
GO_BP	GO:0070663	Regulation of leukocyte proliferation	0.0157426	Cd44/Itgal/Cebpb/Cd28	4	Down	c4_Cd8-Dadpl1-Tnaive	F
GO_BP	GO:0050670	Regulation of lymphocyte proliferation	0.0150821	Cd44/Itgal/Cebpb/Cd28	4	Down	c4_Cd8-Dadpl1-Tnaive	F
GO_BP	GO:0032944	Regulation of mononuclear cell proliferation	0.0150821	Cd44/Itgal/Cebpb/Cd28	4	Down	c4_Cd8-Dadpl1-Tnaive	F
GO_BP	GO:0045637	Regulation of myeloid cell differentiation	0.0413225	Hmgb2/Nfkbia/Cebpb	3	Down	c4_Cd8-Dadpl1-Tnaive	F
GO_BP	GO:0043523	Regulation of neuron apoptotic process	0.0176684	Cebpb/Bcl2l11/Btg2/Cdc42	4	Down	c4_Cd8-Dadpl1-Tnaive	F
GO_BP	GO:1901214	Regulation of neuron death	0.0286546	Cebpb/Bcl2l11/Btg2/Cdc42	4	Down	c4_Cd8-Dadpl1-Tnaive	F
GO_BP	GO:0030278	Regulation of ossification	0.0462553	Ddx5/Jund/Cebpb	3	Down	c4_Cd8-Dadpl1-Tnaive	F
GO_BP	GO:0045667	Regulation of osteoblast differentiation	0.0254256	Ddx5/Jund/Cebpb	3	Down	c4_Cd8-Dadpl1-Tnaive	F
GO_BP	GO:0045589	Regulation of regulatory T cell differentiation	0.0226452	Cd44/Cd28	2	Down	c4_Cd8-Dadpl1-Tnaive	F
GO_BP	GO:1901796	Regulation of signal transduction by p53 class mediator	0.0477952	Ddx5/Cd44	2	Down	c4_Cd8-Dadpl1-Tnaive	F
GO_BP	GO:0050863	Regulation of T cell activation	0.0226452	Cd44/Itgal/Cebpb/Cd28	4	Down	c4_Cd8-Dadpl1-Tnaive	F
GO_BP	GO:0042129	Regulation of T cell proliferation	0.0150821	Cd44/Itgal/Cebpb/Cd28	4	Down	c4_Cd8-Dadpl1-Tnaive	F
GO_BP	GO:0045066	Regulatory T cell differentiation	0.0254256	Cd44/Cd28	2	Down	c4_Cd8-Dadpl1-Tnaive	F
GO_BP	GO:0048608	Reproductive structure development	0.0116794	Junb/Hmgb2/Psap/Cd44/Cebpb/Bcl2l11	6	Down	c4_Cd8-Dadpl1-Tnaive	F
GO_BP	GO:0061458	Reproductive system development	0.0116794	Junb/Hmgb2/Psap/Cd44/Cebpb/Bcl2l11	6	Down	c4_Cd8-Dadpl1-Tnaive	F
GO_BP	GO:0036293	Response to decreased oxygen levels	0.0448633	Hsp90b1/Gnb1/Fosl2	3	Down	c4_Cd8-Dadpl1-Tnaive	F
GO_BP	GO:0034976	Response to endoplasmic reticulum stress	0.0157426	Hspa5/Hsp90b1/Cebpb/Bcl2l11	4	Down	c4_Cd8-Dadpl1-Tnaive	F
GO_BP	GO:0001666	Response to hypoxia	0.0382466	Hsp90b1/Gnb1/Fosl2	3	Down	c4_Cd8-Dadpl1-Tnaive	F
GO_BP	GO:0070670	Response to interleukin-4	0.0017064	Rplp0/Rps2/Lef1	3	Up	c4_Cd8-Dadpl1-Tnaive	F
KEGG	mmu05323	Rheumatoid arthritis	0.0733917	Itgal/Cd28	2	Down	c4_Cd8-Dadpl1-Tnaive	F
GO_BP	GO:0022618	Ribonucleoprotein complex assembly	2.56675e-10	Rps19/Rpl23a/Rplp0/Rps15/Rpl6/Rps25/Rps5/Rps2/Rpl10/Rps10	10	Up	c4_Cd8-Dadpl1-Tnaive	F
GO_BP	GO:0022613	Ribonucleoprotein complex biogenesis	2.6507e-14	Rps19/Rps16/Rpl35/Rpl23a/Rpl10a/Rps24/Rplp0/Rps15/Rpl6/Rps25/Rps5/Rps2/Rpl10/Rps10/Rps6/Npm3	16	Up	c4_Cd8-Dadpl1-Tnaive	F
GO_BP	GO:0071826	Ribonucleoprotein complex subunit organization	2.98865e-10	Rps19/Rpl23a/Rplp0/Rps15/Rpl6/Rps25/Rps5/Rps2/Rpl10/Rps10	10	Up	c4_Cd8-Dadpl1-Tnaive	F
GO_CC	GO:0035770	Ribonucleoprotein granule	0.0376173	Rplp0/Rpl6/Rps6	3	Up	c4_Cd8-Dadpl1-Tnaive	F
GO_BP	GO:0000027	Ribosomal large subunit assembly	2.84697e-05	Rpl23a/Rplp0/Rpl6/Rpl10	4	Up	c4_Cd8-Dadpl1-Tnaive	F
GO_BP	GO:0042273	Ribosomal large subunit biogenesis	7.52052e-07	Rpl35/Rpl23a/Rpl10a/Rplp0/Rpl6/Rpl10	6	Up	c4_Cd8-Dadpl1-Tnaive	F
GO_BP	GO:0000028	Ribosomal small subunit assembly	2.98865e-10	Rps19/Rps15/Rps25/Rps5/Rps2/Rps10	6	Up	c4_Cd8-Dadpl1-Tnaive	F
[truncated: 1,985 more rows]
