# Supplementary material for: Single-cell RNA-seq Reveals the Inhibitory Effect of Methamphetamine on Liver Immunity with the Involvement of Dopamine Receptor D1
Source: Genomics Proteomics Bioinformatics. 2024 Aug 28;22(4):qzae060. doi: 10.1093/gpbjnl/qzae060 (PMC11576359; doi:10.1093/gpbjnl/qzae060)
Supplement: qzae060_Supplementary_Data [file qzae060_supplementary_data.zip › Table S11.xlsx]

## Sheet: STable11
Table S11 Enrichment of subcluster markers (Mac subclusters)
Note: GO and KEGG enrichment analysis of marker genes (P.adj < 0.05 and |log2FC| > 0.5) of six subclusters of 0_Mac. The "T" in the column "Plot" signifies true, indicating that the data has been applied to the figure; "F" represents false, meaning it has not been applied.
Category	ID	Description	P.adjust	Gene ID	Count	Change	Subname	Plot
GO_BP	GO:0007159	Leukocyte cell-cell adhesion	2.66795e-07	S100a8/S100a9/Il1b/H2-Aa/H2-Eb1/H2-Ab1/Cd74	7	Down	c0_Mac-Ifitm3	T
GO_BP	GO:0097529	Myeloid leukocyte migration	3.04954e-08	S100a8/S100a9/Retnlg/Il1b/Cxcl2/Lgmn/Cd74	7	Down	c0_Mac-Ifitm3	T
GO_BP	GO:0051607	Defense response to virus	4.19162e-07	Ifitm3/Irf7/Ifi204/Bst2/Trim30a/Ifitm6	6	Up	c0_Mac-Ifitm3	T
KEGG	mmu04612	Antigen processing and presentation	2.1324e-06	Lgmn/H2-Aa/H2-Eb1/H2-Ab1/Cd74	5	Down	c0_Mac-Ifitm3	T
GO_BP	GO:0030098	Lymphocyte differentiation	0.000188761	Il1b/Zfp36l1/H2-Aa/H2-Ab1/Cd74	5	Down	c0_Mac-Ifitm3	T
GO_BP	GO:0046651	Lymphocyte proliferation	0.000789763	Il1b/H2-Aa/H2-Ab1/Cd74	4	Down	c0_Mac-Ifitm3	T
GO_CC	GO:0042611	MHC protein complex	1.45109e-07	H2-Aa/H2-Eb1/H2-Ab1/Cd74	4	Down	c0_Mac-Ifitm3	T
GO_BP	GO:0030217	T cell differentiation	0.0005792	Il1b/Zfp36l1/H2-Aa/Cd74	4	Down	c0_Mac-Ifitm3	T
GO_BP	GO:0050729	Positive regulation of inflammatory response	0.00123672	S100a8/S100a9/Il1b	3	Down	c0_Mac-Ifitm3	T
KEGG	mmu04060	Cytokine-cytokine receptor interaction	0.0964553	Il1b/Cxcl2	2	Down	c0_Mac-Ifitm3	T
GO_BP	GO:0032635	Interleukin-6 production	0.0240389	Il1b/Cd74	2	Down	c0_Mac-Ifitm3	T
KEGG	mmu04064	NF-kappa B signaling pathway	0.0195021	Il1b/Cxcl2	2	Down	c0_Mac-Ifitm3	T
GO_BP	GO:0034612	Response to tumor necrosis factor	0.0292141	Wfdc21/Zfp36l1	2	Down	c0_Mac-Ifitm3	T
KEGG	mmu04612	Antigen processing and presentation	3.22778e-16	H2-K1/B2m/H2-D1/Cd74/Hspa1a/Hspa1b/H2-Aa/H2-Ab1/H2-Eb1/Tap1/Hsp90aa1/H2-T23	12	Down	c1_Mac-Cd14	T
GO_BP	GO:0007159	Leukocyte cell-cell adhesion	7.53878e-07	B2m/Ccl5/Cd74/H2-Aa/H2-Ab1/H2-Eb1/Hsp90aa1/Ets1	8	Down	c1_Mac-Cd14	T
GO_CC	GO:0042611	MHC protein complex	1.3549e-14	H2-K1/B2m/H2-D1/Cd74/H2-Aa/H2-Ab1/H2-Eb1/H2-T23	8	Down	c1_Mac-Cd14	T
GO_BP	GO:0030099	Myeloid cell differentiation	1.97603e-06	B2m/Isg15/Ccl5/Cd74/Hspa1a/Hspa1b/Ifi204/Ets1	8	Down	c1_Mac-Cd14	T
GO_BP	GO:0034341	Response to interferon-gamma	1.16802e-09	Ccl5/Cd74/Ifitm3/Bst2/Sp100/H2-Aa/H2-Ab1/H2-Eb1	8	Down	c1_Mac-Cd14	T
GO_BP	GO:0019221	Cytokine-mediated signaling pathway	0.000174302	Isg15/Ccl5/Cd74/Ifitm3/Hspa1a/Hspa1b	6	Down	c1_Mac-Cd14	T
GO_BP	GO:0051607	Defense response to virus	2.56982e-05	Isg15/Ccl5/Ifitm3/Bst2/Ifi204/Hsp90aa1	6	Down	c1_Mac-Cd14	T
GO_BP	GO:0001909	Leukocyte mediated cytotoxicity	4.52237e-05	H2-K1/B2m/H2-D1/Tap1/H2-T23	5	Down	c1_Mac-Cd14	T
GO_BP	GO:0030098	Lymphocyte differentiation	0.00184924	B2m/Cd74/H2-Aa/H2-Ab1/Hsp90aa1	5	Down	c1_Mac-Cd14	T
GO_BP	GO:0046651	Lymphocyte proliferation	0.00488017	Ccl5/Cd74/H2-Aa/H2-Ab1	4	Down	c1_Mac-Cd14	T
GO_BP	GO:0002711	Positive regulation of T cell mediated immunity	5.73897e-05	H2-K1/B2m/H2-D1/H2-T23	4	Down	c1_Mac-Cd14	T
GO_BP	GO:0030217	T cell differentiation	0.00350583	B2m/Cd74/H2-Aa/Hsp90aa1	4	Down	c1_Mac-Cd14	T
GO_BP	GO:0097529	Myeloid leukocyte migration	0.021188	Thbs1/Retnlg/Anxa1	3	Up	c1_Mac-Cd14	T
GO_BP	GO:0034612	Response to tumor necrosis factor	0.0102555	Ccl5/Hspa1a/Hspa1b	3	Down	c1_Mac-Cd14	T
GO_BP	GO:0030098	Lymphocyte differentiation	0.0014267	Ccr7/Satb1/Cd79a/Tnfaip3	4	Up	c2_Mac-Ccl5	T
GO_BP	GO:0046651	Lymphocyte proliferation	0.00115543	Ccl5/Ccr7/Satb1/Cd79a	4	Up	c2_Mac-Ccl5	T
GO_BP	GO:0035710	CD4-positive, alpha-beta T cell activation	0.00120477	Nkg7/Ccr7/Satb1	3	Up	c2_Mac-Ccl5	T
KEGG	mmu04060	Cytokine-cytokine receptor interaction	0.0366889	Ccl5/Il2rb/Ccr7	3	Up	c2_Mac-Ccl5	T
GO_BP	GO:0007159	Leukocyte cell-cell adhesion	0.00602366	Ccl5/Ets1/Ccr7	3	Up	c2_Mac-Ccl5	T
GO_BP	GO:0030099	Myeloid cell differentiation	0.0077664	Ccl5/Ets1/Ccr7	3	Up	c2_Mac-Ccl5	T
GO_BP	GO:0019221	Cytokine-mediated signaling pathway	0.0325362	Ccl5/Il2rb	2	Up	c2_Mac-Ccl5	T
GO_BP	GO:0097529	Myeloid leukocyte migration	0.0236438	Ccl5/Ccr7	2	Up	c2_Mac-Ccl5	T
GO_BP	GO:0030217	T cell differentiation	0.0268075	Ccr7/Satb1	2	Up	c2_Mac-Ccl5	T
KEGG	mmu04612	Antigen processing and presentation	2.58735e-13	H2-Aa/Cd74/H2-Eb1/H2-Ab1/Lgmn/H2-DMb1/Ctsb/B2m/Ctss/H2-DMa/Psme2b/Calr/Hspa1a	13	Up	c3_Kupffer-Lgmn	T
GO_BP	GO:0007159	Leukocyte cell-cell adhesion	4.43968e-10	H2-Aa/Cd74/Aif1/H2-Eb1/H2-Ab1/H2-DMb1/B2m/Ptafr/Cd83/H2-DMa/Icam1/Malt1/Il1b	13	Up	c3_Kupffer-Lgmn	T
GO_BP	GO:0030098	Lymphocyte differentiation	2.38921e-09	Mmp14/H2-Aa/Cd74/H2-Ab1/B2m/Cd83/H2-DMa/Id2/Fcer1g/Clec4e/Malt1/Tnfaip3/Il1b	13	Up	c3_Kupffer-Lgmn	T
KEGG	mmu04064	NF-kappa B signaling pathway	1.35007e-07	Bcl2a1b/Gadd45b/Icam1/Ptgs2/Cflar/Malt1/Cxcl2/Tnfaip3/Il1b	9	Up	c3_Kupffer-Lgmn	T
GO_BP	GO:0030217	T cell differentiation	1.44457e-06	H2-Aa/Cd74/B2m/Cd83/H2-DMa/Fcer1g/Clec4e/Malt1/Il1b	9	Up	c3_Kupffer-Lgmn	T
GO_BP	GO:0032635	Interleukin-6 production	3.65809e-07	Cd74/Aif1/Lpl/Ptafr/Cyba/Fcer1g/Tnfaip3/Il1b	8	Up	c3_Kupffer-Lgmn	T
GO_BP	GO:0097529	Myeloid leukocyte migration	2.56775e-06	Mmp14/Cd74/Aif1/Lgmn/Ninj1/Fcer1g/Cxcl2/Il1b	8	Up	c3_Kupffer-Lgmn	T
GO_BP	GO:0019221	Cytokine-mediated signaling pathway	0.000653813	Il1rn/Cd74/Isg15/Fcer1g/Cxcl2/Hspa1a/Il1b	7	Up	c3_Kupffer-Lgmn	T
GO_BP	GO:0046651	Lymphocyte proliferation	0.000208656	H2-Aa/Cd74/Aif1/H2-Ab1/H2-DMb1/Malt1/Il1b	7	Up	c3_Kupffer-Lgmn	T
GO_CC	GO:0042611	MHC protein complex	2.7521e-10	H2-Aa/Cd74/H2-Eb1/H2-Ab1/H2-DMb1/B2m/H2-DMa	7	Up	c3_Kupffer-Lgmn	T
GO_BP	GO:0030099	Myeloid cell differentiation	0.000793318	Cd74/B2m/Isg15/Id2/Ninj1/Fcer1g/Hspa1a	7	Up	c3_Kupffer-Lgmn	T
GO_BP	GO:0050729	Positive regulation of inflammatory response	1.81707e-06	Lpl/Ctss/Ninj1/Fcer1g/Ptgs2/Ctsc/Il1b	7	Up	c3_Kupffer-Lgmn	T
GO_BP	GO:0034341	Response to interferon-gamma	0.000279683	Cxcl16/H2-Aa/Cd74/H2-Eb1/H2-Ab1	5	Up	c3_Kupffer-Lgmn	T
GO_BP	GO:0001909	Leukocyte mediated cytotoxicity	0.0266863	B2m/Prdx1/Ctsc	3	Up	c3_Kupffer-Lgmn	T
GO_BP	GO:0002711	Positive regulation of T cell mediated immunity	0.00531206	B2m/Malt1/Il1b	3	Up	c3_Kupffer-Lgmn	T
GO_BP	GO:0019221	Cytokine-mediated signaling pathway	0.00241928	Isg15/Osm/Ccl5/Ccl4	4	Down	c4_Mac-Adgre4	T
GO_BP	GO:0051607	Defense response to virus	0.00114382	Isg15/Ccl5/Bst2/Trim30a	4	Down	c4_Mac-Adgre4	T
KEGG	mmu04060	Cytokine-cytokine receptor interaction	0.0612695	Osm/Ccl5/Ccl4	3	Down	c4_Mac-Adgre4	T
GO_BP	GO:0050729	Positive regulation of inflammatory response	0.0023001	Osm/Ccl5/Ctsc	3	Down	c4_Mac-Adgre4	T
GO_BP	GO:0034341	Response to interferon-gamma	0.00221033	Ccl5/Bst2/Ccl4	3	Down	c4_Mac-Adgre4	T
GO_BP	GO:0097529	Myeloid leukocyte migration	0.0399808	Ccl5/Ccl4	2	Down	c4_Mac-Adgre4	T
GO_BP	GO:0034612	Response to tumor necrosis factor	0.0391751	Ccl5/Ccl4	2	Down	c4_Mac-Adgre4	T
GO_BP	GO:0019221	Cytokine-mediated signaling pathway	2.53645e-05	Il1b/Cxcr2/Csf3r/Cd24a/Ccl6/Ifitm1/Isg15/Cd300lf	8	Up	c5_Mac-Il1b	T
GO_BP	GO:0097529	Myeloid leukocyte migration	7.06655e-07	S100a8/S100a9/Retnlg/Il1b/Cxcr2/Csf3r/Ccl6/Anxa1	8	Up	c5_Mac-Il1b	T
GO_BP	GO:0007159	Leukocyte cell-cell adhesion	0.000142699	S100a8/S100a9/Il1b/Cd24a/Sirpb1b/Anxa1/Fgl2	7	Up	c5_Mac-Il1b	T
GO_BP	GO:0030098	Lymphocyte differentiation	0.00184039	Il1b/Cd24a/Clec4d/Pglyrp1/Anxa1/Fgl2	6	Up	c5_Mac-Il1b	T
GO_BP	GO:0050729	Positive regulation of inflammatory response	1.13764e-05	S100a8/S100a9/Il1b/Cd24a/Mmp8/Ptgs2	6	Up	c5_Mac-Il1b	T
GO_BP	GO:0051607	Defense response to virus	0.00878005	Il1b/Ifitm1/Isg15/Fgl2	4	Up	c5_Mac-Il1b	T
GO_BP	GO:0030217	T cell differentiation	0.0102164	Il1b/Clec4d/Anxa1/Fgl2	4	Up	c5_Mac-Il1b	T
GO_BP	GO:0032609	Interferon-gamma production	0.0105904	Il1b/Pglyrp1/Isg15	3	Up	c5_Mac-Il1b	T
GO_BP	GO:0032635	Interleukin-6 production	0.0155027	Il1b/Cd24a/Mmp8	3	Up	c5_Mac-Il1b	T
KEGG	mmu04064	NF-kappa B signaling pathway	0.0866183	Il1b/Gadd45a/Ptgs2	3	Up	c5_Mac-Il1b	T
GO_BP	GO:0002711	Positive regulation of T cell mediated immunity	0.0330155	Il1b/Cd24a	2	Up	c5_Mac-Il1b	T
GO_BP	GO:0060326	Cell chemotaxis	1.40589e-07	S100a8/S100a9/Retnlg/Il1b/Cxcl2/Lgmn/Cd74	7	Down	c0_Mac-Ifitm3	F
GO_BP	GO:0030595	Leukocyte chemotaxis	3.04954e-08	S100a8/S100a9/Retnlg/Il1b/Cxcl2/Lgmn/Cd74	7	Down	c0_Mac-Ifitm3	F
GO_BP	GO:0050900	Leukocyte migration	2.66795e-07	S100a8/S100a9/Retnlg/Il1b/Cxcl2/Lgmn/Cd74	7	Down	c0_Mac-Ifitm3	F
GO_BP	GO:0048525	Negative regulation of viral process	5.72881e-11	Ifitm3/Ly6e/Sp100/Ifi204/Bst2/Trim30a/Ifitm6	7	Up	c0_Mac-Ifitm3	F
GO_BP	GO:0050792	Regulation of viral process	1.1353e-09	Ifitm3/Ly6e/Sp100/Ifi204/Bst2/Trim30a/Ifitm6	7	Up	c0_Mac-Ifitm3	F
GO_BP	GO:0009615	Response to virus	5.2741e-08	Ifi27l2a/Ifitm3/Irf7/Ifi204/Bst2/Trim30a/Ifitm6	7	Up	c0_Mac-Ifitm3	F
GO_BP	GO:0016032	Viral process	6.30827e-08	Ifitm3/Ly6e/Sp100/Ifi204/Bst2/Trim30a/Ifitm6	7	Up	c0_Mac-Ifitm3	F
GO_BP	GO:0140546	Defense response to symbiont	4.19162e-07	Ifitm3/Irf7/Ifi204/Bst2/Trim30a/Ifitm6	6	Up	c0_Mac-Ifitm3	F
GO_BP	GO:0006959	Humoral immune response	7.89337e-06	S100a9/Wfdc21/Il1b/Wfdc17/Hmgn2/Cxcl2	6	Down	c0_Mac-Ifitm3	F
GO_BP	GO:1903900	Regulation of viral life cycle	2.30959e-08	Ifitm3/Ly6e/Ifi204/Bst2/Trim30a/Ifitm6	6	Up	c0_Mac-Ifitm3	F
GO_BP	GO:0019058	Viral life cycle	3.23052e-07	Ifitm3/Ly6e/Ifi204/Bst2/Trim30a/Ifitm6	6	Up	c0_Mac-Ifitm3	F
GO_BP	GO:0002460	Adaptive immune response based on somatic recombination of immune receptors built from immunoglobulin superfamily domains	0.000254385	Il1b/H2-Aa/H2-Eb1/H2-Ab1/Cd74	5	Down	c0_Mac-Ifitm3	F
GO_MF	GO:0033218	Amide binding	0.000105145	H2-Aa/H2-Eb1/Apoe/H2-Ab1/Cd74	5	Down	c0_Mac-Ifitm3	F
GO_BP	GO:0019730	Antimicrobial humoral response	3.60225e-06	S100a9/Wfdc21/Wfdc17/Hmgn2/Cxcl2	5	Down	c0_Mac-Ifitm3	F
GO_BP	GO:0071621	Granulocyte chemotaxis	1.19222e-06	S100a8/S100a9/Il1b/Cxcl2/Cd74	5	Down	c0_Mac-Ifitm3	F
GO_BP	GO:0097530	Granulocyte migration	2.66025e-06	S100a8/S100a9/Il1b/Cxcl2/Cd74	5	Down	c0_Mac-Ifitm3	F
KEGG	mmu05168	Herpes simplex virus 1 infection	0.000701532	Il1b/H2-Aa/H2-Eb1/H2-Ab1/Cd74	5	Down	c0_Mac-Ifitm3	F
GO_CC	GO:0005770	Late endosome	4.25703e-06	Lgmn/H2-Eb1/Apoe/H2-Ab1/Cd74	5	Down	c0_Mac-Ifitm3	F
GO_BP	GO:0002449	Lymphocyte mediated immunity	0.000254385	Il1b/H2-Aa/H2-Eb1/H2-Ab1/Cd74	5	Down	c0_Mac-Ifitm3	F
GO_BP	GO:1903131	Mononuclear cell differentiation	0.000260129	Il1b/Zfp36l1/H2-Aa/H2-Ab1/Cd74	5	Down	c0_Mac-Ifitm3	F
GO_BP	GO:1903901	Negative regulation of viral life cycle	1.56306e-09	Ifitm3/Ly6e/Bst2/Trim30a/Ifitm6	5	Up	c0_Mac-Ifitm3	F
GO_BP	GO:0030593	Neutrophil chemotaxis	4.78845e-07	S100a8/S100a9/Il1b/Cxcl2/Cd74	5	Down	c0_Mac-Ifitm3	F
GO_BP	GO:1990266	Neutrophil migration	1.19222e-06	S100a8/S100a9/Il1b/Cxcl2/Cd74	5	Down	c0_Mac-Ifitm3	F
GO_MF	GO:0042277	Peptide binding	5.56488e-05	H2-Aa/H2-Eb1/Apoe/H2-Ab1/Cd74	5	Down	c0_Mac-Ifitm3	F
GO_BP	GO:0045785	Positive regulation of cell adhesion	0.000251591	Il1b/H2-Aa/H2-Eb1/H2-Ab1/Cd74	5	Down	c0_Mac-Ifitm3	F
GO_BP	GO:0022409	Positive regulation of cell-cell adhesion	3.8488e-05	Il1b/H2-Aa/H2-Eb1/H2-Ab1/Cd74	5	Down	c0_Mac-Ifitm3	F
GO_BP	GO:1903039	Positive regulation of leukocyte cell-cell adhesion	1.61982e-05	Il1b/H2-Aa/H2-Eb1/H2-Ab1/Cd74	5	Down	c0_Mac-Ifitm3	F
GO_BP	GO:0051251	Positive regulation of lymphocyte activation	0.000185722	Il1b/H2-Aa/H2-Eb1/H2-Ab1/Cd74	5	Down	c0_Mac-Ifitm3	F
GO_BP	GO:0045862	Positive regulation of proteolysis	7.53179e-05	S100a8/S100a9/Il1b/Lgmn/Apoe	5	Down	c0_Mac-Ifitm3	F
GO_BP	GO:0032103	Positive regulation of response to external stimulus	0.000206796	S100a8/S100a9/Il1b/Lgmn/Cd74	5	Down	c0_Mac-Ifitm3	F
GO_BP	GO:0050870	Positive regulation of T cell activation	9.98459e-06	Il1b/H2-Aa/H2-Eb1/H2-Ab1/Cd74	5	Down	c0_Mac-Ifitm3	F
GO_BP	GO:0002440	Production of molecular mediator of immune response	0.000103632	Il1b/H2-Aa/H2-Eb1/H2-Ab1/Cd74	5	Down	c0_Mac-Ifitm3	F
GO_BP	GO:2001233	Regulation of apoptotic signaling pathway	0.000126504	S100a8/S100a9/Il1b/G0s2/Cd74	5	Down	c0_Mac-Ifitm3	F
GO_BP	GO:0022407	Regulation of cell-cell adhesion	0.000223728	Il1b/H2-Aa/H2-Eb1/H2-Ab1/Cd74	5	Down	c0_Mac-Ifitm3	F
GO_BP	GO:1903037	Regulation of leukocyte cell-cell adhesion	6.619e-05	Il1b/H2-Aa/H2-Eb1/H2-Ab1/Cd74	5	Down	c0_Mac-Ifitm3	F
GO_BP	GO:0050863	Regulation of T cell activation	6.86841e-05	Il1b/H2-Aa/H2-Eb1/H2-Ab1/Cd74	5	Down	c0_Mac-Ifitm3	F
GO_BP	GO:0032496	Response to lipopolysaccharide	0.000103632	S100a8/S100a9/Wfdc21/Il1b/Cxcl2	5	Down	c0_Mac-Ifitm3	F
GO_BP	GO:0002237	Response to molecule of bacterial origin	0.000126504	S100a8/S100a9/Wfdc21/Il1b/Cxcl2	5	Down	c0_Mac-Ifitm3	F
KEGG	mmu05323	Rheumatoid arthritis	2.1324e-06	Il1b/Cxcl2/H2-Aa/H2-Eb1/H2-Ab1	5	Down	c0_Mac-Ifitm3	F
KEGG	mmu05152	Tuberculosis	1.94589e-05	Il1b/H2-Aa/H2-Eb1/H2-Ab1/Cd74	5	Down	c0_Mac-Ifitm3	F
GO_BP	GO:0042886	Amide transport	0.000876207	S100a8/S100a9/Il1b/Cd74	4	Down	c0_Mac-Ifitm3	F
GO_BP	GO:0019882	Antigen processing and presentation	4.56639e-05	H2-Aa/H2-Eb1/H2-Ab1/Cd74	4	Down	c0_Mac-Ifitm3	F
GO_BP	GO:0019884	Antigen processing and presentation of exogenous antigen	9.56852e-07	H2-Aa/H2-Eb1/H2-Ab1/Cd74	4	Down	c0_Mac-Ifitm3	F
GO_BP	GO:0002478	Antigen processing and presentation of exogenous peptide antigen	4.78845e-07	H2-Aa/H2-Eb1/H2-Ab1/Cd74	4	Down	c0_Mac-Ifitm3	F
GO_BP	GO:0019886	Antigen processing and presentation of exogenous peptide antigen via MHC class II	1.40589e-07	H2-Aa/H2-Eb1/H2-Ab1/Cd74	4	Down	c0_Mac-Ifitm3	F
GO_BP	GO:0048002	Antigen processing and presentation of peptide antigen	8.11604e-06	H2-Aa/H2-Eb1/H2-Ab1/Cd74	4	Down	c0_Mac-Ifitm3	F
GO_BP	GO:0002495	Antigen processing and presentation of peptide antigen via MHC class II	2.46287e-07	H2-Aa/H2-Eb1/H2-Ab1/Cd74	4	Down	c0_Mac-Ifitm3	F
GO_BP	GO:0002504	Antigen processing and presentation of peptide or polysaccharide antigen via MHC class II	2.66795e-07	H2-Aa/H2-Eb1/H2-Ab1/Cd74	4	Down	c0_Mac-Ifitm3	F
GO_BP	GO:0019724	B cell mediated immunity	0.000536245	H2-Aa/H2-Eb1/H2-Ab1/Cd74	4	Down	c0_Mac-Ifitm3	F
GO_BP	GO:0051701	Biological process involved in interaction with host	2.87113e-05	Ifitm3/Ly6e/Trim30a/Ifitm6	4	Up	c0_Mac-Ifitm3	F
GO_BP	GO:0044403	Biological process involved in symbiotic interaction	0.000260947	Ifitm3/Ly6e/Trim30a/Ifitm6	4	Up	c0_Mac-Ifitm3	F
GO_BP	GO:0044409	Entry into host	9.36183e-06	Ifitm3/Ly6e/Trim30a/Ifitm6	4	Up	c0_Mac-Ifitm3	F
GO_BP	GO:0070371	ERK1 and ERK2 cascade	0.000868844	Il1b/Zfp36l1/Apoe/Cd74	4	Down	c0_Mac-Ifitm3	F
KEGG	mmu05332	Graft-versus-host disease	1.64847e-05	Il1b/H2-Aa/H2-Eb1/H2-Ab1	4	Down	c0_Mac-Ifitm3	F
KEGG	mmu04640	Hematopoietic cell lineage	3.3018e-05	Il1b/H2-Aa/H2-Eb1/H2-Ab1	4	Down	c0_Mac-Ifitm3	F
KEGG	mmu04657	IL-17 signaling pathway	3.3018e-05	S100a8/S100a9/Il1b/Cxcl2	4	Down	c0_Mac-Ifitm3	F
GO_BP	GO:0016064	Immunoglobulin mediated immune response	0.000533688	H2-Aa/H2-Eb1/H2-Ab1/Cd74	4	Down	c0_Mac-Ifitm3	F
KEGG	mmu05321	Inflammatory bowel disease	1.64847e-05	Il1b/H2-Aa/H2-Eb1/H2-Ab1	4	Down	c0_Mac-Ifitm3	F
KEGG	mmu05164	Influenza A	0.000283661	Il1b/H2-Aa/H2-Eb1/H2-Ab1	4	Down	c0_Mac-Ifitm3	F
KEGG	mmu05140	Leishmaniasis	1.6832e-05	Il1b/H2-Aa/H2-Eb1/H2-Ab1	4	Down	c0_Mac-Ifitm3	F
GO_BP	GO:0070661	Leukocyte proliferation	0.000989461	Il1b/H2-Aa/H2-Ab1/Cd74	4	Down	c0_Mac-Ifitm3	F
GO_CC	GO:0042613	MHC class II protein complex	1.96603e-09	H2-Aa/H2-Eb1/H2-Ab1/Cd74	4	Down	c0_Mac-Ifitm3	F
GO_MF	GO:0023026	MHC class II protein complex binding	4.96858e-09	H2-Aa/H2-Eb1/H2-Ab1/Cd74	4	Down	c0_Mac-Ifitm3	F
GO_MF	GO:0023023	MHC protein complex binding	3.0654e-08	H2-Aa/H2-Eb1/H2-Ab1/Cd74	4	Down	c0_Mac-Ifitm3	F
GO_BP	GO:0052372	Modulation by symbiont of entry into host	1.04356e-06	Ifitm3/Ly6e/Trim30a/Ifitm6	4	Up	c0_Mac-Ifitm3	F
GO_BP	GO:0032943	Mononuclear cell proliferation	0.000791603	Il1b/H2-Aa/H2-Ab1/Cd74	4	Down	c0_Mac-Ifitm3	F
GO_BP	GO:0052126	Movement in host environment	1.72355e-05	Ifitm3/Ly6e/Trim30a/Ifitm6	4	Up	c0_Mac-Ifitm3	F
GO_BP	GO:0050866	Negative regulation of cell activation	0.000259094	H2-Aa/Apoe/H2-Ab1/Cd74	4	Down	c0_Mac-Ifitm3	F
GO_BP	GO:0046597	Negative regulation of viral entry into host cell	1.36453e-07	Ifitm3/Ly6e/Trim30a/Ifitm6	4	Up	c0_Mac-Ifitm3	F
GO_BP	GO:0045071	Negative regulation of viral genome replication	1.11562e-06	Ifitm3/Ifi204/Bst2/Ifitm6	4	Up	c0_Mac-Ifitm3	F
GO_BP	GO:0070997	Neuron death	0.00162131	Il1b/Cxcl2/Lgmn/Apoe	4	Down	c0_Mac-Ifitm3	F
GO_BP	GO:0002790	Peptide secretion	0.000574423	S100a8/S100a9/Il1b/Cd74	4	Down	c0_Mac-Ifitm3	F
GO_BP	GO:0015833	Peptide transport	0.000691812	S100a8/S100a9/Il1b/Cd74	4	Down	c0_Mac-Ifitm3	F
GO_BP	GO:0031349	Positive regulation of defense response	0.0005792	S100a8/S100a9/Il1b/Cd74	4	Down	c0_Mac-Ifitm3	F
GO_BP	GO:0043903	Regulation of biological process involved in symbiotic interaction	1.54246e-06	Ifitm3/Ly6e/Trim30a/Ifitm6	4	Up	c0_Mac-Ifitm3	F
GO_BP	GO:0050727	Regulation of inflammatory response	0.000868844	S100a8/S100a9/Il1b/Apoe	4	Down	c0_Mac-Ifitm3	F
GO_BP	GO:0070663	Regulation of leukocyte proliferation	0.000432177	Il1b/H2-Aa/H2-Ab1/Cd74	4	Down	c0_Mac-Ifitm3	F
GO_BP	GO:0050670	Regulation of lymphocyte proliferation	0.000331383	Il1b/H2-Aa/H2-Ab1/Cd74	4	Down	c0_Mac-Ifitm3	F
GO_BP	GO:0032944	Regulation of mononuclear cell proliferation	0.000345792	Il1b/H2-Aa/H2-Ab1/Cd74	4	Down	c0_Mac-Ifitm3	F
GO_BP	GO:0052547	Regulation of peptidase activity	0.00167536	S100a8/S100a9/Ngp/Lgmn	4	Down	c0_Mac-Ifitm3	F
GO_BP	GO:0002791	Regulation of peptide secretion	0.000313971	S100a8/S100a9/Il1b/Cd74	4	Down	c0_Mac-Ifitm3	F
GO_BP	GO:0090087	Regulation of peptide transport	0.000322583	S100a8/S100a9/Il1b/Cd74	4	Down	c0_Mac-Ifitm3	F
GO_BP	GO:0046596	Regulation of viral entry into host cell	7.76326e-07	Ifitm3/Ly6e/Trim30a/Ifitm6	4	Up	c0_Mac-Ifitm3	F
GO_BP	GO:0045069	Regulation of viral genome replication	5.03244e-06	Ifitm3/Ifi204/Bst2/Ifitm6	4	Up	c0_Mac-Ifitm3	F
GO_BP	GO:0035455	Response to interferon-alpha	1.36453e-07	Ifitm3/Ifi204/Bst2/Ifitm6	4	Up	c0_Mac-Ifitm3	F
GO_BP	GO:0035456	Response to interferon-beta	1.36013e-06	Ifitm3/Ifi204/Bst2/Ifitm6	4	Up	c0_Mac-Ifitm3	F
GO_BP	GO:0034341	Response to interferon-gamma	2.15379e-05	Ifitm3/Sp100/Bst2/Ifitm6	4	Up	c0_Mac-Ifitm3	F
GO_BP	GO:0034341	Response to interferon-gamma	5.89369e-05	H2-Aa/H2-Eb1/H2-Ab1/Cd74	4	Down	c0_Mac-Ifitm3	F
GO_BP	GO:0034340	Response to type I interferon	1.27476e-06	Ifitm3/Irf7/Sp100/Ifitm6	4	Up	c0_Mac-Ifitm3	F
KEGG	mmu04659	Th17 cell differentiation	4.66834e-05	Il1b/H2-Aa/H2-Eb1/H2-Ab1	4	Down	c0_Mac-Ifitm3	F
KEGG	mmu04940	Type I diabetes mellitus	1.6832e-05	Il1b/H2-Aa/H2-Eb1/H2-Ab1	4	Down	c0_Mac-Ifitm3	F
GO_BP	GO:0046718	Viral entry into host cell	8.48074e-06	Ifitm3/Ly6e/Trim30a/Ifitm6	4	Up	c0_Mac-Ifitm3	F
GO_BP	GO:0019079	Viral genome replication	1.69712e-05	Ifitm3/Ifi204/Bst2/Ifitm6	4	Up	c0_Mac-Ifitm3	F
KEGG	mmu05330	Allograft rejection	0.000313292	H2-Aa/H2-Eb1/H2-Ab1	3	Down	c0_Mac-Ifitm3	F
GO_CC	GO:0031225	Anchored component of membrane	0.0048621	Ly6c2/Ly6e/Bst2	3	Up	c0_Mac-Ifitm3	F
GO_MF	GO:0003823	Antigen binding	0.00241502	H2-Aa/H2-Eb1/H2-Ab1	3	Down	c0_Mac-Ifitm3	F
GO_BP	GO:0061844	Antimicrobial humoral immune response mediated by antimicrobial peptide	0.00105297	S100a9/Hmgn2/Cxcl2	3	Down	c0_Mac-Ifitm3	F
GO_MF	GO:0016209	Antioxidant activity	0.000216967	S100a8/S100a9/Apoe	3	Down	c0_Mac-Ifitm3	F
KEGG	mmu05310	Asthma	3.26735e-05	H2-Aa/H2-Eb1/H2-Ab1	3	Down	c0_Mac-Ifitm3	F
GO_BP	GO:0014002	Astrocyte development	5.37037e-05	S100a8/S100a9/Il1b	3	Down	c0_Mac-Ifitm3	F
GO_BP	GO:0048708	Astrocyte differentiation	0.000414187	S100a8/S100a9/Il1b	3	Down	c0_Mac-Ifitm3	F
KEGG	mmu05320	Autoimmune thyroid disease	0.000575325	H2-Aa/H2-Eb1/H2-Ab1	3	Down	c0_Mac-Ifitm3	F
GO_BP	GO:0042113	B cell activation	0.0130127	Zfp36l1/H2-Ab1/Cd74	3	Down	c0_Mac-Ifitm3	F
KEGG	mmu04514	Cell adhesion molecules	0.004339	H2-Aa/H2-Eb1/H2-Ab1	3	Down	c0_Mac-Ifitm3	F
GO_BP	GO:0006874	Cellular calcium ion homeostasis	0.0175344	Il1b/Cxcl2/Apoe	3	Down	c0_Mac-Ifitm3	F
GO_BP	GO:1901653	Cellular response to peptide	0.00657525	Il1b/Zfp36l1/Lgmn	3	Down	c0_Mac-Ifitm3	F
GO_BP	GO:0071357	Cellular response to type I interferon	7.03237e-05	Ifitm3/Irf7/Ifitm6	3	Up	c0_Mac-Ifitm3	F
GO_BP	GO:0050890	Cognition	0.0088328	Il1b/Lgmn/Apoe	3	Down	c0_Mac-Ifitm3	F
GO_BP	GO:0019221	Cytokine-mediated signaling pathway	0.0120035	Il1b/Cxcl2/Cd74	3	Down	c0_Mac-Ifitm3	F
GO_BP	GO:0019221	Cytokine-mediated signaling pathway	0.015353	Ifitm3/Irf7/Ifitm6	3	Up	c0_Mac-Ifitm3	F
GO_MF	GO:0004866	Endopeptidase inhibitor activity	0.00241502	Wfdc21/Ngp/Wfdc17	3	Down	c0_Mac-Ifitm3	F
GO_MF	GO:0061135	Endopeptidase regulator activity	0.00241502	Wfdc21/Ngp/Wfdc17	3	Down	c0_Mac-Ifitm3	F
GO_MF	GO:0004857	Enzyme inhibitor activity	0.00913674	Wfdc21/Ngp/Wfdc17	3	Down	c0_Mac-Ifitm3	F
KEGG	mmu05169	Epstein-Barr virus infection	0.00789325	H2-Aa/H2-Eb1/H2-Ab1	3	Down	c0_Mac-Ifitm3	F
GO_BP	GO:0021782	Glial cell development	0.000868844	S100a8/S100a9/Il1b	3	Down	c0_Mac-Ifitm3	F
GO_BP	GO:0010001	Glial cell differentiation	0.00427189	S100a8/S100a9/Il1b	3	Down	c0_Mac-Ifitm3	F
GO_BP	GO:0042063	Gliogenesis	0.00831042	S100a8/S100a9/Il1b	3	Down	c0_Mac-Ifitm3	F
KEGG	mmu05168	Herpes simplex virus 1 infection	0.0194583	Irf7/Sp100/Bst2	3	Up	c0_Mac-Ifitm3	F
KEGG	mmu05166	Human T-cell leukemia virus 1 infection	0.00949288	H2-Aa/H2-Eb1/H2-Ab1	3	Down	c0_Mac-Ifitm3	F
GO_BP	GO:0002377	Immunoglobulin production	0.00518506	H2-Aa/H2-Eb1/H2-Ab1	3	Down	c0_Mac-Ifitm3	F
GO_BP	GO:0002381	Immunoglobulin production involved in immunoglobulin-mediated immune response	0.000407705	H2-Aa/H2-Eb1/H2-Ab1	3	Down	c0_Mac-Ifitm3	F
KEGG	mmu04672	Intestinal immune network for IgA production	0.000115308	H2-Aa/H2-Eb1/H2-Ab1	3	Down	c0_Mac-Ifitm3	F
GO_BP	GO:0097193	Intrinsic apoptotic signaling pathway	0.00648039	S100a8/S100a9/Cd74	3	Down	c0_Mac-Ifitm3	F
GO_BP	GO:0007611	Learning or memory	0.0069539	Il1b/Lgmn/Apoe	3	Down	c0_Mac-Ifitm3	F
GO_BP	GO:0070486	Leukocyte aggregation	8.27199e-06	S100a8/S100a9/Il1b	3	Down	c0_Mac-Ifitm3	F
GO_BP	GO:0051235	Maintenance of location	0.00787045	Il1b/Fth1/Apoe	3	Down	c0_Mac-Ifitm3	F
GO_BP	GO:0051235	Maintenance of location	0.00928153	Tmsb10/Sp100/Rnf213	3	Up	c0_Mac-Ifitm3	F
GO_BP	GO:0007613	Memory	0.0015821	Il1b/Lgmn/Apoe	3	Down	c0_Mac-Ifitm3	F
GO_BP	GO:0002399	MHC class II protein complex assembly	2.45993e-06	H2-Aa/H2-Eb1/H2-Ab1	3	Down	c0_Mac-Ifitm3	F
GO_BP	GO:0002396	MHC protein complex assembly	5.34698e-06	H2-Aa/H2-Eb1/H2-Ab1	3	Down	c0_Mac-Ifitm3	F
GO_BP	GO:0007162	Negative regulation of cell adhesion	0.00657525	H2-Aa/H2-Ab1/Cd74	3	Down	c0_Mac-Ifitm3	F
GO_BP	GO:0022408	Negative regulation of cell-cell adhesion	0.00263877	H2-Aa/H2-Ab1/Cd74	3	Down	c0_Mac-Ifitm3	F
GO_BP	GO:0002683	Negative regulation of immune system process	0.0138249	H2-Aa/H2-Ab1/Cd74	3	Down	c0_Mac-Ifitm3	F
GO_BP	GO:0002695	Negative regulation of leukocyte activation	0.00246405	H2-Aa/H2-Ab1/Cd74	3	Down	c0_Mac-Ifitm3	F
GO_BP	GO:1903038	Negative regulation of leukocyte cell-cell adhesion	0.00132516	H2-Aa/H2-Ab1/Cd74	3	Down	c0_Mac-Ifitm3	F
GO_BP	GO:0051250	Negative regulation of lymphocyte activation	0.00174293	H2-Aa/H2-Ab1/Cd74	3	Down	c0_Mac-Ifitm3	F
GO_BP	GO:0051048	Negative regulation of secretion	0.00246405	Il1b/Apoe/Cd74	3	Down	c0_Mac-Ifitm3	F
GO_BP	GO:0050868	Negative regulation of T cell activation	0.00104782	H2-Aa/H2-Ab1/Cd74	3	Down	c0_Mac-Ifitm3	F
GO_BP	GO:0051402	Neuron apoptotic process	0.00679419	Il1b/Lgmn/Apoe	3	Down	c0_Mac-Ifitm3	F
GO_MF	GO:0030414	Peptidase inhibitor activity	0.00241502	Wfdc21/Ngp/Wfdc17	3	Down	c0_Mac-Ifitm3	F
GO_MF	GO:0061134	Peptidase regulator activity	0.00330024	Wfdc21/Ngp/Wfdc17	3	Down	c0_Mac-Ifitm3	F
GO_BP	GO:0002503	Peptide antigen assembly with MHC class II protein complex	2.45993e-06	H2-Aa/H2-Eb1/H2-Ab1	3	Down	c0_Mac-Ifitm3	F
GO_BP	GO:0002501	Peptide antigen assembly with MHC protein complex	5.34698e-06	H2-Aa/H2-Eb1/H2-Ab1	3	Down	c0_Mac-Ifitm3	F
GO_MF	GO:0042605	Peptide antigen binding	0.000131728	H2-Aa/H2-Eb1/H2-Ab1	3	Down	c0_Mac-Ifitm3	F
KEGG	mmu04145	Phagosome	0.004339	H2-Aa/H2-Eb1/H2-Ab1	3	Down	c0_Mac-Ifitm3	F
GO_BP	GO:0002821	Positive regulation of adaptive immune response	0.00155896	Il1b/H2-Ab1/Cd74	3	Down	c0_Mac-Ifitm3	F
GO_BP	GO:2001235	Positive regulation of apoptotic signaling pathway	0.00151875	S100a8/S100a9/G0s2	3	Down	c0_Mac-Ifitm3	F
GO_BP	GO:0031331	Positive regulation of cellular catabolic process	0.0146299	Il1b/Zfp36l1/Apoe	3	Down	c0_Mac-Ifitm3	F
GO_BP	GO:0050921	Positive regulation of chemotaxis	0.00140109	Il1b/Lgmn/Cd74	3	Down	c0_Mac-Ifitm3	F
GO_BP	GO:2001056	Positive regulation of cysteine-type endopeptidase activity	0.00136287	S100a8/S100a9/Lgmn	3	Down	c0_Mac-Ifitm3	F
GO_BP	GO:0031349	Positive regulation of defense response	0.00711576	Irf7/Ifi204/Trim30a	3	Up	c0_Mac-Ifitm3	F
GO_BP	GO:0010950	Positive regulation of endopeptidase activity	0.00174293	S100a8/S100a9/Lgmn	3	Down	c0_Mac-Ifitm3	F
GO_BP	GO:0070374	Positive regulation of ERK1 and ERK2 cascade	0.0032411	Il1b/Apoe/Cd74	3	Down	c0_Mac-Ifitm3	F
GO_BP	GO:1903708	Positive regulation of hemopoiesis	0.00210015	Zfp36l1/H2-Aa/Cd74	3	Down	c0_Mac-Ifitm3	F
GO_BP	GO:0045089	Positive regulation of innate immune response	0.00120309	Irf7/Ifi204/Trim30a	3	Up	c0_Mac-Ifitm3	F
GO_BP	GO:0002690	Positive regulation of leukocyte chemotaxis	0.000574423	Il1b/Lgmn/Cd74	3	Down	c0_Mac-Ifitm3	F
GO_BP	GO:1902107	Positive regulation of leukocyte differentiation	0.00210015	Zfp36l1/H2-Aa/Cd74	3	Down	c0_Mac-Ifitm3	F
GO_BP	GO:0002687	Positive regulation of leukocyte migration	0.00151875	Il1b/Lgmn/Cd74	3	Down	c0_Mac-Ifitm3	F
GO_BP	GO:0046889	Positive regulation of lipid biosynthetic process	0.000678629	Il1b/Apoe/Cd74	3	Down	c0_Mac-Ifitm3	F
GO_BP	GO:0045834	Positive regulation of lipid metabolic process	0.0020273	Il1b/Apoe/Cd74	3	Down	c0_Mac-Ifitm3	F
GO_BP	GO:0010952	Positive regulation of peptidase activity	0.00192407	S100a8/S100a9/Lgmn	3	Down	c0_Mac-Ifitm3	F
GO_BP	GO:0002833	Positive regulation of response to biotic stimulus	0.00254322	Irf7/Ifi204/Trim30a	3	Up	c0_Mac-Ifitm3	F
GO_BP	GO:0032103	Positive regulation of response to external stimulus	0.0186824	Irf7/Ifi204/Trim30a	3	Up	c0_Mac-Ifitm3	F
GO_BP	GO:0051047	Positive regulation of secretion	0.0118637	S100a8/S100a9/Il1b	3	Down	c0_Mac-Ifitm3	F
GO_BP	GO:0002819	Regulation of adaptive immune response	0.00352737	Il1b/H2-Ab1/Cd74	3	Down	c0_Mac-Ifitm3	F
GO_BP	GO:0034248	Regulation of cellular amide metabolic process	0.0140693	S100a9/Zfp36l1/Apoe	3	Down	c0_Mac-Ifitm3	F
GO_BP	GO:0050920	Regulation of chemotaxis	0.00331731	Il1b/Lgmn/Cd74	3	Down	c0_Mac-Ifitm3	F
GO_BP	GO:2000116	Regulation of cysteine-type endopeptidase activity	0.00363501	S100a8/S100a9/Lgmn	3	Down	c0_Mac-Ifitm3	F
GO_BP	GO:0052548	Regulation of endopeptidase activity	0.00881457	S100a8/S100a9/Lgmn	3	Down	c0_Mac-Ifitm3	F
GO_BP	GO:0070372	Regulation of ERK1 and ERK2 cascade	0.00707074	Il1b/Apoe/Cd74	3	Down	c0_Mac-Ifitm3	F
GO_BP	GO:1903706	Regulation of hemopoiesis	0.0110908	Zfp36l1/H2-Aa/Cd74	3	Down	c0_Mac-Ifitm3	F
GO_BP	GO:0045088	Regulation of innate immune response	0.00433616	Irf7/Ifi204/Trim30a	3	Up	c0_Mac-Ifitm3	F
GO_BP	GO:2001242	Regulation of intrinsic apoptotic signaling pathway	0.00186699	S100a8/S100a9/Cd74	3	Down	c0_Mac-Ifitm3	F
GO_BP	GO:0002688	Regulation of leukocyte chemotaxis	0.000915713	Il1b/Lgmn/Cd74	3	Down	c0_Mac-Ifitm3	F
GO_BP	GO:1902105	Regulation of leukocyte differentiation	0.00697195	Zfp36l1/H2-Aa/Cd74	3	Down	c0_Mac-Ifitm3	F
GO_BP	GO:0002685	Regulation of leukocyte migration	0.0032411	Il1b/Lgmn/Cd74	3	Down	c0_Mac-Ifitm3	F
GO_BP	GO:0046890	Regulation of lipid biosynthetic process	0.0024783	Il1b/Apoe/Cd74	3	Down	c0_Mac-Ifitm3	F
GO_BP	GO:0019216	Regulation of lipid metabolic process	0.0100748	Il1b/Apoe/Cd74	3	Down	c0_Mac-Ifitm3	F
GO_BP	GO:0045619	Regulation of lymphocyte differentiation	0.00246405	Zfp36l1/H2-Aa/Cd74	3	Down	c0_Mac-Ifitm3	F
GO_BP	GO:0007346	Regulation of mitotic cell cycle	0.0157697	Il1b/Zfp36l1/Lgmn	3	Down	c0_Mac-Ifitm3	F
GO_BP	GO:0043523	Regulation of neuron apoptotic process	0.00525582	Il1b/Lgmn/Apoe	3	Down	c0_Mac-Ifitm3	F
GO_BP	GO:1901214	Regulation of neuron death	0.010491	Il1b/Lgmn/Apoe	3	Down	c0_Mac-Ifitm3	F
GO_BP	GO:0002831	Regulation of response to biotic stimulus	0.00942662	Il1b/Apoe/Cd74	3	Down	c0_Mac-Ifitm3	F
GO_BP	GO:0002831	Regulation of response to biotic stimulus	0.0114504	Irf7/Ifi204/Trim30a	3	Up	c0_Mac-Ifitm3	F
GO_BP	GO:0062012	Regulation of small molecule metabolic process	0.00942662	Il1b/Apoe/Cd74	3	Down	c0_Mac-Ifitm3	F
GO_BP	GO:0042129	Regulation of T cell proliferation	0.00207312	Il1b/H2-Aa/H2-Ab1	3	Down	c0_Mac-Ifitm3	F
GO_BP	GO:1901652	Response to peptide	0.0119838	Il1b/Zfp36l1/Lgmn	3	Down	c0_Mac-Ifitm3	F
KEGG	mmu05150	Staphylococcus aureus infection	0.00179528	H2-Aa/H2-Eb1/H2-Ab1	3	Down	c0_Mac-Ifitm3	F
KEGG	mmu05322	Systemic lupus erythematosus	0.00266349	H2-Aa/H2-Eb1/H2-Ab1	3	Down	c0_Mac-Ifitm3	F
GO_BP	GO:0033077	T cell differentiation in thymus	0.000534904	Il1b/Zfp36l1/Cd74	3	Down	c0_Mac-Ifitm3	F
GO_BP	GO:0042098	T cell proliferation	0.0032411	Il1b/H2-Aa/H2-Ab1	3	Down	c0_Mac-Ifitm3	F
KEGG	mmu04658	Th1 and Th2 cell differentiation	0.000699688	H2-Aa/H2-Eb1/H2-Ab1	3	Down	c0_Mac-Ifitm3	F
KEGG	mmu05145	Toxoplasmosis	0.00121103	H2-Aa/H2-Eb1/H2-Ab1	3	Down	c0_Mac-Ifitm3	F
GO_BP	GO:0060337	Type I interferon signaling pathway	7.03237e-05	Ifitm3/Irf7/Ifitm6	3	Up	c0_Mac-Ifitm3	F
KEGG	mmu05416	Viral myocarditis	0.000699688	H2-Aa/H2-Eb1/H2-Ab1	3	Down	c0_Mac-Ifitm3	F
GO_MF	GO:0033130	Acetylcholine receptor binding	0.000536286	Ly6c2/Ly6e	2	Up	c0_Mac-Ifitm3	F
GO_MF	GO:0030550	Acetylcholine receptor inhibitor activity	0.000536286	Ly6c2/Ly6e	2	Up	c0_Mac-Ifitm3	F
GO_MF	GO:0030548	Acetylcholine receptor regulator activity	0.000536286	Ly6c2/Ly6e	2	Up	c0_Mac-Ifitm3	F
GO_BP	GO:0095500	Acetylcholine receptor signaling pathway	0.00265737	Ly6c2/Ly6e	2	Up	c0_Mac-Ifitm3	F
GO_BP	GO:0006919	Activation of cysteine-type endopeptidase activity involved in apoptotic process	0.00728061	S100a8/S100a9	2	Down	c0_Mac-Ifitm3	F
GO_BP	GO:0002218	Activation of innate immune response	0.00545375	Ifi204/Trim30a	2	Up	c0_Mac-Ifitm3	F
KEGG	mmu04936	Alcoholic liver disease	0.0308951	Il1b/Cxcl2	2	Down	c0_Mac-Ifitm3	F
KEGG	mmu05146	Amoebiasis	0.0195035	Il1b/Cxcl2	2	Down	c0_Mac-Ifitm3	F
GO_MF	GO:0001540	Amyloid-beta binding	0.00441101	Apoe/Cd74	2	Down	c0_Mac-Ifitm3	F
GO_BP	GO:0019731	Antibacterial humoral response	0.0103876	Wfdc21/Wfdc17	2	Down	c0_Mac-Ifitm3	F
GO_BP	GO:0030183	B cell differentiation	0.0240389	Zfp36l1/H2-Ab1	2	Down	c0_Mac-Ifitm3	F
GO_BP	GO:0044403	Biological process involved in symbiotic interaction	0.0350047	Apoe/Cd74	2	Down	c0_Mac-Ifitm3	F
GO_BP	GO:0007596	Blood coagulation	0.0239435	S100a9/Apoe	2	Down	c0_Mac-Ifitm3	F
GO_MF	GO:0048306	Calcium-dependent protein binding	0.00819013	S100a8/S100a9	2	Down	c0_Mac-Ifitm3	F
GO_BP	GO:0046394	Carboxylic acid biosynthetic process	0.03816	Il1b/Cd74	2	Down	c0_Mac-Ifitm3	F
GO_MF	GO:0042609	CD4 receptor binding	0.000249335	H2-Eb1/Cd74	2	Down	c0_Mac-Ifitm3	F
GO_BP	GO:0042180	Cellular ketone metabolic process	0.031324	Il1b/Cd74	2	Down	c0_Mac-Ifitm3	F
GO_BP	GO:1905145	Cellular response to acetylcholine	0.00285913	Ly6c2/Ly6e	2	Up	c0_Mac-Ifitm3	F
GO_BP	GO:0071216	Cellular response to biotic stimulus	0.0429034	Il1b/Cxcl2	2	Down	c0_Mac-Ifitm3	F
GO_BP	GO:0032869	Cellular response to insulin stimulus	0.0292141	Il1b/Zfp36l1	2	Down	c0_Mac-Ifitm3	F
GO_BP	GO:0071222	Cellular response to lipopolysaccharide	0.0389817	Il1b/Cxcl2	2	Down	c0_Mac-Ifitm3	F
GO_BP	GO:0071219	Cellular response to molecule of bacterial origin	0.0394029	Il1b/Cxcl2	2	Down	c0_Mac-Ifitm3	F
GO_BP	GO:0071375	Cellular response to peptide hormone stimulus	0.0347213	Il1b/Zfp36l1	2	Down	c0_Mac-Ifitm3	F
GO_BP	GO:0032602	Chemokine production	0.013225	Il1b/Cd74	2	Down	c0_Mac-Ifitm3	F
GO_BP	GO:0050817	Coagulation	0.0240389	S100a9/Apoe	2	Down	c0_Mac-Ifitm3	F
GO_MF	GO:0005125	Cytokine activity	0.0288225	Il1b/Cxcl2	2	Down	c0_Mac-Ifitm3	F
GO_BP	GO:0002367	Cytokine production involved in immune response	0.0126979	Il1b/Cd74	2	Down	c0_Mac-Ifitm3	F
GO_MF	GO:0005126	Cytokine receptor binding	0.0347745	Il1b/Cxcl2	2	Down	c0_Mac-Ifitm3	F
GO_BP	GO:0097061	Dendritic spine organization	0.0106883	Lgmn/Apoe	2	Down	c0_Mac-Ifitm3	F
GO_BP	GO:0043542	Endothelial cell migration	0.0303356	Lgmn/Apoe	2	Down	c0_Mac-Ifitm3	F
GO_BP	GO:0010631	Epithelial cell migration	0.0394029	Lgmn/Apoe	2	Down	c0_Mac-Ifitm3	F
GO_BP	GO:0090132	Epithelium migration	0.039552	Lgmn/Apoe	2	Down	c0_Mac-Ifitm3	F
GO_BP	GO:0035592	Establishment of protein localization to extracellular region	0.0497964	Il1b/Apoe	2	Down	c0_Mac-Ifitm3	F
GO_BP	GO:0097191	Extrinsic apoptotic signaling pathway	0.0318898	Il1b/G0s2	2	Down	c0_Mac-Ifitm3	F
GO_BP	GO:0045444	Fat cell differentiation	0.034142	Wfdc21/Zfp36l1	2	Down	c0_Mac-Ifitm3	F
GO_BP	GO:0006633	Fatty acid biosynthetic process	0.0197432	Il1b/Cd74	2	Down	c0_Mac-Ifitm3	F
GO_BP	GO:0015908	Fatty acid transport	0.0102947	Il1b/Apoe	2	Down	c0_Mac-Ifitm3	F
GO_BP	GO:0048144	Fibroblast proliferation	0.0121763	Fth1/Cd74	2	Down	c0_Mac-Ifitm3	F
GO_BP	GO:0007599	Hemostasis	0.0240389	S100a9/Apoe	2	Down	c0_Mac-Ifitm3	F
GO_BP	GO:0048872	Homeostasis of number of cells	0.0469134	Zfp36l1/Cd74	2	Down	c0_Mac-Ifitm3	F
GO_BP	GO:0046456	Icosanoid biosynthetic process	0.00386103	Il1b/Cd74	2	Down	c0_Mac-Ifitm3	F
GO_BP	GO:0006690	Icosanoid metabolic process	0.0175344	Il1b/Cd74	2	Down	c0_Mac-Ifitm3	F
GO_BP	GO:0007249	I-kappaB kinase/NF-kappaB signaling	0.0304954	Il1b/Cd74	2	Down	c0_Mac-Ifitm3	F
GO_MF	GO:0140375	Immune receptor activity	0.013668	H2-Eb1/Cd74	2	Down	c0_Mac-Ifitm3	F
GO_BP	GO:0032637	Interleukin-8 production	0.00742115	Il1b/Cd74	2	Down	c0_Mac-Ifitm3	F
KEGG	mmu05134	Legionellosis	0.00759674	Il1b/Cxcl2	2	Down	c0_Mac-Ifitm3	F
GO_BP	GO:0002523	Leukocyte migration involved in inflammatory response	0.0015131	S100a8/S100a9	2	Down	c0_Mac-Ifitm3	F
KEGG	mmu05417	Lipid and atherosclerosis	0.0625144	Il1b/Cxcl2	2	Down	c0_Mac-Ifitm3	F
GO_BP	GO:0016042	Lipid catabolic process	0.041191	Il1b/Apoe	2	Down	c0_Mac-Ifitm3	F
GO_BP	GO:0019915	Lipid storage	0.00921202	Il1b/Apoe	2	Down	c0_Mac-Ifitm3	F
GO_BP	GO:0006869	Lipid transport	0.0488188	Il1b/Apoe	2	Down	c0_Mac-Ifitm3	F
GO_BP	GO:0060291	Long-term synaptic potentiation	0.0333762	Lgmn/Apoe	2	Down	c0_Mac-Ifitm3	F
GO_BP	GO:0051651	Maintenance of location in cell	0.0302173	Fth1/Apoe	2	Down	c0_Mac-Ifitm3	F
GO_BP	GO:0051651	Maintenance of location in cell	0.0469025	Tmsb10/Sp100	2	Up	c0_Mac-Ifitm3	F
GO_BP	GO:0045185	Maintenance of protein location	0.0133764	Tmsb10/Sp100	2	Up	c0_Mac-Ifitm3	F
GO_BP	GO:0032507	Maintenance of protein location in cell	0.00711576	Tmsb10/Sp100	2	Up	c0_Mac-Ifitm3	F
GO_BP	GO:0006509	Membrane protein ectodomain proteolysis	0.0032411	Il1b/Apoe	2	Down	c0_Mac-Ifitm3	F
GO_BP	GO:0033619	Membrane protein proteolysis	0.00470541	Il1b/Apoe	2	Down	c0_Mac-Ifitm3	F
GO_BP	GO:0060485	Mesenchyme development	0.0388595	Il1b/Zfp36l1	2	Down	c0_Mac-Ifitm3	F
GO_BP	GO:0072330	Monocarboxylic acid biosynthetic process	0.0292141	Il1b/Cd74	2	Down	c0_Mac-Ifitm3	F
GO_BP	GO:0030224	Monocyte differentiation	0.00198923	Zfp36l1/Cd74	2	Down	c0_Mac-Ifitm3	F
GO_BP	GO:0071674	Mononuclear cell migration	0.0259995	Retnlg/Lgmn	2	Down	c0_Mac-Ifitm3	F
GO_BP	GO:0035264	Multicellular organism growth	0.0302173	Zfp36l1/Lgmn	2	Down	c0_Mac-Ifitm3	F
GO_CC	GO:0005771	Multivesicular body	0.00717877	H2-Ab1/Cd74	2	Down	c0_Mac-Ifitm3	F
GO_BP	GO:0002573	Myeloid leukocyte differentiation	0.0318898	Zfp36l1/Cd74	2	Down	c0_Mac-Ifitm3	F
KEGG	mmu04217	Necroptosis	0.045459	Il1b/Fth1	2	Down	c0_Mac-Ifitm3	F
GO_BP	GO:2001234	Negative regulation of apoptotic signaling pathway	0.0323381	Il1b/Cd74	2	Down	c0_Mac-Ifitm3	F
GO_BP	GO:0051100	Negative regulation of binding	0.0311228	Sp100/Ifi204	2	Up	c0_Mac-Ifitm3	F
GO_BP	GO:0030336	Negative regulation of cell migration	0.0378876	Apoe/Cd74	2	Down	c0_Mac-Ifitm3	F
GO_BP	GO:2000146	Negative regulation of cell motility	0.0389817	Apoe/Cd74	2	Down	c0_Mac-Ifitm3	F
GO_BP	GO:0034249	Negative regulation of cellular amide metabolic process	0.0299665	Zfp36l1/Apoe	2	Down	c0_Mac-Ifitm3	F
GO_BP	GO:0051271	Negative regulation of cellular component movement	0.0394029	Apoe/Cd74	2	Down	c0_Mac-Ifitm3	F
GO_BP	GO:0043392	Negative regulation of DNA binding	0.00482279	Sp100/Ifi204	2	Up	c0_Mac-Ifitm3	F
GO_BP	GO:1904950	Negative regulation of establishment of protein localization	0.0184283	Il1b/Apoe	2	Down	c0_Mac-Ifitm3	F
GO_BP	GO:0033673	Negative regulation of kinase activity	0.0302173	Il1b/Apoe	2	Down	c0_Mac-Ifitm3	F
GO_BP	GO:0070664	Negative regulation of leukocyte proliferation	0.0102947	H2-Aa/H2-Ab1	2	Down	c0_Mac-Ifitm3	F
GO_BP	GO:0045833	Negative regulation of lipid metabolic process	0.0115064	Il1b/Apoe	2	Down	c0_Mac-Ifitm3	F
GO_BP	GO:0040013	Negative regulation of locomotion	0.0429034	Apoe/Cd74	2	Down	c0_Mac-Ifitm3	F
GO_BP	GO:0050672	Negative regulation of lymphocyte proliferation	0.00942662	H2-Aa/H2-Ab1	2	Down	c0_Mac-Ifitm3	F
GO_BP	GO:0043407	Negative regulation of MAP kinase activity	0.00535644	Il1b/Apoe	2	Down	c0_Mac-Ifitm3	F
GO_BP	GO:0043409	Negative regulation of MAPK cascade	0.0269109	Il1b/Apoe	2	Down	c0_Mac-Ifitm3	F
GO_BP	GO:0032945	Negative regulation of mononuclear cell proliferation	0.00954822	H2-Aa/H2-Ab1	2	Down	c0_Mac-Ifitm3	F
GO_BP	GO:0043524	Negative regulation of neuron apoptotic process	0.0269109	Lgmn/Apoe	2	Down	c0_Mac-Ifitm3	F
GO_BP	GO:1901215	Negative regulation of neuron death	0.0341266	Lgmn/Apoe	2	Down	c0_Mac-Ifitm3	F
GO_BP	GO:0042326	Negative regulation of phosphorylation	0.0497964	Il1b/Apoe	2	Down	c0_Mac-Ifitm3	F
GO_BP	GO:0006469	Negative regulation of protein kinase activity	0.0292141	Il1b/Apoe	2	Down	c0_Mac-Ifitm3	F
GO_BP	GO:1903828	Negative regulation of protein localization	0.0302173	Il1b/Apoe	2	Down	c0_Mac-Ifitm3	F
GO_BP	GO:0001933	Negative regulation of protein phosphorylation	0.0444969	Il1b/Apoe	2	Down	c0_Mac-Ifitm3	F
GO_BP	GO:0050709	Negative regulation of protein secretion	0.00775081	Il1b/Apoe	2	Down	c0_Mac-Ifitm3	F
GO_BP	GO:0071901	Negative regulation of protein serine/threonine kinase activity	0.0118637	Il1b/Apoe	2	Down	c0_Mac-Ifitm3	F
GO_BP	GO:0051224	Negative regulation of protein transport	0.0174532	Il1b/Apoe	2	Down	c0_Mac-Ifitm3	F
GO_BP	GO:0031333	Negative regulation of protein-containing complex assembly	0.0258143	Tmsb10/Trim30a	2	Up	c0_Mac-Ifitm3	F
GO_BP	GO:1903531	Negative regulation of secretion by cell	0.0240389	Il1b/Apoe	2	Down	c0_Mac-Ifitm3	F
GO_BP	GO:0042130	Negative regulation of T cell proliferation	0.0069539	H2-Aa/H2-Ab1	2	Down	c0_Mac-Ifitm3	F
GO_BP	GO:0051348	Negative regulation of transferase activity	0.034142	Il1b/Apoe	2	Down	c0_Mac-Ifitm3	F
GO_BP	GO:0106027	Neuron projection organization	0.0118637	Lgmn/Apoe	2	Down	c0_Mac-Ifitm3	F
GO_MF	GO:0099602	Neurotransmitter receptor regulator activity	0.000536286	Ly6c2/Ly6e	2	Up	c0_Mac-Ifitm3	F
KEGG	mmu04621	NOD-like receptor signaling pathway	0.0326091	Irf7/Ifi204	2	Up	c0_Mac-Ifitm3	F
KEGG	mmu04621	NOD-like receptor signaling pathway	0.0625144	Il1b/Cxcl2	2	Down	c0_Mac-Ifitm3	F
GO_BP	GO:0016053	Organic acid biosynthetic process	0.0383125	Il1b/Cd74	2	Down	c0_Mac-Ifitm3	F
GO_BP	GO:0015849	Organic acid transport	0.0400941	Il1b/Apoe	2	Down	c0_Mac-Ifitm3	F
GO_BP	GO:0038066	P38MAPK cascade	0.00410715	Il1b/Zfp36l1	2	Down	c0_Mac-Ifitm3	F
GO_BP	GO:0002221	Pattern recognition receptor signaling pathway	0.0334052	Irf7/Trim30a	2	Up	c0_Mac-Ifitm3	F
GO_BP	GO:0018198	Peptidyl-cysteine modification	0.00376852	S100a8/S100a9	2	Down	c0_Mac-Ifitm3	F
GO_BP	GO:0018119	Peptidyl-cysteine S-nitrosylation	0.000730678	S100a8/S100a9	2	Down	c0_Mac-Ifitm3	F
GO_BP	GO:0002824	Positive regulation of adaptive immune response based on somatic recombination of immune receptors built from immunoglobulin superfamily domains	0.0196671	Il1b/H2-Ab1	2	Down	c0_Mac-Ifitm3	F
GO_BP	GO:0002579	Positive regulation of antigen processing and presentation	0.000491906	H2-Ab1/Cd74	2	Down	c0_Mac-Ifitm3	F
GO_BP	GO:0045787	Positive regulation of cell cycle	0.0444969	Il1b/Lgmn	2	Down	c0_Mac-Ifitm3	F
GO_BP	GO:0010720	Positive regulation of cell development	0.047027	Il1b/Apoe	2	Down	c0_Mac-Ifitm3	F
GO_BP	GO:0032722	Positive regulation of chemokine production	0.00822969	Il1b/Cd74	2	Down	c0_Mac-Ifitm3	F
GO_BP	GO:0043280	Positive regulation of cysteine-type endopeptidase activity involved in apoptotic process	0.0146957	S100a8/S100a9	2	Down	c0_Mac-Ifitm3	F
GO_BP	GO:0002720	Positive regulation of cytokine production involved in immune response	0.00583598	Il1b/Cd74	2	Down	c0_Mac-Ifitm3	F
GO_BP	GO:0007204	Positive regulation of cytosolic calcium ion concentration	0.0444969	Il1b/Cxcl2	2	Down	c0_Mac-Ifitm3	F
GO_BP	GO:0045723	Positive regulation of fatty acid biosynthetic process	0.00156094	Il1b/Cd74	2	Down	c0_Mac-Ifitm3	F
GO_BP	GO:0045923	Positive regulation of fatty acid metabolic process	0.00352737	Il1b/Cd74	2	Down	c0_Mac-Ifitm3	F
GO_BP	GO:0071624	Positive regulation of granulocyte chemotaxis	0.00183996	Il1b/Cd74	2	Down	c0_Mac-Ifitm3	F
GO_BP	GO:0043123	Positive regulation of I-kappaB kinase/NF-kappaB signaling	0.0146957	Il1b/Cd74	2	Down	c0_Mac-Ifitm3	F
GO_BP	GO:0002699	Positive regulation of immune effector process	0.039276	Il1b/Cd74	2	Down	c0_Mac-Ifitm3	F
GO_BP	GO:0032755	Positive regulation of interleukin-6 production	0.0118637	Il1b/Cd74	2	Down	c0_Mac-Ifitm3	F
GO_BP	GO:0032757	Positive regulation of interleukin-8 production	0.00496332	Il1b/Cd74	2	Down	c0_Mac-Ifitm3	F
GO_BP	GO:2001244	Positive regulation of intrinsic apoptotic signaling pathway	0.00648039	S100a8/S100a9	2	Down	c0_Mac-Ifitm3	F
GO_BP	GO:0070665	Positive regulation of leukocyte proliferation	0.0226696	Il1b/Cd74	2	Down	c0_Mac-Ifitm3	F
GO_BP	GO:1905954	Positive regulation of lipid localization	0.0103876	Il1b/Apoe	2	Down	c0_Mac-Ifitm3	F
GO_BP	GO:0032370	Positive regulation of lipid transport	0.00704525	Il1b/Apoe	2	Down	c0_Mac-Ifitm3	F
GO_BP	GO:0045621	Positive regulation of lymphocyte differentiation	0.0139814	H2-Aa/Cd74	2	Down	c0_Mac-Ifitm3	F
GO_BP	GO:0050671	Positive regulation of lymphocyte proliferation	0.0185911	Il1b/Cd74	2	Down	c0_Mac-Ifitm3	F
GO_BP	GO:0051044	Positive regulation of membrane protein ectodomain proteolysis	0.000730678	Il1b/Apoe	2	Down	c0_Mac-Ifitm3	F
GO_BP	GO:0032946	Positive regulation of mononuclear cell proliferation	0.0190021	Il1b/Cd74	2	Down	c0_Mac-Ifitm3	F
GO_BP	GO:0032770	Positive regulation of monooxygenase activity	0.00170923	Il1b/Apoe	2	Down	c0_Mac-Ifitm3	F
GO_BP	GO:0045639	Positive regulation of myeloid cell differentiation	0.0123289	Zfp36l1/Cd74	2	Down	c0_Mac-Ifitm3	F
GO_BP	GO:0002763	Positive regulation of myeloid leukocyte differentiation	0.00648039	Zfp36l1/Cd74	2	Down	c0_Mac-Ifitm3	F
GO_BP	GO:0051962	Positive regulation of nervous system development	0.0450612	Il1b/Apoe	2	Down	c0_Mac-Ifitm3	F
GO_BP	GO:0050769	Positive regulation of neurogenesis	0.0387106	Il1b/Apoe	2	Down	c0_Mac-Ifitm3	F
GO_BP	GO:1901216	Positive regulation of neuron death	0.0154693	Il1b/Apoe	2	Down	c0_Mac-Ifitm3	F
GO_BP	GO:0010976	Positive regulation of neuron projection development	0.0302173	S100a9/Apoe	2	Down	c0_Mac-Ifitm3	F
GO_BP	GO:0090023	Positive regulation of neutrophil chemotaxis	0.00170923	Il1b/Cd74	2	Down	c0_Mac-Ifitm3	F
GO_BP	GO:1902624	Positive regulation of neutrophil migration	0.00265546	Il1b/Cd74	2	Down	c0_Mac-Ifitm3	F
GO_BP	GO:0051353	Positive regulation of oxidoreductase activity	0.00457777	Il1b/Apoe	2	Down	c0_Mac-Ifitm3	F
GO_BP	GO:0002793	Positive regulation of peptide secretion	0.0148527	S100a8/S100a9	2	Down	c0_Mac-Ifitm3	F
GO_BP	GO:0002702	Positive regulation of production of molecular mediator of immune response	0.0144516	Il1b/Cd74	2	Down	c0_Mac-Ifitm3	F
GO_BP	GO:0045732	Positive regulation of protein catabolic process	0.0302173	Il1b/Apoe	2	Down	c0_Mac-Ifitm3	F
GO_BP	GO:0062013	Positive regulation of small molecule metabolic process	0.0230714	Il1b/Cd74	2	Down	c0_Mac-Ifitm3	F
GO_BP	GO:0050806	Positive regulation of synaptic transmission	0.0421658	Lgmn/Apoe	2	Down	c0_Mac-Ifitm3	F
GO_BP	GO:0045582	Positive regulation of T cell differentiation	0.0115064	H2-Aa/Cd74	2	Down	c0_Mac-Ifitm3	F
GO_BP	GO:0002827	Positive regulation of T-helper 1 type immune response	0.000915254	Il1b/H2-Ab1	2	Down	c0_Mac-Ifitm3	F
GO_BP	GO:2001280	Positive regulation of unsaturated fatty acid biosynthetic process	0.000432177	Il1b/Cd74	2	Down	c0_Mac-Ifitm3	F
GO_BP	GO:0099173	Postsynapse organization	0.0292141	Lgmn/Apoe	2	Down	c0_Mac-Ifitm3	F
GO_BP	GO:0098926	Postsynaptic signal transduction	0.00486339	Ly6c2/Ly6e	2	Up	c0_Mac-Ifitm3	F
GO_BP	GO:0001516	Prostaglandin biosynthetic process	0.00175668	Il1b/Cd74	2	Down	c0_Mac-Ifitm3	F
GO_BP	GO:0006693	Prostaglandin metabolic process	0.00420037	Il1b/Cd74	2	Down	c0_Mac-Ifitm3	F
GO_BP	GO:0046457	Prostanoid biosynthetic process	0.00175668	Il1b/Cd74	2	Down	c0_Mac-Ifitm3	F
GO_BP	GO:0006692	Prostanoid metabolic process	0.00420037	Il1b/Cd74	2	Down	c0_Mac-Ifitm3	F
GO_BP	GO:0051865	Protein autoubiquitination	0.00798866	Trim30a/Rnf213	2	Up	c0_Mac-Ifitm3	F
GO_BP	GO:0070534	Protein K63-linked ubiquitination	0.00665981	Trim30a/Rnf213	2	Up	c0_Mac-Ifitm3	F
GO_BP	GO:0043491	Protein kinase B signaling	0.0292141	Il1b/Zfp36l1	2	Down	c0_Mac-Ifitm3	F
GO_BP	GO:0017014	Protein nitrosylation	0.000791603	S100a8/S100a9	2	Down	c0_Mac-Ifitm3	F
GO_BP	GO:0009306	Protein secretion	0.0497964	Il1b/Apoe	2	Down	c0_Mac-Ifitm3	F
GO_BP	GO:0032801	Receptor catabolic process	0.00183996	Lgmn/Apoe	2	Down	c0_Mac-Ifitm3	F
GO_BP	GO:0043112	Receptor metabolic process	0.00671483	Lgmn/Apoe	2	Down	c0_Mac-Ifitm3	F
GO_BP	GO:0002822	Regulation of adaptive immune response based on somatic recombination of immune receptors built from immunoglobulin superfamily domains	0.0301289	Il1b/H2-Ab1	2	Down	c0_Mac-Ifitm3	F
GO_BP	GO:0045765	Regulation of angiogenesis	0.0389817	Il1b/Ngp	2	Down	c0_Mac-Ifitm3	F
GO_BP	GO:0002577	Regulation of antigen processing and presentation	0.00105297	H2-Ab1/Cd74	2	Down	c0_Mac-Ifitm3	F
GO_BP	GO:0050864	Regulation of B cell activation	0.0355264	Zfp36l1/Cd74	2	Down	c0_Mac-Ifitm3	F
GO_BP	GO:0030193	Regulation of blood coagulation	0.00597214	S100a9/Apoe	2	Down	c0_Mac-Ifitm3	F
GO_BP	GO:0050878	Regulation of body fluid levels	0.0469134	S100a9/Apoe	2	Down	c0_Mac-Ifitm3	F
GO_BP	GO:0010565	Regulation of cellular ketone metabolic process	0.0197432	Il1b/Cd74	2	Down	c0_Mac-Ifitm3	F
GO_BP	GO:0032642	Regulation of chemokine production	0.012024	Il1b/Cd74	2	Down	c0_Mac-Ifitm3	F
GO_BP	GO:0050818	Regulation of coagulation	0.00648039	S100a9/Apoe	2	Down	c0_Mac-Ifitm3	F
GO_BP	GO:0043281	Regulation of cysteine-type endopeptidase activity involved in apoptotic process	0.0292141	S100a8/S100a9	2	Down	c0_Mac-Ifitm3	F
GO_BP	GO:0002718	Regulation of cytokine production involved in immune response	0.0102017	Il1b/Cd74	2	Down	c0_Mac-Ifitm3	F
GO_BP	GO:0051480	Regulation of cytosolic calcium ion concentration	0.0497964	Il1b/Cxcl2	2	Down	c0_Mac-Ifitm3	F
GO_BP	GO:0051101	Regulation of DNA binding	0.0189059	Sp100/Ifi204	2	Up	c0_Mac-Ifitm3	F
GO_BP	GO:0010594	Regulation of endothelial cell migration	0.0240389	Lgmn/Apoe	2	Down	c0_Mac-Ifitm3	F
GO_BP	GO:0030856	Regulation of epithelial cell differentiation	0.02067	Il1b/Zfp36l1	2	Down	c0_Mac-Ifitm3	F
GO_BP	GO:0010632	Regulation of epithelial cell migration	0.0318898	Lgmn/Apoe	2	Down	c0_Mac-Ifitm3	F
GO_BP	GO:2001236	Regulation of extrinsic apoptotic signaling pathway	0.0235065	Il1b/G0s2	2	Down	c0_Mac-Ifitm3	F
GO_BP	GO:0042304	Regulation of fatty acid biosynthetic process	0.00352737	Il1b/Cd74	2	Down	c0_Mac-Ifitm3	F
GO_BP	GO:0019217	Regulation of fatty acid metabolic process	0.0108391	Il1b/Cd74	2	Down	c0_Mac-Ifitm3	F
GO_BP	GO:0048145	Regulation of fibroblast proliferation	0.0118637	Fth1/Cd74	2	Down	c0_Mac-Ifitm3	F
GO_BP	GO:0071622	Regulation of granulocyte chemotaxis	0.00483394	Il1b/Cd74	2	Down	c0_Mac-Ifitm3	F
GO_BP	GO:1900046	Regulation of hemostasis	0.00628903	S100a9/Apoe	2	Down	c0_Mac-Ifitm3	F
GO_BP	GO:0043122	Regulation of I-kappaB kinase/NF-kappaB signaling	0.0269109	Il1b/Cd74	2	Down	c0_Mac-Ifitm3	F
GO_BP	GO:0045088	Regulation of innate immune response	0.0318898	Apoe/Cd74	2	Down	c0_Mac-Ifitm3	F
GO_BP	GO:0032675	Regulation of interleukin-6 production	0.022837	Il1b/Cd74	2	Down	c0_Mac-Ifitm3	F
GO_BP	GO:0032677	Regulation of interleukin-8 production	0.00728061	Il1b/Cd74	2	Down	c0_Mac-Ifitm3	F
GO_BP	GO:1905952	Regulation of lipid localization	0.0229043	Il1b/Apoe	2	Down	c0_Mac-Ifitm3	F
GO_BP	GO:0032368	Regulation of lipid transport	0.0140693	Il1b/Apoe	2	Down	c0_Mac-Ifitm3	F
GO_BP	GO:1900271	Regulation of long-term synaptic potentiation	0.00457777	Lgmn/Apoe	2	Down	c0_Mac-Ifitm3	F
GO_BP	GO:0043405	Regulation of MAP kinase activity	0.0286609	Il1b/Apoe	2	Down	c0_Mac-Ifitm3	F
GO_BP	GO:0051043	Regulation of membrane protein ectodomain proteolysis	0.00123672	Il1b/Apoe	2	Down	c0_Mac-Ifitm3	F
GO_BP	GO:0045655	Regulation of monocyte differentiation	0.000791603	Zfp36l1/Cd74	2	Down	c0_Mac-Ifitm3	F
GO_BP	GO:0032768	Regulation of monooxygenase activity	0.00331731	Il1b/Apoe	2	Down	c0_Mac-Ifitm3	F
GO_BP	GO:0045637	Regulation of myeloid cell differentiation	0.0302173	Zfp36l1/Cd74	2	Down	c0_Mac-Ifitm3	F
GO_BP	GO:0002761	Regulation of myeloid leukocyte differentiation	0.0168119	Zfp36l1/Cd74	2	Down	c0_Mac-Ifitm3	F
GO_BP	GO:0090022	Regulation of neutrophil chemotaxis	0.00239257	Il1b/Cd74	2	Down	c0_Mac-Ifitm3	F
GO_BP	GO:1902622	Regulation of neutrophil migration	0.00398357	Il1b/Cd74	2	Down	c0_Mac-Ifitm3	F
GO_BP	GO:0050999	Regulation of nitric-oxide synthase activity	0.00198923	Il1b/Apoe	2	Down	c0_Mac-Ifitm3	F
GO_BP	GO:0051341	Regulation of oxidoreductase activity	0.00990164	Il1b/Apoe	2	Down	c0_Mac-Ifitm3	F
GO_BP	GO:0062207	Regulation of pattern recognition receptor signaling pathway	0.0133764	Irf7/Trim30a	2	Up	c0_Mac-Ifitm3	F
GO_BP	GO:0002700	Regulation of production of molecular mediator of immune response	0.024473	Il1b/Cd74	2	Down	c0_Mac-Ifitm3	F
GO_BP	GO:0031392	Regulation of prostaglandin biosynthetic process	0.000491906	Il1b/Cd74	2	Down	c0_Mac-Ifitm3	F
GO_BP	GO:0042176	Regulation of protein catabolic process	0.0494047	Il1b/Apoe	2	Down	c0_Mac-Ifitm3	F
GO_BP	GO:0050708	Regulation of protein secretion	0.0389817	Il1b/Apoe	2	Down	c0_Mac-Ifitm3	F
GO_BP	GO:0071900	Regulation of protein serine/threonine kinase activity	0.0444969	Il1b/Apoe	2	Down	c0_Mac-Ifitm3	F
GO_BP	GO:1903034	Regulation of response to wounding	0.0240389	S100a9/Apoe	2	Down	c0_Mac-Ifitm3	F
GO_BP	GO:0048167	Regulation of synaptic plasticity	0.047027	Lgmn/Apoe	2	Down	c0_Mac-Ifitm3	F
GO_BP	GO:0045580	Regulation of T cell differentiation	0.0229043	H2-Aa/Cd74	2	Down	c0_Mac-Ifitm3	F
GO_BP	GO:0002825	Regulation of T-helper 1 type immune response	0.00192381	Il1b/H2-Ab1	2	Down	c0_Mac-Ifitm3	F
GO_BP	GO:0034121	Regulation of toll-like receptor signaling pathway	0.0073435	Irf7/Trim30a	2	Up	c0_Mac-Ifitm3	F
GO_BP	GO:0006417	Regulation of translation	0.0495331	S100a9/Zfp36l1	2	Down	c0_Mac-Ifitm3	F
GO_BP	GO:2001279	Regulation of unsaturated fatty acid biosynthetic process	0.000590283	Il1b/Cd74	2	Down	c0_Mac-Ifitm3	F
GO_BP	GO:1901342	Regulation of vasculature development	0.0394029	Il1b/Ngp	2	Down	c0_Mac-Ifitm3	F
GO_BP	GO:0061041	Regulation of wound healing	0.0157697	S100a9/Apoe	2	Down	c0_Mac-Ifitm3	F
GO_BP	GO:1905144	Response to acetylcholine	0.00321476	Ly6c2/Ly6e	2	Up	c0_Mac-Ifitm3	F
GO_BP	GO:0009743	Response to carbohydrate	0.0296471	Il1b/Zfp36l1	2	Down	c0_Mac-Ifitm3	F
GO_BP	GO:0032868	Response to insulin	0.0323381	Il1b/Zfp36l1	2	Down	c0_Mac-Ifitm3	F
GO_BP	GO:0046683	Response to organophosphorus	0.00936048	Il1b/Zfp36l1	2	Down	c0_Mac-Ifitm3	F
GO_BP	GO:0043434	Response to peptide hormone	0.0450612	Il1b/Zfp36l1	2	Down	c0_Mac-Ifitm3	F
GO_BP	GO:0014074	Response to purine-containing compound	0.0119838	Il1b/Zfp36l1	2	Down	c0_Mac-Ifitm3	F
GO_MF	GO:0004867	Serine-type endopeptidase inhibitor activity	0.0132927	Wfdc21/Wfdc17	2	Down	c0_Mac-Ifitm3	F
GO_BP	GO:0072331	Signal transduction by p53 class mediator	0.0256589	Sp100/Ifi204	2	Up	c0_Mac-Ifitm3	F
GO_MF	GO:0030547	Signaling receptor inhibitor activity	0.000948679	Ly6c2/Ly6e	2	Up	c0_Mac-Ifitm3	F
GO_BP	GO:0051403	Stress-activated MAPK cascade	0.0325409	Il1b/Zfp36l1	2	Down	c0_Mac-Ifitm3	F
GO_BP	GO:0031098	Stress-activated protein kinase signaling cascade	0.0337807	Il1b/Zfp36l1	2	Down	c0_Mac-Ifitm3	F
GO_BP	GO:0001659	Temperature homeostasis	0.0269109	Il1b/G0s2	2	Down	c0_Mac-Ifitm3	F
GO_BP	GO:0042088	T-helper 1 type immune response	0.00386103	Il1b/H2-Ab1	2	Down	c0_Mac-Ifitm3	F
GO_BP	GO:0090130	Tissue migration	0.0399385	Lgmn/Apoe	2	Down	c0_Mac-Ifitm3	F
KEGG	mmu04668	TNF signaling pathway	0.0209195	Il1b/Cxcl2	2	Down	c0_Mac-Ifitm3	F
GO_BP	GO:0002224	Toll-like receptor signaling pathway	0.0186824	Irf7/Trim30a	2	Up	c0_Mac-Ifitm3	F
GO_MF	GO:0061630	Ubiquitin protein ligase activity	0.0390934	Trim30a/Rnf213	2	Up	c0_Mac-Ifitm3	F
GO_MF	GO:0061659	Ubiquitin-like protein ligase activity	0.0390934	Trim30a/Rnf213	2	Up	c0_Mac-Ifitm3	F
GO_MF	GO:0004842	Ubiquitin-protein transferase activity	0.0497812	Trim30a/Rnf213	2	Up	c0_Mac-Ifitm3	F
GO_BP	GO:0006636	Unsaturated fatty acid biosynthetic process	0.00276696	Il1b/Cd74	2	Down	c0_Mac-Ifitm3	F
GO_BP	GO:0033559	Unsaturated fatty acid metabolic process	0.0157697	Il1b/Cd74	2	Down	c0_Mac-Ifitm3	F
KEGG	mmu05203	Viral carcinogenesis	0.0326091	Irf7/Sp100	2	Up	c0_Mac-Ifitm3	F
GO_BP	GO:0019058	Viral life cycle	0.0341266	Apoe/Cd74	2	Down	c0_Mac-Ifitm3	F
GO_BP	GO:0016032	Viral process	0.0444969	Apoe/Cd74	2	Down	c0_Mac-Ifitm3	F
GO_BP	GO:0042060	Wound healing	0.047027	S100a9/Apoe	2	Down	c0_Mac-Ifitm3	F
GO_BP	GO:0061158	3'-UTR-mediated mRNA destabilization	0.0337807	Zfp36l1	1	Down	c0_Mac-Ifitm3	F
GO_MF	GO:0003785	Actin monomer binding	0.0390934	Tmsb10	1	Up	c0_Mac-Ifitm3	F
GO_BP	GO:0097202	Activation of cysteine-type endopeptidase activity	0.0368712	Lgmn	1	Down	c0_Mac-Ifitm3	F
GO_BP	GO:0006953	Acute-phase response	0.0497964	Il1b	1	Down	c0_Mac-Ifitm3	F
GO_BP	GO:0055090	Acylglycerol homeostasis	0.0477463	Apoe	1	Down	c0_Mac-Ifitm3	F
KEGG	mmu05143	African trypanosomiasis	0.092486	Il1b	1	Down	c0_Mac-Ifitm3	F
GO_BP	GO:0097113	AMPA glutamate receptor clustering	0.0299636	Apoe	1	Down	c0_Mac-Ifitm3	F
GO_BP	GO:1990000	Amyloid fibril formation	0.0388595	Apoe	1	Down	c0_Mac-Ifitm3	F
GO_BP	GO:0097242	Amyloid-beta clearance	0.0469134	Apoe	1	Down	c0_Mac-Ifitm3	F
KEGG	mmu01523	Antifolate resistance	0.0714731	Il1b	1	Down	c0_Mac-Ifitm3	F
GO_BP	GO:0048143	Astrocyte activation	0.0325409	Il1b	1	Down	c0_Mac-Ifitm3	F
GO_CC	GO:0044754	Autolysosome	0.0461158	Fth1	1	Down	c0_Mac-Ifitm3	F
GO_BP	GO:0001782	B cell homeostasis	0.0494047	Cd74	1	Down	c0_Mac-Ifitm3	F
GO_BP	GO:0048755	Branching morphogenesis of a nerve	0.0302173	Il1b	1	Down	c0_Mac-Ifitm3	F
GO_BP	GO:0035743	CD4-positive, alpha-beta T cell cytokine production	0.0394029	Il1b	1	Down	c0_Mac-Ifitm3	F
GO_BP	GO:0032488	Cdc4_Mac-Adgre42 protein signal transduction	0.0312774	Apoe	1	Down	c0_Mac-Ifitm3	F
GO_BP	GO:1904646	Cellular response to amyloid-beta	0.0444969	Lgmn	1	Down	c0_Mac-Ifitm3	F
GO_BP	GO:0071320	Cellular response to cAMP	0.0486275	Zfp36l1	1	Down	c0_Mac-Ifitm3	F
GO_BP	GO:0071364	Cellular response to epidermal growth factor stimulus	0.047027	Zfp36l1	1	Down	c0_Mac-Ifitm3	F
GO_BP	GO:0035729	Cellular response to hepatocyte growth factor stimulus	0.0318898	Lgmn	1	Down	c0_Mac-Ifitm3	F
GO_BP	GO:0071402	Cellular response to lipoprotein particle stimulus	0.047027	Apoe	1	Down	c0_Mac-Ifitm3	F
GO_BP	GO:0071472	Cellular response to salt stress	0.0394029	Zfp36l1	1	Down	c0_Mac-Ifitm3	F
GO_BP	GO:0019934	CGMP-mediated signaling	0.047027	Apoe	1	Down	c0_Mac-Ifitm3	F
GO_BP	GO:0051085	Chaperone cofactor-dependent protein refolding	0.0443063	Cd74	1	Down	c0_Mac-Ifitm3	F
GO_BP	GO:0072567	Chemokine (C-X-C motif) ligand 2 production	0.0399671	Cd74	1	Down	c0_Mac-Ifitm3	F
GO_MF	GO:0008009	Chemokine activity	0.0422477	Cxcl2	1	Down	c0_Mac-Ifitm3	F
GO_BP	GO:0006707	Cholesterol catabolic process	0.0269109	Apoe	1	Down	c0_Mac-Ifitm3	F
GO_BP	GO:0034435	Cholesterol esterification	0.0318898	Apoe	1	Down	c0_Mac-Ifitm3	F
GO_MF	GO:0120020	Cholesterol transfer activity	0.0320505	Apoe	1	Down	c0_Mac-Ifitm3	F
GO_BP	GO:0060710	Chorio-allantoic fusion	0.0269109	Zfp36l1	1	Down	c0_Mac-Ifitm3	F
GO_BP	GO:0002544	Chronic inflammatory response	0.0350047	S100a9	1	Down	c0_Mac-Ifitm3	F
GO_CC	GO:0042627	Chylomicron	0.0461158	Apoe	1	Down	c0_Mac-Ifitm3	F
GO_MF	GO:0045236	CXCR chemokine receptor binding	0.0293941	Cxcl2	1	Down	c0_Mac-Ifitm3	F
GO_BP	GO:0051084	'de novo' post-translational protein folding	0.047027	Cd74	1	Down	c0_Mac-Ifitm3	F
GO_BP	GO:0006458	'de novo' protein folding	0.0477463	Cd74	1	Down	c0_Mac-Ifitm3	F
GO_BP	GO:0002468	Dendritic cell antigen processing and presentation	0.0325409	Cd74	1	Down	c0_Mac-Ifitm3	F
GO_BP	GO:0002407	Dendritic cell chemotaxis	0.0350047	Retnlg	1	Down	c0_Mac-Ifitm3	F
GO_BP	GO:0036336	Dendritic cell migration	0.0399671	Retnlg	1	Down	c0_Mac-Ifitm3	F
GO_BP	GO:0097062	Dendritic spine maintenance	0.0389817	Apoe	1	Down	c0_Mac-Ifitm3	F
GO_BP	GO:0060669	Embryonic placenta morphogenesis	0.0444969	Zfp36l1	1	Down	c0_Mac-Ifitm3	F
GO_BP	GO:0035767	Endothelial cell chemotaxis	0.043377	Lgmn	1	Down	c0_Mac-Ifitm3	F
GO_BP	GO:0048241	Epinephrine transport	0.0423847	Ly6e	1	Up	c0_Mac-Ifitm3	F
GO_BP	GO:0035640	Exploration behavior	0.047027	Apoe	1	Down	c0_Mac-Ifitm3	F
GO_BP	GO:0055089	Fatty acid homeostasis	0.0312774	Apoe	1	Down	c0_Mac-Ifitm3	F
GO_MF	GO:0008199	Ferric iron binding	0.0300032	Fth1	1	Down	c0_Mac-Ifitm3	F
KEGG	mmu04216	Ferroptosis	0.092486	Fth1	1	Down	c0_Mac-Ifitm3	F
GO_MF	GO:0008198	Ferrous iron binding	0.0378065	Fth1	1	Down	c0_Mac-Ifitm3	F
GO_BP	GO:0001660	Fever generation	0.0302173	Il1b	1	Down	c0_Mac-Ifitm3	F
GO_BP	GO:0016264	Gap junction assembly	0.0312774	Il1b	1	Down	c0_Mac-Ifitm3	F
GO_BP	GO:0097688	Glutamate receptor clustering	0.0302173	Apoe	1	Down	c0_Mac-Ifitm3	F
GO_BP	GO:0014047	Glutamate secretion	0.0452027	Il1b	1	Down	c0_Mac-Ifitm3	F
GO_BP	GO:0032604	Granulocyte macrophage colony-stimulating factor production	0.0325409	Il1b	1	Down	c0_Mac-Ifitm3	F
GO_BP	GO:0031649	Heat generation	0.038067	Il1b	1	Down	c0_Mac-Ifitm3	F
GO_MF	GO:0043395	Heparan sulfate proteoglycan binding	0.0338855	Apoe	1	Down	c0_Mac-Ifitm3	F
GO_BP	GO:0034380	High-density lipoprotein particle assembly	0.0269109	Apoe	1	Down	c0_Mac-Ifitm3	F
GO_BP	GO:0034384	High-density lipoprotein particle clearance	0.0286609	Apoe	1	Down	c0_Mac-Ifitm3	F
GO_BP	GO:0034375	High-density lipoprotein particle remodeling	0.0299636	Apoe	1	Down	c0_Mac-Ifitm3	F
GO_BP	GO:0030213	Hyaluronan biosynthetic process	0.0302173	Il1b	1	Down	c0_Mac-Ifitm3	F
GO_BP	GO:0030212	Hyaluronan metabolic process	0.0443063	Il1b	1	Down	c0_Mac-Ifitm3	F
GO_MF	GO:0050543	Icosatetraenoic acid binding	0.0246196	S100a8	1	Down	c0_Mac-Ifitm3	F
GO_BP	GO:0033079	Immature T cell proliferation	0.0302173	Il1b	1	Down	c0_Mac-Ifitm3	F
GO_BP	GO:0033080	Immature T cell proliferation in thymus	0.0292141	Il1b	1	Down	c0_Mac-Ifitm3	F
GO_BP	GO:0070841	Inclusion body assembly	0.0399671	Apoe	1	Down	c0_Mac-Ifitm3	F
GO_MF	GO:0005149	Interleukin-1 receptor binding	0.0293941	Il1b	1	Down	c0_Mac-Ifitm3	F
GO_BP	GO:0070498	Interleukin-1-mediated signaling pathway	0.0388595	Il1b	1	Down	c0_Mac-Ifitm3	F
GO_BP	GO:0006880	Intracellular sequestering of iron ion	0.0292141	Fth1	1	Down	c0_Mac-Ifitm3	F
GO_BP	GO:0060713	Labyrinthine layer morphogenesis	0.0406383	Zfp36l1	1	Down	c0_Mac-Ifitm3	F
GO_BP	GO:0140042	Lipid droplet formation	0.0423847	Rnf213	1	Up	c0_Mac-Ifitm3	F
GO_MF	GO:0120013	Lipid transfer activity	0.0463041	Apoe	1	Down	c0_Mac-Ifitm3	F
GO_BP	GO:0042159	Lipoprotein catabolic process	0.0318898	Apoe	1	Down	c0_Mac-Ifitm3	F
GO_MF	GO:0071813	Lipoprotein particle binding	0.0365155	Apoe	1	Down	c0_Mac-Ifitm3	F
GO_MF	GO:0070325	Lipoprotein particle receptor binding	0.0365155	Apoe	1	Down	c0_Mac-Ifitm3	F
GO_BP	GO:0035641	Locomotory exploration behavior	0.034142	Apoe	1	Down	c0_Mac-Ifitm3	F
GO_MF	GO:0036041	Long-chain fatty acid binding	0.0293941	S100a8	1	Down	c0_Mac-Ifitm3	F
GO_CC	GO:0034362	Low-density lipoprotein particle	0.0461158	Apoe	1	Down	c0_Mac-Ifitm3	F
GO_MF	GO:0050750	Low-density lipoprotein particle receptor binding	0.0364669	Apoe	1	Down	c0_Mac-Ifitm3	F
GO_BP	GO:0034374	Low-density lipoprotein particle remodeling	0.0299636	Apoe	1	Down	c0_Mac-Ifitm3	F
GO_BP	GO:0001945	Lymph vessel development	0.043377	Ngp	1	Down	c0_Mac-Ifitm3	F
GO_BP	GO:0036303	Lymph vessel morphogenesis	0.0388595	Ngp	1	Down	c0_Mac-Ifitm3	F
GO_BP	GO:0001946	Lymphangiogenesis	0.0359133	Ngp	1	Down	c0_Mac-Ifitm3	F
GO_BP	GO:0010934	Macrophage cytokine production	0.034142	Cd74	1	Down	c0_Mac-Ifitm3	F
GO_BP	GO:0048382	Mesendoderm development	0.0286609	Zfp36l1	1	Down	c0_Mac-Ifitm3	F
GO_MF	GO:0008191	Metalloendopeptidase inhibitor activity	0.0315797	Bst2	1	Up	c0_Mac-Ifitm3	F
GO_BP	GO:0044788	Modulation by host of viral process	0.0452027	Apoe	1	Down	c0_Mac-Ifitm3	F
GO_BP	GO:0071605	Monocyte chemotactic protein-1 production	0.0406383	Il1b	1	Down	c0_Mac-Ifitm3	F
GO_MF	GO:0035925	MRNA 3'-UTR AU-rich region binding	0.0361977	Zfp36l1	1	Down	c0_Mac-Ifitm3	F
GO_BP	GO:0002756	MyD88-independent toll-like receptor signaling pathway	0.0451252	Irf7	1	Up	c0_Mac-Ifitm3	F
GO_BP	GO:0061082	Myeloid leukocyte cytokine production	0.043377	Cd74	1	Down	c0_Mac-Ifitm3	F
GO_BP	GO:1902931	Negative regulation of alcohol biosynthetic process	0.0299636	Apoe	1	Down	c0_Mac-Ifitm3	F
GO_BP	GO:0051953	Negative regulation of amine transport	0.047027	Il1b	1	Down	c0_Mac-Ifitm3	F
GO_BP	GO:0051956	Negative regulation of amino acid transport	0.034142	Il1b	1	Down	c0_Mac-Ifitm3	F
GO_BP	GO:1905907	Negative regulation of amyloid fibril formation	0.0292141	Apoe	1	Down	c0_Mac-Ifitm3	F
GO_BP	GO:1902992	Negative regulation of amyloid precursor protein catabolic process	0.038067	Apoe	1	Down	c0_Mac-Ifitm3	F
GO_BP	GO:1902430	Negative regulation of amyloid-beta formation	0.0350047	Apoe	1	Down	c0_Mac-Ifitm3	F
GO_BP	GO:1903792	Negative regulation of anion transport	0.0444969	Il1b	1	Down	c0_Mac-Ifitm3	F
GO_BP	GO:0002903	Negative regulation of B cell apoptotic process	0.0389817	Cd74	1	Down	c0_Mac-Ifitm3	F
GO_BP	GO:0043537	Negative regulation of blood vessel endothelial cell migration	0.0459776	Apoe	1	Down	c0_Mac-Ifitm3	F
GO_BP	GO:1901889	Negative regulation of cell junction assembly	0.043377	Il1b	1	Down	c0_Mac-Ifitm3	F
GO_BP	GO:0061000	Negative regulation of dendritic spine development	0.0325409	Apoe	1	Down	c0_Mac-Ifitm3	F
GO_BP	GO:0043518	Negative regulation of DNA damage response, signal transduction by p53 class mediator	0.0318898	Cd74	1	Down	c0_Mac-Ifitm3	F
GO_BP	GO:1901185	Negative regulation of ERBB signaling pathway	0.0426943	Lgmn	1	Down	c0_Mac-Ifitm3	F
GO_BP	GO:0045647	Negative regulation of erythrocyte differentiation	0.0286609	Zfp36l1	1	Down	c0_Mac-Ifitm3	F
GO_BP	GO:2001240	Negative regulation of extrinsic apoptotic signaling pathway in absence of ligand	0.0459776	Il1b	1	Down	c0_Mac-Ifitm3	F
GO_BP	GO:0048147	Negative regulation of fibroblast proliferation	0.0459776	Fth1	1	Down	c0_Mac-Ifitm3	F
GO_BP	GO:0010829	Negative regulation of glucose transmembrane transport	0.0399671	Il1b	1	Down	c0_Mac-Ifitm3	F
GO_BP	GO:0046627	Negative regulation of insulin receptor signaling pathway	0.0497964	Il1b	1	Down	c0_Mac-Ifitm3	F
GO_BP	GO:1902254	Negative regulation of intrinsic apoptotic signaling pathway by p53 class mediator	0.0368712	Cd74	1	Down	c0_Mac-Ifitm3	F
GO_BP	GO:1902230	Negative regulation of intrinsic apoptotic signaling pathway in response to DNA damage	0.0394029	Cd74	1	Down	c0_Mac-Ifitm3	F
GO_BP	GO:1902166	Negative regulation of intrinsic apoptotic signaling pathway in response to DNA damage by p53 class mediator	0.0292141	Cd74	1	Down	c0_Mac-Ifitm3	F
GO_BP	GO:0050995	Negative regulation of lipid catabolic process	0.0406383	Il1b	1	Down	c0_Mac-Ifitm3	F
GO_BP	GO:0032369	Negative regulation of lipid transport	0.0426943	Apoe	1	Down	c0_Mac-Ifitm3	F
GO_BP	GO:1900272	Negative regulation of long-term synaptic potentiation	0.0292141	Apoe	1	Down	c0_Mac-Ifitm3	F
GO_BP	GO:0040015	Negative regulation of multicellular organism growth	0.0325409	Lgmn	1	Down	c0_Mac-Ifitm3	F
GO_BP	GO:0060547	Negative regulation of necrotic cell death	0.0389817	Fth1	1	Down	c0_Mac-Ifitm3	F
GO_BP	GO:2000178	Negative regulation of neural precursor cell proliferation	0.0406383	Il1b	1	Down	c0_Mac-Ifitm3	F
GO_BP	GO:0032891	Negative regulation of organic acid transport	0.0416325	Il1b	1	Down	c0_Mac-Ifitm3	F
GO_BP	GO:0010544	Negative regulation of platelet activation	0.034142	Apoe	1	Down	c0_Mac-Ifitm3	F
GO_BP	GO:1901797	Negative regulation of signal transduction by p53 class mediator	0.0452027	Cd74	1	Down	c0_Mac-Ifitm3	F
GO_BP	GO:1901099	Negative regulation of signal transduction in absence of ligand	0.0459776	Il1b	1	Down	c0_Mac-Ifitm3	F
GO_BP	GO:0010894	Negative regulation of steroid biosynthetic process	0.0389817	Apoe	1	Down	c0_Mac-Ifitm3	F
GO_BP	GO:0045939	Negative regulation of steroid metabolic process	0.0394029	Apoe	1	Down	c0_Mac-Ifitm3	F
GO_BP	GO:1905809	Negative regulation of synapse organization	0.0302173	Apoe	1	Down	c0_Mac-Ifitm3	F
GO_BP	GO:0090209	Negative regulation of triglyceride metabolic process	0.0292141	Apoe	1	Down	c0_Mac-Ifitm3	F
GO_BP	GO:0043116	Negative regulation of vascular permeability	0.0350047	Apoe	1	Down	c0_Mac-Ifitm3	F
GO_BP	GO:0046597	Negative regulation of viral entry into host cell	0.043377	Cd74	1	Down	c0_Mac-Ifitm3	F
GO_BP	GO:1903901	Negative regulation of viral life cycle	0.0452027	Cd74	1	Down	c0_Mac-Ifitm3	F
GO_BP	GO:0032897	Negative regulation of viral transcription	0.0487329	Sp100	1	Up	c0_Mac-Ifitm3	F
GO_BP	GO:0043383	Negative T cell selection	0.0312774	Cd74	1	Down	c0_Mac-Ifitm3	F
GO_BP	GO:0045060	Negative thymic T cell selection	0.0302173	Cd74	1	Down	c0_Mac-Ifitm3	F
GO_BP	GO:0072578	Neurotransmitter-gated ion channel clustering	0.0368712	Apoe	1	Down	c0_Mac-Ifitm3	F
GO_BP	GO:0007263	Nitric oxide mediated signal transduction	0.0389817	Apoe	1	Down	c0_Mac-Ifitm3	F
GO_MF	GO:0050998	Nitric-oxide synthase binding	0.0320505	Cd74	1	Down	c0_Mac-Ifitm3	F
GO_MF	GO:0016722	Oxidoreductase activity, acting on metal ions	0.0293941	Fth1	1	Down	c0_Mac-Ifitm3	F
GO_MF	GO:0038187	Pattern recognition receptor activity	0.0390934	Trim30a	1	Up	c0_Mac-Ifitm3	F
GO_BP	GO:0033700	Phospholipid efflux	0.0312774	Apoe	1	Down	c0_Mac-Ifitm3	F
GO_BP	GO:0034377	Plasma lipoprotein particle assembly	0.0368712	Apoe	1	Down	c0_Mac-Ifitm3	F
GO_BP	GO:0034381	Plasma lipoprotein particle clearance	0.0477463	Apoe	1	Down	c0_Mac-Ifitm3	F
GO_BP	GO:0071827	Plasma lipoprotein particle organization	0.0497964	Apoe	1	Down	c0_Mac-Ifitm3	F
GO_BP	GO:0034369	Plasma lipoprotein particle remodeling	0.0399671	Apoe	1	Down	c0_Mac-Ifitm3	F
GO_MF	GO:0030247	Polysaccharide binding	0.0361977	H2-Eb1	1	Down	c0_Mac-Ifitm3	F
GO_BP	GO:0044794	Positive regulation by host of viral process	0.0318898	Apoe	1	Down	c0_Mac-Ifitm3	F
GO_BP	GO:0075294	Positive regulation by symbiont of entry into host	0.0292141	Cd74	1	Down	c0_Mac-Ifitm3	F
GO_BP	GO:0075294	Positive regulation by symbiont of entry into host	0.0423847	Trim30a	1	Up	c0_Mac-Ifitm3	F
GO_BP	GO:0002675	Positive regulation of acute inflammatory response	0.0444969	Il1b	1	Down	c0_Mac-Ifitm3	F
GO_BP	GO:1902993	Positive regulation of amyloid precursor protein catabolic process	0.0389817	Apoe	1	Down	c0_Mac-Ifitm3	F
GO_BP	GO:1902004	Positive regulation of amyloid-beta formation	0.034142	Apoe	1	Down	c0_Mac-Ifitm3	F
GO_BP	GO:0048711	Positive regulation of astrocyte differentiation	0.0299636	Il1b	1	Down	c0_Mac-Ifitm3	F
GO_BP	GO:0030194	Positive regulation of blood coagulation	0.0359133	S100a9	1	Down	c0_Mac-Ifitm3	F
GO_BP	GO:2000343	Positive regulation of chemokine (C-X-C motif) ligand 2 production	0.0302173	Cd74	1	Down	c0_Mac-Ifitm3	F
GO_BP	GO:0010875	Positive regulation of cholesterol efflux	0.0443063	Apoe	1	Down	c0_Mac-Ifitm3	F
GO_BP	GO:0010873	Positive regulation of cholesterol esterification	0.0269109	Apoe	1	Down	c0_Mac-Ifitm3	F
GO_BP	GO:0050820	Positive regulation of coagulation	0.0388595	S100a9	1	Down	c0_Mac-Ifitm3	F
GO_BP	GO:2001028	Positive regulation of endothelial cell chemotaxis	0.0325409	Lgmn	1	Down	c0_Mac-Ifitm3	F
GO_BP	GO:2000193	Positive regulation of fatty acid transport	0.0389817	Il1b	1	Down	c0_Mac-Ifitm3	F
GO_BP	GO:0060252	Positive regulation of glial cell proliferation	0.0368712	Il1b	1	Down	c0_Mac-Ifitm3	F
GO_BP	GO:0032725	Positive regulation of granulocyte macrophage colony-stimulating factor production	0.0299636	Il1b	1	Down	c0_Mac-Ifitm3	F
GO_BP	GO:0031652	Positive regulation of heat generation	0.0299636	Il1b	1	Down	c0_Mac-Ifitm3	F
GO_BP	GO:1900048	Positive regulation of hemostasis	0.0359133	S100a9	1	Down	c0_Mac-Ifitm3	F
GO_BP	GO:0034116	Positive regulation of heterotypic cell-cell adhesion	0.0302173	Il1b	1	Down	c0_Mac-Ifitm3	F
GO_BP	GO:0002922	Positive regulation of humoral immune response	0.0359133	Il1b	1	Down	c0_Mac-Ifitm3	F
GO_BP	GO:0032305	Positive regulation of icosanoid secretion	0.0350047	Il1b	1	Down	c0_Mac-Ifitm3	F
GO_BP	GO:0032743	Positive regulation of interleukin-2 production	0.0486275	Il1b	1	Down	c0_Mac-Ifitm3	F
GO_BP	GO:0050996	Positive regulation of lipid catabolic process	0.0444969	Il1b	1	Down	c0_Mac-Ifitm3	F
GO_BP	GO:1900273	Positive regulation of long-term synaptic potentiation	0.043377	Lgmn	1	Down	c0_Mac-Ifitm3	F
GO_BP	GO:0060907	Positive regulation of macrophage cytokine production	0.0292141	Cd74	1	Down	c0_Mac-Ifitm3	F
GO_BP	GO:0071639	Positive regulation of monocyte chemotactic protein-1 production	0.0350047	Il1b	1	Down	c0_Mac-Ifitm3	F
GO_BP	GO:0090026	Positive regulation of monocyte chemotaxis	0.0368712	Lgmn	1	Down	c0_Mac-Ifitm3	F
GO_BP	GO:0061081	Positive regulation of myeloid leukocyte cytokine production involved in immune response	0.0368712	Cd74	1	Down	c0_Mac-Ifitm3	F
GO_BP	GO:0051000	Positive regulation of nitric-oxide synthase activity	0.0337807	Apoe	1	Down	c0_Mac-Ifitm3	F
GO_BP	GO:1900153	Positive regulation of nuclear-transcribed mRNA catabolic process, deadenylation-dependent decay	0.0312774	Zfp36l1	1	Down	c0_Mac-Ifitm3	F
GO_BP	GO:1900745	Positive regulation of p38MAPK cascade	0.0406383	Il1b	1	Down	c0_Mac-Ifitm3	F
GO_BP	GO:2001140	Positive regulation of phospholipid transport	0.0302173	Apoe	1	Down	c0_Mac-Ifitm3	F
GO_BP	GO:0032308	Positive regulation of prostaglandin secretion	0.0312774	Il1b	1	Down	c0_Mac-Ifitm3	F
GO_BP	GO:2000646	Positive regulation of receptor catabolic process	0.0269109	Apoe	1	Down	c0_Mac-Ifitm3	F
GO_BP	GO:0002726	Positive regulation of T cell cytokine production	0.0394029	Il1b	1	Down	c0_Mac-Ifitm3	F
GO_BP	GO:0002830	Positive regulation of type 2 immune response	0.0337807	Cd74	1	Down	c0_Mac-Ifitm3	F
GO_BP	GO:0010575	Positive regulation of vascular endothelial growth factor production	0.0394029	Il1b	1	Down	c0_Mac-Ifitm3	F
GO_BP	GO:0043117	Positive regulation of vascular permeability	0.0359133	Apoe	1	Down	c0_Mac-Ifitm3	F
GO_BP	GO:0046598	Positive regulation of viral entry into host cell	0.0292141	Cd74	1	Down	c0_Mac-Ifitm3	F
GO_BP	GO:0046598	Positive regulation of viral entry into host cell	0.0423847	Trim30a	1	Up	c0_Mac-Ifitm3	F
GO_BP	GO:1903902	Positive regulation of viral life cycle	0.0359133	Cd74	1	Down	c0_Mac-Ifitm3	F
GO_BP	GO:0043368	Positive T cell selection	0.0497964	Cd74	1	Down	c0_Mac-Ifitm3	F
GO_BP	GO:0045059	Positive thymic T cell selection	0.0325409	Cd74	1	Down	c0_Mac-Ifitm3	F
GO_BP	GO:0097090	Presynaptic membrane organization	0.0299636	Apoe	1	Down	c0_Mac-Ifitm3	F
GO_BP	GO:0010623	Programmed cell death involved in cell development	0.034142	Il1b	1	Down	c0_Mac-Ifitm3	F
GO_BP	GO:0032310	Prostaglandin secretion	0.0359133	Il1b	1	Down	c0_Mac-Ifitm3	F
GO_BP	GO:0015732	Prostaglandin transport	0.0389817	Il1b	1	Down	c0_Mac-Ifitm3	F
GO_MF	GO:1990405	Protein antigen binding	0.0288225	H2-Ab1	1	Down	c0_Mac-Ifitm3	F
GO_MF	GO:0044183	Protein folding chaperone	0.0421659	Cd74	1	Down	c0_Mac-Ifitm3	F
GO_BP	GO:0070206	Protein trimerization	0.0325409	Cd74	1	Down	c0_Mac-Ifitm3	F
GO_BP	GO:0034367	Protein-containing complex remodeling	0.0416325	Apoe	1	Down	c0_Mac-Ifitm3	F
GO_BP	GO:0065005	Protein-lipid complex assembly	0.0394029	Apoe	1	Down	c0_Mac-Ifitm3	F
GO_MF	GO:0071814	Protein-lipid complex binding	0.0365155	Apoe	1	Down	c0_Mac-Ifitm3	F
GO_BP	GO:0034368	Protein-lipid complex remodeling	0.0399671	Apoe	1	Down	c0_Mac-Ifitm3	F
GO_MF	GO:0050786	RAGE receptor binding	0.0246196	S100a8	1	Down	c0_Mac-Ifitm3	F
GO_BP	GO:1905906	Regulation of amyloid fibril formation	0.0312774	Apoe	1	Down	c0_Mac-Ifitm3	F
GO_BP	GO:1900221	Regulation of amyloid-beta clearance	0.0337807	Apoe	1	Down	c0_Mac-Ifitm3	F
GO_BP	GO:1902003	Regulation of amyloid-beta formation	0.0477463	Apoe	1	Down	c0_Mac-Ifitm3	F
GO_BP	GO:0048710	Regulation of astrocyte differentiation	0.0459776	Il1b	1	Down	c0_Mac-Ifitm3	F
GO_BP	GO:0002902	Regulation of B cell apoptotic process	0.0444969	Cd74	1	Down	c0_Mac-Ifitm3	F
GO_BP	GO:0045577	Regulation of B cell differentiation	0.0469134	Zfp36l1	1	Down	c0_Mac-Ifitm3	F
GO_BP	GO:2000822	Regulation of behavioral fear response	0.0292141	Apoe	1	Down	c0_Mac-Ifitm3	F
GO_BP	GO:2000341	Regulation of chemokine (C-X-C motif) ligand 2 production	0.0399671	Cd74	1	Down	c0_Mac-Ifitm3	F
GO_BP	GO:0045540	Regulation of cholesterol biosynthetic process	0.0350047	Apoe	1	Down	c0_Mac-Ifitm3	F
GO_BP	GO:0010872	Regulation of cholesterol esterification	0.0299636	Apoe	1	Down	c0_Mac-Ifitm3	F
GO_BP	GO:0090181	Regulation of cholesterol metabolic process	0.0497964	Apoe	1	Down	c0_Mac-Ifitm3	F
GO_BP	GO:0030449	Regulation of complement activation	0.0389817	Il1b	1	Down	c0_Mac-Ifitm3	F
GO_BP	GO:0002604	Regulation of dendritic cell antigen processing and presentation	0.0269109	Cd74	1	Down	c0_Mac-Ifitm3	F
GO_BP	GO:0002730	Regulation of dendritic cell cytokine production	0.0487329	Bst2	1	Up	c0_Mac-Ifitm3	F
GO_BP	GO:1902950	Regulation of dendritic spine maintenance	0.0299636	Apoe	1	Down	c0_Mac-Ifitm3	F
GO_BP	GO:0040034	Regulation of development, heterochronic	0.0299636	Hmgn2	1	Down	c0_Mac-Ifitm3	F
GO_BP	GO:0043516	Regulation of DNA damage response, signal transduction by p53 class mediator	0.047027	Cd74	1	Down	c0_Mac-Ifitm3	F
GO_BP	GO:2001026	Regulation of endothelial cell chemotaxis	0.038067	Lgmn	1	Down	c0_Mac-Ifitm3	F
GO_BP	GO:1901550	Regulation of endothelial cell development	0.034142	Il1b	1	Down	c0_Mac-Ifitm3	F
GO_BP	GO:1903140	Regulation of establishment of endothelial barrier	0.034142	Il1b	1	Down	c0_Mac-Ifitm3	F
GO_BP	GO:2000191	Regulation of fatty acid transport	0.047027	Il1b	1	Down	c0_Mac-Ifitm3	F
GO_BP	GO:1903365	Regulation of fear response	0.0299636	Apoe	1	Down	c0_Mac-Ifitm3	F
GO_BP	GO:0031620	Regulation of fever generation	0.0286609	Il1b	1	Down	c0_Mac-Ifitm3	F
GO_BP	GO:0014048	Regulation of glutamate secretion	0.0389817	Il1b	1	Down	c0_Mac-Ifitm3	F
GO_BP	GO:0032645	Regulation of granulocyte macrophage colony-stimulating factor production	0.0318898	Il1b	1	Down	c0_Mac-Ifitm3	F
GO_BP	GO:0031650	Regulation of heat generation	0.0318898	Il1b	1	Down	c0_Mac-Ifitm3	F
GO_BP	GO:0034114	Regulation of heterotypic cell-cell adhesion	0.0389817	Il1b	1	Down	c0_Mac-Ifitm3	F
GO_BP	GO:0032303	Regulation of icosanoid secretion	0.0389817	Il1b	1	Down	c0_Mac-Ifitm3	F
GO_BP	GO:0033083	Regulation of immature T cell proliferation	0.0299636	Il1b	1	Down	c0_Mac-Ifitm3	F
GO_BP	GO:0033084	Regulation of immature T cell proliferation in thymus	0.0286609	Il1b	1	Down	c0_Mac-Ifitm3	F
GO_BP	GO:0090083	Regulation of inclusion body assembly	0.034142	Apoe	1	Down	c0_Mac-Ifitm3	F
GO_BP	GO:1902253	Regulation of intrinsic apoptotic signaling pathway by p53 class mediator	0.0444969	Cd74	1	Down	c0_Mac-Ifitm3	F
GO_BP	GO:1902229	Regulation of intrinsic apoptotic signaling pathway in response to DNA damage	0.0477463	Cd74	1	Down	c0_Mac-Ifitm3	F
GO_BP	GO:1902165	Regulation of intrinsic apoptotic signaling pathway in response to DNA damage by p53 class mediator	0.0318898	Cd74	1	Down	c0_Mac-Ifitm3	F
GO_BP	GO:0045616	Regulation of keratinocyte differentiation	0.0443063	Zfp36l1	1	Down	c0_Mac-Ifitm3	F
GO_BP	GO:0010837	Regulation of keratinocyte proliferation	0.0459776	Zfp36l1	1	Down	c0_Mac-Ifitm3	F
GO_BP	GO:0010935	Regulation of macrophage cytokine production	0.0325409	Cd74	1	Down	c0_Mac-Ifitm3	F
GO_BP	GO:0071637	Regulation of monocyte chemotactic protein-1 production	0.0406383	Il1b	1	Down	c0_Mac-Ifitm3	F
GO_BP	GO:0090025	Regulation of monocyte chemotaxis	0.0426943	Lgmn	1	Down	c0_Mac-Ifitm3	F
GO_BP	GO:0031440	Regulation of mRNA 3'-end processing	0.0406383	Zfp36l1	1	Down	c0_Mac-Ifitm3	F
GO_BP	GO:0010939	Regulation of necrotic cell death	0.0497964	Fth1	1	Down	c0_Mac-Ifitm3	F
GO_BP	GO:1900151	Regulation of nuclear-transcribed mRNA catabolic process, deadenylation-dependent decay	0.0394029	Zfp36l1	1	Down	c0_Mac-Ifitm3	F
GO_BP	GO:2001138	Regulation of phospholipid transport	0.0312774	Apoe	1	Down	c0_Mac-Ifitm3	F
GO_BP	GO:0032306	Regulation of prostaglandin secretion	0.0325409	Il1b	1	Down	c0_Mac-Ifitm3	F
GO_BP	GO:2000644	Regulation of receptor catabolic process	0.0302173	Apoe	1	Down	c0_Mac-Ifitm3	F
GO_BP	GO:0106118	Regulation of sterol biosynthetic process	0.0350047	Apoe	1	Down	c0_Mac-Ifitm3	F
GO_BP	GO:0002724	Regulation of T cell cytokine production	0.047027	Il1b	1	Down	c0_Mac-Ifitm3	F
GO_BP	GO:1902947	Regulation of tau-protein kinase activity	0.0292141	Apoe	1	Down	c0_Mac-Ifitm3	F
GO_BP	GO:0002828	Regulation of type 2 immune response	0.0444969	Cd74	1	Down	c0_Mac-Ifitm3	F
GO_BP	GO:0010574	Regulation of vascular endothelial growth factor production	0.0443063	Il1b	1	Down	c0_Mac-Ifitm3	F
GO_BP	GO:0010447	Response to acidic pH	0.0388595	Lgmn	1	Down	c0_Mac-Ifitm3	F
GO_BP	GO:1904645	Response to amyloid-beta	0.0486275	Lgmn	1	Down	c0_Mac-Ifitm3	F
GO_BP	GO:0033198	Response to ATP	0.0416325	Il1b	1	Down	c0_Mac-Ifitm3	F
GO_BP	GO:0002021	Response to dietary excess	0.0494047	Apoe	1	Down	c0_Mac-Ifitm3	F
GO_BP	GO:0070849	Response to epidermal growth factor	0.0494047	Zfp36l1	1	Down	c0_Mac-Ifitm3	F
GO_BP	GO:0035728	Response to hepatocyte growth factor	0.0325409	Lgmn	1	Down	c0_Mac-Ifitm3	F
GO_BP	GO:0055094	Response to lipoprotein particle	0.0452027	Apoe	1	Down	c0_Mac-Ifitm3	F
GO_BP	GO:0009651	Response to salt stress	0.0486275	Zfp36l1	1	Down	c0_Mac-Ifitm3	F
GO_BP	GO:0043691	Reverse cholesterol transport	0.034142	Apoe	1	Down	c0_Mac-Ifitm3	F
GO_CC	GO:0005767	Secondary lysosome	0.0461158	Fth1	1	Down	c0_Mac-Ifitm3	F
GO_BP	GO:0097264	Self proteolysis	0.0292141	Lgmn	1	Down	c0_Mac-Ifitm3	F
GO_BP	GO:0042989	Sequestering of actin monomers	0.0423847	Tmsb10	1	Up	c0_Mac-Ifitm3	F
GO_BP	GO:0097577	Sequestering of iron ion	0.0299636	Fth1	1	Down	c0_Mac-Ifitm3	F
GO_BP	GO:0051238	Sequestering of metal ion	0.034142	Fth1	1	Down	c0_Mac-Ifitm3	F
GO_BP	GO:0030730	Sequestering of triglyceride	0.0337807	Il1b	1	Down	c0_Mac-Ifitm3	F
GO_BP	GO:0060712	Spongiotrophoblast layer development	0.034142	Zfp36l1	1	Down	c0_Mac-Ifitm3	F
GO_BP	GO:0006706	Steroid catabolic process	0.0399671	Apoe	1	Down	c0_Mac-Ifitm3	F
GO_BP	GO:0034433	Steroid esterification	0.0318898	Apoe	1	Down	c0_Mac-Ifitm3	F
GO_BP	GO:0016127	Sterol catabolic process	0.0269109	Apoe	1	Down	c0_Mac-Ifitm3	F
GO_BP	GO:0034434	Sterol esterification	0.0318898	Apoe	1	Down	c0_Mac-Ifitm3	F
GO_MF	GO:0120015	Sterol transfer activity	0.0320505	Apoe	1	Down	c0_Mac-Ifitm3	F
GO_MF	GO:0015248	Sterol transporter activity	0.0365155	Apoe	1	Down	c0_Mac-Ifitm3	F
GO_CC	GO:0043083	Synaptic cleft	0.0461158	Apoe	1	Down	c0_Mac-Ifitm3	F
GO_MF	GO:0042608	T cell receptor binding	0.0365155	H2-Eb1	1	Down	c0_Mac-Ifitm3	F
GO_MF	GO:0048156	Tau protein binding	0.0320505	Apoe	1	Down	c0_Mac-Ifitm3	F
GO_BP	GO:0035744	T-helper 1 cell cytokine production	0.0286609	Il1b	1	Down	c0_Mac-Ifitm3	F
GO_BP	GO:0045061	Thymic T cell selection	0.0406383	Cd74	1	Down	c0_Mac-Ifitm3	F
GO_MF	GO:0035325	Toll-like receptor binding	0.0288225	S100a8	1	Down	c0_Mac-Ifitm3	F
GO_MF	GO:0015643	Toxic substance binding	0.0293941	H2-Ab1	1	Down	c0_Mac-Ifitm3	F
GO_BP	GO:0150104	Transport across blood-brain barrier	0.0368712	Apoe	1	Down	c0_Mac-Ifitm3	F
GO_BP	GO:0070328	Triglyceride homeostasis	0.0477463	Apoe	1	Down	c0_Mac-Ifitm3	F
GO_BP	GO:0034370	Triglyceride-rich lipoprotein particle remodeling	0.0286609	Apoe	1	Down	c0_Mac-Ifitm3	F
GO_BP	GO:0010573	Vascular endothelial growth factor production	0.0469134	Il1b	1	Down	c0_Mac-Ifitm3	F
GO_BP	GO:0010232	Vascular transport	0.038067	Apoe	1	Down	c0_Mac-Ifitm3	F
GO_BP	GO:0034372	Very-low-density lipoprotein particle remodeling	0.0269109	Apoe	1	Down	c0_Mac-Ifitm3	F
GO_BP	GO:0019068	Virion assembly	0.0416325	Apoe	1	Down	c0_Mac-Ifitm3	F
GO_BP	GO:0050872	White fat cell differentiation	0.0359133	Wfdc21	1	Down	c0_Mac-Ifitm3	F
GO_BP	GO:0098792	Xenophagy	0.0469892	Rnf213	1	Up	c0_Mac-Ifitm3	F
KEGG	mmu05168	Herpes simplex virus 1 infection	5.40189e-08	H2-K1/B2m/Ccl5/H2-D1/Cd74/Bst2/Sp100/H2-Aa/H2-Ab1/H2-Eb1/Tap1/H2-T23	12	Down	c1_Mac-Cd14	F
GO_BP	GO:0019882	Antigen processing and presentation	1.41849e-11	H2-K1/B2m/H2-D1/Cd74/H2-Aa/H2-Ab1/H2-Eb1/Tap1/H2-T23	9	Down	c1_Mac-Cd14	F
GO_BP	GO:0048002	Antigen processing and presentation of peptide antigen	6.36513e-13	H2-K1/B2m/H2-D1/Cd74/H2-Aa/H2-Ab1/H2-Eb1/Tap1/H2-T23	9	Down	c1_Mac-Cd14	F
KEGG	mmu05169	Epstein-Barr virus infection	2.36478e-07	H2-K1/B2m/Isg15/H2-D1/H2-Aa/H2-Ab1/H2-Eb1/Tap1/H2-T23	9	Down	c1_Mac-Cd14	F
GO_BP	GO:0002449	Lymphocyte mediated immunity	3.33217e-07	H2-K1/B2m/H2-D1/Cd74/H2-Aa/H2-Ab1/H2-Eb1/Tap1/H2-T23	9	Down	c1_Mac-Cd14	F
GO_BP	GO:1903706	Regulation of hemopoiesis	9.45311e-08	B2m/Isg15/Ccl5/Cd74/Hspa1a/Hspa1b/H2-Aa/Hsp90aa1/Ets1	9	Down	c1_Mac-Cd14	F
GO_BP	GO:0050792	Regulation of viral process	1.32234e-10	Isg15/Ccl5/Ly6e/Cd74/Ifitm3/Bst2/Sp100/Vps37b/Ifi204	9	Down	c1_Mac-Cd14	F
GO_BP	GO:0016032	Viral process	4.50453e-08	Isg15/Ccl5/Ly6e/Cd74/Ifitm3/Bst2/Sp100/Vps37b/Ifi204	9	Down	c1_Mac-Cd14	F
GO_BP	GO:0002460	Adaptive immune response based on somatic recombination of immune receptors built from immunoglobulin superfamily domains	3.68545e-06	H2-K1/B2m/H2-D1/Cd74/H2-Aa/H2-Ab1/H2-Eb1/H2-T23	8	Down	c1_Mac-Cd14	F
GO_MF	GO:0033218	Amide binding	1.03412e-06	H2-K1/H2-D1/Cd74/H2-Aa/H2-Ab1/H2-Eb1/Tap1/H2-T23	8	Down	c1_Mac-Cd14	F
KEGG	mmu05166	Human T-cell leukemia virus 1 infection	2.86559e-06	H2-K1/B2m/H2-D1/H2-Aa/H2-Ab1/H2-Eb1/Ets1/H2-T23	8	Down	c1_Mac-Cd14	F
GO_BP	GO:0048525	Negative regulation of viral process	1.31682e-10	Isg15/Ccl5/Ly6e/Cd74/Ifitm3/Bst2/Sp100/Ifi204	8	Down	c1_Mac-Cd14	F
GO_MF	GO:0042277	Peptide binding	4.09464e-07	H2-K1/H2-D1/Cd74/H2-Aa/H2-Ab1/H2-Eb1/Tap1/H2-T23	8	Down	c1_Mac-Cd14	F
GO_BP	GO:0045785	Positive regulation of cell adhesion	3.54488e-06	B2m/Ccl5/Cd74/H2-Aa/H2-Ab1/H2-Eb1/Hsp90aa1/Ets1	8	Down	c1_Mac-Cd14	F
GO_BP	GO:0022409	Positive regulation of cell-cell adhesion	1.53568e-07	B2m/Ccl5/Cd74/H2-Aa/H2-Ab1/H2-Eb1/Hsp90aa1/Ets1	8	Down	c1_Mac-Cd14	F
GO_BP	GO:1903039	Positive regulation of leukocyte cell-cell adhesion	5.55879e-08	B2m/Ccl5/Cd74/H2-Aa/H2-Ab1/H2-Eb1/Hsp90aa1/Ets1	8	Down	c1_Mac-Cd14	F
GO_BP	GO:0022407	Regulation of cell-cell adhesion	2.91464e-06	B2m/Ccl5/Cd74/H2-Aa/H2-Ab1/H2-Eb1/Hsp90aa1/Ets1	8	Down	c1_Mac-Cd14	F
GO_BP	GO:1903037	Regulation of leukocyte cell-cell adhesion	3.77856e-07	B2m/Ccl5/Cd74/H2-Aa/H2-Ab1/H2-Eb1/Hsp90aa1/Ets1	8	Down	c1_Mac-Cd14	F
GO_BP	GO:1903900	Regulation of viral life cycle	1.60581e-09	Isg15/Ccl5/Ly6e/Cd74/Ifitm3/Bst2/Vps37b/Ifi204	8	Down	c1_Mac-Cd14	F
GO_BP	GO:0019058	Viral life cycle	7.79604e-08	Isg15/Ccl5/Ly6e/Cd74/Ifitm3/Bst2/Vps37b/Ifi204	8	Down	c1_Mac-Cd14	F
GO_MF	GO:0003823	Antigen binding	4.02254e-07	H2-K1/H2-D1/H2-Aa/H2-Ab1/H2-Eb1/Tap1/H2-T23	7	Down	c1_Mac-Cd14	F
GO_BP	GO:0019884	Antigen processing and presentation of exogenous antigen	1.41849e-11	H2-K1/B2m/Cd74/H2-Aa/H2-Ab1/H2-Eb1/Tap1	7	Down	c1_Mac-Cd14	F
GO_BP	GO:0002478	Antigen processing and presentation of exogenous peptide antigen	6.54241e-12	H2-K1/B2m/Cd74/H2-Aa/H2-Ab1/H2-Eb1/Tap1	7	Down	c1_Mac-Cd14	F
KEGG	mmu04514	Cell adhesion molecules	4.28142e-06	H2-K1/H2-D1/Sdc3_Kupffer-Lgmn/H2-Aa/H2-Ab1/H2-Eb1/H2-T23	7	Down	c1_Mac-Cd14	F
KEGG	mmu05163	Human cytomegalovirus infection	3.55418e-05	H2-K1/B2m/Ccl5/H2-D1/Gngt2/Tap1/H2-T23	7	Down	c1_Mac-Cd14	F
KEGG	mmu05170	Human immunodeficiency virus 1 infection	2.51153e-05	H2-K1/B2m/H2-D1/Bst2/Gngt2/Tap1/H2-T23	7	Down	c1_Mac-Cd14	F
GO_BP	GO:0002683	Negative regulation of immune system process	2.56982e-05	Isg15/Cd74/Bst2/H2-Aa/H2-Ab1/Ifi204/Tap1	7	Down	c1_Mac-Cd14	F
GO_MF	GO:0042605	Peptide antigen binding	2.06355e-10	H2-K1/H2-D1/H2-Aa/H2-Ab1/H2-Eb1/Tap1/H2-T23	7	Down	c1_Mac-Cd14	F
KEGG	mmu04145	Phagosome	4.28142e-06	H2-K1/H2-D1/H2-Aa/H2-Ab1/H2-Eb1/Tap1/H2-T23	7	Down	c1_Mac-Cd14	F
GO_BP	GO:0051251	Positive regulation of lymphocyte activation	2.46898e-05	B2m/Ccl5/Cd74/H2-Aa/H2-Ab1/H2-Eb1/Hsp90aa1	7	Down	c1_Mac-Cd14	F
GO_BP	GO:0050870	Positive regulation of T cell activation	4.1096e-07	B2m/Ccl5/Cd74/H2-Aa/H2-Ab1/H2-Eb1/Hsp90aa1	7	Down	c1_Mac-Cd14	F
GO_BP	GO:0002697	Regulation of immune effector process	2.30645e-05	H2-K1/B2m/H2-D1/Cd74/Bst2/Tap1/H2-T23	7	Down	c1_Mac-Cd14	F
GO_BP	GO:0045637	Regulation of myeloid cell differentiation	4.1096e-07	B2m/Isg15/Ccl5/Cd74/Hspa1a/Hspa1b/Ets1	7	Down	c1_Mac-Cd14	F
GO_BP	GO:0050863	Regulation of T cell activation	5.88963e-06	B2m/Ccl5/Cd74/H2-Aa/H2-Ab1/H2-Eb1/Hsp90aa1	7	Down	c1_Mac-Cd14	F
GO_BP	GO:0009615	Response to virus	4.8497e-06	Ifi27l2a/Isg15/Ccl5/Ifitm3/Bst2/Ifi204/Hsp90aa1	7	Down	c1_Mac-Cd14	F
KEGG	mmu05330	Allograft rejection	3.06403e-07	H2-K1/H2-D1/H2-Aa/H2-Ab1/H2-Eb1/H2-T23	6	Down	c1_Mac-Cd14	F
KEGG	mmu05320	Autoimmune thyroid disease	8.6836e-07	H2-K1/H2-D1/H2-Aa/H2-Ab1/H2-Eb1/H2-T23	6	Down	c1_Mac-Cd14	F
GO_CC	GO:0062023	Collagen-containing extracellular matrix	2.78264e-05	Fn1/Vcan/Thbs1/Tgfbi/F13a1/Anxa1	6	Up	c1_Mac-Cd14	F
GO_BP	GO:0140546	Defense response to symbiont	2.57803e-05	Isg15/Ccl5/Ifitm3/Bst2/Ifi204/Hsp90aa1	6	Down	c1_Mac-Cd14	F
KEGG	mmu04144	Endocytosis	0.000491183	H2-K1/H2-D1/Hspa1a/Hspa1b/Vps37b/H2-T23	6	Down	c1_Mac-Cd14	F
GO_CC	GO:0010008	Endosome membrane	1.25334e-05	H2-K1/H2-D1/Ifitm3/Vps37b/H2-Eb1/H2-T23	6	Down	c1_Mac-Cd14	F
KEGG	mmu05332	Graft-versus-host disease	3.06403e-07	H2-K1/H2-D1/H2-Aa/H2-Ab1/H2-Eb1/H2-T23	6	Down	c1_Mac-Cd14	F
GO_BP	GO:0048872	Homeostasis of number of cells	0.000104917	B2m/Isg15/Cd74/Hspa1a/Hspa1b/Ets1	6	Down	c1_Mac-Cd14	F
GO_BP	GO:1903131	Mononuclear cell differentiation	0.00039085	B2m/Cd74/H2-Aa/H2-Ab1/Ifi204/Hsp90aa1	6	Down	c1_Mac-Cd14	F
GO_BP	GO:0002821	Positive regulation of adaptive immune response	1.51821e-06	H2-K1/B2m/H2-D1/Cd74/H2-Ab1/H2-T23	6	Down	c1_Mac-Cd14	F
GO_BP	GO:0045639	Positive regulation of myeloid cell differentiation	2.66847e-07	Isg15/Ccl5/Cd74/Hspa1a/Hspa1b/Ets1	6	Down	c1_Mac-Cd14	F
GO_BP	GO:0002440	Production of molecular mediator of immune response	0.000122458	B2m/Cd74/Bst2/H2-Aa/H2-Ab1/H2-Eb1	6	Down	c1_Mac-Cd14	F
GO_BP	GO:0002819	Regulation of adaptive immune response	1.15306e-05	H2-K1/B2m/H2-D1/Cd74/H2-Ab1/H2-T23	6	Down	c1_Mac-Cd14	F
GO_BP	GO:0002703	Regulation of leukocyte mediated immunity	3.72324e-05	H2-K1/B2m/H2-D1/Bst2/Tap1/H2-T23	6	Down	c1_Mac-Cd14	F
GO_BP	GO:0002831	Regulation of response to biotic stimulus	0.000104818	Isg15/Ccl5/Cd74/Ifi204/Tap1/Hsp90aa1	6	Down	c1_Mac-Cd14	F
KEGG	mmu04940	Type I diabetes mellitus	4.86176e-07	H2-K1/H2-D1/H2-Aa/H2-Ab1/H2-Eb1/H2-T23	6	Down	c1_Mac-Cd14	F
KEGG	mmu05416	Viral myocarditis	1.45608e-06	H2-K1/H2-D1/H2-Aa/H2-Ab1/H2-Eb1/H2-T23	6	Down	c1_Mac-Cd14	F
GO_BP	GO:0019883	Antigen processing and presentation of endogenous antigen	1.37428e-07	H2-K1/B2m/H2-D1/Tap1/H2-T23	5	Down	c1_Mac-Cd14	F
GO_BP	GO:0002483	Antigen processing and presentation of endogenous peptide antigen	1.00101e-07	H2-K1/B2m/H2-D1/Tap1/H2-T23	5	Down	c1_Mac-Cd14	F
GO_BP	GO:0019885	Antigen processing and presentation of endogenous peptide antigen via MHC class I	1.00101e-07	H2-K1/B2m/H2-D1/Tap1/H2-T23	5	Down	c1_Mac-Cd14	F
GO_BP	GO:0019886	Antigen processing and presentation of exogenous peptide antigen via MHC class II	4.45785e-09	B2m/Cd74/H2-Aa/H2-Ab1/H2-Eb1	5	Down	c1_Mac-Cd14	F
GO_BP	GO:0002474	Antigen processing and presentation of peptide antigen via MHC class I	3.54098e-07	H2-K1/B2m/H2-D1/Tap1/H2-T23	5	Down	c1_Mac-Cd14	F
GO_BP	GO:0002495	Antigen processing and presentation of peptide antigen via MHC class II	1.09584e-08	B2m/Cd74/H2-Aa/H2-Ab1/H2-Eb1	5	Down	c1_Mac-Cd14	F
GO_BP	GO:0002504	Antigen processing and presentation of peptide or polysaccharide antigen via MHC class II	1.53891e-08	B2m/Cd74/H2-Aa/H2-Ab1/H2-Eb1	5	Down	c1_Mac-Cd14	F
GO_MF	GO:0016887	ATP hydrolysis activity	0.000138128	Hspa1a/Hspa1b/Rnf213/Tap1/Hsp90aa1	5	Down	c1_Mac-Cd14	F
GO_BP	GO:0019724	B cell mediated immunity	0.000363655	B2m/Cd74/H2-Aa/H2-Ab1/H2-Eb1	5	Down	c1_Mac-Cd14	F
GO_BP	GO:0044403	Biological process involved in symbiotic interaction	0.000275267	Ccl5/Ly6e/Cd74/Ifitm3/Vps37b	5	Down	c1_Mac-Cd14	F
GO_BP	GO:0001906	Cell killing	0.000231062	H2-K1/B2m/H2-D1/Tap1/H2-T23	5	Down	c1_Mac-Cd14	F
GO_BP	GO:0042742	Defense response to bacterium	0.0023528	H2-K1/Plac8/B2m/Isg15/Rnf213	5	Down	c1_Mac-Cd14	F
GO_CC	GO:0005769	Early endosome	0.000231034	H2-K1/H2-D1/Ifitm3/H2-Ab1/H2-T23	5	Down	c1_Mac-Cd14	F
GO_CC	GO:0030139	Endocytic vesicle	3.45871e-05	H2-K1/B2m/H2-D1/Tap1/H2-T23	5	Down	c1_Mac-Cd14	F
GO_CC	GO:0030666	Endocytic vesicle membrane	5.34149e-08	H2-K1/B2m/H2-D1/Tap1/H2-T23	5	Down	c1_Mac-Cd14	F
GO_BP	GO:0030218	Erythrocyte differentiation	2.46898e-05	B2m/Isg15/Hspa1a/Hspa1b/Ets1	5	Down	c1_Mac-Cd14	F
GO_BP	GO:0034101	Erythrocyte homeostasis	3.25888e-05	B2m/Isg15/Hspa1a/Hspa1b/Ets1	5	Down	c1_Mac-Cd14	F
GO_BP	GO:0016064	Immunoglobulin mediated immune response	0.000349891	B2m/Cd74/H2-Aa/H2-Ab1/H2-Eb1	5	Down	c1_Mac-Cd14	F
GO_CC	GO:0030176	Integral component of endoplasmic reticulum membrane	1.25334e-05	H2-K1/B2m/H2-D1/Tap1/H2-T23	5	Down	c1_Mac-Cd14	F
GO_CC	GO:0031301	Integral component of organelle membrane	0.000301044	H2-K1/B2m/H2-D1/Tap1/H2-T23	5	Down	c1_Mac-Cd14	F
GO_CC	GO:0031227	Intrinsic component of endoplasmic reticulum membrane	1.47141e-05	H2-K1/B2m/H2-D1/Tap1/H2-T23	5	Down	c1_Mac-Cd14	F
GO_CC	GO:0031300	Intrinsic component of organelle membrane	0.000363609	H2-K1/B2m/H2-D1/Tap1/H2-T23	5	Down	c1_Mac-Cd14	F
GO_CC	GO:0005765	Lysosomal membrane	2.16204e-05	H2-K1/H2-D1/Ifitm3/H2-Eb1/H2-T23	5	Down	c1_Mac-Cd14	F
GO_CC	GO:0098852	Lytic vacuole membrane	2.16204e-05	H2-K1/H2-D1/Ifitm3/H2-Eb1/H2-T23	5	Down	c1_Mac-Cd14	F
GO_CC	GO:0042613	MHC class II protein complex	8.92585e-11	B2m/Cd74/H2-Aa/H2-Ab1/H2-Eb1	5	Down	c1_Mac-Cd14	F
GO_MF	GO:0023026	MHC class II protein complex binding	2.06355e-10	B2m/Cd74/H2-Aa/H2-Ab1/H2-Eb1	5	Down	c1_Mac-Cd14	F
GO_MF	GO:0042287	MHC protein binding	4.02254e-07	H2-K1/H2-D1/Cd74/Tap1/H2-T23	5	Down	c1_Mac-Cd14	F
GO_MF	GO:0023023	MHC protein complex binding	3.56408e-09	B2m/Cd74/H2-Aa/H2-Ab1/H2-Eb1	5	Down	c1_Mac-Cd14	F
GO_BP	GO:0002262	Myeloid cell homeostasis	8.49302e-05	B2m/Isg15/Hspa1a/Hspa1b/Ets1	5	Down	c1_Mac-Cd14	F
GO_BP	GO:0002274	Myeloid leukocyte activation	0.00125161	Fn1/Thbs1/Mmp8/Camp/Anxa1	5	Up	c1_Mac-Cd14	F
GO_BP	GO:0031348	Negative regulation of defense response	0.000167097	Isg15/Ifi204/Tap1/Ets1/Metrnl	5	Down	c1_Mac-Cd14	F
GO_BP	GO:0032102	Negative regulation of response to external stimulus	0.00122499	Isg15/Ifi204/Tap1/Ets1/Metrnl	5	Down	c1_Mac-Cd14	F
GO_BP	GO:0045071	Negative regulation of viral genome replication	4.1096e-07	Isg15/Ccl5/Ifitm3/Bst2/Ifi204	5	Down	c1_Mac-Cd14	F
GO_CC	GO:0045335	Phagocytic vesicle	4.11509e-06	H2-K1/B2m/H2-D1/Tap1/H2-T23	5	Down	c1_Mac-Cd14	F
GO_CC	GO:0030670	Phagocytic vesicle membrane	5.98162e-09	H2-K1/B2m/H2-D1/Tap1/H2-T23	5	Down	c1_Mac-Cd14	F
GO_BP	GO:0002824	Positive regulation of adaptive immune response based on somatic recombination of immune receptors built from immunoglobulin superfamily domains	2.56982e-05	H2-K1/B2m/H2-D1/H2-Ab1/H2-T23	5	Down	c1_Mac-Cd14	F
GO_BP	GO:0031349	Positive regulation of defense response	0.000414303	Ccl5/Cd74/Ifi204/Hsp90aa1/Ets1	5	Down	c1_Mac-Cd14	F
GO_BP	GO:0002699	Positive regulation of immune effector process	0.000441097	H2-K1/B2m/H2-D1/Cd74/H2-T23	5	Down	c1_Mac-Cd14	F
GO_BP	GO:0032103	Positive regulation of response to external stimulus	0.00198142	Ccl5/Cd74/Ifi204/Hsp90aa1/Ets1	5	Down	c1_Mac-Cd14	F
GO_BP	GO:0006457	Protein folding	3.72324e-05	B2m/Cd74/Hspa1a/Hspa1b/Hsp90aa1	5	Down	c1_Mac-Cd14	F
GO_BP	GO:0002822	Regulation of adaptive immune response based on somatic recombination of immune receptors built from immunoglobulin superfamily domains	0.000120836	H2-K1/B2m/H2-D1/H2-Ab1/H2-T23	5	Down	c1_Mac-Cd14	F
GO_BP	GO:0031341	Regulation of cell killing	2.30645e-05	H2-K1/B2m/H2-D1/Tap1/H2-T23	5	Down	c1_Mac-Cd14	F
GO_BP	GO:0045646	Regulation of erythrocyte differentiation	2.66847e-07	B2m/Isg15/Hspa1a/Hspa1b/Ets1	5	Down	c1_Mac-Cd14	F
GO_BP	GO:0045088	Regulation of innate immune response	0.00016841	Isg15/Cd74/Ifi204/Tap1/Hsp90aa1	5	Down	c1_Mac-Cd14	F
GO_BP	GO:0001910	Regulation of leukocyte mediated cytotoxicity	1.24128e-05	H2-K1/B2m/H2-D1/Tap1/H2-T23	5	Down	c1_Mac-Cd14	F
GO_BP	GO:0002706	Regulation of lymphocyte mediated immunity	0.000142548	H2-K1/B2m/H2-D1/Tap1/H2-T23	5	Down	c1_Mac-Cd14	F
GO_BP	GO:0045069	Regulation of viral genome replication	2.91464e-06	Isg15/Ccl5/Ifitm3/Bst2/Ifi204	5	Down	c1_Mac-Cd14	F
GO_BP	GO:0009266	Response to temperature stimulus	3.98592e-05	Plac8/Hspa1a/Hspa1b/Hsp90aa1/Metrnl	5	Down	c1_Mac-Cd14	F
KEGG	mmu05145	Toxoplasmosis	7.67996e-05	Hspa1a/Hspa1b/H2-Aa/H2-Ab1/H2-Eb1	5	Down	c1_Mac-Cd14	F
GO_MF	GO:0031625	Ubiquitin protein ligase binding	0.000306454	Isg15/Hspa1a/Hspa1b/H2-Ab1/Hsp90aa1	5	Down	c1_Mac-Cd14	F
GO_MF	GO:0044389	Ubiquitin-like protein ligase binding	0.000371953	Isg15/Hspa1a/Hspa1b/H2-Ab1/Hsp90aa1	5	Down	c1_Mac-Cd14	F
GO_CC	GO:0005774	Vacuolar membrane	5.68698e-05	H2-K1/H2-D1/Ifitm3/H2-Eb1/H2-T23	5	Down	c1_Mac-Cd14	F
GO_BP	GO:0019079	Viral genome replication	1.26421e-05	Isg15/Ccl5/Ifitm3/Bst2/Ifi204	5	Down	c1_Mac-Cd14	F
GO_BP	GO:0042060	Wound healing	0.00308584	Fn1/Actg1/Thbs1/F13a1/Anxa1	5	Up	c1_Mac-Cd14	F
GO_BP	GO:0002428	Antigen processing and presentation of peptide antigen via MHC class Ib	2.91464e-06	H2-K1/B2m/H2-D1/H2-T23	4	Down	c1_Mac-Cd14	F
GO_BP	GO:0002475	Antigen processing and presentation via MHC class Ib	4.24352e-06	H2-K1/B2m/H2-D1/H2-T23	4	Down	c1_Mac-Cd14	F
GO_BP	GO:0019730	Antimicrobial humoral response	0.00308584	Wfdc17/Wfdc21/Camp/Hmgn2	4	Up	c1_Mac-Cd14	F
GO_BP	GO:0051701	Biological process involved in interaction with host	0.000416683	Ly6e/Cd74/Ifitm3/Vps37b	4	Down	c1_Mac-Cd14	F
GO_MF	GO:0030246	Carbohydrate binding	0.00199006	Vcan/Chil3/Pygl/Gyg	4	Up	c1_Mac-Cd14	F
KEGG	mmu04218	Cellular senescence	0.00597451	H2-K1/H2-D1/Ets1/H2-T23	4	Down	c1_Mac-Cd14	F
GO_CC	GO:0031901	Early endosome membrane	3.73283e-05	H2-K1/H2-D1/Ifitm3/H2-T23	4	Down	c1_Mac-Cd14	F
GO_CC	GO:0140534	Endoplasmic reticulum protein-containing complex	9.51752e-05	H2-K1/B2m/H2-D1/Tap1	4	Down	c1_Mac-Cd14	F
GO_MF	GO:0004857	Enzyme inhibitor activity	0.00527933	Wfdc17/Wfdc21/Ngp/Anxa1	4	Up	c1_Mac-Cd14	F
GO_MF	GO:0005201	Extracellular matrix structural constituent	0.000722054	Fn1/Vcan/Thbs1/Tgfbi	4	Up	c1_Mac-Cd14	F
GO_BP	GO:0042063	Gliogenesis	0.00952212	Fn1/Vcan/Vim/Anxa1	4	Up	c1_Mac-Cd14	F
KEGG	mmu05165	Human papillomavirus infection	0.0405509	H2-K1/Isg15/H2-D1/H2-T23	4	Down	c1_Mac-Cd14	F
GO_BP	GO:0006959	Humoral immune response	0.0142014	Wfdc17/Wfdc21/Camp/Hmgn2	4	Up	c1_Mac-Cd14	F
GO_BP	GO:0002377	Immunoglobulin production	0.00284291	B2m/H2-Aa/H2-Ab1/H2-Eb1	4	Down	c1_Mac-Cd14	F
GO_BP	GO:0002381	Immunoglobulin production involved in immunoglobulin-mediated immune response	5.93276e-05	B2m/H2-Aa/H2-Ab1/H2-Eb1	4	Down	c1_Mac-Cd14	F
KEGG	mmu05164	Influenza A	0.00519333	Ccl5/H2-Aa/H2-Ab1/H2-Eb1	4	Down	c1_Mac-Cd14	F
KEGG	mmu05167	Kaposi sarcoma-associated herpesvirus infection	0.0104621	H2-K1/H2-D1/Gngt2/H2-T23	4	Down	c1_Mac-Cd14	F
GO_CC	GO:0005770	Late endosome	0.000841237	Cd74/Bst2/H2-Ab1/H2-Eb1	4	Down	c1_Mac-Cd14	F
GO_BP	GO:0070661	Leukocyte proliferation	0.00639532	Ccl5/Cd74/H2-Aa/H2-Ab1	4	Down	c1_Mac-Cd14	F
KEGG	mmu05417	Lipid and atherosclerosis	0.00951926	Ccl5/Hspa1a/Hspa1b/Hsp90aa1	4	Down	c1_Mac-Cd14	F
KEGG	mmu04010	MAPK signaling pathway	0.0224374	Hspa1a/Hspa1b/Nr4a1/Dusp2	4	Down	c1_Mac-Cd14	F
GO_CC	GO:0098857	Membrane microdomain	0.00407721	H2-D1/Hspa1a/Hspa1b/Ms4a4c	4	Down	c1_Mac-Cd14	F
GO_CC	GO:0045121	Membrane raft	0.00407721	H2-D1/Hspa1a/Hspa1b/Ms4a4c	4	Down	c1_Mac-Cd14	F
GO_CC	GO:0042824	MHC class I peptide loading complex	1.61932e-08	H2-K1/B2m/H2-D1/Tap1	4	Down	c1_Mac-Cd14	F
GO_MF	GO:0042288	MHC class I protein binding	2.61517e-06	H2-K1/H2-D1/Tap1/H2-T23	4	Down	c1_Mac-Cd14	F
GO_CC	GO:0042612	MHC class I protein complex	4.82373e-07	H2-K1/B2m/H2-D1/H2-T23	4	Down	c1_Mac-Cd14	F
GO_BP	GO:0002399	MHC class II protein complex assembly	5.3652e-08	B2m/H2-Aa/H2-Ab1/H2-Eb1	4	Down	c1_Mac-Cd14	F
GO_BP	GO:0002396	MHC protein complex assembly	1.40708e-07	B2m/H2-Aa/H2-Ab1/H2-Eb1	4	Down	c1_Mac-Cd14	F
GO_BP	GO:0032943	Mononuclear cell proliferation	0.00497712	Ccl5/Cd74/H2-Aa/H2-Ab1	4	Down	c1_Mac-Cd14	F
GO_BP	GO:0052126	Movement in host environment	0.000263453	Ly6e/Cd74/Ifitm3/Vps37b	4	Down	c1_Mac-Cd14	F
GO_BP	GO:0051100	Negative regulation of binding	0.000598042	B2m/Gzma/Sp100/Ifi204	4	Down	c1_Mac-Cd14	F
GO_BP	GO:0001818	Negative regulation of cytokine production	0.00737702	Fn1/Thbs1/Mmp8/Anxa1	4	Up	c1_Mac-Cd14	F
GO_BP	GO:0045926	Negative regulation of growth	0.0023528	Plac8/Bst2/Hspa1a/Hspa1b	4	Down	c1_Mac-Cd14	F
GO_BP	GO:0051346	Negative regulation of hydrolase activity	0.00630094	Gzma/Hspa1b/Nr4a1/Ifi204	4	Down	c1_Mac-Cd14	F
GO_BP	GO:1903901	Negative regulation of viral life cycle	2.79342e-06	Ly6e/Cd74/Ifitm3/Bst2	4	Down	c1_Mac-Cd14	F
GO_MF	GO:0061134	Peptidase regulator activity	0.00199006	Fn1/Wfdc17/Wfdc21/Ngp	4	Up	c1_Mac-Cd14	F
GO_BP	GO:0002503	Peptide antigen assembly with MHC class II protein complex	5.3652e-08	B2m/H2-Aa/H2-Ab1/H2-Eb1	4	Down	c1_Mac-Cd14	F
GO_BP	GO:0002501	Peptide antigen assembly with MHC protein complex	1.40708e-07	B2m/H2-Aa/H2-Ab1/H2-Eb1	4	Down	c1_Mac-Cd14	F
GO_BP	GO:0018149	Peptide cross-linking	4.11624e-05	Fn1/Thbs1/F13a1/Anxa1	4	Up	c1_Mac-Cd14	F
GO_BP	GO:0031343	Positive regulation of cell killing	0.000139704	H2-K1/B2m/H2-D1/H2-T23	4	Down	c1_Mac-Cd14	F
GO_BP	GO:0045648	Positive regulation of erythrocyte differentiation	1.75145e-06	Isg15/Hspa1a/Hspa1b/Ets1	4	Down	c1_Mac-Cd14	F
GO_BP	GO:1903708	Positive regulation of hemopoiesis	0.000836784	Ccl5/Cd74/H2-Aa/Hsp90aa1	4	Down	c1_Mac-Cd14	F
GO_BP	GO:1902107	Positive regulation of leukocyte differentiation	0.000836784	Ccl5/Cd74/H2-Aa/Hsp90aa1	4	Down	c1_Mac-Cd14	F
GO_BP	GO:0001912	Positive regulation of leukocyte mediated cytotoxicity	0.000102863	H2-K1/B2m/H2-D1/H2-T23	4	Down	c1_Mac-Cd14	F
GO_BP	GO:0002705	Positive regulation of leukocyte mediated immunity	0.000846881	H2-K1/B2m/H2-D1/H2-T23	4	Down	c1_Mac-Cd14	F
GO_BP	GO:0002708	Positive regulation of lymphocyte mediated immunity	0.0005552	H2-K1/B2m/H2-D1/H2-T23	4	Down	c1_Mac-Cd14	F
GO_BP	GO:0031334	Positive regulation of protein-containing complex assembly	0.00110986	Isg15/Hspa1a/Hspa1b/Hsp90aa1	4	Down	c1_Mac-Cd14	F
GO_BP	GO:0001916	Positive regulation of T cell mediated cytotoxicity	1.16667e-05	H2-K1/B2m/H2-D1/H2-T23	4	Down	c1_Mac-Cd14	F
GO_MF	GO:0044183	Protein folding chaperone	2.10373e-06	Cd74/Hspa1a/Hspa1b/Hsp90aa1	4	Down	c1_Mac-Cd14	F
GO_BP	GO:0042026	Protein refolding	4.21826e-07	B2m/Hspa1a/Hspa1b/Hsp90aa1	4	Down	c1_Mac-Cd14	F
GO_BP	GO:0050821	Protein stabilization	0.00092074	Cd74/Hspa1a/Hspa1b/Hsp90aa1	4	Down	c1_Mac-Cd14	F
GO_BP	GO:2001233	Regulation of apoptotic signaling pathway	0.00846734	Cd74/Hspa1a/Sp100/Hspa1b	4	Down	c1_Mac-Cd14	F
GO_BP	GO:0051098	Regulation of binding	0.00806982	B2m/Gzma/Sp100/Ifi204	4	Down	c1_Mac-Cd14	F
GO_BP	GO:0001959	Regulation of cytokine-mediated signaling pathway	0.000312977	Isg15/Cd74/Hspa1a/Hspa1b	4	Down	c1_Mac-Cd14	F
GO_BP	GO:0051090	Regulation of DNA-binding transcription factor activity	0.0103225	Hspa1a/Sp100/Hspa1b/Bhlhe40	4	Down	c1_Mac-Cd14	F
GO_BP	GO:1902105	Regulation of leukocyte differentiation	0.00442404	Ccl5/Cd74/H2-Aa/Hsp90aa1	4	Down	c1_Mac-Cd14	F
GO_BP	GO:0070663	Regulation of leukocyte proliferation	0.00245791	Ccl5/Cd74/H2-Aa/H2-Ab1	4	Down	c1_Mac-Cd14	F
GO_BP	GO:0050670	Regulation of lymphocyte proliferation	0.00192514	Ccl5/Cd74/H2-Aa/H2-Ab1	4	Down	c1_Mac-Cd14	F
GO_BP	GO:0032944	Regulation of mononuclear cell proliferation	0.00198734	Ccl5/Cd74/H2-Aa/H2-Ab1	4	Down	c1_Mac-Cd14	F
GO_BP	GO:0045664	Regulation of neuron differentiation	0.00184924	B2m/Ccl5/Hspa1a/Hspa1b	4	Down	c1_Mac-Cd14	F
GO_BP	GO:1903320	Regulation of protein modification by small protein conjugation or removal	0.00211369	Isg15/Hspa1a/Hspa1b/Hsp90aa1	4	Down	c1_Mac-Cd14	F
GO_BP	GO:0031647	Regulation of protein stability	0.0039607	Cd74/Hspa1a/Hspa1b/Hsp90aa1	4	Down	c1_Mac-Cd14	F
GO_BP	GO:0031396	Regulation of protein ubiquitination	0.00136264	Isg15/Hspa1a/Hspa1b/Hsp90aa1	4	Down	c1_Mac-Cd14	F
GO_BP	GO:0043254	Regulation of protein-containing complex assembly	0.0100056	Isg15/Hspa1a/Hspa1b/Hsp90aa1	4	Down	c1_Mac-Cd14	F
GO_BP	GO:0060759	Regulation of response to cytokine stimulus	0.00039085	Isg15/Cd74/Hspa1a/Hspa1b	4	Down	c1_Mac-Cd14	F
GO_BP	GO:0001914	Regulation of T cell mediated cytotoxicity	1.84997e-05	H2-K1/B2m/H2-D1/H2-T23	4	Down	c1_Mac-Cd14	F
GO_BP	GO:0002709	Regulation of T cell mediated immunity	0.000153559	H2-K1/B2m/H2-D1/H2-T23	4	Down	c1_Mac-Cd14	F
KEGG	mmu05323	Rheumatoid arthritis	0.000491183	Ccl5/H2-Aa/H2-Ab1/H2-Eb1	4	Down	c1_Mac-Cd14	F
GO_MF	GO:0061629	RNA polymerase II-specific DNA-binding transcription factor binding	0.0054426	Sp100/Nr4a1/Ets1/Bhlhe40	4	Down	c1_Mac-Cd14	F
GO_BP	GO:0072331	Signal transduction by p53 class mediator	0.000414303	Cd74/Sp100/Shisa5/Ifi204	4	Down	c1_Mac-Cd14	F
GO_BP	GO:0001913	T cell mediated cytotoxicity	3.48876e-05	H2-K1/B2m/H2-D1/H2-T23	4	Down	c1_Mac-Cd14	F
GO_BP	GO:0002456	T cell mediated immunity	0.00039085	H2-K1/B2m/H2-D1/H2-T23	4	Down	c1_Mac-Cd14	F
GO_MF	GO:0042608	T cell receptor binding	1.03412e-06	H2-K1/H2-D1/H2-Eb1/H2-T23	4	Down	c1_Mac-Cd14	F
GO_MF	GO:0046977	TAP binding	5.45031e-07	H2-K1/H2-D1/Tap1/H2-T23	4	Down	c1_Mac-Cd14	F
GO_MF	GO:0046978	TAP1 binding	5.45031e-07	H2-K1/H2-D1/Tap1/H2-T23	4	Down	c1_Mac-Cd14	F
GO_MF	GO:0046979	TAP2 binding	5.45031e-07	H2-K1/H2-D1/Tap1/H2-T23	4	Down	c1_Mac-Cd14	F
KEGG	mmu04659	Th17 cell differentiation	0.000961746	H2-Aa/H2-Ab1/H2-Eb1/Hsp90aa1	4	Down	c1_Mac-Cd14	F
KEGG	mmu05152	Tuberculosis	0.00575026	Cd74/H2-Aa/H2-Ab1/H2-Eb1	4	Down	c1_Mac-Cd14	F
KEGG	mmu05203	Viral carcinogenesis	0.0109328	H2-K1/H2-D1/Sp100/H2-T23	4	Down	c1_Mac-Cd14	F
GO_MF	GO:0071889	14-3-3 protein binding	0.000306454	H2-K1/H2-D1/H2-T23	3	Down	c1_Mac-Cd14	F
GO_BP	GO:0042886	Amide transport	0.0338852	Ccl5/Cd74/Tap1	3	Down	c1_Mac-Cd14	F
GO_CC	GO:0031225	Anchored component of membrane	0.00407721	Ly6c2/Ly6e/Bst2	3	Down	c1_Mac-Cd14	F
GO_BP	GO:0019731	Antibacterial humoral response	0.00737702	Wfdc17/Wfdc21/Camp	3	Up	c1_Mac-Cd14	F
GO_BP	GO:0002484	Antigen processing and presentation of endogenous peptide antigen via MHC class I via ER pathway	0.000142548	H2-K1/H2-D1/H2-T23	3	Down	c1_Mac-Cd14	F
GO_BP	GO:0002486	Antigen processing and presentation of endogenous peptide antigen via MHC class I via ER pathway, TAP-independent	0.000135705	H2-K1/H2-D1/H2-T23	3	Down	c1_Mac-Cd14	F
GO_BP	GO:0002476	Antigen processing and presentation of endogenous peptide antigen via MHC class Ib	0.000142548	H2-K1/H2-D1/H2-T23	3	Down	c1_Mac-Cd14	F
GO_CC	GO:0045177	Apical part of cell	0.0377181	Fn1/Actg1/Anxa1	3	Up	c1_Mac-Cd14	F
KEGG	mmu05310	Asthma	0.000254043	H2-Aa/H2-Ab1/H2-Eb1	3	Down	c1_Mac-Cd14	F
GO_MF	GO:0030881	Beta-2-microglobulin binding	4.1535e-05	H2-K1/H2-D1/H2-T23	3	Down	c1_Mac-Cd14	F
GO_BP	GO:0007596	Blood coagulation	0.0142014	Fn1/Thbs1/F13a1	3	Up	c1_Mac-Cd14	F
GO_BP	GO:0016052	Carbohydrate catabolic process	0.00972738	Chil3/Pygl/Ier3	3	Up	c1_Mac-Cd14	F
GO_MF	GO:0042610	CD8 receptor binding	3.94014e-05	H2-K1/H2-D1/H2-T23	3	Down	c1_Mac-Cd14	F
GO_MF	GO:0050839	Cell adhesion molecule binding	0.0140096	Fn1/Thbs1/Tgfbi	3	Up	c1_Mac-Cd14	F
GO_BP	GO:0060326	Cell chemotaxis	0.0264678	Ccl5/Cd74/Nr4a1	3	Down	c1_Mac-Cd14	F
GO_BP	GO:0060326	Cell chemotaxis	0.0345913	Thbs1/Retnlg/Anxa1	3	Up	c1_Mac-Cd14	F
GO_BP	GO:0007160	Cell-matrix adhesion	0.0216547	Fn1/Actg1/Thbs1	3	Up	c1_Mac-Cd14	F
GO_BP	GO:0031589	Cell-substrate adhesion	0.0453519	Fn1/Actg1/Thbs1	3	Up	c1_Mac-Cd14	F
GO_BP	GO:0044262	Cellular carbohydrate metabolic process	0.0324964	Pygl/Ier3/Gyg	3	Up	c1_Mac-Cd14	F
GO_BP	GO:0034605	Cellular response to heat	0.000467663	Hspa1a/Hspa1b/Hsp90aa1	3	Down	c1_Mac-Cd14	F
GO_BP	GO:0071241	Cellular response to inorganic substance	0.0216547	Fn1/Thbs1/Mt1	3	Up	c1_Mac-Cd14	F
GO_BP	GO:0071356	Cellular response to tumor necrosis factor	0.00841282	Ccl5/Hspa1a/Hspa1b	3	Down	c1_Mac-Cd14	F
GO_BP	GO:0051085	Chaperone cofactor-dependent protein refolding	0.000125124	Cd74/Hspa1a/Hspa1b	3	Down	c1_Mac-Cd14	F
GO_BP	GO:0061077	Chaperone-mediated protein folding	0.000684185	Cd74/Hspa1a/Hspa1b	3	Down	c1_Mac-Cd14	F
GO_CC	GO:0005801	Cis-Golgi network	0.000375363	H2-K1/H2-D1/H2-T23	3	Down	c1_Mac-Cd14	F
GO_CC	GO:0033106	Cis-Golgi network membrane	3.45871e-05	H2-K1/H2-D1/H2-T23	3	Down	c1_Mac-Cd14	F
GO_BP	GO:0050817	Coagulation	0.0142014	Fn1/Thbs1/F13a1	3	Up	c1_Mac-Cd14	F
GO_BP	GO:0032963	Collagen metabolic process	0.00934885	Fn1/Mmp8/Vim	3	Up	c1_Mac-Cd14	F
GO_BP	GO:0002367	Cytokine production involved in immune response	0.00274755	B2m/Cd74/Bst2	3	Down	c1_Mac-Cd14	F
GO_BP	GO:0051084	'de novo' post-translational protein folding	0.000174237	Cd74/Hspa1a/Hspa1b	3	Down	c1_Mac-Cd14	F
GO_BP	GO:0006458	'de novo' protein folding	0.000184609	Cd74/Hspa1a/Hspa1b	3	Down	c1_Mac-Cd14	F
GO_BP	GO:0043583	Ear development	0.0160957	H2-K1/Ifi204/H2-T23	3	Down	c1_Mac-Cd14	F
GO_MF	GO:0004866	Endopeptidase inhibitor activity	0.00867526	Wfdc17/Wfdc21/Ngp	3	Up	c1_Mac-Cd14	F
GO_MF	GO:0061135	Endopeptidase regulator activity	0.00867526	Wfdc17/Wfdc21/Ngp	3	Up	c1_Mac-Cd14	F
GO_BP	GO:0043542	Endothelial cell migration	0.0130927	Sp100/Nr4a1/Ets1	3	Down	c1_Mac-Cd14	F
GO_BP	GO:0044409	Entry into host	0.00239399	Ly6e/Cd74/Ifitm3	3	Down	c1_Mac-Cd14	F
GO_BP	GO:0010631	Epithelial cell migration	0.0264233	Sp100/Nr4a1/Ets1	3	Down	c1_Mac-Cd14	F
GO_BP	GO:0090132	Epithelium migration	0.0265128	Sp100/Nr4a1/Ets1	3	Down	c1_Mac-Cd14	F
KEGG	mmu04915	Estrogen signaling pathway	0.0164836	Hspa1a/Hspa1b/Hsp90aa1	3	Down	c1_Mac-Cd14	F
GO_BP	GO:0045229	External encapsulating structure organization	0.0345913	Fn1/Mmp8/Tgfbi	3	Up	c1_Mac-Cd14	F
GO_CC	GO:0070062	Extracellular exosome	0.00136155	Fn1/Actg1/Anxa1	3	Up	c1_Mac-Cd14	F
GO_BP	GO:0030198	Extracellular matrix organization	0.0345913	Fn1/Mmp8/Tgfbi	3	Up	c1_Mac-Cd14	F
GO_CC	GO:0065010	Extracellular membrane-bounded organelle	0.00136155	Fn1/Actg1/Anxa1	3	Up	c1_Mac-Cd14	F
GO_CC	GO:0043230	Extracellular organelle	0.00136155	Fn1/Actg1/Anxa1	3	Up	c1_Mac-Cd14	F
GO_BP	GO:0043062	Extracellular structure organization	0.0345913	Fn1/Mmp8/Tgfbi	3	Up	c1_Mac-Cd14	F
GO_CC	GO:1903561	Extracellular vesicle	0.00136155	Fn1/Actg1/Anxa1	3	Up	c1_Mac-Cd14	F
GO_BP	GO:0097191	Extrinsic apoptotic signaling pathway	0.0149098	Hspa1a/Sp100/Hspa1b	3	Down	c1_Mac-Cd14	F
GO_BP	GO:0045444	Fat cell differentiation	0.0181224	Plac8/Nr4a1/Metrnl	3	Down	c1_Mac-Cd14	F
KEGG	mmu04510	Focal adhesion	0.045578	Fn1/Actg1/Thbs1	3	Up	c1_Mac-Cd14	F
GO_MF	GO:0001664	G protein-coupled receptor binding	0.0313604	Ccl5/Hspa1a/Hspa1b	3	Down	c1_Mac-Cd14	F
GO_BP	GO:0008347	Glial cell migration	0.00346091	Fn1/Vcan/Vim	3	Up	c1_Mac-Cd14	F
GO_MF	GO:0005539	Glycosaminoglycan binding	0.00867526	Fn1/Vcan/Thbs1	3	Up	c1_Mac-Cd14	F
GO_CC	GO:0000139	Golgi membrane	0.0123774	H2-K1/H2-D1/H2-T23	3	Down	c1_Mac-Cd14	F
KEGG	mmu04640	Hematopoietic cell lineage	0.00748575	H2-Aa/H2-Ab1/H2-Eb1	3	Down	c1_Mac-Cd14	F
GO_BP	GO:0007599	Hemostasis	0.0142014	Fn1/Thbs1/F13a1	3	Up	c1_Mac-Cd14	F
GO_MF	GO:0042826	Histone deacetylase binding	0.00288454	Hspa1a/Hspa1b/Hsp90aa1	3	Down	c1_Mac-Cd14	F
GO_CC	GO:0016234	Inclusion body	0.000457142	Hspa1a/Hspa1b/Ifi204	3	Down	c1_Mac-Cd14	F
KEGG	mmu05321	Inflammatory bowel disease	0.00291883	H2-Aa/H2-Ab1/H2-Eb1	3	Down	c1_Mac-Cd14	F
GO_BP	GO:0048839	Inner ear development	0.0119403	H2-K1/Ifi204/H2-T23	3	Down	c1_Mac-Cd14	F
GO_CC	GO:0071556	Integral component of lumenal side of endoplasmic reticulum membrane	1.02697e-05	H2-K1/H2-D1/H2-T23	3	Down	c1_Mac-Cd14	F
GO_MF	GO:0005178	Integrin binding	0.00527933	Fn1/Thbs1/Tgfbi	3	Up	c1_Mac-Cd14	F
GO_BP	GO:0032637	Interleukin-8 production	0.00113394	Cd74/Hspa1a/Hspa1b	3	Down	c1_Mac-Cd14	F
GO_BP	GO:0032637	Interleukin-8 production	0.00434349	Cd14/Camp/Anxa1	3	Up	c1_Mac-Cd14	F
KEGG	mmu04672	Intestinal immune network for IgA production	0.00103968	H2-Aa/H2-Ab1/H2-Eb1	3	Down	c1_Mac-Cd14	F
GO_BP	GO:0097193	Intrinsic apoptotic signaling pathway	0.0256917	Cd74/Shisa5/Ifi204	3	Down	c1_Mac-Cd14	F
GO_BP	GO:0072332	Intrinsic apoptotic signaling pathway by p53 class mediator	0.00132444	Cd74/Shisa5/Ifi204	3	Down	c1_Mac-Cd14	F
GO_BP	GO:0008630	Intrinsic apoptotic signaling pathway in response to DNA damage	0.00262668	Cd74/Shisa5/Ifi204	3	Down	c1_Mac-Cd14	F
GO_BP	GO:0042771	Intrinsic apoptotic signaling pathway in response to DNA damage by p53 class mediator	0.000294893	Cd74/Shisa5/Ifi204	3	Down	c1_Mac-Cd14	F
KEGG	mmu05140	Leishmaniasis	0.00396242	H2-Aa/H2-Ab1/H2-Eb1	3	Down	c1_Mac-Cd14	F
GO_BP	GO:0030595	Leukocyte chemotaxis	0.021188	Thbs1/Retnlg/Anxa1	3	Up	c1_Mac-Cd14	F
GO_BP	GO:0050900	Leukocyte migration	0.0453519	Thbs1/Retnlg/Anxa1	3	Up	c1_Mac-Cd14	F
GO_CC	GO:0098553	Lumenal side of endoplasmic reticulum membrane	1.02697e-05	H2-K1/H2-D1/H2-T23	3	Down	c1_Mac-Cd14	F
GO_CC	GO:0098576	Lumenal side of membrane	1.68109e-05	H2-K1/H2-D1/H2-T23	3	Down	c1_Mac-Cd14	F
GO_CC	GO:0032398	MHC class Ib protein complex	2.16204e-05	H2-K1/H2-D1/H2-T23	3	Down	c1_Mac-Cd14	F
GO_BP	GO:0052372	Modulation by symbiont of entry into host	0.000515707	Ly6e/Cd74/Ifitm3	3	Down	c1_Mac-Cd14	F
GO_BP	GO:0071674	Mononuclear cell migration	0.0151856	Thbs1/Retnlg/Anxa1	3	Up	c1_Mac-Cd14	F
GO_CC	GO:0005771	Multivesicular body	0.000301044	Cd74/Bst2/H2-Ab1	3	Down	c1_Mac-Cd14	F
GO_BP	GO:0002573	Myeloid leukocyte differentiation	0.0149098	Ccl5/Cd74/Ifi204	3	Down	c1_Mac-Cd14	F
GO_MF	GO:0046703	Natural killer cell lectin-like receptor binding	0.000140061	H2-K1/H2-D1/H2-T23	3	Down	c1_Mac-Cd14	F
KEGG	mmu04650	Natural killer cell mediated cytotoxicity	0.0132381	H2-K1/H2-D1/H2-T23	3	Down	c1_Mac-Cd14	F
GO_BP	GO:2001234	Negative regulation of apoptotic signaling pathway	0.0154838	Cd74/Hspa1a/Hspa1b	3	Down	c1_Mac-Cd14	F
GO_BP	GO:0050866	Negative regulation of cell activation	0.0127209	Cd74/H2-Aa/H2-Ab1	3	Down	c1_Mac-Cd14	F
GO_BP	GO:0007162	Negative regulation of cell adhesion	0.0264233	Cd74/H2-Aa/H2-Ab1	3	Down	c1_Mac-Cd14	F
GO_BP	GO:0030308	Negative regulation of cell growth	0.0102555	Bst2/Hspa1a/Hspa1b	3	Down	c1_Mac-Cd14	F
GO_BP	GO:0030336	Negative regulation of cell migration	0.0228885	Cd74/Bst2/Sp100	3	Down	c1_Mac-Cd14	F
GO_BP	GO:2000146	Negative regulation of cell motility	0.0253304	Cd74/Bst2/Sp100	3	Down	c1_Mac-Cd14	F
GO_BP	GO:0031345	Negative regulation of cell projection organization	0.0113839	H2-K1/B2m/H2-D1	3	Down	c1_Mac-Cd14	F
GO_BP	GO:0022408	Negative regulation of cell-cell adhesion	0.0106429	Cd74/H2-Aa/H2-Ab1	3	Down	c1_Mac-Cd14	F
GO_BP	GO:0051271	Negative regulation of cellular component movement	0.0264678	Cd74/Bst2/Sp100	3	Down	c1_Mac-Cd14	F
GO_BP	GO:2000117	Negative regulation of cysteine-type endopeptidase activity	0.00178773	Hspa1b/Nr4a1/Ifi204	3	Down	c1_Mac-Cd14	F
GO_BP	GO:0043392	Negative regulation of DNA binding	0.000430755	Gzma/Sp100/Ifi204	3	Down	c1_Mac-Cd14	F
GO_BP	GO:0010951	Negative regulation of endopeptidase activity	0.00846734	Hspa1b/Nr4a1/Ifi204	3	Down	c1_Mac-Cd14	F
GO_BP	GO:0051346	Negative regulation of hydrolase activity	0.0444879	Thbs1/Ngp/Anxa1	3	Up	c1_Mac-Cd14	F
GO_BP	GO:0050777	Negative regulation of immune response	0.00864532	Isg15/Ifi204/Tap1	3	Down	c1_Mac-Cd14	F
GO_BP	GO:0045824	Negative regulation of innate immune response	0.00132444	Isg15/Ifi204/Tap1	3	Down	c1_Mac-Cd14	F
GO_BP	GO:0002695	Negative regulation of leukocyte activation	0.0100639	Cd74/H2-Aa/H2-Ab1	3	Down	c1_Mac-Cd14	F
GO_BP	GO:1903038	Negative regulation of leukocyte cell-cell adhesion	0.00489808	Cd74/H2-Aa/H2-Ab1	3	Down	c1_Mac-Cd14	F
GO_BP	GO:0040013	Negative regulation of locomotion	0.0311226	Cd74/Bst2/Sp100	3	Down	c1_Mac-Cd14	F
GO_BP	GO:0051250	Negative regulation of lymphocyte activation	0.00677109	Cd74/H2-Aa/H2-Ab1	3	Down	c1_Mac-Cd14	F
GO_BP	GO:0010977	Negative regulation of neuron projection development	0.00614263	H2-K1/B2m/H2-D1	3	Down	c1_Mac-Cd14	F
GO_BP	GO:0010466	Negative regulation of peptidase activity	0.0178123	Hspa1b/Nr4a1/Ifi204	3	Down	c1_Mac-Cd14	F
GO_BP	GO:1903321	Negative regulation of protein modification by small protein conjugation or removal	0.00196969	Isg15/Hspa1a/Hspa1b	3	Down	c1_Mac-Cd14	F
GO_BP	GO:0031397	Negative regulation of protein ubiquitination	0.00149692	Isg15/Hspa1a/Hspa1b	3	Down	c1_Mac-Cd14	F
GO_BP	GO:0045861	Negative regulation of proteolysis	0.0347414	Hspa1b/Nr4a1/Ifi204	3	Down	c1_Mac-Cd14	F
GO_BP	GO:0002832	Negative regulation of response to biotic stimulus	0.00296134	Isg15/Ifi204/Tap1	3	Down	c1_Mac-Cd14	F
GO_BP	GO:0050868	Negative regulation of T cell activation	0.00390188	Cd74/H2-Aa/H2-Ab1	3	Down	c1_Mac-Cd14	F
GO_BP	GO:0046597	Negative regulation of viral entry into host cell	0.000118223	Ly6e/Cd74/Ifitm3	3	Down	c1_Mac-Cd14	F
KEGG	mmu04621	NOD-like receptor signaling pathway	0.0471376	Ccl5/Ifi204/Hsp90aa1	3	Down	c1_Mac-Cd14	F
GO_BP	GO:0140694	Non-membrane-bounded organelle assembly	0.0396568	Hspa1a/Hspa1b/Rnf213	3	Down	c1_Mac-Cd14	F
GO_CC	GO:0005635	Nuclear envelope	0.0351172	Nr4a1/Shisa5/Dusp2	3	Down	c1_Mac-Cd14	F
GO_CC	GO:0016607	Nuclear speck	0.0222153	Hspa1a/Hspa1b/Ifi204	3	Down	c1_Mac-Cd14	F
GO_BP	GO:0034655	Nucleobase-containing compound catabolic process	0.0477384	Vim/Smpdl3a/Gda	3	Up	c1_Mac-Cd14	F
GO_MF	GO:0030414	Peptidase inhibitor activity	0.00867526	Wfdc17/Wfdc21/Ngp	3	Up	c1_Mac-Cd14	F
GO_BP	GO:0015833	Peptide transport	0.0272042	Ccl5/Cd74/Tap1	3	Down	c1_Mac-Cd14	F
KEGG	mmu04145	Phagosome	0.045578	Actg1/Thbs1/Cd14	3	Up	c1_Mac-Cd14	F
GO_BP	GO:0005976	Polysaccharide metabolic process	0.00737702	Chil3/Pygl/Gyg	3	Up	c1_Mac-Cd14	F
GO_BP	GO:1903364	Positive regulation of cellular protein catabolic process	0.00489808	Hspa1a/Hspa1b/Hsp90aa1	3	Down	c1_Mac-Cd14	F
GO_BP	GO:0001961	Positive regulation of cytokine-mediated signaling pathway	0.000467663	Cd74/Hspa1a/Hspa1b	3	Down	c1_Mac-Cd14	F
GO_BP	GO:0051091	Positive regulation of DNA-binding transcription factor activity	0.0193671	Hspa1a/Sp100/Hspa1b	3	Down	c1_Mac-Cd14	F
GO_BP	GO:0045089	Positive regulation of innate immune response	0.00496757	Cd74/Ifi204/Hsp90aa1	3	Down	c1_Mac-Cd14	F
GO_BP	GO:0032757	Positive regulation of interleukin-8 production	0.000590286	Cd74/Hspa1a/Hspa1b	3	Down	c1_Mac-Cd14	F
GO_BP	GO:0045621	Positive regulation of lymphocyte differentiation	0.00316503	Cd74/H2-Aa/Hsp90aa1	3	Down	c1_Mac-Cd14	F
GO_BP	GO:0045666	Positive regulation of neuron differentiation	0.00296134	Ccl5/Hspa1a/Hspa1b	3	Down	c1_Mac-Cd14	F
GO_BP	GO:0045732	Positive regulation of protein catabolic process	0.0127209	Hspa1a/Hspa1b/Hsp90aa1	3	Down	c1_Mac-Cd14	F
GO_BP	GO:0032273	Positive regulation of protein polymerization	0.00178773	Hspa1a/Hspa1b/Hsp90aa1	3	Down	c1_Mac-Cd14	F
GO_BP	GO:0045862	Positive regulation of proteolysis	0.0347043	Hspa1a/Hspa1b/Ifi204	3	Down	c1_Mac-Cd14	F
GO_BP	GO:0002833	Positive regulation of response to biotic stimulus	0.00913334	Cd74/Ifi204/Hsp90aa1	3	Down	c1_Mac-Cd14	F
GO_BP	GO:0060760	Positive regulation of response to cytokine stimulus	0.000608888	Cd74/Hspa1a/Hspa1b	3	Down	c1_Mac-Cd14	F
GO_BP	GO:1903036	Positive regulation of response to wounding	0.00434349	Actg1/Thbs1/Anxa1	3	Up	c1_Mac-Cd14	F
GO_BP	GO:0045582	Positive regulation of T cell differentiation	0.00224934	Cd74/H2-Aa/Hsp90aa1	3	Down	c1_Mac-Cd14	F
GO_BP	GO:0032760	Positive regulation of tumor necrosis factor production	0.00737702	Thbs1/Mmp8/Cd14	3	Up	c1_Mac-Cd14	F
GO_BP	GO:1903557	Positive regulation of tumor necrosis factor superfamily cytokine production	0.00737702	Thbs1/Mmp8/Cd14	3	Up	c1_Mac-Cd14	F
GO_BP	GO:0090303	Positive regulation of wound healing	0.00308584	Actg1/Thbs1/Anxa1	3	Up	c1_Mac-Cd14	F
KEGG	mmu05020	Prion disease	0.0827304	Ccl5/Hspa1a/Hspa1b	3	Down	c1_Mac-Cd14	F
GO_BP	GO:0051259	Protein complex oligomerization	0.0157747	B2m/Isg15/Cd74	3	Down	c1_Mac-Cd14	F
GO_BP	GO:0051258	Protein polymerization	0.0198844	Hspa1a/Hspa1b/Hsp90aa1	3	Down	c1_Mac-Cd14	F
KEGG	mmu04141	Protein processing in endoplasmic reticulum	0.0297017	Hspa1a/Hspa1b/Hsp90aa1	3	Down	c1_Mac-Cd14	F
KEGG	mmu05205	Proteoglycans in cancer	0.045578	Fn1/Actg1/Thbs1	3	Up	c1_Mac-Cd14	F
GO_BP	GO:0072593	Reactive oxygen species metabolic process	0.0218624	Thbs1/Mmp8/Ier3	3	Up	c1_Mac-Cd14	F
GO_BP	GO:0045765	Regulation of angiogenesis	0.0256022	Ccl5/Sp100/Ets1	3	Down	c1_Mac-Cd14	F
GO_BP	GO:0045765	Regulation of angiogenesis	0.0341705	Thbs1/Ngp/Camp	3	Up	c1_Mac-Cd14	F
GO_BP	GO:0043903	Regulation of biological process involved in symbiotic interaction	0.000751059	Ly6e/Cd74/Ifitm3	3	Down	c1_Mac-Cd14	F
GO_BP	GO:0050878	Regulation of body fluid levels	0.0453519	Fn1/Thbs1/F13a1	3	Up	c1_Mac-Cd14	F
GO_BP	GO:0010810	Regulation of cell-substrate adhesion	0.021188	Fn1/Actg1/Thbs1	3	Up	c1_Mac-Cd14	F
GO_BP	GO:1903362	Regulation of cellular protein catabolic process	0.0160041	Hspa1a/Hspa1b/Hsp90aa1	3	Down	c1_Mac-Cd14	F
GO_BP	GO:2000116	Regulation of cysteine-type endopeptidase activity	0.0146867	Hspa1b/Nr4a1/Ifi204	3	Down	c1_Mac-Cd14	F
GO_BP	GO:0002718	Regulation of cytokine production involved in immune response	0.00190857	B2m/Cd74/Bst2	3	Down	c1_Mac-Cd14	F
GO_BP	GO:0051101	Regulation of DNA binding	0.0034729	Gzma/Sp100/Ifi204	3	Down	c1_Mac-Cd14	F
GO_BP	GO:0052548	Regulation of endopeptidase activity	0.0347414	Hspa1b/Nr4a1/Ifi204	3	Down	c1_Mac-Cd14	F
GO_BP	GO:0050678	Regulation of epithelial cell proliferation	0.0444816	B2m/Ccl5/Nr4a1	3	Down	c1_Mac-Cd14	F
GO_BP	GO:2001236	Regulation of extrinsic apoptotic signaling pathway	0.00677109	Hspa1a/Sp100/Hspa1b	3	Down	c1_Mac-Cd14	F
GO_BP	GO:0050727	Regulation of inflammatory response	0.0334786	Ccl5/Ets1/Metrnl	3	Down	c1_Mac-Cd14	F
GO_BP	GO:0050727	Regulation of inflammatory response	0.0412818	Mmp8/Ier3/Anxa1	3	Up	c1_Mac-Cd14	F
GO_BP	GO:0032677	Regulation of interleukin-8 production	0.00110986	Cd74/Hspa1a/Hspa1b	3	Down	c1_Mac-Cd14	F
GO_BP	GO:0032677	Regulation of interleukin-8 production	0.00434349	Cd14/Camp/Anxa1	3	Up	c1_Mac-Cd14	F
GO_BP	GO:0045619	Regulation of lymphocyte differentiation	0.0100147	Cd74/H2-Aa/Hsp90aa1	3	Down	c1_Mac-Cd14	F
GO_BP	GO:0002700	Regulation of production of molecular mediator of immune response	0.00756282	B2m/Cd74/Bst2	3	Down	c1_Mac-Cd14	F
GO_BP	GO:0042176	Regulation of protein catabolic process	0.042625	Hspa1a/Hspa1b/Hsp90aa1	3	Down	c1_Mac-Cd14	F
GO_BP	GO:0032271	Regulation of protein polymerization	0.0107407	Hspa1a/Hspa1b/Hsp90aa1	3	Down	c1_Mac-Cd14	F
GO_BP	GO:2000377	Regulation of reactive oxygen species metabolic process	0.0132013	Thbs1/Mmp8/Ier3	3	Up	c1_Mac-Cd14	F
GO_BP	GO:1903034	Regulation of response to wounding	0.0142014	Actg1/Thbs1/Anxa1	3	Up	c1_Mac-Cd14	F
GO_BP	GO:0045580	Regulation of T cell differentiation	0.00659965	Cd74/H2-Aa/Hsp90aa1	3	Down	c1_Mac-Cd14	F
GO_BP	GO:0042129	Regulation of T cell proliferation	0.00846734	Ccl5/H2-Aa/H2-Ab1	3	Down	c1_Mac-Cd14	F
GO_BP	GO:0032680	Regulation of tumor necrosis factor production	0.0151856	Thbs1/Mmp8/Cd14	3	Up	c1_Mac-Cd14	F
GO_BP	GO:1903555	Regulation of tumor necrosis factor superfamily cytokine production	0.0151856	Thbs1/Mmp8/Cd14	3	Up	c1_Mac-Cd14	F
GO_BP	GO:1901342	Regulation of vasculature development	0.0262421	Ccl5/Sp100/Ets1	3	Down	c1_Mac-Cd14	F
GO_BP	GO:1901342	Regulation of vasculature development	0.0345913	Thbs1/Ngp/Camp	3	Up	c1_Mac-Cd14	F
GO_BP	GO:0046596	Regulation of viral entry into host cell	0.000414949	Ly6e/Cd74/Ifitm3	3	Down	c1_Mac-Cd14	F
GO_BP	GO:0061041	Regulation of wound healing	0.00952212	Actg1/Thbs1/Anxa1	3	Up	c1_Mac-Cd14	F
GO_BP	GO:0009408	Response to heat	0.00196969	Hspa1a/Hspa1b/Hsp90aa1	3	Down	c1_Mac-Cd14	F
GO_BP	GO:0035455	Response to interferon-alpha	0.000118223	Ifitm3/Bst2/Ifi204	3	Down	c1_Mac-Cd14	F
GO_BP	GO:0035456	Response to interferon-beta	0.000684185	Ifitm3/Bst2/Ifi204	3	Down	c1_Mac-Cd14	F
GO_BP	GO:0032496	Response to lipopolysaccharide	0.0453519	Wfdc21/Cd14/Vim	3	Up	c1_Mac-Cd14	F
GO_BP	GO:0010038	Response to metal ion	0.0324964	Fn1/Thbs1/Mt1	3	Up	c1_Mac-Cd14	F
GO_BP	GO:0002237	Response to molecule of bacterial origin	0.0490463	Wfdc21/Cd14/Vim	3	Up	c1_Mac-Cd14	F
GO_BP	GO:0035966	Response to topologically incorrect protein	0.00442404	Hspa1a/Hspa1b/Hsp90aa1	3	Down	c1_Mac-Cd14	F
GO_BP	GO:0034340	Response to type I interferon	0.000633472	Isg15/Ifitm3/Sp100	3	Down	c1_Mac-Cd14	F
GO_BP	GO:0006986	Response to unfolded protein	0.00292535	Hspa1a/Hspa1b/Hsp90aa1	3	Down	c1_Mac-Cd14	F
GO_BP	GO:0019693	Ribose phosphate metabolic process	0.0453519	Gda/Pygl/Ier3	3	Up	c1_Mac-Cd14	F
GO_MF	GO:0030547	Signaling receptor inhibitor activity	0.000115253	Ccl5/Ly6c2/Ly6e	3	Down	c1_Mac-Cd14	F
KEGG	mmu05150	Staphylococcus aureus infection	0.0149852	H2-Aa/H2-Ab1/H2-Eb1	3	Down	c1_Mac-Cd14	F
KEGG	mmu05322	Systemic lupus erythematosus	0.021405	H2-Aa/H2-Ab1/H2-Eb1	3	Down	c1_Mac-Cd14	F
GO_BP	GO:0042098	T cell proliferation	0.0128262	Ccl5/H2-Aa/H2-Ab1	3	Down	c1_Mac-Cd14	F
GO_BP	GO:0000723	Telomere maintenance	0.00442404	Hspa1a/Sp100/Hsp90aa1	3	Down	c1_Mac-Cd14	F
GO_BP	GO:0032200	Telomere organization	0.00481421	Hspa1a/Sp100/Hsp90aa1	3	Down	c1_Mac-Cd14	F
KEGG	mmu04658	Th1 and Th2 cell differentiation	0.00644684	H2-Aa/H2-Ab1/H2-Eb1	3	Down	c1_Mac-Cd14	F
GO_BP	GO:0090130	Tissue migration	0.0266963	Sp100/Nr4a1/Ets1	3	Down	c1_Mac-Cd14	F
GO_BP	GO:0032640	Tumor necrosis factor production	0.0151874	Thbs1/Mmp8/Cd14	3	Up	c1_Mac-Cd14	F
GO_BP	GO:0071706	Tumor necrosis factor superfamily cytokine production	0.0154508	Thbs1/Mmp8/Cd14	3	Up	c1_Mac-Cd14	F
GO_MF	GO:0051082	Unfolded protein binding	0.00103783	Hspa1a/Hspa1b/Hsp90aa1	3	Down	c1_Mac-Cd14	F
GO_BP	GO:0046718	Viral entry into host cell	0.0022021	Ly6e/Cd74/Ifitm3	3	Down	c1_Mac-Cd14	F
GO_MF	GO:0033130	Acetylcholine receptor binding	0.00168204	Ly6c2/Ly6e	2	Down	c1_Mac-Cd14	F
GO_MF	GO:0030550	Acetylcholine receptor inhibitor activity	0.000918556	Ly6c2/Ly6e	2	Down	c1_Mac-Cd14	F
GO_MF	GO:0030548	Acetylcholine receptor regulator activity	0.0021386	Ly6c2/Ly6e	2	Down	c1_Mac-Cd14	F
GO_BP	GO:0095500	Acetylcholine receptor signaling pathway	0.00553229	Ly6c2/Ly6e	2	Down	c1_Mac-Cd14	F
GO_CC	GO:0005884	Actin filament	0.0321691	Actg1/Anxa1	2	Up	c1_Mac-Cd14	F
GO_BP	GO:0002218	Activation of innate immune response	0.0110725	Ifi204/Hsp90aa1	2	Down	c1_Mac-Cd14	F
GO_CC	GO:0016235	Aggresome	0.0030193	Hspa1a/Hspa1b	2	Down	c1_Mac-Cd14	F
KEGG	mmu05146	Amoebiasis	0.0929177	Fn1/Cd14	2	Up	c1_Mac-Cd14	F
GO_BP	GO:0042590	Antigen processing and presentation of exogenous peptide antigen via MHC class I	0.00100437	H2-K1/Tap1	2	Down	c1_Mac-Cd14	F
GO_BP	GO:0043277	Apoptotic cell clearance	0.0187634	Thbs1/Anxa1	2	Up	c1_Mac-Cd14	F
KEGG	mmu05100	Bacterial invasion of epithelial cells	0.0670435	Fn1/Actg1	2	Up	c1_Mac-Cd14	F
GO_CC	GO:0005604	Basement membrane	0.0296063	Fn1/Tgfbi	2	Up	c1_Mac-Cd14	F
GO_BP	GO:0051702	Biological process involved in interaction with symbiont	0.048008	Fn1/Camp	2	Up	c1_Mac-Cd14	F
GO_BP	GO:0072378	Blood coagulation, fibrin clot formation	0.00737702	Fn1/F13a1	2	Up	c1_Mac-Cd14	F
GO_BP	GO:0043534	Blood vessel endothelial cell migration	0.0321923	Nr4a1/Ets1	2	Down	c1_Mac-Cd14	F
GO_BP	GO:0043534	Blood vessel endothelial cell migration	0.0472	Thbs1/Anxa1	2	Up	c1_Mac-Cd14	F
GO_BP	GO:0050873	Brown fat cell differentiation	0.0119661	Plac8/Metrnl	2	Down	c1_Mac-Cd14	F
GO_MF	GO:0042609	CD4 receptor binding	0.000605076	Cd74/H2-Eb1	2	Down	c1_Mac-Cd14	F
GO_BP	GO:0002042	Cell migration involved in sprouting angiogenesis	0.021188	Thbs1/Anxa1	2	Up	c1_Mac-Cd14	F
GO_BP	GO:0007044	Cell-substrate junction assembly	0.0412818	Fn1/Actg1	2	Up	c1_Mac-Cd14	F
GO_BP	GO:0150115	Cell-substrate junction organization	0.043473	Fn1/Actg1	2	Up	c1_Mac-Cd14	F
GO_BP	GO:0006073	Cellular glucan metabolic process	0.0324964	Pygl/Gyg	2	Up	c1_Mac-Cd14	F
GO_BP	GO:0044264	Cellular polysaccharide metabolic process	0.0412818	Pygl/Gyg	2	Up	c1_Mac-Cd14	F
GO_BP	GO:1905145	Cellular response to acetylcholine	0.00604833	Ly6c2/Ly6e	2	Down	c1_Mac-Cd14	F
GO_BP	GO:0071346	Cellular response to interferon-gamma	0.0303996	Ccl5/H2-Ab1	2	Down	c1_Mac-Cd14	F
GO_BP	GO:0071346	Cellular response to interferon-gamma	0.0453519	Actg1/Vim	2	Up	c1_Mac-Cd14	F
GO_BP	GO:0035967	Cellular response to topologically incorrect protein	0.0291477	Hspa1a/Hspa1b	2	Down	c1_Mac-Cd14	F
GO_BP	GO:0071357	Cellular response to type I interferon	0.0105168	Isg15/Ifitm3	2	Down	c1_Mac-Cd14	F
GO_BP	GO:0034620	Cellular response to unfolded protein	0.0217655	Hspa1a/Hspa1b	2	Down	c1_Mac-Cd14	F
GO_CC	GO:0005814	Centriole	0.0254207	Hspa1a/Hspa1b	2	Down	c1_Mac-Cd14	F
GO_MF	GO:0051087	Chaperone binding	0.0332931	H2-K1/H2-D1	2	Down	c1_Mac-Cd14	F
GO_BP	GO:0072567	Chemokine (C-X-C motif) ligand 2 production	0.00331118	Ccl5/Cd74	2	Down	c1_Mac-Cd14	F
GO_BP	GO:0032602	Chemokine production	0.0330446	Ccl5/Cd74	2	Down	c1_Mac-Cd14	F
GO_MF	GO:0005518	Collagen binding	0.0140096	Thbs1/Tgfbi	2	Up	c1_Mac-Cd14	F
GO_BP	GO:0032964	Collagen biosynthetic process	0.02182	Fn1/Vim	2	Up	c1_Mac-Cd14	F
GO_BP	GO:0002753	Cytoplasmic pattern recognition receptor signaling pathway	0.00946491	Hspa1a/Hspa1b	2	Down	c1_Mac-Cd14	F
GO_MF	GO:0097718	Disordered domain specific binding	0.00438882	Hspa1a/Hsp90aa1	2	Down	c1_Mac-Cd14	F
GO_BP	GO:0030330	DNA damage response, signal transduction by p53 class mediator	0.01391	Cd74/Sp100	2	Down	c1_Mac-Cd14	F
KEGG	mmu04512	ECM-receptor interaction	0.074313	Fn1/Thbs1	2	Up	c1_Mac-Cd14	F
GO_CC	GO:0070971	Endoplasmic reticulum exit site	0.00169123	H2-K1/H2-D1	2	Down	c1_Mac-Cd14	F
GO_BP	GO:0006112	Energy reserve metabolic process	0.0360877	Pygl/Gyg	2	Up	c1_Mac-Cd14	F
GO_MF	GO:0050840	Extracellular matrix binding	0.00896203	Thbs1/Tgfbi	2	Up	c1_Mac-Cd14	F
GO_BP	GO:0097192	Extrinsic apoptotic signaling pathway in absence of ligand	0.0190606	Hspa1a/Hspa1b	2	Down	c1_Mac-Cd14	F
GO_BP	GO:0015908	Fatty acid transport	0.0412818	Thbs1/Anxa1	2	Up	c1_Mac-Cd14	F
GO_BP	GO:0044042	Glucan metabolic process	0.0324964	Pygl/Gyg	2	Up	c1_Mac-Cd14	F
GO_MF	GO:0005536	Glucose binding	0.00199006	Pygl/Gyg	2	Up	c1_Mac-Cd14	F
GO_BP	GO:0005977	Glycogen metabolic process	0.0324964	Pygl/Gyg	2	Up	c1_Mac-Cd14	F
GO_CC	GO:0031985	Golgi cisterna	0.00683298	H2-K1/H2-D1	2	Down	c1_Mac-Cd14	F
GO_CC	GO:0005797	Golgi medial cisterna	0.000885125	H2-K1/H2-D1	2	Down	c1_Mac-Cd14	F
GO_CC	GO:0005795	Golgi stack	0.0126515	H2-K1/H2-D1	2	Down	c1_Mac-Cd14	F
GO_BP	GO:0036230	Granulocyte activation	0.0184599	Camp/Anxa1	2	Up	c1_Mac-Cd14	F
GO_BP	GO:0071621	Granulocyte chemotaxis	0.0371318	Ccl5/Cd74	2	Down	c1_Mac-Cd14	F
GO_BP	GO:0097530	Granulocyte migration	0.0491988	Ccl5/Cd74	2	Down	c1_Mac-Cd14	F
GO_MF	GO:0031072	Heat shock protein binding	0.049855	Hspa1a/Hspa1b	2	Down	c1_Mac-Cd14	F
GO_MF	GO:0008201	Heparin binding	0.0424668	Fn1/Thbs1	2	Up	c1_Mac-Cd14	F
GO_MF	GO:0016758	Hexosyltransferase activity	0.0424668	Pygl/Gyg	2	Up	c1_Mac-Cd14	F
GO_MF	GO:0140375	Immune receptor activity	0.0479185	Cd74/H2-Eb1	2	Down	c1_Mac-Cd14	F
GO_BP	GO:0070841	Inclusion body assembly	0.00331118	Hspa1a/Hspa1b	2	Down	c1_Mac-Cd14	F
GO_BP	GO:0032608	Interferon-beta production	0.01391	Isg15/Hsp90aa1	2	Down	c1_Mac-Cd14	F
KEGG	mmu05134	Legionellosis	0.0297017	Hspa1a/Hspa1b	2	Down	c1_Mac-Cd14	F
GO_BP	GO:0071887	Leukocyte apoptotic process	0.0428591	Ccl5/Cd74	2	Down	c1_Mac-Cd14	F
GO_MF	GO:0001530	Lipopolysaccharide binding	0.00527933	Cd14/Camp	2	Up	c1_Mac-Cd14	F
GO_BP	GO:0015909	Long-chain fatty acid transport	0.0269464	Thbs1/Anxa1	2	Up	c1_Mac-Cd14	F
KEGG	mmu04213	Longevity regulating pathway - multiple species	0.0298096	Hspa1a/Hspa1b	2	Down	c1_Mac-Cd14	F
GO_BP	GO:0070227	Lymphocyte apoptotic process	0.0270874	Ccl5/Cd74	2	Down	c1_Mac-Cd14	F
GO_BP	GO:0042116	Macrophage activation	0.043473	Thbs1/Mmp8	2	Up	c1_Mac-Cd14	F
GO_BP	GO:1902850	Microtubule cytoskeleton organization involved in mitosis	0.0449238	Hspa1a/Hspa1b	2	Down	c1_Mac-Cd14	F
GO_BP	GO:0007020	Microtubule nucleation	0.00497712	Hspa1a/Hspa1b	2	Down	c1_Mac-Cd14	F
GO_BP	GO:0046785	Microtubule polymerization	0.0204402	Hspa1a/Hspa1b	2	Down	c1_Mac-Cd14	F
GO_BP	GO:0031109	Microtubule polymerization or depolymerization	0.0371318	Hspa1a/Hspa1b	2	Down	c1_Mac-Cd14	F
GO_MF	GO:0051787	Misfolded protein binding	0.0021386	Hspa1a/Hspa1b	2	Down	c1_Mac-Cd14	F
GO_BP	GO:0090307	Mitotic spindle assembly	0.0142021	Hspa1a/Hspa1b	2	Down	c1_Mac-Cd14	F
GO_BP	GO:0007052	Mitotic spindle organization	0.0343311	Hspa1a/Hspa1b	2	Down	c1_Mac-Cd14	F
GO_BP	GO:0030224	Monocyte differentiation	0.00467517	Cd74/Ifi204	2	Down	c1_Mac-Cd14	F
GO_MF	GO:0048029	Monosaccharide binding	0.0163694	Pygl/Gyg	2	Up	c1_Mac-Cd14	F
GO_BP	GO:0016525	Negative regulation of angiogenesis	0.0453519	Thbs1/Ngp	2	Up	c1_Mac-Cd14	F
GO_BP	GO:2000181	Negative regulation of blood vessel morphogenesis	0.0453519	Thbs1/Ngp	2	Up	c1_Mac-Cd14	F
GO_BP	GO:0043154	Negative regulation of cysteine-type endopeptidase activity involved in apoptotic process	0.0196739	Hspa1b/Nr4a1	2	Down	c1_Mac-Cd14	F
GO_BP	GO:2001237	Negative regulation of extrinsic apoptotic signaling pathway	0.0273097	Hspa1a/Hspa1b	2	Down	c1_Mac-Cd14	F
GO_BP	GO:2001240	Negative regulation of extrinsic apoptotic signaling pathway in absence of ligand	0.00497712	Hspa1a/Hspa1b	2	Down	c1_Mac-Cd14	F
GO_BP	GO:1903707	Negative regulation of hemopoiesis	0.0453519	Anxa1/Mafb	2	Up	c1_Mac-Cd14	F
GO_BP	GO:0002698	Negative regulation of immune effector process	0.038004	Bst2/Tap1	2	Down	c1_Mac-Cd14	F
GO_BP	GO:0090084	Negative regulation of inclusion body assembly	0.000751059	Hspa1a/Hspa1b	2	Down	c1_Mac-Cd14	F
GO_BP	GO:0050728	Negative regulation of inflammatory response	0.0443321	Ets1/Metrnl	2	Down	c1_Mac-Cd14	F
GO_BP	GO:2000107	Negative regulation of leukocyte apoptotic process	0.0160957	Ccl5/Cd74	2	Down	c1_Mac-Cd14	F
GO_BP	GO:1902106	Negative regulation of leukocyte differentiation	0.0453519	Anxa1/Mafb	2	Up	c1_Mac-Cd14	F
GO_BP	GO:0002704	Negative regulation of leukocyte mediated immunity	0.0167576	Bst2/Tap1	2	Down	c1_Mac-Cd14	F
GO_BP	GO:0070664	Negative regulation of leukocyte proliferation	0.0254668	H2-Aa/H2-Ab1	2	Down	c1_Mac-Cd14	F
GO_BP	GO:0070229	Negative regulation of lymphocyte apoptotic process	0.00946491	Ccl5/Cd74	2	Down	c1_Mac-Cd14	F
GO_BP	GO:0050672	Negative regulation of lymphocyte proliferation	0.0229531	H2-Aa/H2-Ab1	2	Down	c1_Mac-Cd14	F
GO_BP	GO:0032945	Negative regulation of mononuclear cell proliferation	0.0233526	H2-Aa/H2-Ab1	2	Down	c1_Mac-Cd14	F
GO_BP	GO:1901099	Negative regulation of signal transduction in absence of ligand	0.00497712	Hspa1a/Hspa1b	2	Down	c1_Mac-Cd14	F
GO_BP	GO:0042130	Negative regulation of T cell proliferation	0.0164583	H2-Aa/H2-Ab1	2	Down	c1_Mac-Cd14	F
GO_BP	GO:1901343	Negative regulation of vasculature development	0.0453519	Thbs1/Ngp	2	Up	c1_Mac-Cd14	F
GO_MF	GO:0099602	Neurotransmitter receptor regulator activity	0.0021386	Ly6c2/Ly6e	2	Down	c1_Mac-Cd14	F
GO_BP	GO:0042119	Neutrophil activation	0.0151856	Camp/Anxa1	2	Up	c1_Mac-Cd14	F
GO_BP	GO:0030593	Neutrophil chemotaxis	0.0266963	Ccl5/Cd74	2	Down	c1_Mac-Cd14	F
GO_BP	GO:1990266	Neutrophil migration	0.038004	Ccl5/Cd74	2	Down	c1_Mac-Cd14	F
GO_BP	GO:0038061	NIK/NF-kappaB signaling	0.0477384	Mmp8/Cd14	2	Up	c1_Mac-Cd14	F
GO_BP	GO:0007263	Nitric oxide mediated signal transduction	0.00952864	Thbs1/Mt1	2	Up	c1_Mac-Cd14	F
GO_BP	GO:1901292	Nucleoside phosphate catabolic process	0.0324964	Smpdl3a/Gda	2	Up	c1_Mac-Cd14	F
GO_BP	GO:0035872	Nucleotide-binding domain, leucine rich repeat containing receptor signaling pathway	0.0022021	Hspa1a/Hspa1b	2	Down	c1_Mac-Cd14	F
GO_BP	GO:0070431	Nucleotide-binding oligomerization domain containing 2 signaling pathway	0.00178773	Hspa1a/Hspa1b	2	Down	c1_Mac-Cd14	F
GO_BP	GO:0070423	Nucleotide-binding oligomerization domain containing signaling pathway	0.00206361	Hspa1a/Hspa1b	2	Down	c1_Mac-Cd14	F
GO_CC	GO:0045335	Phagocytic vesicle	0.0296063	Actg1/Vim	2	Up	c1_Mac-Cd14	F
GO_MF	GO:0019902	Phosphatase binding	0.0466862	Vcan/Vim	2	Up	c1_Mac-Cd14	F
GO_BP	GO:0000272	Polysaccharide catabolic process	0.00952212	Chil3/Pygl	2	Up	c1_Mac-Cd14	F
GO_BP	GO:0002579	Positive regulation of antigen processing and presentation	0.000864595	Cd74/H2-Ab1	2	Down	c1_Mac-Cd14	F
GO_BP	GO:0043536	Positive regulation of blood vessel endothelial cell migration	0.0216547	Thbs1/Anxa1	2	Up	c1_Mac-Cd14	F
GO_BP	GO:2000343	Positive regulation of chemokine (C-X-C motif) ligand 2 production	0.00113394	Ccl5/Cd74	2	Down	c1_Mac-Cd14	F
GO_BP	GO:0032722	Positive regulation of chemokine production	0.0196739	Ccl5/Cd74	2	Down	c1_Mac-Cd14	F
GO_BP	GO:0050921	Positive regulation of chemotaxis	0.0463879	Ccl5/Cd74	2	Down	c1_Mac-Cd14	F
GO_BP	GO:0002720	Positive regulation of cytokine production involved in immune response	0.0136759	B2m/Cd74	2	Down	c1_Mac-Cd14	F
GO_BP	GO:0002230	Positive regulation of defense response to virus by host	0.00467517	Ccl5/Hsp90aa1	2	Down	c1_Mac-Cd14	F
GO_BP	GO:0010595	Positive regulation of endothelial cell migration	0.0453519	Thbs1/Anxa1	2	Up	c1_Mac-Cd14	F
GO_BP	GO:0050729	Positive regulation of inflammatory response	0.043884	Ccl5/Ets1	2	Down	c1_Mac-Cd14	F
GO_BP	GO:0032728	Positive regulation of interferon-beta production	0.00843055	Isg15/Hsp90aa1	2	Down	c1_Mac-Cd14	F
GO_BP	GO:0032757	Positive regulation of interleukin-8 production	0.0227407	Cd14/Camp	2	Up	c1_Mac-Cd14	F
GO_BP	GO:0002690	Positive regulation of leukocyte chemotaxis	0.0256917	Ccl5/Cd74	2	Down	c1_Mac-Cd14	F
GO_BP	GO:0002687	Positive regulation of leukocyte migration	0.0490691	Ccl5/Cd74	2	Down	c1_Mac-Cd14	F
GO_BP	GO:0050671	Positive regulation of lymphocyte proliferation	0.0444816	Ccl5/Cd74	2	Down	c1_Mac-Cd14	F
GO_BP	GO:0043032	Positive regulation of macrophage activation	0.0125831	Thbs1/Mmp8	2	Up	c1_Mac-Cd14	F
GO_BP	GO:0031116	Positive regulation of microtubule polymerization	0.00488017	Hspa1a/Hspa1b	2	Down	c1_Mac-Cd14	F
GO_BP	GO:0031112	Positive regulation of microtubule polymerization or depolymerization	0.00577318	Hspa1a/Hspa1b	2	Down	c1_Mac-Cd14	F
GO_BP	GO:0032946	Positive regulation of mononuclear cell proliferation	0.0453667	Ccl5/Cd74	2	Down	c1_Mac-Cd14	F
GO_BP	GO:0002763	Positive regulation of myeloid leukocyte differentiation	0.015205	Ccl5/Cd74	2	Down	c1_Mac-Cd14	F
GO_BP	GO:0051092	Positive regulation of NF-kappaB transcription factor activity	0.0490691	Hspa1a/Hspa1b	2	Down	c1_Mac-Cd14	F
GO_BP	GO:1901224	Positive regulation of NIK/NF-kappaB signaling	0.0288714	Mmp8/Cd14	2	Up	c1_Mac-Cd14	F
GO_BP	GO:0062208	Positive regulation of pattern recognition receptor signaling pathway	0.00820529	Hspa1a/Hspa1b	2	Down	c1_Mac-Cd14	F
GO_BP	GO:0002702	Positive regulation of production of molecular mediator of immune response	0.0359453	B2m/Cd74	2	Down	c1_Mac-Cd14	F
GO_BP	GO:1901800	Positive regulation of proteasomal protein catabolic process	0.0295637	Hspa1a/Hspa1b	2	Down	c1_Mac-Cd14	F
GO_BP	GO:0032436	Positive regulation of proteasomal ubiquitin-dependent protein catabolic process	0.0226393	Hspa1a/Hspa1b	2	Down	c1_Mac-Cd14	F
GO_BP	GO:1903052	Positive regulation of proteolysis involved in cellular protein catabolic process	0.0362633	Hspa1a/Hspa1b	2	Down	c1_Mac-Cd14	F
GO_BP	GO:2000379	Positive regulation of reactive oxygen species metabolic process	0.0324964	Thbs1/Mmp8	2	Up	c1_Mac-Cd14	F
GO_BP	GO:1903265	Positive regulation of tumor necrosis factor-mediated signaling pathway	0.000751059	Hspa1a/Hspa1b	2	Down	c1_Mac-Cd14	F
GO_BP	GO:0032481	Positive regulation of type I interferon production	0.0142021	Isg15/Hsp90aa1	2	Down	c1_Mac-Cd14	F
GO_BP	GO:2000060	Positive regulation of ubiquitin-dependent protein catabolic process	0.0273097	Hspa1a/Hspa1b	2	Down	c1_Mac-Cd14	F
GO_BP	GO:1903902	Positive regulation of viral life cycle	0.0022021	Cd74/Vps37b	2	Down	c1_Mac-Cd14	F
GO_BP	GO:0048524	Positive regulation of viral process	0.0110725	Cd74/Vps37b	2	Down	c1_Mac-Cd14	F
GO_BP	GO:0098926	Postsynaptic signal transduction	0.0100576	Ly6c2/Ly6e	2	Down	c1_Mac-Cd14	F
GO_BP	GO:0072376	Protein activation cascade	0.00952212	Fn1/F13a1	2	Up	c1_Mac-Cd14	F
GO_BP	GO:0070585	Protein localization to mitochondrion	0.0265128	Isg15/Hsp90aa1	2	Down	c1_Mac-Cd14	F
GO_MF	GO:0047485	Protein N-terminus binding	0.0472803	Hspa1a/Hspa1b	2	Down	c1_Mac-Cd14	F
GO_MF	GO:0019903	Protein phosphatase binding	0.0424668	Vcan/Vim	2	Up	c1_Mac-Cd14	F
GO_BP	GO:0002577	Regulation of antigen processing and presentation	0.0022021	Cd74/H2-Ab1	2	Down	c1_Mac-Cd14	F
GO_BP	GO:0043535	Regulation of blood vessel endothelial cell migration	0.0405374	Thbs1/Anxa1	2	Up	c1_Mac-Cd14	F
GO_BP	GO:0090049	Regulation of cell migration involved in sprouting angiogenesis	0.0151856	Thbs1/Anxa1	2	Up	c1_Mac-Cd14	F
GO_BP	GO:2000341	Regulation of chemokine (C-X-C motif) ligand 2 production	0.00331118	Ccl5/Cd74	2	Down	c1_Mac-Cd14	F
GO_BP	GO:0032642	Regulation of chemokine production	0.029981	Ccl5/Cd74	2	Down	c1_Mac-Cd14	F
GO_BP	GO:0032965	Regulation of collagen biosynthetic process	0.0190675	Fn1/Vim	2	Up	c1_Mac-Cd14	F
GO_BP	GO:0010712	Regulation of collagen metabolic process	0.0216547	Fn1/Vim	2	Up	c1_Mac-Cd14	F
GO_BP	GO:0050688	Regulation of defense response to virus	0.0167576	Ccl5/Hsp90aa1	2	Down	c1_Mac-Cd14	F
GO_BP	GO:0050691	Regulation of defense response to virus by host	0.0076016	Ccl5/Hsp90aa1	2	Down	c1_Mac-Cd14	F
GO_BP	GO:2001239	Regulation of extrinsic apoptotic signaling pathway in absence of ligand	0.00861492	Hspa1a/Hspa1b	2	Down	c1_Mac-Cd14	F
GO_BP	GO:0071622	Regulation of granulocyte chemotaxis	0.0113522	Ccl5/Cd74	2	Down	c1_Mac-Cd14	F
GO_BP	GO:0090083	Regulation of inclusion body assembly	0.00192514	Hspa1a/Hspa1b	2	Down	c1_Mac-Cd14	F
GO_BP	GO:0032648	Regulation of interferon-beta production	0.01391	Isg15/Hsp90aa1	2	Down	c1_Mac-Cd14	F
GO_BP	GO:2000106	Regulation of leukocyte apoptotic process	0.0308194	Ccl5/Cd74	2	Down	c1_Mac-Cd14	F
GO_BP	GO:0002688	Regulation of leukocyte chemotaxis	0.0362633	Ccl5/Cd74	2	Down	c1_Mac-Cd14	F
GO_BP	GO:0070228	Regulation of lymphocyte apoptotic process	0.018306	Ccl5/Cd74	2	Down	c1_Mac-Cd14	F
GO_BP	GO:0043030	Regulation of macrophage activation	0.0218624	Thbs1/Mmp8	2	Up	c1_Mac-Cd14	F
GO_BP	GO:0010968	Regulation of microtubule nucleation	0.000751059	Hspa1a/Hspa1b	2	Down	c1_Mac-Cd14	F
GO_BP	GO:0031113	Regulation of microtubule polymerization	0.0113522	Hspa1a/Hspa1b	2	Down	c1_Mac-Cd14	F
GO_BP	GO:0031110	Regulation of microtubule polymerization or depolymerization	0.0246507	Hspa1a/Hspa1b	2	Down	c1_Mac-Cd14	F
GO_BP	GO:1901673	Regulation of mitotic spindle assembly	0.0022021	Hspa1a/Hspa1b	2	Down	c1_Mac-Cd14	F
GO_BP	GO:0060236	Regulation of mitotic spindle organization	0.00577318	Hspa1a/Hspa1b	2	Down	c1_Mac-Cd14	F
GO_BP	GO:0002761	Regulation of myeloid leukocyte differentiation	0.0419115	Ccl5/Cd74	2	Down	c1_Mac-Cd14	F
GO_BP	GO:1901222	Regulation of NIK/NF-kappaB signaling	0.0412818	Mmp8/Cd14	2	Up	c1_Mac-Cd14	F
GO_BP	GO:0070424	Regulation of nucleotide-binding oligomerization domain containing signaling pathway	0.000751059	Hspa1a/Hspa1b	2	Down	c1_Mac-Cd14	F
GO_BP	GO:0062207	Regulation of pattern recognition receptor signaling pathway	0.0264233	Hspa1a/Hspa1b	2	Down	c1_Mac-Cd14	F
GO_BP	GO:0032434	Regulation of proteasomal ubiquitin-dependent protein catabolic process	0.0408931	Hspa1a/Hspa1b	2	Down	c1_Mac-Cd14	F
GO_BP	GO:0090169	Regulation of spindle assembly	0.00350583	Hspa1a/Hspa1b	2	Down	c1_Mac-Cd14	F
GO_BP	GO:0090224	Regulation of spindle organization	0.00676169	Hspa1a/Hspa1b	2	Down	c1_Mac-Cd14	F
GO_BP	GO:0010803	Regulation of tumor necrosis factor-mediated signaling pathway	0.00676169	Hspa1a/Hspa1b	2	Down	c1_Mac-Cd14	F
GO_BP	GO:0032479	Regulation of type I interferon production	0.0266963	Isg15/Hsp90aa1	2	Down	c1_Mac-Cd14	F
GO_BP	GO:1905144	Response to acetylcholine	0.00676169	Ly6c2/Ly6e	2	Down	c1_Mac-Cd14	F
GO_BP	GO:0009409	Response to cold	0.00843055	Plac8/Metrnl	2	Down	c1_Mac-Cd14	F
GO_BP	GO:0070555	Response to interleukin-1	0.0412818	Fn1/Anxa1	2	Up	c1_Mac-Cd14	F
GO_MF	GO:0004867	Serine-type endopeptidase inhibitor activity	0.0309173	Wfdc17/Wfdc21	2	Up	c1_Mac-Cd14	F
GO_BP	GO:0038034	Signal transduction in absence of ligand	0.0190606	Hspa1a/Hspa1b	2	Down	c1_Mac-Cd14	F
GO_BP	GO:0051225	Spindle assembly	0.0326179	Hspa1a/Hspa1b	2	Down	c1_Mac-Cd14	F
GO_BP	GO:0002040	Sprouting angiogenesis	0.0359453	Nr4a1/Rnf213	2	Down	c1_Mac-Cd14	F
KEGG	mmu00500	Starch and sucrose metabolism	0.045578	Pygl/Gyg	2	Up	c1_Mac-Cd14	F
GO_MF	GO:0005200	Structural constituent of cytoskeleton	0.0106906	Actg1/Vim	2	Up	c1_Mac-Cd14	F
GO_BP	GO:0033077	T cell differentiation in thymus	0.024245	B2m/Cd74	2	Down	c1_Mac-Cd14	F
GO_BP	GO:0033209	Tumor necrosis factor-mediated signaling pathway	0.0193671	Hspa1a/Hspa1b	2	Down	c1_Mac-Cd14	F
GO_BP	GO:0032606	Type I interferon production	0.0282235	Isg15/Hsp90aa1	2	Down	c1_Mac-Cd14	F
GO_BP	GO:0060337	Type I interferon signaling pathway	0.0105168	Isg15/Ifitm3	2	Down	c1_Mac-Cd14	F
GO_BP	GO:0007034	Vacuolar transport	0.0468334	Hspa1a/Vps37b	2	Down	c1_Mac-Cd14	F
GO_BP	GO:0019080	Viral gene expression	0.0158614	Ccl5/Sp100	2	Down	c1_Mac-Cd14	F
GO_BP	GO:0019083	Viral transcription	0.00946491	Ccl5/Sp100	2	Down	c1_Mac-Cd14	F
GO_MF	GO:0016755	Aminoacyltransferase activity	0.0466862	F13a1	1	Up	c1_Mac-Cd14	F
GO_MF	GO:0016208	AMP binding	0.0466862	Pygl	1	Up	c1_Mac-Cd14	F
GO_MF	GO:0140666	Annealing activity	0.0451496	Anxa1	1	Up	c1_Mac-Cd14	F
GO_MF	GO:0032052	Bile acid binding	0.0438573	Pygl	1	Up	c1_Mac-Cd14	F
GO_BP	GO:0071281	Cellular response to iron ion	0.0444816	B2m	1	Down	c1_Mac-Cd14	F
GO_MF	GO:0008061	Chitin binding	0.0424668	Chil3	1	Up	c1_Mac-Cd14	F
GO_CC	GO:0044292	Dendrite terminus	0.0493376	Hsp90aa1	1	Down	c1_Mac-Cd14	F
GO_CC	GO:0044294	Dendritic growth cone	0.0328369	Hsp90aa1	1	Down	c1_Mac-Cd14	F
GO_MF	GO:1990814	DNA/DNA annealing activity	0.0424668	Anxa1	1	Up	c1_Mac-Cd14	F
GO_BP	GO:0048241	Epinephrine transport	0.0444816	Ly6e	1	Down	c1_Mac-Cd14	F
GO_CC	GO:0000813	ESCRT I complex	0.0299063	Vps37b	1	Down	c1_Mac-Cd14	F
GO_MF	GO:0030021	Extracellular matrix structural constituent conferring compression resistance	0.0424668	Vcan	1	Up	c1_Mac-Cd14	F
GO_BP	GO:0001660	Fever generation	0.0491988	Ccl5	1	Down	c1_Mac-Cd14	F
GO_MF	GO:0046527	Glucosyltransferase activity	0.0463536	Gyg	1	Up	c1_Mac-Cd14	F
GO_CC	GO:0005796	Golgi lumen	0.0480624	Sdc3_Kupffer-Lgmn	1	Down	c1_Mac-Cd14	F
GO_BP	GO:0140507	Granzyme-mediated programmed cell death signaling pathway	0.0491988	Gzma	1	Down	c1_Mac-Cd14	F
GO_MF	GO:0015929	Hexosaminidase activity	0.0466862	Chil3	1	Up	c1_Mac-Cd14	F
GO_MF	GO:0019215	Intermediate filament binding	0.0424668	Vim	1	Up	c1_Mac-Cd14	F
GO_MF	GO:0055102	Lipase inhibitor activity	0.0424668	Anxa1	1	Up	c1_Mac-Cd14	F
GO_BP	GO:0140042	Lipid droplet formation	0.0444816	Rnf213	1	Down	c1_Mac-Cd14	F
GO_MF	GO:0030169	Low-density lipoprotein particle binding	0.0476395	Thbs1	1	Up	c1_Mac-Cd14	F
GO_BP	GO:0071888	Macrophage apoptotic process	0.042625	Ccl5	1	Down	c1_Mac-Cd14	F
GO_BP	GO:0002551	Mast cell chemotaxis	0.0491988	Ccl5	1	Down	c1_Mac-Cd14	F
GO_BP	GO:0043922	Negative regulation by host of viral transcription	0.0471497	Ccl5	1	Down	c1_Mac-Cd14	F
GO_BP	GO:1902166	Negative regulation of intrinsic apoptotic signaling pathway in response to DNA damage by p53 class mediator	0.0444816	Cd74	1	Down	c1_Mac-Cd14	F
GO_BP	GO:1900121	Negative regulation of receptor binding	0.0471497	B2m	1	Down	c1_Mac-Cd14	F
GO_BP	GO:0045060	Negative thymic T cell selection	0.0491988	Cd74	1	Down	c1_Mac-Cd14	F
GO_CC	GO:0042405	Nuclear inclusion body	0.0328369	Ifi204	1	Down	c1_Mac-Cd14	F
GO_BP	GO:0075294	Positive regulation by symbiont of entry into host	0.0444816	Cd74	1	Down	c1_Mac-Cd14	F
GO_BP	GO:0031652	Positive regulation of heat generation	0.0471497	Ccl5	1	Down	c1_Mac-Cd14	F
GO_BP	GO:0060907	Positive regulation of macrophage cytokine production	0.0444816	Cd74	1	Down	c1_Mac-Cd14	F
GO_BP	GO:2001280	Positive regulation of unsaturated fatty acid biosynthetic process	0.042625	Cd74	1	Down	c1_Mac-Cd14	F
GO_BP	GO:0046598	Positive regulation of viral entry into host cell	0.0444816	Cd74	1	Down	c1_Mac-Cd14	F
GO_MF	GO:0005522	Profilin binding	0.0424668	Actg1	1	Up	c1_Mac-Cd14	F
GO_BP	GO:0042270	Protection from natural killer cell mediated cytotoxicity	0.042625	Tap1	1	Down	c1_Mac-Cd14	F
GO_MF	GO:0008330	Protein tyrosine/threonine phosphatase activity	0.049855	Dusp2	1	Down	c1_Mac-Cd14	F
GO_BP	GO:0033632	Regulation of cell-cell adhesion mediated by integrin	0.0444816	Ccl5	1	Down	c1_Mac-Cd14	F
GO_BP	GO:0002604	Regulation of dendritic cell antigen processing and presentation	0.0396568	Cd74	1	Down	c1_Mac-Cd14	F
GO_BP	GO:0031620	Regulation of fever generation	0.042625	Ccl5	1	Down	c1_Mac-Cd14	F
GO_BP	GO:0034756	Regulation of iron ion transport	0.0491988	B2m	1	Down	c1_Mac-Cd14	F
GO_BP	GO:2000109	Regulation of macrophage apoptotic process	0.0396568	Ccl5	1	Down	c1_Mac-Cd14	F
GO_BP	GO:0031392	Regulation of prostaglandin biosynthetic process	0.0444816	Cd74	1	Down	c1_Mac-Cd14	F
GO_BP	GO:1902947	Regulation of tau-protein kinase activity	0.0444816	Hsp90aa1	1	Down	c1_Mac-Cd14	F
GO_BP	GO:2001279	Regulation of unsaturated fatty acid biosynthetic process	0.0491988	Cd74	1	Down	c1_Mac-Cd14	F
GO_MF	GO:0099186	Structural constituent of postsynapse	0.0466862	Actg1	1	Up	c1_Mac-Cd14	F
GO_BP	GO:0072683	T cell extravasation	0.0491988	Ccl5	1	Down	c1_Mac-Cd14	F
GO_MF	GO:0035251	UDP-glucosyltransferase activity	0.0424668	Gyg	1	Up	c1_Mac-Cd14	F
GO_BP	GO:0098792	Xenophagy	0.0491988	Rnf213	1	Down	c1_Mac-Cd14	F
GO_CC	GO:0002199	Zona pellucida receptor complex	0.0328369	Hspa1b	1	Down	c1_Mac-Cd14	F
GO_BP	GO:0050727	Regulation of inflammatory response	9.3233e-05	Nkg7/Ccl5/Ets1/Ccr7/Tnfaip3	5	Up	c2_Mac-Ccl5	F
GO_BP	GO:0070661	Leukocyte proliferation	0.00120477	Ccl5/Ccr7/Satb1/Cd79a	4	Up	c2_Mac-Ccl5	F
GO_BP	GO:1903131	Mononuclear cell differentiation	0.00157297	Ccr7/Satb1/Cd79a/Tnfaip3	4	Up	c2_Mac-Ccl5	F
GO_BP	GO:0032943	Mononuclear cell proliferation	0.00115543	Ccl5/Ccr7/Satb1/Cd79a	4	Up	c2_Mac-Ccl5	F
GO_BP	GO:0031349	Positive regulation of defense response	0.00115543	Nkg7/Ccl5/Ets1/Ccr7	4	Up	c2_Mac-Ccl5	F
GO_BP	GO:0050729	Positive regulation of inflammatory response	9.3233e-05	Nkg7/Ccl5/Ets1/Ccr7	4	Up	c2_Mac-Ccl5	F
GO_BP	GO:0032103	Positive regulation of response to external stimulus	0.00144835	Nkg7/Ccl5/Ets1/Ccr7	4	Up	c2_Mac-Ccl5	F
GO_BP	GO:0022407	Regulation of cell-cell adhesion	0.00146338	Ccl5/Ets1/Ccr7/Tnfaip3	4	Up	c2_Mac-Ccl5	F
GO_BP	GO:0046631	Alpha-beta T cell activation	0.00196128	Nkg7/Ccr7/Satb1	3	Up	c2_Mac-Ccl5	F
GO_BP	GO:0002263	Cell activation involved in immune response	0.00475622	Nkg7/Ccr7/Tnfaip3	3	Up	c2_Mac-Ccl5	F
GO_BP	GO:0006874	Cellular calcium ion homeostasis	0.00943358	Ccl5/Ccr7/P2ry10	3	Up	c2_Mac-Ccl5	F
GO_BP	GO:0050673	Epithelial cell proliferation	0.00907278	Ccl5/Ccnd2/Tnfaip3	3	Up	c2_Mac-Ccl5	F
GO_BP	GO:0048872	Homeostasis of number of cells	0.00575373	Ets1/Ccr7/Tnfaip3	3	Up	c2_Mac-Ccl5	F
KEGG	mmu05166	Human T-cell leukemia virus 1 infection	0.031417	Il2rb/Ets1/Ccnd2	3	Up	c2_Mac-Ccl5	F
GO_BP	GO:0002366	Leukocyte activation involved in immune response	0.00475622	Nkg7/Ccr7/Tnfaip3	3	Up	c2_Mac-Ccl5	F
GO_BP	GO:0002285	Lymphocyte activation involved in immune response	0.00242278	Nkg7/Ccr7/Tnfaip3	3	Up	c2_Mac-Ccl5	F
KEGG	mmu05162	Measles	0.00989318	Il2rb/Ccnd2/Tnfaip3	3	Up	c2_Mac-Ccl5	F
GO_BP	GO:0045785	Positive regulation of cell adhesion	0.00911822	Ccl5/Ets1/Ccr7	3	Up	c2_Mac-Ccl5	F
GO_BP	GO:0022409	Positive regulation of cell-cell adhesion	0.0041718	Ccl5/Ets1/Ccr7	3	Up	c2_Mac-Ccl5	F
GO_BP	GO:0050679	Positive regulation of epithelial cell proliferation	0.00236573	Ccl5/Ccnd2/Tnfaip3	3	Up	c2_Mac-Ccl5	F
GO_BP	GO:1903039	Positive regulation of leukocyte cell-cell adhesion	0.00301406	Ccl5/Ets1/Ccr7	3	Up	c2_Mac-Ccl5	F
GO_BP	GO:0050678	Regulation of epithelial cell proliferation	0.00667745	Ccl5/Ccnd2/Tnfaip3	3	Up	c2_Mac-Ccl5	F
GO_BP	GO:1903706	Regulation of hemopoiesis	0.00667745	Ccl5/Ets1/Ccr7	3	Up	c2_Mac-Ccl5	F
GO_BP	GO:1903037	Regulation of leukocyte cell-cell adhesion	0.00504228	Ccl5/Ets1/Ccr7	3	Up	c2_Mac-Ccl5	F
GO_BP	GO:0071900	Regulation of protein serine/threonine kinase activity	0.00521982	Ccnd2/Ccr7/Tnfaip3	3	Up	c2_Mac-Ccl5	F
GO_BP	GO:0032496	Response to lipopolysaccharide	0.00604608	Ccl5/Ccr7/Tnfaip3	3	Up	c2_Mac-Ccl5	F
GO_BP	GO:0002237	Response to molecule of bacterial origin	0.00667745	Ccl5/Ccr7/Tnfaip3	3	Up	c2_Mac-Ccl5	F
GO_BP	GO:0042098	T cell proliferation	0.00245972	Ccl5/Ccr7/Satb1	3	Up	c2_Mac-Ccl5	F
KEGG	mmu04061	Viral protein interaction with cytokine and cytokine receptor	0.005554	Ccl5/Il2rb/Ccr7	3	Up	c2_Mac-Ccl5	F
GO_BP	GO:0002253	Activation of immune response	0.0332559	Ccr7/Cd79a	2	Up	c2_Mac-Ccl5	F
GO_BP	GO:0002526	Acute inflammatory response	0.00922599	Ccl5/Ccr7	2	Up	c2_Mac-Ccl5	F
GO_BP	GO:0002460	Adaptive immune response based on somatic recombination of immune receptors built from immunoglobulin superfamily domains	0.0363374	Ccr7/Tnfaip3	2	Up	c2_Mac-Ccl5	F
GO_BP	GO:0046632	Alpha-beta T cell differentiation	0.010778	Ccr7/Satb1	2	Up	c2_Mac-Ccl5	F
GO_BP	GO:0050851	Antigen receptor-mediated signaling pathway	0.0270974	Ccr7/Cd79a	2	Up	c2_Mac-Ccl5	F
GO_BP	GO:0042113	B cell activation	0.0329129	Cd79a/Tnfaip3	2	Up	c2_Mac-Ccl5	F
GO_BP	GO:0030183	B cell differentiation	0.0170723	Cd79a/Tnfaip3	2	Up	c2_Mac-Ccl5	F
GO_BP	GO:0044403	Biological process involved in symbiotic interaction	0.0251878	Ccl5/Vps37b	2	Up	c2_Mac-Ccl5	F
GO_BP	GO:0043367	CD4-positive, alpha-beta T cell differentiation	0.00750733	Ccr7/Satb1	2	Up	c2_Mac-Ccl5	F
GO_MF	GO:0050839	Cell adhesion molecule binding	0.0113027	Tgfbi/Thbs1	2	Down	c2_Mac-Ccl5	F
GO_BP	GO:0060326	Cell chemotaxis	0.027434	Ccl5/Ccr7	2	Up	c2_Mac-Ccl5	F
GO_BP	GO:0071216	Cellular response to biotic stimulus	0.0288205	Ccl5/Tnfaip3	2	Up	c2_Mac-Ccl5	F
GO_BP	GO:0071222	Cellular response to lipopolysaccharide	0.0269912	Ccl5/Tnfaip3	2	Up	c2_Mac-Ccl5	F
GO_BP	GO:0071219	Cellular response to molecule of bacterial origin	0.027434	Ccl5/Tnfaip3	2	Up	c2_Mac-Ccl5	F
KEGG	mmu04218	Cellular senescence	0.0976381	Ets1/Ccnd2	2	Up	c2_Mac-Ccl5	F
KEGG	mmu04062	Chemokine signaling pathway	0.0976381	Ccl5/Ccr7	2	Up	c2_Mac-Ccl5	F
GO_MF	GO:0005518	Collagen binding	0.00194225	Tgfbi/Thbs1	2	Down	c2_Mac-Ccl5	F
GO_CC	GO:0062023	Collagen-containing extracellular matrix	0.019695	Tgfbi/Thbs1	2	Down	c2_Mac-Ccl5	F
GO_MF	GO:0019955	Cytokine binding	0.0279724	Il2rb/Ccr7	2	Up	c2_Mac-Ccl5	F
GO_MF	GO:0004896	Cytokine receptor activity	0.0259351	Il2rb/Ccr7	2	Up	c2_Mac-Ccl5	F
GO_BP	GO:0072594	Establishment of protein localization to organelle	0.0325362	Vps37b/Tnfaip3	2	Up	c2_Mac-Ccl5	F
GO_BP	GO:0072666	Establishment of protein localization to vacuole	0.00374394	Vps37b/Tnfaip3	2	Up	c2_Mac-Ccl5	F
GO_BP	GO:0006887	Exocytosis	0.0321701	Nkg7/Ccl5	2	Up	c2_Mac-Ccl5	F
GO_MF	GO:0050840	Extracellular matrix binding	0.00194225	Tgfbi/Thbs1	2	Down	c2_Mac-Ccl5	F
GO_MF	GO:0005201	Extracellular matrix structural constituent	0.00364194	Tgfbi/Thbs1	2	Down	c2_Mac-Ccl5	F
GO_BP	GO:0071621	Granulocyte chemotaxis	0.0107495	Ccl5/Ccr7	2	Up	c2_Mac-Ccl5	F
GO_BP	GO:0097530	Granulocyte migration	0.0146192	Ccl5/Ccr7	2	Up	c2_Mac-Ccl5	F
GO_BP	GO:0140507	Granzyme-mediated programmed cell death signaling pathway	0.00120477	Gzma/Nkg7	2	Up	c2_Mac-Ccl5	F
GO_MF	GO:0140375	Immune receptor activity	0.0279724	Il2rb/Ccr7	2	Up	c2_Mac-Ccl5	F
GO_BP	GO:0002429	Immune response-activating cell surface receptor signaling pathway	0.0288755	Ccr7/Cd79a	2	Up	c2_Mac-Ccl5	F
GO_BP	GO:0002757	Immune response-activating signal transduction	0.0288755	Ccr7/Cd79a	2	Up	c2_Mac-Ccl5	F
GO_BP	GO:0002768	Immune response-regulating cell surface receptor signaling pathway	0.0292282	Ccr7/Cd79a	2	Up	c2_Mac-Ccl5	F
GO_MF	GO:0005178	Integrin binding	0.00364194	Tgfbi/Thbs1	2	Down	c2_Mac-Ccl5	F
GO_BP	GO:0032611	Interleukin-1 beta production	0.00845493	Ccr7/Tnfaip3	2	Up	c2_Mac-Ccl5	F
GO_BP	GO:0032612	Interleukin-1 production	0.0100323	Ccr7/Tnfaip3	2	Up	c2_Mac-Ccl5	F
KEGG	mmu04630	JAK-STAT signaling pathway	0.0976381	Il2rb/Ccnd2	2	Up	c2_Mac-Ccl5	F
GO_MF	GO:0019207	Kinase regulator activity	0.035758	Ccl5/Ccnd2	2	Up	c2_Mac-Ccl5	F
GO_BP	GO:0071887	Leukocyte apoptotic process	0.0125321	Ccl5/Ccr7	2	Up	c2_Mac-Ccl5	F
GO_BP	GO:0030595	Leukocyte chemotaxis	0.0236438	Ccl5/Ccr7	2	Up	c2_Mac-Ccl5	F
GO_BP	GO:0050900	Leukocyte migration	0.0302598	Ccl5/Ccr7	2	Up	c2_Mac-Ccl5	F
GO_BP	GO:0031663	Lipopolysaccharide-mediated signaling pathway	0.00475622	Ccl5/Tnfaip3	2	Up	c2_Mac-Ccl5	F
GO_BP	GO:0048247	Lymphocyte chemotaxis	0.0041718	Ccl5/Ccr7	2	Up	c2_Mac-Ccl5	F
GO_BP	GO:0072676	Lymphocyte migration	0.00907278	Ccl5/Ccr7	2	Up	c2_Mac-Ccl5	F
GO_BP	GO:0048246	Macrophage chemotaxis	0.0037042	Ccl5/Ccr7	2	Up	c2_Mac-Ccl5	F
GO_BP	GO:1905517	Macrophage migration	0.00475622	Ccl5/Ccr7	2	Up	c2_Mac-Ccl5	F
GO_BP	GO:0071674	Mononuclear cell migration	0.0178543	Ccl5/Ccr7	2	Up	c2_Mac-Ccl5	F
GO_BP	GO:0033002	Muscle cell proliferation	0.0240555	Ccl5/Tnfaip3	2	Up	c2_Mac-Ccl5	F
GO_BP	GO:0002573	Myeloid leukocyte differentiation	0.0236771	Ccl5/Ccr7	2	Up	c2_Mac-Ccl5	F
GO_BP	GO:0030101	Natural killer cell activation	0.00922599	Nkg7/Il2rb	2	Up	c2_Mac-Ccl5	F
GO_BP	GO:0045786	Negative regulation of cell cycle	0.0302322	Ets1/Tnfaip3	2	Up	c2_Mac-Ccl5	F
GO_BP	GO:0001818	Negative regulation of cytokine production	0.0265775	Ccr7/Tnfaip3	2	Up	c2_Mac-Ccl5	F
GO_BP	GO:0031348	Negative regulation of defense response	0.0236771	Ets1/Tnfaip3	2	Up	c2_Mac-Ccl5	F
GO_BP	GO:0002683	Negative regulation of immune system process	0.0376943	Mafb/Thbs1	2	Down	c2_Mac-Ccl5	F
GO_BP	GO:0050728	Negative regulation of inflammatory response	0.0129046	Ets1/Tnfaip3	2	Up	c2_Mac-Ccl5	F
GO_BP	GO:2000107	Negative regulation of leukocyte apoptotic process	0.00575373	Ccl5/Ccr7	2	Up	c2_Mac-Ccl5	F
GO_BP	GO:0032102	Negative regulation of response to external stimulus	0.031365	Ets1/Tnfaip3	2	Up	c2_Mac-Ccl5	F
GO_BP	GO:0030593	Neutrophil chemotaxis	0.0086512	Ccl5/Ccr7	2	Up	c2_Mac-Ccl5	F
GO_BP	GO:1990266	Neutrophil migration	0.0108071	Ccl5/Ccr7	2	Up	c2_Mac-Ccl5	F
GO_BP	GO:0006909	Phagocytosis	0.0302598	Il2rb/Ccr7	2	Up	c2_Mac-Ccl5	F
GO_BP	GO:0002675	Positive regulation of acute inflammatory response	0.00236573	Ccl5/Ccr7	2	Up	c2_Mac-Ccl5	F
GO_BP	GO:0045766	Positive regulation of angiogenesis	0.0178543	Ccl5/Ets1	2	Up	c2_Mac-Ccl5	F
GO_BP	GO:0050921	Positive regulation of chemotaxis	0.0135122	Ccl5/Ccr7	2	Up	c2_Mac-Ccl5	F
GO_BP	GO:0007204	Positive regulation of cytosolic calcium ion concentration	0.0292282	Ccr7/P2ry10	2	Up	c2_Mac-Ccl5	F
GO_BP	GO:0043547	Positive regulation of GTPase activity	0.0240555	Ccl5/Ccr7	2	Up	c2_Mac-Ccl5	F
GO_BP	GO:1903708	Positive regulation of hemopoiesis	0.0178912	Ccl5/Ccr7	2	Up	c2_Mac-Ccl5	F
GO_BP	GO:0033674	Positive regulation of kinase activity	0.0329129	Ccnd2/Ccr7	2	Up	c2_Mac-Ccl5	F
GO_BP	GO:0002690	Positive regulation of leukocyte chemotaxis	0.00825872	Ccl5/Ccr7	2	Up	c2_Mac-Ccl5	F
GO_BP	GO:1902107	Positive regulation of leukocyte differentiation	0.0178912	Ccl5/Ccr7	2	Up	c2_Mac-Ccl5	F
GO_BP	GO:0002687	Positive regulation of leukocyte migration	0.0144231	Ccl5/Ccr7	2	Up	c2_Mac-Ccl5	F
GO_BP	GO:0070665	Positive regulation of leukocyte proliferation	0.0155485	Ccl5/Ccr7	2	Up	c2_Mac-Ccl5	F
GO_BP	GO:0051251	Positive regulation of lymphocyte activation	0.0329803	Ccl5/Ccr7	2	Up	c2_Mac-Ccl5	F
GO_BP	GO:0140131	Positive regulation of lymphocyte chemotaxis	0.0014267	Ccl5/Ccr7	2	Up	c2_Mac-Ccl5	F
GO_BP	GO:2000403	Positive regulation of lymphocyte migration	0.00278676	Ccl5/Ccr7	2	Up	c2_Mac-Ccl5	F
GO_BP	GO:0050671	Positive regulation of lymphocyte proliferation	0.0131205	Ccl5/Ccr7	2	Up	c2_Mac-Ccl5	F
GO_BP	GO:0010759	Positive regulation of macrophage chemotaxis	0.00176074	Ccl5/Ccr7	2	Up	c2_Mac-Ccl5	F
GO_BP	GO:1905523	Positive regulation of macrophage migration	0.00233603	Ccl5/Ccr7	2	Up	c2_Mac-Ccl5	F
GO_BP	GO:0071677	Positive regulation of mononuclear cell migration	0.00521982	Ccl5/Ccr7	2	Up	c2_Mac-Ccl5	F
GO_BP	GO:0032946	Positive regulation of mononuclear cell proliferation	0.0133164	Ccl5/Ccr7	2	Up	c2_Mac-Ccl5	F
GO_BP	GO:0045639	Positive regulation of myeloid cell differentiation	0.00922599	Ccl5/Ets1	2	Up	c2_Mac-Ccl5	F
GO_BP	GO:0050766	Positive regulation of phagocytosis	0.00699219	Il2rb/Ccr7	2	Up	c2_Mac-Ccl5	F
GO_BP	GO:0045860	Positive regulation of protein kinase activity	0.0292282	Ccnd2/Ccr7	2	Up	c2_Mac-Ccl5	F
GO_BP	GO:0071902	Positive regulation of protein serine/threonine kinase activity	0.0207652	Ccnd2/Ccr7	2	Up	c2_Mac-Ccl5	F
GO_BP	GO:0050870	Positive regulation of T cell activation	0.0233453	Ccl5/Ccr7	2	Up	c2_Mac-Ccl5	F
GO_BP	GO:0010820	Positive regulation of T cell chemotaxis	0.00123537	Ccl5/Ccr7	2	Up	c2_Mac-Ccl5	F
GO_BP	GO:2000406	Positive regulation of T cell migration	0.00236573	Ccl5/Ccr7	2	Up	c2_Mac-Ccl5	F
GO_BP	GO:0042102	Positive regulation of T cell proliferation	0.00907278	Ccl5/Ccr7	2	Up	c2_Mac-Ccl5	F
GO_BP	GO:1904018	Positive regulation of vasculature development	0.0178543	Ccl5/Ets1	2	Up	c2_Mac-Ccl5	F
GO_MF	GO:0019887	Protein kinase regulator activity	0.035758	Ccl5/Ccnd2	2	Up	c2_Mac-Ccl5	F
GO_BP	GO:0072665	Protein localization to vacuole	0.00504228	Vps37b/Tnfaip3	2	Up	c2_Mac-Ccl5	F
GO_BP	GO:0051604	Protein maturation	0.0376943	Mafb/Thbs1	2	Down	c2_Mac-Ccl5	F
GO_BP	GO:0016485	Protein processing	0.0376943	Mafb/Thbs1	2	Down	c2_Mac-Ccl5	F
GO_MF	GO:0043621	Protein self-association	0.0259351	Ccl5/Tnfaip3	2	Up	c2_Mac-Ccl5	F
GO_BP	GO:0002673	Regulation of acute inflammatory response	0.0041718	Ccl5/Ccr7	2	Up	c2_Mac-Ccl5	F
GO_BP	GO:0002819	Regulation of adaptive immune response	0.0236438	Ccr7/Tnfaip3	2	Up	c2_Mac-Ccl5	F
GO_BP	GO:0002822	Regulation of adaptive immune response based on somatic recombination of immune receptors built from immunoglobulin superfamily domains	0.0231688	Ccr7/Tnfaip3	2	Up	c2_Mac-Ccl5	F
GO_BP	GO:0045765	Regulation of angiogenesis	0.0270974	Ccl5/Ets1	2	Up	c2_Mac-Ccl5	F
GO_BP	GO:0050920	Regulation of chemotaxis	0.0236438	Ccl5/Ccr7	2	Up	c2_Mac-Ccl5	F
GO_BP	GO:1904029	Regulation of cyclin-dependent protein kinase activity	0.00583441	Ccnd2/Tnfaip3	2	Up	c2_Mac-Ccl5	F
GO_BP	GO:0000079	Regulation of cyclin-dependent protein serine/threonine kinase activity	0.00572015	Ccnd2/Tnfaip3	2	Up	c2_Mac-Ccl5	F
GO_BP	GO:0051480	Regulation of cytosolic calcium ion concentration	0.0307249	Ccr7/P2ry10	2	Up	c2_Mac-Ccl5	F
GO_BP	GO:0071622	Regulation of granulocyte chemotaxis	0.00475622	Ccl5/Ccr7	2	Up	c2_Mac-Ccl5	F
GO_BP	GO:0043087	Regulation of GTPase activity	0.0288205	Ccl5/Ccr7	2	Up	c2_Mac-Ccl5	F
GO_BP	GO:0002697	Regulation of immune effector process	0.0329129	Ccr7/Tnfaip3	2	Up	c2_Mac-Ccl5	F
GO_BP	GO:0032651	Regulation of interleukin-1 beta production	0.0077664	Ccr7/Tnfaip3	2	Up	c2_Mac-Ccl5	F
GO_BP	GO:0032652	Regulation of interleukin-1 production	0.00945162	Ccr7/Tnfaip3	2	Up	c2_Mac-Ccl5	F
GO_BP	GO:2000106	Regulation of leukocyte apoptotic process	0.00922599	Ccl5/Ccr7	2	Up	c2_Mac-Ccl5	F
GO_BP	GO:0002688	Regulation of leukocyte chemotaxis	0.010555	Ccl5/Ccr7	2	Up	c2_Mac-Ccl5	F
GO_BP	GO:1902105	Regulation of leukocyte differentiation	0.0281755	Ccl5/Ccr7	2	Up	c2_Mac-Ccl5	F
GO_BP	GO:0002685	Regulation of leukocyte migration	0.0236438	Ccl5/Ccr7	2	Up	c2_Mac-Ccl5	F
GO_BP	GO:0070663	Regulation of leukocyte proliferation	0.0248848	Ccl5/Ccr7	2	Up	c2_Mac-Ccl5	F
GO_BP	GO:1901623	Regulation of lymphocyte chemotaxis	0.00157297	Ccl5/Ccr7	2	Up	c2_Mac-Ccl5	F
GO_BP	GO:2000401	Regulation of lymphocyte migration	0.00475622	Ccl5/Ccr7	2	Up	c2_Mac-Ccl5	F
GO_BP	GO:0050670	Regulation of lymphocyte proliferation	0.0236771	Ccl5/Ccr7	2	Up	c2_Mac-Ccl5	F
GO_BP	GO:0010758	Regulation of macrophage chemotaxis	0.00236573	Ccl5/Ccr7	2	Up	c2_Mac-Ccl5	F
GO_BP	GO:1905521	Regulation of macrophage migration	0.00347017	Ccl5/Ccr7	2	Up	c2_Mac-Ccl5	F
GO_BP	GO:0071675	Regulation of mononuclear cell migration	0.00964514	Ccl5/Ccr7	2	Up	c2_Mac-Ccl5	F
GO_BP	GO:0032944	Regulation of mononuclear cell proliferation	0.0238244	Ccl5/Ccr7	2	Up	c2_Mac-Ccl5	F
GO_BP	GO:0045637	Regulation of myeloid cell differentiation	0.0233453	Ccl5/Ets1	2	Up	c2_Mac-Ccl5	F
GO_BP	GO:0050764	Regulation of phagocytosis	0.00967697	Il2rb/Ccr7	2	Up	c2_Mac-Ccl5	F
GO_BP	GO:0002831	Regulation of response to biotic stimulus	0.0302322	Ccl5/Tnfaip3	2	Up	c2_Mac-Ccl5	F
GO_BP	GO:0048660	Regulation of smooth muscle cell proliferation	0.0178477	Ccl5/Tnfaip3	2	Up	c2_Mac-Ccl5	F
GO_BP	GO:0050863	Regulation of T cell activation	0.0288755	Ccl5/Ccr7	2	Up	c2_Mac-Ccl5	F
GO_BP	GO:0010819	Regulation of T cell chemotaxis	0.00127038	Ccl5/Ccr7	2	Up	c2_Mac-Ccl5	F
GO_BP	GO:2000404	Regulation of T cell migration	0.00366522	Ccl5/Ccr7	2	Up	c2_Mac-Ccl5	F
GO_BP	GO:0042129	Regulation of T cell proliferation	0.0178912	Ccl5/Ccr7	2	Up	c2_Mac-Ccl5	F
GO_BP	GO:0032680	Regulation of tumor necrosis factor production	0.0178912	Ccr7/Tnfaip3	2	Up	c2_Mac-Ccl5	F
GO_BP	GO:1903555	Regulation of tumor necrosis factor superfamily cytokine production	0.0178912	Ccr7/Tnfaip3	2	Up	c2_Mac-Ccl5	F
GO_BP	GO:1901342	Regulation of vasculature development	0.0272379	Ccl5/Ets1	2	Up	c2_Mac-Ccl5	F
GO_BP	GO:1903900	Regulation of viral life cycle	0.0131205	Ccl5/Vps37b	2	Up	c2_Mac-Ccl5	F
GO_BP	GO:0050792	Regulation of viral process	0.0164949	Ccl5/Vps37b	2	Up	c2_Mac-Ccl5	F
GO_BP	GO:0048659	Smooth muscle cell proliferation	0.0178912	Ccl5/Tnfaip3	2	Up	c2_Mac-Ccl5	F
GO_BP	GO:0010818	T cell chemotaxis	0.00157297	Ccl5/Ccr7	2	Up	c2_Mac-Ccl5	F
GO_BP	GO:0072678	T cell migration	0.00475622	Ccl5/Ccr7	2	Up	c2_Mac-Ccl5	F
KEGG	mmu04668	TNF signaling pathway	0.0564993	Ccl5/Tnfaip3	2	Up	c2_Mac-Ccl5	F
GO_BP	GO:0002507	Tolerance induction	0.00229511	Ccr7/Tnfaip3	2	Up	c2_Mac-Ccl5	F
GO_BP	GO:0032640	Tumor necrosis factor production	0.0180853	Ccr7/Tnfaip3	2	Up	c2_Mac-Ccl5	F
GO_BP	GO:0071706	Tumor necrosis factor superfamily cytokine production	0.0184654	Ccr7/Tnfaip3	2	Up	c2_Mac-Ccl5	F
GO_BP	GO:0019058	Viral life cycle	0.0242435	Ccl5/Vps37b	2	Up	c2_Mac-Ccl5	F
GO_BP	GO:0016032	Viral process	0.0292282	Ccl5/Vps37b	2	Up	c2_Mac-Ccl5	F
GO_BP	GO:0050798	Activated T cell proliferation	0.0425112	Satb1	1	Up	c2_Mac-Ccl5	F
GO_BP	GO:0002438	Acute inflammatory response to antigenic stimulus	0.0329803	Ccr7	1	Up	c2_Mac-Ccl5	F
GO_BP	GO:0006953	Acute-phase response	0.0366324	Ccl5	1	Up	c2_Mac-Ccl5	F
GO_BP	GO:0046348	Amino sugar catabolic process	0.0376943	Chil3	1	Down	c2_Mac-Ccl5	F
GO_BP	GO:0006040	Amino sugar metabolic process	0.0408838	Chil3	1	Down	c2_Mac-Ccl5	F
GO_BP	GO:0006026	Aminoglycan catabolic process	0.0376943	Chil3	1	Down	c2_Mac-Ccl5	F
GO_BP	GO:0006022	Aminoglycan metabolic process	0.04977	Chil3	1	Down	c2_Mac-Ccl5	F
GO_BP	GO:0019731	Antibacterial humoral response	0.0491139	Wfdc17	1	Down	c2_Mac-Ccl5	F
GO_BP	GO:0002504	Antigen processing and presentation of peptide or polysaccharide antigen via MHC class II	0.0376943	Thbs1	1	Down	c2_Mac-Ccl5	F
GO_BP	GO:0043277	Apoptotic cell clearance	0.0411702	Thbs1	1	Down	c2_Mac-Ccl5	F
GO_BP	GO:0001782	B cell homeostasis	0.0359786	Tnfaip3	1	Up	c2_Mac-Ccl5	F
GO_CC	GO:0005604	Basement membrane	0.0442631	Tgfbi	1	Down	c2_Mac-Ccl5	F
GO_BP	GO:0048266	Behavioral response to pain	0.0376943	Thbs1	1	Down	c2_Mac-Ccl5	F
KEGG	mmu05219	Bladder cancer	0.0516338	Thbs1	1	Down	c2_Mac-Ccl5	F
GO_BP	GO:0043534	Blood vessel endothelial cell migration	0.0498704	Thbs1	1	Down	c2_Mac-Ccl5	F
GO_BP	GO:0002043	Blood vessel endothelial cell proliferation involved in sprouting angiogenesis	0.0376943	Thbs1	1	Down	c2_Mac-Ccl5	F
GO_BP	GO:0098868	Bone growth	0.038296	Thbs1	1	Down	c2_Mac-Ccl5	F
GO_BP	GO:0060349	Bone morphogenesis	0.04977	Thbs1	1	Down	c2_Mac-Ccl5	F
GO_BP	GO:0060351	Cartilage development involved in endochondral bone morphogenesis	0.038296	Thbs1	1	Down	c2_Mac-Ccl5	F
GO_MF	GO:0019957	C-C chemokine binding	0.035758	Ccr7	1	Up	c2_Mac-Ccl5	F
GO_MF	GO:0016493	C-C chemokine receptor activity	0.035758	Ccr7	1	Up	c2_Mac-Ccl5	F
GO_BP	GO:0023035	CD40 signaling pathway	0.0265775	Tnfaip3	1	Up	c2_Mac-Ccl5	F
GO_BP	GO:0036037	CD8-positive, alpha-beta T cell activation	0.0329803	Satb1	1	Up	c2_Mac-Ccl5	F
GO_BP	GO:0043374	CD8-positive, alpha-beta T cell differentiation	0.0284737	Satb1	1	Up	c2_Mac-Ccl5	F
GO_BP	GO:0002042	Cell migration involved in sprouting angiogenesis	0.0411702	Thbs1	1	Down	c2_Mac-Ccl5	F
GO_BP	GO:0070586	Cell-cell adhesion involved in gastrulation	0.0240555	Tnfaip3	1	Up	c2_Mac-Ccl5	F
GO_BP	GO:0033631	Cell-cell adhesion mediated by integrin	0.0275765	Ccl5	1	Up	c2_Mac-Ccl5	F
GO_BP	GO:0044344	Cellular response to fibroblast growth factor stimulus	0.0491139	Thbs1	1	Down	c2_Mac-Ccl5	F
GO_BP	GO:0071732	Cellular response to nitric oxide	0.0376943	Thbs1	1	Down	c2_Mac-Ccl5	F
GO_BP	GO:1902170	Cellular response to reactive nitrogen species	0.0376943	Thbs1	1	Down	c2_Mac-Ccl5	F
GO_BP	GO:0071481	Cellular response to X-ray	0.0236771	Ccnd2	1	Up	c2_Mac-Ccl5	F
GO_BP	GO:0019934	CGMP-mediated signaling	0.038296	Thbs1	1	Down	c2_Mac-Ccl5	F
GO_MF	GO:0042056	Chemoattractant activity	0.0458207	Ccl5	1	Up	c2_Mac-Ccl5	F
GO_BP	GO:0072567	Chemokine (C-X-C motif) ligand 2 production	0.0302598	Ccl5	1	Up	c2_Mac-Ccl5	F
GO_MF	GO:0008009	Chemokine activity	0.0458207	Ccl5	1	Up	c2_Mac-Ccl5	F
GO_MF	GO:0019956	Chemokine binding	0.0430123	Ccr7	1	Up	c2_Mac-Ccl5	F
GO_BP	GO:0032602	Chemokine production	0.0498704	Chil3	1	Down	c2_Mac-Ccl5	F
GO_MF	GO:0004950	Chemokine receptor activity	0.035758	Ccr7	1	Up	c2_Mac-Ccl5	F
GO_BP	GO:0070098	Chemokine-mediated signaling pathway	0.04789	Ccl5	1	Up	c2_Mac-Ccl5	F
GO_MF	GO:0008061	Chitin binding	0.0128268	Chil3	1	Down	c2_Mac-Ccl5	F
GO_BP	GO:0002544	Chronic inflammatory response	0.0285764	Tnfaip3	1	Up	c2_Mac-Ccl5	F
GO_BP	GO:0021545	Cranial nerve development	0.0411702	Mafb	1	Down	c2_Mac-Ccl5	F
GO_BP	GO:0021602	Cranial nerve morphogenesis	0.0376943	Mafb	1	Down	c2_Mac-Ccl5	F
GO_BP	GO:0019935	Cyclic-nucleotide-mediated signaling	0.0491139	Thbs1	1	Down	c2_Mac-Ccl5	F
GO_BP	GO:0019835	Cytolysis	0.0292282	Gzma	1	Up	c2_Mac-Ccl5	F
GO_BP	GO:0002753	Cytoplasmic pattern recognition receptor signaling pathway	0.0425112	Tnfaip3	1	Up	c2_Mac-Ccl5	F
GO_BP	GO:0042832	Defense response to protozoan	0.0351076	Nkg7	1	Up	c2_Mac-Ccl5	F
GO_BP	GO:0002468	Dendritic cell antigen processing and presentation	0.0270974	Ccr7	1	Up	c2_Mac-Ccl5	F
GO_BP	GO:0002468	Dendritic cell antigen processing and presentation	0.0376943	Thbs1	1	Down	c2_Mac-Ccl5	F
GO_BP	GO:0002407	Dendritic cell chemotaxis	0.0285764	Ccr7	1	Up	c2_Mac-Ccl5	F
GO_BP	GO:0097028	Dendritic cell differentiation	0.038542	Ccr7	1	Up	c2_Mac-Ccl5	F
GO_BP	GO:0036336	Dendritic cell migration	0.0302598	Ccr7	1	Up	c2_Mac-Ccl5	F
KEGG	mmu04512	ECM-receptor interaction	0.0516338	Thbs1	1	Down	c2_Mac-Ccl5	F
GO_BP	GO:0003197	Endocardial cushion development	0.0411702	Thbs1	1	Down	c2_Mac-Ccl5	F
GO_BP	GO:0003416	Endochondral bone growth	0.0376943	Thbs1	1	Down	c2_Mac-Ccl5	F
GO_BP	GO:0060350	Endochondral bone morphogenesis	0.0428543	Thbs1	1	Down	c2_Mac-Ccl5	F
GO_BP	GO:0072577	Endothelial cell apoptotic process	0.0411702	Thbs1	1	Down	c2_Mac-Ccl5	F
GO_BP	GO:0072577	Endothelial cell apoptotic process	0.0444281	Tnfaip3	1	Up	c2_Mac-Ccl5	F
GO_BP	GO:0035767	Endothelial cell chemotaxis	0.0376943	Thbs1	1	Down	c2_Mac-Ccl5	F
GO_BP	GO:0043652	Engulfment of apoptotic cell	0.0376943	Thbs1	1	Down	c2_Mac-Ccl5	F
GO_BP	GO:0048245	Eosinophil chemotaxis	0.0284737	Ccl5	1	Up	c2_Mac-Ccl5	F
GO_BP	GO:0072677	Eosinophil migration	0.0292282	Ccl5	1	Up	c2_Mac-Ccl5	F
GO_BP	GO:1904019	Epithelial cell apoptotic process	0.0498704	Thbs1	1	Down	c2_Mac-Ccl5	F
GO_BP	GO:0072575	Epithelial cell proliferation involved in liver morphogenesis	0.0325362	Tnfaip3	1	Up	c2_Mac-Ccl5	F
GO_BP	GO:0001767	Establishment of lymphocyte polarity	0.0252281	Ccr7	1	Up	c2_Mac-Ccl5	F
GO_BP	GO:0001768	Establishment of T cell polarity	0.0252281	Ccr7	1	Up	c2_Mac-Ccl5	F
GO_BP	GO:0035890	Exit from host	0.0302322	Vps37b	1	Up	c2_Mac-Ccl5	F
GO_BP	GO:0035891	Exit from host cell	0.0302322	Vps37b	1	Up	c2_Mac-Ccl5	F
GO_BP	GO:0022617	Extracellular matrix disassembly	0.0346538	Ets1	1	Up	c2_Mac-Ccl5	F
GO_BP	GO:0008625	Extrinsic apoptotic signaling pathway via death domain receptors	0.0469425	Thbs1	1	Down	c2_Mac-Ccl5	F
GO_BP	GO:1902001	Fatty acid transmembrane transport	0.0376943	Thbs1	1	Down	c2_Mac-Ccl5	F
GO_BP	GO:0015908	Fatty acid transport	0.0491139	Thbs1	1	Down	c2_Mac-Ccl5	F
GO_BP	GO:0001660	Fever generation	0.0252281	Ccl5	1	Up	c2_Mac-Ccl5	F
GO_BP	GO:0042730	Fibrinolysis	0.0376943	Thbs1	1	Down	c2_Mac-Ccl5	F
GO_MF	GO:0017134	Fibroblast growth factor binding	0.0180423	Thbs1	1	Down	c2_Mac-Ccl5	F
GO_BP	GO:0008543	Fibroblast growth factor receptor signaling pathway	0.0463644	Thbs1	1	Down	c2_Mac-Ccl5	F
GO_BP	GO:0010761	Fibroblast migration	0.0411702	Thbs1	1	Down	c2_Mac-Ccl5	F
GO_MF	GO:0001968	Fibronectin binding	0.0257487	Thbs1	1	Down	c2_Mac-Ccl5	F
KEGG	mmu04510	Focal adhesion	0.0610236	Thbs1	1	Down	c2_Mac-Ccl5	F
GO_MF	GO:0001637	G protein-coupled chemoattractant receptor activity	0.035758	Ccr7	1	Up	c2_Mac-Ccl5	F
GO_MF	GO:0045028	G protein-coupled purinergic nucleotide receptor activity	0.035758	P2ry10	1	Up	c2_Mac-Ccl5	F
GO_BP	GO:0002467	Germinal center formation	0.0265775	Tnfaip3	1	Up	c2_Mac-Ccl5	F
GO_BP	GO:1901072	Glucosamine-containing compound catabolic process	0.0376943	Chil3	1	Down	c2_Mac-Ccl5	F
GO_BP	GO:1901071	Glucosamine-containing compound metabolic process	0.0376943	Chil3	1	Down	c2_Mac-Ccl5	F
GO_BP	GO:0036230	Granulocyte activation	0.0397735	Ccl5	1	Up	c2_Mac-Ccl5	F
GO_MF	GO:0019838	Growth factor binding	0.0480504	Thbs1	1	Down	c2_Mac-Ccl5	F
GO_BP	GO:0003417	Growth plate cartilage development	0.0376943	Thbs1	1	Down	c2_Mac-Ccl5	F
GO_BP	GO:0031649	Heat generation	0.0292282	Ccl5	1	Up	c2_Mac-Ccl5	F
GO_BP	GO:0072574	Hepatocyte proliferation	0.0325362	Tnfaip3	1	Up	c2_Mac-Ccl5	F
GO_BP	GO:0034113	Heterotypic cell-cell adhesion	0.0440237	Tnfaip3	1	Up	c2_Mac-Ccl5	F
GO_MF	GO:0015929	Hexosaminidase activity	0.0179798	Chil3	1	Down	c2_Mac-Ccl5	F
GO_MF	GO:0035035	Histone acetyltransferase binding	0.035758	Ets1	1	Up	c2_Mac-Ccl5	F
KEGG	mmu05165	Human papillomavirus infection	0.0787452	Thbs1	1	Down	c2_Mac-Ccl5	F
GO_MF	GO:0016798	Hydrolase activity, acting on glycosyl bonds	0.0454636	Chil3	1	Down	c2_Mac-Ccl5	F
GO_MF	GO:0004553	Hydrolase activity, hydrolyzing O-glycosyl compounds	0.0400236	Chil3	1	Down	c2_Mac-Ccl5	F
GO_BP	GO:0002524	Hypersensitivity	0.0284737	Ccr7	1	Up	c2_Mac-Ccl5	F
GO_BP	GO:0002418	Immune response to tumor cell	0.0325362	Nkg7	1	Up	c2_Mac-Ccl5	F
GO_BP	GO:0001771	Immunological synapse formation	0.0265775	Ccr7	1	Up	c2_Mac-Ccl5	F
GO_BP	GO:0006925	Inflammatory cell apoptotic process	0.0302598	Ccl5	1	Up	c2_Mac-Ccl5	F
GO_BP	GO:0042472	Inner ear morphogenesis	0.0498704	Mafb	1	Down	c2_Mac-Ccl5	F
GO_BP	GO:0032615	Interleukin-12 production	0.0427267	Thbs1	1	Down	c2_Mac-Ccl5	F
GO_BP	GO:0032615	Interleukin-12 production	0.0490757	Ccr7	1	Up	c2_Mac-Ccl5	F
GO_MF	GO:0070530	K63-linked polyubiquitin modification-dependent protein binding	0.035758	Tnfaip3	1	Up	c2_Mac-Ccl5	F
GO_MF	GO:0043236	Laminin binding	0.0180423	Thbs1	1	Down	c2_Mac-Ccl5	F
GO_BP	GO:0061756	Leukocyte adhesion to vascular endothelial cell	0.0425112	Ets1	1	Up	c2_Mac-Ccl5	F
GO_BP	GO:0070486	Leukocyte aggregation	0.0376943	Thbs1	1	Down	c2_Mac-Ccl5	F
GO_MF	GO:0060229	Lipase activator activity	0.035758	Ccl5	1	Up	c2_Mac-Ccl5	F
GO_MF	GO:0016298	Lipase activity	0.044486	Smpdl3a	1	Down	c2_Mac-Ccl5	F
GO_BP	GO:0140354	Lipid import into cell	0.0376943	Thbs1	1	Down	c2_Mac-Ccl5	F
GO_MF	GO:0071813	Lipoprotein particle binding	0.0180423	Thbs1	1	Down	c2_Mac-Ccl5	F
GO_BP	GO:0072576	Liver morphogenesis	0.0329803	Tnfaip3	1	Up	c2_Mac-Ccl5	F
GO_BP	GO:0015911	Long-chain fatty acid import across plasma membrane	0.0376943	Thbs1	1	Down	c2_Mac-Ccl5	F
GO_BP	GO:0044539	Long-chain fatty acid import into cell	0.0376943	Thbs1	1	Down	c2_Mac-Ccl5	F
GO_BP	GO:0015909	Long-chain fatty acid transport	0.0428543	Thbs1	1	Down	c2_Mac-Ccl5	F
GO_BP	GO:0007616	Long-term memory	0.038542	Ccnd2	1	Up	c2_Mac-Ccl5	F
GO_MF	GO:0030169	Low-density lipoprotein particle binding	0.0180423	Thbs1	1	Down	c2_Mac-Ccl5	F
GO_BP	GO:0048535	Lymph node development	0.0325362	Ccr7	1	Up	c2_Mac-Ccl5	F
GO_BP	GO:0031294	Lymphocyte costimulation	0.0329803	Ccr7	1	Up	c2_Mac-Ccl5	F
GO_MF	GO:0061578	Lys63-specific deubiquitinase activity	0.035758	Tnfaip3	1	Up	c2_Mac-Ccl5	F
GO_BP	GO:0042116	Macrophage activation	0.04977	Thbs1	1	Down	c2_Mac-Ccl5	F
GO_BP	GO:0071888	Macrophage apoptotic process	0.0236771	Ccl5	1	Up	c2_Mac-Ccl5	F
GO_BP	GO:0048246	Macrophage chemotaxis	0.0411702	Thbs1	1	Down	c2_Mac-Ccl5	F
GO_BP	GO:1905517	Macrophage migration	0.0418027	Thbs1	1	Down	c2_Mac-Ccl5	F
KEGG	mmu05144	Malaria	0.0516338	Thbs1	1	Down	c2_Mac-Ccl5	F
GO_BP	GO:0002315	Marginal zone B cell differentiation	0.0236438	Tnfaip3	1	Up	c2_Mac-Ccl5	F
GO_BP	GO:0002551	Mast cell chemotaxis	0.0252281	Ccl5	1	Up	c2_Mac-Ccl5	F
GO_BP	GO:0097531	Mast cell migration	0.0260115	Ccl5	1	Up	c2_Mac-Ccl5	F
GO_BP	GO:0002335	Mature B cell differentiation	0.0357853	Tnfaip3	1	Up	c2_Mac-Ccl5	F
GO_BP	GO:0002313	Mature B cell differentiation involved in immune response	0.0325362	Tnfaip3	1	Up	c2_Mac-Ccl5	F
GO_BP	GO:0071709	Membrane assembly	0.0411702	Mafb	1	Down	c2_Mac-Ccl5	F
GO_BP	GO:0044091	Membrane biogenesis	0.0418027	Mafb	1	Down	c2_Mac-Ccl5	F
GO_BP	GO:0046466	Membrane lipid catabolic process	0.0380949	Smpdl3a	1	Down	c2_Mac-Ccl5	F
KEGG	mmu05206	MicroRNAs in cancer	0.0781551	Thbs1	1	Down	c2_Mac-Ccl5	F
GO_MF	GO:0072341	Modified amino acid binding	0.042002	Thbs1	1	Down	c2_Mac-Ccl5	F
GO_BP	GO:0051851	Modulation by host of symbiont process	0.0496848	Ccl5	1	Up	c2_Mac-Ccl5	F
GO_BP	GO:0002548	Monocyte chemotaxis	0.0467568	Ccl5	1	Up	c2_Mac-Ccl5	F
GO_BP	GO:0033555	Multicellular organismal response to stress	0.04977	Thbs1	1	Down	c2_Mac-Ccl5	F
GO_BP	GO:0033028	Myeloid cell apoptotic process	0.0357853	Ccl5	1	Up	c2_Mac-Ccl5	F
GO_BP	GO:0002323	Natural killer cell activation involved in immune response	0.038542	Nkg7	1	Up	c2_Mac-Ccl5	F
GO_BP	GO:0043320	Natural killer cell degranulation	0.0248848	Nkg7	1	Up	c2_Mac-Ccl5	F
GO_BP	GO:0002420	Natural killer cell mediated cytotoxicity directed against tumor cell target	0.0236771	Nkg7	1	Up	c2_Mac-Ccl5	F
GO_BP	GO:0002423	Natural killer cell mediated immune response to tumor cell	0.0240555	Nkg7	1	Up	c2_Mac-Ccl5	F
GO_BP	GO:0043922	Negative regulation by host of viral transcription	0.0248848	Ccl5	1	Up	c2_Mac-Ccl5	F
GO_BP	GO:0016525	Negative regulation of angiogenesis	0.04977	Thbs1	1	Down	c2_Mac-Ccl5	F
GO_BP	GO:0050869	Negative regulation of B cell activation	0.0346538	Tnfaip3	1	Up	c2_Mac-Ccl5	F
GO_BP	GO:0030195	Negative regulation of blood coagulation	0.0411702	Thbs1	1	Down	c2_Mac-Ccl5	F
GO_BP	GO:0043537	Negative regulation of blood vessel endothelial cell migration	0.0380949	Thbs1	1	Down	c2_Mac-Ccl5	F
GO_BP	GO:2000181	Negative regulation of blood vessel morphogenesis	0.04977	Thbs1	1	Down	c2_Mac-Ccl5	F
GO_BP	GO:0090051	Negative regulation of cell migration involved in sprouting angiogenesis	0.0376943	Thbs1	1	Down	c2_Mac-Ccl5	F
GO_BP	GO:0001953	Negative regulation of cell-matrix adhesion	0.038296	Thbs1	1	Down	c2_Mac-Ccl5	F
GO_BP	GO:0010812	Negative regulation of cell-substrate adhesion	0.0416393	Thbs1	1	Down	c2_Mac-Ccl5	F
GO_BP	GO:0090288	Negative regulation of cellular response to growth factor stimulus	0.04977	Thbs1	1	Down	c2_Mac-Ccl5	F
GO_BP	GO:0050922	Negative regulation of chemotaxis	0.0413541	Thbs1	1	Down	c2_Mac-Ccl5	F
GO_BP	GO:0050819	Negative regulation of coagulation	0.0411702	Thbs1	1	Down	c2_Mac-Ccl5	F
GO_BP	GO:1904030	Negative regulation of cyclin-dependent protein kinase activity	0.0302598	Tnfaip3	1	Up	c2_Mac-Ccl5	F
GO_BP	GO:0045736	Negative regulation of cyclin-dependent protein serine/threonine kinase activity	0.0302322	Tnfaip3	1	Up	c2_Mac-Ccl5	F
GO_BP	GO:2000117	Negative regulation of cysteine-type endopeptidase activity	0.0491139	Thbs1	1	Down	c2_Mac-Ccl5	F
GO_BP	GO:0043154	Negative regulation of cysteine-type endopeptidase activity involved in apoptotic process	0.0469425	Thbs1	1	Down	c2_Mac-Ccl5	F
GO_BP	GO:0043392	Negative regulation of DNA binding	0.0426871	Gzma	1	Up	c2_Mac-Ccl5	F
GO_BP	GO:2000352	Negative regulation of endothelial cell apoptotic process	0.0325362	Tnfaip3	1	Up	c2_Mac-Ccl5	F
GO_BP	GO:0010596	Negative regulation of endothelial cell migration	0.0411702	Thbs1	1	Down	c2_Mac-Ccl5	F
GO_BP	GO:0001937	Negative regulation of endothelial cell proliferation	0.043218	Thbs1	1	Down	c2_Mac-Ccl5	F
GO_BP	GO:1904036	Negative regulation of epithelial cell apoptotic process	0.0426871	Tnfaip3	1	Up	c2_Mac-Ccl5	F
GO_BP	GO:0010633	Negative regulation of epithelial cell migration	0.0433246	Thbs1	1	Down	c2_Mac-Ccl5	F
GO_BP	GO:0045647	Negative regulation of erythrocyte differentiation	0.0376943	Mafb	1	Down	c2_Mac-Ccl5	F
GO_BP	GO:1902042	Negative regulation of extrinsic apoptotic signaling pathway via death domain receptors	0.0325362	Tnfaip3	1	Up	c2_Mac-Ccl5	F
GO_BP	GO:2000192	Negative regulation of fatty acid transport	0.0376943	Thbs1	1	Down	c2_Mac-Ccl5	F
GO_BP	GO:0040037	Negative regulation of fibroblast growth factor receptor signaling pathway	0.0376943	Thbs1	1	Down	c2_Mac-Ccl5	F
GO_BP	GO:0045744	Negative regulation of G protein-coupled receptor signaling pathway	0.0481125	Ccl5	1	Up	c2_Mac-Ccl5	F
GO_BP	GO:1903707	Negative regulation of hemopoiesis	0.04977	Mafb	1	Down	c2_Mac-Ccl5	F
GO_BP	GO:1900047	Negative regulation of hemostasis	0.0411702	Thbs1	1	Down	c2_Mac-Ccl5	F
GO_BP	GO:0034115	Negative regulation of heterotypic cell-cell adhesion	0.0236771	Tnfaip3	1	Up	c2_Mac-Ccl5	F
GO_BP	GO:0043124	Negative regulation of I-kappaB kinase/NF-kappaB signaling	0.0415615	Tnfaip3	1	Up	c2_Mac-Ccl5	F
GO_BP	GO:0032691	Negative regulation of interleukin-1 beta production	0.0321701	Tnfaip3	1	Up	c2_Mac-Ccl5	F
GO_BP	GO:0032692	Negative regulation of interleukin-1 production	0.0351076	Tnfaip3	1	Up	c2_Mac-Ccl5	F
GO_BP	GO:0032695	Negative regulation of interleukin-12 production	0.0285764	Ccr7	1	Up	c2_Mac-Ccl5	F
GO_BP	GO:0032695	Negative regulation of interleukin-12 production	0.0376943	Thbs1	1	Down	c2_Mac-Ccl5	F
GO_BP	GO:0032703	Negative regulation of interleukin-2 production	0.0302598	Tnfaip3	1	Up	c2_Mac-Ccl5	F
GO_BP	GO:0032715	Negative regulation of interleukin-6 production	0.0425112	Tnfaip3	1	Up	c2_Mac-Ccl5	F
GO_BP	GO:1902106	Negative regulation of leukocyte differentiation	0.04977	Mafb	1	Down	c2_Mac-Ccl5	F
GO_BP	GO:1905953	Negative regulation of lipid localization	0.0411702	Thbs1	1	Down	c2_Mac-Ccl5	F
GO_BP	GO:0032369	Negative regulation of lipid transport	0.0376943	Thbs1	1	Down	c2_Mac-Ccl5	F
GO_BP	GO:0070229	Negative regulation of lymphocyte apoptotic process	0.0425112	Ccl5	1	Up	c2_Mac-Ccl5	F
GO_BP	GO:0033033	Negative regulation of myeloid cell apoptotic process	0.0285764	Ccl5	1	Up	c2_Mac-Ccl5	F
GO_BP	GO:0045638	Negative regulation of myeloid cell differentiation	0.0482086	Mafb	1	Down	c2_Mac-Ccl5	F
GO_BP	GO:0002762	Negative regulation of myeloid leukocyte differentiation	0.0411702	Mafb	1	Down	c2_Mac-Ccl5	F
GO_BP	GO:0032891	Negative regulation of organic acid transport	0.0376943	Thbs1	1	Down	c2_Mac-Ccl5	F
GO_BP	GO:0045671	Negative regulation of osteoclast differentiation	0.0380949	Mafb	1	Down	c2_Mac-Ccl5	F
GO_BP	GO:0051354	Negative regulation of oxidoreductase activity	0.0302598	Gzma	1	Up	c2_Mac-Ccl5	F
GO_BP	GO:1903318	Negative regulation of protein maturation	0.0376943	Thbs1	1	Down	c2_Mac-Ccl5	F
GO_BP	GO:0010955	Negative regulation of protein processing	0.0376943	Thbs1	1	Down	c2_Mac-Ccl5	F
GO_BP	GO:1903035	Negative regulation of response to wounding	0.0491139	Thbs1	1	Down	c2_Mac-Ccl5	F
GO_BP	GO:1903671	Negative regulation of sprouting angiogenesis	0.0376943	Thbs1	1	Down	c2_Mac-Ccl5	F
GO_BP	GO:0070233	Negative regulation of T cell apoptotic process	0.0302598	Ccl5	1	Up	c2_Mac-Ccl5	F
GO_BP	GO:0034122	Negative regulation of toll-like receptor signaling pathway	0.0341872	Tnfaip3	1	Up	c2_Mac-Ccl5	F
GO_BP	GO:1901343	Negative regulation of vasculature development	0.04977	Thbs1	1	Down	c2_Mac-Ccl5	F
GO_BP	GO:0045071	Negative regulation of viral genome replication	0.0461169	Ccl5	1	Up	c2_Mac-Ccl5	F
GO_BP	GO:0061045	Negative regulation of wound healing	0.0435565	Thbs1	1	Down	c2_Mac-Ccl5	F
GO_BP	GO:0043383	Negative T cell selection	0.0260115	Ccr7	1	Up	c2_Mac-Ccl5	F
GO_BP	GO:0045060	Negative thymic T cell selection	0.0252281	Ccr7	1	Up	c2_Mac-Ccl5	F
GO_BP	GO:0021675	Nerve development	0.048035	Mafb	1	Down	c2_Mac-Ccl5	F
GO_BP	GO:0042119	Neutrophil activation	0.0359786	Ccl5	1	Up	c2_Mac-Ccl5	F
GO_BP	GO:0007263	Nitric oxide mediated signal transduction	0.0376943	Thbs1	1	Down	c2_Mac-Ccl5	F
GO_BP	GO:0030575	Nuclear body organization	0.0275765	Ets1	1	Up	c2_Mac-Ccl5	F
GO_BP	GO:1901292	Nucleoside phosphate catabolic process	0.0443723	Smpdl3a	1	Down	c2_Mac-Ccl5	F
GO_BP	GO:0009143	Nucleoside triphosphate catabolic process	0.0376943	Smpdl3a	1	Down	c2_Mac-Ccl5	F
GO_BP	GO:0009141	Nucleoside triphosphate metabolic process	0.0498704	Smpdl3a	1	Down	c2_Mac-Ccl5	F
GO_MF	GO:0016502	Nucleotide receptor activity	0.035758	P2ry10	1	Up	c2_Mac-Ccl5	F
GO_BP	GO:0035872	Nucleotide-binding domain, leucine rich repeat containing receptor signaling pathway	0.0288205	Tnfaip3	1	Up	c2_Mac-Ccl5	F
GO_BP	GO:0070431	Nucleotide-binding oligomerization domain containing 2 signaling pathway	0.0275765	Tnfaip3	1	Up	c2_Mac-Ccl5	F
GO_BP	GO:0070423	Nucleotide-binding oligomerization domain containing signaling pathway	0.0285764	Tnfaip3	1	Up	c2_Mac-Ccl5	F
GO_BP	GO:0030316	Osteoclast differentiation	0.0498704	Mafb	1	Down	c2_Mac-Ccl5	F
GO_BP	GO:0003151	Outflow tract morphogenesis	0.048035	Thbs1	1	Down	c2_Mac-Ccl5	F
KEGG	mmu04115	P53 signaling pathway	0.0516338	Thbs1	1	Down	c2_Mac-Ccl5	F
KEGG	mmu04928	Parathyroid hormone synthesis, secretion and action	0.0516338	Mafb	1	Down	c2_Mac-Ccl5	F
GO_BP	GO:0018149	Peptide cross-linking	0.0391595	Thbs1	1	Down	c2_Mac-Ccl5	F
KEGG	mmu04145	Phagosome	0.0610236	Thbs1	1	Down	c2_Mac-Ccl5	F
GO_MF	GO:0004435	Phosphatidylinositol phospholipase C activity	0.035758	Ccl5	1	Up	c2_Mac-Ccl5	F
GO_MF	GO:0001786	Phosphatidylserine binding	0.033812	Thbs1	1	Down	c2_Mac-Ccl5	F
GO_MF	GO:0016004	Phospholipase activator activity	0.035758	Ccl5	1	Up	c2_Mac-Ccl5	F
GO_MF	GO:0004620	Phospholipase activity	0.0400236	Smpdl3a	1	Down	c2_Mac-Ccl5	F
GO_MF	GO:0004629	Phospholipase C activity	0.035758	Ccl5	1	Up	c2_Mac-Ccl5	F
GO_BP	GO:0009395	Phospholipid catabolic process	0.0411702	Smpdl3a	1	Down	c2_Mac-Ccl5	F
GO_MF	GO:0008081	Phosphoric diester hydrolase activity	0.039848	Smpdl3a	1	Down	c2_Mac-Ccl5	F
KEGG	mmu04151	PI3K-Akt signaling pathway	0.0787452	Thbs1	1	Down	c2_Mac-Ccl5	F
GO_BP	GO:0031639	Plasminogen activation	0.0376943	Thbs1	1	Down	c2_Mac-Ccl5	F
GO_CC	GO:0031091	Platelet alpha granule	0.019695	Thbs1	1	Down	c2_Mac-Ccl5	F
GO_BP	GO:0000272	Polysaccharide catabolic process	0.0376943	Chil3	1	Down	c2_Mac-Ccl5	F
GO_BP	GO:0005976	Polysaccharide metabolic process	0.04977	Chil3	1	Down	c2_Mac-Ccl5	F
GO_BP	GO:0002866	Positive regulation of acute inflammatory response to antigenic stimulus	0.0252281	Ccr7	1	Up	c2_Mac-Ccl5	F
GO_BP	GO:0046638	Positive regulation of alpha-beta T cell differentiation	0.0426871	Ccr7	1	Up	c2_Mac-Ccl5	F
GO_BP	GO:0002579	Positive regulation of antigen processing and presentation	0.0240555	Ccr7	1	Up	c2_Mac-Ccl5	F
GO_BP	GO:0050857	Positive regulation of antigen receptor-mediated signaling pathway	0.0302598	Ccr7	1	Up	c2_Mac-Ccl5	F
GO_BP	GO:0030194	Positive regulation of blood coagulation	0.0376943	Thbs1	1	Down	c2_Mac-Ccl5	F
GO_BP	GO:0043536	Positive regulation of blood vessel endothelial cell migration	0.0411702	Thbs1	1	Down	c2_Mac-Ccl5	F
GO_BP	GO:0043536	Positive regulation of blood vessel endothelial cell migration	0.0444281	Ets1	1	Up	c2_Mac-Ccl5	F
GO_BP	GO:2000516	Positive regulation of CD4-positive, alpha-beta T cell activation	0.0359786	Ccr7	1	Up	c2_Mac-Ccl5	F
GO_BP	GO:0043372	Positive regulation of CD4-positive, alpha-beta T cell differentiation	0.0325362	Ccr7	1	Up	c2_Mac-Ccl5	F
GO_BP	GO:0033630	Positive regulation of cell adhesion mediated by integrin	0.0292282	Ccl5	1	Up	c2_Mac-Ccl5	F
GO_BP	GO:1902808	Positive regulation of cell cycle G1/S phase transition	0.0454731	Ccnd2	1	Up	c2_Mac-Ccl5	F
GO_BP	GO:1903846	Positive regulation of cellular response to transforming growth factor beta stimulus	0.0376943	Thbs1	1	Down	c2_Mac-Ccl5	F
GO_BP	GO:2000343	Positive regulation of chemokine (C-X-C motif) ligand 2 production	0.0252281	Ccl5	1	Up	c2_Mac-Ccl5	F
GO_BP	GO:0032722	Positive regulation of chemokine production	0.0469425	Chil3	1	Down	c2_Mac-Ccl5	F
GO_BP	GO:0050820	Positive regulation of coagulation	0.0376943	Thbs1	1	Down	c2_Mac-Ccl5	F
GO_BP	GO:1904031	Positive regulation of cyclin-dependent protein kinase activity	0.0317184	Ccnd2	1	Up	c2_Mac-Ccl5	F
GO_BP	GO:0045737	Positive regulation of cyclin-dependent protein serine/threonine kinase activity	0.0302598	Ccnd2	1	Up	c2_Mac-Ccl5	F
GO_BP	GO:0051482	Positive regulation of cytosolic calcium ion concentration involved in phospholipase C-activating G protein-coupled signaling pathway	0.0351076	P2ry10	1	Up	c2_Mac-Ccl5	F
GO_BP	GO:0002230	Positive regulation of defense response to virus by host	0.0329129	Ccl5	1	Up	c2_Mac-Ccl5	F
GO_BP	GO:2000510	Positive regulation of dendritic cell chemotaxis	0.0236438	Ccr7	1	Up	c2_Mac-Ccl5	F
GO_BP	GO:2000353	Positive regulation of endothelial cell apoptotic process	0.0376943	Thbs1	1	Down	c2_Mac-Ccl5	F
GO_BP	GO:0010595	Positive regulation of endothelial cell migration	0.04977	Thbs1	1	Down	c2_Mac-Ccl5	F
GO_BP	GO:1904037	Positive regulation of epithelial cell apoptotic process	0.038296	Thbs1	1	Down	c2_Mac-Ccl5	F
GO_BP	GO:0045648	Positive regulation of erythrocyte differentiation	0.0321701	Ets1	1	Up	c2_Mac-Ccl5	F
GO_BP	GO:2001238	Positive regulation of extrinsic apoptotic signaling pathway	0.0413541	Thbs1	1	Down	c2_Mac-Ccl5	F
GO_BP	GO:1902043	Positive regulation of extrinsic apoptotic signaling pathway via death domain receptors	0.0376943	Thbs1	1	Down	c2_Mac-Ccl5	F
GO_BP	GO:0010763	Positive regulation of fibroblast migration	0.0376943	Thbs1	1	Down	c2_Mac-Ccl5	F
GO_BP	GO:0051491	Positive regulation of filopodium assembly	0.0341872	Ccr7	1	Up	c2_Mac-Ccl5	F
GO_BP	GO:1900087	Positive regulation of G1/S transition of mitotic cell cycle	0.0397735	Ccnd2	1	Up	c2_Mac-Ccl5	F
GO_BP	GO:0010560	Positive regulation of glycoprotein biosynthetic process	0.0292282	Ccr7	1	Up	c2_Mac-Ccl5	F
GO_BP	GO:1903020	Positive regulation of glycoprotein metabolic process	0.030216	Ccr7	1	Up	c2_Mac-Ccl5	F
GO_BP	GO:0071624	Positive regulation of granulocyte chemotaxis	0.0325362	Ccr7	1	Up	c2_Mac-Ccl5	F
GO_BP	GO:0031652	Positive regulation of heat generation	0.0248848	Ccl5	1	Up	c2_Mac-Ccl5	F
GO_BP	GO:1900048	Positive regulation of hemostasis	0.0376943	Thbs1	1	Down	c2_Mac-Ccl5	F
GO_BP	GO:2000347	Positive regulation of hepatocyte proliferation	0.0248848	Tnfaip3	1	Up	c2_Mac-Ccl5	F
GO_BP	GO:0034112	Positive regulation of homotypic cell-cell adhesion	0.0260115	Ccl5	1	Up	c2_Mac-Ccl5	F
GO_BP	GO:0002922	Positive regulation of humoral immune response	0.0288205	Ccr7	1	Up	c2_Mac-Ccl5	F
GO_BP	GO:0002885	Positive regulation of hypersensitivity	0.0240555	Ccr7	1	Up	c2_Mac-Ccl5	F
GO_BP	GO:0002863	Positive regulation of inflammatory response to antigenic stimulus	0.0285764	Ccr7	1	Up	c2_Mac-Ccl5	F
GO_BP	GO:0032731	Positive regulation of interleukin-1 beta production	0.0472593	Ccr7	1	Up	c2_Mac-Ccl5	F
GO_BP	GO:0032735	Positive regulation of interleukin-12 production	0.0381578	Ccr7	1	Up	c2_Mac-Ccl5	F
GO_BP	GO:0043507	Positive regulation of JUN kinase activity	0.0444281	Ccr7	1	Up	c2_Mac-Ccl5	F
GO_BP	GO:1904996	Positive regulation of leukocyte adhesion to vascular endothelial cell	0.0302598	Ets1	1	Up	c2_Mac-Ccl5	F
GO_BP	GO:2000108	Positive regulation of leukocyte apoptotic process	0.0329129	Ccl5	1	Up	c2_Mac-Ccl5	F
GO_BP	GO:0002690	Positive regulation of leukocyte chemotaxis	0.0491139	Thbs1	1	Down	c2_Mac-Ccl5	F
GO_BP	GO:0060193	Positive regulation of lipase activity	0.0485969	Ccl5	1	Up	c2_Mac-Ccl5	F
GO_BP	GO:0070230	Positive regulation of lymphocyte apoptotic process	0.0288205	Ccl5	1	Up	c2_Mac-Ccl5	F
GO_BP	GO:0043032	Positive regulation of macrophage activation	0.0376943	Thbs1	1	Down	c2_Mac-Ccl5	F
GO_BP	GO:0010759	Positive regulation of macrophage chemotaxis	0.0376943	Thbs1	1	Down	c2_Mac-Ccl5	F
GO_BP	GO:1905523	Positive regulation of macrophage migration	0.0376943	Thbs1	1	Down	c2_Mac-Ccl5	F
GO_BP	GO:0090026	Positive regulation of monocyte chemotaxis	0.0292282	Ccl5	1	Up	c2_Mac-Ccl5	F
GO_BP	GO:0090023	Positive regulation of neutrophil chemotaxis	0.0317184	Ccr7	1	Up	c2_Mac-Ccl5	F
GO_BP	GO:1902624	Positive regulation of neutrophil migration	0.0359786	Ccr7	1	Up	c2_Mac-Ccl5	F
GO_BP	GO:0045672	Positive regulation of osteoclast differentiation	0.0329803	Ccl5	1	Up	c2_Mac-Ccl5	F
GO_BP	GO:0010518	Positive regulation of phospholipase activity	0.0425112	Ccl5	1	Up	c2_Mac-Ccl5	F
GO_BP	GO:0051897	Positive regulation of protein kinase B signaling	0.0498704	Thbs1	1	Down	c2_Mac-Ccl5	F
GO_BP	GO:2000379	Positive regulation of reactive oxygen species metabolic process	0.045385	Thbs1	1	Down	c2_Mac-Ccl5	F
GO_BP	GO:0048260	Positive regulation of receptor-mediated endocytosis	0.0481125	Ccr7	1	Up	c2_Mac-Ccl5	F
GO_BP	GO:1903036	Positive regulation of response to wounding	0.0445915	Thbs1	1	Down	c2_Mac-Ccl5	F
GO_BP	GO:0035025	Positive regulation of Rho protein signal transduction	0.0335902	P2ry10	1	Up	c2_Mac-Ccl5	F
GO_BP	GO:0014911	Positive regulation of smooth muscle cell migration	0.0485969	Ccl5	1	Up	c2_Mac-Ccl5	F
GO_BP	GO:0048661	Positive regulation of smooth muscle cell proliferation	0.04977	Thbs1	1	Down	c2_Mac-Ccl5	F
GO_BP	GO:0070234	Positive regulation of T cell apoptotic process	0.0260115	Ccl5	1	Up	c2_Mac-Ccl5	F
GO_BP	GO:0050862	Positive regulation of T cell receptor signaling pathway	0.0275765	Ccr7	1	Up	c2_Mac-Ccl5	F
GO_BP	GO:0045624	Positive regulation of T-helper cell differentiation	0.0292282	Ccr7	1	Up	c2_Mac-Ccl5	F
GO_BP	GO:0030511	Positive regulation of transforming growth factor beta receptor signaling pathway	0.0376943	Thbs1	1	Down	c2_Mac-Ccl5	F
GO_BP	GO:0090100	Positive regulation of transmembrane receptor protein serine/threonine kinase signaling pathway	0.0498704	Thbs1	1	Down	c2_Mac-Ccl5	F
GO_BP	GO:0032760	Positive regulation of tumor necrosis factor production	0.04977	Thbs1	1	Down	c2_Mac-Ccl5	F
GO_BP	GO:1903557	Positive regulation of tumor necrosis factor superfamily cytokine production	0.04977	Thbs1	1	Down	c2_Mac-Ccl5	F
GO_BP	GO:0042531	Positive regulation of tyrosine phosphorylation of STAT protein	0.0440237	Ccl5	1	Up	c2_Mac-Ccl5	F
GO_BP	GO:1903902	Positive regulation of viral life cycle	0.0288205	Vps37b	1	Up	c2_Mac-Ccl5	F
GO_BP	GO:0048524	Positive regulation of viral process	0.0454731	Vps37b	1	Up	c2_Mac-Ccl5	F
GO_BP	GO:0090303	Positive regulation of wound healing	0.0411702	Thbs1	1	Down	c2_Mac-Ccl5	F
GO_BP	GO:0002532	Production of molecular mediator involved in inflammatory response	0.0491139	Chil3	1	Down	c2_Mac-Ccl5	F
GO_BP	GO:0035871	Protein K11-linked deubiquitination	0.0236438	Tnfaip3	1	Up	c2_Mac-Ccl5	F
GO_BP	GO:0071108	Protein K48-linked deubiquitination	0.0302598	Tnfaip3	1	Up	c2_Mac-Ccl5	F
GO_BP	GO:0070536	Protein K63-linked deubiquitination	0.0325362	Tnfaip3	1	Up	c2_Mac-Ccl5	F
GO_BP	GO:0006623	Protein targeting to vacuole	0.0341872	Vps37b	1	Up	c2_Mac-Ccl5	F
GO_MF	GO:0030296	Protein tyrosine kinase activator activity	0.035758	Ccl5	1	Up	c2_Mac-Ccl5	F
GO_MF	GO:0071814	Protein-lipid complex binding	0.0180423	Thbs1	1	Down	c2_Mac-Ccl5	F
KEGG	mmu05205	Proteoglycans in cancer	0.0610236	Thbs1	1	Down	c2_Mac-Ccl5	F
GO_BP	GO:0031269	Pseudopodium assembly	0.0260115	Ccl5	1	Up	c2_Mac-Ccl5	F
GO_BP	GO:0031268	Pseudopodium organization	0.0270974	Ccl5	1	Up	c2_Mac-Ccl5	F
GO_MF	GO:0001614	Purinergic nucleotide receptor activity	0.035758	P2ry10	1	Up	c2_Mac-Ccl5	F
GO_BP	GO:0070269	Pyroptosis	0.0335902	Gzma	1	Up	c2_Mac-Ccl5	F
KEGG	mmu04015	Rap1 signaling pathway	0.0610236	Thbs1	1	Down	c2_Mac-Ccl5	F
GO_MF	GO:0048019	Receptor antagonist activity	0.035758	Ccl5	1	Up	c2_Mac-Ccl5	F
GO_BP	GO:0060004	Reflex	0.0302598	Satb1	1	Up	c2_Mac-Ccl5	F
GO_BP	GO:0002864	Regulation of acute inflammatory response to antigenic stimulus	0.0292282	Ccr7	1	Up	c2_Mac-Ccl5	F
GO_BP	GO:0002577	Regulation of antigen processing and presentation	0.0288205	Ccr7	1	Up	c2_Mac-Ccl5	F
GO_BP	GO:0002577	Regulation of antigen processing and presentation	0.0376943	Thbs1	1	Down	c2_Mac-Ccl5	F
GO_BP	GO:0050854	Regulation of antigen receptor-mediated signaling pathway	0.0490757	Ccr7	1	Up	c2_Mac-Ccl5	F
GO_BP	GO:0030193	Regulation of blood coagulation	0.0428543	Thbs1	1	Down	c2_Mac-Ccl5	F
GO_BP	GO:0043535	Regulation of blood vessel endothelial cell migration	0.0491139	Thbs1	1	Down	c2_Mac-Ccl5	F
GO_BP	GO:1903587	Regulation of blood vessel endothelial cell proliferation involved in sprouting angiogenesis	0.0376943	Thbs1	1	Down	c2_Mac-Ccl5	F
GO_BP	GO:0043370	Regulation of CD4-positive, alpha-beta T cell differentiation	0.0426871	Ccr7	1	Up	c2_Mac-Ccl5	F
GO_BP	GO:0033628	Regulation of cell adhesion mediated by integrin	0.0409732	Ccl5	1	Up	c2_Mac-Ccl5	F
GO_BP	GO:0090049	Regulation of cell migration involved in sprouting angiogenesis	0.038296	Thbs1	1	Down	c2_Mac-Ccl5	F
GO_BP	GO:0070587	Regulation of cell-cell adhesion involved in gastrulation	0.0236771	Tnfaip3	1	Up	c2_Mac-Ccl5	F
GO_BP	GO:0033632	Regulation of cell-cell adhesion mediated by integrin	0.0240555	Ccl5	1	Up	c2_Mac-Ccl5	F
GO_BP	GO:0010752	Regulation of cGMP-mediated signaling	0.0376943	Thbs1	1	Down	c2_Mac-Ccl5	F
GO_BP	GO:2000341	Regulation of chemokine (C-X-C motif) ligand 2 production	0.0302598	Ccl5	1	Up	c2_Mac-Ccl5	F
GO_BP	GO:0032642	Regulation of chemokine production	0.04977	Chil3	1	Down	c2_Mac-Ccl5	F
GO_BP	GO:0002676	Regulation of chronic inflammatory response	0.0236771	Tnfaip3	1	Up	c2_Mac-Ccl5	F
GO_BP	GO:0050818	Regulation of coagulation	0.0433246	Thbs1	1	Down	c2_Mac-Ccl5	F
GO_BP	GO:0050691	Regulation of defense response to virus by host	0.0391618	Ccl5	1	Up	c2_Mac-Ccl5	F
GO_BP	GO:0002604	Regulation of dendritic cell antigen processing and presentation	0.0236438	Ccr7	1	Up	c2_Mac-Ccl5	F
GO_BP	GO:0002604	Regulation of dendritic cell antigen processing and presentation	0.0376943	Thbs1	1	Down	c2_Mac-Ccl5	F
GO_BP	GO:2000508	Regulation of dendritic cell chemotaxis	0.0240555	Ccr7	1	Up	c2_Mac-Ccl5	F
GO_BP	GO:2000351	Regulation of endothelial cell apoptotic process	0.0411702	Thbs1	1	Down	c2_Mac-Ccl5	F
GO_BP	GO:2000351	Regulation of endothelial cell apoptotic process	0.0426871	Tnfaip3	1	Up	c2_Mac-Ccl5	F
GO_BP	GO:2001026	Regulation of endothelial cell chemotaxis	0.0376943	Thbs1	1	Down	c2_Mac-Ccl5	F
GO_BP	GO:1904035	Regulation of epithelial cell apoptotic process	0.0491139	Thbs1	1	Down	c2_Mac-Ccl5	F
GO_BP	GO:0045646	Regulation of erythrocyte differentiation	0.0411702	Mafb	1	Down	c2_Mac-Ccl5	F
GO_BP	GO:0045646	Regulation of erythrocyte differentiation	0.0425112	Ets1	1	Up	c2_Mac-Ccl5	F
GO_BP	GO:0010715	Regulation of extracellular matrix disassembly	0.0260115	Ets1	1	Up	c2_Mac-Ccl5	F
GO_BP	GO:1903053	Regulation of extracellular matrix organization	0.0422715	Ets1	1	Up	c2_Mac-Ccl5	F
GO_BP	GO:1902041	Regulation of extrinsic apoptotic signaling pathway via death domain receptors	0.0411702	Thbs1	1	Down	c2_Mac-Ccl5	F
GO_BP	GO:1902041	Regulation of extrinsic apoptotic signaling pathway via death domain receptors	0.0425112	Tnfaip3	1	Up	c2_Mac-Ccl5	F
GO_BP	GO:2000191	Regulation of fatty acid transport	0.038296	Thbs1	1	Down	c2_Mac-Ccl5	F
GO_BP	GO:0031620	Regulation of fever generation	0.0236771	Ccl5	1	Up	c2_Mac-Ccl5	F
GO_BP	GO:0040036	Regulation of fibroblast growth factor receptor signaling pathway	0.0380949	Thbs1	1	Down	c2_Mac-Ccl5	F
GO_BP	GO:0010762	Regulation of fibroblast migration	0.0387335	Thbs1	1	Down	c2_Mac-Ccl5	F
GO_BP	GO:0051489	Regulation of filopodium assembly	0.0450829	Ccr7	1	Up	c2_Mac-Ccl5	F
GO_BP	GO:0002634	Regulation of germinal center formation	0.0236438	Tnfaip3	1	Up	c2_Mac-Ccl5	F
GO_BP	GO:0010559	Regulation of glycoprotein biosynthetic process	0.0391618	Ccr7	1	Up	c2_Mac-Ccl5	F
GO_BP	GO:1903018	Regulation of glycoprotein metabolic process	0.0409732	Ccr7	1	Up	c2_Mac-Ccl5	F
GO_BP	GO:0071622	Regulation of granulocyte chemotaxis	0.0413541	Thbs1	1	Down	c2_Mac-Ccl5	F
GO_BP	GO:0031650	Regulation of heat generation	0.0265775	Ccl5	1	Up	c2_Mac-Ccl5	F
GO_BP	GO:1900046	Regulation of hemostasis	0.0429747	Thbs1	1	Down	c2_Mac-Ccl5	F
GO_BP	GO:2000345	Regulation of hepatocyte proliferation	0.030216	Tnfaip3	1	Up	c2_Mac-Ccl5	F
GO_BP	GO:0034114	Regulation of heterotypic cell-cell adhesion	0.0302322	Tnfaip3	1	Up	c2_Mac-Ccl5	F
GO_BP	GO:0034110	Regulation of homotypic cell-cell adhesion	0.0359786	Ccl5	1	Up	c2_Mac-Ccl5	F
GO_BP	GO:0002920	Regulation of humoral immune response	0.0415615	Ccr7	1	Up	c2_Mac-Ccl5	F
GO_BP	GO:0002883	Regulation of hypersensitivity	0.0265775	Ccr7	1	Up	c2_Mac-Ccl5	F
GO_BP	GO:0002861	Regulation of inflammatory response to antigenic stimulus	0.0359786	Ccr7	1	Up	c2_Mac-Ccl5	F
GO_BP	GO:0032655	Regulation of interleukin-12 production	0.0418027	Thbs1	1	Down	c2_Mac-Ccl5	F
GO_BP	GO:0032655	Regulation of interleukin-12 production	0.0481125	Ccr7	1	Up	c2_Mac-Ccl5	F
GO_BP	GO:1904994	Regulation of leukocyte adhesion to vascular endothelial cell	0.0329803	Ets1	1	Up	c2_Mac-Ccl5	F
GO_BP	GO:0031664	Regulation of lipopolysaccharide-mediated signaling pathway	0.0302598	Tnfaip3	1	Up	c2_Mac-Ccl5	F
GO_BP	GO:0043030	Regulation of macrophage activation	0.0411702	Thbs1	1	Down	c2_Mac-Ccl5	F
GO_BP	GO:2000109	Regulation of macrophage apoptotic process	0.0236438	Ccl5	1	Up	c2_Mac-Ccl5	F
GO_BP	GO:0010758	Regulation of macrophage chemotaxis	0.0380949	Thbs1	1	Down	c2_Mac-Ccl5	F
GO_BP	GO:1905521	Regulation of macrophage migration	0.0408838	Thbs1	1	Down	c2_Mac-Ccl5	F
GO_BP	GO:0090025	Regulation of monocyte chemotaxis	0.0321701	Ccl5	1	Up	c2_Mac-Ccl5	F
GO_BP	GO:0071675	Regulation of mononuclear cell migration	0.0498704	Thbs1	1	Down	c2_Mac-Ccl5	F
GO_BP	GO:0033032	Regulation of myeloid cell apoptotic process	0.0329129	Ccl5	1	Up	c2_Mac-Ccl5	F
GO_BP	GO:0090022	Regulation of neutrophil chemotaxis	0.0346538	Ccr7	1	Up	c2_Mac-Ccl5	F
GO_BP	GO:1902622	Regulation of neutrophil migration	0.0425112	Ccr7	1	Up	c2_Mac-Ccl5	F
GO_BP	GO:0010749	Regulation of nitric oxide mediated signal transduction	0.0376943	Thbs1	1	Down	c2_Mac-Ccl5	F
GO_BP	GO:0032069	Regulation of nuclease activity	0.0302598	Gzma	1	Up	c2_Mac-Ccl5	F
GO_BP	GO:0070424	Regulation of nucleotide-binding oligomerization domain containing signaling pathway	0.0236771	Tnfaip3	1	Up	c2_Mac-Ccl5	F
GO_BP	GO:0032890	Regulation of organic acid transport	0.048035	Thbs1	1	Down	c2_Mac-Ccl5	F
GO_BP	GO:0045670	Regulation of osteoclast differentiation	0.0463644	Mafb	1	Down	c2_Mac-Ccl5	F
GO_BP	GO:0010517	Regulation of phospholipase activity	0.0481125	Ccl5	1	Up	c2_Mac-Ccl5	F
GO_BP	GO:0010755	Regulation of plasminogen activation	0.0376943	Thbs1	1	Down	c2_Mac-Ccl5	F
GO_BP	GO:1903317	Regulation of protein maturation	0.0433246	Thbs1	1	Down	c2_Mac-Ccl5	F
GO_BP	GO:0070613	Regulation of protein processing	0.0429747	Thbs1	1	Down	c2_Mac-Ccl5	F
GO_BP	GO:1903670	Regulation of sprouting angiogenesis	0.038296	Thbs1	1	Down	c2_Mac-Ccl5	F
GO_BP	GO:0070232	Regulation of T cell apoptotic process	0.038542	Ccl5	1	Up	c2_Mac-Ccl5	F
GO_BP	GO:0050856	Regulation of T cell receptor signaling pathway	0.0409732	Ccr7	1	Up	c2_Mac-Ccl5	F
GO_BP	GO:0045625	Regulation of T-helper 1 cell differentiation	0.0240555	Ccr7	1	Up	c2_Mac-Ccl5	F
GO_BP	GO:0002825	Regulation of T-helper 1 type immune response	0.0325362	Ccr7	1	Up	c2_Mac-Ccl5	F
GO_BP	GO:0045622	Regulation of T-helper cell differentiation	0.0351076	Ccr7	1	Up	c2_Mac-Ccl5	F
GO_BP	GO:0002643	Regulation of tolerance induction	0.0285764	Ccr7	1	Up	c2_Mac-Ccl5	F
GO_BP	GO:0017015	Regulation of transforming growth factor beta receptor signaling pathway	0.0498704	Thbs1	1	Down	c2_Mac-Ccl5	F
GO_BP	GO:0007585	Respiratory gaseous exchange by respiratory system	0.0429747	Mafb	1	Down	c2_Mac-Ccl5	F
GO_BP	GO:0046677	Response to antibiotic	0.0346538	Ets1	1	Up	c2_Mac-Ccl5	F
GO_BP	GO:0071774	Response to fibroblast growth factor	0.0491139	Thbs1	1	Down	c2_Mac-Ccl5	F
GO_BP	GO:0032026	Response to magnesium ion	0.0376943	Thbs1	1	Down	c2_Mac-Ccl5	F
GO_BP	GO:0032495	Response to muramyl dipeptide	0.0285764	Tnfaip3	1	Up	c2_Mac-Ccl5	F
GO_BP	GO:0071731	Response to nitric oxide	0.0270974	Ccr7	1	Up	c2_Mac-Ccl5	F
GO_BP	GO:0071731	Response to nitric oxide	0.0376943	Thbs1	1	Down	c2_Mac-Ccl5	F
GO_BP	GO:0048265	Response to pain	0.038296	Thbs1	1	Down	c2_Mac-Ccl5	F
GO_BP	GO:0034694	Response to prostaglandin	0.0292282	Ccr7	1	Up	c2_Mac-Ccl5	F
GO_BP	GO:0034695	Response to prostaglandin E	0.0285764	Ccr7	1	Up	c2_Mac-Ccl5	F
GO_BP	GO:0001562	Response to protozoan	0.0373977	Nkg7	1	Up	c2_Mac-Ccl5	F
GO_BP	GO:0002347	Response to tumor cell	0.0405034	Nkg7	1	Up	c2_Mac-Ccl5	F
GO_BP	GO:0006986	Response to unfolded protein	0.0498704	Thbs1	1	Down	c2_Mac-Ccl5	F
GO_BP	GO:0010165	Response to X-ray	0.0302598	Ccnd2	1	Up	c2_Mac-Ccl5	F
GO_CC	GO:0016528	Sarcoplasm	0.0396377	Thbs1	1	Down	c2_Mac-Ccl5	F
GO_CC	GO:0016529	Sarcoplasmic reticulum	0.0396377	Thbs1	1	Down	c2_Mac-Ccl5	F
GO_BP	GO:0007379	Segment specification	0.0376943	Mafb	1	Down	c2_Mac-Ccl5	F
GO_BP	GO:0035282	Segmentation	0.04977	Mafb	1	Down	c2_Mac-Ccl5	F
GO_MF	GO:0004867	Serine-type endopeptidase inhibitor activity	0.0450012	Wfdc17	1	Down	c2_Mac-Ccl5	F
GO_MF	GO:0030547	Signaling receptor inhibitor activity	0.044831	Ccl5	1	Up	c2_Mac-Ccl5	F
GO_BP	GO:0030149	Sphingolipid catabolic process	0.0376943	Smpdl3a	1	Down	c2_Mac-Ccl5	F
GO_BP	GO:0006684	Sphingomyelin metabolic process	0.0376943	Smpdl3a	1	Down	c2_Mac-Ccl5	F
GO_BP	GO:0070231	T cell apoptotic process	0.0472593	Ccl5	1	Up	c2_Mac-Ccl5	F
GO_BP	GO:0031295	T cell costimulation	0.0325362	Ccr7	1	Up	c2_Mac-Ccl5	F
GO_BP	GO:0033077	T cell differentiation in thymus	0.0491139	Mafb	1	Down	c2_Mac-Ccl5	F
GO_BP	GO:0072683	T cell extravasation	0.0252281	Ccl5	1	Up	c2_Mac-Ccl5	F
GO_BP	GO:0045058	T cell selection	0.0454731	Ccr7	1	Up	c2_Mac-Ccl5	F
KEGG	mmu04350	TGF-beta signaling pathway	0.0516338	Thbs1	1	Down	c2_Mac-Ccl5	F
GO_BP	GO:0045063	T-helper 1 cell differentiation	0.0302322	Ccr7	1	Up	c2_Mac-Ccl5	F
GO_BP	GO:0042088	T-helper 1 type immune response	0.0425112	Ccr7	1	Up	c2_Mac-Ccl5	F
GO_BP	GO:0045061	Thymic T cell selection	0.0311226	Ccr7	1	Up	c2_Mac-Ccl5	F
GO_BP	GO:0048538	Thymus development	0.0411702	Mafb	1	Down	c2_Mac-Ccl5	F
GO_BP	GO:0034138	Toll-like receptor 3 signaling pathway	0.0302322	Tnfaip3	1	Up	c2_Mac-Ccl5	F
[truncated: 1,727 more rows]
