# Supplementary material for: Single-cell RNA-seq Reveals the Inhibitory Effect of Methamphetamine on Liver Immunity with the Involvement of Dopamine Receptor D1
Source: Genomics Proteomics Bioinformatics. 2024 Aug 28;22(4):qzae060. doi: 10.1093/gpbjnl/qzae060 (PMC11576359; doi:10.1093/gpbjnl/qzae060)
Supplement: qzae060_Supplementary_Data [file qzae060_supplementary_data.zip › Table S15.xlsx]

## Sheet: STable15
Table S15 Transcription factors analysis: regulon targets information (Mac)
Note: Regulon targets information of transcription factors analysis of 0_Mac. TF, transcription factor.
Transcription factor	Gene	High confidence annotation	nMotifs	Best motif	Normalized enrichment score (NES)	Motif database	Coex module	Spearman correlation coefficient	Coex weight	Cell type
Nr3c1	Naa15	False	1	flyfactorsurvey__phol_SANGER_5_FBgn0035997	6.4	r80__10kb_up_and_down_tss.mc9nr.feather	top10perTarget	0.0799176	0.0076699	Mac
Nr3c1	Nr3c1	False	1	flyfactorsurvey__phol_SANGER_5_FBgn0035997	6.4	r80__10kb_up_and_down_tss.mc9nr.feather	top10perTarget	1	NA	Mac
Nr3c1	Pcif1	False	1	flyfactorsurvey__phol_SANGER_5_FBgn0035997	6.4	r80__10kb_up_and_down_tss.mc9nr.feather	top10perTarget	0.0542981	0.00992837	Mac
Nr3c1	Sec23ip	False	1	flyfactorsurvey__phol_SANGER_5_FBgn0035997	6.4	r80__10kb_up_and_down_tss.mc9nr.feather	top10perTarget	0.110396	0.00811957	Mac
Nr3c1	Zc3h4	False	1	flyfactorsurvey__phol_SANGER_5_FBgn0035997	6.4	r80__10kb_up_and_down_tss.mc9nr.feather	top10perTarget	0.0879841	0.00929107	Mac
Irf7	B2m	False	1	tfdimers__MD00007	5.67	r80__10kb_up_and_down_tss.mc9nr.feather	top10perTarget	0.248293	0.0218522	Mac
Irf7	Bst2	False	1	tfdimers__MD00007	5.67	r80__10kb_up_and_down_tss.mc9nr.feather	top10perTarget	0.162483	0.0162054	Mac
Irf7	Gm13212	False	1	tfdimers__MD00007	5.67	r80__10kb_up_and_down_tss.mc9nr.feather	top10perTarget	0.0949752	0.00986819	Mac
Irf7	H2-T22	False	1	tfdimers__MD00007	5.67	r80__10kb_up_and_down_tss.mc9nr.feather	top10perTarget	0.131211	0.0207184	Mac
Irf7	Ifi205	False	1	tfdimers__MD00007	5.67	r80__10kb_up_and_down_tss.mc9nr.feather	top10perTarget	0.0825574	0.00945342	Mac
Irf7	Nampt	False	1	tfdimers__MD00007	5.67	r80__10kb_up_and_down_tss.mc9nr.feather	top10perTarget	0.112569	0.0116769	Mac
Irf7	S100a10	False	1	tfdimers__MD00007	5.67	r80__10kb_up_and_down_tss.mc9nr.feather	top10perTarget	0.0955203	0.009141	Mac
Irf7	Vps37b	False	1	tfdimers__MD00007	5.67	r80__10kb_up_and_down_tss.mc9nr.feather	top10perTarget	0.172976	0.0134447	Mac
Irf7	Zc3h12a	False	1	tfdimers__MD00007	5.67	r80__10kb_up_and_down_tss.mc9nr.feather	top10perTarget	0.0559375	0.0160394	Mac
Etv3	Etv3	False	4	taipale_tf_pairs__ETV2_FOXI1_RNCGGAANNAAACA_CAP_repr	5.17	r80__10kb_up_and_down_tss.mc9nr.feather	top10perTarget	1	NA	Mac
Etv3	Mllt3	False	2	taipale_tf_pairs__ETV2_FOXI1_RNCGGAANNAAACA_CAP_repr	5.17	r80__10kb_up_and_down_tss.mc9nr.feather	top10perTarget	0.0300171	0.00937338	Mac
Etv3	Phrf1	False	3	taipale_tf_pairs__ETV2_FOXI1_RNCGGAANNAAACA_CAP_repr	5.17	r80__10kb_up_and_down_tss.mc9nr.feather	top10perTarget	0.111109	0.00796203	Mac
Etv3	Supt4a	False	2	taipale_tf_pairs__ETV2_FOXI1_RNCGGAANNAAACA_CAP_repr	5.17	r80__10kb_up_and_down_tss.mc9nr.feather	top10perTarget	0.0541158	0.0114063	Mac
Rel	Napsa	False	2	transfac_pro__M01239	4.94	r80__10kb_up_and_down_tss.mc9nr.feather	top10perTarget	0.0897977	0.00857642	Mac
Irf7	Adrb2	True	1	taipale__IRF7_DBD_NCGAAANYGAAACY_repr	5.88	r80__10kb_up_and_down_tss.mc9nr.feather	top10perTarget	0.0641484	0.0105282	Mac
Irf7	Atf7ip	True	1	taipale__IRF7_DBD_NCGAAANYGAAACY_repr	5.88	r80__10kb_up_and_down_tss.mc9nr.feather	top10perTarget	0.113543	0.0122799	Mac
Irf7	Atxn7	True	1	taipale__IRF7_DBD_NCGAAANYGAAACY_repr	5.88	r80__10kb_up_and_down_tss.mc9nr.feather	top10perTarget	0.0323745	0.00977408	Mac
Irf7	Cbfa2t3	True	1	taipale__IRF7_DBD_NCGAAANYGAAACY_repr	5.88	r80__10kb_up_and_down_tss.mc9nr.feather	top10perTarget	0.0810156	0.00901741	Mac
Irf7	Ccl5	True	2	taipale__IRF7_DBD_NCGAAANYGAAACY_repr	5.88	r80__10kb_up_and_down_tss.mc9nr.feather	top10perTarget	0.234562	0.019477	Mac
Irf7	Cd40	True	2	taipale__IRF7_DBD_NCGAAANYGAAACY_repr	5.88	r80__10kb_up_and_down_tss.mc9nr.feather	top10perTarget	0.12387	0.0173026	Mac
Irf7	Dhx58	True	2	taipale__IRF7_DBD_NCGAAANYGAAACY_repr	5.88	r80__10kb_up_and_down_tss.mc9nr.feather	top10perTarget	0.085312	0.0126764	Mac
Irf7	Dtx3l	True	2	taipale__IRF7_DBD_NCGAAANYGAAACY_repr	5.88	r80__10kb_up_and_down_tss.mc9nr.feather	top10perTarget	0.0953203	0.00789406	Mac
Irf7	H2-K1	True	2	taipale__IRF7_DBD_NCGAAANYGAAACY_repr	5.88	r80__10kb_up_and_down_tss.mc9nr.feather	top10perTarget	0.241974	0.0248163	Mac
Irf7	Ifit3	True	2	taipale__IRF7_DBD_NCGAAANYGAAACY_repr	5.88	r80__10kb_up_and_down_tss.mc9nr.feather	top10perTarget	0.110752	0.00959688	Mac
Irf7	Irf7	True	1	taipale__IRF7_DBD_NCGAAANYGAAACY_repr	5.88	r80__10kb_up_and_down_tss.mc9nr.feather	top10perTarget	1	NA	Mac
Irf7	Mafk	True	1	taipale__IRF7_DBD_NCGAAANYGAAACY_repr	5.88	r80__10kb_up_and_down_tss.mc9nr.feather	top10perTarget	0.119497	0.0110366	Mac
Irf7	Myof	True	2	taipale__IRF7_DBD_NCGAAANYGAAACY_repr	5.88	r80__10kb_up_and_down_tss.mc9nr.feather	top10perTarget	0.0353622	0.0115585	Mac
Irf7	Nsmce4a	True	1	taipale__IRF7_DBD_NCGAAANYGAAACY_repr	5.88	r80__10kb_up_and_down_tss.mc9nr.feather	top10perTarget	0.0701912	0.012239	Mac
Irf7	Nt5c3	True	1	taipale__IRF7_DBD_NCGAAANYGAAACY_repr	5.88	r80__10kb_up_and_down_tss.mc9nr.feather	top10perTarget	0.134654	0.0159012	Mac
Irf7	Osbp	True	1	taipale__IRF7_DBD_NCGAAANYGAAACY_repr	5.88	r80__10kb_up_and_down_tss.mc9nr.feather	top10perTarget	0.0448337	0.00923671	Mac
Irf7	Parp12	True	1	taipale__IRF7_DBD_NCGAAANYGAAACY_repr	5.88	r80__10kb_up_and_down_tss.mc9nr.feather	top10perTarget	0.0866923	0.00828406	Mac
Irf7	Parp14	True	2	taipale__IRF7_DBD_NCGAAANYGAAACY_repr	5.88	r80__10kb_up_and_down_tss.mc9nr.feather	top10perTarget	0.0969403	0.00848293	Mac
Irf7	Parp9	True	2	taipale__IRF7_DBD_NCGAAANYGAAACY_repr	5.88	r80__10kb_up_and_down_tss.mc9nr.feather	top10perTarget	0.0926172	0.00777221	Mac
Irf7	Stat1	True	1	taipale__IRF7_DBD_NCGAAANYGAAACY_repr	5.88	r80__10kb_up_and_down_tss.mc9nr.feather	top10perTarget	0.117532	0.009124	Mac
Irf7	Ube2l6	True	2	taipale__IRF7_DBD_NCGAAANYGAAACY_repr	5.88	r80__10kb_up_and_down_tss.mc9nr.feather	top10perTarget	0.106683	0.00867613	Mac
Irf7	Usp18	True	2	taipale__IRF7_DBD_NCGAAANYGAAACY_repr	5.88	r80__10kb_up_and_down_tss.mc9nr.feather	top10perTarget	0.117482	0.00816256	Mac
Irf7	Znfx1	True	2	taipale__IRF7_DBD_NCGAAANYGAAACY_repr	5.88	r80__10kb_up_and_down_tss.mc9nr.feather	top10perTarget	0.113341	0.0106683	Mac
Zfp131	Ap4s1	True	1	flyfactorsurvey__hb_FlyReg_FBgn0001180	5.26	r80__10kb_up_and_down_tss.mc9nr.feather	top10perTarget	0.0680544	0.010989	Mac
Zfp131	Armc1	True	1	flyfactorsurvey__hb_FlyReg_FBgn0001180	5.26	r80__10kb_up_and_down_tss.mc9nr.feather	top10perTarget	0.102319	0.0124164	Mac
Zfp131	Cdk19	True	1	flyfactorsurvey__hb_FlyReg_FBgn0001180	5.26	r80__10kb_up_and_down_tss.mc9nr.feather	top10perTarget	0.0385046	0.00777076	Mac
Zfp131	Elf2	True	1	flyfactorsurvey__hb_FlyReg_FBgn0001180	5.26	r80__10kb_up_and_down_tss.mc9nr.feather	top10perTarget	0.0976463	0.0076975	Mac
Zfp131	Malsu1	True	2	flyfactorsurvey__hb_FlyReg_FBgn0001180	5.26	r80__10kb_up_and_down_tss.mc9nr.feather	top10perTarget	0.0562993	0.00842573	Mac
Zfp131	Mark3	True	1	flyfactorsurvey__hb_FlyReg_FBgn0001180	5.26	r80__10kb_up_and_down_tss.mc9nr.feather	top10perTarget	0.101867	0.00828613	Mac
Zfp131	Pik3cb	True	2	flyfactorsurvey__hb_FlyReg_FBgn0001180	5.26	r80__10kb_up_and_down_tss.mc9nr.feather	top10perTarget	0.0809072	0.00973576	Mac
Zfp131	Pogz	True	2	flyfactorsurvey__hb_FlyReg_FBgn0001180	5.26	r80__10kb_up_and_down_tss.mc9nr.feather	top10perTarget	0.0959258	0.00830188	Mac
Zfp131	Pop7	True	1	flyfactorsurvey__hb_FlyReg_FBgn0001180	5.26	r80__10kb_up_and_down_tss.mc9nr.feather	top10perTarget	0.0626801	0.0136705	Mac
Zfp131	Tars2	True	1	flyfactorsurvey__hb_FlyReg_FBgn0001180	5.26	r80__10kb_up_and_down_tss.mc9nr.feather	top10perTarget	0.030573	0.00895864	Mac
Zfp131	Xpot	True	1	flyfactorsurvey__hb_FlyReg_FBgn0001180	5.26	r80__10kb_up_and_down_tss.mc9nr.feather	top10perTarget	0.0424127	0.00893751	Mac
Zfp131	Zfp131	True	1	flyfactorsurvey__hb_FlyReg_FBgn0001180	5.26	r80__10kb_up_and_down_tss.mc9nr.feather	top10perTarget	1	NA	Mac
Runx3	Kmt2a	True	2	stark__YGYGGTY	4.91	r80__10kb_up_and_down_tss.mc9nr.feather	top10perTarget	0.0755067	0.00814862	Mac
Runx3	Nr4a3	True	1	stark__YGYGGTY	4.91	r80__10kb_up_and_down_tss.mc9nr.feather	top10perTarget	0.0923239	0.0180561	Mac
Runx3	Phb	True	1	stark__YGYGGTY	4.91	r80__10kb_up_and_down_tss.mc9nr.feather	top10perTarget	0.124186	0.0128134	Mac
Runx3	Runx3	True	1	stark__YGYGGTY	4.91	r80__10kb_up_and_down_tss.mc9nr.feather	top10perTarget	1	NA	Mac
Runx3	Slco3a1	True	1	stark__YGYGGTY	4.91	r80__10kb_up_and_down_tss.mc9nr.feather	top10perTarget	0.0415473	0.00968136	Mac
Etv3	Eps8	False	2	taipale_tf_pairs__ELK1_FOXI1_RSCGGAANNRTMAAYAN_CAP_repr	4.61	r80__10kb_up_and_down_tss.mc9nr.feather	top10perTarget	0.124366	0.0102984	Mac
Etv3	Kat5	False	3	taipale_tf_pairs__ELK1_FOXI1_RSCGGAANNRTMAAYAN_CAP_repr	4.61	r80__10kb_up_and_down_tss.mc9nr.feather	top10perTarget	0.0466736	0.00808185	Mac
Lef1	Atg13	False	1	tfdimers__MD00469	4.59	r80__10kb_up_and_down_tss.mc9nr.feather	top10perTarget	0.0791387	0.0108053	Mac
Lef1	Atic	False	1	tfdimers__MD00469	4.59	r80__10kb_up_and_down_tss.mc9nr.feather	top10perTarget	0.0399902	0.0085099	Mac
Lef1	Rabgap1l	False	1	tfdimers__MD00469	4.59	r80__10kb_up_and_down_tss.mc9nr.feather	top10perTarget	0.0327239	0.0101679	Mac
Lef1	Rnf19a	False	1	tfdimers__MD00469	4.59	r80__10kb_up_and_down_tss.mc9nr.feather	top10perTarget	0.0575985	0.00827316	Mac
Foxo1	Foxo1	False	2	tfdimers__MD00420	4.56	r80__10kb_up_and_down_tss.mc9nr.feather	top10perTarget	1	NA	Mac
Foxo1	Inpp4b	False	2	tfdimers__MD00420	4.56	r80__10kb_up_and_down_tss.mc9nr.feather	top10perTarget	0.111872	0.00924063	Mac
Foxo1	Slc25a19	False	5	tfdimers__MD00420	4.56	r80__10kb_up_and_down_tss.mc9nr.feather	top10perTarget	0.0515675	0.01111	Mac
Ets2	Aldh3b1	False	2	taipale_tf_pairs__FOXO1_ELK3_RCCGGAWGTKKW_CAP	4.55	r80__10kb_up_and_down_tss.mc9nr.feather	top10perTarget	0.0380224	0.00847127	Mac
Ets2	App	False	1	taipale_tf_pairs__FOXO1_ELK3_RCCGGAWGTKKW_CAP	4.55	r80__10kb_up_and_down_tss.mc9nr.feather	top10perTarget	0.0745018	0.0105544	Mac
Ets2	Ccng2	False	2	taipale_tf_pairs__FOXO1_ELK3_RCCGGAWGTKKW_CAP	4.55	r80__10kb_up_and_down_tss.mc9nr.feather	top10perTarget	0.0781545	0.00806055	Mac
Ets2	Cnot2	False	2	taipale_tf_pairs__FOXO1_ELK3_RCCGGAWGTKKW_CAP	4.55	r80__10kb_up_and_down_tss.mc9nr.feather	top10perTarget	0.0472226	0.00777845	Mac
Ets2	Cyth1	False	2	taipale_tf_pairs__FOXO1_ELK3_RCCGGAWGTKKW_CAP	4.55	r80__10kb_up_and_down_tss.mc9nr.feather	top10perTarget	0.0569355	0.0115041	Mac
Ets2	Dennd5b	False	1	taipale_tf_pairs__FOXO1_ELK3_RCCGGAWGTKKW_CAP	4.55	r80__10kb_up_and_down_tss.mc9nr.feather	top10perTarget	0.0473037	0.00882531	Mac
Ets2	Eps15	False	3	taipale_tf_pairs__FOXO1_ELK3_RCCGGAWGTKKW_CAP	4.55	r80__10kb_up_and_down_tss.mc9nr.feather	top10perTarget	0.0432357	0.00900034	Mac
Ets2	Ezh1	False	1	taipale_tf_pairs__FOXO1_ELK3_RCCGGAWGTKKW_CAP	4.55	r80__10kb_up_and_down_tss.mc9nr.feather	top10perTarget	0.046656	0.00868428	Mac
Ets2	Gna13	False	1	taipale_tf_pairs__FOXO1_ELK3_RCCGGAWGTKKW_CAP	4.55	r80__10kb_up_and_down_tss.mc9nr.feather	top10perTarget	0.0818026	0.00827511	Mac
Ets2	Gpbp1	False	2	taipale_tf_pairs__FOXO1_ELK3_RCCGGAWGTKKW_CAP	4.55	r80__10kb_up_and_down_tss.mc9nr.feather	top10perTarget	0.0701468	0.00878785	Mac
Ets2	Gpcpd1	False	2	taipale_tf_pairs__FOXO1_ELK3_RCCGGAWGTKKW_CAP	4.55	r80__10kb_up_and_down_tss.mc9nr.feather	top10perTarget	0.124163	0.0107659	Mac
Ets2	Itsn2	False	1	taipale_tf_pairs__FOXO1_ELK3_RCCGGAWGTKKW_CAP	4.55	r80__10kb_up_and_down_tss.mc9nr.feather	top10perTarget	0.0720767	0.00795815	Mac
Ets2	Lrif1	False	1	taipale_tf_pairs__FOXO1_ELK3_RCCGGAWGTKKW_CAP	4.55	r80__10kb_up_and_down_tss.mc9nr.feather	top10perTarget	0.0558151	0.00750285	Mac
Ets2	Mapk6	False	1	taipale_tf_pairs__FOXO1_ELK3_RCCGGAWGTKKW_CAP	4.55	r80__10kb_up_and_down_tss.mc9nr.feather	top10perTarget	0.0305633	0.00802371	Mac
Ets2	Nsf	False	1	taipale_tf_pairs__FOXO1_ELK3_RCCGGAWGTKKW_CAP	4.55	r80__10kb_up_and_down_tss.mc9nr.feather	top10perTarget	0.0613289	0.00826793	Mac
Ets2	Nudt4	False	1	taipale_tf_pairs__FOXO1_ELK3_RCCGGAWGTKKW_CAP	4.55	r80__10kb_up_and_down_tss.mc9nr.feather	top10perTarget	0.0809587	0.00946793	Mac
Ets2	Per1	False	1	taipale_tf_pairs__FOXO1_ELK3_RCCGGAWGTKKW_CAP	4.55	r80__10kb_up_and_down_tss.mc9nr.feather	top10perTarget	0.0762621	0.00983402	Mac
Ets2	Pgk1	False	2	taipale_tf_pairs__FOXO1_ELK3_RCCGGAWGTKKW_CAP	4.55	r80__10kb_up_and_down_tss.mc9nr.feather	top10perTarget	0.101518	0.0089085	Mac
Ets2	Rere	False	1	taipale_tf_pairs__FOXO1_ELK3_RCCGGAWGTKKW_CAP	4.55	r80__10kb_up_and_down_tss.mc9nr.feather	top10perTarget	0.0595924	0.00785417	Mac
Ets2	Slc16a3	False	1	taipale_tf_pairs__FOXO1_ELK3_RCCGGAWGTKKW_CAP	4.55	r80__10kb_up_and_down_tss.mc9nr.feather	top10perTarget	0.0520348	0.00766493	Mac
Ets2	Tbc1d15	False	3	taipale_tf_pairs__FOXO1_ELK3_RCCGGAWGTKKW_CAP	4.55	r80__10kb_up_and_down_tss.mc9nr.feather	top10perTarget	0.0799929	0.00825884	Mac
Ets2	Tet2	False	2	taipale_tf_pairs__FOXO1_ELK3_RCCGGAWGTKKW_CAP	4.55	r80__10kb_up_and_down_tss.mc9nr.feather	top10perTarget	0.0373878	0.00844642	Mac
Ets2	Tmpo	False	1	taipale_tf_pairs__FOXO1_ELK3_RCCGGAWGTKKW_CAP	4.55	r80__10kb_up_and_down_tss.mc9nr.feather	top10perTarget	0.100042	0.00870277	Mac
Ets2	Utp6	False	1	taipale_tf_pairs__FOXO1_ELK3_RCCGGAWGTKKW_CAP	4.55	r80__10kb_up_and_down_tss.mc9nr.feather	top10perTarget	0.0752749	0.00994856	Mac
Spi1	Adipor1	False	1	taipale_tf_pairs__ELF2_NATGCGGAAGTR_HT	4.54	r80__10kb_up_and_down_tss.mc9nr.feather	top10perTarget	0.0871046	0.0106034	Mac
Spi1	Anapc13	False	1	taipale_tf_pairs__ELF2_NATGCGGAAGTR_HT	4.54	r80__10kb_up_and_down_tss.mc9nr.feather	top10perTarget	0.110639	0.0111672	Mac
Spi1	Arhgap17	False	1	taipale_tf_pairs__ELF2_NATGCGGAAGTR_HT	4.54	r80__10kb_up_and_down_tss.mc9nr.feather	top10perTarget	0.0604442	0.00795465	Mac
Spi1	Arpc1b	False	1	taipale_tf_pairs__ELF2_NATGCGGAAGTR_HT	4.54	r80__10kb_up_and_down_tss.mc9nr.feather	top10perTarget	0.13612	0.0191885	Mac
Spi1	Arpc4	False	1	taipale_tf_pairs__ELF2_NATGCGGAAGTR_HT	4.54	r80__10kb_up_and_down_tss.mc9nr.feather	top10perTarget	0.0616176	0.00772981	Mac
Spi1	Arpc5l	False	1	taipale_tf_pairs__ELF2_NATGCGGAAGTR_HT	4.54	r80__10kb_up_and_down_tss.mc9nr.feather	top10perTarget	0.0809509	0.00897076	Mac
Spi1	Atp5h	False	1	taipale_tf_pairs__ELF2_NATGCGGAAGTR_HT	4.54	r80__10kb_up_and_down_tss.mc9nr.feather	top10perTarget	0.0893446	0.00934846	Mac
Spi1	Aurkaip1	False	1	taipale_tf_pairs__ELF2_NATGCGGAAGTR_HT	4.54	r80__10kb_up_and_down_tss.mc9nr.feather	top10perTarget	0.0763547	0.0107403	Mac
Spi1	Bcl2a1a	False	1	taipale_tf_pairs__ELF2_NATGCGGAAGTR_HT	4.54	r80__10kb_up_and_down_tss.mc9nr.feather	top10perTarget	0.178435	0.0229195	Mac
Spi1	Bcl2a1b	False	1	taipale_tf_pairs__ELF2_NATGCGGAAGTR_HT	4.54	r80__10kb_up_and_down_tss.mc9nr.feather	top10perTarget	0.166914	0.0291961	Mac
Spi1	Bola2	False	1	taipale_tf_pairs__ELF2_NATGCGGAAGTR_HT	4.54	r80__10kb_up_and_down_tss.mc9nr.feather	top10perTarget	0.0708489	0.00833316	Mac
Spi1	Btf3	False	1	taipale_tf_pairs__ELF2_NATGCGGAAGTR_HT	4.54	r80__10kb_up_and_down_tss.mc9nr.feather	top10perTarget	0.122219	0.0118083	Mac
Spi1	C1qb	False	1	taipale_tf_pairs__ELF2_NATGCGGAAGTR_HT	4.54	r80__10kb_up_and_down_tss.mc9nr.feather	top10perTarget	0.0953317	0.021917	Mac
Spi1	Cap1	False	1	taipale_tf_pairs__ELF2_NATGCGGAAGTR_HT	4.54	r80__10kb_up_and_down_tss.mc9nr.feather	top10perTarget	0.0945753	0.00919811	Mac
Spi1	Capg	False	1	taipale_tf_pairs__ELF2_NATGCGGAAGTR_HT	4.54	r80__10kb_up_and_down_tss.mc9nr.feather	top10perTarget	0.0576263	0.0131284	Mac
Spi1	Cct2	False	1	taipale_tf_pairs__ELF2_NATGCGGAAGTR_HT	4.54	r80__10kb_up_and_down_tss.mc9nr.feather	top10perTarget	0.110549	0.0156674	Mac
Spi1	Cfl1	False	1	taipale_tf_pairs__ELF2_NATGCGGAAGTR_HT	4.54	r80__10kb_up_and_down_tss.mc9nr.feather	top10perTarget	0.16106	0.013853	Mac
Spi1	Chmp2a	False	1	taipale_tf_pairs__ELF2_NATGCGGAAGTR_HT	4.54	r80__10kb_up_and_down_tss.mc9nr.feather	top10perTarget	0.0524823	0.012564	Mac
Spi1	Cmtm7	False	1	taipale_tf_pairs__ELF2_NATGCGGAAGTR_HT	4.54	r80__10kb_up_and_down_tss.mc9nr.feather	top10perTarget	0.101902	0.00950516	Mac
Spi1	Coro1b	False	1	taipale_tf_pairs__ELF2_NATGCGGAAGTR_HT	4.54	r80__10kb_up_and_down_tss.mc9nr.feather	top10perTarget	0.121413	0.0154103	Mac
Spi1	Cox14	False	1	taipale_tf_pairs__ELF2_NATGCGGAAGTR_HT	4.54	r80__10kb_up_and_down_tss.mc9nr.feather	top10perTarget	0.0541943	0.00945874	Mac
Spi1	Cox5b	False	1	taipale_tf_pairs__ELF2_NATGCGGAAGTR_HT	4.54	r80__10kb_up_and_down_tss.mc9nr.feather	top10perTarget	0.0989611	0.0169438	Mac
Spi1	Cox8a	False	1	taipale_tf_pairs__ELF2_NATGCGGAAGTR_HT	4.54	r80__10kb_up_and_down_tss.mc9nr.feather	top10perTarget	0.137319	0.0226344	Mac
Spi1	Dbnl	False	1	taipale_tf_pairs__ELF2_NATGCGGAAGTR_HT	4.54	r80__10kb_up_and_down_tss.mc9nr.feather	top10perTarget	0.0862224	0.00893282	Mac
Spi1	Dda1	False	1	taipale_tf_pairs__ELF2_NATGCGGAAGTR_HT	4.54	r80__10kb_up_and_down_tss.mc9nr.feather	top10perTarget	0.0780868	0.0100465	Mac
Spi1	Dguok	False	1	taipale_tf_pairs__ELF2_NATGCGGAAGTR_HT	4.54	r80__10kb_up_and_down_tss.mc9nr.feather	top10perTarget	0.0692569	0.0140007	Mac
Spi1	Dusp6	False	1	taipale_tf_pairs__ELF2_NATGCGGAAGTR_HT	4.54	r80__10kb_up_and_down_tss.mc9nr.feather	top10perTarget	0.0624386	0.00911544	Mac
Spi1	Ehd1	False	1	taipale_tf_pairs__ELF2_NATGCGGAAGTR_HT	4.54	r80__10kb_up_and_down_tss.mc9nr.feather	top10perTarget	0.113385	0.0141106	Mac
Spi1	Eif3h	False	1	taipale_tf_pairs__ELF2_NATGCGGAAGTR_HT	4.54	r80__10kb_up_and_down_tss.mc9nr.feather	top10perTarget	0.126896	0.0115132	Mac
Spi1	Eif3i	False	1	taipale_tf_pairs__ELF2_NATGCGGAAGTR_HT	4.54	r80__10kb_up_and_down_tss.mc9nr.feather	top10perTarget	0.0605734	0.0183112	Mac
Spi1	Eif3m	False	1	taipale_tf_pairs__ELF2_NATGCGGAAGTR_HT	4.54	r80__10kb_up_and_down_tss.mc9nr.feather	top10perTarget	0.0700917	0.00935827	Mac
Spi1	Eif4a1	False	1	taipale_tf_pairs__ELF2_NATGCGGAAGTR_HT	4.54	r80__10kb_up_and_down_tss.mc9nr.feather	top10perTarget	0.108959	0.0127914	Mac
Spi1	Eif6	False	1	taipale_tf_pairs__ELF2_NATGCGGAAGTR_HT	4.54	r80__10kb_up_and_down_tss.mc9nr.feather	top10perTarget	0.0841184	0.0236798	Mac
Spi1	Emg1	False	1	taipale_tf_pairs__ELF2_NATGCGGAAGTR_HT	4.54	r80__10kb_up_and_down_tss.mc9nr.feather	top10perTarget	0.0962957	0.00886002	Mac
Spi1	Emp3	False	1	taipale_tf_pairs__ELF2_NATGCGGAAGTR_HT	4.54	r80__10kb_up_and_down_tss.mc9nr.feather	top10perTarget	0.0932634	0.0231044	Mac
Spi1	Epn1	False	1	taipale_tf_pairs__ELF2_NATGCGGAAGTR_HT	4.54	r80__10kb_up_and_down_tss.mc9nr.feather	top10perTarget	0.0620435	0.0141906	Mac
Spi1	Erh	False	1	taipale_tf_pairs__ELF2_NATGCGGAAGTR_HT	4.54	r80__10kb_up_and_down_tss.mc9nr.feather	top10perTarget	0.134998	0.0164779	Mac
Spi1	Gabarapl2	False	1	taipale_tf_pairs__ELF2_NATGCGGAAGTR_HT	4.54	r80__10kb_up_and_down_tss.mc9nr.feather	top10perTarget	0.0920826	0.00950693	Mac
Spi1	Gas7	False	1	taipale_tf_pairs__ELF2_NATGCGGAAGTR_HT	4.54	r80__10kb_up_and_down_tss.mc9nr.feather	top10perTarget	0.0315011	0.0107011	Mac
Spi1	Gnai2	False	1	taipale_tf_pairs__ELF2_NATGCGGAAGTR_HT	4.54	r80__10kb_up_and_down_tss.mc9nr.feather	top10perTarget	0.122363	0.0113807	Mac
Spi1	Gtf3a	False	1	taipale_tf_pairs__ELF2_NATGCGGAAGTR_HT	4.54	r80__10kb_up_and_down_tss.mc9nr.feather	top10perTarget	0.0563185	0.0114569	Mac
Spi1	Hspa4	False	1	taipale_tf_pairs__ELF2_NATGCGGAAGTR_HT	4.54	r80__10kb_up_and_down_tss.mc9nr.feather	top10perTarget	0.101464	0.00958418	Mac
Spi1	Icam1	False	1	taipale_tf_pairs__ELF2_NATGCGGAAGTR_HT	4.54	r80__10kb_up_and_down_tss.mc9nr.feather	top10perTarget	0.0474994	0.00997567	Mac
Spi1	Ier2	False	1	taipale_tf_pairs__ELF2_NATGCGGAAGTR_HT	4.54	r80__10kb_up_and_down_tss.mc9nr.feather	top10perTarget	0.129882	0.0109453	Mac
Spi1	Igbp1	False	1	taipale_tf_pairs__ELF2_NATGCGGAAGTR_HT	4.54	r80__10kb_up_and_down_tss.mc9nr.feather	top10perTarget	0.0305968	0.00913028	Mac
Spi1	Ikbkb	False	1	taipale_tf_pairs__ELF2_NATGCGGAAGTR_HT	4.54	r80__10kb_up_and_down_tss.mc9nr.feather	top10perTarget	0.0870771	0.00744135	Mac
Spi1	Kctd10	False	1	taipale_tf_pairs__ELF2_NATGCGGAAGTR_HT	4.54	r80__10kb_up_and_down_tss.mc9nr.feather	top10perTarget	0.0580761	0.0103923	Mac
Spi1	Lman2	False	1	taipale_tf_pairs__ELF2_NATGCGGAAGTR_HT	4.54	r80__10kb_up_and_down_tss.mc9nr.feather	top10perTarget	0.128056	0.0191061	Mac
Spi1	Mat2a	False	1	taipale_tf_pairs__ELF2_NATGCGGAAGTR_HT	4.54	r80__10kb_up_and_down_tss.mc9nr.feather	top10perTarget	0.0405285	0.00763212	Mac
Spi1	Mcts1	False	1	taipale_tf_pairs__ELF2_NATGCGGAAGTR_HT	4.54	r80__10kb_up_and_down_tss.mc9nr.feather	top10perTarget	0.0515838	0.0107266	Mac
Spi1	Morf4l2	False	1	taipale_tf_pairs__ELF2_NATGCGGAAGTR_HT	4.54	r80__10kb_up_and_down_tss.mc9nr.feather	top10perTarget	0.0909745	0.00904457	Mac
Spi1	Mrpl52	False	1	taipale_tf_pairs__ELF2_NATGCGGAAGTR_HT	4.54	r80__10kb_up_and_down_tss.mc9nr.feather	top10perTarget	0.0821919	0.00999022	Mac
Spi1	Mrps18a	False	1	taipale_tf_pairs__ELF2_NATGCGGAAGTR_HT	4.54	r80__10kb_up_and_down_tss.mc9nr.feather	top10perTarget	0.0899805	0.0133829	Mac
Spi1	Myl12a	False	1	taipale_tf_pairs__ELF2_NATGCGGAAGTR_HT	4.54	r80__10kb_up_and_down_tss.mc9nr.feather	top10perTarget	0.149904	0.0136628	Mac
Spi1	Myl6	False	1	taipale_tf_pairs__ELF2_NATGCGGAAGTR_HT	4.54	r80__10kb_up_and_down_tss.mc9nr.feather	top10perTarget	0.0846643	0.00866804	Mac
Spi1	Nip7	False	1	taipale_tf_pairs__ELF2_NATGCGGAAGTR_HT	4.54	r80__10kb_up_and_down_tss.mc9nr.feather	top10perTarget	0.0667032	0.0124524	Mac
Spi1	Npm1	False	1	taipale_tf_pairs__ELF2_NATGCGGAAGTR_HT	4.54	r80__10kb_up_and_down_tss.mc9nr.feather	top10perTarget	0.0961714	0.0103975	Mac
Spi1	Ost4	False	1	taipale_tf_pairs__ELF2_NATGCGGAAGTR_HT	4.54	r80__10kb_up_and_down_tss.mc9nr.feather	top10perTarget	0.130244	0.0190098	Mac
Spi1	Pafah1b1	False	1	taipale_tf_pairs__ELF2_NATGCGGAAGTR_HT	4.54	r80__10kb_up_and_down_tss.mc9nr.feather	top10perTarget	0.101009	0.00947311	Mac
Spi1	Pfn1	False	1	taipale_tf_pairs__ELF2_NATGCGGAAGTR_HT	4.54	r80__10kb_up_and_down_tss.mc9nr.feather	top10perTarget	0.109539	0.0132944	Mac
Spi1	Psma5	False	1	taipale_tf_pairs__ELF2_NATGCGGAAGTR_HT	4.54	r80__10kb_up_and_down_tss.mc9nr.feather	top10perTarget	0.0485667	0.0105517	Mac
Spi1	Psma6	False	1	taipale_tf_pairs__ELF2_NATGCGGAAGTR_HT	4.54	r80__10kb_up_and_down_tss.mc9nr.feather	top10perTarget	0.0764772	0.0165302	Mac
Spi1	Psmb7	False	1	taipale_tf_pairs__ELF2_NATGCGGAAGTR_HT	4.54	r80__10kb_up_and_down_tss.mc9nr.feather	top10perTarget	0.0915605	0.0132027	Mac
Spi1	Rer1	False	1	taipale_tf_pairs__ELF2_NATGCGGAAGTR_HT	4.54	r80__10kb_up_and_down_tss.mc9nr.feather	top10perTarget	0.135635	0.0143682	Mac
Spi1	Rheb	False	1	taipale_tf_pairs__ELF2_NATGCGGAAGTR_HT	4.54	r80__10kb_up_and_down_tss.mc9nr.feather	top10perTarget	0.109439	0.0153506	Mac
Spi1	Rpf1	False	1	taipale_tf_pairs__ELF2_NATGCGGAAGTR_HT	4.54	r80__10kb_up_and_down_tss.mc9nr.feather	top10perTarget	0.0560488	0.00847503	Mac
Spi1	Rpl19	False	1	taipale_tf_pairs__ELF2_NATGCGGAAGTR_HT	4.54	r80__10kb_up_and_down_tss.mc9nr.feather	top10perTarget	0.126911	0.017874	Mac
Spi1	Rpl26	False	1	taipale_tf_pairs__ELF2_NATGCGGAAGTR_HT	4.54	r80__10kb_up_and_down_tss.mc9nr.feather	top10perTarget	0.147345	0.0177768	Mac
Spi1	Rpl32	False	1	taipale_tf_pairs__ELF2_NATGCGGAAGTR_HT	4.54	r80__10kb_up_and_down_tss.mc9nr.feather	top10perTarget	0.134753	0.0180858	Mac
Spi1	Rpl35	False	1	taipale_tf_pairs__ELF2_NATGCGGAAGTR_HT	4.54	r80__10kb_up_and_down_tss.mc9nr.feather	top10perTarget	0.133785	0.0116399	Mac
Spi1	Rps19	False	1	taipale_tf_pairs__ELF2_NATGCGGAAGTR_HT	4.54	r80__10kb_up_and_down_tss.mc9nr.feather	top10perTarget	0.143977	0.0118806	Mac
Spi1	Rps6	False	1	taipale_tf_pairs__ELF2_NATGCGGAAGTR_HT	4.54	r80__10kb_up_and_down_tss.mc9nr.feather	top10perTarget	0.131574	0.0146933	Mac
Spi1	Rtfdc1	False	1	taipale_tf_pairs__ELF2_NATGCGGAAGTR_HT	4.54	r80__10kb_up_and_down_tss.mc9nr.feather	top10perTarget	0.0909959	0.00898747	Mac
Spi1	Sbno1	False	1	taipale_tf_pairs__ELF2_NATGCGGAAGTR_HT	4.54	r80__10kb_up_and_down_tss.mc9nr.feather	top10perTarget	0.0721153	0.00782728	Mac
Spi1	Shtn1	False	1	taipale_tf_pairs__ELF2_NATGCGGAAGTR_HT	4.54	r80__10kb_up_and_down_tss.mc9nr.feather	top10perTarget	0.0826501	0.0181686	Mac
Spi1	Snd1	False	1	taipale_tf_pairs__ELF2_NATGCGGAAGTR_HT	4.54	r80__10kb_up_and_down_tss.mc9nr.feather	top10perTarget	0.0456387	0.00867673	Mac
Spi1	Snrpb	False	1	taipale_tf_pairs__ELF2_NATGCGGAAGTR_HT	4.54	r80__10kb_up_and_down_tss.mc9nr.feather	top10perTarget	0.0346571	0.00978368	Mac
Spi1	Spata2	False	1	taipale_tf_pairs__ELF2_NATGCGGAAGTR_HT	4.54	r80__10kb_up_and_down_tss.mc9nr.feather	top10perTarget	0.0817827	0.00848137	Mac
Spi1	Spg21	False	1	taipale_tf_pairs__ELF2_NATGCGGAAGTR_HT	4.54	r80__10kb_up_and_down_tss.mc9nr.feather	top10perTarget	0.0853667	0.00889635	Mac
Spi1	Srp14	False	1	taipale_tf_pairs__ELF2_NATGCGGAAGTR_HT	4.54	r80__10kb_up_and_down_tss.mc9nr.feather	top10perTarget	0.120014	0.0126502	Mac
Spi1	Stx6	False	1	taipale_tf_pairs__ELF2_NATGCGGAAGTR_HT	4.54	r80__10kb_up_and_down_tss.mc9nr.feather	top10perTarget	0.0579851	0.00865554	Mac
Spi1	Supt16	False	1	taipale_tf_pairs__ELF2_NATGCGGAAGTR_HT	4.54	r80__10kb_up_and_down_tss.mc9nr.feather	top10perTarget	0.033958	0.00821113	Mac
Spi1	Supt4a	False	1	taipale_tf_pairs__ELF2_NATGCGGAAGTR_HT	4.54	r80__10kb_up_and_down_tss.mc9nr.feather	top10perTarget	0.168145	0.0191668	Mac
Spi1	Tbrg1	False	1	taipale_tf_pairs__ELF2_NATGCGGAAGTR_HT	4.54	r80__10kb_up_and_down_tss.mc9nr.feather	top10perTarget	0.0348315	0.0172032	Mac
Spi1	Tbxas1	False	1	taipale_tf_pairs__ELF2_NATGCGGAAGTR_HT	4.54	r80__10kb_up_and_down_tss.mc9nr.feather	top10perTarget	0.0738244	0.0107491	Mac
Spi1	Timm23	False	1	taipale_tf_pairs__ELF2_NATGCGGAAGTR_HT	4.54	r80__10kb_up_and_down_tss.mc9nr.feather	top10perTarget	0.152356	0.0163998	Mac
Spi1	Tma7	False	1	taipale_tf_pairs__ELF2_NATGCGGAAGTR_HT	4.54	r80__10kb_up_and_down_tss.mc9nr.feather	top10perTarget	0.113482	0.0143884	Mac
Spi1	Tmbim6	False	1	taipale_tf_pairs__ELF2_NATGCGGAAGTR_HT	4.54	r80__10kb_up_and_down_tss.mc9nr.feather	top10perTarget	0.0641976	0.0124483	Mac
Spi1	Tmsb4x	False	1	taipale_tf_pairs__ELF2_NATGCGGAAGTR_HT	4.54	r80__10kb_up_and_down_tss.mc9nr.feather	top10perTarget	0.181264	0.020415	Mac
Spi1	Tnfaip8l2	False	1	taipale_tf_pairs__ELF2_NATGCGGAAGTR_HT	4.54	r80__10kb_up_and_down_tss.mc9nr.feather	top10perTarget	0.0628195	0.0199031	Mac
Spi1	Tomm40	False	1	taipale_tf_pairs__ELF2_NATGCGGAAGTR_HT	4.54	r80__10kb_up_and_down_tss.mc9nr.feather	top10perTarget	0.0521195	0.0108746	Mac
Spi1	Trim8	False	1	taipale_tf_pairs__ELF2_NATGCGGAAGTR_HT	4.54	r80__10kb_up_and_down_tss.mc9nr.feather	top10perTarget	0.0636499	0.0108683	Mac
Spi1	Trmt112	False	1	taipale_tf_pairs__ELF2_NATGCGGAAGTR_HT	4.54	r80__10kb_up_and_down_tss.mc9nr.feather	top10perTarget	0.0751011	0.0170207	Mac
Spi1	Ube2d2a	False	1	taipale_tf_pairs__ELF2_NATGCGGAAGTR_HT	4.54	r80__10kb_up_and_down_tss.mc9nr.feather	top10perTarget	0.111181	0.00916261	Mac
Spi1	Ube2n	False	1	taipale_tf_pairs__ELF2_NATGCGGAAGTR_HT	4.54	r80__10kb_up_and_down_tss.mc9nr.feather	top10perTarget	0.11817	0.00932404	Mac
Spi1	Ubl5	False	1	taipale_tf_pairs__ELF2_NATGCGGAAGTR_HT	4.54	r80__10kb_up_and_down_tss.mc9nr.feather	top10perTarget	0.0841253	0.0107064	Mac
Spi1	Ufc1	False	1	taipale_tf_pairs__ELF2_NATGCGGAAGTR_HT	4.54	r80__10kb_up_and_down_tss.mc9nr.feather	top10perTarget	0.0825689	0.0125848	Mac
Spi1	Unc93b1	False	1	taipale_tf_pairs__ELF2_NATGCGGAAGTR_HT	4.54	r80__10kb_up_and_down_tss.mc9nr.feather	top10perTarget	0.0982886	0.0171872	Mac
Spi1	Use1	False	1	taipale_tf_pairs__ELF2_NATGCGGAAGTR_HT	4.54	r80__10kb_up_and_down_tss.mc9nr.feather	top10perTarget	0.102391	0.0101003	Mac
Spi1	Yipf3	False	1	taipale_tf_pairs__ELF2_NATGCGGAAGTR_HT	4.54	r80__10kb_up_and_down_tss.mc9nr.feather	top10perTarget	0.0931912	0.0142109	Mac
Spi1	Zbtb7b	False	1	taipale_tf_pairs__ELF2_NATGCGGAAGTR_HT	4.54	r80__10kb_up_and_down_tss.mc9nr.feather	top10perTarget	0.0310952	0.0106442	Mac
Spi1	Zmat2	False	1	taipale_tf_pairs__ELF2_NATGCGGAAGTR_HT	4.54	r80__10kb_up_and_down_tss.mc9nr.feather	top10perTarget	0.0519077	0.00804093	Mac
Elf2	Ints6	False	1	taipale_tf_pairs__ETV2_RFX5_NNNTTCCGSNNNNGCAACNN_CAP_repr	4.27	r80__10kb_up_and_down_tss.mc9nr.feather	top10perTarget	0.119708	0.00974996	Mac
Elf2	Msantd2	False	1	taipale_tf_pairs__ETV2_RFX5_NNNTTCCGSNNNNGCAACNN_CAP_repr	4.27	r80__10kb_up_and_down_tss.mc9nr.feather	top10perTarget	0.0510294	0.00992073	Mac
Elf2	Ncoa7	False	1	taipale_tf_pairs__ETV2_RFX5_NNNTTCCGSNNNNGCAACNN_CAP_repr	4.27	r80__10kb_up_and_down_tss.mc9nr.feather	top10perTarget	0.0583958	0.00869313	Mac
Elf2	Rfx3	False	3	taipale_tf_pairs__ETV2_RFX5_NNNTTCCGSNNNNGCAACNN_CAP_repr	4.27	r80__10kb_up_and_down_tss.mc9nr.feather	top10perTarget	0.0463635	0.0103709	Mac
Foxo1	Aff1	False	1	taipale_tf_pairs__FOXJ2_HOXB13_RTAAACAYNRTAAAN_CAP	4.16	r80__10kb_up_and_down_tss.mc9nr.feather	top10perTarget	0.138962	0.0101213	Mac
Foxo1	Baz1b	False	2	taipale_tf_pairs__FOXJ2_HOXB13_RTAAACAYNRTAAAN_CAP	4.16	r80__10kb_up_and_down_tss.mc9nr.feather	top10perTarget	0.122758	0.00791324	Mac
Foxo1	Fbxw4	False	4	taipale_tf_pairs__FOXJ2_HOXB13_RTAAACAYNRTAAAN_CAP	4.16	r80__10kb_up_and_down_tss.mc9nr.feather	top10perTarget	0.0602746	0.00809546	Mac
Elf4	Dhx8	False	2	tfdimers__MD00581	4.12	r80__10kb_up_and_down_tss.mc9nr.feather	top10perTarget	0.0693347	0.00859799	Mac
Elf4	Elf4	False	2	tfdimers__MD00581	4.12	r80__10kb_up_and_down_tss.mc9nr.feather	top10perTarget	1	NA	Mac
Elf4	Ssbp2	False	1	tfdimers__MD00581	4.12	r80__10kb_up_and_down_tss.mc9nr.feather	top10perTarget	0.0764448	0.00775513	Mac
Elf4	Tbc1d10a	False	2	tfdimers__MD00581	4.12	r80__10kb_up_and_down_tss.mc9nr.feather	top10perTarget	0.109751	0.00878014	Mac
Smad1	45176	False	3	tfdimers__MD00390	4.05	r80__10kb_up_and_down_tss.mc9nr.feather	top10perTarget	0.0652418	0.00914907	Mac
Smad1	Cers5	False	1	tfdimers__MD00390	4.05	r80__10kb_up_and_down_tss.mc9nr.feather	top10perTarget	0.0478824	0.00954702	Mac
Smad1	Fam175b	False	2	tfdimers__MD00390	4.05	r80__10kb_up_and_down_tss.mc9nr.feather	top10perTarget	0.0444413	0.0133521	Mac
Smad1	Frat2	False	5	tfdimers__MD00390	4.05	r80__10kb_up_and_down_tss.mc9nr.feather	top10perTarget	0.0475064	0.00740064	Mac
Smad1	Gtf2f1	False	2	tfdimers__MD00390	4.05	r80__10kb_up_and_down_tss.mc9nr.feather	top10perTarget	0.080045	0.00834611	Mac
Smad1	Nhsl2	False	2	tfdimers__MD00390	4.05	r80__10kb_up_and_down_tss.mc9nr.feather	top10perTarget	0.0907002	0.00822506	Mac
Smad1	Rffl	False	3	tfdimers__MD00390	4.05	r80__10kb_up_and_down_tss.mc9nr.feather	top10perTarget	0.057043	0.00768431	Mac
Smad1	Smad1	False	2	tfdimers__MD00390	4.05	r80__10kb_up_and_down_tss.mc9nr.feather	top10perTarget	1	NA	Mac
Smad1	Srf	False	4	tfdimers__MD00390	4.05	r80__10kb_up_and_down_tss.mc9nr.feather	top10perTarget	0.0707423	0.00878382	Mac
Smad1	Cdk6	False	1	tfdimers__MD00543	4.01	r80__10kb_up_and_down_tss.mc9nr.feather	top10perTarget	0.116191	0.00737875	Mac
Fli1	Fmr1	False	2	taipale_tf_pairs__TEAD4_ETV4_RCCGGAAATRCC_CAP	4.01	r80__10kb_up_and_down_tss.mc9nr.feather	top10perTarget	0.0675087	0.0112713	Mac
Fli1	Kdm3b	False	1	taipale_tf_pairs__TEAD4_ETV4_RCCGGAAATRCC_CAP	4.01	r80__10kb_up_and_down_tss.mc9nr.feather	top10perTarget	0.0354653	0.00964395	Mac
Fli1	Nudcd3	False	2	taipale_tf_pairs__TEAD4_ETV4_RCCGGAAATRCC_CAP	4.01	r80__10kb_up_and_down_tss.mc9nr.feather	top10perTarget	0.128216	0.00940236	Mac
Fli1	Tnrc6a	False	2	taipale_tf_pairs__TEAD4_ETV4_RCCGGAAATRCC_CAP	4.01	r80__10kb_up_and_down_tss.mc9nr.feather	top10perTarget	0.085734	0.00822645	Mac
Fli1	Ube2m	False	1	taipale_tf_pairs__TEAD4_ETV4_RCCGGAAATRCC_CAP	4.01	r80__10kb_up_and_down_tss.mc9nr.feather	top10perTarget	0.0932803	0.00950444	Mac
Smad1	Dync1li2	False	1	tfdimers__MD00071	3.98	r80__10kb_up_and_down_tss.mc9nr.feather	top10perTarget	0.0332278	0.00915097	Mac
Cebpg	Arid4b	False	2	taipale_tf_pairs__FLI1_CEBPD_RNCGGANNTTGCGCAAN_CAP	3.96	r80__10kb_up_and_down_tss.mc9nr.feather	top10perTarget	0.123089	0.011045	Mac
Elf1	Arhgdib	False	1	tfdimers__MD00310	3.95	r80__10kb_up_and_down_tss.mc9nr.feather	top10perTarget	0.0849779	0.00880614	Mac
Elf1	Ccnd3	False	1	tfdimers__MD00310	3.95	r80__10kb_up_and_down_tss.mc9nr.feather	top10perTarget	0.0834401	0.0082489	Mac
Elf1	Fam208a	False	1	tfdimers__MD00310	3.95	r80__10kb_up_and_down_tss.mc9nr.feather	top10perTarget	0.0695761	0.00697362	Mac
Elf1	Fam65b	False	1	tfdimers__MD00310	3.95	r80__10kb_up_and_down_tss.mc9nr.feather	top10perTarget	0.127995	0.00955153	Mac
Elf1	Fyn	False	1	tfdimers__MD00310	3.95	r80__10kb_up_and_down_tss.mc9nr.feather	top10perTarget	0.12813	0.00915709	Mac
Elf1	Pitpnc1	False	1	tfdimers__MD00310	3.95	r80__10kb_up_and_down_tss.mc9nr.feather	top10perTarget	0.0595043	0.0150338	Mac
Elf1	Tle3	False	1	tfdimers__MD00310	3.95	r80__10kb_up_and_down_tss.mc9nr.feather	top10perTarget	0.0877909	0.00879188	Mac
Elf1	Zbtb44	False	1	tfdimers__MD00310	3.95	r80__10kb_up_and_down_tss.mc9nr.feather	top10perTarget	0.0629865	0.00779296	Mac
Nfil3	Arih2	False	2	taipale_tf_pairs__ELK1_TEF_NSCGGAWNTTACGTAAN_CAP	3.94	r80__10kb_up_and_down_tss.mc9nr.feather	top10perTarget	0.0850174	0.00923388	Mac
Nfil3	Arpc1b	False	1	taipale_tf_pairs__ETV2_TEF_RSCGGAWNTTRCGYAAN_CAP	3.94	r80__10kb_up_and_down_tss.mc9nr.feather	top10perTarget	0.10567	0.0138084	Mac
Nfil3	Brd4	False	2	taipale_tf_pairs__ELK1_TEF_NSCGGAWNTTACGTAAN_CAP	3.94	r80__10kb_up_and_down_tss.mc9nr.feather	top10perTarget	0.0349078	0.00917316	Mac
Nfil3	Cebpb	False	1	taipale_tf_pairs__ELK1_TEF_NSCGGAWNTTACGTAAN_CAP	3.94	r80__10kb_up_and_down_tss.mc9nr.feather	top10perTarget	0.166902	0.0191908	Mac
Nfil3	Ddx3y	False	1	taipale_tf_pairs__ELK1_TEF_NSCGGAWNTTACGTAAN_CAP	3.94	r80__10kb_up_and_down_tss.mc9nr.feather	top10perTarget	0.0888209	0.0127627	Mac
Nfil3	Dlgap4	False	2	taipale_tf_pairs__ELK1_TEF_NSCGGAWNTTACGTAAN_CAP	3.94	r80__10kb_up_and_down_tss.mc9nr.feather	top10perTarget	0.0992916	0.00803825	Mac
Nfil3	Dnajb9	False	1	taipale_tf_pairs__ELK1_TEF_NSCGGAWNTTACGTAAN_CAP	3.94	r80__10kb_up_and_down_tss.mc9nr.feather	top10perTarget	0.0595508	0.00900691	Mac
Nfil3	Eif1	False	1	taipale_tf_pairs__ELK1_TEF_NSCGGAWNTTACGTAAN_CAP	3.94	r80__10kb_up_and_down_tss.mc9nr.feather	top10perTarget	0.143783	0.0116972	Mac
Nfil3	Eif4a1	False	2	taipale_tf_pairs__ELK1_TEF_NSCGGAWNTTACGTAAN_CAP	3.94	r80__10kb_up_and_down_tss.mc9nr.feather	top10perTarget	0.0894279	0.0109173	Mac
Nfil3	Fermt3	False	2	taipale_tf_pairs__ELK1_TEF_NSCGGAWNTTACGTAAN_CAP	3.94	r80__10kb_up_and_down_tss.mc9nr.feather	top10perTarget	0.0971707	0.0110806	Mac
Nfil3	Gabpb1	False	2	taipale_tf_pairs__ELK1_TEF_NSCGGAWNTTACGTAAN_CAP	3.94	r80__10kb_up_and_down_tss.mc9nr.feather	top10perTarget	0.0877097	0.00936359	Mac
Nfil3	Hnrnpa2b1	False	2	taipale_tf_pairs__ELK1_TEF_NSCGGAWNTTACGTAAN_CAP	3.94	r80__10kb_up_and_down_tss.mc9nr.feather	top10perTarget	0.132497	0.0112322	Mac
Nfil3	Nfil3	False	2	taipale_tf_pairs__ELK1_TEF_NSCGGAWNTTACGTAAN_CAP	3.94	r80__10kb_up_and_down_tss.mc9nr.feather	top10perTarget	1	NA	Mac
Nfil3	Nuak2	False	2	taipale_tf_pairs__ELK1_TEF_NSCGGAWNTTACGTAAN_CAP	3.94	r80__10kb_up_and_down_tss.mc9nr.feather	top10perTarget	0.059406	0.0086446	Mac
Nfil3	Oser1	False	2	taipale_tf_pairs__ELK1_TEF_NSCGGAWNTTACGTAAN_CAP	3.94	r80__10kb_up_and_down_tss.mc9nr.feather	top10perTarget	0.0686505	0.0204527	Mac
Nfil3	Pkig	False	2	taipale_tf_pairs__ELK1_TEF_NSCGGAWNTTACGTAAN_CAP	3.94	r80__10kb_up_and_down_tss.mc9nr.feather	top10perTarget	0.0542652	0.00818262	Mac
Nfil3	Ppp4c	False	2	taipale_tf_pairs__ELK1_TEF_NSCGGAWNTTACGTAAN_CAP	3.94	r80__10kb_up_and_down_tss.mc9nr.feather	top10perTarget	0.0468098	0.0107872	Mac
Nfil3	Prpf38b	False	1	taipale_tf_pairs__ELK1_TEF_NSCGGAWNTTACGTAAN_CAP	3.94	r80__10kb_up_and_down_tss.mc9nr.feather	top10perTarget	0.0679919	0.00799596	Mac
Nfil3	Rac2	False	1	taipale_tf_pairs__ELK1_TEF_NSCGGAWNTTACGTAAN_CAP	3.94	r80__10kb_up_and_down_tss.mc9nr.feather	top10perTarget	0.128551	0.0127076	Mac
Nfil3	Rps18	False	2	taipale_tf_pairs__ELK1_TEF_NSCGGAWNTTACGTAAN_CAP	3.94	r80__10kb_up_and_down_tss.mc9nr.feather	top10perTarget	0.180543	0.0122096	Mac
Nfil3	Smndc1	False	2	taipale_tf_pairs__ELK1_TEF_NSCGGAWNTTACGTAAN_CAP	3.94	r80__10kb_up_and_down_tss.mc9nr.feather	top10perTarget	0.0530814	0.00750297	Mac
Nfil3	Stk16	False	2	taipale_tf_pairs__ELK1_TEF_NSCGGAWNTTACGTAAN_CAP	3.94	r80__10kb_up_and_down_tss.mc9nr.feather	top10perTarget	0.0338137	0.0115	Mac
Nfil3	Tsg101	False	2	taipale_tf_pairs__ELK1_TEF_NSCGGAWNTTACGTAAN_CAP	3.94	r80__10kb_up_and_down_tss.mc9nr.feather	top10perTarget	0.0914204	0.00911375	Mac
Etv3	Camk2g	False	1	taipale_tf_pairs__ETV2_FOXI1_RSCGGAANNRYMAACAN_CAP	3.82	r80__10kb_up_and_down_tss.mc9nr.feather	top10perTarget	0.0766649	0.0116071	Mac
Cebpa	Cebpa	False	2	tfdimers__MD00108	3.82	r80__10kb_up_and_down_tss.mc9nr.feather	top10perTarget	1	NA	Mac
Cebpa	Dynll2	False	1	tfdimers__MD00108	3.82	r80__10kb_up_and_down_tss.mc9nr.feather	top10perTarget	0.12932	0.00890625	Mac
Cebpa	Entpd1	False	2	tfdimers__MD00108	3.82	r80__10kb_up_and_down_tss.mc9nr.feather	top10perTarget	0.0885185	0.00872785	Mac
Cebpa	Itgb5	False	2	tfdimers__MD00108	3.82	r80__10kb_up_and_down_tss.mc9nr.feather	top10perTarget	0.132794	0.0123525	Mac
Etv3	Nsmce4a	False	1	taipale_tf_pairs__ETV2_FOXI1_RSCGGAANNRYMAACAN_CAP	3.82	r80__10kb_up_and_down_tss.mc9nr.feather	top10perTarget	0.0357116	0.00995078	Mac
Cebpa	Tbxas1	False	2	tfdimers__MD00108	3.82	r80__10kb_up_and_down_tss.mc9nr.feather	top10perTarget	0.100737	0.0110506	Mac
Cebpa	Plekha3	False	1	tfdimers__MD00336	3.81	r80__10kb_up_and_down_tss.mc9nr.feather	top10perTarget	0.089208	0.009355	Mac
Cebpa	Smad2	False	2	tfdimers__MD00336	3.81	r80__10kb_up_and_down_tss.mc9nr.feather	top10perTarget	0.11636	0.00822883	Mac
Cebpd	Adprh	False	1	tfdimers__MD00430	3.8	r80__10kb_up_and_down_tss.mc9nr.feather	top10perTarget	0.0305232	0.00993965	Mac
Cebpd	Cnot8	False	1	tfdimers__MD00430	3.8	r80__10kb_up_and_down_tss.mc9nr.feather	top10perTarget	0.0312949	0.00840021	Mac
Cebpd	Dgkz	False	2	tfdimers__MD00430	3.8	r80__10kb_up_and_down_tss.mc9nr.feather	top10perTarget	0.0374946	0.0101685	Mac
Cebpd	Dnajb9	False	1	tfdimers__MD00430	3.8	r80__10kb_up_and_down_tss.mc9nr.feather	top10perTarget	0.051965	0.00833982	Mac
Cebpd	Ensa	False	2	tfdimers__MD00430	3.8	r80__10kb_up_and_down_tss.mc9nr.feather	top10perTarget	0.0470383	0.00803121	Mac
Cebpd	Fli1	False	3	tfdimers__MD00430	3.8	r80__10kb_up_and_down_tss.mc9nr.feather	top10perTarget	0.0811208	0.0106611	Mac
Cebpd	Hip1	False	1	tfdimers__MD00430	3.8	r80__10kb_up_and_down_tss.mc9nr.feather	top10perTarget	0.0362586	0.0105764	Mac
Cebpd	Idh3b	False	1	tfdimers__MD00430	3.8	r80__10kb_up_and_down_tss.mc9nr.feather	top10perTarget	0.0729214	0.0108266	Mac
Cebpd	Jdp2	False	1	tfdimers__MD00430	3.8	r80__10kb_up_and_down_tss.mc9nr.feather	top10perTarget	0.0767062	0.0122887	Mac
Cebpd	Lifr	False	1	tfdimers__MD00430	3.8	r80__10kb_up_and_down_tss.mc9nr.feather	top10perTarget	0.0447346	0.00927372	Mac
Cebpd	Mtmr6	False	1	tfdimers__MD00430	3.8	r80__10kb_up_and_down_tss.mc9nr.feather	top10perTarget	0.111839	0.0103197	Mac
Cebpd	Ola1	False	2	tfdimers__MD00430	3.8	r80__10kb_up_and_down_tss.mc9nr.feather	top10perTarget	0.113284	0.00922545	Mac
Cebpd	Oxr1	False	2	tfdimers__MD00430	3.8	r80__10kb_up_and_down_tss.mc9nr.feather	top10perTarget	0.0975334	0.00998601	Mac
Cebpd	Ppp1r3b	False	2	tfdimers__MD00430	3.8	r80__10kb_up_and_down_tss.mc9nr.feather	top10perTarget	0.0361021	0.0104813	Mac
Cebpd	Slc16a10	False	1	tfdimers__MD00430	3.8	r80__10kb_up_and_down_tss.mc9nr.feather	top10perTarget	0.0707052	0.00950786	Mac
Cebpd	Sms	False	1	tfdimers__MD00430	3.8	r80__10kb_up_and_down_tss.mc9nr.feather	top10perTarget	0.0388533	0.0092336	Mac
Cebpd	Ssr2	False	1	tfdimers__MD00430	3.8	r80__10kb_up_and_down_tss.mc9nr.feather	top10perTarget	0.0523875	0.0111008	Mac
Cebpd	Tle3	False	3	tfdimers__MD00430	3.8	r80__10kb_up_and_down_tss.mc9nr.feather	top10perTarget	0.125415	0.0133731	Mac
Cebpd	Tmem167b	False	1	tfdimers__MD00430	3.8	r80__10kb_up_and_down_tss.mc9nr.feather	top10perTarget	0.0479325	0.0128732	Mac
Cebpd	Tppp3	False	1	tfdimers__MD00430	3.8	r80__10kb_up_and_down_tss.mc9nr.feather	top10perTarget	0.0984829	0.00865705	Mac
Cebpd	Zfp277	False	2	tfdimers__MD00430	3.8	r80__10kb_up_and_down_tss.mc9nr.feather	top10perTarget	0.0345479	0.015295	Mac
Taf1	Pcif1	False	1	neph__UW.Motif.0068	3.79	r80__10kb_up_and_down_tss.mc9nr.feather	top10perTarget	0.0813938	0.00883078	Mac
Taf1	Safb2	False	1	neph__UW.Motif.0068	3.79	r80__10kb_up_and_down_tss.mc9nr.feather	top10perTarget	0.104395	0.010449	Mac
Taf1	Uhrf1bp1l	False	1	neph__UW.Motif.0068	3.79	r80__10kb_up_and_down_tss.mc9nr.feather	top10perTarget	0.0724194	0.0135257	Mac
Bhlhe40	Acbd3	False	1	transfac_public__M00220	3.66	r80__10kb_up_and_down_tss.mc9nr.feather	top10perTarget	0.0792907	0.00952082	Mac
Bhlhe40	Adamts14	False	1	transfac_public__M00220	3.66	r80__10kb_up_and_down_tss.mc9nr.feather	top10perTarget	0.0987714	0.00956474	Mac
Bhlhe40	Aff4	False	2	transfac_public__M00220	3.66	r80__10kb_up_and_down_tss.mc9nr.feather	top10perTarget	0.0320071	0.00819345	Mac
Bhlhe40	Avl9	False	1	transfac_public__M00220	3.66	r80__10kb_up_and_down_tss.mc9nr.feather	top10perTarget	0.0681301	0.0082351	Mac
Bhlhe40	Bhlhe40	False	1	transfac_public__M00220	3.66	r80__10kb_up_and_down_tss.mc9nr.feather	top10perTarget	1	NA	Mac
Bhlhe40	Cbfa2t3	False	1	transfac_public__M00220	3.66	r80__10kb_up_and_down_tss.mc9nr.feather	top10perTarget	0.0630046	0.0112158	Mac
Bhlhe40	Cdc42ep3	False	1	transfac_public__M00220	3.66	r80__10kb_up_and_down_tss.mc9nr.feather	top10perTarget	0.0839978	0.00857424	Mac
Bhlhe40	Chd9	False	1	transfac_public__M00220	3.66	r80__10kb_up_and_down_tss.mc9nr.feather	top10perTarget	0.0602034	0.0137181	Mac
Bhlhe40	Ddx19a	False	1	transfac_public__M00220	3.66	r80__10kb_up_and_down_tss.mc9nr.feather	top10perTarget	0.0762863	0.00874386	Mac
Bhlhe40	Dgcr2	False	1	transfac_public__M00220	3.66	r80__10kb_up_and_down_tss.mc9nr.feather	top10perTarget	0.0850309	0.0140847	Mac
Bhlhe40	Dyrk2	False	1	transfac_public__M00220	3.66	r80__10kb_up_and_down_tss.mc9nr.feather	top10perTarget	0.0453118	0.00868546	Mac
Bhlhe40	Ece1	False	1	transfac_public__M00220	3.66	r80__10kb_up_and_down_tss.mc9nr.feather	top10perTarget	0.0496309	0.00940728	Mac
Bhlhe40	Erp29	False	2	transfac_public__M00220	3.66	r80__10kb_up_and_down_tss.mc9nr.feather	top10perTarget	0.0702935	0.0109311	Mac
Bhlhe40	Itsn2	False	2	transfac_public__M00220	3.66	r80__10kb_up_and_down_tss.mc9nr.feather	top10perTarget	0.0790578	0.00829047	Mac
Bhlhe40	Kdm6a	False	2	transfac_public__M00220	3.66	r80__10kb_up_and_down_tss.mc9nr.feather	top10perTarget	0.0512393	0.00905819	Mac
Bhlhe40	Lrmp	False	1	transfac_public__M00220	3.66	r80__10kb_up_and_down_tss.mc9nr.feather	top10perTarget	0.0363395	0.012012	Mac
Bhlhe40	Marf1	False	1	transfac_public__M00220	3.66	r80__10kb_up_and_down_tss.mc9nr.feather	top10perTarget	0.0587034	0.00872305	Mac
Bhlhe40	Mcfd2	False	1	transfac_public__M00220	3.66	r80__10kb_up_and_down_tss.mc9nr.feather	top10perTarget	0.0491814	0.0087968	Mac
Bhlhe40	Mkl1	False	1	transfac_public__M00220	3.66	r80__10kb_up_and_down_tss.mc9nr.feather	top10perTarget	0.0425608	0.00870093	Mac
Bhlhe40	Orai2	False	2	transfac_public__M00220	3.66	r80__10kb_up_and_down_tss.mc9nr.feather	top10perTarget	0.0545204	0.00787869	Mac
Bhlhe40	Papd4	False	1	transfac_public__M00220	3.66	r80__10kb_up_and_down_tss.mc9nr.feather	top10perTarget	0.0468304	0.00760355	Mac
Bhlhe40	Pde7a	False	1	transfac_public__M00220	3.66	r80__10kb_up_and_down_tss.mc9nr.feather	top10perTarget	0.0363257	0.0114556	Mac
Bhlhe40	Pex7	False	1	transfac_public__M00220	3.66	r80__10kb_up_and_down_tss.mc9nr.feather	top10perTarget	0.0366618	0.0102734	Mac
Bhlhe40	Pik3cb	False	1	transfac_public__M00220	3.66	r80__10kb_up_and_down_tss.mc9nr.feather	top10perTarget	0.0659711	0.0082616	Mac
Bhlhe40	Sdc4	False	1	transfac_public__M00220	3.66	r80__10kb_up_and_down_tss.mc9nr.feather	top10perTarget	0.0693365	0.0246805	Mac
Bhlhe40	Smg7	False	1	transfac_public__M00220	3.66	r80__10kb_up_and_down_tss.mc9nr.feather	top10perTarget	0.0882061	0.00940377	Mac
Bhlhe40	Stx4a	False	2	transfac_public__M00220	3.66	r80__10kb_up_and_down_tss.mc9nr.feather	top10perTarget	0.0318803	0.00794753	Mac
Bhlhe40	Syne1	False	1	transfac_public__M00220	3.66	r80__10kb_up_and_down_tss.mc9nr.feather	top10perTarget	0.0479568	0.0108648	Mac
Bhlhe40	Tbkbp1	False	2	transfac_public__M00220	3.66	r80__10kb_up_and_down_tss.mc9nr.feather	top10perTarget	0.0411784	0.011023	Mac
Bhlhe40	Tex2	False	1	transfac_public__M00220	3.66	r80__10kb_up_and_down_tss.mc9nr.feather	top10perTarget	0.0427912	0.00997565	Mac
Bhlhe40	Tnk2	False	2	transfac_public__M00220	3.66	r80__10kb_up_and_down_tss.mc9nr.feather	top10perTarget	0.0712448	0.00987507	Mac
Bhlhe40	Tor1aip2	False	1	transfac_public__M00220	3.66	r80__10kb_up_and_down_tss.mc9nr.feather	top10perTarget	0.0557414	0.00949879	Mac
Bhlhe40	Traf1	False	1	transfac_public__M00220	3.66	r80__10kb_up_and_down_tss.mc9nr.feather	top10perTarget	0.134424	0.0134418	Mac
Bhlhe40	Usp37	False	1	transfac_public__M00220	3.66	r80__10kb_up_and_down_tss.mc9nr.feather	top10perTarget	0.0462092	0.0173544	Mac
Bhlhe40	Ythdf3	False	1	transfac_public__M00220	3.66	r80__10kb_up_and_down_tss.mc9nr.feather	top10perTarget	0.0656525	0.00732899	Mac
Rxrb	Epb41	False	2	tfdimers__MD00398	3.65	r80__10kb_up_and_down_tss.mc9nr.feather	top10perTarget	0.0442024	0.0093037	Mac
Rxrb	Stat5a	False	3	tfdimers__MD00398	3.65	r80__10kb_up_and_down_tss.mc9nr.feather	top10perTarget	0.0839296	0.00706599	Mac
Rxrb	Vav1	False	1	tfdimers__MD00398	3.65	r80__10kb_up_and_down_tss.mc9nr.feather	top10perTarget	0.0855104	0.00743134	Mac
Yy1	Apbb1ip	False	1	tfdimers__MD00298	3.64	r80__10kb_up_and_down_tss.mc9nr.feather	top10perTarget	0.0844356	0.00973014	Mac
Yy1	Bckdk	False	1	tfdimers__MD00298	3.64	r80__10kb_up_and_down_tss.mc9nr.feather	top10perTarget	0.0328181	0.0195035	Mac
Gabpa	Tmem164	False	1	taipale_tf_pairs__FLI1_DLX2_ACCGGAARTNNNYAATTA_HT	3.63	r80__10kb_up_and_down_tss.mc9nr.feather	top10perTarget	0.0361681	0.00898738	Mac
Foxo1	5430427O19Rik	False	3	taipale_tf_pairs__ETV2_SOX15_RSCGGAANNNNNNYWTTGT_CAP_repr	3.57	r80__10kb_up_and_down_tss.mc9nr.feather	top10perTarget	0.0749454	0.00926396	Mac
Foxo1	Prpf19	False	3	taipale_tf_pairs__ETV2_SOX15_RSCGGAANNNNNNYWTTGT_CAP_repr	3.57	r80__10kb_up_and_down_tss.mc9nr.feather	top10perTarget	0.0838547	0.00844309	Mac
Foxo1	Wdr82	False	1	taipale_tf_pairs__ETV2_SOX15_RSCGGAANNNNNNYWTTGT_CAP_repr	3.57	r80__10kb_up_and_down_tss.mc9nr.feather	top10perTarget	0.1047	0.00975914	Mac
Nfe2	Acly	False	1	tfdimers__MD00337	3.56	r80__10kb_up_and_down_tss.mc9nr.feather	top10perTarget	0.031948	0.0103424	Mac
Nfe2	Ahnak	False	1	tfdimers__MD00337	3.56	r80__10kb_up_and_down_tss.mc9nr.feather	top10perTarget	0.117946	0.00766189	Mac
Nfe2	Ccng1	False	1	tfdimers__MD00337	3.56	r80__10kb_up_and_down_tss.mc9nr.feather	top10perTarget	0.0937859	0.012219	Mac
Nfe2	Nfe2	False	1	tfdimers__MD00337	3.56	r80__10kb_up_and_down_tss.mc9nr.feather	top10perTarget	1	NA	Mac
Nfe2	Plxnc1	False	1	tfdimers__MD00337	3.56	r80__10kb_up_and_down_tss.mc9nr.feather	top10perTarget	0.0397743	0.0123843	Mac
Nfe2	Ppard	False	1	tfdimers__MD00337	3.56	r80__10kb_up_and_down_tss.mc9nr.feather	top10perTarget	0.0568089	0.010465	Mac
Nfe2	Ptpra	False	1	tfdimers__MD00337	3.56	r80__10kb_up_and_down_tss.mc9nr.feather	top10perTarget	0.0418591	0.0101521	Mac
Nfe2	Supt4b	False	1	tfdimers__MD00337	3.56	r80__10kb_up_and_down_tss.mc9nr.feather	top10perTarget	0.0371781	0.0163857	Mac
Nfe2	Taf11	False	1	tfdimers__MD00337	3.56	r80__10kb_up_and_down_tss.mc9nr.feather	top10perTarget	0.0581949	0.00820465	Mac
Nfe2	Tomm70a	False	1	tfdimers__MD00337	3.56	r80__10kb_up_and_down_tss.mc9nr.feather	top10perTarget	0.0430058	0.011498	Mac
Cebpa	Zfp592	False	1	tfdimers__MD00236	3.56	r80__10kb_up_and_down_tss.mc9nr.feather	top10perTarget	0.100427	0.00759549	Mac
Irf2	Dgkg	False	1	tfdimers__MD00026	3.53	r80__10kb_up_and_down_tss.mc9nr.feather	top10perTarget	0.0404043	0.0102947	Mac
Irf2	Dhrs3	False	1	tfdimers__MD00026	3.53	r80__10kb_up_and_down_tss.mc9nr.feather	top10perTarget	0.0537379	0.0160991	Mac
Irf2	Epsti1	False	1	tfdimers__MD00026	3.53	r80__10kb_up_and_down_tss.mc9nr.feather	top10perTarget	0.083533	0.0119412	Mac
Irf2	Fcgr1	False	2	tfdimers__MD00026	3.53	r80__10kb_up_and_down_tss.mc9nr.feather	top10perTarget	0.047808	0.0152618	Mac
Irf2	Irf2	False	2	tfdimers__MD00026	3.53	r80__10kb_up_and_down_tss.mc9nr.feather	top10perTarget	1	NA	Mac
Irf2	Slc7a7	False	2	tfdimers__MD00026	3.53	r80__10kb_up_and_down_tss.mc9nr.feather	top10perTarget	0.0497678	0.00924169	Mac
Irf2	Zfp277	False	1	tfdimers__MD00026	3.53	r80__10kb_up_and_down_tss.mc9nr.feather	top10perTarget	0.0408494	0.0100642	Mac
Trp53	Il1f9	False	1	tfdimers__MD00525	3.51	r80__10kb_up_and_down_tss.mc9nr.feather	top10perTarget	0.0713831	0.00856494	Mac
Trp53	Kdm2a	False	1	tfdimers__MD00525	3.51	r80__10kb_up_and_down_tss.mc9nr.feather	top10perTarget	0.104231	0.00781556	Mac
Trp53	Pip5k1a	False	1	tfdimers__MD00525	3.51	r80__10kb_up_and_down_tss.mc9nr.feather	top10perTarget	0.106472	0.00801476	Mac
Rara	B3gnt2	False	1	tfdimers__MD00504	3.5	r80__10kb_up_and_down_tss.mc9nr.feather	top10perTarget	0.0367989	0.00925718	Mac
Cebpg	Ccdc186	False	1	tfdimers__MD00172	3.5	r80__10kb_up_and_down_tss.mc9nr.feather	top10perTarget	0.0589177	0.0100546	Mac
Rara	Ccnd3	False	1	tfdimers__MD00504	3.5	r80__10kb_up_and_down_tss.mc9nr.feather	top10perTarget	0.0638044	0.00798283	Mac
Rara	Cyfip2	False	1	tfdimers__MD00504	3.5	r80__10kb_up_and_down_tss.mc9nr.feather	top10perTarget	0.0433605	0.0095798	Mac
Rara	Fhod1	False	1	tfdimers__MD00504	3.5	r80__10kb_up_and_down_tss.mc9nr.feather	top10perTarget	0.0327905	0.0168142	Mac
Rara	Rara	False	1	tfdimers__MD00504	3.5	r80__10kb_up_and_down_tss.mc9nr.feather	top10perTarget	1	NA	Mac
E2f1	Dyrk1a	False	2	tfdimers__MD00320	3.48	r80__10kb_up_and_down_tss.mc9nr.feather	top10perTarget	0.0359033	0.00959291	Mac
E2f1	Shtn1	False	1	tfdimers__MD00320	3.48	r80__10kb_up_and_down_tss.mc9nr.feather	top10perTarget	0.0733388	0.011844	Mac
E2f1	Tnrc6c	False	1	tfdimers__MD00320	3.48	r80__10kb_up_and_down_tss.mc9nr.feather	top10perTarget	0.104434	0.0102048	Mac
Gabpa	Trappc10	False	2	taipale_tf_pairs__ELK1_HOXA1_RCCGGAAGTAATTA_HT	3.4	r80__10kb_up_and_down_tss.mc9nr.feather	top10perTarget	0.065008	0.0277497	Mac
Gabpa	Zfp24	False	3	taipale_tf_pairs__ELK1_HOXA1_RCCGGAAGTAATTA_HT	3.4	r80__10kb_up_and_down_tss.mc9nr.feather	top10perTarget	0.0667858	0.00780744	Mac
Fli1	4931406P16Rik	False	1	taipale_tf_pairs__ERF_ETV7_NSMGGACGGAYNTCCKSN_CAP_repr	3.39	r80__10kb_up_and_down_tss.mc9nr.feather	top10perTarget	0.059717	0.0145211	Mac
Nfatc3	Atp2a3	False	1	tfdimers__MD00204	3.39	r80__10kb_up_and_down_tss.mc9nr.feather	top10perTarget	0.0361905	0.00892581	Mac
Fli1	Kat2b	False	1	taipale_tf_pairs__ERF_ETV7_NSMGGACGGAYNTCCKSN_CAP_repr	3.39	r80__10kb_up_and_down_tss.mc9nr.feather	top10perTarget	0.0426913	0.0099085	Mac
Nfatc3	Nfatc3	False	1	tfdimers__MD00204	3.39	r80__10kb_up_and_down_tss.mc9nr.feather	top10perTarget	1	NA	Mac
Nfatc3	S1pr4	False	1	tfdimers__MD00204	3.39	r80__10kb_up_and_down_tss.mc9nr.feather	top10perTarget	0.0942441	0.00993528	Mac
Nfatc3	Zbtb7b	False	1	tfdimers__MD00204	3.39	r80__10kb_up_and_down_tss.mc9nr.feather	top10perTarget	0.0602867	0.00855038	Mac
Yy1	Ireb2	False	1	tfdimers__MD00101	3.37	r80__10kb_up_and_down_tss.mc9nr.feather	top10perTarget	0.0527173	0.00690828	Mac
Yy1	Rb1	False	1	tfdimers__MD00101	3.37	r80__10kb_up_and_down_tss.mc9nr.feather	top10perTarget	0.0305972	0.00902035	Mac
Rxrb	Gpd2	False	1	tfdimers__MD00408	3.36	r80__10kb_up_and_down_tss.mc9nr.feather	top10perTarget	0.101194	0.00955928	Mac
Mafg	Epb41	False	1	transfac_pro__M04699	3.35	r80__10kb_up_and_down_tss.mc9nr.feather	top10perTarget	0.0508906	0.0104589	Mac
Mafg	Mafg	False	1	transfac_pro__M04699	3.35	r80__10kb_up_and_down_tss.mc9nr.feather	top10perTarget	1	NA	Mac
Smad1	Naa15	False	1	tfdimers__MD00116	3.35	r80__10kb_up_and_down_tss.mc9nr.feather	top10perTarget	0.0349025	0.0201182	Mac
Mafg	Nup153	False	1	transfac_pro__M04699	3.35	r80__10kb_up_and_down_tss.mc9nr.feather	top10perTarget	0.0420636	0.00876575	Mac
Runx1	Socs7	False	1	tfdimers__MD00382	3.32	r80__10kb_up_and_down_tss.mc9nr.feather	top10perTarget	0.0435853	0.00962503	Mac
Fli1	Nbr1	False	1	tfdimers__MD00301	3.31	r80__10kb_up_and_down_tss.mc9nr.feather	top10perTarget	0.0478416	0.0110172	Mac
Fli1	Ncoa2	False	1	tfdimers__MD00301	3.31	r80__10kb_up_and_down_tss.mc9nr.feather	top10perTarget	0.0684882	0.00877705	Mac
Fli1	Rab10	False	1	tfdimers__MD00301	3.31	r80__10kb_up_and_down_tss.mc9nr.feather	top10perTarget	0.0680514	0.00918109	Mac
Foxo1	Dynlt1f	False	1	tfdimers__MD00263	3.3	r80__10kb_up_and_down_tss.mc9nr.feather	top10perTarget	0.0692341	0.0143117	Mac
Tcf7l2	Ext1	False	1	tfdimers__MD00298	3.26	r80__10kb_up_and_down_tss.mc9nr.feather	top10perTarget	0.0356686	0.0119815	Mac
Tcf7l2	Tcf7l2	False	1	tfdimers__MD00298	3.26	r80__10kb_up_and_down_tss.mc9nr.feather	top10perTarget	1	NA	Mac
Tcf7l2	Tnf	False	1	tfdimers__MD00298	3.26	r80__10kb_up_and_down_tss.mc9nr.feather	top10perTarget	0.0539073	0.0172949	Mac
Elf2	Elf2	False	2	tfdimers__MD00571	3.25	r80__10kb_up_and_down_tss.mc9nr.feather	top10perTarget	1	NA	Mac
Elf2	Ptbp2	False	2	tfdimers__MD00571	3.25	r80__10kb_up_and_down_tss.mc9nr.feather	top10perTarget	0.0625224	0.0141926	Mac
Elf2	Slc9a7	False	2	tfdimers__MD00571	3.25	r80__10kb_up_and_down_tss.mc9nr.feather	top10perTarget	0.0689322	0.00771643	Mac
Yy1	Txlna	False	1	tfdimers__MD00538	3.25	r80__10kb_up_and_down_tss.mc9nr.feather	top10perTarget	0.0542317	0.00969397	Mac
Bach1	Hdac5	False	1	tfdimers__MD00332	3.18	r80__10kb_up_and_down_tss.mc9nr.feather	top10perTarget	0.0476086	0.0110668	Mac
Bach1	Kdelr1	False	1	tfdimers__MD00332	3.18	r80__10kb_up_and_down_tss.mc9nr.feather	top10perTarget	0.0989004	0.0103927	Mac
Bach1	Midn	False	1	tfdimers__MD00332	3.18	r80__10kb_up_and_down_tss.mc9nr.feather	top10perTarget	0.0535103	0.0157494	Mac
Bach1	Sp4	False	1	tfdimers__MD00332	3.18	r80__10kb_up_and_down_tss.mc9nr.feather	top10perTarget	0.0358363	0.0103342	Mac
Bach1	Uba7	False	1	tfdimers__MD00332	3.18	r80__10kb_up_and_down_tss.mc9nr.feather	top10perTarget	0.0635292	0.0100674	Mac
Mafg	B230219D22Rik	False	1	tfdimers__MD00600	3.17	r80__10kb_up_and_down_tss.mc9nr.feather	top10perTarget	0.038348	0.0120717	Mac
Mafg	B3gnt2	False	1	tfdimers__MD00600	3.17	r80__10kb_up_and_down_tss.mc9nr.feather	top10perTarget	0.118603	0.00893439	Mac
Mnt	Ghitm	False	1	taipale_tf_pairs__GCM1_MAX_RTGCGGGNNNNNNNCACGTGN_CAP_repr	3.17	r80__10kb_up_and_down_tss.mc9nr.feather	top10perTarget	0.0318036	0.00930911	Mac
Mafg	Kif21b	False	1	tfdimers__MD00600	3.17	r80__10kb_up_and_down_tss.mc9nr.feather	top10perTarget	0.112476	0.00937309	Mac
Mnt	Mnt	False	1	taipale_tf_pairs__GCM1_MAX_RTGCGGGNNNNNNNCACGTGN_CAP_repr	3.17	r80__10kb_up_and_down_tss.mc9nr.feather	top10perTarget	1	NA	Mac
Mafg	Pnkd	False	1	tfdimers__MD00600	3.17	r80__10kb_up_and_down_tss.mc9nr.feather	top10perTarget	0.0660373	0.0106076	Mac
Elf2	Ctdspl2	False	2	taipale_tf_pairs__ETV2_DRGX_RSCGGAWRYATTA_CAP_repr	3.16	r80__10kb_up_and_down_tss.mc9nr.feather	top10perTarget	0.0416901	0.0113065	Mac
Cebpd	Gab2	False	1	tfdimers__MD00553	3.16	r80__10kb_up_and_down_tss.mc9nr.feather	top10perTarget	0.0810952	0.0106762	Mac
Cebpd	Socs3	False	1	tfdimers__MD00553	3.16	r80__10kb_up_and_down_tss.mc9nr.feather	top10perTarget	0.134335	0.0115821	Mac
Elf2	Tgfbr1	False	1	taipale_tf_pairs__ETV2_DRGX_RSCGGAWRYATTA_CAP_repr	3.16	r80__10kb_up_and_down_tss.mc9nr.feather	top10perTarget	0.0546662	0.0115453	Mac
Fli1	Ltn1	False	1	taipale_tf_pairs__FOXO1_ELK3_RCCGGAWGTKKW_CAP	3.14	r80__10kb_up_and_down_tss.mc9nr.feather	top10perTarget	0.0571932	0.0102032	Mac
Elf2	Prkab1	False	1	tfdimers__MD00581	3.14	r80__10kb_up_and_down_tss.mc9nr.feather	top10perTarget	0.0563086	0.0105707	Mac
Fli1	Tmbim6	False	1	taipale_tf_pairs__FOXO1_ELK3_RCCGGAWGTKKW_CAP	3.14	r80__10kb_up_and_down_tss.mc9nr.feather	top10perTarget	0.0893194	0.00952904	Mac
Irf2	Lrrk2	False	1	tfdimers__MD00336	3.13	r80__10kb_up_and_down_tss.mc9nr.feather	top10perTarget	0.0763723	0.00839273	Mac
Irf2	Socs6	False	1	tfdimers__MD00336	3.13	r80__10kb_up_and_down_tss.mc9nr.feather	top10perTarget	0.0773428	0.0107664	Mac
Rfx1	Exoc3	False	1	tfdimers__MD00300	3.1	r80__10kb_up_and_down_tss.mc9nr.feather	top10perTarget	0.0868143	0.0128079	Mac
Rfx1	Rreb1	False	1	tfdimers__MD00300	3.1	r80__10kb_up_and_down_tss.mc9nr.feather	top10perTarget	0.0965525	0.00924891	Mac
Ets1	Acbd3	False	1	tfdimers__MD00558	3.09	r80__10kb_up_and_down_tss.mc9nr.feather	top10perTarget	0.0429942	0.00892263	Mac
Ets1	Atf7ip	False	2	tfdimers__MD00558	3.09	r80__10kb_up_and_down_tss.mc9nr.feather	top10perTarget	0.0340183	0.00809374	Mac
Ets1	Brwd3	False	1	tfdimers__MD00558	3.09	r80__10kb_up_and_down_tss.mc9nr.feather	top10perTarget	0.0524755	0.012935	Mac
Ets1	Ccnd2	False	1	tfdimers__MD00558	3.09	r80__10kb_up_and_down_tss.mc9nr.feather	top10perTarget	0.111805	0.009736	Mac
Ets1	Ckap5	False	1	tfdimers__MD00558	3.09	r80__10kb_up_and_down_tss.mc9nr.feather	top10perTarget	0.0953013	0.00904225	Mac
Ets1	Clip1	False	3	tfdimers__MD00558	3.09	r80__10kb_up_and_down_tss.mc9nr.feather	top10perTarget	0.0707098	0.0076023	Mac
Ets1	Cnot6	False	1	tfdimers__MD00558	3.09	r80__10kb_up_and_down_tss.mc9nr.feather	top10perTarget	0.0624472	0.00785939	Mac
Ets1	Cyth1	False	2	tfdimers__MD00558	3.09	r80__10kb_up_and_down_tss.mc9nr.feather	top10perTarget	0.0546249	0.00793399	Mac
Ets1	Ddx6	False	1	tfdimers__MD00558	3.09	r80__10kb_up_and_down_tss.mc9nr.feather	top10perTarget	0.114669	0.0090715	Mac
Ets1	Diaph1	False	1	tfdimers__MD00558	3.09	r80__10kb_up_and_down_tss.mc9nr.feather	top10perTarget	0.0394687	0.00777426	Mac
Ets1	Frat2	False	1	tfdimers__MD00558	3.09	r80__10kb_up_and_down_tss.mc9nr.feather	top10perTarget	0.108096	0.0095632	Mac
Ets1	Fus	False	1	tfdimers__MD00558	3.09	r80__10kb_up_and_down_tss.mc9nr.feather	top10perTarget	0.062637	0.00831156	Mac
Ets1	Fyn	False	1	tfdimers__MD00558	3.09	r80__10kb_up_and_down_tss.mc9nr.feather	top10perTarget	0.0573402	0.00841557	Mac
Ets1	Gpcpd1	False	1	tfdimers__MD00558	3.09	r80__10kb_up_and_down_tss.mc9nr.feather	top10perTarget	0.0715741	0.0107175	Mac
Ets1	Hnrnpr	False	1	tfdimers__MD00558	3.09	r80__10kb_up_and_down_tss.mc9nr.feather	top10perTarget	0.0946732	0.00788287	Mac
Ets1	Igfbp4	False	2	tfdimers__MD00558	3.09	r80__10kb_up_and_down_tss.mc9nr.feather	top10perTarget	0.059327	0.0116751	Mac
Ets1	Il1f9	False	1	tfdimers__MD00558	3.09	r80__10kb_up_and_down_tss.mc9nr.feather	top10perTarget	0.0465539	0.00750029	Mac
Ets1	Ip6k1	False	1	tfdimers__MD00558	3.09	r80__10kb_up_and_down_tss.mc9nr.feather	top10perTarget	0.0677833	0.00962796	Mac
Ets1	Irf2bpl	False	2	tfdimers__MD00558	3.09	r80__10kb_up_and_down_tss.mc9nr.feather	top10perTarget	0.0797568	0.00811444	Mac
Ets1	Jade1	False	2	tfdimers__MD00558	3.09	r80__10kb_up_and_down_tss.mc9nr.feather	top10perTarget	0.0903417	0.00897805	Mac
Ets1	Jund	False	1	tfdimers__MD00558	3.09	r80__10kb_up_and_down_tss.mc9nr.feather	top10perTarget	0.118875	0.00920978	Mac
Ets1	Kdm2a	False	1	tfdimers__MD00558	3.09	r80__10kb_up_and_down_tss.mc9nr.feather	top10perTarget	0.0661994	0.00837967	Mac
Ets1	Lbh	False	1	tfdimers__MD00558	3.09	r80__10kb_up_and_down_tss.mc9nr.feather	top10perTarget	0.0670331	0.0135947	Mac
Ets1	Lck	False	1	tfdimers__MD00558	3.09	r80__10kb_up_and_down_tss.mc9nr.feather	top10perTarget	0.107843	0.00944605	Mac
Ets1	Msl2	False	1	tfdimers__MD00558	3.09	r80__10kb_up_and_down_tss.mc9nr.feather	top10perTarget	0.121976	0.0091548	Mac
Ets1	Myadm	False	1	tfdimers__MD00558	3.09	r80__10kb_up_and_down_tss.mc9nr.feather	top10perTarget	0.0575208	0.0064214	Mac
Ets1	Ncoa6	False	1	tfdimers__MD00558	3.09	r80__10kb_up_and_down_tss.mc9nr.feather	top10perTarget	0.0486093	0.00759792	Mac
Ets1	Ncor1	False	2	tfdimers__MD00558	3.09	r80__10kb_up_and_down_tss.mc9nr.feather	top10perTarget	0.0565968	0.00881825	Mac
Ets1	Ndfip1	False	2	tfdimers__MD00558	3.09	r80__10kb_up_and_down_tss.mc9nr.feather	top10perTarget	0.0594853	0.0119915	Mac
Ets1	Nt5c2	False	2	tfdimers__MD00558	3.09	r80__10kb_up_and_down_tss.mc9nr.feather	top10perTarget	0.0633909	0.00752729	Mac
Ets1	Pgap1	False	1	tfdimers__MD00558	3.09	r80__10kb_up_and_down_tss.mc9nr.feather	top10perTarget	0.0650283	0.00826783	Mac
Ets1	Pitpnc1	False	1	tfdimers__MD00558	3.09	r80__10kb_up_and_down_tss.mc9nr.feather	top10perTarget	0.0492532	0.0077022	Mac
Ets1	Ppp6r1	False	2	tfdimers__MD00558	3.09	r80__10kb_up_and_down_tss.mc9nr.feather	top10perTarget	0.0713711	0.00746161	Mac
Ets1	Qrich1	False	1	tfdimers__MD00558	3.09	r80__10kb_up_and_down_tss.mc9nr.feather	top10perTarget	0.0669458	0.0112824	Mac
Ets1	Rabgap1l	False	1	tfdimers__MD00558	3.09	r80__10kb_up_and_down_tss.mc9nr.feather	top10perTarget	0.0552698	0.0114865	Mac
Ets1	Rnf2	False	1	tfdimers__MD00558	3.09	r80__10kb_up_and_down_tss.mc9nr.feather	top10perTarget	0.0794898	0.0101606	Mac
Ets1	Rps10	False	1	tfdimers__MD00558	3.09	r80__10kb_up_and_down_tss.mc9nr.feather	top10perTarget	0.0705557	0.00945892	Mac
Ets1	Rps8	False	1	tfdimers__MD00558	3.09	r80__10kb_up_and_down_tss.mc9nr.feather	top10perTarget	0.106935	0.0113614	Mac
Ets1	S1pr1	False	1	tfdimers__MD00558	3.09	r80__10kb_up_and_down_tss.mc9nr.feather	top10perTarget	0.124964	0.0105159	Mac
Ets1	Slc16a1	False	1	tfdimers__MD00558	3.09	r80__10kb_up_and_down_tss.mc9nr.feather	top10perTarget	0.0657313	0.0126219	Mac
Ets1	Slc16a6	False	1	tfdimers__MD00558	3.09	r80__10kb_up_and_down_tss.mc9nr.feather	top10perTarget	0.0464772	0.0100585	Mac
Ets1	Slc44a2	False	2	tfdimers__MD00558	3.09	r80__10kb_up_and_down_tss.mc9nr.feather	top10perTarget	0.10707	0.00977159	Mac
Ets1	Smarca2	False	1	tfdimers__MD00558	3.09	r80__10kb_up_and_down_tss.mc9nr.feather	top10perTarget	0.0329485	0.0106413	Mac
Ets1	Snrnp70	False	1	tfdimers__MD00558	3.09	r80__10kb_up_and_down_tss.mc9nr.feather	top10perTarget	0.0666321	0.00841747	Mac
Ets1	Stap1	False	1	tfdimers__MD00558	3.09	r80__10kb_up_and_down_tss.mc9nr.feather	top10perTarget	0.0675588	0.0112223	Mac
Ets1	Stk11	False	1	tfdimers__MD00558	3.09	r80__10kb_up_and_down_tss.mc9nr.feather	top10perTarget	0.0448001	0.00778867	Mac
Ets1	Tcf3	False	1	tfdimers__MD00558	3.09	r80__10kb_up_and_down_tss.mc9nr.feather	top10perTarget	0.0641409	0.00802156	Mac
Ets1	Tle4	False	1	tfdimers__MD00558	3.09	r80__10kb_up_and_down_tss.mc9nr.feather	top10perTarget	0.0417681	0.00787275	Mac
Ets1	Ubn1	False	1	tfdimers__MD00558	3.09	r80__10kb_up_and_down_tss.mc9nr.feather	top10perTarget	0.051621	0.00814118	Mac
Ets1	Ubqln1	False	1	tfdimers__MD00558	3.09	r80__10kb_up_and_down_tss.mc9nr.feather	top10perTarget	0.0447375	0.00904039	Mac
Ets1	Vps37b	False	1	tfdimers__MD00558	3.09	r80__10kb_up_and_down_tss.mc9nr.feather	top10perTarget	0.158686	0.0209957	Mac
Ets1	Zfp36l1	False	1	tfdimers__MD00558	3.09	r80__10kb_up_and_down_tss.mc9nr.feather	top10perTarget	0.0899035	0.0109961	Mac
Ets1	Apc	False	1	taipale_tf_pairs__ETV2_HOXA2_NCCGGAAGTMATTA_CAP_repr	3.08	r80__10kb_up_and_down_tss.mc9nr.feather	top10perTarget	0.0787913	0.0125797	Mac
Ets1	Capza1	False	2	taipale_tf_pairs__ETV2_HOXA2_NCCGGAAGTMATTA_CAP_repr	3.08	r80__10kb_up_and_down_tss.mc9nr.feather	top10perTarget	0.0859357	0.00758191	Mac
Ets1	Cd8b1	False	1	taipale_tf_pairs__ETV2_HOXA2_NCCGGAAGTMATTA_CAP_repr	3.08	r80__10kb_up_and_down_tss.mc9nr.feather	top10perTarget	0.0672617	0.018883	Mac
Ets1	Hars	False	2	taipale_tf_pairs__ETV2_HOXA2_NCCGGAAGTMATTA_CAP_repr	3.08	r80__10kb_up_and_down_tss.mc9nr.feather	top10perTarget	0.0560576	0.0084813	Mac
Ets1	Mllt6	False	1	taipale_tf_pairs__ETV2_HOXA2_NCCGGAAGTMATTA_CAP_repr	3.08	r80__10kb_up_and_down_tss.mc9nr.feather	top10perTarget	0.0518287	0.00977531	Mac
Ets1	Pced1b	False	1	taipale_tf_pairs__ETV2_HOXA2_NCCGGAAGTMATTA_CAP_repr	3.08	r80__10kb_up_and_down_tss.mc9nr.feather	top10perTarget	0.0800067	0.00921216	Mac
Ets1	Tmx2	False	2	taipale_tf_pairs__ETV2_HOXA2_NCCGGAAGTMATTA_CAP_repr	3.08	r80__10kb_up_and_down_tss.mc9nr.feather	top10perTarget	0.0336623	0.0102209	Mac
Ets1	Wac	False	2	taipale_tf_pairs__ETV2_HOXA2_NCCGGAAGTMATTA_CAP_repr	3.08	r80__10kb_up_and_down_tss.mc9nr.feather	top10perTarget	0.043005	0.00842364	Mac
Bach2	5430427O19Rik	False	1	tfdimers__MD00100	3.07	r80__10kb_up_and_down_tss.mc9nr.feather	top10perTarget	0.0939822	0.00829148	Mac
Bach2	Abl1	False	1	tfdimers__MD00100	3.07	r80__10kb_up_and_down_tss.mc9nr.feather	top10perTarget	0.0338727	0.0107961	Mac
Bhlhe40	Aida	False	1	flyfactorsurvey__tgo_cyc_SANGER_5_FBgn0015014	3.07	r80__10kb_up_and_down_tss.mc9nr.feather	top10perTarget	0.081983	0.00895516	Mac
Bach2	Akt2	False	1	tfdimers__MD00100	3.07	r80__10kb_up_and_down_tss.mc9nr.feather	top10perTarget	0.131218	0.0104333	Mac
Bach2	Atg13	False	1	tfdimers__MD00100	3.07	r80__10kb_up_and_down_tss.mc9nr.feather	top10perTarget	0.0518433	0.0156207	Mac
Bach2	Atp2c1	False	1	tfdimers__MD00100	3.07	r80__10kb_up_and_down_tss.mc9nr.feather	top10perTarget	0.068672	0.0095194	Mac
Bach2	Bach2	False	1	tfdimers__MD00100	3.07	r80__10kb_up_and_down_tss.mc9nr.feather	top10perTarget	1	NA	Mac
Bach2	Elk3	False	1	tfdimers__MD00100	3.07	r80__10kb_up_and_down_tss.mc9nr.feather	top10perTarget	0.0656642	0.0081383	Mac
Bach2	Eml4	False	1	tfdimers__MD00100	3.07	r80__10kb_up_and_down_tss.mc9nr.feather	top10perTarget	0.111577	0.0100723	Mac
Bach2	Fam43a	False	1	tfdimers__MD00100	3.07	r80__10kb_up_and_down_tss.mc9nr.feather	top10perTarget	0.0850019	0.0166122	Mac
Bach2	Gtf2f2	False	1	tfdimers__MD00100	3.07	r80__10kb_up_and_down_tss.mc9nr.feather	top10perTarget	0.0903684	0.0095773	Mac
Bhlhe40	Maff	False	1	flyfactorsurvey__tgo_cyc_SANGER_5_FBgn0015014	3.07	r80__10kb_up_and_down_tss.mc9nr.feather	top10perTarget	0.0832767	0.0127713	Mac
Bach2	Ncoa3	False	1	tfdimers__MD00100	3.07	r80__10kb_up_and_down_tss.mc9nr.feather	top10perTarget	0.108938	0.0109526	Mac
Bhlhe40	Plekha1	False	1	flyfactorsurvey__tgo_cyc_SANGER_5_FBgn0015014	3.07	r80__10kb_up_and_down_tss.mc9nr.feather	top10perTarget	0.0473504	0.00904467	Mac
Bach2	Rnd3	False	1	tfdimers__MD00100	3.07	r80__10kb_up_and_down_tss.mc9nr.feather	top10perTarget	0.0727865	0.00826898	Mac
Bhlhe40	Thrap3	False	1	flyfactorsurvey__tgo_cyc_SANGER_5_FBgn0015014	3.07	r80__10kb_up_and_down_tss.mc9nr.feather	top10perTarget	0.0730716	0.00840358	Mac
Bach2	Wdtc1	False	1	tfdimers__MD00100	3.07	r80__10kb_up_and_down_tss.mc9nr.feather	top10perTarget	0.0417055	0.00871885	Mac
Bhlhe40	Zbtb1	False	1	flyfactorsurvey__tgo_cyc_SANGER_5_FBgn0015014	3.07	r80__10kb_up_and_down_tss.mc9nr.feather	top10perTarget	0.0847517	0.0117121	Mac
Ets1	45178	False	1	taipale_tf_pairs__FOXO1_ELK3_RCCGGAWGTKKW_CAP	3.05	r80__10kb_up_and_down_tss.mc9nr.feather	top10perTarget	0.0590483	0.0106461	Mac
Ets1	Cdk5rap3	False	1	taipale_tf_pairs__FOXO1_ELK3_RCCGGAWGTKKW_CAP	3.05	r80__10kb_up_and_down_tss.mc9nr.feather	top10perTarget	0.0353673	0.00758174	Mac
Ets1	Incenp	False	1	taipale_tf_pairs__FOXO1_ELK3_RCCGGAWGTKKW_CAP	3.05	r80__10kb_up_and_down_tss.mc9nr.feather	top10perTarget	0.0767059	0.0107221	Mac
Ets1	Mapk8	False	1	taipale_tf_pairs__FOXO1_ELK3_RCCGGAWGTKKW_CAP	3.05	r80__10kb_up_and_down_tss.mc9nr.feather	top10perTarget	0.0413084	0.0116664	Mac
Ets1	Rbbp4	False	1	taipale_tf_pairs__FOXO1_ELK3_RCCGGAWGTKKW_CAP	3.05	r80__10kb_up_and_down_tss.mc9nr.feather	top10perTarget	0.059636	0.00866169	Mac
Gabpa	Rtf1	False	1	taipale_tf_pairs__ELK1_EOMES_RSCGGAANNAGGYGYNA_CAP_repr	3.05	r80__10kb_up_and_down_tss.mc9nr.feather	top10perTarget	0.0639066	0.0105912	Mac
E2f1	Senp6	False	1	tfdimers__MD00233	3.05	r80__10kb_up_and_down_tss.mc9nr.feather	top10perTarget	0.146481	0.0115852	Mac
Ets1	Slc7a1	False	1	taipale_tf_pairs__FOXO1_ELK3_RCCGGAWGTKKW_CAP	3.05	r80__10kb_up_and_down_tss.mc9nr.feather	top10perTarget	0.0713499	0.0118423	Mac
E2f1	Sort1	False	1	tfdimers__MD00233	3.05	r80__10kb_up_and_down_tss.mc9nr.feather	top10perTarget	0.0485078	0.00977224	Mac
Ets1	St8sia4	False	1	taipale_tf_pairs__FOXO1_ELK3_RCCGGAWGTKKW_CAP	3.05	r80__10kb_up_and_down_tss.mc9nr.feather	top10perTarget	0.0751713	0.0102903	Mac
Ets1	Stat5a	False	1	taipale_tf_pairs__FOXO1_ELK3_RCCGGAWGTKKW_CAP	3.05	r80__10kb_up_and_down_tss.mc9nr.feather	top10perTarget	0.0578048	0.0092725	Mac
Ets1	Vps4b	False	1	taipale_tf_pairs__FOXO1_ELK3_RCCGGAWGTKKW_CAP	3.05	r80__10kb_up_and_down_tss.mc9nr.feather	top10perTarget	0.0731886	0.00911012	Mac
Ets1	Wrnip1	False	1	taipale_tf_pairs__FOXO1_ELK3_RCCGGAWGTKKW_CAP	3.05	r80__10kb_up_and_down_tss.mc9nr.feather	top10perTarget	0.0358154	0.0105339	Mac
Ikzf1	Actr2	False	1	tfdimers__MD00051	3.03	r80__10kb_up_and_down_tss.mc9nr.feather	top10perTarget	0.0768211	0.00734425	Mac
Ikzf1	Adcy7	False	1	tfdimers__MD00051	3.03	r80__10kb_up_and_down_tss.mc9nr.feather	top10perTarget	0.0612378	0.0100964	Mac
Ikzf1	Adgre5	False	1	tfdimers__MD00051	3.03	r80__10kb_up_and_down_tss.mc9nr.feather	top10perTarget	0.103716	0.00783669	Mac
Ikzf1	Atp8b4	False	1	tfdimers__MD00051	3.03	r80__10kb_up_and_down_tss.mc9nr.feather	top10perTarget	0.0540104	0.00885026	Mac
Ikzf1	BC005537	False	1	tfdimers__MD00051	3.03	r80__10kb_up_and_down_tss.mc9nr.feather	top10perTarget	0.0305338	0.00775293	Mac
Ikzf1	Ccnk	False	1	tfdimers__MD00051	3.03	r80__10kb_up_and_down_tss.mc9nr.feather	top10perTarget	0.0788275	0.0109438	Mac
Ikzf1	Cdc42ep3	False	1	tfdimers__MD00051	3.03	r80__10kb_up_and_down_tss.mc9nr.feather	top10perTarget	0.0751695	0.00947673	Mac
Ikzf1	Cnot4	False	1	tfdimers__MD00051	3.03	r80__10kb_up_and_down_tss.mc9nr.feather	top10perTarget	0.0317691	0.0108965	Mac
Ikzf1	Coro1c	False	1	tfdimers__MD00051	3.03	r80__10kb_up_and_down_tss.mc9nr.feather	top10perTarget	0.0436926	0.0113114	Mac
Ikzf1	Creb1	False	1	tfdimers__MD00051	3.03	r80__10kb_up_and_down_tss.mc9nr.feather	top10perTarget	0.0570234	0.00805843	Mac
Ikzf1	Crlf3	False	1	tfdimers__MD00051	3.03	r80__10kb_up_and_down_tss.mc9nr.feather	top10perTarget	0.0328349	0.00824116	Mac
Ikzf1	Efcab14	False	1	tfdimers__MD00051	3.03	r80__10kb_up_and_down_tss.mc9nr.feather	top10perTarget	0.0388961	0.0122881	Mac
Ikzf1	Elf4	False	1	tfdimers__MD00051	3.03	r80__10kb_up_and_down_tss.mc9nr.feather	top10perTarget	0.0902653	0.0079364	Mac
Ikzf1	Esco1	False	1	tfdimers__MD00051	3.03	r80__10kb_up_and_down_tss.mc9nr.feather	top10perTarget	0.0473971	0.00825401	Mac
Ikzf1	Fbrs	False	1	tfdimers__MD00051	3.03	r80__10kb_up_and_down_tss.mc9nr.feather	top10perTarget	0.0739976	0.0153093	Mac
Ikzf1	Fyn	False	1	tfdimers__MD00051	3.03	r80__10kb_up_and_down_tss.mc9nr.feather	top10perTarget	0.0818663	0.00867723	Mac
Ikzf1	Ikzf1	False	1	tfdimers__MD00051	3.03	r80__10kb_up_and_down_tss.mc9nr.feather	top10perTarget	1	NA	Mac
Ikzf1	Jarid2	False	1	tfdimers__MD00051	3.03	r80__10kb_up_and_down_tss.mc9nr.feather	top10perTarget	0.0661126	0.00928979	Mac
Ikzf1	Mtpn	False	1	tfdimers__MD00051	3.03	r80__10kb_up_and_down_tss.mc9nr.feather	top10perTarget	0.0974687	0.0102725	Mac
Ikzf1	Nfkb2	False	1	tfdimers__MD00051	3.03	r80__10kb_up_and_down_tss.mc9nr.feather	top10perTarget	0.0356634	0.00996405	Mac
Ikzf1	Nop56	False	1	tfdimers__MD00051	3.03	r80__10kb_up_and_down_tss.mc9nr.feather	top10perTarget	0.0546587	0.00871008	Mac
Ikzf1	Pag1	False	1	tfdimers__MD00051	3.03	r80__10kb_up_and_down_tss.mc9nr.feather	top10perTarget	0.0684843	0.00870116	Mac
Ikzf1	Pan3	False	1	tfdimers__MD00051	3.03	r80__10kb_up_and_down_tss.mc9nr.feather	top10perTarget	0.0646622	0.0108721	Mac
Ikzf1	Pcnx	False	1	tfdimers__MD00051	3.03	r80__10kb_up_and_down_tss.mc9nr.feather	top10perTarget	0.0815483	0.00799493	Mac
Ikzf1	Rab14	False	1	tfdimers__MD00051	3.03	r80__10kb_up_and_down_tss.mc9nr.feather	top10perTarget	0.0584544	0.00819413	Mac
Ikzf1	Setd7	False	1	tfdimers__MD00051	3.03	r80__10kb_up_and_down_tss.mc9nr.feather	top10perTarget	0.0847345	0.0134861	Mac
Ikzf1	Sh2d3c	False	1	tfdimers__MD00051	3.03	r80__10kb_up_and_down_tss.mc9nr.feather	top10perTarget	0.0448115	0.0118496	Mac
Ikzf1	Slc7a7	False	1	tfdimers__MD00051	3.03	r80__10kb_up_and_down_tss.mc9nr.feather	top10perTarget	0.0947782	0.0164533	Mac
Ikzf1	Stk38	False	1	tfdimers__MD00051	3.03	r80__10kb_up_and_down_tss.mc9nr.feather	top10perTarget	0.0819285	0.00877645	Mac
Ikzf1	Supt5	False	1	tfdimers__MD00051	3.03	r80__10kb_up_and_down_tss.mc9nr.feather	top10perTarget	0.076721	0.0089866	Mac
Ikzf1	Tfe3	False	1	tfdimers__MD00051	3.03	r80__10kb_up_and_down_tss.mc9nr.feather	top10perTarget	0.0457035	0.00932793	Mac
Ikzf1	Tspan5	False	1	tfdimers__MD00051	3.03	r80__10kb_up_and_down_tss.mc9nr.feather	top10perTarget	0.0338844	0.0108127	Mac
Ikzf1	Txnip	False	1	tfdimers__MD00051	3.03	r80__10kb_up_and_down_tss.mc9nr.feather	top10perTarget	0.0447899	0.00995954	Mac
Ikzf1	Ube2e1	False	1	tfdimers__MD00051	3.03	r80__10kb_up_and_down_tss.mc9nr.feather	top10perTarget	0.0842772	0.00875403	Mac
Ikzf1	Wipf1	False	1	tfdimers__MD00051	3.03	r80__10kb_up_and_down_tss.mc9nr.feather	top10perTarget	0.1089	0.00942971	Mac
Ikzf1	Xpr1	False	1	tfdimers__MD00051	3.03	r80__10kb_up_and_down_tss.mc9nr.feather	top10perTarget	0.0754045	0.00956036	Mac
Ikzf1	Zfp384	False	1	tfdimers__MD00051	3.03	r80__10kb_up_and_down_tss.mc9nr.feather	top10perTarget	0.0358965	0.0112614	Mac
Atf7	Acp2	False	1	tfdimers__MD00166	3.01	r80__10kb_up_and_down_tss.mc9nr.feather	top10perTarget	0.0771065	0.0144129	Mac
Crem	Arid5b	False	1	tfdimers__MD00437	3.01	r80__10kb_up_and_down_tss.mc9nr.feather	top10perTarget	0.0675528	0.0138705	Mac
Crem	Ass1	False	1	tfdimers__MD00437	3.01	r80__10kb_up_and_down_tss.mc9nr.feather	top10perTarget	0.0686818	0.00913898	Mac
Crem	Cd247	False	1	tfdimers__MD00437	3.01	r80__10kb_up_and_down_tss.mc9nr.feather	top10perTarget	0.0484809	0.0112931	Mac
Crem	Chd6	False	1	tfdimers__MD00437	3.01	r80__10kb_up_and_down_tss.mc9nr.feather	top10perTarget	0.104293	0.0111082	Mac
Crem	Chd7	False	1	tfdimers__MD00437	3.01	r80__10kb_up_and_down_tss.mc9nr.feather	top10perTarget	0.0467995	0.00748511	Mac
Crem	Eno1	False	1	tfdimers__MD00437	3.01	r80__10kb_up_and_down_tss.mc9nr.feather	top10perTarget	0.114129	0.013978	Mac
Crem	Ero1l	False	1	tfdimers__MD00437	3.01	r80__10kb_up_and_down_tss.mc9nr.feather	top10perTarget	0.0886677	0.0134371	Mac
Crem	Lck	False	1	tfdimers__MD00437	3.01	r80__10kb_up_and_down_tss.mc9nr.feather	top10perTarget	0.0550825	0.0101541	Mac
Crem	Mad2l1bp	False	1	tfdimers__MD00437	3.01	r80__10kb_up_and_down_tss.mc9nr.feather	top10perTarget	0.0521993	0.0148961	Mac
Crem	Npm1	False	1	tfdimers__MD00437	3.01	r80__10kb_up_and_down_tss.mc9nr.feather	top10perTarget	0.116942	0.0104514	Mac
Atf7	Smox	False	1	tfdimers__MD00166	3.01	r80__10kb_up_and_down_tss.mc9nr.feather	top10perTarget	0.0326837	0.00861659	Mac
Atf7	Sp2	False	1	tfdimers__MD00166	3.01	r80__10kb_up_and_down_tss.mc9nr.feather	top10perTarget	0.0791265	0.00892576	Mac
Crem	Wdr33	False	1	tfdimers__MD00437	3.01	r80__10kb_up_and_down_tss.mc9nr.feather	top10perTarget	0.0441168	0.012933	Mac
Rxrb	Pde2a	False	1	tfdimers__MD00290	3	r80__10kb_up_and_down_tss.mc9nr.feather	top10perTarget	0.0767352	0.00905989	Mac
Yy1	Crk	True	4	stark__RCGCMATTW	4.53	r80__10kb_up_and_down_tss.mc9nr.feather	top10perTarget	0.105283	0.00843216	Mac
Yy1	Ppp1r10	True	9	stark__RCGCMATTW	4.53	r80__10kb_up_and_down_tss.mc9nr.feather	top10perTarget	0.0735075	0.00783857	Mac
Yy1	Slc23a2	True	6	stark__RCGCMATTW	4.53	r80__10kb_up_and_down_tss.mc9nr.feather	top10perTarget	0.0785889	0.0174355	Mac
Rela	Bcl2a1a	True	4	transfac_pro__M01239	4.45	r80__10kb_up_and_down_tss.mc9nr.feather	top10perTarget	0.0585044	0.0188929	Mac
Rela	Cflar	True	1	transfac_pro__M01239	4.45	r80__10kb_up_and_down_tss.mc9nr.feather	top10perTarget	0.0731439	0.00894448	Mac
Rela	Dapp1	True	3	transfac_pro__M01239	4.45	r80__10kb_up_and_down_tss.mc9nr.feather	top10perTarget	0.0810337	0.0088463	Mac
Rela	Fbxw4	True	6	transfac_pro__M01239	4.45	r80__10kb_up_and_down_tss.mc9nr.feather	top10perTarget	0.0785058	0.00832909	Mac
Rela	Ripk2	True	6	transfac_pro__M01239	4.45	r80__10kb_up_and_down_tss.mc9nr.feather	top10perTarget	0.0682228	0.0100988	Mac
Srf	Atp2a2	True	1	taipale__SRF_full_NNMCCATATAWGGKNN	4.27	r80__10kb_up_and_down_tss.mc9nr.feather	top10perTarget	0.0314006	0.0118437	Mac
Srf	Purb	True	1	taipale__SRF_full_NNMCCATATAWGGKNN	4.27	r80__10kb_up_and_down_tss.mc9nr.feather	top10perTarget	0.120609	0.00872416	Mac
Srf	Srf	True	1	taipale__SRF_full_NNMCCATATAWGGKNN	4.27	r80__10kb_up_and_down_tss.mc9nr.feather	top10perTarget	1	NA	Mac
Runx1	Fam126a	True	1	transfac_pro__M07604	4.08	r80__10kb_up_and_down_tss.mc9nr.feather	top10perTarget	0.110679	0.00959538	Mac
Tbx21	Frmd4a	True	3	taipale_tf_pairs__ETV2_TBX21_RGTGTKRNNNNNNNNNNNCNCMGGAARN_CAP	4.08	r80__10kb_up_and_down_tss.mc9nr.feather	top10perTarget	0.113051	0.00867401	Mac
Tbx21	Ing2	True	2	taipale_tf_pairs__ETV2_TBX21_RGTGTKRNNNNNNNNNNNCNCMGGAARN_CAP	4.08	r80__10kb_up_and_down_tss.mc9nr.feather	top10perTarget	0.0777356	0.01354	Mac
Tbx21	Kif21b	True	3	taipale_tf_pairs__ETV2_TBX21_RGTGTKRNNNNNNNNNNNCNCMGGAARN_CAP	4.08	r80__10kb_up_and_down_tss.mc9nr.feather	top10perTarget	0.0858396	0.00902354	Mac
Tbx21	Phc2	True	4	taipale_tf_pairs__ETV2_TBX21_RGTGTKRNNNNNNNNNNNCNCMGGAARN_CAP	4.08	r80__10kb_up_and_down_tss.mc9nr.feather	top10perTarget	0.109393	0.00935302	Mac
Tbx21	Pik3r1	True	2	taipale_tf_pairs__ETV2_TBX21_RGTGTKRNNNNNNNNNNNCNCMGGAARN_CAP	4.08	r80__10kb_up_and_down_tss.mc9nr.feather	top10perTarget	0.0748607	0.0108723	Mac
Runx1	Runx1	True	2	transfac_pro__M07604	4.08	r80__10kb_up_and_down_tss.mc9nr.feather	top10perTarget	1	NA	Mac
Runx1	Svil	True	1	transfac_pro__M07604	4.08	r80__10kb_up_and_down_tss.mc9nr.feather	top10perTarget	0.0468766	0.00895137	Mac
Yy1	Brwd3	True	1	flyfactorsurvey__pho_SOLEXA_F1-3	4.02	r80__10kb_up_and_down_tss.mc9nr.feather	top10perTarget	0.0478449	0.0125003	Mac
Yy1	D16Ertd472e	True	1	flyfactorsurvey__pho_SOLEXA_F1-3	4.02	r80__10kb_up_and_down_tss.mc9nr.feather	top10perTarget	0.0929032	0.0143266	Mac
Yy1	Dcaf7	True	2	flyfactorsurvey__pho_SOLEXA_F1-3	4.02	r80__10kb_up_and_down_tss.mc9nr.feather	top10perTarget	0.0906984	0.00793911	Mac
Yy1	Mfsd5	True	2	flyfactorsurvey__pho_SOLEXA_F1-3	4.02	r80__10kb_up_and_down_tss.mc9nr.feather	top10perTarget	0.0697923	0.00908648	Mac
Yy1	Ncoa1	True	4	flyfactorsurvey__pho_SOLEXA_F1-3	4.02	r80__10kb_up_and_down_tss.mc9nr.feather	top10perTarget	0.0515561	0.00823827	Mac
Yy1	Nudt4	True	3	flyfactorsurvey__pho_SOLEXA_F1-3	4.02	r80__10kb_up_and_down_tss.mc9nr.feather	top10perTarget	0.108699	0.00805479	Mac
Yy1	Pank2	True	1	flyfactorsurvey__pho_SOLEXA_F1-3	4.02	r80__10kb_up_and_down_tss.mc9nr.feather	top10perTarget	0.077525	0.0113586	Mac
Yy1	Prpf4b	True	2	flyfactorsurvey__pho_SOLEXA_F1-3	4.02	r80__10kb_up_and_down_tss.mc9nr.feather	top10perTarget	0.110828	0.0091079	Mac
Yy1	St8sia4	True	2	flyfactorsurvey__pho_SOLEXA_F1-3	4.02	r80__10kb_up_and_down_tss.mc9nr.feather	top10perTarget	0.0404815	0.00970788	Mac
Yy1	Ttyh3	True	2	flyfactorsurvey__pho_SOLEXA_F1-3	4.02	r80__10kb_up_and_down_tss.mc9nr.feather	top10perTarget	0.124234	0.00804847	Mac
Yy1	Tuba1a	True	1	flyfactorsurvey__pho_SOLEXA_F1-3	4.02	r80__10kb_up_and_down_tss.mc9nr.feather	top10perTarget	0.0507573	0.00912919	Mac
Yy1	Yy1	True	6	flyfactorsurvey__pho_SOLEXA_F1-3	4.02	r80__10kb_up_and_down_tss.mc9nr.feather	top10perTarget	1	NA	Mac
Gabpa	Gabpa	True	4	transfac_pro__M08917	3.92	r80__10kb_up_and_down_tss.mc9nr.feather	top10perTarget	1	NA	Mac
Gabpa	Gpatch2l	True	3	transfac_pro__M08917	3.92	r80__10kb_up_and_down_tss.mc9nr.feather	top10perTarget	0.0399	0.00932461	Mac
Gabpa	Sar1a	True	5	transfac_pro__M08917	3.92	r80__10kb_up_and_down_tss.mc9nr.feather	top10perTarget	0.0932908	0.0089358	Mac
Rela	Hhex	True	1	stark__MRYTTCCGYY	3.82	r80__10kb_up_and_down_tss.mc9nr.feather	top10perTarget	0.0342476	0.00884551	Mac
Rela	Pum3	True	1	stark__MRYTTCCGYY	3.82	r80__10kb_up_and_down_tss.mc9nr.feather	top10perTarget	0.0766288	0.00974258	Mac
Rela	Rela	True	1	stark__MRYTTCCGYY	3.82	r80__10kb_up_and_down_tss.mc9nr.feather	top10perTarget	1	NA	Mac
Rela	Taf13	True	1	stark__MRYTTCCGYY	3.82	r80__10kb_up_and_down_tss.mc9nr.feather	top10perTarget	0.0531455	0.00812202	Mac
Rela	Trip4	True	2	stark__MRYTTCCGYY	3.82	r80__10kb_up_and_down_tss.mc9nr.feather	top10perTarget	0.107839	0.00799784	Mac
Rela	Tvp23b	True	1	stark__MRYTTCCGYY	3.82	r80__10kb_up_and_down_tss.mc9nr.feather	top10perTarget	0.0698055	0.00895122	Mac
Hes1	2410002F23Rik	True	3	transfac_pro__M07650	3.78	r80__10kb_up_and_down_tss.mc9nr.feather	top10perTarget	0.0454411	0.0125645	Mac
Hes1	Dnajb1	True	1	transfac_pro__M07650	3.78	r80__10kb_up_and_down_tss.mc9nr.feather	top10perTarget	0.092145	0.0131445	Mac
Hes1	Foxn3	True	1	transfac_pro__M07650	3.78	r80__10kb_up_and_down_tss.mc9nr.feather	top10perTarget	0.0772887	0.00902641	Mac
Hes1	Hes1	True	3	transfac_pro__M07650	3.78	r80__10kb_up_and_down_tss.mc9nr.feather	top10perTarget	1	NA	Mac
Hes1	Kansl1	True	3	transfac_pro__M07650	3.78	r80__10kb_up_and_down_tss.mc9nr.feather	top10perTarget	0.0308794	0.0120083	Mac
Hes1	Pank2	True	1	transfac_pro__M07650	3.78	r80__10kb_up_and_down_tss.mc9nr.feather	top10perTarget	0.0596195	0.0135939	Mac
Hes1	Plekha1	True	3	transfac_pro__M07650	3.78	r80__10kb_up_and_down_tss.mc9nr.feather	top10perTarget	0.0401473	0.0117962	Mac
Hes1	Rab10	True	1	transfac_pro__M07650	3.78	r80__10kb_up_and_down_tss.mc9nr.feather	top10perTarget	0.0377717	0.0142808	Mac
Hes1	Slc38a9	True	1	transfac_pro__M07650	3.78	r80__10kb_up_and_down_tss.mc9nr.feather	top10perTarget	0.0641804	0.0108757	Mac
Hes1	Smim14	True	1	transfac_pro__M07650	3.78	r80__10kb_up_and_down_tss.mc9nr.feather	top10perTarget	0.115844	0.0109764	Mac
Tbx21	Pikfyve	True	1	taipale_tf_pairs__ETV2_TBX21_RCCGGANNNNNNNNNNNACACCTN_CAP	3.76	r80__10kb_up_and_down_tss.mc9nr.feather	top10perTarget	0.0599285	0.00901294	Mac
Tbx21	Spry2	True	3	taipale_tf_pairs__ETV2_TBX21_RCCGGANNNNNNNNNNNACACCTN_CAP	3.76	r80__10kb_up_and_down_tss.mc9nr.feather	top10perTarget	0.104553	0.0126493	Mac
Tbx21	Tbx21	True	1	taipale_tf_pairs__ETV2_TBX21_RCCGGANNNNNNNNNNNACACCTN_CAP	3.76	r80__10kb_up_and_down_tss.mc9nr.feather	top10perTarget	1	NA	Mac
Ets2	March6	True	2	taipale_tf_pairs__ETS2_RCCGGAAGTG_HT	3.72	r80__10kb_up_and_down_tss.mc9nr.feather	top10perTarget	0.0377657	0.00811388	Mac
Ets2	Sept7	True	2	taipale_tf_pairs__ETS2_RCCGGAAGTG_HT	3.72	r80__10kb_up_and_down_tss.mc9nr.feather	top10perTarget	0.0606064	0.0076253	Mac
Ets2	Abcb7	True	2	taipale_tf_pairs__ETS2_RCCGGAAGTG_HT	3.72	r80__10kb_up_and_down_tss.mc9nr.feather	top10perTarget	0.0887937	0.00833324	Mac
Ets2	Abhd17a	True	3	taipale_tf_pairs__ETS2_RCCGGAAGTG_HT	3.72	r80__10kb_up_and_down_tss.mc9nr.feather	top10perTarget	0.0657158	0.00964236	Mac
Ets2	Actg1	True	2	taipale_tf_pairs__ETS2_RCCGGAAGTG_HT	3.72	r80__10kb_up_and_down_tss.mc9nr.feather	top10perTarget	0.170603	0.0105362	Mac
Ets2	Arel1	True	2	taipale_tf_pairs__ETS2_RCCGGAAGTG_HT	3.72	r80__10kb_up_and_down_tss.mc9nr.feather	top10perTarget	0.0473211	0.0107084	Mac
Ets2	Arhgef1	True	4	taipale_tf_pairs__ETS2_RCCGGAAGTG_HT	3.72	r80__10kb_up_and_down_tss.mc9nr.feather	top10perTarget	0.080326	0.00920964	Mac
Ets2	Arih2	True	4	taipale_tf_pairs__ETS2_RCCGGAAGTG_HT	3.72	r80__10kb_up_and_down_tss.mc9nr.feather	top10perTarget	0.124986	0.013472	Mac
Ets2	Atg101	True	2	taipale_tf_pairs__ETS2_RCCGGAAGTG_HT	3.72	r80__10kb_up_and_down_tss.mc9nr.feather	top10perTarget	0.0611237	0.00924634	Mac
Ets2	Atg2a	True	3	taipale_tf_pairs__ETS2_RCCGGAAGTG_HT	3.72	r80__10kb_up_and_down_tss.mc9nr.feather	top10perTarget	0.10242	0.00991623	Mac
Ets2	Atp6v1d	True	4	taipale_tf_pairs__ETS2_RCCGGAAGTG_HT	3.72	r80__10kb_up_and_down_tss.mc9nr.feather	top10perTarget	0.07625	0.00864065	Mac
Ets2	BC031181	True	1	taipale_tf_pairs__ETS2_RCCGGAAGTG_HT	3.72	r80__10kb_up_and_down_tss.mc9nr.feather	top10perTarget	0.0507615	0.011607	Mac
Ets2	Cab39	True	3	taipale_tf_pairs__ETS2_RCCGGAAGTG_HT	3.72	r80__10kb_up_and_down_tss.mc9nr.feather	top10perTarget	0.0624462	0.0130374	Mac
Ets2	Cbx5	True	1	taipale_tf_pairs__ETS2_RCCGGAAGTG_HT	3.72	r80__10kb_up_and_down_tss.mc9nr.feather	top10perTarget	0.0629683	0.0160007	Mac
Ets2	Cebpz	True	1	taipale_tf_pairs__ETS2_RCCGGAAGTG_HT	3.72	r80__10kb_up_and_down_tss.mc9nr.feather	top10perTarget	0.0808584	0.00863676	Mac
Ets2	Cnot6l	True	3	taipale_tf_pairs__ETS2_RCCGGAAGTG_HT	3.72	r80__10kb_up_and_down_tss.mc9nr.feather	top10perTarget	0.0482133	0.0100203	Mac
Ets2	Cox17	True	2	taipale_tf_pairs__ETS2_RCCGGAAGTG_HT	3.72	r80__10kb_up_and_down_tss.mc9nr.feather	top10perTarget	0.12388	0.0121056	Mac
Ets2	Cpne2	True	2	taipale_tf_pairs__ETS2_RCCGGAAGTG_HT	3.72	r80__10kb_up_and_down_tss.mc9nr.feather	top10perTarget	0.0542627	0.00929453	Mac
Ets2	Cript	True	2	taipale_tf_pairs__ETS2_RCCGGAAGTG_HT	3.72	r80__10kb_up_and_down_tss.mc9nr.feather	top10perTarget	0.0977856	0.00862287	Mac
Ets2	Cstf2t	True	4	taipale_tf_pairs__ETS2_RCCGGAAGTG_HT	3.72	r80__10kb_up_and_down_tss.mc9nr.feather	top10perTarget	0.0731582	0.0129683	Mac
Ets2	Ctnnb1	True	2	taipale_tf_pairs__ETS2_RCCGGAAGTG_HT	3.72	r80__10kb_up_and_down_tss.mc9nr.feather	top10perTarget	0.049217	0.00778959	Mac
Ets2	Ddx39b	True	4	taipale_tf_pairs__ETS2_RCCGGAAGTG_HT	3.72	r80__10kb_up_and_down_tss.mc9nr.feather	top10perTarget	0.0488631	0.00978118	Mac
Ets2	Ddx47	True	1	taipale_tf_pairs__ETS2_RCCGGAAGTG_HT	3.72	r80__10kb_up_and_down_tss.mc9nr.feather	top10perTarget	0.043753	0.0159731	Mac
Ets2	Dlst	True	3	taipale_tf_pairs__ETS2_RCCGGAAGTG_HT	3.72	r80__10kb_up_and_down_tss.mc9nr.feather	top10perTarget	0.102305	0.00907712	Mac
Ets2	Dnajb14	True	1	taipale_tf_pairs__ETS2_RCCGGAAGTG_HT	3.72	r80__10kb_up_and_down_tss.mc9nr.feather	top10perTarget	0.0641646	0.0084375	Mac
Ets2	Fbxo22	True	2	taipale_tf_pairs__ETS2_RCCGGAAGTG_HT	3.72	r80__10kb_up_and_down_tss.mc9nr.feather	top10perTarget	0.0769659	0.00995461	Mac
Ets2	Gnaq	True	2	taipale_tf_pairs__ETS2_RCCGGAAGTG_HT	3.72	r80__10kb_up_and_down_tss.mc9nr.feather	top10perTarget	0.0367742	0.0103129	Mac
Ets2	Herc4	True	2	taipale_tf_pairs__ETS2_RCCGGAAGTG_HT	3.72	r80__10kb_up_and_down_tss.mc9nr.feather	top10perTarget	0.053786	0.00851935	Mac
Ets2	Hnrnpf	True	2	taipale_tf_pairs__ETS2_RCCGGAAGTG_HT	3.72	r80__10kb_up_and_down_tss.mc9nr.feather	top10perTarget	0.110145	0.00854446	Mac
Ets2	Hspd1	True	1	taipale_tf_pairs__ETS2_RCCGGAAGTG_HT	3.72	r80__10kb_up_and_down_tss.mc9nr.feather	top10perTarget	0.0612931	0.01097	Mac
Ets2	Il1b	True	3	taipale_tf_pairs__ETS2_RCCGGAAGTG_HT	3.72	r80__10kb_up_and_down_tss.mc9nr.feather	top10perTarget	0.161624	0.0126398	Mac
Ets2	Imp3	True	2	taipale_tf_pairs__ETS2_RCCGGAAGTG_HT	3.72	r80__10kb_up_and_down_tss.mc9nr.feather	top10perTarget	0.0862912	0.00976089	Mac
Ets2	Inpp5f	True	2	taipale_tf_pairs__ETS2_RCCGGAAGTG_HT	3.72	r80__10kb_up_and_down_tss.mc9nr.feather	top10perTarget	0.0800362	0.00835899	Mac
Ets2	Iqgap1	True	2	taipale_tf_pairs__ETS2_RCCGGAAGTG_HT	3.72	r80__10kb_up_and_down_tss.mc9nr.feather	top10perTarget	0.131742	0.0103789	Mac
Ets2	Irf2	True	3	taipale_tf_pairs__ETS2_RCCGGAAGTG_HT	3.72	r80__10kb_up_and_down_tss.mc9nr.feather	top10perTarget	0.0969195	0.00789383	Mac
Ets2	Kctd20	True	2	taipale_tf_pairs__ETS2_RCCGGAAGTG_HT	3.72	r80__10kb_up_and_down_tss.mc9nr.feather	top10perTarget	0.0942879	0.00790238	Mac
Ets2	Kdm2b	True	1	taipale_tf_pairs__ETS2_RCCGGAAGTG_HT	3.72	r80__10kb_up_and_down_tss.mc9nr.feather	top10perTarget	0.0400988	0.0125463	Mac
Ets2	Klf10	True	1	taipale_tf_pairs__ETS2_RCCGGAAGTG_HT	3.72	r80__10kb_up_and_down_tss.mc9nr.feather	top10perTarget	0.0631451	0.0125911	Mac
Ets2	Ltv1	True	2	taipale_tf_pairs__ETS2_RCCGGAAGTG_HT	3.72	r80__10kb_up_and_down_tss.mc9nr.feather	top10perTarget	0.0571123	0.00869945	Mac
Ets2	Lysmd3	True	1	taipale_tf_pairs__ETS2_RCCGGAAGTG_HT	3.72	r80__10kb_up_and_down_tss.mc9nr.feather	top10perTarget	0.0708628	0.00954132	Mac
Ets2	Matr3	True	3	taipale_tf_pairs__ETS2_RCCGGAAGTG_HT	3.72	r80__10kb_up_and_down_tss.mc9nr.feather	top10perTarget	0.0421886	0.00785133	Mac
Ets2	Mbnl3	True	2	taipale_tf_pairs__ETS2_RCCGGAAGTG_HT	3.72	r80__10kb_up_and_down_tss.mc9nr.feather	top10perTarget	0.0605478	0.0108261	Mac
Ets2	Mef2d	True	4	taipale_tf_pairs__ETS2_RCCGGAAGTG_HT	3.72	r80__10kb_up_and_down_tss.mc9nr.feather	top10perTarget	0.0652037	0.00952672	Mac
Ets2	Mmp9	True	4	taipale_tf_pairs__ETS2_RCCGGAAGTG_HT	3.72	r80__10kb_up_and_down_tss.mc9nr.feather	top10perTarget	0.0691111	0.00909858	Mac
Ets2	Nipbl	True	4	taipale_tf_pairs__ETS2_RCCGGAAGTG_HT	3.72	r80__10kb_up_and_down_tss.mc9nr.feather	top10perTarget	0.0599443	0.00892549	Mac
Ets2	Pabpn1	True	3	taipale_tf_pairs__ETS2_RCCGGAAGTG_HT	3.72	r80__10kb_up_and_down_tss.mc9nr.feather	top10perTarget	0.0859923	0.00806863	Mac
Ets2	Pkig	True	2	taipale_tf_pairs__ETS2_RCCGGAAGTG_HT	3.72	r80__10kb_up_and_down_tss.mc9nr.feather	top10perTarget	0.0655209	0.0117612	Mac
Ets2	Psmb7	True	2	taipale_tf_pairs__ETS2_RCCGGAAGTG_HT	3.72	r80__10kb_up_and_down_tss.mc9nr.feather	top10perTarget	0.0405441	0.00912571	Mac
Ets2	Rab11a	True	2	taipale_tf_pairs__ETS2_RCCGGAAGTG_HT	3.72	r80__10kb_up_and_down_tss.mc9nr.feather	top10perTarget	0.100284	0.00936208	Mac
Ets2	Rabgef1	True	1	taipale_tf_pairs__ETS2_RCCGGAAGTG_HT	3.72	r80__10kb_up_and_down_tss.mc9nr.feather	top10perTarget	0.0936494	0.00900216	Mac
Ets2	Rapgef6	True	3	taipale_tf_pairs__ETS2_RCCGGAAGTG_HT	3.72	r80__10kb_up_and_down_tss.mc9nr.feather	top10perTarget	0.0423873	0.00959889	Mac
Ets2	Rasa3	True	3	taipale_tf_pairs__ETS2_RCCGGAAGTG_HT	3.72	r80__10kb_up_and_down_tss.mc9nr.feather	top10perTarget	0.0321961	0.00796086	Mac
Ets2	Rbm3	True	1	taipale_tf_pairs__ETS2_RCCGGAAGTG_HT	3.72	r80__10kb_up_and_down_tss.mc9nr.feather	top10perTarget	0.113873	0.00906901	Mac
Ets2	Rbms1	True	1	taipale_tf_pairs__ETS2_RCCGGAAGTG_HT	3.72	r80__10kb_up_and_down_tss.mc9nr.feather	top10perTarget	0.0928527	0.00840114	Mac
Ets2	Rftn1	True	3	taipale_tf_pairs__ETS2_RCCGGAAGTG_HT	3.72	r80__10kb_up_and_down_tss.mc9nr.feather	top10perTarget	0.0569848	0.00836802	Mac
Ets2	Riok3	True	2	taipale_tf_pairs__ETS2_RCCGGAAGTG_HT	3.72	r80__10kb_up_and_down_tss.mc9nr.feather	top10perTarget	0.0654531	0.00838676	Mac
Ets2	Rnf41	True	2	taipale_tf_pairs__ETS2_RCCGGAAGTG_HT	3.72	r80__10kb_up_and_down_tss.mc9nr.feather	top10perTarget	0.046323	0.0116455	Mac
Ets2	Scyl2	True	2	taipale_tf_pairs__ETS2_RCCGGAAGTG_HT	3.72	r80__10kb_up_and_down_tss.mc9nr.feather	top10perTarget	0.101087	0.00871188	Mac
Ets2	Sdccag3	True	1	taipale_tf_pairs__ETS2_RCCGGAAGTG_HT	3.72	r80__10kb_up_and_down_tss.mc9nr.feather	top10perTarget	0.114309	0.00958908	Mac
Ets2	Smndc1	True	2	taipale_tf_pairs__ETS2_RCCGGAAGTG_HT	3.72	r80__10kb_up_and_down_tss.mc9nr.feather	top10perTarget	0.0498848	0.011097	Mac
Ets2	Sp1	True	2	taipale_tf_pairs__ETS2_RCCGGAAGTG_HT	3.72	r80__10kb_up_and_down_tss.mc9nr.feather	top10perTarget	0.0432329	0.00796146	Mac
Ets2	Sub1	True	2	taipale_tf_pairs__ETS2_RCCGGAAGTG_HT	3.72	r80__10kb_up_and_down_tss.mc9nr.feather	top10perTarget	0.130447	0.0105467	Mac
Ets2	Surf4	True	1	taipale_tf_pairs__ETS2_RCCGGAAGTG_HT	3.72	r80__10kb_up_and_down_tss.mc9nr.feather	top10perTarget	0.0813938	0.0136073	Mac
Ets2	Tpd52	True	1	taipale_tf_pairs__ETS2_RCCGGAAGTG_HT	3.72	r80__10kb_up_and_down_tss.mc9nr.feather	top10perTarget	0.125682	0.00944164	Mac
Ets2	Trappc10	True	2	taipale_tf_pairs__ETS2_RCCGGAAGTG_HT	3.72	r80__10kb_up_and_down_tss.mc9nr.feather	top10perTarget	0.047184	0.00966804	Mac
Ets2	Trp53bp2	True	1	taipale_tf_pairs__ETS2_RCCGGAAGTG_HT	3.72	r80__10kb_up_and_down_tss.mc9nr.feather	top10perTarget	0.0766621	0.00773359	Mac
Ets2	Trub2	True	1	taipale_tf_pairs__ETS2_RCCGGAAGTG_HT	3.72	r80__10kb_up_and_down_tss.mc9nr.feather	top10perTarget	0.0372733	0.010563	Mac
Ets2	Ttc14	True	2	taipale_tf_pairs__ETS2_RCCGGAAGTG_HT	3.72	r80__10kb_up_and_down_tss.mc9nr.feather	top10perTarget	0.0611758	0.00796211	Mac
Ets2	Ube2f	True	2	taipale_tf_pairs__ETS2_RCCGGAAGTG_HT	3.72	r80__10kb_up_and_down_tss.mc9nr.feather	top10perTarget	0.0802792	0.00756391	Mac
Ets2	Ube4a	True	3	taipale_tf_pairs__ETS2_RCCGGAAGTG_HT	3.72	r80__10kb_up_and_down_tss.mc9nr.feather	top10perTarget	0.0833822	0.017154	Mac
Ets2	Wdr26	True	3	taipale_tf_pairs__ETS2_RCCGGAAGTG_HT	3.72	r80__10kb_up_and_down_tss.mc9nr.feather	top10perTarget	0.0940597	0.00785625	Mac
Ets2	Yipf3	True	4	taipale_tf_pairs__ETS2_RCCGGAAGTG_HT	3.72	r80__10kb_up_and_down_tss.mc9nr.feather	top10perTarget	0.0521762	0.00900082	Mac
Ets2	Zcchc9	True	2	taipale_tf_pairs__ETS2_RCCGGAAGTG_HT	3.72	r80__10kb_up_and_down_tss.mc9nr.feather	top10perTarget	0.0308417	0.0103865	Mac
Ets2	Zfc3h1	True	1	taipale_tf_pairs__ETS2_RCCGGAAGTG_HT	3.72	r80__10kb_up_and_down_tss.mc9nr.feather	top10perTarget	0.0634073	0.00850129	Mac
Ets2	Zfp655	True	3	taipale_tf_pairs__ETS2_RCCGGAAGTG_HT	3.72	r80__10kb_up_and_down_tss.mc9nr.feather	top10perTarget	0.0845747	0.012134	Mac
Ets2	Zfp740	True	1	taipale_tf_pairs__ETS2_RCCGGAAGTG_HT	3.72	r80__10kb_up_and_down_tss.mc9nr.feather	top10perTarget	0.10737	0.00887846	Mac
Ets2	Zmynd8	True	4	taipale_tf_pairs__ETS2_RCCGGAAGTG_HT	3.72	r80__10kb_up_and_down_tss.mc9nr.feather	top10perTarget	0.0368018	0.00867486	Mac
Rela	Lpin2	True	1	transfac_pro__M07885	3.66	r80__10kb_up_and_down_tss.mc9nr.feather	top10perTarget	0.0518973	0.0109232	Mac
Gabpa	Gnaq	True	4	tfdimers__MD00349	3.58	r80__10kb_up_and_down_tss.mc9nr.feather	top10perTarget	0.0655563	0.00989635	Mac
Gabpa	Rin3	True	2	tfdimers__MD00349	3.58	r80__10kb_up_and_down_tss.mc9nr.feather	top10perTarget	0.0349335	0.00796034	Mac
Gabpa	Sav1	True	3	tfdimers__MD00349	3.58	r80__10kb_up_and_down_tss.mc9nr.feather	top10perTarget	0.118018	0.0127511	Mac
Gabpa	Tbc1d10b	True	1	tfdimers__MD00349	3.58	r80__10kb_up_and_down_tss.mc9nr.feather	top10perTarget	0.0412796	0.0106659	Mac
Rel	Batf	True	2	bergman__dl-B	3.33	r80__10kb_up_and_down_tss.mc9nr.feather	top10perTarget	0.113401	0.0280486	Mac
Rel	Gbp3	True	1	bergman__dl-B	3.33	r80__10kb_up_and_down_tss.mc9nr.feather	top10perTarget	0.0789222	0.0137424	Mac
Rel	Nr4a3	True	3	bergman__dl-B	3.33	r80__10kb_up_and_down_tss.mc9nr.feather	top10perTarget	0.0672148	0.0132589	Mac
Rel	Rel	True	3	bergman__dl-B	3.33	r80__10kb_up_and_down_tss.mc9nr.feather	top10perTarget	1	NA	Mac
Runx3	Agpat1	True	1	tfdimers__MD00231	3.28	r80__10kb_up_and_down_tss.mc9nr.feather	top10perTarget	0.095267	0.0110055	Mac
Runx3	Fli1	True	1	tfdimers__MD00231	3.28	r80__10kb_up_and_down_tss.mc9nr.feather	top10perTarget	0.107508	0.00830805	Mac
Runx3	Id2	True	1	tfdimers__MD00231	3.28	r80__10kb_up_and_down_tss.mc9nr.feather	top10perTarget	0.149067	0.0118007	Mac
Runx3	Samsn1	True	1	tfdimers__MD00231	3.28	r80__10kb_up_and_down_tss.mc9nr.feather	top10perTarget	0.0729204	0.00729564	Mac
Runx3	Trim30d	True	1	tfdimers__MD00231	3.28	r80__10kb_up_and_down_tss.mc9nr.feather	top10perTarget	0.079787	0.00971494	Mac
Fli1	Acsl5	True	4	taipale_tf_pairs__FLI1_ETV7_NSMGGACGGAYNTCCKSN_CAP	3.26	r80__10kb_up_and_down_tss.mc9nr.feather	top10perTarget	0.0316536	0.00906921	Mac
Fli1	Fli1	True	4	taipale_tf_pairs__FLI1_ETV7_NSMGGACGGAYNTCCKSN_CAP	3.26	r80__10kb_up_and_down_tss.mc9nr.feather	top10perTarget	1	NA	Mac
Fli1	Mthfd2	True	3	taipale_tf_pairs__FLI1_ETV7_NSMGGACGGAYNTCCKSN_CAP	3.26	r80__10kb_up_and_down_tss.mc9nr.feather	top10perTarget	0.042398	0.0110894	Mac
Fli1	Wdr48	True	3	taipale_tf_pairs__FLI1_ETV7_NSMGGACGGAYNTCCKSN_CAP	3.26	r80__10kb_up_and_down_tss.mc9nr.feather	top10perTarget	0.0574978	0.00895549	Mac
Rela	Bbx	True	2	transfac_pro__M07884	3.25	r80__10kb_up_and_down_tss.mc9nr.feather	top10perTarget	0.0456286	0.0121959	Mac
Rela	Cyp4f13	True	1	transfac_pro__M07884	3.25	r80__10kb_up_and_down_tss.mc9nr.feather	top10perTarget	0.0360878	0.0183893	Mac
Rela	Lmna	True	1	transfac_pro__M07884	3.25	r80__10kb_up_and_down_tss.mc9nr.feather	top10perTarget	0.0640342	0.0111432	Mac
Rela	P4ha1	True	1	transfac_pro__M07884	3.25	r80__10kb_up_and_down_tss.mc9nr.feather	top10perTarget	0.0608722	0.00948712	Mac
Rela	Stxbp6	True	1	transfac_pro__M07884	3.25	r80__10kb_up_and_down_tss.mc9nr.feather	top10perTarget	0.100175	0.00747318	Mac
Hes1	Adam10	True	2	taipale_cyt_meth__HES1_GGCRCGTGNS_eDBD	3.23	r80__10kb_up_and_down_tss.mc9nr.feather	top10perTarget	0.036629	0.0107694	Mac
Hes1	Mbtd1	True	2	taipale_cyt_meth__HES1_GGCRCGTGNS_eDBD	3.23	r80__10kb_up_and_down_tss.mc9nr.feather	top10perTarget	0.0676526	0.00907035	Mac
Hes1	Myo18a	True	1	taipale_cyt_meth__HES1_GGCRCGTGNS_eDBD	3.23	r80__10kb_up_and_down_tss.mc9nr.feather	top10perTarget	0.0791403	0.01541	Mac
Hes1	Nfix	True	2	taipale_cyt_meth__HES1_GGCRCGTGNS_eDBD	3.23	r80__10kb_up_and_down_tss.mc9nr.feather	top10perTarget	0.0976346	0.00856764	Mac
Hes1	Ube2e3	True	1	taipale_cyt_meth__HES1_GGCRCGTGNS_eDBD	3.23	r80__10kb_up_and_down_tss.mc9nr.feather	top10perTarget	0.0681235	0.0110947	Mac
Zbtb7a	Abcg1	True	1	transfac_pro__M07934	3.21	r80__10kb_up_and_down_tss.mc9nr.feather	top10perTarget	0.0654602	0.0102473	Mac
Zbtb7a	Chd4	True	1	transfac_pro__M07934	3.21	r80__10kb_up_and_down_tss.mc9nr.feather	top10perTarget	0.0377605	0.00823946	Mac
Zbtb7a	Golga3	True	1	transfac_pro__M07934	3.21	r80__10kb_up_and_down_tss.mc9nr.feather	top10perTarget	0.096283	0.00954663	Mac
Zbtb7a	Mef2c	True	1	transfac_pro__M07934	3.21	r80__10kb_up_and_down_tss.mc9nr.feather	top10perTarget	0.0995986	0.00886912	Mac
Zbtb7a	Nr4a3	True	1	transfac_pro__M07934	3.21	r80__10kb_up_and_down_tss.mc9nr.feather	top10perTarget	0.0869148	0.00847476	Mac
Zbtb7a	R3hcc1l	True	1	transfac_pro__M07934	3.21	r80__10kb_up_and_down_tss.mc9nr.feather	top10perTarget	0.0470887	0.00913369	Mac
Zbtb7a	Zbtb7a	True	1	transfac_pro__M07934	3.21	r80__10kb_up_and_down_tss.mc9nr.feather	top10perTarget	1	NA	Mac
Zbtb7a	Zcchc7	True	1	transfac_pro__M07934	3.21	r80__10kb_up_and_down_tss.mc9nr.feather	top10perTarget	0.117416	0.00898387	Mac
Thap11	Fam175b	True	1	hocomoco__THA11_MOUSE.H11MO.0.B	3.19	r80__10kb_up_and_down_tss.mc9nr.feather	top10perTarget	0.0622676	0.0096587	Mac
Thap11	Lrwd1	True	1	hocomoco__THA11_MOUSE.H11MO.0.B	3.19	r80__10kb_up_and_down_tss.mc9nr.feather	top10perTarget	0.0732278	0.00864778	Mac
Thap11	Thap11	True	1	hocomoco__THA11_MOUSE.H11MO.0.B	3.19	r80__10kb_up_and_down_tss.mc9nr.feather	top10perTarget	1	NA	Mac
Thap11	Zfp277	True	1	hocomoco__THA11_MOUSE.H11MO.0.B	3.19	r80__10kb_up_and_down_tss.mc9nr.feather	top10perTarget	0.0777283	0.0106023	Mac
E2f1	E2f1	True	1	transfac_public__M00024	3.1	r80__10kb_up_and_down_tss.mc9nr.feather	top10perTarget	1	NA	Mac
E2f1	Tmem109	True	1	transfac_public__M00024	3.1	r80__10kb_up_and_down_tss.mc9nr.feather	top10perTarget	0.116248	0.00965326	Mac
Ets1	Adrbk1	True	2	taipale__ETS1_DBD_ACCGGAARYN	3.09	r80__10kb_up_and_down_tss.mc9nr.feather	top10perTarget	0.0617664	0.00711784	Mac
Ets1	Agpat1	True	2	taipale__ETS1_DBD_ACCGGAARYN	3.09	r80__10kb_up_and_down_tss.mc9nr.feather	top10perTarget	0.0415693	0.00943339	Mac
Ets1	Akna	True	1	taipale__ETS1_DBD_ACCGGAARYN	3.09	r80__10kb_up_and_down_tss.mc9nr.feather	top10perTarget	0.105936	0.0106226	Mac
Ets1	Ank	True	3	taipale__ETS1_DBD_ACCGGAARYN	3.09	r80__10kb_up_and_down_tss.mc9nr.feather	top10perTarget	0.0476496	0.0101381	Mac
Ets1	Arid2	True	1	taipale__ETS1_DBD_ACCGGAARYN	3.09	r80__10kb_up_and_down_tss.mc9nr.feather	top10perTarget	0.053809	0.00814094	Mac
Ets1	Arih2	True	3	taipale__ETS1_DBD_ACCGGAARYN	3.09	r80__10kb_up_and_down_tss.mc9nr.feather	top10perTarget	0.0379537	0.0124814	Mac
Ets1	Arl5b	True	2	taipale__ETS1_DBD_ACCGGAARYN	3.09	r80__10kb_up_and_down_tss.mc9nr.feather	top10perTarget	0.0643262	0.00738501	Mac
Ets1	Arpc4	True	2	taipale__ETS1_DBD_ACCGGAARYN	3.09	r80__10kb_up_and_down_tss.mc9nr.feather	top10perTarget	0.0335316	0.0082662	Mac
Ets1	Atp1b1	True	1	taipale__ETS1_DBD_ACCGGAARYN	3.09	r80__10kb_up_and_down_tss.mc9nr.feather	top10perTarget	0.12011	0.011582	Mac
Ets1	Bank1	True	2	taipale__ETS1_DBD_ACCGGAARYN	3.09	r80__10kb_up_and_down_tss.mc9nr.feather	top10perTarget	0.0826245	0.0117102	Mac
Ets1	Btbd7	True	2	taipale__ETS1_DBD_ACCGGAARYN	3.09	r80__10kb_up_and_down_tss.mc9nr.feather	top10perTarget	0.0432305	0.00746619	Mac
Ets1	Bzw1	True	3	taipale__ETS1_DBD_ACCGGAARYN	3.09	r80__10kb_up_and_down_tss.mc9nr.feather	top10perTarget	0.053683	0.00905807	Mac
Ets1	Cdk9	True	2	taipale__ETS1_DBD_ACCGGAARYN	3.09	r80__10kb_up_and_down_tss.mc9nr.feather	top10perTarget	0.0882369	0.00853663	Mac
Ets1	Chtf8	True	2	taipale__ETS1_DBD_ACCGGAARYN	3.09	r80__10kb_up_and_down_tss.mc9nr.feather	top10perTarget	0.0485436	0.00940537	Mac
Ets1	Cog3	True	4	taipale__ETS1_DBD_ACCGGAARYN	3.09	r80__10kb_up_and_down_tss.mc9nr.feather	top10perTarget	0.0717071	0.00942672	Mac
Ets1	Cpeb4	True	2	taipale__ETS1_DBD_ACCGGAARYN	3.09	r80__10kb_up_and_down_tss.mc9nr.feather	top10perTarget	0.0616881	0.00811887	Mac
Ets1	Csnk1a1	True	2	taipale__ETS1_DBD_ACCGGAARYN	3.09	r80__10kb_up_and_down_tss.mc9nr.feather	top10perTarget	0.11621	0.0111964	Mac
Ets1	Csnk1g3	True	2	taipale__ETS1_DBD_ACCGGAARYN	3.09	r80__10kb_up_and_down_tss.mc9nr.feather	top10perTarget	0.048418	0.00752941	Mac
Ets1	Ddx5	True	1	taipale__ETS1_DBD_ACCGGAARYN	3.09	r80__10kb_up_and_down_tss.mc9nr.feather	top10perTarget	0.130875	0.0131832	Mac
Ets1	Dnajb6	True	1	taipale__ETS1_DBD_ACCGGAARYN	3.09	r80__10kb_up_and_down_tss.mc9nr.feather	top10perTarget	0.0758236	0.00857188	Mac
Ets1	Dnajc7	True	3	taipale__ETS1_DBD_ACCGGAARYN	3.09	r80__10kb_up_and_down_tss.mc9nr.feather	top10perTarget	0.0605583	0.0141589	Mac
Ets1	Eif4a2	True	1	taipale__ETS1_DBD_ACCGGAARYN	3.09	r80__10kb_up_and_down_tss.mc9nr.feather	top10perTarget	0.0699174	0.00775586	Mac
Ets1	Elavl1	True	1	taipale__ETS1_DBD_ACCGGAARYN	3.09	r80__10kb_up_and_down_tss.mc9nr.feather	top10perTarget	0.0744685	0.00889242	Mac
Ets1	Erh	True	3	taipale__ETS1_DBD_ACCGGAARYN	3.09	r80__10kb_up_and_down_tss.mc9nr.feather	top10perTarget	0.0372192	0.0104056	Mac
Ets1	Ero1lb	True	2	taipale__ETS1_DBD_ACCGGAARYN	3.09	r80__10kb_up_and_down_tss.mc9nr.feather	top10perTarget	0.0554953	0.00896339	Mac
Ets1	Foxj2	True	1	taipale__ETS1_DBD_ACCGGAARYN	3.09	r80__10kb_up_and_down_tss.mc9nr.feather	top10perTarget	0.0555388	0.0100901	Mac
Ets1	Foxp1	True	3	taipale__ETS1_DBD_ACCGGAARYN	3.09	r80__10kb_up_and_down_tss.mc9nr.feather	top10perTarget	0.114384	0.0110998	Mac
Ets1	Gabpa	True	2	taipale__ETS1_DBD_ACCGGAARYN	3.09	r80__10kb_up_and_down_tss.mc9nr.feather	top10perTarget	0.0389141	0.00876074	Mac
Ets1	Gatad2a	True	3	taipale__ETS1_DBD_ACCGGAARYN	3.09	r80__10kb_up_and_down_tss.mc9nr.feather	top10perTarget	0.0563987	0.0113407	Mac
Ets1	Gls	True	1	taipale__ETS1_DBD_ACCGGAARYN	3.09	r80__10kb_up_and_down_tss.mc9nr.feather	top10perTarget	0.102525	0.0102995	Mac
Ets1	Gnb1	True	2	taipale__ETS1_DBD_ACCGGAARYN	3.09	r80__10kb_up_and_down_tss.mc9nr.feather	top10perTarget	0.0852949	0.00983343	Mac
Ets1	Gramd3	True	1	taipale__ETS1_DBD_ACCGGAARYN	3.09	r80__10kb_up_and_down_tss.mc9nr.feather	top10perTarget	0.117357	0.00898121	Mac
Ets1	Hcst	True	3	taipale__ETS1_DBD_ACCGGAARYN	3.09	r80__10kb_up_and_down_tss.mc9nr.feather	top10perTarget	0.104944	0.00897662	Mac
Ets1	Hectd1	True	2	taipale__ETS1_DBD_ACCGGAARYN	3.09	r80__10kb_up_and_down_tss.mc9nr.feather	top10perTarget	0.0399072	0.00841078	Mac
Ets1	Hivep2	True	3	taipale__ETS1_DBD_ACCGGAARYN	3.09	r80__10kb_up_and_down_tss.mc9nr.feather	top10perTarget	0.103042	0.0084674	Mac
Ets1	Hnrnpk	True	2	taipale__ETS1_DBD_ACCGGAARYN	3.09	r80__10kb_up_and_down_tss.mc9nr.feather	top10perTarget	0.0971193	0.0103508	Mac
Ets1	Hspa4	True	3	taipale__ETS1_DBD_ACCGGAARYN	3.09	r80__10kb_up_and_down_tss.mc9nr.feather	top10perTarget	0.0598046	0.00813722	Mac
Ets1	Ikzf1	True	3	taipale__ETS1_DBD_ACCGGAARYN	3.09	r80__10kb_up_and_down_tss.mc9nr.feather	top10perTarget	0.0840546	0.00810204	Mac
Ets1	Il2rb	True	2	taipale__ETS1_DBD_ACCGGAARYN	3.09	r80__10kb_up_and_down_tss.mc9nr.feather	top10perTarget	0.138604	0.0126545	Mac
Ets1	Ing2	True	2	taipale__ETS1_DBD_ACCGGAARYN	3.09	r80__10kb_up_and_down_tss.mc9nr.feather	top10perTarget	0.0335051	0.0104083	Mac
Ets1	Ino80d	True	4	taipale__ETS1_DBD_ACCGGAARYN	3.09	r80__10kb_up_and_down_tss.mc9nr.feather	top10perTarget	0.0994261	0.00860322	Mac
Ets1	Ipcef1	True	1	taipale__ETS1_DBD_ACCGGAARYN	3.09	r80__10kb_up_and_down_tss.mc9nr.feather	top10perTarget	0.0824448	0.0117183	Mac
Ets1	Itga5	True	1	taipale__ETS1_DBD_ACCGGAARYN	3.09	r80__10kb_up_and_down_tss.mc9nr.feather	top10perTarget	0.064647	0.0122011	Mac
Ets1	Itm2c	True	2	taipale__ETS1_DBD_ACCGGAARYN	3.09	r80__10kb_up_and_down_tss.mc9nr.feather	top10perTarget	0.0528806	0.00826409	Mac
Ets1	Kctd2	True	2	taipale__ETS1_DBD_ACCGGAARYN	3.09	r80__10kb_up_and_down_tss.mc9nr.feather	top10perTarget	0.0497623	0.016554	Mac
Ets1	Khdrbs1	True	1	taipale__ETS1_DBD_ACCGGAARYN	3.09	r80__10kb_up_and_down_tss.mc9nr.feather	top10perTarget	0.0742708	0.00997501	Mac
Ets1	Klhl6	True	1	taipale__ETS1_DBD_ACCGGAARYN	3.09	r80__10kb_up_and_down_tss.mc9nr.feather	top10perTarget	0.110776	0.00920946	Mac
Ets1	Lat	True	3	taipale__ETS1_DBD_ACCGGAARYN	3.09	r80__10kb_up_and_down_tss.mc9nr.feather	top10perTarget	0.110042	0.0109123	Mac
Ets1	Map3k1	True	2	taipale__ETS1_DBD_ACCGGAARYN	3.09	r80__10kb_up_and_down_tss.mc9nr.feather	top10perTarget	0.068247	0.00991021	Mac
Ets1	Mapre2	True	2	taipale__ETS1_DBD_ACCGGAARYN	3.09	r80__10kb_up_and_down_tss.mc9nr.feather	top10perTarget	0.0402494	0.00828534	Mac
Ets1	Mark2	True	2	taipale__ETS1_DBD_ACCGGAARYN	3.09	r80__10kb_up_and_down_tss.mc9nr.feather	top10perTarget	0.0868213	0.0174723	Mac
Ets1	Matr3	True	3	taipale__ETS1_DBD_ACCGGAARYN	3.09	r80__10kb_up_and_down_tss.mc9nr.feather	top10perTarget	0.0735449	0.00950376	Mac
Ets1	Mbnl3	True	4	taipale__ETS1_DBD_ACCGGAARYN	3.09	r80__10kb_up_and_down_tss.mc9nr.feather	top10perTarget	0.0900516	0.014977	Mac
Ets1	Mcrs1	True	3	taipale__ETS1_DBD_ACCGGAARYN	3.09	r80__10kb_up_and_down_tss.mc9nr.feather	top10perTarget	0.0778434	0.00764502	Mac
Ets1	Mta2	True	1	taipale__ETS1_DBD_ACCGGAARYN	3.09	r80__10kb_up_and_down_tss.mc9nr.feather	top10perTarget	0.0441592	0.00779187	Mac
Ets1	Nabp1	True	2	taipale__ETS1_DBD_ACCGGAARYN	3.09	r80__10kb_up_and_down_tss.mc9nr.feather	top10perTarget	0.0867793	0.00901527	Mac
Ets1	Nop10	True	2	taipale__ETS1_DBD_ACCGGAARYN	3.09	r80__10kb_up_and_down_tss.mc9nr.feather	top10perTarget	0.0412403	0.0102634	Mac
Ets1	Nr4a2	True	4	taipale__ETS1_DBD_ACCGGAARYN	3.09	r80__10kb_up_and_down_tss.mc9nr.feather	top10perTarget	0.067943	0.00825437	Mac
Ets1	Pgs1	True	3	taipale__ETS1_DBD_ACCGGAARYN	3.09	r80__10kb_up_and_down_tss.mc9nr.feather	top10perTarget	0.0491426	0.0127123	Mac
Ets1	Polr2a	True	3	taipale__ETS1_DBD_ACCGGAARYN	3.09	r80__10kb_up_and_down_tss.mc9nr.feather	top10perTarget	0.0926745	0.00845752	Mac
Ets1	Prkcsh	True	2	taipale__ETS1_DBD_ACCGGAARYN	3.09	r80__10kb_up_and_down_tss.mc9nr.feather	top10perTarget	0.0621087	0.00910087	Mac
Ets1	Psmd6	True	1	taipale__ETS1_DBD_ACCGGAARYN	3.09	r80__10kb_up_and_down_tss.mc9nr.feather	top10perTarget	0.0490078	0.00873432	Mac
Ets1	Rack1	True	1	taipale__ETS1_DBD_ACCGGAARYN	3.09	r80__10kb_up_and_down_tss.mc9nr.feather	top10perTarget	0.0435715	0.00989628	Mac
Ets1	Rai1	True	4	taipale__ETS1_DBD_ACCGGAARYN	3.09	r80__10kb_up_and_down_tss.mc9nr.feather	top10perTarget	0.0469734	0.00812374	Mac
Ets1	Rapgef6	True	2	taipale__ETS1_DBD_ACCGGAARYN	3.09	r80__10kb_up_and_down_tss.mc9nr.feather	top10perTarget	0.0717768	0.0105248	Mac
Ets1	Rasal3	True	2	taipale__ETS1_DBD_ACCGGAARYN	3.09	r80__10kb_up_and_down_tss.mc9nr.feather	top10perTarget	0.0414967	0.00930037	Mac
Ets1	Rasgrp2	True	1	taipale__ETS1_DBD_ACCGGAARYN	3.09	r80__10kb_up_and_down_tss.mc9nr.feather	top10perTarget	0.0314122	0.00909753	Mac
Ets1	Rbm39	True	2	taipale__ETS1_DBD_ACCGGAARYN	3.09	r80__10kb_up_and_down_tss.mc9nr.feather	top10perTarget	0.1373	0.0115902	Mac
Ets1	Rgl2	True	1	taipale__ETS1_DBD_ACCGGAARYN	3.09	r80__10kb_up_and_down_tss.mc9nr.feather	top10perTarget	0.0380969	0.0103993	Mac
Ets1	Rpl28	True	2	taipale__ETS1_DBD_ACCGGAARYN	3.09	r80__10kb_up_and_down_tss.mc9nr.feather	top10perTarget	0.0614497	0.00774075	Mac
Ets1	Rps27rt	True	1	taipale__ETS1_DBD_ACCGGAARYN	3.09	r80__10kb_up_and_down_tss.mc9nr.feather	top10perTarget	0.226849	0.0167948	Mac
Ets1	Rps6	True	3	taipale__ETS1_DBD_ACCGGAARYN	3.09	r80__10kb_up_and_down_tss.mc9nr.feather	top10perTarget	0.0441056	0.010556	Mac
Ets1	S1pr4	True	1	taipale__ETS1_DBD_ACCGGAARYN	3.09	r80__10kb_up_and_down_tss.mc9nr.feather	top10perTarget	0.0559156	0.0126112	Mac
Ets1	Satb1	True	3	taipale__ETS1_DBD_ACCGGAARYN	3.09	r80__10kb_up_and_down_tss.mc9nr.feather	top10perTarget	0.14434	0.0178619	Mac
Ets1	Sdccag3	True	1	taipale__ETS1_DBD_ACCGGAARYN	3.09	r80__10kb_up_and_down_tss.mc9nr.feather	top10perTarget	0.0573527	0.00853487	Mac
Ets1	Set	True	1	taipale__ETS1_DBD_ACCGGAARYN	3.09	r80__10kb_up_and_down_tss.mc9nr.feather	top10perTarget	0.107773	0.0124103	Mac
Ets1	Sfswap	True	2	taipale__ETS1_DBD_ACCGGAARYN	3.09	r80__10kb_up_and_down_tss.mc9nr.feather	top10perTarget	0.0632939	0.0103986	Mac
Ets1	Shoc2	True	3	taipale__ETS1_DBD_ACCGGAARYN	3.09	r80__10kb_up_and_down_tss.mc9nr.feather	top10perTarget	0.0767374	0.00834305	Mac
Ets1	Sipa1	True	2	taipale__ETS1_DBD_ACCGGAARYN	3.09	r80__10kb_up_and_down_tss.mc9nr.feather	top10perTarget	0.0452431	0.00830239	Mac
Ets1	Skap1	True	4	taipale__ETS1_DBD_ACCGGAARYN	3.09	r80__10kb_up_and_down_tss.mc9nr.feather	top10perTarget	0.0894729	0.00924113	Mac
Ets1	Slc25a46	True	3	taipale__ETS1_DBD_ACCGGAARYN	3.09	r80__10kb_up_and_down_tss.mc9nr.feather	top10perTarget	0.0347249	0.00876031	Mac
Ets1	Smim15	True	2	taipale__ETS1_DBD_ACCGGAARYN	3.09	r80__10kb_up_and_down_tss.mc9nr.feather	top10perTarget	0.0505172	0.00774418	Mac
Ets1	Son	True	1	taipale__ETS1_DBD_ACCGGAARYN	3.09	r80__10kb_up_and_down_tss.mc9nr.feather	top10perTarget	0.111661	0.00864782	Mac
Ets1	Srsf5	True	2	taipale__ETS1_DBD_ACCGGAARYN	3.09	r80__10kb_up_and_down_tss.mc9nr.feather	top10perTarget	0.0806661	0.0092389	Mac
Ets1	St6gal1	True	2	taipale__ETS1_DBD_ACCGGAARYN	3.09	r80__10kb_up_and_down_tss.mc9nr.feather	top10perTarget	0.0510119	0.0088393	Mac
Ets1	Sympk	True	2	taipale__ETS1_DBD_ACCGGAARYN	3.09	r80__10kb_up_and_down_tss.mc9nr.feather	top10perTarget	0.0699033	0.0153501	Mac
Ets1	Syne1	True	2	taipale__ETS1_DBD_ACCGGAARYN	3.09	r80__10kb_up_and_down_tss.mc9nr.feather	top10perTarget	0.059789	0.0103545	Mac
Ets1	Tcf7	True	3	taipale__ETS1_DBD_ACCGGAARYN	3.09	r80__10kb_up_and_down_tss.mc9nr.feather	top10perTarget	0.0959968	0.0198344	Mac
Ets1	Tmc6	True	1	taipale__ETS1_DBD_ACCGGAARYN	3.09	r80__10kb_up_and_down_tss.mc9nr.feather	top10perTarget	0.0738851	0.00792287	Mac
Ets1	Tnrc6a	True	3	taipale__ETS1_DBD_ACCGGAARYN	3.09	r80__10kb_up_and_down_tss.mc9nr.feather	top10perTarget	0.0565146	0.0199662	Mac
Ets1	Tomm34	True	2	taipale__ETS1_DBD_ACCGGAARYN	3.09	r80__10kb_up_and_down_tss.mc9nr.feather	top10perTarget	0.0955257	0.00890408	Mac
Ets1	Trp53	True	3	taipale__ETS1_DBD_ACCGGAARYN	3.09	r80__10kb_up_and_down_tss.mc9nr.feather	top10perTarget	0.0745099	0.0118842	Mac
Ets1	Tulp4	True	4	taipale__ETS1_DBD_ACCGGAARYN	3.09	r80__10kb_up_and_down_tss.mc9nr.feather	top10perTarget	0.0612648	0.0120403	Mac
Ets1	Txnip	True	4	taipale__ETS1_DBD_ACCGGAARYN	3.09	r80__10kb_up_and_down_tss.mc9nr.feather	top10perTarget	0.0905666	0.00723298	Mac
Ets1	Ubald2	True	2	taipale__ETS1_DBD_ACCGGAARYN	3.09	r80__10kb_up_and_down_tss.mc9nr.feather	top10perTarget	0.0875434	0.0137432	Mac
Ets1	Vezf1	True	2	taipale__ETS1_DBD_ACCGGAARYN	3.09	r80__10kb_up_and_down_tss.mc9nr.feather	top10perTarget	0.0880041	0.0101197	Mac
Ets1	Wdr45	True	3	taipale__ETS1_DBD_ACCGGAARYN	3.09	r80__10kb_up_and_down_tss.mc9nr.feather	top10perTarget	0.0681998	0.00913951	Mac
Ets1	Xrn2	True	2	taipale__ETS1_DBD_ACCGGAARYN	3.09	r80__10kb_up_and_down_tss.mc9nr.feather	top10perTarget	0.0496448	0.0109174	Mac
Ets1	Zc3h11a	True	1	taipale__ETS1_DBD_ACCGGAARYN	3.09	r80__10kb_up_and_down_tss.mc9nr.feather	top10perTarget	0.0633324	0.0111269	Mac
Cebpg	Cebpg	True	1	taipale__CEBPG_DBD_NTTRCGCAAY	3.03	r80__10kb_up_and_down_tss.mc9nr.feather	top10perTarget	1	NA	Mac
Cebpg	Ext1	True	4	taipale__CEBPG_DBD_NTTRCGCAAY	3.03	r80__10kb_up_and_down_tss.mc9nr.feather	top10perTarget	0.051418	0.0144505	Mac
Cebpg	Mbnl2	True	3	taipale__CEBPG_DBD_NTTRCGCAAY	3.03	r80__10kb_up_and_down_tss.mc9nr.feather	top10perTarget	0.076205	0.0177414	Mac
Cebpg	Pkm	True	1	taipale__CEBPG_DBD_NTTRCGCAAY	3.03	r80__10kb_up_and_down_tss.mc9nr.feather	top10perTarget	0.0718628	0.0104511	Mac
Tbx21	Il18rap	True	1	taipale_tf_pairs__ERF_TBX21_TMACACCGGAAG_CAP	3.01	r80__10kb_up_and_down_tss.mc9nr.feather	top10perTarget	0.106003	0.0124928	Mac
Tbx21	Srp14	True	1	taipale_tf_pairs__ERF_TBX21_TMACACCGGAAG_CAP	3.01	r80__10kb_up_and_down_tss.mc9nr.feather	top10perTarget	0.0385319	0.00868263	Mac
Yy1	Strn4	True	2	transfac_pro__M08982	3.01	r80__10kb_up_and_down_tss.mc9nr.feather	top10perTarget	0.0598773	0.00876036	Mac
