# Supplementary material for: Single-cell RNA-seq Reveals the Inhibitory Effect of Methamphetamine on Liver Immunity with the Involvement of Dopamine Receptor D1
Source: Genomics Proteomics Bioinformatics. 2024 Aug 28;22(4):qzae060. doi: 10.1093/gpbjnl/qzae060 (PMC11576359; doi:10.1093/gpbjnl/qzae060)
Supplement: qzae060_Supplementary_Data [file qzae060_supplementary_data.zip › Table S14.xlsx]

## Sheet: STable14
Table S14 Intersection of group-wise DEGs (Mac)
Note: Intersection of group-wise DEGs of Mac in WM vs. WS and DM vs. WM.
Gene	WM vs. WS	DM vs. WM	Protein full name	Function
Atf3	Down	Up	Cyclic AMP-dependent transcription factor ATF-3	Transcription Factor
B2m	Down	Up	Beta-2-microglobulin	Membrane proteins/Receptors
Ccl3	Down	Up	C-C motif chemokine 3	Effctors
Ccl4	Down	Up	C-C motif chemokine 4	Effctors
Ccl5	Down	Up	C-C motif chemokine 5	Effctors
Cd74	Down	Up	H-2 class II histocompatibility antigen gamma chain	Membrane proteins/Receptors
Cd83	Down	Up	CD83 antigen	Membrane proteins/Receptors
Cst3	Down	Up	Cystatin-C	Effctors
Ddit3	Down	Up	DNA damage-inducible transcript 3 protein	Transcription Factor
Dusp2	Down	Up	Dual specificity protein phosphatase 2
Epsti1	Down	Up	Epithelial-stromal interaction protein 1
Fcer1g	Down	Up	High affinity immunoglobulin epsilon receptor subunit gamma	Membrane proteins/Receptors
Fcgr1	Down	Up	High affinity immunoglobulin gamma Fc receptor I	Membrane proteins/Receptors
Gm21188	Down	Up
Gngt2	Down	Up	Guanine nucleotide-binding protein G(I)/G(S)/G(O) subunit gamma-T2	Membrane proteins/Receptors
Gzma	Down	Up	Granzyme A	Effctors
Gzmb	Down	Up	Granzyme B	Effctors
H2-Aa	Down	Up	H-2 class II histocompatibility antigen, A-D alpha chain	Membrane proteins/Receptors
H2-Ab1	Down	Up	H-2 class II histocompatibility antigen, A beta chain	Membrane proteins/Receptors
H2-D1	Down	Up	H-2 class I histocompatibility antigen, alpha chain	Membrane proteins/Receptors
H2-Eb1	Down	Up	H-2 class II histocompatibility antigen, I-A beta chain	Membrane proteins/Receptors
H2-Q4	Down	Up	Histocompatibility 2, Q region locus 4	Membrane proteins/Receptors
H2-T22	Down	Up	Histocompatibility 2, T region locus 22	Membrane proteins/Receptors
H2-T23	Down	Up	H-2 class I histocompatibility antigen, D-37 alpha chain	Membrane proteins/Receptors
I830127L07Rik	Down	Up	Ly6a2
Id2	Down	Up	DNA-binding protein inhibitor ID-2	Transcription Factor
Ifi27l2a	Down	Up	Interferon alpha-inducible protein 27-like protein 2A
Ifi47	Down	Up	Interferon gamma inducible protein 47
Ifitm3	Down	Up	Interferon-induced transmembrane protein 3	Membrane proteins/Receptors
Irf7	Down	Up	Interferon regulatory factor 7	Transcription Factor
Isg15	Down	Up	Ubiquitin-like protein ISG15	Effctors
Ly6a	Down	Up	Lymphocyte antigen 6A-2/6E-1	Membrane proteins/Receptors
Ly6c2	Down	Up	Lymphocyte antigen 6C2	Membrane proteins/Receptors
Ly6e	Down	Up	Lymphocyte antigen 6E	Membrane proteins/Receptors
Metrnl	Down	Up	Meteorin-like protein	Effctors
Ms4a4c	Down	Up	Membrane-spanning 4-domains, subfamily A, member 4C	Membrane proteins/Receptors
Ms4a6b	Down	Up	Membrane-spanning 4-domains subfamily A member 6B	Membrane proteins/Receptors
Nkg7	Down	Up	Protein NKG7	Membrane proteins/Receptors
Npc2	Down	Up	NPC intracellular cholesterol transporter 2	Effctors
Phf11b	Down	Up	PHD finger protein 11B
Plac8	Down	Up	Placenta-specific gene 8 protein
Ppp1r15a	Down	Up	Protein phosphatase 1 regulatory subunit 15A
Psmb8	Down	Up	Proteasome subunit beta
Psmb9	Down	Up	Proteasome subunit beta type-9
Rtp4	Down	Up	Receptor-transporting protein 4	Membrane proteins/Receptors
Sepw1	Down	Up	Selenoprotein W
Tmsb10	Down	Up	Thymosin beta-10
Ube2l6	Down	Up	Ubiquitin/ISG15-conjugating enzyme E2 L6
Zbp1	Down	Up	Z-DNA-binding protein 1	Effctors
Actg1	Up	Down	Actin, cytoplasmic 2
Eef1a1	Up	Down	Elongation factor 1-alpha 1
Fn1	Up	Down	Fibronectin	Effctors
Gcnt2	Up	Down	N-acetyllactosaminide beta-1,6-N-acetylglucosaminyl-transferase
Hbb-b1	Up	Down	Hemoglobin subunit beta-1
Hmgb2	Up	Down	High mobility group protein B2	Transcription Factor
Hspa5	Up	Down	Endoplasmic reticulum chaperone BiP
Mmp9	Up	Down	Matrix metalloproteinase-9	Effctors
Mt-mt-Rnr2	Up	Down
Myeov2	Up	Down	COP9 signalosome complex subunit 9
Ngp	Up	Down	Neutrophilic granule protein	Effctors
Pabpc1	Up	Down	Polyadenylate-binding protein 1
Rassf3	Up	Down	Ras association domain-containing protein 3
Rbm3	Up	Down	RNA-binding protein 3
Retnlg	Up	Down	Resistin-like gamma	Effctors
S100a8	Up	Down	Protein S100-A8	Effctors
S100a9	Up	Down	Protein S100-A9	Effctors
Shfm1	Up	Down	26S proteasome complex subunit SEM1
Tgfbi	Up	Down	Transforming growth factor-beta-induced protein ig-h3	Effctors
Thbs1	Up	Down	Thrombospondin-1	Effctors
Wfdc21	Up	Down	Protein Wfdc21	Effctors
Rgs10	Up	Up	Regulator of G-protein signaling 10
Mt1	Up	Up	Metallothionein-1
Cd14	Up	Up	Monocyte differentiation antigen CD14	Membrane proteins/Receptors
Pla2g7	Up	Up	Platelet-activating factor acetylhydrolase
H2-K1	Down	Down	H-2 class I histocompatibility antigen, K-D alpha chain	Membrane proteins/Receptors
Cxcr4	Down	Down	C-X-C chemokine receptor type 4	Membrane proteins/Receptors
