# Supplementary material for: Single-cell RNA-seq Reveals the Inhibitory Effect of Methamphetamine on Liver Immunity with the Involvement of Dopamine Receptor D1
Source: Genomics Proteomics Bioinformatics. 2024 Aug 28;22(4):qzae060. doi: 10.1093/gpbjnl/qzae060 (PMC11576359; doi:10.1093/gpbjnl/qzae060)
Supplement: qzae060_Supplementary_Data [file qzae060_supplementary_data.zip › Table S5.xlsx]

## Sheet: STable5
Table S5 Group-wise DEGs of scRNA-seq (All cells)
Note: scRNA-seq, single-cell RNA sequencing.
Gene	P_val	Avg_log2FC	pct.1	pct.2	P_val_adj	Comparison
Wfdc21	0	2.56866	0.511	0.075	0	WM vs. WS
Camp	0	2.34035	0.439	0.064	0	WM vs. WS
Prtn3	0	2.26074	0.273	0.008	0	WM vs. WS
Ngp	0	2.24521	0.569	0.117	0	WM vs. WS
S100a8	0	2.10658	0.964	0.685	0	WM vs. WS
Wfdc17	0	1.81633	0.527	0.136	0	WM vs. WS
S100a9	0	1.78174	0.984	0.78	0	WM vs. WS
Ltf	0	1.69269	0.271	0.051	0	WM vs. WS
Lcn2	0	1.62392	0.285	0.057	0	WM vs. WS
Retnlg	0	1.60265	0.77	0.318	0	WM vs. WS
Hbb-b1	0	1.59831	0.224	0	0	WM vs. WS
Elane	1.88e-302	1.5202	0.136	0.002	2.3e-298	WM vs. WS
Mpo	2.45e-290	1.45996	0.138	0.004	3e-286	WM vs. WS
Anxa1	0	1.3112	0.41	0.153	0	WM vs. WS
Chil3	0	1.30743	0.465	0.175	0	WM vs. WS
Hmgn2	0	1.27762	0.544	0.234	0	WM vs. WS
Mmp8	4.91e-227	1.17529	0.21	0.051	5.99e-223	WM vs. WS
Cd177	2.73e-228	1.15517	0.179	0.034	3.33e-224	WM vs. WS
Pygl	1.05e-306	1.1287	0.3	0.081	1.28e-302	WM vs. WS
Cd24a	0	1.10548	0.42	0.161	0	WM vs. WS
Ifitm1	1.88e-294	1.09931	0.337	0.108	2.3e-290	WM vs. WS
Mmp9	7.2e-220	1.09388	0.342	0.139	8.8e-216	WM vs. WS
Adpgk	1.82e-206	1.05256	0.25	0.081	2.23e-202	WM vs. WS
G0s2	3.77e-265	1.03806	0.587	0.32	4.61e-261	WM vs. WS
Mt-mt-Rnr2	0	1.03245	0.974	0.82	0	WM vs. WS
Dstn	2.01e-225	0.984157	0.245	0.072	2.46e-221	WM vs. WS
Gadd45a	5.55e-271	0.972457	0.442	0.191	6.78e-267	WM vs. WS
Ckap4	6.02e-212	0.908214	0.278	0.096	7.36e-208	WM vs. WS
Fn1	5.3e-148	0.87325	0.261	0.11	6.48e-144	WM vs. WS
Serpinb1a	1.73e-166	0.845798	0.157	0.037	2.12e-162	WM vs. WS
Gda	1.66e-207	0.834271	0.412	0.195	2.03e-203	WM vs. WS
Pglyrp1	1.51e-137	0.831287	0.3	0.145	1.84e-133	WM vs. WS
Gatm	1.18e-188	0.806711	0.137	0.022	1.44e-184	WM vs. WS
Slpi	2.96e-154	0.776868	0.302	0.133	3.62e-150	WM vs. WS
Cd14	1.24e-161	0.763009	0.279	0.114	1.52e-157	WM vs. WS
Lrg1	1.14e-138	0.761736	0.113	0.022	1.4e-134	WM vs. WS
Anxa3	7.11e-162	0.741527	0.11	0.015	8.69e-158	WM vs. WS
Igfbp4	9.49e-159	0.740339	0.203	0.066	1.16e-154	WM vs. WS
Thbs1	1.7e-202	0.736602	0.478	0.246	2.08e-198	WM vs. WS
Gsr	1.56e-248	0.725532	0.682	0.428	1.91e-244	WM vs. WS
H2afy	3.29e-192	0.724826	0.653	0.459	4.02e-188	WM vs. WS
Tgfbi	1e-162	0.720802	0.47	0.267	1.22e-158	WM vs. WS
Gsn	4.93e-142	0.71915	0.302	0.141	6.02e-138	WM vs. WS
Hmgb2	0	0.716025	0.882	0.682	0	WM vs. WS
Sgms2	1.11e-137	0.703361	0.158	0.046	1.35e-133	WM vs. WS
Pgk1	5.76e-151	0.681681	0.382	0.199	7.04e-147	WM vs. WS
Syne1	1.84e-100	0.677361	0.141	0.049	2.25e-96	WM vs. WS
Mt-mt-Rnr1	1.19e-148	0.667722	0.426	0.234	1.46e-144	WM vs. WS
Alox5ap	2.73e-187	0.660183	0.607	0.376	3.34e-183	WM vs. WS
Hist1h2ao	1.97e-95	0.652065	0.276	0.148	2.4e-91	WM vs. WS
Ltb4r1	1.89e-110	0.650781	0.144	0.047	2.3e-106	WM vs. WS
Clec12a	9.31e-135	0.648886	0.289	0.132	1.14e-130	WM vs. WS
Hp	5.68e-159	0.647033	0.505	0.296	6.94e-155	WM vs. WS
Cxcl2	5.49e-134	0.64627	0.313	0.15	6.7e-130	WM vs. WS
Igf1r	8.88e-113	0.644392	0.181	0.069	1.08e-108	WM vs. WS
Gstm1	4.68e-111	0.63099	0.129	0.037	5.71e-107	WM vs. WS
Dntt	1.99e-75	0.622104	0.111	0.04	2.43e-71	WM vs. WS
Ier3	5.01e-131	0.618959	0.283	0.13	6.12e-127	WM vs. WS
Tkt	2.59e-147	0.615264	0.625	0.439	3.17e-143	WM vs. WS
F13a1	2.68e-122	0.611016	0.233	0.099	3.28e-118	WM vs. WS
Fpr2	1.05e-77	0.588083	0.143	0.06	1.29e-73	WM vs. WS
Pi16	2.48e-113	0.580547	0.269	0.128	3.03e-109	WM vs. WS
Gpx1	5.07e-201	0.578934	0.725	0.525	6.19e-197	WM vs. WS
Pgd	2.26e-107	0.575953	0.325	0.175	2.76e-103	WM vs. WS
Emb	2.59e-110	0.559823	0.278	0.136	3.16e-106	WM vs. WS
C5ar1	8.58e-85	0.556507	0.139	0.053	1.05e-80	WM vs. WS
Cxcr2	6.77e-74	0.553345	0.161	0.073	8.27e-70	WM vs. WS
Ube2c	2.15e-108	0.552832	0.185	0.073	2.63e-104	WM vs. WS
Pabpc1	6.97e-204	0.55252	0.808	0.64	8.51e-200	WM vs. WS
Shfm1	5.53e-202	0.551788	0.812	0.67	6.76e-198	WM vs. WS
Mt1	1.65e-85	0.545826	0.173	0.076	2.02e-81	WM vs. WS
Cpd	1.26e-89	0.539039	0.102	0.029	1.54e-85	WM vs. WS
H2afv	1.09e-100	0.536615	0.336	0.188	1.33e-96	WM vs. WS
Rassf3	6.67e-104	0.536209	0.389	0.227	8.15e-100	WM vs. WS
Pdia6	2.38e-99	0.524476	0.436	0.278	2.91e-95	WM vs. WS
Ncf1	5.75e-106	0.521772	0.487	0.312	7.02e-102	WM vs. WS
Cd44	1.64e-194	0.519816	0.836	0.661	2e-190	WM vs. WS
Ramp1	2.45e-100	0.518419	0.165	0.063	3e-96	WM vs. WS
Cd93	4.85e-94	0.517995	0.115	0.035	5.93e-90	WM vs. WS
Gyg	1.65e-90	0.516713	0.189	0.084	2.02e-86	WM vs. WS
Sirpa	9.3e-97	0.5154	0.322	0.177	1.14e-92	WM vs. WS
Pgam1	1.2e-98	0.513478	0.288	0.151	1.47e-94	WM vs. WS
Trib1	7.03e-94	0.510225	0.379	0.228	8.58e-90	WM vs. WS
Hspa5	2.02e-137	0.510026	0.772	0.617	2.47e-133	WM vs. WS
Rpn1	1.42e-89	0.50743	0.319	0.181	1.73e-85	WM vs. WS
Ifitm6	1.94e-45	0.502101	0.181	0.106	2.37e-41	WM vs. WS
Taldo1	4.06e-97	0.501776	0.429	0.268	4.96e-93	WM vs. WS
Ogfrl1	6.22e-90	0.499538	0.24	0.119	7.59e-86	WM vs. WS
Vegfa	1.18e-79	0.498256	0.141	0.057	1.44e-75	WM vs. WS
Cdk6	1.15e-79	0.492093	0.143	0.058	1.4e-75	WM vs. WS
Tmed3	8.45e-81	0.491355	0.213	0.105	1.03e-76	WM vs. WS
S100a6	2.08e-64	0.485459	0.867	0.774	2.54e-60	WM vs. WS
Nfe2	3.76e-81	0.482903	0.17	0.075	4.59e-77	WM vs. WS
Srp9	3.08e-101	0.472148	0.558	0.383	3.76e-97	WM vs. WS
Aprt	3.1e-91	0.465213	0.339	0.193	3.79e-87	WM vs. WS
Mcemp1	2.5e-64	0.464433	0.183	0.093	3.06e-60	WM vs. WS
Dtymk	4.35e-88	0.461509	0.131	0.047	5.32e-84	WM vs. WS
Knstrn	1e-85	0.459801	0.107	0.033	1.23e-81	WM vs. WS
Il1b	2.38e-131	0.458658	0.778	0.598	2.91e-127	WM vs. WS
Dhrs7	7.49e-66	0.457869	0.103	0.038	9.15e-62	WM vs. WS
Smpdl3a	1.39e-76	0.456696	0.243	0.13	1.7e-72	WM vs. WS
App	6.53e-81	0.452121	0.169	0.074	7.98e-77	WM vs. WS
Cks1b	2.89e-81	0.448654	0.158	0.068	3.53e-77	WM vs. WS
Mettl9	1.3e-70	0.44482	0.124	0.049	1.59e-66	WM vs. WS
Adam8	6.53e-57	0.444029	0.146	0.071	7.98e-53	WM vs. WS
Dirc2	4.47e-55	0.438155	0.145	0.071	5.47e-51	WM vs. WS
Aldh2	1.64e-64	0.432806	0.283	0.169	2e-60	WM vs. WS
Jun	6.55e-76	0.430664	0.405	0.261	8.01e-72	WM vs. WS
Siglece	8.17e-61	0.42908	0.11	0.045	9.98e-57	WM vs. WS
Sorl1	5.29e-65	0.427444	0.331	0.207	6.46e-61	WM vs. WS
Cebpd	8.08e-63	0.426252	0.129	0.056	9.87e-59	WM vs. WS
Eid1	2e-59	0.42622	0.177	0.092	2.45e-55	WM vs. WS
Sptssa	2.32e-72	0.424451	0.237	0.128	2.84e-68	WM vs. WS
Myeov2	3.41e-94	0.421141	0.639	0.481	4.17e-90	WM vs. WS
Top2a	2.48e-69	0.415971	0.25	0.141	3.03e-65	WM vs. WS
Slc2a3	4.47e-51	0.41595	0.133	0.065	5.46e-47	WM vs. WS
Ddost	1.09e-63	0.415448	0.221	0.122	1.33e-59	WM vs. WS
Mgst1	2.95e-72	0.41466	0.201	0.1	3.6e-68	WM vs. WS
Ncf2	6.54e-75	0.413709	0.275	0.153	7.99e-71	WM vs. WS
Kctd20	2.31e-67	0.413083	0.183	0.091	2.82e-63	WM vs. WS
Atp5f1	1.05e-76	0.412531	0.413	0.266	1.28e-72	WM vs. WS
Clec4e	2.59e-63	0.411683	0.191	0.1	3.16e-59	WM vs. WS
Siglech	2.09e-26	0.411573	0.139	0.089	2.55e-22	WM vs. WS
S100a11	1.09e-61	0.410295	0.458	0.321	1.33e-57	WM vs. WS
Atpif1	7.26e-71	0.409255	0.249	0.138	8.87e-67	WM vs. WS
Jchain	6.34e-102	0.404893	0.492	0.315	7.74e-98	WM vs. WS
Notch1	4.03e-54	0.399461	0.244	0.147	4.92e-50	WM vs. WS
Actg1	9.53e-223	0.398655	0.988	0.97	1.16e-218	WM vs. WS
Csf3r	1.55e-64	0.397438	0.415	0.278	1.89e-60	WM vs. WS
Kctd12	2.69e-62	0.393266	0.35	0.226	3.29e-58	WM vs. WS
Rbm3	3.37e-101	0.392988	0.737	0.602	4.12e-97	WM vs. WS
Tfdp1	9.51e-62	0.392741	0.117	0.049	1.16e-57	WM vs. WS
Tnfaip2	6.96e-59	0.390902	0.286	0.176	8.5e-55	WM vs. WS
Ctsl	2.19e-55	0.38872	0.213	0.122	2.67e-51	WM vs. WS
Dgat1	2.14e-58	0.387215	0.359	0.235	2.62e-54	WM vs. WS
Actn1	5.74e-42	0.386603	0.128	0.067	7.01e-38	WM vs. WS
Fbxl5	4.52e-52	0.384734	0.2	0.113	5.52e-48	WM vs. WS
R3hdm4	7.86e-61	0.384684	0.343	0.219	9.6e-57	WM vs. WS
Scd2	4.67e-59	0.383808	0.16	0.08	5.7e-55	WM vs. WS
Tpd52	1.15e-68	0.383533	0.43	0.287	1.41e-64	WM vs. WS
Glrx	4.75e-52	0.382813	0.153	0.079	5.8e-48	WM vs. WS
Arg2	8.37e-49	0.38237	0.108	0.049	1.02e-44	WM vs. WS
Arpc3	7.86e-65	0.382233	0.434	0.295	9.61e-61	WM vs. WS
Itgam	4.9e-53	0.380126	0.259	0.16	5.99e-49	WM vs. WS
2810417H13Rik	5.07e-67	0.37766	0.195	0.1	6.19e-63	WM vs. WS
Birc5	2.46e-64	0.376251	0.154	0.073	3.01e-60	WM vs. WS
Lamtor4	4.09e-58	0.376097	0.329	0.211	5e-54	WM vs. WS
Rnf149	3.29e-67	0.373337	0.508	0.358	4.01e-63	WM vs. WS
Lamp1	4.73e-72	0.372244	0.373	0.233	5.77e-68	WM vs. WS
Ssr3	6.92e-60	0.369059	0.449	0.314	8.45e-56	WM vs. WS
Tuba1b	3.91e-71	0.368612	0.474	0.331	4.78e-67	WM vs. WS
Ivns1abp	1.15e-55	0.368443	0.297	0.188	1.4e-51	WM vs. WS
Adipor1	1.21e-53	0.365803	0.307	0.197	1.48e-49	WM vs. WS
Tuba4a	6.25e-55	0.3656	0.153	0.077	7.64e-51	WM vs. WS
Ets2	1.66e-54	0.364463	0.38	0.256	2.02e-50	WM vs. WS
Atp5a1	1.1e-70	0.364114	0.535	0.384	1.35e-66	WM vs. WS
Pabpc4	1.31e-62	0.363391	0.22	0.121	1.61e-58	WM vs. WS
Fndc3b	7.61e-51	0.361184	0.103	0.044	9.29e-47	WM vs. WS
Ybx1	6.86e-59	0.360125	0.343	0.224	8.37e-55	WM vs. WS
Klhl2	1.8e-45	0.35774	0.142	0.075	2.2e-41	WM vs. WS
Sfpq	1.83e-58	0.352535	0.397	0.268	2.23e-54	WM vs. WS
Id1	7.81e-51	0.350665	0.103	0.044	9.53e-47	WM vs. WS
Gcnt2	2.82e-63	0.350636	0.409	0.274	3.45e-59	WM vs. WS
Chp1	2.29e-46	0.349711	0.209	0.125	2.8e-42	WM vs. WS
Soat1	1.53e-50	0.349264	0.122	0.057	1.87e-46	WM vs. WS
Hsp90b1	3.6e-55	0.348787	0.761	0.656	4.4e-51	WM vs. WS
Rpn2	4.49e-54	0.347341	0.315	0.203	5.49e-50	WM vs. WS
Ccna2	1.4e-54	0.345068	0.12	0.054	1.71e-50	WM vs. WS
Gapdh	2.08e-56	0.344394	0.42	0.29	2.55e-52	WM vs. WS
Dap	3.55e-42	0.34437	0.164	0.094	4.34e-38	WM vs. WS
Vim	1.96e-52	0.344262	0.421	0.3	2.39e-48	WM vs. WS
Anp32e	1.71e-52	0.343101	0.371	0.252	2.08e-48	WM vs. WS
Flt3	5.5e-43	0.342815	0.104	0.049	6.72e-39	WM vs. WS
Grina	2.75e-50	0.341326	0.472	0.343	3.35e-46	WM vs. WS
Myb	5.01e-45	0.340476	0.122	0.061	6.12e-41	WM vs. WS
H2afz	5.23e-80	0.339363	0.703	0.567	6.39e-76	WM vs. WS
Nucks1	1.16e-51	0.336252	0.304	0.196	1.41e-47	WM vs. WS
Lmnb1	1.24e-52	0.335709	0.382	0.26	1.52e-48	WM vs. WS
Gpi1	3.79e-52	0.333902	0.372	0.253	4.62e-48	WM vs. WS
2023-09-15	6.8e-54	0.3337	0.203	0.114	8.3e-50	WM vs. WS
Snrpg	5.45e-56	0.33268	0.32	0.205	6.66e-52	WM vs. WS
C3	1.61e-44	0.332328	0.102	0.047	1.96e-40	WM vs. WS
Ptpre	6.15e-50	0.331576	0.207	0.12	7.52e-46	WM vs. WS
Ibtk	1.14e-51	0.33131	0.212	0.122	1.39e-47	WM vs. WS
Csgalnact2	1.01e-55	0.330781	0.152	0.075	1.24e-51	WM vs. WS
Pkm	5.32e-57	0.330607	0.402	0.272	6.49e-53	WM vs. WS
Rdm1	1.14e-35	0.33049	0.291	0.203	1.39e-31	WM vs. WS
Tsc22d1	6.28e-31	0.330353	0.105	0.057	7.67e-27	WM vs. WS
Pebp1	1.36e-47	0.327733	0.189	0.108	1.66e-43	WM vs. WS
Ctsh	8.49e-41	0.326853	0.241	0.155	1.04e-36	WM vs. WS
Ndst1	8.28e-40	0.323906	0.177	0.105	1.01e-35	WM vs. WS
Cybb	1.73e-64	0.322822	0.558	0.404	2.11e-60	WM vs. WS
Eef1a1	1.24e-200	0.321776	0.984	0.976	1.51e-196	WM vs. WS
Lilr4b	2.07e-40	0.321078	0.244	0.158	2.52e-36	WM vs. WS
Rhob	2.56e-44	0.321011	0.157	0.087	3.13e-40	WM vs. WS
Ap3s1	8.04e-54	0.319767	0.142	0.069	9.82e-50	WM vs. WS
Cfp	1.11e-35	0.317678	0.111	0.059	1.35e-31	WM vs. WS
Stmn1	1.67e-53	0.316151	0.205	0.116	2.04e-49	WM vs. WS
Swi5	1e-43	0.315696	0.175	0.1	1.22e-39	WM vs. WS
Ccdc34	4.11e-56	0.315549	0.11	0.046	5.02e-52	WM vs. WS
Dbi	5.11e-55	0.314693	0.305	0.192	6.24e-51	WM vs. WS
Rell1	1.3e-30	0.314167	0.193	0.127	1.58e-26	WM vs. WS
Cdk2	1.16e-44	0.314145	0.129	0.066	1.42e-40	WM vs. WS
Fam46c	9.66e-25	0.311989	0.162	0.108	1.18e-20	WM vs. WS
Mcm6	5.4e-47	0.311904	0.178	0.101	6.6e-43	WM vs. WS
Furin	8.68e-39	0.311819	0.121	0.063	1.06e-34	WM vs. WS
Trem1	8.17e-32	0.311465	0.135	0.079	9.98e-28	WM vs. WS
H3f3a	1.25e-72	0.310454	0.757	0.636	1.53e-68	WM vs. WS
Ncapd2	2.97e-51	0.309408	0.126	0.06	3.63e-47	WM vs. WS
Tcf4	4.51e-35	0.30914	0.379	0.281	5.52e-31	WM vs. WS
Taf9	1.61e-50	0.30896	0.173	0.093	1.96e-46	WM vs. WS
Nceh1	6.66e-39	0.308939	0.114	0.058	8.13e-35	WM vs. WS
1810037I17Rik	1.41e-49	0.308803	0.565	0.436	1.72e-45	WM vs. WS
Mki67	1.74e-52	0.308242	0.171	0.091	2.13e-48	WM vs. WS
Sec61b	4.71e-54	0.308083	0.596	0.466	5.75e-50	WM vs. WS
Runx2	4.68e-33	0.307679	0.277	0.195	5.71e-29	WM vs. WS
Tmem256	9.18e-51	0.307447	0.212	0.122	1.12e-46	WM vs. WS
Rrm1	2.52e-54	0.307031	0.14	0.068	3.08e-50	WM vs. WS
Abhd17b	2.21e-26	0.30649	0.218	0.152	2.7e-22	WM vs. WS
Rrm2	1.94e-45	0.305958	0.145	0.077	2.37e-41	WM vs. WS
Tnfaip8	1.11e-43	0.304861	0.215	0.131	1.35e-39	WM vs. WS
Skap2	5.8e-42	0.30457	0.213	0.131	7.09e-38	WM vs. WS
Rps27a	2.21e-133	0.303512	0.954	0.933	2.7e-129	WM vs. WS
Plin2.1	2.09e-46	0.303347	0.258	0.163	2.56e-42	WM vs. WS
Scp2	3.47e-43	0.300663	0.307	0.206	4.24e-39	WM vs. WS
Hspd1	2.04e-40	0.300237	0.235	0.15	2.5e-36	WM vs. WS
Hdc	1.14e-45	0.299383	0.478	0.35	1.39e-41	WM vs. WS
Anp32b	4.27e-45	0.299321	0.311	0.208	5.22e-41	WM vs. WS
Ndufa4	2.17e-46	0.298962	0.325	0.218	2.65e-42	WM vs. WS
P4hb	2.33e-46	0.298668	0.241	0.149	2.85e-42	WM vs. WS
Siva1	2.27e-47	0.296993	0.122	0.059	2.77e-43	WM vs. WS
Ccni	7.2e-42	0.294577	0.208	0.127	8.8e-38	WM vs. WS
Larp4b	4.76e-48	0.293639	0.346	0.233	5.81e-44	WM vs. WS
Mcm7	3.17e-48	0.293565	0.111	0.051	3.88e-44	WM vs. WS
Mdh2	2.77e-42	0.293114	0.2	0.121	3.38e-38	WM vs. WS
Ralb	8.96e-39	0.292484	0.104	0.051	1.1e-34	WM vs. WS
Klhl24	1.07e-46	0.292254	0.322	0.213	1.31e-42	WM vs. WS
Acadm	1.4e-40	0.291135	0.108	0.053	1.71e-36	WM vs. WS
Gnaq	2.41e-33	0.290969	0.117	0.065	2.94e-29	WM vs. WS
Bcl2l11	1.02e-28	0.290869	0.412	0.318	1.24e-24	WM vs. WS
Atxn10	9.63e-39	0.29005	0.123	0.065	1.18e-34	WM vs. WS
Hspa9	2.36e-45	0.289327	0.304	0.2	2.88e-41	WM vs. WS
Mrps33	8.24e-42	0.288925	0.179	0.104	1.01e-37	WM vs. WS
Lmo4	4.35e-43	0.286919	0.279	0.181	5.31e-39	WM vs. WS
Tipin	3.65e-44	0.285978	0.105	0.049	4.46e-40	WM vs. WS
Mafb	1.35e-24	0.285758	0.126	0.079	1.65e-20	WM vs. WS
Rtn3	2.84e-44	0.285216	0.288	0.188	3.48e-40	WM vs. WS
Gm21596	3.03e-39	0.285004	0.144	0.08	3.71e-35	WM vs. WS
Rogdi	2.78e-33	0.284831	0.107	0.057	3.39e-29	WM vs. WS
Creg1	9.31e-44	0.284669	0.181	0.104	1.14e-39	WM vs. WS
Lilrb4a	1.13e-35	0.284264	0.244	0.163	1.38e-31	WM vs. WS
Lmo2	6.19e-38	0.282365	0.137	0.075	7.57e-34	WM vs. WS
Tmem43	2.22e-41	0.282355	0.109	0.053	2.72e-37	WM vs. WS
Atad2	1.4e-43	0.281273	0.115	0.056	1.71e-39	WM vs. WS
Rps27l	6.43e-40	0.280133	0.276	0.184	7.85e-36	WM vs. WS
Atp6v1b2	5.53e-43	0.279329	0.259	0.165	6.75e-39	WM vs. WS
Ccr9	2.99e-14	0.279093	0.134	0.098	3.65e-10	WM vs. WS
Ccpg1	3.03e-34	0.278482	0.207	0.134	3.71e-30	WM vs. WS
Clec4d	1.66e-34	0.277392	0.174	0.107	2.02e-30	WM vs. WS
Hnrnpa2b1	2.5e-47	0.277245	0.473	0.344	3.05e-43	WM vs. WS
Mrpl32	7.54e-33	0.276453	0.147	0.087	9.21e-29	WM vs. WS
Lbr	3.48e-41	0.276011	0.491	0.369	4.25e-37	WM vs. WS
Rab31	4.22e-40	0.275571	0.117	0.059	5.15e-36	WM vs. WS
Sgk1	3.29e-36	0.275422	0.209	0.133	4.02e-32	WM vs. WS
Hsp90ab1	2.3e-44	0.274172	0.79	0.725	2.81e-40	WM vs. WS
Ndufc2	4.5e-45	0.273795	0.251	0.157	5.5e-41	WM vs. WS
Atp6ap2	1.63e-41	0.273318	0.224	0.139	1.99e-37	WM vs. WS
Nap1l1	2.12e-41	0.272534	0.253	0.163	2.59e-37	WM vs. WS
Lcp1	5.54e-38	0.272211	0.48	0.363	6.77e-34	WM vs. WS
Klf7	2.68e-28	0.270587	0.116	0.068	3.28e-24	WM vs. WS
Cyb5r4	2.6e-35	0.270048	0.149	0.087	3.18e-31	WM vs. WS
Atp6v1a	2.34e-39	0.270015	0.155	0.088	2.86e-35	WM vs. WS
Tial1	1.18e-41	0.268802	0.208	0.127	1.44e-37	WM vs. WS
Nudt4	1.6e-34	0.268478	0.12	0.066	1.95e-30	WM vs. WS
Fam63a	3.4e-34	0.26846	0.137	0.079	4.15e-30	WM vs. WS
Hmgb1	2.46e-41	0.267829	0.432	0.316	3e-37	WM vs. WS
Ptma	6.16e-96	0.267482	0.965	0.947	7.53e-92	WM vs. WS
Mafg	1.92e-34	0.2673	0.143	0.083	2.35e-30	WM vs. WS
Pde4b	3.01e-29	0.267258	0.244	0.169	3.68e-25	WM vs. WS
Cmtm7	1.85e-41	0.267251	0.258	0.167	2.26e-37	WM vs. WS
Parp8	2.73e-39	0.266242	0.155	0.088	3.34e-35	WM vs. WS
Hexa	1.67e-41	0.264402	0.168	0.096	2.04e-37	WM vs. WS
Rnf13	6.58e-29	0.264213	0.114	0.066	8.04e-25	WM vs. WS
Rtn4	1.1e-36	0.264115	0.288	0.197	1.34e-32	WM vs. WS
Sdha	6.61e-38	0.263689	0.232	0.149	8.08e-34	WM vs. WS
Hnrnpm	1.87e-39	0.26353	0.53	0.41	2.29e-35	WM vs. WS
Ing1	6.56e-38	0.262413	0.168	0.099	8.02e-34	WM vs. WS
Agpat5	1.05e-38	0.262094	0.116	0.06	1.29e-34	WM vs. WS
Hdgf	4.09e-43	0.261373	0.279	0.181	5e-39	WM vs. WS
Slc16a3	2.67e-32	0.258053	0.268	0.185	3.26e-28	WM vs. WS
Tspan13	1.38e-31	0.257471	0.315	0.227	1.69e-27	WM vs. WS
Hyou1	1.04e-29	0.257357	0.107	0.06	1.27e-25	WM vs. WS
Snrpd1	1.31e-40	0.257104	0.159	0.09	1.59e-36	WM vs. WS
Dennd5a	1.18e-34	0.25694	0.238	0.158	1.44e-30	WM vs. WS
Mcm3	6.36e-40	0.255902	0.153	0.086	7.77e-36	WM vs. WS
Tlr2	3.58e-33	0.255673	0.107	0.056	4.37e-29	WM vs. WS
D17H6S56E-5	9.51e-38	0.255423	0.26	0.171	1.16e-33	WM vs. WS
Fcgr3	2.28e-31	0.255191	0.134	0.078	2.79e-27	WM vs. WS
Gmnn	8.42e-39	0.255135	0.103	0.051	1.03e-34	WM vs. WS
Metap2	1.31e-37	0.255044	0.242	0.157	1.6e-33	WM vs. WS
Ran	5.47e-39	0.254634	0.425	0.312	6.68e-35	WM vs. WS
Vrk1	1.92e-38	0.254601	0.158	0.091	2.35e-34	WM vs. WS
Eif2a	7.9e-35	0.253124	0.147	0.085	9.65e-31	WM vs. WS
Vdac1	2.11e-36	0.252963	0.123	0.067	2.58e-32	WM vs. WS
Cox7c	3.99e-39	0.251282	0.512	0.395	4.87e-35	WM vs. WS
Slc25a37	6.31e-31	0.251122	0.122	0.069	7.71e-27	WM vs. WS
Oat	2.18e-34	0.250473	0.16	0.095	2.66e-30	WM vs. WS
Mxd1	4.66e-31	0.250393	0.438	0.333	5.69e-27	WM vs. WS
Spcs3	2.52e-33	0.250362	0.143	0.084	3.07e-29	WM vs. WS
Eif4b	9.49e-38	0.249757	0.343	0.24	1.16e-33	WM vs. WS
Kpna2	1.24e-36	0.249723	0.138	0.077	1.52e-32	WM vs. WS
Snx18	5.02e-35	0.249053	0.429	0.317	6.13e-31	WM vs. WS
Tbc1d15	2.99e-31	0.248128	0.122	0.069	3.65e-27	WM vs. WS
Cpne3	3.92e-29	0.247268	0.144	0.088	4.78e-25	WM vs. WS
Tmem50b	1.03e-31	0.246951	0.102	0.054	1.26e-27	WM vs. WS
Surf4	1.42e-37	0.24657	0.245	0.16	1.73e-33	WM vs. WS
Glrx5	1.07e-33	0.246405	0.162	0.098	1.31e-29	WM vs. WS
Glipr1	4.38e-37	0.246387	0.118	0.062	5.35e-33	WM vs. WS
AB124611	9.14e-32	0.246298	0.257	0.176	1.12e-27	WM vs. WS
H13	5.72e-35	0.244691	0.391	0.285	6.98e-31	WM vs. WS
Tubb5	2.12e-42	0.244681	0.417	0.3	2.59e-38	WM vs. WS
Nin	2.3e-38	0.242954	0.135	0.073	2.81e-34	WM vs. WS
Vsir	6.32e-36	0.242549	0.308	0.213	7.72e-32	WM vs. WS
Tob1	2.24e-32	0.240921	0.249	0.169	2.74e-28	WM vs. WS
Sh3glb1	1.58e-28	0.240388	0.336	0.249	1.94e-24	WM vs. WS
Mfsd1	1.24e-36	0.240192	0.168	0.099	1.52e-32	WM vs. WS
Dut	1.25e-41	0.240181	0.199	0.119	1.53e-37	WM vs. WS
Spcs1	1.04e-34	0.239666	0.257	0.172	1.27e-30	WM vs. WS
Fam129a	7.42e-22	0.239586	0.104	0.064	9.06e-18	WM vs. WS
Npepps	1.47e-27	0.239303	0.133	0.081	1.79e-23	WM vs. WS
Ldha	4.18e-31	0.239062	0.271	0.188	5.1e-27	WM vs. WS
Tmem50a	3.33e-39	0.238909	0.457	0.336	4.07e-35	WM vs. WS
Nadk	1.58e-33	0.238887	0.236	0.156	1.93e-29	WM vs. WS
Rbm47	1.76e-26	0.238257	0.119	0.071	2.15e-22	WM vs. WS
Rcc2	1.37e-32	0.238178	0.207	0.134	1.67e-28	WM vs. WS
Cmc2	1.37e-36	0.237794	0.123	0.067	1.67e-32	WM vs. WS
Sephs2	1.93e-30	0.237494	0.15	0.091	2.36e-26	WM vs. WS
Mapk3	8.42e-32	0.237253	0.253	0.171	1.03e-27	WM vs. WS
Arhgap11a	1.74e-37	0.236855	0.111	0.057	2.12e-33	WM vs. WS
Fam174a	6.08e-31	0.236714	0.186	0.119	7.43e-27	WM vs. WS
Apaf1	7.39e-35	0.2361	0.142	0.082	9.02e-31	WM vs. WS
Snap23	1.2e-28	0.235645	0.143	0.088	1.46e-24	WM vs. WS
Lamp2	1.81e-34	0.235294	0.288	0.198	2.22e-30	WM vs. WS
9530068E07Rik	1.3e-32	0.235284	0.193	0.123	1.59e-28	WM vs. WS
Chmp5	1.15e-32	0.233076	0.215	0.14	1.4e-28	WM vs. WS
Cbx3	3.16e-39	0.231774	0.285	0.189	3.86e-35	WM vs. WS
Mpc1	1.78e-29	0.231604	0.101	0.055	2.17e-25	WM vs. WS
Ssr1	1.1e-32	0.23125	0.194	0.124	1.34e-28	WM vs. WS
Prcp	1.86e-38	0.231083	0.295	0.199	2.27e-34	WM vs. WS
Uqcr11	2.02e-32	0.23082	0.265	0.181	2.47e-28	WM vs. WS
Tomm20	6.32e-35	0.230462	0.319	0.223	7.72e-31	WM vs. WS
Hexim1	1.43e-32	0.229852	0.359	0.261	1.74e-28	WM vs. WS
Hectd1	2.95e-27	0.228953	0.17	0.11	3.6e-23	WM vs. WS
Sypl	2.14e-38	0.227577	0.266	0.174	2.61e-34	WM vs. WS
Tmem164	2.75e-32	0.227249	0.123	0.069	3.36e-28	WM vs. WS
Srsf2	3.6e-35	0.22713	0.518	0.398	4.4e-31	WM vs. WS
Hat1	3.29e-32	0.226959	0.122	0.069	4.02e-28	WM vs. WS
LOC102638183	1.7e-35	0.22673	0.28	0.19	2.08e-31	WM vs. WS
Glud1	6.53e-29	0.22592	0.345	0.254	7.98e-25	WM vs. WS
Map1lc3b	1.27e-33	0.225719	0.291	0.201	1.56e-29	WM vs. WS
C1galt1c1	5.67e-37	0.225312	0.113	0.058	6.93e-33	WM vs. WS
Ptafr	1.13e-26	0.225215	0.192	0.129	1.38e-22	WM vs. WS
Cers6	3.35e-29	0.225175	0.176	0.113	4.09e-25	WM vs. WS
Msl1	2.01e-26	0.225019	0.121	0.073	2.45e-22	WM vs. WS
Srsf7	1.14e-32	0.22487	0.414	0.306	1.39e-28	WM vs. WS
Tuba1c	8.63e-35	0.224826	0.232	0.151	1.05e-30	WM vs. WS
Fam96a	1.07e-34	0.224358	0.147	0.085	1.31e-30	WM vs. WS
Pdcd6	6.15e-29	0.223751	0.183	0.119	7.51e-25	WM vs. WS
Rpl35a	4.62e-32	0.222536	0.648	0.549	5.65e-28	WM vs. WS
Tmco1	5.65e-32	0.222303	0.201	0.13	6.91e-28	WM vs. WS
Smc2	1.06e-34	0.22142	0.13	0.072	1.3e-30	WM vs. WS
Rnf130	2.68e-30	0.221159	0.133	0.078	3.28e-26	WM vs. WS
Abtb1	2.85e-23	0.220147	0.153	0.101	3.48e-19	WM vs. WS
Degs1	9.5e-31	0.220022	0.241	0.162	1.16e-26	WM vs. WS
Bloc1s2	1.19e-26	0.219578	0.183	0.121	1.46e-22	WM vs. WS
Erlin1	1.1e-25	0.219433	0.1	0.057	1.35e-21	WM vs. WS
Tnrc18	7.93e-27	0.218262	0.132	0.081	9.69e-23	WM vs. WS
Tbc1d14	8.74e-22	0.217721	0.112	0.07	1.07e-17	WM vs. WS
Csf2rb	1.03e-31	0.217545	0.174	0.109	1.26e-27	WM vs. WS
Cd9	3.65e-24	0.217366	0.188	0.128	4.46e-20	WM vs. WS
Kdelr1	3.34e-30	0.216895	0.136	0.081	4.08e-26	WM vs. WS
Hdac4	3.74e-21	0.216556	0.116	0.073	4.57e-17	WM vs. WS
Bnip3l	1.76e-28	0.21578	0.188	0.123	2.15e-24	WM vs. WS
Sec11c	4.44e-25	0.215674	0.201	0.138	5.42e-21	WM vs. WS
Atxn7l3b	1.78e-23	0.215397	0.172	0.116	2.18e-19	WM vs. WS
Klf13	3.38e-28	0.215318	0.424	0.322	4.13e-24	WM vs. WS
Hsd17b11	3.02e-32	0.215256	0.124	0.069	3.69e-28	WM vs. WS
Snrnp70	1.54e-28	0.215093	0.563	0.452	1.88e-24	WM vs. WS
Ncf4	3.73e-34	0.214463	0.235	0.153	4.55e-30	WM vs. WS
Emilin2	5.11e-31	0.213575	0.366	0.266	6.24e-27	WM vs. WS
Sepp1	3.17e-24	0.21313	0.151	0.098	3.87e-20	WM vs. WS
Odc1	2.2e-24	0.212641	0.146	0.094	2.69e-20	WM vs. WS
Slc25a5	6.66e-29	0.212192	0.399	0.302	8.14e-25	WM vs. WS
Edem1	3.32e-30	0.211926	0.299	0.211	4.05e-26	WM vs. WS
Uhrf1bp1l	7.45e-23	0.210969	0.12	0.075	9.1e-19	WM vs. WS
Rps26	3.71e-26	0.209451	0.405	0.31	4.53e-22	WM vs. WS
Anxa5	9.34e-33	0.209073	0.272	0.186	1.14e-28	WM vs. WS
Plbd1	3.17e-19	0.208642	0.165	0.115	3.87e-15	WM vs. WS
Cltc	3e-27	0.207539	0.329	0.241	3.66e-23	WM vs. WS
Rsl24d1	1.5e-27	0.206195	0.163	0.104	1.83e-23	WM vs. WS
Gm7429	7.46e-28	0.206157	0.188	0.124	9.11e-24	WM vs. WS
Xbp1	1.54e-21	0.205832	0.24	0.175	1.88e-17	WM vs. WS
Klhl9	1.27e-22	0.20542	0.15	0.099	1.55e-18	WM vs. WS
Canx	1.43e-29	0.204947	0.528	0.417	1.75e-25	WM vs. WS
Ccl6	3.25e-32	0.204844	0.416	0.308	3.97e-28	WM vs. WS
Sec24b	5.98e-23	0.204339	0.121	0.075	7.31e-19	WM vs. WS
Brd7	3.6e-28	0.20326	0.126	0.074	4.4e-24	WM vs. WS
Arfgef1	1.94e-28	0.201797	0.219	0.148	2.37e-24	WM vs. WS
Timm13	9.33e-27	0.201628	0.371	0.278	1.14e-22	WM vs. WS
Osm	9.38e-35	0.201617	0.333	0.234	1.15e-30	WM vs. WS
Ak2	5.15e-24	0.200825	0.118	0.072	6.29e-20	WM vs. WS
Sf3b6	7.45e-29	0.199221	0.288	0.204	9.1e-25	WM vs. WS
Slc25a3	1.36e-24	0.19818	0.603	0.505	1.66e-20	WM vs. WS
Dcaf12	3.41e-27	0.198177	0.218	0.148	4.17e-23	WM vs. WS
Ell2	9.34e-15	0.198154	0.101	0.068	1.14e-10	WM vs. WS
Tor1a	5.22e-31	0.197742	0.112	0.062	6.38e-27	WM vs. WS
Mrfap1	2.58e-29	0.19728	0.254	0.175	3.15e-25	WM vs. WS
Hipk2	2.88e-23	0.196488	0.151	0.099	3.51e-19	WM vs. WS
Mcm5	2.75e-26	0.196276	0.154	0.098	3.36e-22	WM vs. WS
Hjurp	7.11e-22	0.196252	0.101	0.061	8.69e-18	WM vs. WS
1700017B05Rik	1.34e-21	0.196151	0.164	0.111	1.64e-17	WM vs. WS
Sun2	1.63e-24	0.195868	0.171	0.113	1.99e-20	WM vs. WS
Paip2	2.25e-25	0.195581	0.233	0.163	2.74e-21	WM vs. WS
Romo1	1.82e-29	0.195108	0.25	0.171	2.23e-25	WM vs. WS
Ipo7	4.57e-21	0.194743	0.115	0.073	5.58e-17	WM vs. WS
Ano6	6.48e-24	0.194379	0.1	0.059	7.92e-20	WM vs. WS
Snrpf	3.91e-27	0.194071	0.101	0.056	4.78e-23	WM vs. WS
Chchd2	8.21e-25	0.192949	0.534	0.432	1e-20	WM vs. WS
Txndc5	1.02e-15	0.192892	0.158	0.115	1.25e-11	WM vs. WS
Ankrd13a	9.33e-24	0.192166	0.162	0.107	1.14e-19	WM vs. WS
Vps35	2.65e-23	0.191577	0.119	0.073	3.24e-19	WM vs. WS
Fam120a	4.55e-29	0.191484	0.217	0.145	5.56e-25	WM vs. WS
Etv6	1.94e-27	0.191355	0.13	0.078	2.37e-23	WM vs. WS
Tmcc1	3.3e-18	0.191203	0.168	0.119	4.03e-14	WM vs. WS
Npm1	4.27e-25	0.190841	0.434	0.339	5.22e-21	WM vs. WS
Ctage5	5.17e-25	0.190685	0.173	0.114	6.32e-21	WM vs. WS
C1d	4.38e-24	0.190597	0.1	0.058	5.36e-20	WM vs. WS
Prdx6	8.43e-27	0.190521	0.25	0.175	1.03e-22	WM vs. WS
Cpeb2	1.97e-18	0.189321	0.135	0.092	2.4e-14	WM vs. WS
Eif4g2	1e-28	0.18918	0.655	0.545	1.22e-24	WM vs. WS
Blnk	7.89e-10	0.189159	0.109	0.081	9.64e-06	WM vs. WS
Ctdsp2	8.49e-21	0.188836	0.207	0.148	1.04e-16	WM vs. WS
Cmpk1	9.41e-26	0.18853	0.278	0.199	1.15e-21	WM vs. WS
Ccng2	1.27e-23	0.188159	0.241	0.172	1.55e-19	WM vs. WS
Adam10	5.33e-26	0.187765	0.119	0.071	6.52e-22	WM vs. WS
Cox17	6.72e-26	0.187217	0.563	0.451	8.21e-22	WM vs. WS
Fosl2	1.85e-23	0.187057	0.661	0.558	2.26e-19	WM vs. WS
Cenpa	5.96e-27	0.186861	0.196	0.131	7.28e-23	WM vs. WS
Etfb	1.76e-23	0.186567	0.195	0.134	2.15e-19	WM vs. WS
Rpl37a	1.35e-25	0.186547	0.614	0.513	1.64e-21	WM vs. WS
Cct4	1.12e-27	0.186115	0.19	0.125	1.37e-23	WM vs. WS
Derl1	1.04e-19	0.185641	0.167	0.117	1.27e-15	WM vs. WS
Psma1	2.59e-29	0.185484	0.184	0.118	3.17e-25	WM vs. WS
Eif2s3x	1e-25	0.185424	0.288	0.208	1.23e-21	WM vs. WS
Ing3	2.88e-24	0.18489	0.113	0.068	3.52e-20	WM vs. WS
Cited2	2.65e-22	0.18472	0.192	0.133	3.23e-18	WM vs. WS
Tex2	9.15e-17	0.184481	0.108	0.071	1.12e-12	WM vs. WS
Ctnnb1	4.39e-25	0.184313	0.267	0.191	5.36e-21	WM vs. WS
M6pr	1.01e-22	0.184094	0.281	0.206	1.24e-18	WM vs. WS
Cyfip1	1.8e-25	0.18382	0.123	0.074	2.2e-21	WM vs. WS
St8sia4	6.55e-23	0.183717	0.335	0.253	8.01e-19	WM vs. WS
Rgs10	7.73e-19	0.182984	0.102	0.065	9.45e-15	WM vs. WS
Taf1d	5.59e-26	0.182885	0.109	0.063	6.83e-22	WM vs. WS
Etfa	3.84e-26	0.182737	0.103	0.058	4.69e-22	WM vs. WS
Ccar1	7.57e-29	0.182644	0.139	0.084	9.24e-25	WM vs. WS
Srsf3	5.07e-24	0.181911	0.641	0.542	6.19e-20	WM vs. WS
2010107E04Rik	4.87e-31	0.181843	0.334	0.238	5.94e-27	WM vs. WS
Picalm	1.2e-23	0.18151	0.431	0.333	1.47e-19	WM vs. WS
Acap2	1.08e-23	0.181264	0.161	0.106	1.32e-19	WM vs. WS
C1qbp	4.84e-27	0.181112	0.101	0.057	5.92e-23	WM vs. WS
Dlst	1.56e-19	0.180499	0.137	0.092	1.91e-15	WM vs. WS
Ptprs	1.85e-18	0.180226	0.156	0.108	2.25e-14	WM vs. WS
Dynll1	1.53e-22	0.179524	0.298	0.221	1.87e-18	WM vs. WS
Mrpl28	5.96e-30	0.179496	0.18	0.114	7.28e-26	WM vs. WS
Sel1l	1.65e-20	0.179476	0.113	0.072	2.02e-16	WM vs. WS
Snrpe	4.16e-23	0.178627	0.464	0.37	5.09e-19	WM vs. WS
Uggt1	1.31e-25	0.178104	0.146	0.092	1.6e-21	WM vs. WS
Iqgap1	6.58e-21	0.17799	0.527	0.427	8.04e-17	WM vs. WS
Ubr2	3.86e-21	0.177909	0.144	0.095	4.71e-17	WM vs. WS
Nlrp3	1.86e-21	0.176112	0.148	0.098	2.27e-17	WM vs. WS
Tmem30a	7.59e-24	0.176096	0.271	0.197	9.27e-20	WM vs. WS
Prr13	3.23e-23	0.175511	0.527	0.422	3.94e-19	WM vs. WS
Kdm7a	3.76e-23	0.174534	0.385	0.293	4.6e-19	WM vs. WS
Gpcpd1	3e-27	0.173774	0.449	0.343	3.66e-23	WM vs. WS
Morf4l2	1.43e-23	0.173705	0.213	0.149	1.74e-19	WM vs. WS
Rps20	3.82e-38	0.173285	0.872	0.824	4.67e-34	WM vs. WS
Ccl9	3.09e-36	0.173211	0.244	0.157	3.78e-32	WM vs. WS
Stx11	8.82e-17	0.172682	0.1	0.065	1.08e-12	WM vs. WS
Blmh	1.19e-25	0.172504	0.181	0.12	1.45e-21	WM vs. WS
Ptbp3	3.74e-22	0.172408	0.526	0.423	4.57e-18	WM vs. WS
Nfe2l2	1.05e-23	0.172026	0.269	0.194	1.28e-19	WM vs. WS
Tspan14	5.7e-25	0.171451	0.225	0.156	6.96e-21	WM vs. WS
Klf2	6.38e-17	0.171248	0.766	0.671	7.79e-13	WM vs. WS
Snrpd3	2.66e-24	0.170973	0.136	0.086	3.24e-20	WM vs. WS
Hk2	8.94e-21	0.170924	0.146	0.097	1.09e-16	WM vs. WS
Pigt	2.57e-26	0.170755	0.207	0.14	3.13e-22	WM vs. WS
Erp29	3.08e-25	0.170657	0.364	0.273	3.76e-21	WM vs. WS
Sec61g	1.98e-23	0.170384	0.192	0.131	2.42e-19	WM vs. WS
Sod1	1.17e-25	0.170203	0.227	0.157	1.43e-21	WM vs. WS
Rab1a	9.67e-22	0.170179	0.184	0.127	1.18e-17	WM vs. WS
Txnrd1	3.97e-22	0.170145	0.104	0.062	4.85e-18	WM vs. WS
Arhgdib	8.99e-18	0.170127	0.564	0.475	1.1e-13	WM vs. WS
Cd300lf	2.75e-19	0.169959	0.212	0.153	3.35e-15	WM vs. WS
Mfsd14b	1.73e-22	0.169731	0.169	0.113	2.11e-18	WM vs. WS
Pak1ip1	1.26e-21	0.169728	0.137	0.089	1.54e-17	WM vs. WS
Sdf2	1.09e-22	0.169709	0.181	0.123	1.34e-18	WM vs. WS
Mbnl2	3.55e-19	0.168673	0.117	0.076	4.33e-15	WM vs. WS
Bcl11a	1.05e-10	0.168573	0.161	0.125	1.28e-06	WM vs. WS
Vcp	3.68e-23	0.168394	0.28	0.204	4.5e-19	WM vs. WS
Ddx3x	3.48e-22	0.168105	0.367	0.278	4.25e-18	WM vs. WS
Rps29	1.75e-26	0.167678	0.126	0.076	2.14e-22	WM vs. WS
Bclaf1	6.44e-23	0.167586	0.154	0.101	7.87e-19	WM vs. WS
Psmd13	4.93e-23	0.167558	0.282	0.206	6.02e-19	WM vs. WS
Slc30a5	1.91e-20	0.167506	0.101	0.062	2.33e-16	WM vs. WS
Mdh1	1.41e-24	0.167361	0.196	0.133	1.72e-20	WM vs. WS
Rab27a	2.1e-22	0.167252	0.118	0.073	2.56e-18	WM vs. WS
Got2	9.73e-22	0.16661	0.105	0.064	1.19e-17	WM vs. WS
Nme2	8.09e-24	0.166532	0.294	0.216	9.89e-20	WM vs. WS
Abcg1	4.62e-18	0.165967	0.135	0.092	5.64e-14	WM vs. WS
Ssrp1	2.71e-26	0.164978	0.187	0.123	3.3e-22	WM vs. WS
Rbfa	1.13e-18	0.164894	0.128	0.085	1.38e-14	WM vs. WS
Tardbp	5.47e-26	0.164494	0.277	0.198	6.68e-22	WM vs. WS
Manf	1.65e-18	0.164465	0.143	0.098	2.02e-14	WM vs. WS
Bckdha	3.97e-22	0.164176	0.102	0.061	4.85e-18	WM vs. WS
Hdlbp	1.64e-19	0.163639	0.122	0.08	2e-15	WM vs. WS
Cox6c	9.27e-24	0.163536	0.117	0.071	1.13e-19	WM vs. WS
Cks2	6.26e-29	0.163107	0.302	0.215	7.65e-25	WM vs. WS
Ifnar2	3.03e-16	0.162366	0.157	0.112	3.7e-12	WM vs. WS
Rnf7	3.93e-20	0.161816	0.159	0.108	4.8e-16	WM vs. WS
Herpud1	6.28e-13	0.161639	0.478	0.398	7.67e-09	WM vs. WS
Map4k4	7.53e-20	0.16138	0.245	0.181	9.2e-16	WM vs. WS
Fam49b	9.01e-20	0.161183	0.604	0.508	1.1e-15	WM vs. WS
Cox7a2l	7.61e-22	0.161068	0.593	0.484	9.29e-18	WM vs. WS
Ppp6c	2.6e-16	0.159916	0.113	0.076	3.17e-12	WM vs. WS
Azin1	1.04e-20	0.159475	0.307	0.232	1.27e-16	WM vs. WS
Serbp1	6.43e-21	0.159474	0.447	0.356	7.86e-17	WM vs. WS
Bccip	8.3e-23	0.158997	0.101	0.06	1.01e-18	WM vs. WS
Mgat2	7.47e-21	0.158827	0.115	0.073	9.12e-17	WM vs. WS
Rgs2	3.2e-24	0.158699	0.475	0.372	3.91e-20	WM vs. WS
Immt	1.55e-22	0.158134	0.121	0.075	1.89e-18	WM vs. WS
Mbtd1	6.25e-19	0.15803	0.116	0.075	7.64e-15	WM vs. WS
Cnbd2	5.37e-23	0.157914	0.15	0.098	6.56e-19	WM vs. WS
Pcbp2	1.91e-18	0.15781	0.683	0.602	2.33e-14	WM vs. WS
Smc4	6.23e-24	0.157038	0.149	0.096	7.61e-20	WM vs. WS
Srp19	2.19e-18	0.15702	0.109	0.07	2.67e-14	WM vs. WS
Txn1	5.11e-23	0.156717	0.445	0.349	6.24e-19	WM vs. WS
Pten	8.42e-23	0.156532	0.268	0.195	1.03e-18	WM vs. WS
Cct5	1.64e-23	0.156269	0.158	0.103	2e-19	WM vs. WS
Frat2	2.75e-20	0.155783	0.115	0.073	3.36e-16	WM vs. WS
Atp6v1e1	2.07e-22	0.155385	0.19	0.13	2.53e-18	WM vs. WS
Cdt1	4.63e-24	0.155375	0.131	0.081	5.66e-20	WM vs. WS
Tnfrsf13b	7.23e-17	0.155311	0.133	0.091	8.83e-13	WM vs. WS
Rexo2	2.93e-14	0.155103	0.159	0.116	3.58e-10	WM vs. WS
Srsf5	3.08e-21	0.154905	0.443	0.345	3.77e-17	WM vs. WS
Tra2a	5.19e-20	0.154416	0.273	0.203	6.34e-16	WM vs. WS
Atp6v0b	5.17e-21	0.154349	0.379	0.291	6.32e-17	WM vs. WS
Pfdn4	1.85e-18	0.154034	0.108	0.069	2.27e-14	WM vs. WS
Gnai3	2e-19	0.153998	0.185	0.131	2.44e-15	WM vs. WS
Bnip2	1.12e-21	0.153745	0.213	0.15	1.37e-17	WM vs. WS
Cct3	3.22e-18	0.153097	0.151	0.105	3.93e-14	WM vs. WS
Smim14	3.53e-21	0.1524	0.257	0.187	4.31e-17	WM vs. WS
Erh	1.02e-22	0.15221	0.182	0.124	1.24e-18	WM vs. WS
Lsm6	1.28e-23	0.152203	0.242	0.171	1.56e-19	WM vs. WS
Fam117a	3.63e-20	0.151949	0.185	0.13	4.44e-16	WM vs. WS
Yeats4	1.17e-22	0.151358	0.26	0.188	1.43e-18	WM vs. WS
Cmas	2.33e-18	0.151047	0.126	0.084	2.85e-14	WM vs. WS
Alcam	3.97e-12	0.150721	0.1	0.07	4.85e-08	WM vs. WS
Pdcd6ip	4.24e-20	0.150706	0.316	0.238	5.18e-16	WM vs. WS
Vdac2	1.82e-23	0.150703	0.223	0.156	2.23e-19	WM vs. WS
Calm3	1.25e-22	0.150669	0.221	0.156	1.53e-18	WM vs. WS
Osbpl8	3.65e-19	0.150218	0.112	0.072	4.46e-15	WM vs. WS
Sf3b5	8.32e-22	0.149798	0.174	0.118	1.02e-17	WM vs. WS
Fnip1	3.95e-17	0.149571	0.122	0.082	4.83e-13	WM vs. WS
Psap	5.79e-34	0.149265	0.965	0.924	7.07e-30	WM vs. WS
Usp9x	5.3e-20	0.149262	0.124	0.08	6.47e-16	WM vs. WS
Vimp	1.27e-15	0.149111	0.224	0.169	1.56e-11	WM vs. WS
Tmpo	3.09e-22	0.149051	0.279	0.205	3.77e-18	WM vs. WS
Gng2	2.18e-18	0.148726	0.251	0.188	2.67e-14	WM vs. WS
Eef1b2	2.86e-18	0.148545	0.534	0.443	3.5e-14	WM vs. WS
Rnf38	2.08e-17	0.148284	0.123	0.082	2.54e-13	WM vs. WS
Dhx38	1.79e-17	0.148147	0.102	0.066	2.18e-13	WM vs. WS
Necap2	2.97e-16	0.147849	0.14	0.098	3.63e-12	WM vs. WS
Arl2bp	2.7e-16	0.147281	0.121	0.082	3.3e-12	WM vs. WS
Tm9sf3	3.8e-21	0.146527	0.325	0.244	4.65e-17	WM vs. WS
Pycr2	1.02e-21	0.146422	0.106	0.065	1.25e-17	WM vs. WS
Strap	5.04e-21	0.146067	0.135	0.088	6.15e-17	WM vs. WS
Gdi2	6.59e-22	0.145953	0.33	0.247	8.04e-18	WM vs. WS
Rad21	4.15e-20	0.145923	0.318	0.24	5.07e-16	WM vs. WS
Atp6v1g1	7.37e-19	0.145901	0.421	0.331	9e-15	WM vs. WS
Commd8	1.49e-17	0.145854	0.124	0.083	1.82e-13	WM vs. WS
Atg3	3.69e-15	0.145766	0.118	0.081	4.51e-11	WM vs. WS
Baz1b	4.87e-20	0.145043	0.196	0.139	5.95e-16	WM vs. WS
Atp6v0d1	1.94e-18	0.143918	0.207	0.15	2.37e-14	WM vs. WS
Dr1	7.8e-18	0.143392	0.156	0.108	9.53e-14	WM vs. WS
Ndrg1	4.96e-19	0.143384	0.105	0.066	6.07e-15	WM vs. WS
Eny2	1.06e-18	0.143329	0.147	0.1	1.3e-14	WM vs. WS
Ppp2r5a	8.61e-20	0.143318	0.27	0.201	1.05e-15	WM vs. WS
Cct8	3.91e-18	0.142756	0.218	0.16	4.78e-14	WM vs. WS
Cct6a	1.31e-19	0.14263	0.184	0.129	1.6e-15	WM vs. WS
Rnf125	8.67e-10	0.142546	0.171	0.135	1.06e-05	WM vs. WS
Ddb1	4.91e-21	0.142466	0.18	0.124	5.99e-17	WM vs. WS
Katna1	1.46e-17	0.142306	0.175	0.125	1.78e-13	WM vs. WS
Btf3	1.26e-15	0.142219	0.576	0.489	1.54e-11	WM vs. WS
Slc6a6	2.65e-18	0.141534	0.239	0.178	3.24e-14	WM vs. WS
Gnb2	1.48e-19	0.141492	0.469	0.374	1.81e-15	WM vs. WS
Smc3	1.97e-23	0.141455	0.223	0.156	2.41e-19	WM vs. WS
Ndufb3	1.6e-24	0.141371	0.299	0.217	1.96e-20	WM vs. WS
Snrpb2	4.53e-22	0.141189	0.222	0.156	5.53e-18	WM vs. WS
Myl12b	4.6e-18	0.140997	0.304	0.234	5.62e-14	WM vs. WS
Rps2	1.17e-16	0.140525	0.409	0.331	1.43e-12	WM vs. WS
Grb2	5.27e-19	0.13933	0.309	0.235	6.43e-15	WM vs. WS
Srsf1	1.18e-18	0.13898	0.133	0.089	1.44e-14	WM vs. WS
Brd8	9.12e-19	0.138743	0.108	0.069	1.11e-14	WM vs. WS
Lair1	1.73e-13	0.138027	0.19	0.144	2.12e-09	WM vs. WS
Samsn1	2.14e-22	0.137952	0.28	0.204	2.61e-18	WM vs. WS
Zfp207	6.25e-19	0.137718	0.24	0.177	7.63e-15	WM vs. WS
Atp5l	3.18e-18	0.137379	0.758	0.693	3.89e-14	WM vs. WS
Spi1	7.49e-17	0.137265	0.249	0.187	9.16e-13	WM vs. WS
Eif2s2	2.58e-18	0.136926	0.432	0.345	3.15e-14	WM vs. WS
1110008F13Rik	4.83e-20	0.136487	0.174	0.12	5.9e-16	WM vs. WS
Bcl6	1.81e-11	0.136429	0.105	0.075	2.22e-07	WM vs. WS
Ssh2	4.47e-17	0.13625	0.344	0.27	5.46e-13	WM vs. WS
Chchd1	1.75e-19	0.136037	0.103	0.064	2.13e-15	WM vs. WS
Tbc1d8	1.32e-11	0.135569	0.1	0.07	1.62e-07	WM vs. WS
Glyr1	1.53e-19	0.135175	0.174	0.121	1.87e-15	WM vs. WS
Cox14	8.55e-20	0.135121	0.261	0.192	1.04e-15	WM vs. WS
Rock1	2.43e-15	0.135116	0.167	0.122	2.96e-11	WM vs. WS
Sdhd	1.9e-22	0.135042	0.128	0.081	2.32e-18	WM vs. WS
Serinc3	4.25e-18	0.134652	0.74	0.652	5.19e-14	WM vs. WS
Rsrp1	5.05e-17	0.134381	0.708	0.61	6.17e-13	WM vs. WS
Akt1	6.97e-15	0.134077	0.117	0.081	8.52e-11	WM vs. WS
Zfp106	7.89e-16	0.133735	0.113	0.076	9.64e-12	WM vs. WS
Atp5g2	9.72e-17	0.133671	0.404	0.321	1.19e-12	WM vs. WS
Tnrc6b	7.16e-16	0.133631	0.192	0.142	8.75e-12	WM vs. WS
Mcm4	2.61e-16	0.133479	0.107	0.071	3.19e-12	WM vs. WS
Arf2	4.97e-17	0.13286	0.103	0.066	6.07e-13	WM vs. WS
Nsun2	2.99e-17	0.132567	0.109	0.071	3.65e-13	WM vs. WS
Rpl23	1.11e-19	0.13235	0.117	0.075	1.36e-15	WM vs. WS
Luc7l3	2.19e-15	0.132261	0.177	0.129	2.67e-11	WM vs. WS
Arhgef6	2.64e-16	0.132133	0.171	0.123	3.22e-12	WM vs. WS
Tmed10	3.03e-16	0.131968	0.191	0.14	3.7e-12	WM vs. WS
Bcl10	4.05e-16	0.131932	0.151	0.106	4.94e-12	WM vs. WS
Uso1	1.49e-12	0.131926	0.107	0.075	1.82e-08	WM vs. WS
Plp2	1.64e-13	0.131253	0.139	0.1	2e-09	WM vs. WS
Top1	2.51e-18	0.130881	0.218	0.159	3.07e-14	WM vs. WS
Kansl2	1.1e-14	0.130533	0.141	0.1	1.35e-10	WM vs. WS
Stard7	6.63e-18	0.130018	0.108	0.07	8.1e-14	WM vs. WS
Cox7a2	4.42e-23	0.129967	0.3	0.219	5.4e-19	WM vs. WS
Epb41l2	2.9e-16	0.129732	0.144	0.101	3.54e-12	WM vs. WS
Eif4ebp2	8.24e-18	0.128918	0.239	0.177	1.01e-13	WM vs. WS
Syvn1	8.97e-13	0.128514	0.126	0.09	1.1e-08	WM vs. WS
Raf1	7.94e-15	0.128493	0.152	0.11	9.7e-11	WM vs. WS
Pqlc3	2.81e-14	0.12815	0.101	0.068	3.44e-10	WM vs. WS
Nfam1	7.17e-14	0.128135	0.102	0.069	8.75e-10	WM vs. WS
Rangap1	1.27e-18	0.127997	0.158	0.109	1.55e-14	WM vs. WS
Rps6	1e-20	0.127887	0.194	0.135	1.22e-16	WM vs. WS
Hmgn1	3.56e-12	0.127579	0.137	0.101	4.34e-08	WM vs. WS
Tspan31	4.12e-14	0.127523	0.104	0.071	5.03e-10	WM vs. WS
Fkbp2	1.05e-12	0.127509	0.133	0.097	1.28e-08	WM vs. WS
Uba2	2.28e-20	0.125549	0.169	0.115	2.78e-16	WM vs. WS
Sgpp1	1.41e-15	0.125061	0.128	0.088	1.72e-11	WM vs. WS
Colgalt1	8.7e-17	0.124039	0.163	0.115	1.06e-12	WM vs. WS
Ybx3	7.61e-17	0.123943	0.167	0.119	9.3e-13	WM vs. WS
Zfp706	6.54e-20	0.123719	0.186	0.13	7.98e-16	WM vs. WS
Psmc6	7.22e-17	0.123701	0.102	0.066	8.82e-13	WM vs. WS
Map2k3	3.04e-14	0.123322	0.119	0.083	3.72e-10	WM vs. WS
Txnip	5.4e-10	0.123081	0.572	0.491	6.6e-06	WM vs. WS
Mrps14	4.16e-19	0.123064	0.127	0.083	5.08e-15	WM vs. WS
Sgk3	9.39e-21	0.122969	0.152	0.101	1.15e-16	WM vs. WS
Nhp2l1	3.67e-14	0.122957	0.114	0.079	4.49e-10	WM vs. WS
Tiparp	1.5e-14	0.122832	0.164	0.12	1.84e-10	WM vs. WS
Ube2j1	6.66e-13	0.122823	0.126	0.091	8.13e-09	WM vs. WS
Srgn	2.04e-13	0.122773	0.707	0.624	2.5e-09	WM vs. WS
Pbx2	1.59e-14	0.122578	0.122	0.084	1.94e-10	WM vs. WS
Dnajb9	9.49e-13	0.122522	0.122	0.087	1.16e-08	WM vs. WS
Calu	1.33e-14	0.122089	0.137	0.097	1.63e-10	WM vs. WS
Sh3bp5	1.59e-13	0.121984	0.117	0.082	1.94e-09	WM vs. WS
Mrpl14	1.8e-15	0.121434	0.11	0.074	2.2e-11	WM vs. WS
Hnrnpab	1.59e-16	0.121265	0.42	0.337	1.94e-12	WM vs. WS
Pcna	6.14e-19	0.121183	0.288	0.218	7.5e-15	WM vs. WS
Jmjd1c	6.81e-14	0.121096	0.169	0.125	8.32e-10	WM vs. WS
Stat5b	1.2e-12	0.120645	0.159	0.119	1.46e-08	WM vs. WS
Glul	7.08e-16	0.120511	0.179	0.13	8.65e-12	WM vs. WS
Ppp2cb	7.67e-16	0.120506	0.121	0.082	9.37e-12	WM vs. WS
Tm6sf1	4.4e-18	0.120331	0.18	0.128	5.37e-14	WM vs. WS
Snrpc	6.62e-18	0.120211	0.153	0.105	8.09e-14	WM vs. WS
Slc43a2	1.11e-16	0.120046	0.133	0.091	1.35e-12	WM vs. WS
Naga	1.45e-15	0.119574	0.101	0.066	1.77e-11	WM vs. WS
Ndufb5	5.51e-16	0.119425	0.168	0.121	6.73e-12	WM vs. WS
Lsm5	1.15e-20	0.119247	0.158	0.106	1.4e-16	WM vs. WS
Anapc5	3.25e-18	0.118875	0.202	0.145	3.97e-14	WM vs. WS
Glipr2	1.47e-14	0.118497	0.147	0.105	1.8e-10	WM vs. WS
Srp14	1.92e-16	0.118326	0.272	0.208	2.34e-12	WM vs. WS
Plcg2	1.19e-14	0.118317	0.101	0.067	1.45e-10	WM vs. WS
Fam178a	5.05e-12	0.11796	0.125	0.091	6.17e-08	WM vs. WS
Clint1	1.36e-17	0.117512	0.244	0.181	1.67e-13	WM vs. WS
Far1	1.08e-15	0.117141	0.218	0.163	1.32e-11	WM vs. WS
Pag1	3.68e-11	0.116585	0.118	0.086	4.5e-07	WM vs. WS
Dnajc3	1.52e-15	0.11653	0.117	0.079	1.85e-11	WM vs. WS
Anxa7	1.03e-15	0.116222	0.189	0.139	1.26e-11	WM vs. WS
Tnpo1	1.5e-16	0.116034	0.165	0.117	1.83e-12	WM vs. WS
Minos1	1.28e-13	0.115952	0.433	0.355	1.57e-09	WM vs. WS
Pds5a	3.75e-18	0.11581	0.199	0.143	4.59e-14	WM vs. WS
Cdkn2d	1.88e-15	0.115646	0.153	0.109	2.29e-11	WM vs. WS
Usp34	4.78e-13	0.11541	0.106	0.073	5.83e-09	WM vs. WS
Llph	4.41e-16	0.115379	0.233	0.175	5.39e-12	WM vs. WS
Ube2s	6.74e-16	0.115298	0.348	0.275	8.24e-12	WM vs. WS
Clptm1l	4.56e-13	0.115224	0.144	0.105	5.57e-09	WM vs. WS
Rpia	1.09e-16	0.115135	0.121	0.081	1.34e-12	WM vs. WS
Cox5a	4.58e-20	0.114921	0.175	0.121	5.59e-16	WM vs. WS
Man2a1	6.84e-15	0.114557	0.178	0.131	8.35e-11	WM vs. WS
Ndufb11	3.69e-20	0.114175	0.268	0.196	4.51e-16	WM vs. WS
Mapkapk2	2.99e-16	0.113692	0.246	0.184	3.65e-12	WM vs. WS
Copz1	1.97e-18	0.112756	0.246	0.182	2.4e-14	WM vs. WS
Fam63b	4.33e-13	0.112748	0.184	0.139	5.28e-09	WM vs. WS
Magoh	8.17e-19	0.112718	0.122	0.08	9.99e-15	WM vs. WS
Glcci1	2.64e-06	0.112468	0.144	0.119	0.0322172	WM vs. WS
Ppp3ca	6.55e-15	0.112202	0.33	0.261	8e-11	WM vs. WS
Ube2r2	8.66e-12	0.112184	0.108	0.077	1.06e-07	WM vs. WS
Clec7a	8.42e-18	0.112006	0.213	0.155	1.03e-13	WM vs. WS
Usf2	1.35e-16	0.111846	0.212	0.156	1.64e-12	WM vs. WS
Calr	2.84e-12	0.111759	0.393	0.324	3.47e-08	WM vs. WS
Oser1	3.42e-19	0.110853	0.152	0.103	4.18e-15	WM vs. WS
Gng10	7.17e-18	0.110777	0.237	0.175	8.76e-14	WM vs. WS
Cdv3	2.55e-16	0.110478	0.195	0.143	3.11e-12	WM vs. WS
Gm5621	2.39e-15	0.110244	0.184	0.135	2.92e-11	WM vs. WS
Nudt3	1.98e-13	0.110042	0.124	0.088	2.42e-09	WM vs. WS
Snx10	2.86e-17	0.110016	0.136	0.092	3.5e-13	WM vs. WS
Slbp	4.31e-18	0.109627	0.262	0.195	5.27e-14	WM vs. WS
Rps8	7.6e-12	0.108263	0.721	0.677	9.28e-08	WM vs. WS
Sae1	9.08e-21	0.10817	0.157	0.105	1.11e-16	WM vs. WS
Adprh	5.99e-12	0.108076	0.12	0.086	7.31e-08	WM vs. WS
Eps15	2.12e-13	0.108038	0.145	0.105	2.59e-09	WM vs. WS
Rfc2	3.12e-18	0.106814	0.165	0.115	3.81e-14	WM vs. WS
Spop	3.41e-18	0.106651	0.212	0.153	4.17e-14	WM vs. WS
Lamtor1	1.19e-14	0.106433	0.125	0.086	1.45e-10	WM vs. WS
Mpc2	8.64e-14	0.106417	0.107	0.073	1.06e-09	WM vs. WS
Ube2z	1.53e-12	0.106064	0.14	0.102	1.87e-08	WM vs. WS
Tmed2	5.91e-15	0.105589	0.365	0.289	7.21e-11	WM vs. WS
Phf5a	8.05e-15	0.105547	0.13	0.09	9.83e-11	WM vs. WS
Selt	7.1e-13	0.105348	0.326	0.26	8.67e-09	WM vs. WS
Klhdc4	2.72e-12	0.105196	0.119	0.085	3.32e-08	WM vs. WS
Nras	1.85e-12	0.105117	0.147	0.108	2.26e-08	WM vs. WS
Prdx2	1.77e-16	0.105022	0.185	0.134	2.17e-12	WM vs. WS
Tifa	8.72e-12	0.104943	0.125	0.091	1.07e-07	WM vs. WS
Ifitm2	7.04e-20	0.104652	0.268	0.197	8.6e-16	WM vs. WS
Csnk1a1	2.25e-10	0.104533	0.411	0.341	2.75e-06	WM vs. WS
Ogdh	1.09e-15	0.104211	0.16	0.114	1.33e-11	WM vs. WS
Hipk1	2.02e-15	0.104052	0.375	0.297	2.46e-11	WM vs. WS
Gmfg	1.96e-13	0.103955	0.223	0.171	2.39e-09	WM vs. WS
Sft2d1	4.43e-16	0.103273	0.181	0.13	5.41e-12	WM vs. WS
Ranbp2	6.01e-14	0.103152	0.119	0.083	7.35e-10	WM vs. WS
1110004F10Rik	1.07e-16	0.103051	0.111	0.073	1.31e-12	WM vs. WS
Sh3bgrl	2.67e-17	0.103017	0.163	0.114	3.26e-13	WM vs. WS
Cdc26	1.31e-14	0.102816	0.121	0.084	1.6e-10	WM vs. WS
Vbp1	9.57e-15	0.102158	0.1	0.066	1.17e-10	WM vs. WS
Ube2b	5.94e-12	0.101948	0.522	0.435	7.26e-08	WM vs. WS
Eif5	6.69e-17	0.101939	0.346	0.268	8.18e-13	WM vs. WS
Polr1d	1.8e-14	0.101792	0.303	0.237	2.19e-10	WM vs. WS
B4galt3	6.95e-13	0.101444	0.126	0.09	8.49e-09	WM vs. WS
Stt3b	7.45e-15	0.101347	0.131	0.091	9.11e-11	WM vs. WS
Uqcrb	1.33e-18	0.101051	0.214	0.154	1.63e-14	WM vs. WS
Hpcal1	5.36e-14	0.100935	0.252	0.193	6.54e-10	WM vs. WS
Tmem222	8.11e-14	0.100287	0.107	0.073	9.9e-10	WM vs. WS
Rbmxl1	2.72e-14	0.100164	0.102	0.068	3.32e-10	WM vs. WS
Ube2k	6.69e-13	0.0993935	0.121	0.086	8.17e-09	WM vs. WS
Rmnd5a	1.82e-12	0.0993467	0.129	0.093	2.23e-08	WM vs. WS
Tmem59	5.88e-12	0.0992007	0.153	0.114	7.19e-08	WM vs. WS
Got1	1.22e-11	0.0990078	0.136	0.101	1.49e-07	WM vs. WS
Tbl1xr1	2.61e-12	0.0989506	0.236	0.185	3.19e-08	WM vs. WS
H2afj	1.86e-15	0.0989139	0.412	0.328	2.27e-11	WM vs. WS
Spcs2	1.79e-13	0.0986732	0.247	0.192	2.19e-09	WM vs. WS
Tax1bp1	3.73e-16	0.0985892	0.228	0.17	4.56e-12	WM vs. WS
Gorasp2	4.23e-15	0.0981923	0.147	0.104	5.17e-11	WM vs. WS
Fam32a	2.69e-13	0.0978089	0.22	0.168	3.28e-09	WM vs. WS
Gtf2b	1.2e-12	0.097721	0.11	0.077	1.46e-08	WM vs. WS
Tomm5	6.52e-13	0.0976671	0.179	0.135	7.96e-09	WM vs. WS
Alyref	3.07e-17	0.0973465	0.261	0.195	3.76e-13	WM vs. WS
Ap2a2	4.84e-13	0.0972482	0.162	0.119	5.91e-09	WM vs. WS
Psmd2	1.24e-15	0.0971758	0.277	0.212	1.51e-11	WM vs. WS
Riok3	4.42e-13	0.0969842	0.143	0.104	5.41e-09	WM vs. WS
Ptgs2	2.12e-07	0.0965674	0.117	0.091	0.00259206	WM vs. WS
Hnrnpul1	4.09e-14	0.0964817	0.152	0.11	5e-10	WM vs. WS
Ptp4a1	4.38e-14	0.0964183	0.344	0.272	5.35e-10	WM vs. WS
Rfwd2	1.41e-10	0.096364	0.102	0.073	1.72e-06	WM vs. WS
Ccr2	3.07e-14	0.0961494	0.313	0.247	3.75e-10	WM vs. WS
Dcp2	1.87e-13	0.0959136	0.141	0.102	2.29e-09	WM vs. WS
Gid8	2.94e-12	0.0958819	0.125	0.09	3.59e-08	WM vs. WS
Suz12	1.46e-16	0.0956156	0.186	0.134	1.78e-12	WM vs. WS
Itch	3.22e-12	0.0954119	0.127	0.092	3.94e-08	WM vs. WS
Tsn	1.45e-12	0.0952058	0.147	0.108	1.77e-08	WM vs. WS
Ap1s1	4e-16	0.0951537	0.1	0.065	4.89e-12	WM vs. WS
Uqcrfs1	1.02e-16	0.0951017	0.212	0.156	1.25e-12	WM vs. WS
Naa50	2.07e-16	0.0950861	0.138	0.095	2.53e-12	WM vs. WS
Tspo	6.4e-12	0.0947027	0.518	0.438	7.82e-08	WM vs. WS
Hint1	1.11e-16	0.0944718	0.375	0.293	1.36e-12	WM vs. WS
Fam91a1	7.31e-14	0.0943214	0.123	0.086	8.93e-10	WM vs. WS
Cct2	7.74e-14	0.0942583	0.185	0.138	9.46e-10	WM vs. WS
Wdr83os	1.45e-13	0.0942311	0.145	0.105	1.78e-09	WM vs. WS
Eif2s3y	2.7e-13	0.0939293	0.109	0.076	3.3e-09	WM vs. WS
2023-03-06	1.84e-12	0.0936571	0.114	0.08	2.25e-08	WM vs. WS
Nop10	1.78e-16	0.0936141	0.224	0.166	2.17e-12	WM vs. WS
Magt1	7.3e-15	0.093522	0.152	0.108	8.91e-11	WM vs. WS
Tcn2	7.15e-14	0.0929108	0.11	0.075	8.73e-10	WM vs. WS
Rbm7	1.96e-11	0.0928282	0.122	0.089	2.4e-07	WM vs. WS
Ywhae	3.46e-11	0.0926439	0.362	0.296	4.22e-07	WM vs. WS
Nus1	8.36e-12	0.0924813	0.102	0.072	1.02e-07	WM vs. WS
Polr2m	9.86e-14	0.0922175	0.142	0.102	1.2e-09	WM vs. WS
Caprin1	5.08e-14	0.0921288	0.18	0.133	6.2e-10	WM vs. WS
Lyz2	4.46e-43	0.0920347	0.484	0.348	5.45e-39	WM vs. WS
Wbp1l	4.18e-10	0.0914701	0.128	0.096	5.1e-06	WM vs. WS
Stag2	1.23e-15	0.091277	0.192	0.141	1.51e-11	WM vs. WS
Vamp8	1.1e-14	0.09121	0.395	0.315	1.34e-10	WM vs. WS
AI467606	2.01e-11	0.0911471	0.254	0.203	2.46e-07	WM vs. WS
Msrb1	2.58e-15	0.09095	0.51	0.413	3.15e-11	WM vs. WS
Pak2	7.98e-12	0.0906043	0.266	0.211	9.75e-08	WM vs. WS
Arpc5	9.02e-10	0.0905175	0.592	0.508	1.1e-05	WM vs. WS
Nhp2	8.04e-14	0.090328	0.105	0.071	9.83e-10	WM vs. WS
Sf3b2	4.15e-15	0.0901907	0.315	0.245	5.07e-11	WM vs. WS
Zfp638	9.99e-12	0.0899927	0.125	0.091	1.22e-07	WM vs. WS
Qk	4.88e-13	0.0899797	0.192	0.145	5.96e-09	WM vs. WS
Oaz1	3.72e-13	0.0893983	0.84	0.78	4.55e-09	WM vs. WS
Hnrnpa0	3.41e-10	0.0891376	0.444	0.371	4.16e-06	WM vs. WS
Hnrnpa1	5.59e-14	0.0889722	0.323	0.255	6.83e-10	WM vs. WS
Prpf18	9.11e-12	0.0889557	0.126	0.092	1.11e-07	WM vs. WS
Emc1	4.1e-13	0.0888937	0.133	0.095	5.01e-09	WM vs. WS
Tollip	7.3e-11	0.0887126	0.101	0.072	8.92e-07	WM vs. WS
Lims1	1.39e-12	0.0885625	0.262	0.204	1.69e-08	WM vs. WS
Hars	5.71e-14	0.0884536	0.102	0.069	6.97e-10	WM vs. WS
Mif	1.28e-11	0.0883837	0.211	0.164	1.56e-07	WM vs. WS
Api5	1.62e-12	0.0882338	0.166	0.124	1.98e-08	WM vs. WS
Myadm	9.46e-08	0.0880814	0.241	0.201	0.00115557	WM vs. WS
Hipk3	4.09e-13	0.0880205	0.106	0.073	4.99e-09	WM vs. WS
Litaf	1.31e-10	0.0879572	0.245	0.196	1.6e-06	WM vs. WS
Klf11	3.73e-13	0.0878664	0.101	0.069	4.56e-09	WM vs. WS
Tubb4b	7.81e-13	0.0876789	0.163	0.121	9.54e-09	WM vs. WS
Csde1	3.03e-14	0.0874376	0.21	0.158	3.7e-10	WM vs. WS
Notch2	2.67e-09	0.0871885	0.187	0.148	3.26e-05	WM vs. WS
Slc12a6	1.08e-13	0.0870469	0.172	0.126	1.32e-09	WM vs. WS
Zzef1	1.5e-11	0.0869543	0.118	0.085	1.84e-07	WM vs. WS
Eif3j2	3.22e-13	0.0864075	0.167	0.124	3.93e-09	WM vs. WS
Wdr45b	1.31e-13	0.086203	0.164	0.12	1.6e-09	WM vs. WS
Gm13202	1.75e-15	0.0862016	0.199	0.146	2.13e-11	WM vs. WS
Cdc5l	4.83e-15	0.0854938	0.153	0.109	5.9e-11	WM vs. WS
Socs3	5.6e-08	0.0852482	0.134	0.105	0.000683652	WM vs. WS
Mtdh	1.75e-13	0.0848366	0.298	0.234	2.13e-09	WM vs. WS
Tmbim6	8.47e-10	0.0847804	0.378	0.313	1.03e-05	WM vs. WS
Mcmbp	1.82e-13	0.0841574	0.137	0.098	2.22e-09	WM vs. WS
Rpl22l1	6.24e-08	0.0841435	0.629	0.574	0.000762726	WM vs. WS
Cwc15	1.14e-13	0.083841	0.163	0.12	1.39e-09	WM vs. WS
Por	4.2e-10	0.0828951	0.121	0.09	5.14e-06	WM vs. WS
Bach1	1.93e-11	0.0828454	0.151	0.113	2.36e-07	WM vs. WS
Rps9	7.47e-23	0.0825561	0.997	0.995	9.12e-19	WM vs. WS
Aff4	1.95e-09	0.0825237	0.111	0.082	2.38e-05	WM vs. WS
Clic4	6.81e-08	0.0823427	0.157	0.126	0.000831803	WM vs. WS
Osbpl9	1.63e-10	0.082197	0.12	0.089	1.99e-06	WM vs. WS
Mcl1	1.17e-09	0.0820264	0.824	0.76	1.42e-05	WM vs. WS
Trim28	1.59e-12	0.0816385	0.152	0.112	1.94e-08	WM vs. WS
Mrps9	2.7e-11	0.0812788	0.1	0.07	3.3e-07	WM vs. WS
Mapk1	8.05e-14	0.0812436	0.359	0.285	9.83e-10	WM vs. WS
Clta	9.05e-12	0.0812021	0.382	0.311	1.11e-07	WM vs. WS
Ipo5	1.79e-15	0.0811396	0.111	0.075	2.18e-11	WM vs. WS
Nipbl	1.23e-10	0.0810771	0.191	0.149	1.5e-06	WM vs. WS
Max	7.05e-11	0.0794585	0.193	0.149	8.62e-07	WM vs. WS
Emc7	1.04e-08	0.07931	0.11	0.083	0.000127342	WM vs. WS
Dcun1d1	5.36e-14	0.0791988	0.1	0.067	6.54e-10	WM vs. WS
Zeb2	7.96e-16	0.0791649	0.251	0.188	9.72e-12	WM vs. WS
Arl8b	2.55e-10	0.0787587	0.128	0.095	3.12e-06	WM vs. WS
Bcas2	9.48e-14	0.0781314	0.213	0.161	1.16e-09	WM vs. WS
Shoc2	2.05e-09	0.0781283	0.124	0.094	2.51e-05	WM vs. WS
Rnpep	3.01e-14	0.0780932	0.107	0.072	3.68e-10	WM vs. WS
Mtpn	8.35e-12	0.0779009	0.31	0.249	1.02e-07	WM vs. WS
Mgat1	7.32e-09	0.0777424	0.117	0.089	8.94e-05	WM vs. WS
4833420G17Rik	1.34e-10	0.0776192	0.111	0.081	1.63e-06	WM vs. WS
Ddx3y	4.37e-10	0.0776018	0.227	0.181	5.33e-06	WM vs. WS
Cdkn1b	3.97e-11	0.0775744	0.221	0.174	4.85e-07	WM vs. WS
Wbp5	2.7e-12	0.0774996	0.12	0.085	3.3e-08	WM vs. WS
Ifngr2	8.56e-13	0.0774813	0.228	0.175	1.05e-08	WM vs. WS
Mrpl33	6.42e-13	0.0774213	0.449	0.368	7.85e-09	WM vs. WS
Ap1s2	2.62e-12	0.0773902	0.103	0.072	3.2e-08	WM vs. WS
Uqcrq	5.04e-13	0.0771458	0.345	0.275	6.16e-09	WM vs. WS
Kcmf1	1.93e-10	0.0770408	0.118	0.087	2.35e-06	WM vs. WS
Prkag1	1.16e-09	0.077023	0.107	0.079	1.41e-05	WM vs. WS
Flna	3.44e-10	0.0769172	0.409	0.338	4.21e-06	WM vs. WS
Eif4a1	8.72e-11	0.0760221	0.501	0.419	1.06e-06	WM vs. WS
Pik3ca	3.54e-10	0.0755925	0.107	0.078	4.32e-06	WM vs. WS
Pdhb	8.82e-11	0.0753614	0.112	0.081	1.08e-06	WM vs. WS
Dazap2	4.28e-08	0.0745723	0.677	0.598	0.000522901	WM vs. WS
Rps7	2.42e-13	0.0742353	0.227	0.174	2.96e-09	WM vs. WS
Pnn	3.94e-13	0.0738852	0.188	0.141	4.81e-09	WM vs. WS
Mapre1	1.14e-09	0.0737999	0.191	0.151	1.39e-05	WM vs. WS
Churc1	1.1e-09	0.0737748	0.124	0.093	1.34e-05	WM vs. WS
Fbxl3	2.18e-10	0.0735223	0.183	0.141	2.66e-06	WM vs. WS
Tfrc	1.99e-11	0.0734795	0.117	0.084	2.43e-07	WM vs. WS
Cnot8	8.59e-09	0.073361	0.1	0.074	0.000104995	WM vs. WS
Ptprj	4.93e-08	0.0732085	0.169	0.135	0.000602264	WM vs. WS
Lrrc59	1.35e-12	0.0731418	0.117	0.083	1.65e-08	WM vs. WS
Amfr	9.94e-14	0.0731345	0.217	0.165	1.21e-09	WM vs. WS
Ap2s1	1.27e-12	0.0728802	0.239	0.186	1.55e-08	WM vs. WS
Tmem167	2.65e-11	0.0727552	0.191	0.147	3.24e-07	WM vs. WS
Me2	1.08e-10	0.0725628	0.103	0.074	1.32e-06	WM vs. WS
Sfr1	9.1e-11	0.0725166	0.165	0.126	1.11e-06	WM vs. WS
Cnot1	1.08e-11	0.0724741	0.21	0.162	1.32e-07	WM vs. WS
Sat1	1.13e-20	0.0721976	0.631	0.521	1.38e-16	WM vs. WS
BC037034	5.56e-11	0.0719185	0.11	0.079	6.79e-07	WM vs. WS
Tcp1	6.01e-12	0.0718944	0.113	0.081	7.34e-08	WM vs. WS
Hnrnph1	1.82e-09	0.0718898	0.548	0.464	2.22e-05	WM vs. WS
Mef2a	1.85e-09	0.0718896	0.204	0.162	2.26e-05	WM vs. WS
Sec61a1	1.04e-09	0.0716742	0.141	0.108	1.27e-05	WM vs. WS
Aff1	2.62e-07	0.0714503	0.11	0.086	0.00320561	WM vs. WS
Rdx	3.75e-12	0.0712977	0.124	0.089	4.58e-08	WM vs. WS
Rpl39	9.37e-07	0.0712632	0.779	0.753	0.0114465	WM vs. WS
Fkbp5	8.37e-09	0.0705374	0.1	0.074	0.000102251	WM vs. WS
Suv420h2	1.23e-13	0.0705146	0.111	0.077	1.51e-09	WM vs. WS
Psmd14	1.79e-09	0.0704137	0.106	0.079	2.19e-05	WM vs. WS
Fgr	1.12e-09	0.0701676	0.166	0.129	1.37e-05	WM vs. WS
Eif1	3.02e-08	0.0699329	0.844	0.79	0.00036932	WM vs. WS
Ywhaz	3.49e-07	0.0698638	0.575	0.503	0.00426784	WM vs. WS
Sri	2.86e-10	0.069645	0.113	0.083	3.49e-06	WM vs. WS
Kif5b	1.51e-11	0.0695989	0.237	0.185	1.84e-07	WM vs. WS
Asxl1	1.33e-08	0.0695979	0.106	0.08	0.000162435	WM vs. WS
Pnpla7	8.41e-10	0.0692794	0.13	0.098	1.03e-05	WM vs. WS
Zcchc6	3.02e-09	0.0689142	0.165	0.129	3.69e-05	WM vs. WS
Abr	2.89e-09	0.0689004	0.116	0.087	3.54e-05	WM vs. WS
Npm3	3.09e-12	0.0688585	0.133	0.096	3.77e-08	WM vs. WS
Irak1	6.93e-11	0.0685423	0.124	0.091	8.46e-07	WM vs. WS
Cyp4f18	1.19e-08	0.0682353	0.231	0.187	0.000145076	WM vs. WS
Rbm17	1.22e-10	0.0679876	0.144	0.108	1.49e-06	WM vs. WS
Tmed7	6.97e-10	0.0679353	0.164	0.126	8.51e-06	WM vs. WS
Rpl10	4.07e-07	0.0678757	0.787	0.741	0.00496792	WM vs. WS
D1Ertd622e	4.19e-11	0.0677964	0.171	0.13	5.12e-07	WM vs. WS
Hbp1	7.36e-08	0.0676642	0.111	0.085	0.000899075	WM vs. WS
Mapk14	2.57e-13	0.0669206	0.15	0.108	3.14e-09	WM vs. WS
Hadhb	1.86e-09	0.0667984	0.123	0.092	2.27e-05	WM vs. WS
Ostf1	1.39e-10	0.0667822	0.326	0.264	1.69e-06	WM vs. WS
Snx4	1.93e-10	0.0667395	0.137	0.102	2.36e-06	WM vs. WS
Themis2	2.95e-06	0.0667334	0.1	0.078	0.0360498	WM vs. WS
Stx7	3.84e-13	0.0665776	0.18	0.134	4.69e-09	WM vs. WS
Atp13a3	2.15e-10	0.0656983	0.1	0.071	2.63e-06	WM vs. WS
Fam134b	2.21e-10	0.0653012	0.128	0.095	2.69e-06	WM vs. WS
Wdr89	9.74e-14	0.0651335	0.993	0.993	1.19e-09	WM vs. WS
Grn	1.45e-17	0.0650227	0.452	0.357	1.77e-13	WM vs. WS
Trpc4ap	7e-11	0.0650101	0.156	0.118	8.55e-07	WM vs. WS
Cdc42ep3	3.04e-10	0.0649466	0.124	0.091	3.71e-06	WM vs. WS
Ppp1cb	8.43e-11	0.0648375	0.249	0.198	1.03e-06	WM vs. WS
Tmx3	2.87e-10	0.0646266	0.105	0.076	3.51e-06	WM vs. WS
Vma21	1.81e-12	0.0645978	0.113	0.079	2.21e-08	WM vs. WS
Atp6v1c1	3.8e-12	0.0645644	0.115	0.082	4.65e-08	WM vs. WS
Parp1	4.82e-12	0.0643617	0.106	0.074	5.89e-08	WM vs. WS
Zmynd11	1.49e-09	0.0643158	0.142	0.109	1.82e-05	WM vs. WS
Pum2	6.94e-10	0.0639283	0.369	0.304	8.47e-06	WM vs. WS
Emc6	4.21e-11	0.0635402	0.122	0.089	5.14e-07	WM vs. WS
Cox6a1	1.63e-07	0.0634658	0.586	0.515	0.0019948	WM vs. WS
Arf1	1.1e-10	0.0633334	0.368	0.299	1.34e-06	WM vs. WS
Eml4	3.41e-08	0.0633171	0.115	0.088	0.000416049	WM vs. WS
Ncor1	1.4e-08	0.0631678	0.191	0.153	0.000170923	WM vs. WS
Vps4b	3.33e-11	0.0629715	0.25	0.198	4.07e-07	WM vs. WS
Vapa	4.02e-12	0.0629133	0.224	0.173	4.91e-08	WM vs. WS
Il1r2	4.78e-10	0.0628443	0.151	0.115	5.83e-06	WM vs. WS
Nars	7.7e-11	0.0628392	0.137	0.102	9.41e-07	WM vs. WS
Mtch1	5.31e-13	0.0626508	0.157	0.114	6.48e-09	WM vs. WS
Fam111a	6.46e-14	0.0625517	0.151	0.108	7.89e-10	WM vs. WS
Prkcd	2.07e-11	0.0613991	0.43	0.35	2.53e-07	WM vs. WS
Hspe1	3.74e-09	0.0608073	0.274	0.222	4.57e-05	WM vs. WS
Sec23b	4.32e-10	0.0607334	0.161	0.124	5.28e-06	WM vs. WS
Atg101	1.2e-10	0.0603816	0.159	0.121	1.46e-06	WM vs. WS
Prelid1	6.02e-09	0.0601477	0.1	0.074	7.35e-05	WM vs. WS
Ncl	1.48e-10	0.0596345	0.361	0.295	1.81e-06	WM vs. WS
Abracl	2.75e-09	0.0595267	0.412	0.342	3.36e-05	WM vs. WS
Eif4h	2.69e-13	0.0594794	0.207	0.156	3.29e-09	WM vs. WS
Ogt	3.66e-09	0.0594045	0.333	0.276	4.47e-05	WM vs. WS
Aldoa	6.08e-13	0.0593482	0.154	0.112	7.43e-09	WM vs. WS
Synj1	1.89e-10	0.058933	0.162	0.124	2.31e-06	WM vs. WS
Pirb	7.38e-09	0.0583868	0.142	0.11	9.01e-05	WM vs. WS
Skp1a	7.23e-12	0.0583146	0.133	0.096	8.83e-08	WM vs. WS
Ndufb9	3.45e-12	0.0582805	0.178	0.134	4.22e-08	WM vs. WS
Setd3	1.75e-08	0.0580349	0.12	0.091	0.000213998	WM vs. WS
Eif4enif1	6.06e-10	0.0575165	0.137	0.104	7.4e-06	WM vs. WS
Lsm7	1.3e-12	0.0574423	0.157	0.115	1.59e-08	WM vs. WS
Gadd45b	1.26e-08	0.057289	0.182	0.145	0.000153698	WM vs. WS
Uqcc3	2.14e-09	0.0571989	0.2	0.159	2.62e-05	WM vs. WS
Ndufa1	2.82e-11	0.0571853	0.163	0.123	3.45e-07	WM vs. WS
Ctnna1	5.9e-09	0.0569992	0.107	0.079	7.2e-05	WM vs. WS
Cmtm6	2.65e-08	0.0567696	0.224	0.183	0.000323882	WM vs. WS
Ostc	1.32e-10	0.056712	0.143	0.107	1.61e-06	WM vs. WS
Wdr26	4.58e-09	0.0563697	0.296	0.243	5.59e-05	WM vs. WS
Itpr1	2.54e-08	0.0560544	0.128	0.098	0.000310281	WM vs. WS
Rab7	7.43e-09	0.0560314	0.203	0.162	9.08e-05	WM vs. WS
Rassf5	2.55e-07	0.0558069	0.401	0.34	0.00311336	WM vs. WS
Spag7	7.39e-10	0.0556129	0.14	0.106	9.03e-06	WM vs. WS
Mpeg1	1.17e-08	0.0553286	0.327	0.272	0.000142605	WM vs. WS
Srpk2	6.77e-07	0.0550453	0.118	0.093	0.008274	WM vs. WS
Psmd8	3.41e-11	0.0550155	0.196	0.151	4.17e-07	WM vs. WS
Tpi1	1.75e-10	0.0547897	0.128	0.095	2.14e-06	WM vs. WS
Ctsc	6.06e-10	0.0547152	0.252	0.202	7.4e-06	WM vs. WS
Brd2	1.8e-08	0.0543049	0.361	0.301	0.000219535	WM vs. WS
Sec31a	4.29e-08	0.0542084	0.118	0.09	0.000523881	WM vs. WS
Baz2a	8.8e-07	0.0541357	0.138	0.111	0.010747	WM vs. WS
Rplp1	1.24e-07	0.0538023	0.982	0.984	0.00151463	WM vs. WS
Tmed5	6.47e-09	0.0534708	0.179	0.141	7.9e-05	WM vs. WS
Csnk1e	5.79e-08	0.0532213	0.13	0.101	0.000707623	WM vs. WS
Uqcrc2	6.15e-10	0.0524524	0.103	0.074	7.51e-06	WM vs. WS
Med13l	1.53e-09	0.0522613	0.131	0.099	1.87e-05	WM vs. WS
Srsf9	6.64e-09	0.0520819	0.138	0.106	8.12e-05	WM vs. WS
Bub3	2.37e-09	0.0518302	0.216	0.172	2.89e-05	WM vs. WS
Emg1	6.98e-09	0.0514529	0.249	0.201	8.53e-05	WM vs. WS
Sgpl1	8.3e-10	0.0513081	0.161	0.124	1.01e-05	WM vs. WS
Syncrip	1.25e-08	0.0512775	0.144	0.111	0.000153266	WM vs. WS
Arpc1a	9.31e-10	0.050465	0.135	0.102	1.14e-05	WM vs. WS
Wdfy4	2.1e-08	0.0503694	0.118	0.09	0.00025676	WM vs. WS
Fam134a	4.24e-08	0.0503125	0.103	0.078	0.000518293	WM vs. WS
Pias1	3.99e-09	0.0501257	0.17	0.133	4.87e-05	WM vs. WS
Hif1a	2.97e-09	0.0501111	0.257	0.208	3.63e-05	WM vs. WS
Tmsb4x	1.79e-11	-0.0744397	1	0.999	2.19e-07	WM vs. WS
Rps14	2.93e-07	-0.0880295	0.854	0.861	0.00357965	WM vs. WS
Actb	1.38e-11	-0.088858	0.997	0.996	1.69e-07	WM vs. WS
Rpl8	3.72e-12	-0.121056	0.864	0.88	4.55e-08	WM vs. WS
Sub1	4.94e-11	-0.123581	0.801	0.792	6.04e-07	WM vs. WS
Btg1	6.85e-19	-0.124537	0.969	0.954	8.37e-15	WM vs. WS
Rps24	6.33e-11	-0.12823	0.757	0.758	7.74e-07	WM vs. WS
Rpl26	4.22e-07	-0.142974	0.624	0.619	0.00515925	WM vs. WS
Cyba	1.19e-06	-0.144273	0.604	0.597	0.0145919	WM vs. WS
LOC100862433	1.01e-10	-0.146318	0.755	0.754	1.23e-06	WM vs. WS
Stk17b	3.05e-16	-0.150594	0.788	0.774	3.73e-12	WM vs. WS
Rpl23a	1.69e-15	-0.160757	0.796	0.807	2.06e-11	WM vs. WS
Rps16	1.25e-19	-0.164253	0.819	0.827	1.52e-15	WM vs. WS
Rpl15	2.4e-07	-0.1718	0.594	0.583	0.00293029	WM vs. WS
Coro1a	6.87e-14	-0.172368	0.736	0.724	8.39e-10	WM vs. WS
Ier5	1.94e-18	-0.182032	0.729	0.722	2.37e-14	WM vs. WS
Tra2b	3.52e-06	-0.194838	0.462	0.453	0.0429441	WM vs. WS
Atp5h	1.71e-08	-0.205378	0.499	0.49	0.000209251	WM vs. WS
Junb	2.23e-37	-0.206929	0.93	0.926	2.73e-33	WM vs. WS
Rps18	6.61e-14	-0.207775	0.608	0.616	8.07e-10	WM vs. WS
Rpl35	9.65e-41	-0.208702	0.84	0.874	1.18e-36	WM vs. WS
Ahnak	9.29e-11	-0.20988	0.486	0.496	1.13e-06	WM vs. WS
Eef2	2.08e-38	-0.210561	0.819	0.83	2.54e-34	WM vs. WS
Gm25380	7.75e-09	-0.212756	0.53	0.524	9.46e-05	WM vs. WS
LOC105244208	2.59e-09	-0.215376	0.452	0.456	3.17e-05	WM vs. WS
Ccnd2	3.86e-06	-0.217331	0.222	0.244	0.0471128	WM vs. WS
Selplg	2.47e-09	-0.221252	0.42	0.43	3.01e-05	WM vs. WS
Eif3f	5.17e-07	-0.22423	0.445	0.439	0.00631358	WM vs. WS
Adrbk1	2.99e-11	-0.226623	0.508	0.504	3.65e-07	WM vs. WS
P2ry10	2.17e-06	-0.227194	0.22	0.242	0.0265073	WM vs. WS
Rpl27a	4.41e-23	-0.228506	0.66	0.672	5.39e-19	WM vs. WS
Rpl37rt	1.71e-57	-0.22927	0.914	0.939	2.09e-53	WM vs. WS
Rps23	5.33e-32	-0.231877	0.795	0.819	6.51e-28	WM vs. WS
Rps3	6.02e-19	-0.240888	0.621	0.623	7.35e-15	WM vs. WS
Ucp2	4.02e-08	-0.241666	0.444	0.443	0.000491353	WM vs. WS
LOC108167922	3.21e-52	-0.244347	0.857	0.879	3.93e-48	WM vs. WS
Hnrnpdl	6.59e-08	-0.246213	0.424	0.423	0.000805088	WM vs. WS
Ist1	1.24e-06	-0.248682	0.347	0.353	0.015168	WM vs. WS
Rpl13	9.5e-60	-0.2502	0.867	0.896	1.16e-55	WM vs. WS
Lsp1	4.71e-11	-0.252932	0.425	0.44	5.75e-07	WM vs. WS
Pfn1	4.15e-36	-0.257988	0.806	0.808	5.07e-32	WM vs. WS
Dusp1	2.33e-18	-0.258728	0.794	0.772	2.85e-14	WM vs. WS
Lbh	2.1e-07	-0.262042	0.258	0.277	0.00256181	WM vs. WS
Tgoln1	1.18e-06	-0.262178	0.222	0.24	0.0144553	WM vs. WS
Chd3	1.7e-07	-0.262398	0.09	0.111	0.0020708	WM vs. WS
Rpl4	4.69e-20	-0.263366	0.571	0.585	5.73e-16	WM vs. WS
Lpxn	4.39e-07	-0.264778	0.08	0.1	0.00536509	WM vs. WS
Ptp4a2	2.42e-06	-0.267452	0.321	0.326	0.0295437	WM vs. WS
Ptprc	1.08e-48	-0.267541	0.783	0.799	1.32e-44	WM vs. WS
Kmt2e	2.47e-07	-0.269619	0.145	0.169	0.00301687	WM vs. WS
Hspa8	4.75e-59	-0.27292	0.84	0.866	5.8e-55	WM vs. WS
Dgkz	2.78e-06	-0.274303	0.084	0.102	0.0339809	WM vs. WS
Akap8l	3.52e-06	-0.275328	0.101	0.12	0.0430302	WM vs. WS
Pfdn5	3.07e-11	-0.275693	0.426	0.431	3.75e-07	WM vs. WS
Macf1	1.21e-06	-0.276112	0.242	0.259	0.0147958	WM vs. WS
Pitpnm1	5.77e-07	-0.276308	0.119	0.14	0.0070499	WM vs. WS
Rps11	5.2e-10	-0.277999	0.391	0.399	6.35e-06	WM vs. WS
Cd82	2.35e-08	-0.280576	0.09	0.113	0.000286874	WM vs. WS
Nr4a3	7.62e-07	-0.282991	0.129	0.151	0.00930366	WM vs. WS
Sf1	2.52e-09	-0.284762	0.348	0.36	3.08e-05	WM vs. WS
Lfng	2.69e-07	-0.28656	0.138	0.16	0.00328205	WM vs. WS
Xrn2	1.1e-07	-0.289454	0.094	0.116	0.0013487	WM vs. WS
Cd69	1.03e-08	-0.290958	0.188	0.214	0.000126275	WM vs. WS
Rps19	1.83e-41	-0.291472	0.758	0.79	2.24e-37	WM vs. WS
Cnp	1.77e-08	-0.291909	0.085	0.108	0.000216116	WM vs. WS
Hspa1b	6.41e-07	-0.294784	0.321	0.337	0.00783553	WM vs. WS
LOC100862446	5.11e-10	-0.296893	0.398	0.406	6.24e-06	WM vs. WS
Foxn3	2.7e-08	-0.297794	0.154	0.179	0.000329397	WM vs. WS
Nbeal2	5.74e-07	-0.298695	0.087	0.107	0.0070064	WM vs. WS
Dusp11	2.06e-07	-0.300729	0.141	0.163	0.0025163	WM vs. WS
Gramd1a	4.49e-08	-0.304776	0.196	0.219	0.000548393	WM vs. WS
Nfkbia	5.17e-27	-0.305031	0.617	0.629	6.32e-23	WM vs. WS
Fosb	2.32e-06	-0.307531	0.179	0.197	0.028353	WM vs. WS
Fkbp8	4.98e-07	-0.308356	0.118	0.139	0.00608925	WM vs. WS
Sipa1	1.51e-07	-0.308795	0.087	0.108	0.00184109	WM vs. WS
Ndufa13	1.13e-08	-0.309331	0.301	0.314	0.000137508	WM vs. WS
Galnt6	1.66e-08	-0.309369	0.089	0.112	0.000202701	WM vs. WS
Pitpnc1	1.78e-07	-0.312032	0.106	0.127	0.00217265	WM vs. WS
Nsmaf	7.43e-09	-0.312896	0.079	0.102	9.08e-05	WM vs. WS
Csrnp1	1.01e-13	-0.312993	0.333	0.362	1.23e-09	WM vs. WS
Rpl18	1.95e-36	-0.315662	0.611	0.636	2.38e-32	WM vs. WS
Camk2d	1.28e-06	-0.316297	0.102	0.121	0.0156868	WM vs. WS
Ogfr	3.24e-07	-0.318567	0.195	0.215	0.00395572	WM vs. WS
Sptbn1	2e-06	-0.319684	0.093	0.111	0.0243942	WM vs. WS
Uba52	8.21e-62	-0.320094	0.732	0.771	1e-57	WM vs. WS
Rpl17	1.01e-51	-0.320139	0.686	0.718	1.23e-47	WM vs. WS
Zfp36	1.16e-24	-0.320167	0.684	0.673	1.41e-20	WM vs. WS
Snx2	6.04e-09	-0.320255	0.1	0.124	7.38e-05	WM vs. WS
Arf6	1.19e-12	-0.320606	0.342	0.36	1.46e-08	WM vs. WS
Rpl18a	3.84e-06	-0.323099	0.194	0.209	0.0469505	WM vs. WS
Rras2	4.09e-12	-0.32336	0.075	0.103	5e-08	WM vs. WS
Runx3	2.1e-15	-0.323418	0.175	0.216	2.57e-11	WM vs. WS
Plek	4.32e-13	-0.323471	0.255	0.289	5.28e-09	WM vs. WS
Peli1	3.02e-14	-0.323692	0.311	0.341	3.69e-10	WM vs. WS
S100a13	7.42e-09	-0.324971	0.248	0.267	9.07e-05	WM vs. WS
Bax	2.42e-06	-0.325949	0.137	0.156	0.0295807	WM vs. WS
Spn	3.95e-07	-0.326377	0.197	0.215	0.0048291	WM vs. WS
Snx5	5.35e-14	-0.328733	0.283	0.315	6.54e-10	WM vs. WS
Zc3hav1	2.04e-15	-0.330139	0.269	0.306	2.5e-11	WM vs. WS
Fau	2.11e-104	-0.330183	0.893	0.915	2.58e-100	WM vs. WS
Ctss	2.65e-12	-0.330481	0.415	0.427	3.23e-08	WM vs. WS
Ddx24	3.19e-08	-0.330577	0.097	0.12	0.000390209	WM vs. WS
Itgal	1.3e-28	-0.330919	0.561	0.576	1.59e-24	WM vs. WS
Sbf1	1.48e-09	-0.331726	0.085	0.109	1.81e-05	WM vs. WS
Cd79b	2.34e-11	-0.334434	0.076	0.102	2.85e-07	WM vs. WS
Npc2	1.86e-26	-0.335698	0.62	0.622	2.27e-22	WM vs. WS
Nt5c3	2.34e-10	-0.337106	0.076	0.101	2.86e-06	WM vs. WS
Casp8	5.59e-08	-0.337378	0.109	0.13	0.000682325	WM vs. WS
Sars	1.83e-09	-0.338329	0.115	0.14	2.24e-05	WM vs. WS
Cd52	7.02e-48	-0.340827	0.615	0.655	8.58e-44	WM vs. WS
Hcst	3.78e-11	-0.345797	0.118	0.148	4.62e-07	WM vs. WS
Rapgef1	3.57e-11	-0.349348	0.08	0.107	4.36e-07	WM vs. WS
Aes	2.61e-11	-0.349611	0.137	0.167	3.19e-07	WM vs. WS
Rpl32	1.52e-55	-0.350151	0.645	0.69	1.86e-51	WM vs. WS
Laptm5	4.6e-75	-0.350156	0.747	0.777	5.62e-71	WM vs. WS
S100a10	9.73e-08	-0.350219	0.26	0.273	0.00118911	WM vs. WS
Ikzf1	2.35e-28	-0.351451	0.442	0.477	2.87e-24	WM vs. WS
Arhgef3	7.44e-12	-0.353174	0.09	0.119	9.09e-08	WM vs. WS
Clk3	1.34e-09	-0.353277	0.128	0.154	1.63e-05	WM vs. WS
Dedd2	1.54e-11	-0.355159	0.126	0.156	1.89e-07	WM vs. WS
Arhgdia	1.49e-22	-0.358126	0.42	0.45	1.82e-18	WM vs. WS
Itgb7	5.7e-12	-0.364241	0.165	0.195	6.96e-08	WM vs. WS
Spata13	2.91e-13	-0.365194	0.133	0.166	3.56e-09	WM vs. WS
Tyrobp	1.78e-35	-0.36523	0.546	0.578	2.17e-31	WM vs. WS
Ablim1	4.91e-21	-0.36599	0.093	0.137	5.99e-17	WM vs. WS
Tnfrsf1b	1.2e-12	-0.367383	0.265	0.293	1.47e-08	WM vs. WS
Sla	1.26e-12	-0.368999	0.228	0.257	1.54e-08	WM vs. WS
Fmnl1	2.79e-17	-0.369723	0.272	0.309	3.41e-13	WM vs. WS
Rasgrp2	2.01e-13	-0.370479	0.237	0.267	2.46e-09	WM vs. WS
Plekha2	6.27e-13	-0.372729	0.118	0.151	7.66e-09	WM vs. WS
Sh3bgrl3	2.25e-12	-0.373828	0.244	0.27	2.75e-08	WM vs. WS
Smap2	5.24e-14	-0.376754	0.114	0.148	6.41e-10	WM vs. WS
Mical1	2.06e-14	-0.377909	0.099	0.132	2.51e-10	WM vs. WS
Limd2	1.39e-13	-0.382297	0.182	0.215	1.7e-09	WM vs. WS
Samd9l	3e-19	-0.387859	0.065	0.101	3.67e-15	WM vs. WS
Nfkbid	2.76e-14	-0.388562	0.144	0.178	3.38e-10	WM vs. WS
Irf2bpl	5.68e-16	-0.390464	0.103	0.139	6.93e-12	WM vs. WS
Adar	4.16e-15	-0.391509	0.092	0.125	5.09e-11	WM vs. WS
Otulin	2.79e-13	-0.394302	0.116	0.148	3.41e-09	WM vs. WS
Jak1	2.22e-21	-0.395469	0.28	0.325	2.71e-17	WM vs. WS
Klrd1	8.67e-21	-0.396015	0.077	0.117	1.06e-16	WM vs. WS
Arhgef1	1.69e-16	-0.398012	0.223	0.26	2.07e-12	WM vs. WS
Fxyd5	3e-43	-0.398582	0.497	0.541	3.67e-39	WM vs. WS
B4galt5	3.61e-17	-0.398919	0.101	0.138	4.41e-13	WM vs. WS
Bst2	1.37e-42	-0.399108	0.346	0.429	1.67e-38	WM vs. WS
Gm10045	5.46e-46	-0.399195	0.502	0.553	6.67e-42	WM vs. WS
Zcchc11	4.43e-13	-0.400233	0.153	0.186	5.41e-09	WM vs. WS
AI607873	1e-13	-0.400503	0.145	0.18	1.23e-09	WM vs. WS
Tgif1	1.47e-14	-0.401004	0.145	0.18	1.8e-10	WM vs. WS
Samhd1	1.03e-25	-0.404492	0.39	0.428	1.26e-21	WM vs. WS
Tsc22d3	5.26e-65	-0.404546	0.62	0.664	6.43e-61	WM vs. WS
Bach2	8.51e-19	-0.404692	0.088	0.128	1.04e-14	WM vs. WS
Tagap1	3.03e-17	-0.407185	0.101	0.139	3.71e-13	WM vs. WS
S1pr1	6.36e-23	-0.407695	0.067	0.108	7.77e-19	WM vs. WS
Atp2a3	1.46e-19	-0.408432	0.298	0.334	1.78e-15	WM vs. WS
D17Wsu92e	1.82e-14	-0.410039	0.127	0.161	2.22e-10	WM vs. WS
Fyn	2.38e-31	-0.410343	0.231	0.298	2.9e-27	WM vs. WS
4930523C07Rik	5.41e-21	-0.410348	0.074	0.114	6.61e-17	WM vs. WS
Lime1	1.14e-21	-0.411596	0.069	0.108	1.39e-17	WM vs. WS
Atf7ip	2.73e-18	-0.412015	0.126	0.167	3.34e-14	WM vs. WS
Chsy1	2.01e-18	-0.412861	0.088	0.126	2.45e-14	WM vs. WS
Irf9	1.25e-17	-0.413072	0.136	0.176	1.53e-13	WM vs. WS
Arl6ip5	2.45e-18	-0.41411	0.234	0.273	2.99e-14	WM vs. WS
Zmiz2	1.93e-21	-0.414759	0.09	0.132	2.36e-17	WM vs. WS
Ly9	8.47e-18	-0.41607	0.109	0.148	1.03e-13	WM vs. WS
Tapbp	9.97e-21	-0.416554	0.259	0.302	1.22e-16	WM vs. WS
Pfkp	6.04e-13	-0.418969	0.108	0.138	7.38e-09	WM vs. WS
Chmp4b	2.96e-38	-0.419038	0.434	0.479	3.62e-34	WM vs. WS
Rpl34-ps1	6.07e-101	-0.420447	0.73	0.78	7.41e-97	WM vs. WS
Psme1	2.79e-19	-0.42124	0.184	0.228	3.41e-15	WM vs. WS
Tatdn2	3.45e-16	-0.421937	0.089	0.123	4.22e-12	WM vs. WS
Hivep2	9.86e-22	-0.425386	0.096	0.14	1.2e-17	WM vs. WS
Psmb10	2.13e-17	-0.428287	0.096	0.132	2.61e-13	WM vs. WS
Malt1	1.5e-18	-0.42956	0.145	0.188	1.83e-14	WM vs. WS
Rps15	1.13e-118	-0.43104	0.778	0.831	1.38e-114	WM vs. WS
Cd37	8.28e-19	-0.432831	0.102	0.142	1.01e-14	WM vs. WS
Rnf114	1.82e-21	-0.433312	0.125	0.17	2.23e-17	WM vs. WS
Cd28	1.92e-26	-0.43655	0.088	0.137	2.35e-22	WM vs. WS
B4galnt1	1.47e-21	-0.443115	0.196	0.243	1.8e-17	WM vs. WS
Ptpn18	1.66e-28	-0.450146	0.31	0.358	2.02e-24	WM vs. WS
Psme2b	3.47e-26	-0.45059	0.238	0.29	4.24e-22	WM vs. WS
Rpl21	4.36e-32	-0.453107	0.34	0.389	5.32e-28	WM vs. WS
Parp9	1.17e-24	-0.453641	0.072	0.115	1.43e-20	WM vs. WS
Mmd	4e-21	-0.453726	0.068	0.105	4.88e-17	WM vs. WS
Bin2	3.86e-23	-0.456516	0.081	0.123	4.71e-19	WM vs. WS
Tbc1d10c	3.92e-25	-0.457435	0.135	0.187	4.79e-21	WM vs. WS
Hspa1a	8.17e-17	-0.464648	0.266	0.306	9.98e-13	WM vs. WS
Thy1	9.92e-25	-0.477424	0.12	0.17	1.21e-20	WM vs. WS
Rpl19	9.09e-70	-0.481253	0.505	0.568	1.11e-65	WM vs. WS
Atf3	1.07e-21	-0.484095	0.128	0.174	1.31e-17	WM vs. WS
Zdhhc18	3.92e-33	-0.485816	0.225	0.289	4.79e-29	WM vs. WS
Irf8	1.27e-71	-0.490755	0.435	0.533	1.55e-67	WM vs. WS
Grap	1.78e-34	-0.492285	0.057	0.107	2.17e-30	WM vs. WS
Dtx3l	1.21e-26	-0.494916	0.086	0.133	1.47e-22	WM vs. WS
Mndal	2.78e-30	-0.498612	0.2	0.257	3.4e-26	WM vs. WS
Gngt2	2.9e-18	-0.501236	0.106	0.145	3.54e-14	WM vs. WS
Lpin1	5.79e-34	-0.501919	0.061	0.112	7.07e-30	WM vs. WS
Ptger4	1.15e-24	-0.502924	0.088	0.134	1.41e-20	WM vs. WS
Rgs1	2.78e-27	-0.50885	0.162	0.218	3.4e-23	WM vs. WS
Ppp1r15a	9.78e-46	-0.514222	0.312	0.385	1.2e-41	WM vs. WS
Cxcr4	4.49e-111	-0.518538	0.682	0.742	5.48e-107	WM vs. WS
Ptk2b	1.82e-35	-0.518952	0.244	0.307	2.23e-31	WM vs. WS
Icam1	7.44e-33	-0.521675	0.096	0.151	9.09e-29	WM vs. WS
Psmb9	1.04e-27	-0.522912	0.152	0.205	1.28e-23	WM vs. WS
Tap2	2.21e-32	-0.525231	0.181	0.241	2.7e-28	WM vs. WS
Il10ra	9.82e-30	-0.52709	0.12	0.174	1.2e-25	WM vs. WS
Itgax	5.84e-34	-0.528283	0.071	0.124	7.13e-30	WM vs. WS
Klrc1	3.84e-27	-0.535233	0.071	0.116	4.69e-23	WM vs. WS
Gramd4	5.31e-32	-0.536349	0.13	0.187	6.49e-28	WM vs. WS
H2-T23	4.68e-51	-0.543054	0.167	0.253	5.71e-47	WM vs. WS
Ccr7	3.22e-40	-0.54357	0.145	0.217	3.93e-36	WM vs. WS
Ddit3	4.83e-39	-0.545167	0.243	0.308	5.9e-35	WM vs. WS
Il2rg	5.91e-46	-0.551762	0.061	0.122	7.21e-42	WM vs. WS
Ubald2	6.47e-43	-0.55678	0.255	0.324	7.9e-39	WM vs. WS
Metrnl	1.06e-35	-0.557137	0.106	0.166	1.29e-31	WM vs. WS
Psmb8	2.18e-42	-0.564957	0.242	0.31	2.66e-38	WM vs. WS
Ifi47	2.48e-49	-0.566281	0.06	0.123	3.03e-45	WM vs. WS
Slfn2	1.27e-70	-0.56997	0.393	0.478	1.55e-66	WM vs. WS
Anxa6	4.46e-41	-0.586968	0.096	0.16	5.44e-37	WM vs. WS
H2-T10	1.37e-45	-0.587626	0.056	0.114	1.67e-41	WM vs. WS
Stat1	9.39e-46	-0.590413	0.081	0.147	1.15e-41	WM vs. WS
H2-Aa	3.27e-59	-0.596293	0.38	0.464	3.99e-55	WM vs. WS
Arsb	2.79e-29	-0.597733	0.131	0.183	3.41e-25	WM vs. WS
Gramd3	2.71e-49	-0.605551	0.136	0.213	3.31e-45	WM vs. WS
Slfn1	1.37e-46	-0.610931	0.071	0.134	1.67e-42	WM vs. WS
H2-Ab1	1.02e-81	-0.611978	0.446	0.538	1.24e-77	WM vs. WS
Il18rap	1.74e-41	-0.612027	0.119	0.186	2.12e-37	WM vs. WS
Ifi35	2.07e-52	-0.615403	0.073	0.142	2.53e-48	WM vs. WS
Cst3	7.48e-42	-0.619023	0.477	0.513	9.13e-38	WM vs. WS
Fcer1g	1.68e-77	-0.620496	0.402	0.484	2.05e-73	WM vs. WS
Tnfaip3	4e-71	-0.620955	0.335	0.428	4.89e-67	WM vs. WS
Hmha1	1.76e-82	-0.62439	0.37	0.464	2.14e-78	WM vs. WS
Ccl4	1.01e-58	-0.627111	0.356	0.44	1.23e-54	WM vs. WS
Gimap3	6.34e-54	-0.631415	0.161	0.245	7.75e-50	WM vs. WS
Ms4a6b	9.36e-49	-0.633952	0.105	0.176	1.14e-44	WM vs. WS
Gimap5	3.79e-55	-0.636233	0.048	0.111	4.63e-51	WM vs. WS
Dok2	6.41e-45	-0.639209	0.096	0.162	7.83e-41	WM vs. WS
H2-T22	1.96e-57	-0.641251	0.049	0.114	2.4e-53	WM vs. WS
Pik3r1	3.27e-43	-0.643255	0.123	0.191	4e-39	WM vs. WS
Rps27rt	0	-0.643733	0.991	0.998	0	WM vs. WS
Dusp2	5.85e-68	-0.652087	0.259	0.356	7.15e-64	WM vs. WS
Id2	4.79e-70	-0.658301	0.325	0.419	5.85e-66	WM vs. WS
Evl	1.3e-52	-0.66176	0.136	0.215	1.59e-48	WM vs. WS
Tulp4	1.34e-59	-0.673222	0.059	0.129	1.64e-55	WM vs. WS
Ugcg	9.75e-60	-0.673627	0.166	0.256	1.19e-55	WM vs. WS
Zfp36l2	8.48e-175	-0.67392	0.586	0.69	1.04e-170	WM vs. WS
Plac8	2.54e-93	-0.67406	0.745	0.759	3.1e-89	WM vs. WS
Trafd1	3.48e-54	-0.674215	0.119	0.196	4.26e-50	WM vs. WS
Trim30a	3.33e-74	-0.68119	0.214	0.317	4.06e-70	WM vs. WS
Nr4a1	5.4e-172	-0.682602	0.534	0.663	6.59e-168	WM vs. WS
Cd83	2.01e-56	-0.687687	0.181	0.268	2.45e-52	WM vs. WS
Ets1	2.75e-136	-0.69067	0.479	0.592	3.36e-132	WM vs. WS
Zap70	4.98e-66	-0.692482	0.052	0.124	6.08e-62	WM vs. WS
Lgals3bp	4.47e-75	-0.700513	0.034	0.103	5.46e-71	WM vs. WS
H2-Eb1	2.42e-79	-0.702573	0.268	0.38	2.96e-75	WM vs. WS
Ptprcap	1.56e-71	-0.707439	0.112	0.206	1.9e-67	WM vs. WS
Cd74	1.33e-159	-0.71433	0.641	0.747	1.63e-155	WM vs. WS
Lgals1	3.52e-81	-0.715841	0.304	0.402	4.3e-77	WM vs. WS
Ly6e	9.65e-243	-0.721915	0.619	0.747	1.18e-238	WM vs. WS
Gimap6	6.48e-74	-0.722705	0.066	0.149	7.91e-70	WM vs. WS
Nr4a2	3.43e-64	-0.733892	0.165	0.256	4.19e-60	WM vs. WS
Gbp9	5.37e-85	-0.74502	0.033	0.109	6.56e-81	WM vs. WS
Gimap1	1.17e-78	-0.747098	0.137	0.24	1.43e-74	WM vs. WS
Scd1	1.57e-62	-0.748919	0.11	0.194	1.92e-58	WM vs. WS
Tmsb10	0	-0.751673	0.858	0.935	0	WM vs. WS
Cd2	3.14e-83	-0.761689	0.049	0.132	3.84e-79	WM vs. WS
Sp110	1.42e-98	-0.763859	0.245	0.364	1.74e-94	WM vs. WS
Klrk1	4.21e-85	-0.765275	0.035	0.111	5.14e-81	WM vs. WS
Trex1	2.39e-81	-0.772886	0.097	0.194	2.92e-77	WM vs. WS
Sepw1	1.58e-134	-0.7974	0.304	0.442	1.93e-130	WM vs. WS
Ccl3	3.58e-63	-0.798059	0.113	0.197	4.38e-59	WM vs. WS
Phf11b	7.04e-111	-0.801605	0.025	0.111	8.6e-107	WM vs. WS
Ctsw	4.97e-85	-0.801701	0.049	0.133	6.07e-81	WM vs. WS
H2-D1	0	-0.802081	0.733	0.857	0	WM vs. WS
Gimap4	2.45e-90	-0.80435	0.073	0.17	2.99e-86	WM vs. WS
Ms4a4c	1.9e-65	-0.807477	0.07	0.147	2.32e-61	WM vs. WS
Oas2	2.07e-100	-0.82057	0.029	0.111	2.53e-96	WM vs. WS
Oasl2	1.26e-104	-0.833563	0.042	0.135	1.53e-100	WM vs. WS
Adamts14	1.77e-101	-0.833612	0.03	0.114	2.17e-97	WM vs. WS
Tap1	1.22e-103	-0.835362	0.177	0.299	1.49e-99	WM vs. WS
Epsti1	2.52e-96	-0.841024	0.087	0.192	3.08e-92	WM vs. WS
Usp18	1.34e-119	-0.841189	0.017	0.102	1.64e-115	WM vs. WS
Mnda	3.37e-90	-0.846769	0.059	0.15	4.11e-86	WM vs. WS
Oas3	5.53e-96	-0.854974	0.056	0.149	6.75e-92	WM vs. WS
Clec2d	6.15e-102	-0.855612	0.154	0.274	7.51e-98	WM vs. WS
Pyhin1	3.29e-104	-0.872114	0.142	0.261	4.02e-100	WM vs. WS
Ifitm3	2.43e-78	-0.874962	0.396	0.463	2.96e-74	WM vs. WS
Sdc3	5.59e-106	-0.881042	0.072	0.179	6.83e-102	WM vs. WS
Rnf213	4.06e-107	-0.881853	0.116	0.235	4.96e-103	WM vs. WS
Sp100	1.7e-189	-0.889984	0.337	0.505	2.08e-185	WM vs. WS
Ifi204	2.38e-95	-0.898527	0.087	0.19	2.91e-91	WM vs. WS
Cd79a	1.31e-95	-0.907766	0.13	0.243	1.6e-91	WM vs. WS
Slfn5	1.3e-115	-0.921464	0.061	0.169	1.59e-111	WM vs. WS
B2m	0	-0.921598	0.743	0.886	0	WM vs. WS
Bhlhe40	1.03e-160	-0.927802	0.256	0.424	1.25e-156	WM vs. WS
Tbx21	9.87e-122	-0.943572	0.055	0.165	1.21e-117	WM vs. WS
H2-K1	0	-0.970639	0.925	0.986	0	WM vs. WS
Shisa5	0	-0.97412	0.475	0.668	0	WM vs. WS
Ms4a4b	1.89e-124	-0.980802	0.061	0.175	2.31e-120	WM vs. WS
Xaf1	7.86e-140	-0.987549	0.054	0.174	9.6e-136	WM vs. WS
Vps37b	1.42e-271	-0.998836	0.379	0.58	1.74e-267	WM vs. WS
Rtp4	3.01e-147	-1.00192	0.03	0.139	3.68e-143	WM vs. WS
Klra4	8.01e-129	-1.01859	0.021	0.113	9.78e-125	WM vs. WS
H2-Q4	4.25e-153	-1.04288	0.085	0.224	5.2e-149	WM vs. WS
Spry2	6.64e-124	-1.0749	0.06	0.172	8.11e-120	WM vs. WS
Klre1	4.35e-136	-1.08575	0.045	0.157	5.31e-132	WM vs. WS
LOC102639543	4.29e-189	-1.08614	0.019	0.142	5.24e-185	WM vs. WS
Rsad2	5.36e-167	-1.12682	0.049	0.181	6.55e-163	WM vs. WS
Ifi44	8.89e-174	-1.13349	0.041	0.171	1.09e-169	WM vs. WS
Sh2d2a	1.56e-178	-1.14786	0.058	0.2	1.91e-174	WM vs. WS
Serpinb9	2.33e-172	-1.1603	0.067	0.21	2.84e-168	WM vs. WS
Zbp1	1.83e-196	-1.18417	0.035	0.172	2.23e-192	WM vs. WS
Il2rb	5.11e-226	-1.20384	0.187	0.385	6.24e-222	WM vs. WS
Serpinb6b	3.71e-176	-1.22006	0.076	0.225	4.53e-172	WM vs. WS
Ly6c2	2.5e-232	-1.23425	0.361	0.53	3.06e-228	WM vs. WS
Ly6a	1.35e-193	-1.24411	0.119	0.29	1.65e-189	WM vs. WS
Irf7	3.67e-219	-1.25043	0.037	0.189	4.48e-215	WM vs. WS
Slfn4	3.11e-258	-1.33387	0.132	0.339	3.8e-254	WM vs. WS
Gzmb	3.66e-200	-1.34714	0.059	0.214	4.47e-196	WM vs. WS
Nkg7	1e-222	-1.3654	0.079	0.254	1.22e-218	WM vs. WS
Isg15	0	-1.8097	0.101	0.392	0	WM vs. WS
Ccl5	0	-2.47767	0.241	0.706	0	WM vs. WS
Ifi27l2a	0	-2.49046	0.306	0.805	0	WM vs. WS
Gzma	0	-2.57342	0.144	0.524	0	WM vs. WS
Ccl5	0	4.77828	0.989	0.241	0	DM vs. WM
Gm8210	0	3.6636	0.904	0.027	0	DM vs. WM
LOC105244208	0	3.30386	0.993	0.452	0	DM vs. WM
Nkg7	0	3.17102	0.682	0.079	0	DM vs. WM
Uba52	0	2.75144	0.999	0.732	0	DM vs. WM
Ftl1	0	2.71911	0.968	0.42	0	DM vs. WM
Rpl19	0	2.69582	0.993	0.505	0	DM vs. WM
Rpl32	0	2.63063	0.992	0.645	0	DM vs. WM
Gzma	0	2.5245	0.479	0.144	0	DM vs. WM
Rps3	0	2.49392	0.993	0.621	0	DM vs. WM
Rpl21	0	2.47469	0.951	0.34	0	DM vs. WM
LOC100862446	0	2.4682	0.949	0.398	0	DM vs. WM
Rplp0	0	2.4398	0.996	0.709	0	DM vs. WM
Rps11	0	2.33953	0.962	0.391	0	DM vs. WM
Rpl17	0	2.2882	0.99	0.686	0	DM vs. WM
Sh3bgrl3	0	2.2561	0.881	0.244	0	DM vs. WM
Rpl13	0	2.22284	0.997	0.867	0	DM vs. WM
Rps19	0	2.18756	0.987	0.758	0	DM vs. WM
Apoe	0	2.17324	0.449	0.115	0	DM vs. WM
Rpl31-ps12	0	2.13496	0.971	0.487	0	DM vs. WM
Rpl34-ps1	0	2.1044	0.997	0.73	0	DM vs. WM
Gm25380	0	2.08009	0.981	0.53	0	DM vs. WM
Rps23	0	2.07549	0.996	0.795	0	DM vs. WM
Rpl18	0	2.0739	0.987	0.611	0	DM vs. WM
LOC100862433	0	1.98097	0.994	0.755	0	DM vs. WM
Ms4a4b	0	1.98031	0.494	0.061	0	DM vs. WM
Lgals1	0	1.97953	0.72	0.304	0	DM vs. WM
B2m	0	1.96299	0.997	0.743	0	DM vs. WM
Rpl6	0	1.95646	0.982	0.531	0	DM vs. WM
Rpl15	0	1.9556	0.979	0.594	0	DM vs. WM
Rps16	0	1.9526	0.998	0.819	0	DM vs. WM
Cd3d	0	1.91409	0.438	0.033	0	DM vs. WM
Ubb	0	1.88365	0.989	0.62	0	DM vs. WM
Cd3g	0	1.86222	0.358	0.014	0	DM vs. WM
Gm10045	0	1.86023	0.96	0.502	0	DM vs. WM
Tmsb10	0	1.84143	0.998	0.858	0	DM vs. WM
Gzmb	2.78e-295	1.83808	0.312	0.059	3.4e-291	DM vs. WM
Rps2	0	1.81922	0.922	0.409	0	DM vs. WM
Xcl1	0	1.76924	0.209	0.012	0	DM vs. WM
Rpl4	0	1.75688	0.975	0.571	0	DM vs. WM
Rps6	0	1.75555	0.752	0.194	0	DM vs. WM
Rpl10a	0	1.71356	0.972	0.585	0	DM vs. WM
Bcl2a1b	0	1.71149	0.354	0.041	0	DM vs. WM
Rps27rt	0	1.70948	1	0.991	0	DM vs. WM
Rps18	0	1.64143	0.967	0.608	0	DM vs. WM
Cd7	0	1.62188	0.404	0.059	0	DM vs. WM
Ptprcap	0	1.60718	0.587	0.112	0	DM vs. WM
Ppib	0	1.58645	0.482	0.072	0	DM vs. WM
Rac2	0	1.57	0.847	0.305	0	DM vs. WM
Rnaset2b	0	1.56604	0.361	0.008	0	DM vs. WM
Rps5	0	1.56387	0.885	0.39	0	DM vs. WM
Rnaset2a	0	1.55993	0.619	0.122	0	DM vs. WM
Rpl27a	0	1.55695	0.982	0.66	0	DM vs. WM
Lat	0	1.5506	0.428	0.057	0	DM vs. WM
Gimap6	0	1.54474	0.481	0.066	0	DM vs. WM
Rpl35	0	1.50564	0.992	0.84	0	DM vs. WM
Dnajc15	0	1.50267	0.367	0.03	0	DM vs. WM
Cd8b1	0	1.48314	0.342	0.05	0	DM vs. WM
Rpl10	0	1.47835	0.989	0.787	0	DM vs. WM
Il7r	0	1.47234	0.429	0.078	0	DM vs. WM
Gimap4	0	1.46257	0.446	0.073	0	DM vs. WM
Ccl4	3.12e-121	1.44375	0.624	0.356	3.81e-117	DM vs. WM
Cox8a	0	1.44053	0.877	0.375	0	DM vs. WM
Mzb1	4.43e-158	1.43509	0.348	0.123	5.41e-154	DM vs. WM
Rpl23a	0	1.41241	0.987	0.796	0	DM vs. WM
Bcl2a1d	0	1.40611	0.224	0.018	0	DM vs. WM
D8Ertd738e	0	1.39814	0.705	0.191	0	DM vs. WM
Apobec3	0	1.38312	0.354	0.028	0	DM vs. WM
2023-09-01	0	1.38067	0.431	0.057	0	DM vs. WM
Cd74	2.85e-94	1.37468	0.848	0.641	3.48e-90	DM vs. WM
Edf1	0	1.3719	0.476	0.082	0	DM vs. WM
Fth1	0	1.37119	0.992	0.845	0	DM vs. WM
Cd3e	0	1.36885	0.313	0.024	0	DM vs. WM
H2-D1	0	1.36819	0.985	0.733	0	DM vs. WM
Gm4705	0	1.36531	0.6	0.154	0	DM vs. WM
Saraf	0	1.35807	0.641	0.183	0	DM vs. WM
Eef1d	0	1.34235	0.555	0.128	0	DM vs. WM
Supt4a	0	1.34229	0.609	0.147	0	DM vs. WM
S100a10	0	1.3299	0.66	0.26	0	DM vs. WM
Rps25	0	1.32835	0.958	0.574	0	DM vs. WM
H2-Q4	0	1.32319	0.471	0.085	0	DM vs. WM
Lck	0	1.31244	0.314	0.028	0	DM vs. WM
Rps4x	0	1.31129	0.993	0.834	0	DM vs. WM
Sepw1	0	1.3109	0.799	0.304	0	DM vs. WM
Rps15	0	1.30536	0.986	0.778	0	DM vs. WM
LOC102641031	0	1.30342	0.235	0	0	DM vs. WM
Crem	0	1.30161	0.579	0.185	0	DM vs. WM
Rpl14	0	1.29878	0.992	0.806	0	DM vs. WM
Ost4	0	1.29807	0.48	0.092	0	DM vs. WM
Dad1	0	1.29706	0.613	0.173	0	DM vs. WM
Klk8	0	1.28425	0.26	0.015	0	DM vs. WM
Fcer1g	7.82e-209	1.27733	0.682	0.402	9.56e-205	DM vs. WM
Eif3h	0	1.27078	0.711	0.232	0	DM vs. WM
Ptpn18	0	1.26041	0.784	0.31	0	DM vs. WM
Rpl26	0	1.25905	0.962	0.624	0	DM vs. WM
Vps37b	0	1.25691	0.816	0.379	0	DM vs. WM
Rgcc	1.54e-283	1.25588	0.356	0.083	1.88e-279	DM vs. WM
Dapl1	1.94e-298	1.23968	0.168	0.002	2.37e-294	DM vs. WM
Nme2	0	1.22438	0.724	0.294	0	DM vs. WM
Ppia	0	1.22279	0.985	0.71	0	DM vs. WM
Psenen	0	1.22263	0.47	0.091	0	DM vs. WM
Arpc1b	0	1.22084	0.728	0.281	0	DM vs. WM
Ssr4	0	1.2054	0.362	0.072	0	DM vs. WM
Pfdn5	0	1.20103	0.89	0.426	0	DM vs. WM
Rps24	0	1.20035	0.974	0.757	0	DM vs. WM
Emd	0	1.18322	0.867	0.404	0	DM vs. WM
Manf	4.97e-262	1.17933	0.447	0.143	6.07e-258	DM vs. WM
Ctla2a	1.74e-253	1.17759	0.269	0.048	2.12e-249	DM vs. WM
Cnbp	0	1.15866	0.722	0.264	0	DM vs. WM
Limd2	0	1.15619	0.575	0.182	0	DM vs. WM
Gnas	0	1.15507	0.655	0.239	0	DM vs. WM
Rps13	0	1.15438	0.935	0.579	0	DM vs. WM
2410015M20Rik	0	1.14741	0.479	0.108	0	DM vs. WM
Dynll1	0	1.13588	0.724	0.298	0	DM vs. WM
Tyrobp	1.41e-71	1.13162	0.669	0.546	1.72e-67	DM vs. WM
Atp5g1	0	1.12927	0.45	0.107	0	DM vs. WM
Eif1	0	1.1174	0.995	0.844	0	DM vs. WM
Atp5b	0	1.11176	0.631	0.22	0	DM vs. WM
Rpl8	0	1.10249	0.995	0.864	0	DM vs. WM
Serpinb6b	9.57e-199	1.10107	0.289	0.076	1.17e-194	DM vs. WM
LOC108169013	0	1.10002	0.214	0.001	0	DM vs. WM
Ly6c2	2.29e-145	1.09773	0.605	0.361	2.8e-141	DM vs. WM
Myl12a	0	1.09661	0.618	0.209	0	DM vs. WM
Ppp1r11	0	1.09374	0.266	0.019	0	DM vs. WM
Tomm22	0	1.07772	0.37	0.067	0	DM vs. WM
Cd2	0	1.06887	0.314	0.049	0	DM vs. WM
Eno1	2.52e-299	1.06621	0.337	0.069	3.08e-295	DM vs. WM
Rpl37rt	0	1.06444	0.999	0.914	0	DM vs. WM
Atp5d	0	1.06283	0.609	0.208	0	DM vs. WM
Eif3f	0	1.05725	0.862	0.445	0	DM vs. WM
LOC108167922	0	1.05717	0.998	0.857	0	DM vs. WM
Ccl3	6.51e-76	1.03291	0.254	0.113	7.95e-72	DM vs. WM
Rgs10	2.04e-268	1.02683	0.386	0.102	2.49e-264	DM vs. WM
Lef1	9.23e-196	1.00213	0.268	0.066	1.13e-191	DM vs. WM
Hilpda	7.95e-188	1.00181	0.28	0.073	9.71e-184	DM vs. WM
Tnfrsf18	4.11e-260	0.998524	0.216	0.024	5.02e-256	DM vs. WM
Cd8a	1.64e-249	0.998143	0.221	0.029	2.01e-245	DM vs. WM
Timm23	1.19e-302	0.990355	0.308	0.054	1.46e-298	DM vs. WM
Ccr7	9.66e-195	0.98922	0.402	0.145	1.18e-190	DM vs. WM
Sap18b	8.84e-291	0.980858	0.396	0.1	1.08e-286	DM vs. WM
Ppp1ca	0	0.978875	0.562	0.192	0	DM vs. WM
Hcst	4.21e-263	0.971858	0.413	0.118	5.14e-259	DM vs. WM
Saa3	1.23e-134	0.968622	0.12	0.015	1.5e-130	DM vs. WM
Skap1	5.86e-283	0.962074	0.234	0.026	7.15e-279	DM vs. WM
Ifng	2.05e-153	0.959862	0.167	0.03	2.51e-149	DM vs. WM
Cd247	8.28e-257	0.95879	0.23	0.03	1.01e-252	DM vs. WM
Ly6d	1.5e-79	0.95756	0.318	0.158	1.84e-75	DM vs. WM
Sh2d2a	2.55e-260	0.953752	0.296	0.058	3.11e-256	DM vs. WM
Tma7	0	0.952861	0.735	0.322	0	DM vs. WM
Cox5b	7.35e-278	0.945635	0.534	0.191	8.98e-274	DM vs. WM
S1pr4	2.03e-274	0.945393	0.304	0.057	2.48e-270	DM vs. WM
Gadd45b	3.92e-168	0.943289	0.444	0.182	4.79e-164	DM vs. WM
Acp5	2.33e-277	0.942864	0.238	0.029	2.85e-273	DM vs. WM
Rgs1	2.71e-131	0.938353	0.38	0.162	3.32e-127	DM vs. WM
Aldoa	6e-272	0.93411	0.476	0.154	7.33e-268	DM vs. WM
Serpinb9	2.1e-184	0.933259	0.264	0.067	2.56e-180	DM vs. WM
Ccrl2	9.13e-160	0.933227	0.228	0.056	1.12e-155	DM vs. WM
Eef1g	3.93e-304	0.930981	0.816	0.427	4.8e-300	DM vs. WM
Gimap9	7.15e-225	0.923556	0.259	0.051	8.73e-221	DM vs. WM
Rabac1	5.89e-305	0.923345	0.594	0.211	7.2e-301	DM vs. WM
Psmb8	6.46e-279	0.922845	0.607	0.242	7.89e-275	DM vs. WM
Nop10	5.68e-281	0.921532	0.591	0.224	6.94e-277	DM vs. WM
Gm21596	1.03e-236	0.912926	0.43	0.144	1.26e-232	DM vs. WM
Stra13	1.88e-274	0.909795	0.27	0.043	2.3e-270	DM vs. WM
Thy1	9.4e-223	0.9056	0.388	0.12	1.15e-218	DM vs. WM
Vps28	7.33e-279	0.89952	0.343	0.074	8.95e-275	DM vs. WM
Trim12a	1.52e-298	0.886814	0.158	0	1.85e-294	DM vs. WM
Rpl22l1	4.64e-307	0.885518	0.934	0.629	5.67e-303	DM vs. WM
Rpl7	0	0.884158	0.97	0.741	0	DM vs. WM
Gimap5	2.67e-236	0.8825	0.26	0.048	3.26e-232	DM vs. WM
Gimap1	2.98e-230	0.87969	0.425	0.137	3.64e-226	DM vs. WM
Emp3	2.98e-196	0.878218	0.476	0.192	3.64e-192	DM vs. WM
Sh2d1a	8.62e-240	0.87176	0.161	0.009	1.05e-235	DM vs. WM
Ctsw	2.22e-204	0.869385	0.243	0.049	2.71e-200	DM vs. WM
Sec11a	1.18e-262	0.866571	0.421	0.122	1.44e-258	DM vs. WM
H2-Eb1	3.49e-70	0.864415	0.452	0.268	4.26e-66	DM vs. WM
Pnrc1	1.01e-269	0.861427	0.742	0.349	1.23e-265	DM vs. WM
Fam189b	3.56e-217	0.85708	0.171	0.016	4.35e-213	DM vs. WM
Ms4a6b	7.66e-206	0.856051	0.35	0.105	9.36e-202	DM vs. WM
Cox7b	1.2e-242	0.855732	0.44	0.144	1.46e-238	DM vs. WM
Ndufa12	2.48e-251	0.852618	0.249	0.04	3.03e-247	DM vs. WM
Ppdpf	4.8e-257	0.851916	0.302	0.061	5.87e-253	DM vs. WM
Rnasek	2.62e-267	0.850955	0.451	0.137	3.21e-263	DM vs. WM
Sri	3.29e-256	0.84987	0.403	0.113	4.01e-252	DM vs. WM
Park7	5.21e-251	0.847263	0.465	0.155	6.37e-247	DM vs. WM
Psmb2	3.57e-255	0.846744	0.356	0.09	4.36e-251	DM vs. WM
Rpl5	6.19e-234	0.842943	0.603	0.257	7.56e-230	DM vs. WM
4930523C07Rik	8.65e-223	0.84212	0.306	0.074	1.06e-218	DM vs. WM
Gimap3	1.27e-219	0.838028	0.455	0.161	1.56e-215	DM vs. WM
Slc3a2	1.46e-205	0.837997	0.565	0.249	1.79e-201	DM vs. WM
Use1	5.45e-267	0.829713	0.503	0.164	6.66e-263	DM vs. WM
Psmb1	5.42e-255	0.82933	0.673	0.303	6.62e-251	DM vs. WM
Cycs	3.52e-224	0.824733	0.51	0.199	4.3e-220	DM vs. WM
Mien1	4.44e-243	0.822718	0.316	0.073	5.42e-239	DM vs. WM
Grap2	1.08e-194	0.822373	0.217	0.04	1.32e-190	DM vs. WM
Fam96b	4.27e-273	0.822165	0.209	0.019	5.22e-269	DM vs. WM
Psme1	9.94e-253	0.82049	0.519	0.184	1.21e-248	DM vs. WM
Klrd1	5.65e-181	0.820427	0.284	0.077	6.9e-177	DM vs. WM
Ly6a	4.06e-148	0.818091	0.329	0.119	4.95e-144	DM vs. WM
Tceb2	1.51e-228	0.815734	0.404	0.127	1.84e-224	DM vs. WM
Ifi27l2a	7.38e-136	0.813136	0.579	0.306	9.02e-132	DM vs. WM
Lime1	3.85e-199	0.811496	0.28	0.069	4.7e-195	DM vs. WM
Itk	1.15e-200	0.810937	0.281	0.068	1.41e-196	DM vs. WM
Sys1	2.24e-254	0.803527	0.356	0.087	2.74e-250	DM vs. WM
Gm4184	1.91e-211	0.803142	0.703	0.36	2.33e-207	DM vs. WM
Ssr2	9.06e-173	0.802865	0.249	0.064	1.11e-168	DM vs. WM
Slc25a4	7.56e-225	0.800129	0.286	0.063	9.24e-221	DM vs. WM
Bin2	1.05e-225	0.800099	0.323	0.081	1.29e-221	DM vs. WM
Epsti1	5.62e-203	0.797768	0.319	0.087	6.87e-199	DM vs. WM
Ltb	2.34e-171	0.796847	0.48	0.205	2.86e-167	DM vs. WM
H2-Ab1	8.69e-53	0.79583	0.628	0.446	1.06e-48	DM vs. WM
Med28	3.59e-236	0.793726	0.361	0.098	4.38e-232	DM vs. WM
Rps8	1.65e-266	0.792905	0.958	0.721	2.02e-262	DM vs. WM
H2-T22	7.58e-236	0.792899	0.264	0.049	9.26e-232	DM vs. WM
Ndufa13	6.89e-241	0.792258	0.667	0.301	8.41e-237	DM vs. WM
Rps20	9.2e-306	0.790959	0.989	0.872	1.12e-301	DM vs. WM
Gm1966	4.75e-247	0.789915	0.14	0.002	5.8e-243	DM vs. WM
Prkca	1.46e-171	0.788985	0.215	0.046	1.79e-167	DM vs. WM
Rps3a1	0	0.786414	0.973	0.773	0	DM vs. WM
Cdc37	2.96e-231	0.786057	0.354	0.096	3.62e-227	DM vs. WM
Cd37	2.42e-235	0.785335	0.371	0.102	2.96e-231	DM vs. WM
Grpel1	3.11e-244	0.783102	0.221	0.03	3.8e-240	DM vs. WM
Uqcr10	5.37e-220	0.780143	0.562	0.234	6.56e-216	DM vs. WM
Nudc	2.79e-223	0.779097	0.232	0.04	3.41e-219	DM vs. WM
Rps10	7.17e-193	0.776273	0.661	0.332	8.76e-189	DM vs. WM
Cyb5a	8.85e-215	0.774027	0.239	0.045	1.08e-210	DM vs. WM
Pgls	1.59e-196	0.773501	0.415	0.147	1.94e-192	DM vs. WM
Atp6v1f	7.75e-244	0.771423	0.593	0.239	9.46e-240	DM vs. WM
Cdk2ap2	6.31e-212	0.765891	0.652	0.305	7.71e-208	DM vs. WM
Fau	0	0.765725	0.996	0.893	0	DM vs. WM
Sla2	1.81e-210	0.765698	0.229	0.04	2.21e-206	DM vs. WM
Spib	1.15e-75	0.762834	0.208	0.084	1.4e-71	DM vs. WM
Prelid1	1.19e-205	0.761204	0.343	0.1	1.45e-201	DM vs. WM
Npm3	3.31e-186	0.760696	0.381	0.133	4.04e-182	DM vs. WM
Klre1	4e-115	0.758514	0.173	0.045	4.88e-111	DM vs. WM
Nedd8	1.51e-222	0.75786	0.482	0.174	1.84e-218	DM vs. WM
Batf	1.38e-210	0.755913	0.223	0.038	1.69e-206	DM vs. WM
Ablim1	7.99e-215	0.751895	0.342	0.093	9.76e-211	DM vs. WM
Ncr1	5.89e-129	0.750836	0.111	0.013	7.2e-125	DM vs. WM
Krtcap2	3.88e-178	0.750349	0.326	0.104	4.74e-174	DM vs. WM
Gpr171	2.41e-176	0.749447	0.206	0.04	2.94e-172	DM vs. WM
Grap	2.27e-204	0.747717	0.262	0.057	2.78e-200	DM vs. WM
Tmem234	1.09e-214	0.747325	0.391	0.123	1.33e-210	DM vs. WM
Sumo2	8.6e-207	0.746011	0.535	0.221	1.05e-202	DM vs. WM
Nt5c	3.55e-221	0.744555	0.306	0.074	4.33e-217	DM vs. WM
Cox6b1	2.87e-201	0.744468	0.598	0.277	3.5e-197	DM vs. WM
H2-M3	3.6e-264	0.743071	0.146	0.001	4.4e-260	DM vs. WM
Ufc1	2.25e-224	0.740291	0.238	0.041	2.75e-220	DM vs. WM
Cd52	3.96e-189	0.739639	0.886	0.615	4.84e-185	DM vs. WM
Klrk1	1.12e-146	0.7375	0.175	0.035	1.37e-142	DM vs. WM
Rheb	8.54e-219	0.73609	0.33	0.087	1.04e-214	DM vs. WM
Eif3i	2.89e-202	0.735495	0.241	0.049	3.53e-198	DM vs. WM
H2-Aa	6.84e-28	0.733822	0.507	0.38	8.36e-24	DM vs. WM
Pold4	1.74e-206	0.730828	0.238	0.046	2.12e-202	DM vs. WM
Pla2g16	1.54e-221	0.726874	0.207	0.028	1.89e-217	DM vs. WM
Gramd3	3.47e-180	0.721594	0.386	0.136	4.24e-176	DM vs. WM
Eif3m	1.13e-199	0.71894	0.384	0.125	1.38e-195	DM vs. WM
Sec11c	1.63e-104	0.711298	0.413	0.201	1.99e-100	DM vs. WM
Mrps16	2.98e-208	0.709024	0.244	0.048	3.64e-204	DM vs. WM
Gm15776	4.63e-202	0.708365	0.579	0.25	5.65e-198	DM vs. WM
Commd4	8.88e-194	0.707162	0.217	0.041	1.08e-189	DM vs. WM
Cst7	1.7e-142	0.706603	0.171	0.035	2.08e-138	DM vs. WM
Gm9840	9.2e-192	0.706237	0.419	0.151	1.12e-187	DM vs. WM
Ndufb5	2.36e-207	0.705878	0.461	0.168	2.88e-203	DM vs. WM
Ndufs4	5.77e-193	0.705577	0.257	0.059	7.04e-189	DM vs. WM
Mrpl54	1.06e-189	0.702712	0.29	0.077	1.29e-185	DM vs. WM
Tcf7	9.67e-166	0.702569	0.266	0.073	1.18e-161	DM vs. WM
Jchain	3.73e-12	0.700586	0.672	0.492	4.56e-08	DM vs. WM
Pop5	2.89e-183	0.699316	0.253	0.061	3.53e-179	DM vs. WM
Aurkaip1	3e-206	0.698805	0.297	0.074	3.66e-202	DM vs. WM
Hsd17b10	9.69e-199	0.698164	0.196	0.03	1.18e-194	DM vs. WM
Icos	2.75e-137	0.693794	0.199	0.049	3.36e-133	DM vs. WM
Mrps24	1.31e-195	0.692532	0.342	0.103	1.61e-191	DM vs. WM
Mrpl24	6.95e-188	0.690953	0.298	0.082	8.49e-184	DM vs. WM
Cd82	4.5e-193	0.689013	0.319	0.09	5.5e-189	DM vs. WM
Hint1	8.61e-180	0.686722	0.699	0.375	1.05e-175	DM vs. WM
Lamtor5	2.83e-207	0.685845	0.263	0.057	3.46e-203	DM vs. WM
Sra1	1.11e-202	0.685028	0.22	0.039	1.36e-198	DM vs. WM
Zap70	8.4e-158	0.673369	0.219	0.052	1.03e-153	DM vs. WM
Dph3	9.19e-180	0.66875	0.25	0.06	1.12e-175	DM vs. WM
Gimap7	5.63e-157	0.667823	0.166	0.028	6.88e-153	DM vs. WM
Sumo1	4.17e-183	0.666775	0.416	0.151	5.09e-179	DM vs. WM
Anxa6	1.13e-182	0.664476	0.323	0.096	1.39e-178	DM vs. WM
Ptpn22	3.38e-168	0.660391	0.284	0.081	4.12e-164	DM vs. WM
Mpc1	7.02e-171	0.657569	0.32	0.101	8.57e-167	DM vs. WM
Dgka	9.83e-167	0.65701	0.15	0.019	1.2e-162	DM vs. WM
Mrpl23	4.73e-166	0.65687	0.327	0.108	5.78e-162	DM vs. WM
Map1lc3b	4.41e-183	0.653614	0.619	0.291	5.39e-179	DM vs. WM
H2-T23	6.56e-184	0.652566	0.449	0.167	8.02e-180	DM vs. WM
Ubl5	4.16e-175	0.651819	0.481	0.201	5.08e-171	DM vs. WM
Supt4b	4.45e-177	0.649391	0.197	0.036	5.44e-173	DM vs. WM
Rbm39	3.5e-201	0.643323	0.909	0.61	4.28e-197	DM vs. WM
Tecpr1	5.9e-150	0.643128	0.193	0.042	7.2e-146	DM vs. WM
Uqcrfs1	1.55e-171	0.63984	0.497	0.212	1.9e-167	DM vs. WM
Bax	1.28e-175	0.639562	0.388	0.137	1.56e-171	DM vs. WM
Prkch	2.04e-167	0.638792	0.146	0.017	2.49e-163	DM vs. WM
Erh	2.59e-155	0.638167	0.432	0.182	3.17e-151	DM vs. WM
Sdf2l1	5.93e-92	0.63384	0.207	0.074	7.24e-88	DM vs. WM
Selk	3.18e-167	0.632837	0.724	0.393	3.88e-163	DM vs. WM
Eif5a	4.74e-161	0.63198	0.663	0.344	5.79e-157	DM vs. WM
Ubald2	1.38e-115	0.63176	0.499	0.255	1.69e-111	DM vs. WM
Grasp	8.43e-76	0.630696	0.142	0.044	1.03e-71	DM vs. WM
Dctn3	3.04e-181	0.630536	0.328	0.1	3.72e-177	DM vs. WM
Ndufs3	9.38e-177	0.630439	0.269	0.071	1.15e-172	DM vs. WM
Snx3	3.48e-183	0.630033	0.386	0.131	4.25e-179	DM vs. WM
Fundc2	4.44e-177	0.629599	0.195	0.035	5.43e-173	DM vs. WM
Rrad	5.84e-135	0.629158	0.158	0.03	7.13e-131	DM vs. WM
1110008P14Rik	1.14e-172	0.628102	0.208	0.042	1.39e-168	DM vs. WM
Nfkbib	5.26e-180	0.627956	0.19	0.032	6.43e-176	DM vs. WM
Trat1	8.78e-135	0.627646	0.101	0.008	1.07e-130	DM vs. WM
Pim1	6.41e-106	0.627432	0.43	0.214	7.83e-102	DM vs. WM
Cyc1	3.38e-166	0.626792	0.216	0.048	4.14e-162	DM vs. WM
Pycard	1.82e-98	0.626549	0.471	0.244	2.23e-94	DM vs. WM
Myl6	4.19e-153	0.625888	0.69	0.377	5.12e-149	DM vs. WM
Mrps26	4.25e-159	0.619019	0.224	0.055	5.19e-155	DM vs. WM
Mrpl30	6.84e-172	0.618485	0.344	0.112	8.35e-168	DM vs. WM
Snapc5	5.04e-200	0.618352	0.139	0.009	6.15e-196	DM vs. WM
Tmem134	3.62e-168	0.615472	0.292	0.085	4.42e-164	DM vs. WM
Btf3	1.65e-183	0.611729	0.884	0.576	2.02e-179	DM vs. WM
Prkcq	3.15e-145	0.611191	0.146	0.023	3.85e-141	DM vs. WM
Aes	3.57e-168	0.609201	0.383	0.137	4.36e-164	DM vs. WM
Uqcc2	6.03e-154	0.607083	0.173	0.032	7.37e-150	DM vs. WM
2700060E02Rik	7.27e-164	0.604535	0.422	0.165	8.88e-160	DM vs. WM
Rpl36al	1.41e-175	0.603715	0.914	0.637	1.72e-171	DM vs. WM
Ndufa7	6.29e-164	0.600199	0.413	0.159	7.68e-160	DM vs. WM
Snrpd2	8.34e-169	0.59786	0.476	0.197	1.02e-164	DM vs. WM
Eva1b	1.96e-157	0.595148	0.123	0.011	2.4e-153	DM vs. WM
Icam1	3.85e-106	0.592143	0.259	0.096	4.7e-102	DM vs. WM
Gm29376	3.02e-209	0.590889	0.112	0	3.69e-205	DM vs. WM
Bcl2	3.69e-106	0.589545	0.265	0.101	4.51e-102	DM vs. WM
Hdac1	5.09e-200	0.589003	0.115	0.002	6.22e-196	DM vs. WM
Reep5	4.75e-121	0.588238	0.351	0.147	5.8e-117	DM vs. WM
Bola3	5.77e-163	0.588155	0.154	0.022	7.05e-159	DM vs. WM
Mettl23	1.1e-158	0.587903	0.291	0.088	1.34e-154	DM vs. WM
Ict1	3.74e-155	0.587702	0.211	0.049	4.57e-151	DM vs. WM
Tbrg1	8.53e-148	0.587487	0.195	0.044	1.04e-143	DM vs. WM
Tuba1a	8.52e-146	0.586119	0.207	0.05	1.04e-141	DM vs. WM
Mrps23	2.32e-165	0.583131	0.164	0.025	2.84e-161	DM vs. WM
Ifi27	2.81e-131	0.581034	0.226	0.065	3.43e-127	DM vs. WM
Hspe1	2.05e-145	0.579988	0.561	0.274	2.51e-141	DM vs. WM
Ndufs8	4.13e-165	0.577899	0.24	0.06	5.05e-161	DM vs. WM
Cirbp	3.22e-139	0.577828	0.267	0.084	3.94e-135	DM vs. WM
Mrpl4	1.42e-162	0.576075	0.187	0.035	1.74e-158	DM vs. WM
Emc6	1.26e-152	0.574726	0.343	0.122	1.54e-148	DM vs. WM
Ccdc124	1.16e-142	0.567925	0.202	0.049	1.41e-138	DM vs. WM
Med10	2.71e-158	0.567607	0.22	0.051	3.31e-154	DM vs. WM
Mif	1.3e-125	0.563753	0.453	0.211	1.59e-121	DM vs. WM
Mea1	5.51e-163	0.562856	0.159	0.023	6.73e-159	DM vs. WM
Gadd45gip1	1.85e-137	0.561819	0.296	0.102	2.26e-133	DM vs. WM
Igtp	3.53e-117	0.560123	0.133	0.025	4.32e-113	DM vs. WM
Trmt112	2.55e-151	0.559074	0.471	0.204	3.11e-147	DM vs. WM
Bloc1s1	2.44e-144	0.558825	0.203	0.049	2.98e-140	DM vs. WM
Raly	5.45e-145	0.558138	0.48	0.214	6.66e-141	DM vs. WM
Ramp3	5.91e-89	0.557847	0.137	0.035	7.22e-85	DM vs. WM
Ankrd11	1.25e-139	0.55699	0.303	0.104	1.53e-135	DM vs. WM
0610010K14Rik	2.05e-145	0.556032	0.195	0.044	2.51e-141	DM vs. WM
Lsm4	1.85e-138	0.555579	0.478	0.218	2.26e-134	DM vs. WM
Emc4	6.3e-161	0.554666	0.135	0.015	7.7e-157	DM vs. WM
Dynlrb1	5.78e-151	0.55374	0.369	0.137	7.06e-147	DM vs. WM
Pfdn1	1.46e-148	0.553632	0.184	0.038	1.78e-144	DM vs. WM
Rpl13a	1.09e-128	0.553537	0.422	0.189	1.34e-124	DM vs. WM
Psme2b	3.42e-148	0.552024	0.519	0.238	4.18e-144	DM vs. WM
Cltb	1.21e-144	0.551809	0.149	0.024	1.48e-140	DM vs. WM
Ybx1	1.12e-123	0.549862	0.628	0.343	1.37e-119	DM vs. WM
AI413582	5.07e-141	0.549691	0.204	0.05	6.19e-137	DM vs. WM
Ssna1	9.11e-147	0.549288	0.193	0.043	1.11e-142	DM vs. WM
Higd2a	1.08e-145	0.547115	0.343	0.125	1.32e-141	DM vs. WM
Nfkbia	3.16e-29	0.546902	0.738	0.617	3.87e-25	DM vs. WM
Tagap	5.15e-113	0.545666	0.19	0.053	6.29e-109	DM vs. WM
Marcksl1	2.14e-59	0.543978	0.138	0.049	2.61e-55	DM vs. WM
Vps29	8.62e-157	0.543172	0.198	0.042	1.05e-152	DM vs. WM
Csnk2b	4.77e-137	0.542853	0.304	0.106	5.83e-133	DM vs. WM
Cd47	7.35e-138	0.542845	0.57	0.291	8.98e-134	DM vs. WM
Rnf138	4.73e-121	0.540341	0.205	0.059	5.77e-117	DM vs. WM
Psmb3	5.29e-147	0.539663	0.159	0.028	6.46e-143	DM vs. WM
Smad7	2.48e-120	0.539605	0.308	0.118	3.03e-116	DM vs. WM
Pdcd1lg2	5.56e-111	0.537619	0.1	0.013	6.8e-107	DM vs. WM
Exosc6	3.8e-133	0.537477	0.198	0.05	4.64e-129	DM vs. WM
Nubp1	3.59e-163	0.53722	0.159	0.023	4.39e-159	DM vs. WM
Fam173a	8.16e-132	0.537206	0.26	0.084	9.97e-128	DM vs. WM
Isg15	5.22e-78	0.536788	0.239	0.101	6.37e-74	DM vs. WM
Chchd10	7.19e-153	0.536493	0.108	0.007	8.78e-149	DM vs. WM
Cnot4	1.03e-135	0.535447	0.243	0.072	1.26e-131	DM vs. WM
Eif6	1.1e-148	0.533783	0.353	0.128	1.35e-144	DM vs. WM
Gm3837	5.05e-130	0.533641	0.295	0.105	6.17e-126	DM vs. WM
Pfn1	1.73e-141	0.531234	0.956	0.806	2.12e-137	DM vs. WM
Mrpl21	9.86e-119	0.529924	0.156	0.035	1.2e-114	DM vs. WM
Ndufa6	6.11e-134	0.529052	0.713	0.398	7.47e-130	DM vs. WM
Gtf2i	4.56e-116	0.528111	0.188	0.051	5.57e-112	DM vs. WM
Il2rb	4.09e-101	0.528069	0.393	0.187	5e-97	DM vs. WM
Crlf2	1.88e-149	0.525101	0.207	0.048	2.3e-145	DM vs. WM
Jtb	4.7e-142	0.524463	0.282	0.09	5.74e-138	DM vs. WM
Il2rg	1.85e-135	0.52307	0.223	0.061	2.26e-131	DM vs. WM
Timm17b	1.87e-142	0.520357	0.167	0.032	2.28e-138	DM vs. WM
Rbx1	6.61e-127	0.519791	0.391	0.167	8.07e-123	DM vs. WM
Anapc11	2.52e-131	0.519393	0.245	0.075	3.08e-127	DM vs. WM
Ube2a	1.08e-137	0.517417	0.267	0.085	1.32e-133	DM vs. WM
Eif3e	1.92e-140	0.517236	0.349	0.13	2.35e-136	DM vs. WM
Klf3	6.74e-100	0.516013	0.206	0.068	8.23e-96	DM vs. WM
2023-09-06	5.49e-121	0.514834	0.185	0.048	6.71e-117	DM vs. WM
Uchl3	2.89e-140	0.5132	0.15	0.025	3.53e-136	DM vs. WM
Gm3873	3.64e-120	0.51014	0.175	0.044	4.45e-116	DM vs. WM
Atraid	3.79e-131	0.509799	0.17	0.037	4.63e-127	DM vs. WM
Fkbp3	9.14e-118	0.508946	0.212	0.064	1.12e-113	DM vs. WM
Tgif1	2.43e-110	0.508494	0.343	0.145	2.97e-106	DM vs. WM
Ccdc12	7.32e-133	0.508056	0.415	0.176	8.94e-129	DM vs. WM
Ndufv2	1.12e-145	0.507789	0.142	0.021	1.37e-141	DM vs. WM
Ldha	1.06e-124	0.507651	0.538	0.271	1.3e-120	DM vs. WM
Ppp1cc	1.64e-117	0.506639	0.282	0.104	2e-113	DM vs. WM
Rnf125	5.94e-110	0.506003	0.38	0.171	7.25e-106	DM vs. WM
Gmfg	3.37e-111	0.504618	0.457	0.223	4.11e-107	DM vs. WM
Pkp3	4.74e-127	0.504569	0.17	0.038	5.79e-123	DM vs. WM
Leprotl1	6.46e-131	0.504436	0.371	0.149	7.9e-127	DM vs. WM
Mrpl42	1.37e-139	0.501721	0.126	0.016	1.67e-135	DM vs. WM
Dnaja1	6.43e-126	0.501024	0.64	0.342	7.86e-122	DM vs. WM
Zmat5	1.83e-132	0.500388	0.151	0.028	2.23e-128	DM vs. WM
Phb	1.62e-110	0.499064	0.204	0.063	1.97e-106	DM vs. WM
Ndufa8	4.35e-130	0.498866	0.282	0.097	5.31e-126	DM vs. WM
Chchd3	4.7e-130	0.49827	0.155	0.031	5.74e-126	DM vs. WM
Ccdc53	4.02e-113	0.497552	0.168	0.042	4.91e-109	DM vs. WM
Tmed9	3.24e-119	0.497449	0.456	0.217	3.95e-115	DM vs. WM
Sdhb	6.79e-129	0.497076	0.214	0.06	8.3e-125	DM vs. WM
Atp5c1	2.2e-138	0.497005	0.174	0.037	2.69e-134	DM vs. WM
Bcl11b	2.14e-101	0.495719	0.194	0.06	2.62e-97	DM vs. WM
Il21r	1.47e-104	0.494278	0.253	0.092	1.79e-100	DM vs. WM
Bag1	1.32e-130	0.493582	0.262	0.085	1.61e-126	DM vs. WM
S1pr1	2.27e-92	0.493186	0.198	0.067	2.77e-88	DM vs. WM
Cox20	3.98e-110	0.493137	0.189	0.054	4.86e-106	DM vs. WM
Rab4b	8.05e-129	0.490563	0.191	0.048	9.83e-125	DM vs. WM
Timm8b	6.25e-124	0.48969	0.194	0.051	7.64e-120	DM vs. WM
Mrps14	3.9e-120	0.489287	0.322	0.127	4.77e-116	DM vs. WM
Mrps7	4.83e-128	0.489277	0.162	0.034	5.9e-124	DM vs. WM
Slc50a1	3.02e-126	0.488332	0.21	0.058	3.69e-122	DM vs. WM
Pole4	4.62e-123	0.486995	0.393	0.171	5.65e-119	DM vs. WM
Gpr18	5.33e-123	0.485618	0.125	0.019	6.51e-119	DM vs. WM
Pik3ip1	6.99e-98	0.485034	0.177	0.053	8.54e-94	DM vs. WM
Glrx3	6.71e-131	0.483971	0.206	0.054	8.2e-127	DM vs. WM
Slamf6	3.06e-104	0.48136	0.152	0.037	3.74e-100	DM vs. WM
Cstb	2.95e-102	0.480698	0.306	0.127	3.61e-98	DM vs. WM
Ypel3	1.13e-130	0.480038	0.331	0.123	1.38e-126	DM vs. WM
Ech1	4.4e-140	0.479985	0.147	0.024	5.38e-136	DM vs. WM
Rbm42	4.66e-126	0.479891	0.24	0.075	5.69e-122	DM vs. WM
Eef1b2	1.19e-96	0.477339	0.811	0.534	1.45e-92	DM vs. WM
Tpst2	6.71e-122	0.477141	0.302	0.111	8.19e-118	DM vs. WM
Ubl4a	3.08e-115	0.475631	0.134	0.026	3.76e-111	DM vs. WM
Hsbp1	2.72e-119	0.473261	0.226	0.07	3.33e-115	DM vs. WM
Ubxn1	4.73e-112	0.473089	0.236	0.079	5.77e-108	DM vs. WM
Ddx24	4.95e-109	0.473008	0.264	0.097	6.05e-105	DM vs. WM
Npm1	6.11e-108	0.472522	0.734	0.434	7.46e-104	DM vs. WM
Timm17a	1.09e-125	0.472472	0.153	0.031	1.33e-121	DM vs. WM
Hn1	1.31e-123	0.471395	0.557	0.279	1.6e-119	DM vs. WM
Gabarapl2	6.18e-126	0.47105	0.432	0.19	7.55e-122	DM vs. WM
Mrpl20	1.76e-121	0.468228	0.253	0.084	2.15e-117	DM vs. WM
Mrps36	4.4e-123	0.46818	0.131	0.022	5.37e-119	DM vs. WM
Psmb9	2.19e-116	0.466592	0.36	0.152	2.67e-112	DM vs. WM
Psma3	3.24e-124	0.465429	0.155	0.032	3.96e-120	DM vs. WM
Spcs2	2.01e-98	0.464304	0.477	0.247	2.46e-94	DM vs. WM
Vcpkmt	1.71e-111	0.463364	0.106	0.015	2.09e-107	DM vs. WM
Sh3bgr	1.62e-73	0.462577	0.138	0.042	1.98e-69	DM vs. WM
Ptp4a3	8.19e-127	0.462156	0.166	0.036	1e-122	DM vs. WM
Nsg2	3.76e-87	0.460844	0.104	0.02	4.59e-83	DM vs. WM
Pin1	1.34e-124	0.46028	0.166	0.037	1.64e-120	DM vs. WM
Mthfsl	2.84e-123	0.459595	0.131	0.022	3.47e-119	DM vs. WM
Ociad1	8.67e-123	0.458651	0.315	0.119	1.06e-118	DM vs. WM
Tnfaip8l2	3.49e-115	0.457867	0.177	0.045	4.27e-111	DM vs. WM
Mrpl57	1.54e-105	0.456921	0.279	0.108	1.88e-101	DM vs. WM
Elof1	1.97e-124	0.45674	0.147	0.028	2.41e-120	DM vs. WM
Rpl39	5.65e-109	0.455403	0.96	0.779	6.91e-105	DM vs. WM
Oaz1	7.4e-165	0.454387	0.977	0.84	9.04e-161	DM vs. WM
Saysd1	1.64e-110	0.45234	0.118	0.02	2.01e-106	DM vs. WM
Gemin7	9.38e-110	0.450259	0.152	0.036	1.15e-105	DM vs. WM
Fkbp8	5.55e-122	0.448366	0.314	0.118	6.78e-118	DM vs. WM
Rora	1.21e-62	0.445503	0.178	0.073	1.48e-58	DM vs. WM
Zfp622	3.3e-103	0.444834	0.207	0.067	4.04e-99	DM vs. WM
Rer1	7.99e-117	0.443864	0.264	0.092	9.76e-113	DM vs. WM
Blvrb	4.98e-118	0.443855	0.114	0.016	6.09e-114	DM vs. WM
Nans	4.39e-106	0.442235	0.147	0.034	5.36e-102	DM vs. WM
2023-09-15	5.48e-108	0.441807	0.427	0.203	6.69e-104	DM vs. WM
Srpk1	5.14e-100	0.440727	0.126	0.027	6.28e-96	DM vs. WM
Adh5	1.84e-107	0.440139	0.134	0.028	2.25e-103	DM vs. WM
Txnl4a	1.36e-117	0.438824	0.408	0.181	1.66e-113	DM vs. WM
Idh3b	3.51e-106	0.438109	0.179	0.05	4.29e-102	DM vs. WM
Cox6a2	6.1e-37	0.43698	0.145	0.069	7.45e-33	DM vs. WM
H2-DMa	1.73e-68	0.435342	0.282	0.136	2.11e-64	DM vs. WM
Adrm1	1.61e-112	0.435044	0.19	0.053	1.96e-108	DM vs. WM
Slc25a5	2.13e-90	0.433638	0.659	0.399	2.6e-86	DM vs. WM
Gbp4	4.82e-91	0.431762	0.106	0.02	5.89e-87	DM vs. WM
Tmem179b	1.13e-99	0.429686	0.257	0.098	1.38e-95	DM vs. WM
Tmsb4x	2.88e-159	0.428262	1	1	3.52e-155	DM vs. WM
Traf1	4.08e-93	0.426898	0.174	0.053	4.98e-89	DM vs. WM
Txn2	6.73e-108	0.424642	0.274	0.103	8.22e-104	DM vs. WM
Tmem147	1.12e-110	0.424602	0.165	0.041	1.36e-106	DM vs. WM
Psma5	2.83e-105	0.423874	0.249	0.09	3.46e-101	DM vs. WM
Aimp1	5.74e-97	0.423508	0.17	0.049	7.01e-93	DM vs. WM
Cmc1	3.14e-86	0.423446	0.179	0.059	3.83e-82	DM vs. WM
Mpc2	1.7e-105	0.422145	0.279	0.107	2.08e-101	DM vs. WM
Cd209d	1.57e-52	0.421627	0.122	0.044	1.92e-48	DM vs. WM
Ubxn4	6.11e-99	0.420929	0.27	0.106	7.47e-95	DM vs. WM
Ankrd12	3.34e-90	0.420879	0.235	0.089	4.08e-86	DM vs. WM
Ndufa1	1.02e-84	0.420688	0.34	0.163	1.25e-80	DM vs. WM
Eif2s1	5.93e-118	0.419973	0.162	0.037	7.24e-114	DM vs. WM
Exosc8	5.52e-94	0.419216	0.115	0.024	6.74e-90	DM vs. WM
Psmc4	1.89e-106	0.419089	0.162	0.041	2.3e-102	DM vs. WM
Chchd2	5.38e-97	0.418681	0.817	0.534	6.57e-93	DM vs. WM
Os9	5.51e-103	0.418144	0.193	0.059	6.73e-99	DM vs. WM
Scpep1	2.05e-121	0.416185	0.13	0.022	2.5e-117	DM vs. WM
BC031181	2.44e-108	0.416088	0.289	0.111	2.98e-104	DM vs. WM
Cuta	1.33e-101	0.414876	0.308	0.128	1.62e-97	DM vs. WM
Pdrg1	2.44e-95	0.41473	0.17	0.05	2.98e-91	DM vs. WM
Mrpl40	4.82e-109	0.41301	0.118	0.02	5.89e-105	DM vs. WM
LOC100862468	2.25e-102	0.411427	0.101	0.015	2.75e-98	DM vs. WM
1110001J03Rik	1.1e-84	0.410938	0.17	0.055	1.35e-80	DM vs. WM
Zcchc7	3.67e-98	0.410527	0.225	0.079	4.48e-94	DM vs. WM
Cd68	3.12e-104	0.410478	0.128	0.026	3.81e-100	DM vs. WM
Commd1	2.13e-107	0.410376	0.133	0.027	2.61e-103	DM vs. WM
Trappc3	1.07e-108	0.409198	0.11	0.017	1.31e-104	DM vs. WM
Nmi	1.68e-101	0.407453	0.115	0.021	2.06e-97	DM vs. WM
Brk1	2.43e-107	0.40691	0.353	0.151	2.97e-103	DM vs. WM
2510002D24Rik	3.06e-87	0.405909	0.112	0.024	3.74e-83	DM vs. WM
Ccs	2.38e-92	0.405393	0.127	0.03	2.9e-88	DM vs. WM
Polr2c	4.67e-106	0.404764	0.206	0.065	5.71e-102	DM vs. WM
Psma6	1.21e-104	0.404637	0.272	0.103	1.48e-100	DM vs. WM
Fasl	4.54e-75	0.404385	0.104	0.024	5.55e-71	DM vs. WM
Tnfaip3	5.35e-82	0.40409	0.568	0.335	6.54e-78	DM vs. WM
Med11	7.73e-94	0.403361	0.122	0.027	9.44e-90	DM vs. WM
Dguok	5.67e-92	0.403082	0.125	0.028	6.93e-88	DM vs. WM
Nhp2	6.52e-88	0.402136	0.256	0.105	7.97e-84	DM vs. WM
Mrpl18	1.39e-85	0.401276	0.238	0.096	1.7e-81	DM vs. WM
Cisd3	1.31e-98	0.400626	0.103	0.017	1.61e-94	DM vs. WM
Ddt	1.07e-99	0.398085	0.136	0.031	1.31e-95	DM vs. WM
Bri3	2.46e-86	0.397935	0.383	0.188	3.01e-82	DM vs. WM
Ndufb10	1.29e-93	0.39783	0.265	0.106	1.58e-89	DM vs. WM
Tmem176b	7.77e-53	0.397178	0.131	0.05	9.49e-49	DM vs. WM
Mlf2	3.71e-99	0.396928	0.185	0.056	4.54e-95	DM vs. WM
Bst2	4.83e-11	0.395292	0.427	0.346	5.9e-07	DM vs. WM
Srgn	5.75e-71	0.394912	0.892	0.707	7.02e-67	DM vs. WM
Polr2f	1.58e-82	0.39443	0.187	0.066	1.93e-78	DM vs. WM
Cd48	2.86e-87	0.394222	0.255	0.104	3.49e-83	DM vs. WM
Cacybp	1.46e-85	0.394081	0.218	0.082	1.78e-81	DM vs. WM
Prdx6	7.74e-85	0.393514	0.468	0.25	9.46e-81	DM vs. WM
Alg5	7.86e-110	0.3933	0.114	0.018	9.6e-106	DM vs. WM
Sbds	3.04e-94	0.392819	0.193	0.063	3.72e-90	DM vs. WM
Pdcd2	1.6e-92	0.391976	0.134	0.032	1.95e-88	DM vs. WM
Ndufs7	1.51e-94	0.390723	0.215	0.076	1.85e-90	DM vs. WM
Cap1	1.51e-100	0.39058	0.325	0.138	1.85e-96	DM vs. WM
Irf7	1.61e-91	0.389333	0.143	0.037	1.97e-87	DM vs. WM
Mrps34	1.41e-96	0.386232	0.166	0.047	1.73e-92	DM vs. WM
Polr1c	1.75e-83	0.384684	0.175	0.058	2.14e-79	DM vs. WM
Uqcrc1	2.21e-91	0.383129	0.227	0.084	2.7e-87	DM vs. WM
N4bp2l2	4.12e-85	0.382828	0.232	0.091	5.04e-81	DM vs. WM
Mrps6	5.75e-86	0.382186	0.121	0.029	7.03e-82	DM vs. WM
H3f3b	1.33e-90	0.381911	0.985	0.915	1.63e-86	DM vs. WM
Gapdh	1.21e-60	0.381169	0.637	0.42	1.48e-56	DM vs. WM
Mrpl41	2.42e-87	0.380679	0.159	0.047	2.95e-83	DM vs. WM
Rexo2	1.67e-79	0.380601	0.33	0.159	2.04e-75	DM vs. WM
Chrac1	9.2e-90	0.380008	0.168	0.051	1.12e-85	DM vs. WM
Mrps18a	4.63e-96	0.379643	0.143	0.035	5.66e-92	DM vs. WM
H2afx	4.3e-69	0.379216	0.18	0.07	5.26e-65	DM vs. WM
Lrrc58	2.91e-96	0.378927	0.354	0.158	3.55e-92	DM vs. WM
Fyb	8.23e-101	0.377457	0.376	0.168	1.01e-96	DM vs. WM
Tor2a	1.03e-105	0.375719	0.11	0.018	1.26e-101	DM vs. WM
Agpat3	8.79e-90	0.375573	0.101	0.018	1.07e-85	DM vs. WM
Lsm8	3.34e-70	0.37551	0.22	0.093	4.07e-66	DM vs. WM
l7Rn6	4.24e-85	0.375446	0.13	0.033	5.17e-81	DM vs. WM
Ndufv3	2.84e-85	0.375226	0.346	0.165	3.47e-81	DM vs. WM
Klrb1c	2.97e-57	0.373442	0.102	0.03	3.63e-53	DM vs. WM
Ap2m1	3.76e-81	0.372578	0.221	0.087	4.6e-77	DM vs. WM
Ebna1bp2	1.56e-83	0.372284	0.144	0.041	1.9e-79	DM vs. WM
Fam162a	5.72e-74	0.372209	0.117	0.031	6.99e-70	DM vs. WM
Stmn1	1.21e-38	0.372082	0.334	0.205	1.48e-34	DM vs. WM
Ranbp1	8.77e-65	0.372063	0.211	0.093	1.07e-60	DM vs. WM
Pja1	3.91e-71	0.371327	0.115	0.031	4.78e-67	DM vs. WM
Pde4d	2.02e-59	0.37109	0.139	0.05	2.46e-55	DM vs. WM
Cd28	3.71e-83	0.369639	0.227	0.088	4.53e-79	DM vs. WM
Arpc5l	8.1e-97	0.365136	0.328	0.142	9.89e-93	DM vs. WM
Mdh2	1.44e-96	0.365068	0.416	0.2	1.76e-92	DM vs. WM
Pim3	2.29e-67	0.364607	0.154	0.054	2.79e-63	DM vs. WM
Nsmce1	1.46e-68	0.364412	0.14	0.046	1.79e-64	DM vs. WM
Avpi1	3.33e-72	0.364084	0.131	0.039	4.06e-68	DM vs. WM
Kbtbd11	3.03e-72	0.363323	0.129	0.038	3.7e-68	DM vs. WM
Dusp10	2.14e-51	0.362861	0.206	0.098	2.61e-47	DM vs. WM
F420015M19Rik	1.62e-62	0.362425	0.16	0.061	1.98e-58	DM vs. WM
Arl4a	1.56e-77	0.362388	0.161	0.053	1.9e-73	DM vs. WM
Pced1b	6.22e-66	0.361085	0.138	0.046	7.6e-62	DM vs. WM
Polr1d	2.54e-94	0.360659	0.563	0.303	3.11e-90	DM vs. WM
Ier2	2.3e-61	0.360635	0.675	0.443	2.81e-57	DM vs. WM
Cnn2	1.08e-86	0.360505	0.356	0.168	1.32e-82	DM vs. WM
Psmg4	3.59e-79	0.360435	0.183	0.065	4.38e-75	DM vs. WM
Ergic3	7.6e-97	0.359966	0.19	0.06	9.28e-93	DM vs. WM
Cd226	5.9e-67	0.359955	0.1	0.025	7.2e-63	DM vs. WM
Rnf166	1.08e-83	0.359627	0.229	0.089	1.31e-79	DM vs. WM
Ccm2	4.63e-84	0.359483	0.193	0.067	5.65e-80	DM vs. WM
Rbm4b	9.44e-82	0.359321	0.154	0.047	1.15e-77	DM vs. WM
Akr1b3	1.35e-80	0.358527	0.25	0.105	1.64e-76	DM vs. WM
Gadd45g	4.31e-40	0.358443	0.178	0.089	5.26e-36	DM vs. WM
Ccdc107	9.19e-88	0.358355	0.123	0.029	1.12e-83	DM vs. WM
Tmem251	3.38e-86	0.357959	0.162	0.049	4.13e-82	DM vs. WM
Tmem243	1.93e-84	0.35783	0.118	0.027	2.36e-80	DM vs. WM
Tbcb	3.57e-91	0.356934	0.209	0.073	4.37e-87	DM vs. WM
Slc35b1	1.56e-85	0.355942	0.133	0.035	1.91e-81	DM vs. WM
Hcfc1r1	5.05e-89	0.354287	0.155	0.044	6.16e-85	DM vs. WM
Gtpbp2	4.14e-79	0.353646	0.178	0.062	5.05e-75	DM vs. WM
Borcs8	9.64e-87	0.351615	0.132	0.034	1.18e-82	DM vs. WM
Arl6ip5	1.03e-88	0.350714	0.457	0.234	1.26e-84	DM vs. WM
Psmb6	6.5e-88	0.350391	0.4	0.198	7.94e-84	DM vs. WM
Oxa1l	1.54e-82	0.349555	0.131	0.035	1.88e-78	DM vs. WM
Nsa2	1.34e-90	0.349293	0.368	0.173	1.64e-86	DM vs. WM
Sirt7	5.09e-89	0.348245	0.189	0.063	6.21e-85	DM vs. WM
Dnajb1	8.33e-84	0.348212	0.402	0.199	1.02e-79	DM vs. WM
Rsbn1l	3.33e-74	0.348169	0.265	0.119	4.06e-70	DM vs. WM
Hprt	6.91e-76	0.347808	0.256	0.112	8.44e-72	DM vs. WM
Lsm12	1.34e-85	0.347576	0.131	0.034	1.63e-81	DM vs. WM
Gem	1.89e-54	0.347145	0.125	0.044	2.31e-50	DM vs. WM
Gar1	1.03e-64	0.346041	0.138	0.047	1.25e-60	DM vs. WM
Mrpl12	1.28e-78	0.345798	0.203	0.077	1.57e-74	DM vs. WM
Taf7	6.05e-69	0.345122	0.133	0.041	7.39e-65	DM vs. WM
Ubac2	3.4e-79	0.344055	0.164	0.054	4.15e-75	DM vs. WM
Ube2n	2.06e-90	0.343649	0.247	0.096	2.52e-86	DM vs. WM
Srm	7.17e-70	0.343229	0.111	0.03	8.76e-66	DM vs. WM
Idnk	8.22e-88	0.343184	0.266	0.109	1e-83	DM vs. WM
Cyba	9.06e-41	0.342932	0.783	0.604	1.11e-36	DM vs. WM
Rapgef6	2.73e-71	0.342473	0.284	0.133	3.33e-67	DM vs. WM
Ndufb9	8.29e-79	0.341557	0.359	0.178	1.01e-74	DM vs. WM
Apoa1bp	2.98e-91	0.3415	0.109	0.021	3.64e-87	DM vs. WM
Cops6	2.37e-76	0.341291	0.158	0.052	2.9e-72	DM vs. WM
Emg1	8.68e-82	0.341152	0.467	0.249	1.06e-77	DM vs. WM
Ppp2r2a	1.71e-77	0.341031	0.158	0.051	2.09e-73	DM vs. WM
Commd6	1.86e-86	0.340758	0.191	0.065	2.28e-82	DM vs. WM
Lamtor2	1.66e-87	0.340216	0.331	0.151	2.03e-83	DM vs. WM
Commd7	1.71e-87	0.340166	0.21	0.076	2.09e-83	DM vs. WM
BC029214	1.31e-76	0.339493	0.146	0.045	1.6e-72	DM vs. WM
Cfl1	1.29e-73	0.339206	0.911	0.7	1.57e-69	DM vs. WM
Bud31	1.69e-87	0.338738	0.281	0.119	2.06e-83	DM vs. WM
Smim5	7.8e-39	0.338445	0.12	0.051	9.53e-35	DM vs. WM
Foxo1	1.67e-75	0.338326	0.172	0.06	2.04e-71	DM vs. WM
Aip	1.71e-83	0.337981	0.201	0.072	2.08e-79	DM vs. WM
Serf2	9.66e-82	0.336152	0.924	0.711	1.18e-77	DM vs. WM
Nucb1	4.39e-68	0.33599	0.142	0.047	5.36e-64	DM vs. WM
Ccnd2	7.63e-77	0.335045	0.42	0.222	9.32e-73	DM vs. WM
Ddit3	3.52e-76	0.334889	0.45	0.243	4.3e-72	DM vs. WM
Rala	1.11e-87	0.333851	0.177	0.057	1.36e-83	DM vs. WM
Sec62	5.58e-73	0.33376	0.249	0.109	6.81e-69	DM vs. WM
Aup1	1.43e-92	0.333444	0.143	0.037	1.75e-88	DM vs. WM
Cdk12	1.48e-77	0.332925	0.22	0.088	1.81e-73	DM vs. WM
Dhx40	1.94e-68	0.332708	0.119	0.034	2.37e-64	DM vs. WM
Pnkd	1.35e-82	0.33212	0.143	0.041	1.64e-78	DM vs. WM
Tmem59	1.13e-87	0.33134	0.334	0.153	1.38e-83	DM vs. WM
Ube2l3	6.97e-81	0.330919	0.275	0.119	8.51e-77	DM vs. WM
Emb	5.62e-48	0.33027	0.445	0.278	6.87e-44	DM vs. WM
Nubp2	2.04e-76	0.330104	0.11	0.026	2.49e-72	DM vs. WM
Ppm1m	1.51e-74	0.330049	0.137	0.041	1.85e-70	DM vs. WM
Cetn2	6.41e-74	0.329969	0.138	0.042	7.84e-70	DM vs. WM
Cd6	6.61e-64	0.32986	0.115	0.034	8.08e-60	DM vs. WM
Rps14	3.68e-61	0.328916	0.97	0.854	4.5e-57	DM vs. WM
Maff	2.23e-57	0.327026	0.118	0.038	2.72e-53	DM vs. WM
Mrps12	8.95e-75	0.326972	0.18	0.066	1.09e-70	DM vs. WM
Psmb5	1.02e-82	0.325444	0.37	0.18	1.24e-78	DM vs. WM
Lsm1	1.88e-78	0.324802	0.14	0.041	2.29e-74	DM vs. WM
Cox7a2	1.28e-70	0.324389	0.52	0.3	1.57e-66	DM vs. WM
2310039H08Rik	5.19e-79	0.323951	0.1	0.021	6.34e-75	DM vs. WM
[truncated: 1,791 more rows]
