# Supplementary material for: Single-cell RNA-seq Reveals the Inhibitory Effect of Methamphetamine on Liver Immunity with the Involvement of Dopamine Receptor D1
Source: Genomics Proteomics Bioinformatics. 2024 Aug 28;22(4):qzae060. doi: 10.1093/gpbjnl/qzae060 (PMC11576359; doi:10.1093/gpbjnl/qzae060)
Supplement: qzae060_Supplementary_Data [file qzae060_supplementary_data.zip › Table S27.xlsx]

## Sheet: STable27
Table S27 Group-wise DEGs of scRNA-seq (B cells)
Gene	P_val	Avg_log2FC	pct.1	pct.2	P_val_adj	Comparison
S100a9	1.06253e-52	1.63497	0.977	0.729	1.29799e-48	WM vs. WS
S100a8	1.27248e-47	1.7364	0.928	0.611	1.55446e-43	WM vs. WS
Retnlg	2.21339e-42	2.03032	0.674	0.2	2.70388e-38	WM vs. WS
Ifi27l2a	1.95011e-35	-2.2158	0.181	0.671	2.38226e-31	WM vs. WS
Wfdc17	3.31263e-32	2.16561	0.353	0.042	4.0467e-28	WM vs. WS
Wfdc21	2.88131e-31	2.17723	0.317	0.03	3.51981e-27	WM vs. WS
Mt-Rnr2	2.29238e-30	1.00244	0.955	0.818	2.80037e-26	WM vs. WS
Ccl5	2.12543e-28	-2.18619	0.19	0.625	2.59642e-24	WM vs. WS
Ngp	2.08521e-27	1.84255	0.416	0.092	2.54729e-23	WM vs. WS
Hbb-b1	5.95272e-24	1.71824	0.172	0	7.27184e-20	WM vs. WS
Rps27rt	1.33683e-22	-0.462699	0.995	1	1.63307e-18	WM vs. WS
Hmgb2	2.92071e-22	1.07944	0.824	0.556	3.56793e-18	WM vs. WS
H2-K1	1.74073e-21	-0.651178	0.937	0.982	2.12648e-17	WM vs. WS
Camp	4.55813e-20	1.62707	0.276	0.048	5.56821e-16	WM vs. WS
Ltf	2.98679e-13	1.255	0.172	0.027	3.64866e-09	WM vs. WS
Anxa1	9.94592e-13	1.20355	0.204	0.042	1.21499e-08	WM vs. WS
Cd74	2.22277e-12	-0.52543	0.91	0.982	2.71534e-08	WM vs. WS
Alox5ap	2.50536e-12	1.20017	0.33	0.124	3.06055e-08	WM vs. WS
Prtn3	3.11013e-12	1.27629	0.104	0.005	3.79934e-08	WM vs. WS
Gzma	3.35251e-12	-1.47163	0.149	0.407	4.09542e-08	WM vs. WS
Chil3	4.32565e-12	1.29248	0.217	0.053	5.28421e-08	WM vs. WS
G0s2	9.39032e-12	1.07985	0.443	0.211	1.14712e-07	WM vs. WS
Thbs1	2.06798e-11	1.12026	0.299	0.106	2.52625e-07	WM vs. WS
Tap1	2.98119e-11	-1.44251	0.059	0.276	3.64183e-07	WM vs. WS
H2-Eb1	6.71852e-11	-0.75619	0.502	0.717	8.20734e-07	WM vs. WS
Actg1	1.16386e-10	0.484478	0.959	0.912	1.42177e-06	WM vs. WS
Rps19	1.44302e-10	-0.506883	0.842	0.933	1.76279e-06	WM vs. WS
B2m	1.70183e-09	-0.559127	0.715	0.835	2.07896e-05	WM vs. WS
H2-Ab1	5.26241e-09	-0.655251	0.615	0.763	6.42856e-05	WM vs. WS
Lcn2	1.17198e-08	0.960198	0.145	0.034	0.00014317	WM vs. WS
H2-Q4	1.23769e-08	-1.3743	0.059	0.23	0.000151196	WM vs. WS
Mmp9	1.34777e-08	1.1388	0.19	0.06	0.000164644	WM vs. WS
S100a6	1.96495e-08	0.787799	0.665	0.474	0.000240038	WM vs. WS
Ifitm1	2.27783e-08	1.03499	0.208	0.071	0.00027826	WM vs. WS
Slpi	2.97132e-08	0.976087	0.213	0.074	0.000362976	WM vs. WS
H2-Aa	3.66332e-08	-0.526954	0.697	0.814	0.000447511	WM vs. WS
Il1b	4.40598e-08	0.918759	0.611	0.478	0.000538235	WM vs. WS
Shfm1	5.20042e-08	0.690056	0.611	0.419	0.000635283	WM vs. WS
Gadd45a	5.41784e-08	0.99227	0.281	0.126	0.000661843	WM vs. WS
Gpx1	6.07853e-08	0.809459	0.484	0.303	0.000742554	WM vs. WS
Isg15	3.73319e-07	-0.966102	0.063	0.218	0.00456047	WM vs. WS
Nkg7	4.58792e-07	-1.26159	0.023	0.15	0.0056046	WM vs. WS
Ly6a	6.01877e-07	-1.1359	0.086	0.242	0.00735253	WM vs. WS
Gsr	6.63378e-07	0.859474	0.407	0.242	0.00810383	WM vs. WS
Cd44	9.87656e-07	0.683891	0.584	0.43	0.0120652	WM vs. WS
Klf2	1.01608e-06	0.466516	0.769	0.635	0.0124124	WM vs. WS
Eef1a1	1.02363e-06	0.282218	0.995	0.989	0.0125046	WM vs. WS
Ly6e	1.34304e-06	-0.603414	0.529	0.685	0.0164066	WM vs. WS
Slfn4	1.47991e-06	-0.986285	0.1	0.257	0.0180786	WM vs. WS
Shisa5	1.94901e-06	-0.527954	0.602	0.738	0.0238091	WM vs. WS
H2afz	2.54292e-06	0.549781	0.525	0.358	0.0310643	WM vs. WS
Pygl	3.82247e-06	0.875685	0.122	0.035	0.0466953	WM vs. WS
Gm8210	4.32282e-65	3.53777	0.932	0.036	5.28076e-61	DM vs. WM
LOC105244208	4.42381e-64	3.15828	1	0.394	5.40413e-60	DM vs. WM
Uba52	8.94945e-63	2.63745	1	0.71	1.09327e-58	DM vs. WM
Rpl13	4.33231e-62	2.04931	1	0.896	5.29235e-58	DM vs. WM
Rpl19	2.21138e-60	2.58922	1	0.457	2.70142e-56	DM vs. WM
Ftl1	6.82404e-60	3.0436	0.981	0.235	8.33625e-56	DM vs. WM
Rpl32	1.52313e-59	2.33689	1	0.67	1.86065e-55	DM vs. WM
Rps19	4.08534e-59	1.99839	1	0.842	4.99065e-55	DM vs. WM
Rps3	1.28488e-58	2.33747	1	0.602	1.56961e-54	DM vs. WM
Ccl5	3.07567e-57	3.29905	0.994	0.19	3.75724e-53	DM vs. WM
Rpl17	3.50782e-57	1.90273	1	0.751	4.28515e-53	DM vs. WM
Rpl34-ps1	5.4528e-57	1.86474	1	0.751	6.66114e-53	DM vs. WM
Rplp0	1.40446e-55	2.16518	1	0.706	1.71569e-51	DM vs. WM
Rps23	5.41736e-54	1.78415	1	0.778	6.61785e-50	DM vs. WM
Rps27rt	3.0431e-53	1.25796	1	0.995	3.71745e-49	DM vs. WM
Rps16	3.11404e-53	1.71381	1	0.833	3.80411e-49	DM vs. WM
LOC100862433	3.87365e-52	1.90739	0.994	0.724	4.73205e-48	DM vs. WM
Rpl21	3.16534e-51	2.24509	0.988	0.33	3.86678e-47	DM vs. WM
S100a9	6.11233e-51	-2.54767	0.846	0.977	7.46682e-47	DM vs. WM
LOC100862446	8.08609e-51	2.47333	0.963	0.249	9.87797e-47	DM vs. WM
Rpl18	1.03621e-50	1.80319	1	0.615	1.26584e-46	DM vs. WM
Rpl31-ps12	2.12096e-50	2.07715	1	0.389	2.59097e-46	DM vs. WM
Gm25380	4.62614e-49	1.85196	1	0.493	5.6513e-45	DM vs. WM
Rpl6	2.81827e-47	1.82739	1	0.529	3.4428e-43	DM vs. WM
Cd74	4.6546e-47	2.015	0.988	0.91	5.68606e-43	DM vs. WM
Rps11	9.68391e-47	2.075	0.988	0.385	1.18299e-42	DM vs. WM
B2m	2.24783e-46	1.62538	1	0.715	2.74595e-42	DM vs. WM
Ubb	3.27879e-45	1.72523	1	0.543	4.00537e-41	DM vs. WM
Rpl35	1.85853e-44	1.32963	1	0.864	2.27038e-40	DM vs. WM
Rpl15	2.03117e-44	1.62956	1	0.624	2.48128e-40	DM vs. WM
S100a8	3.11243e-43	-2.60213	0.735	0.928	3.80214e-39	DM vs. WM
Gm10045	5.42818e-42	1.64744	0.994	0.538	6.63106e-38	DM vs. WM
Rpl10a	6.93179e-42	1.66044	0.981	0.548	8.46787e-38	DM vs. WM
Rpl10	3.92393e-41	1.57901	0.994	0.665	4.79347e-37	DM vs. WM
Tmsb10	1.89827e-39	1.47319	1	0.833	2.31892e-35	DM vs. WM
Rps2	4.28358e-39	1.92182	0.963	0.321	5.23282e-35	DM vs. WM
Rpl4	5.96504e-39	1.43856	0.988	0.647	7.2869e-35	DM vs. WM
Apoe	7.76582e-39	2.91601	0.704	0.05	9.48673e-35	DM vs. WM
Sh3bgrl3	1.9648e-38	2.15035	0.864	0.154	2.4002e-34	DM vs. WM
Fth1	5.32208e-38	1.35737	1	0.765	6.50146e-34	DM vs. WM
Rpl27a	7.1749e-38	1.43938	0.988	0.701	8.76486e-34	DM vs. WM
Psap	1.05584e-37	-2.43985	0.574	0.878	1.28981e-33	DM vs. WM
Actb	3.61533e-36	-1.23675	0.988	0.991	4.41648e-32	DM vs. WM
Actg1	7.70471e-36	-1.63297	0.92	0.959	9.41207e-32	DM vs. WM
Rps18	9.35778e-36	1.42775	0.994	0.62	1.14315e-31	DM vs. WM
Rpl23a	2.69578e-35	1.12092	1	0.851	3.29317e-31	DM vs. WM
Rpl8	4.05926e-35	1.02251	1	0.873	4.9588e-31	DM vs. WM
Hmgb2	8.72186e-35	-2.63918	0.432	0.824	1.06546e-30	DM vs. WM
Rps4x	2.6343e-33	1.07142	1	0.878	3.21806e-29	DM vs. WM
Rps5	1.20018e-31	1.52748	0.963	0.348	1.46614e-27	DM vs. WM
Eif1	1.24146e-31	1.1547	0.994	0.756	1.51657e-27	DM vs. WM
H2-Eb1	1.00723e-29	1.58334	0.975	0.502	1.23044e-25	DM vs. WM
Rpl37rt	1.06413e-28	0.835573	1	0.946	1.29995e-24	DM vs. WM
LOC108167922	3.31422e-28	0.843001	1	0.887	4.04865e-24	DM vs. WM
Nkg7	5.34802e-28	2.18728	0.512	0.023	6.53314e-24	DM vs. WM
H2-Ab1	7.81496e-28	1.49028	0.975	0.615	9.54676e-24	DM vs. WM
Cox8a	8.61297e-28	1.54777	0.877	0.226	1.05216e-23	DM vs. WM
Rps25	8.80423e-28	1.24693	0.975	0.543	1.07553e-23	DM vs. WM
Btg1	1.12449e-27	-1.24785	0.963	0.964	1.37368e-23	DM vs. WM
Supt4a	5.53257e-27	1.50594	0.691	0.1	6.75859e-23	DM vs. WM
Rps15	8.09223e-27	0.914013	0.994	0.824	9.88547e-23	DM vs. WM
Ppia	1.99813e-26	1.16826	0.969	0.643	2.44091e-22	DM vs. WM
D8Ertd738e	5.34456e-26	1.3485	0.698	0.104	6.52892e-22	DM vs. WM
H2-Aa	6.27447e-26	1.36889	0.988	0.697	7.66489e-22	DM vs. WM
Ptma	9.63312e-26	-1.04454	0.969	0.964	1.17678e-21	DM vs. WM
Rps6	2.18407e-25	1.51934	0.753	0.158	2.66806e-21	DM vs. WM
Rpl14	5.14558e-25	0.912276	0.994	0.837	6.28584e-21	DM vs. WM
Fau	8.51313e-25	0.804833	1	0.914	1.03996e-20	DM vs. WM
Rpl26	3.66417e-24	1.08284	0.988	0.62	4.47615e-20	DM vs. WM
Rps24	6.70126e-24	0.918508	0.994	0.783	8.18626e-20	DM vs. WM
H2-DMa	5.92832e-23	1.43545	0.636	0.104	7.24203e-19	DM vs. WM
Eif3f	1.33792e-22	1.16318	0.951	0.407	1.6344e-18	DM vs. WM
Eif3h	2.17821e-22	1.38622	0.728	0.167	2.6609e-18	DM vs. WM
H2-D1	4.49645e-22	1.00625	0.975	0.656	5.49286e-18	DM vs. WM
Ddx5	4.54826e-22	-1.27191	0.889	0.873	5.55616e-18	DM vs. WM
Mzb1	5.46474e-22	1.58121	0.648	0.127	6.67573e-18	DM vs. WM
Eef1d	5.9198e-22	1.39599	0.574	0.081	7.23162e-18	DM vs. WM
Gm4705	5.9427e-22	1.35577	0.667	0.131	7.25961e-18	DM vs. WM
Nme2	8.27996e-22	1.51125	0.673	0.149	1.01148e-17	DM vs. WM
Ppib	9.4382e-22	1.45877	0.438	0.027	1.15297e-17	DM vs. WM
Emd	2.31355e-21	1.23002	0.901	0.326	2.82623e-17	DM vs. WM
Tpt1	5.00754e-21	-0.893942	1	1	6.11721e-17	DM vs. WM
Mcl1	5.7179e-21	-1.95415	0.5	0.729	6.98498e-17	DM vs. WM
Ost4	1.39368e-20	1.38318	0.444	0.036	1.70251e-16	DM vs. WM
Rnaset2a	1.7802e-20	1.19039	0.556	0.081	2.1747e-16	DM vs. WM
Pold4	2.32371e-20	1.46077	0.463	0.045	2.83865e-16	DM vs. WM
Ptprcap	2.90101e-20	1.18026	0.685	0.158	3.54387e-16	DM vs. WM
Mt-Rnr2	3.31367e-20	-0.989064	0.988	0.955	4.04798e-16	DM vs. WM
Dusp1	5.0724e-20	-2.15942	0.389	0.679	6.19644e-16	DM vs. WM
Cd44	2.22933e-19	-2.52574	0.216	0.584	2.72335e-15	DM vs. WM
Apobec3	3.43025e-19	1.59288	0.401	0.032	4.19039e-15	DM vs. WM
Ppp1ca	4.21951e-19	1.11202	0.586	0.104	5.15455e-15	DM vs. WM
Pfdn5	7.43527e-19	1.14386	0.895	0.326	9.08292e-15	DM vs. WM
Aldoa	1.39021e-18	1.31405	0.506	0.077	1.69828e-14	DM vs. WM
Rac2	1.58671e-18	1.27784	0.778	0.281	1.93832e-14	DM vs. WM
H2-Q4	2.97476e-18	1.30037	0.457	0.059	3.63396e-14	DM vs. WM
Cd37	4.04331e-18	1.15989	0.599	0.122	4.9393e-14	DM vs. WM
Cd52	8.85849e-18	1.07472	0.907	0.416	1.08215e-13	DM vs. WM
Atp5d	9.6669e-18	1.37241	0.531	0.1	1.18091e-13	DM vs. WM
Gm4184	1.40933e-17	0.992052	0.716	0.186	1.72164e-13	DM vs. WM
Gimap6	1.5162e-17	1.0276	0.623	0.131	1.85219e-13	DM vs. WM
Gm15776	2.0057e-17	1.20189	0.549	0.109	2.45017e-13	DM vs. WM
Il1b	2.45415e-17	-2.54953	0.327	0.611	2.998e-13	DM vs. WM
Rpl29	2.74459e-17	-2.63343	0.012	0.376	3.35279e-13	DM vs. WM
S100a6	4.53115e-17	-1.88035	0.364	0.665	5.53526e-13	DM vs. WM
Tma7	4.99091e-17	1.1047	0.716	0.195	6.0969e-13	DM vs. WM
Edf1	6.20891e-17	1.18793	0.407	0.045	7.58481e-13	DM vs. WM
Tomm22	6.33195e-17	1.35722	0.358	0.027	7.73511e-13	DM vs. WM
Ptpn18	1.04386e-16	0.998402	0.747	0.235	1.27518e-12	DM vs. WM
Ssr4	1.23699e-16	1.30446	0.352	0.027	1.51111e-12	DM vs. WM
Use1	1.54188e-16	1.05033	0.58	0.122	1.88356e-12	DM vs. WM
Cnbp	2.13035e-16	1.00913	0.772	0.249	2.60244e-12	DM vs. WM
Fos	3.92477e-16	-1.68793	0.549	0.724	4.7945e-12	DM vs. WM
Ppp1r11	4.07365e-16	1.33214	0.296	0.009	4.97637e-12	DM vs. WM
LOC102641031	5.57262e-16	1.33093	0.265	0	6.80752e-12	DM vs. WM
Arpc1b	6.49816e-16	1.19297	0.623	0.167	7.93815e-12	DM vs. WM
Cox6b1	6.90001e-16	0.943108	0.599	0.14	8.42905e-12	DM vs. WM
LOC108169013	7.56143e-16	1.31597	0.278	0.005	9.23704e-12	DM vs. WM
Rps20	1.02227e-15	0.613586	1	0.905	1.24881e-11	DM vs. WM
Rnasek	1.18749e-15	1.10202	0.444	0.068	1.45064e-11	DM vs. WM
Cd3d	1.25018e-15	1.23351	0.34	0.027	1.52722e-11	DM vs. WM
H2-Oa	1.71686e-15	1.16041	0.407	0.054	2.09732e-11	DM vs. WM
Limd2	2.53113e-15	0.946626	0.66	0.186	3.09202e-11	DM vs. WM
Pgls	2.55904e-15	1.12911	0.457	0.077	3.12612e-11	DM vs. WM
Cox7b	2.79151e-15	1.08907	0.383	0.045	3.41011e-11	DM vs. WM
S100a10	4.57924e-15	1.17264	0.63	0.176	5.594e-11	DM vs. WM
Klf2	5.41567e-15	-1.28226	0.648	0.769	6.61579e-11	DM vs. WM
Rps13	5.81049e-15	0.775303	0.969	0.624	7.09809e-11	DM vs. WM
Sys1	6.22547e-15	0.973248	0.42	0.063	7.60503e-11	DM vs. WM
Mrpl30	6.22772e-15	1.04396	0.432	0.068	7.60779e-11	DM vs. WM
Txnip	1.02178e-14	-2.13216	0.284	0.557	1.24821e-10	DM vs. WM
Myl12a	1.2471e-14	1.00961	0.556	0.131	1.52346e-10	DM vs. WM
Rps3a1	1.27435e-14	0.624406	1	0.819	1.55675e-10	DM vs. WM
Dph3	1.35612e-14	1.29895	0.296	0.018	1.65664e-10	DM vs. WM
Ndufb5	1.393e-14	0.786245	0.494	0.095	1.70168e-10	DM vs. WM
Hsp90b1	1.81694e-14	-1.44505	0.414	0.633	2.21957e-10	DM vs. WM
Sumo2	2.25166e-14	0.73726	0.549	0.122	2.75062e-10	DM vs. WM
Cycs	2.64459e-14	0.963277	0.451	0.081	3.23063e-10	DM vs. WM
Gemin7	2.90249e-14	1.07142	0.278	0.014	3.54568e-10	DM vs. WM
Ndufa13	2.96583e-14	0.797901	0.623	0.163	3.62306e-10	DM vs. WM
Lgals1	3.06158e-14	0.956344	0.568	0.149	3.74003e-10	DM vs. WM
Dazap2	3.12762e-14	-1.87634	0.395	0.606	3.8207e-10	DM vs. WM
Ptprc	3.17066e-14	-1.4503	0.605	0.706	3.87328e-10	DM vs. WM
Cox5b	7.48187e-14	0.949084	0.519	0.118	9.13985e-10	DM vs. WM
Eno1	8.05956e-14	0.985537	0.272	0.014	9.84556e-10	DM vs. WM
Vps28	1.02082e-13	0.994382	0.309	0.027	1.24703e-09	DM vs. WM
Atp6v1f	1.05604e-13	0.792124	0.617	0.163	1.29006e-09	DM vs. WM
Gm9840	1.33257e-13	0.930005	0.438	0.081	1.62787e-09	DM vs. WM
2410015M20Rik	1.60181e-13	0.908484	0.451	0.09	1.95678e-09	DM vs. WM
Uqcr10	1.66057e-13	0.954384	0.475	0.1	2.02855e-09	DM vs. WM
Rabac1	1.77524e-13	0.874968	0.568	0.149	2.16863e-09	DM vs. WM
Gnas	2.3104e-13	0.821426	0.71	0.226	2.82239e-09	DM vs. WM
Blvrb	2.96332e-13	1.06323	0.235	0.005	3.61999e-09	DM vs. WM
Gsr	3.04309e-13	-2.34178	0.099	0.407	3.71744e-09	DM vs. WM
Snrpd2	3.15559e-13	0.835374	0.5	0.109	3.85487e-09	DM vs. WM
Crem	3.46747e-13	0.940576	0.685	0.226	4.23586e-09	DM vs. WM
Psenen	3.85713e-13	0.986374	0.494	0.118	4.71187e-09	DM vs. WM
Ifi27l2a	3.92299e-13	1.04069	0.611	0.181	4.79232e-09	DM vs. WM
Gimap4	5.01279e-13	0.976586	0.5	0.118	6.12362e-09	DM vs. WM
Dynll1	5.6573e-13	0.763073	0.698	0.222	6.91096e-09	DM vs. WM
Ier5	5.77156e-13	-1.32179	0.611	0.719	7.05053e-09	DM vs. WM
Polr1d	6.30297e-13	0.800284	0.654	0.204	7.69971e-09	DM vs. WM
Tceb2	7.39389e-13	0.993853	0.346	0.05	9.03238e-09	DM vs. WM
Dad1	7.58997e-13	0.892166	0.673	0.208	9.27191e-09	DM vs. WM
Dnajc15	8.25298e-13	0.990294	0.241	0.009	1.00818e-08	DM vs. WM
Eif3e	8.99501e-13	0.877171	0.395	0.072	1.09883e-08	DM vs. WM
2023-09-01	9.28182e-13	0.87786	0.377	0.063	1.13387e-08	DM vs. WM
2700060E02Rik	9.64809e-13	0.825506	0.42	0.081	1.17861e-08	DM vs. WM
Tmem134	1.02943e-12	0.950086	0.302	0.032	1.25756e-08	DM vs. WM
Ppdpf	1.06115e-12	1.06169	0.333	0.045	1.2963e-08	DM vs. WM
Nop10	1.10615e-12	0.854226	0.617	0.181	1.35127e-08	DM vs. WM
Tmsb4x	1.20635e-12	0.536184	1	1	1.47367e-08	DM vs. WM
Eef1g	1.21498e-12	0.771491	0.852	0.344	1.48422e-08	DM vs. WM
Sap18b	1.25365e-12	0.96839	0.333	0.045	1.53146e-08	DM vs. WM
Pabpc1	1.37105e-12	-1.21925	0.716	0.733	1.67487e-08	DM vs. WM
Bcl2a1b	1.44972e-12	1.11101	0.37	0.063	1.77097e-08	DM vs. WM
Higd2a	1.67623e-12	0.775559	0.333	0.045	2.04768e-08	DM vs. WM
Ly6d	1.78639e-12	1.1232	0.63	0.222	2.18225e-08	DM vs. WM
Ms4a4b	1.95316e-12	1.14884	0.327	0.045	2.38599e-08	DM vs. WM
Erh	1.96346e-12	0.689955	0.451	0.095	2.39856e-08	DM vs. WM
Bax	1.98442e-12	0.853295	0.414	0.081	2.42417e-08	DM vs. WM
Timm23	2.34452e-12	1.01302	0.302	0.036	2.86407e-08	DM vs. WM
Manf	2.63715e-12	0.868074	0.327	0.045	3.22154e-08	DM vs. WM
Atp5b	3.07398e-12	0.642881	0.611	0.176	3.75518e-08	DM vs. WM
Tmem234	3.26223e-12	0.827222	0.438	0.095	3.98514e-08	DM vs. WM
Acp5	3.41148e-12	0.876476	0.327	0.045	4.16747e-08	DM vs. WM
Ube2n	3.82784e-12	0.884178	0.315	0.041	4.67609e-08	DM vs. WM
Eif3i	4.74806e-12	0.892198	0.278	0.027	5.80022e-08	DM vs. WM
Gm21596	4.93116e-12	1.02495	0.377	0.072	6.02391e-08	DM vs. WM
Tmem243	6.9775e-12	1.01354	0.284	0.032	8.52371e-08	DM vs. WM
Nedd8	7.52082e-12	0.71089	0.451	0.104	9.18743e-08	DM vs. WM
Park7	7.5895e-12	0.857456	0.37	0.068	9.27133e-08	DM vs. WM
Bcl2a1d	7.84387e-12	1.16045	0.247	0.018	9.58207e-08	DM vs. WM
Ndufa6	7.95776e-12	0.836523	0.722	0.253	9.7212e-08	DM vs. WM
Fundc2	8.03528e-12	1.00561	0.21	0.005	9.8159e-08	DM vs. WM
Txnl4a	1.0303e-11	0.776467	0.481	0.118	1.25862e-07	DM vs. WM
Eif5a	1.15979e-11	0.72742	0.623	0.199	1.4168e-07	DM vs. WM
Rpl7	1.77603e-11	0.598725	1	0.742	2.1696e-07	DM vs. WM
Ubl5	1.82068e-11	0.851418	0.444	0.109	2.22414e-07	DM vs. WM
Zfp36l1	1.85774e-11	-1.38286	0.537	0.665	2.26942e-07	DM vs. WM
Pnrc1	2.10461e-11	0.744507	0.765	0.29	2.571e-07	DM vs. WM
Atp5g1	2.20148e-11	0.720427	0.377	0.072	2.68933e-07	DM vs. WM
Ets1	3.18131e-11	-1.1975	0.728	0.742	3.88629e-07	DM vs. WM
Dynlrb1	3.20315e-11	0.712313	0.352	0.063	3.91297e-07	DM vs. WM
Mrps14	3.40838e-11	0.794205	0.327	0.054	4.16368e-07	DM vs. WM
Rps8	3.68361e-11	0.658019	0.994	0.719	4.4999e-07	DM vs. WM
Gm1966	3.93242e-11	1.10627	0.198	0.005	4.80385e-07	DM vs. WM
Batf	4.86265e-11	0.901208	0.222	0.014	5.94021e-07	DM vs. WM
Fcmr	5.27294e-11	1.01627	0.321	0.054	6.44143e-07	DM vs. WM
Ndufb6	5.90735e-11	0.78601	0.278	0.036	7.21642e-07	DM vs. WM
Mpc1	6.81665e-11	0.82727	0.309	0.05	8.32722e-07	DM vs. WM
Snx3	7.13627e-11	0.677454	0.414	0.095	8.71767e-07	DM vs. WM
Ndufb10	8.4402e-11	0.827678	0.29	0.041	1.03105e-06	DM vs. WM
Ndufa8	9.4755e-11	0.847892	0.265	0.032	1.15753e-06	DM vs. WM
Mrps24	9.68196e-11	0.701118	0.309	0.05	1.18275e-06	DM vs. WM
Mettl23	1.06141e-10	0.844771	0.327	0.059	1.29662e-06	DM vs. WM
Cebpb	1.10486e-10	-1.23399	0.691	0.729	1.3497e-06	DM vs. WM
Jund	1.14888e-10	-0.894203	0.864	0.824	1.40347e-06	DM vs. WM
Lck	1.2152e-10	0.862802	0.253	0.027	1.48448e-06	DM vs. WM
Cd2	1.21623e-10	0.637276	0.42	0.1	1.48575e-06	DM vs. WM
0610010K14Rik	1.25663e-10	0.818334	0.216	0.014	1.53509e-06	DM vs. WM
Sepw1	1.40367e-10	0.67721	0.772	0.294	1.71473e-06	DM vs. WM
Rheb	1.52789e-10	0.834228	0.327	0.059	1.86647e-06	DM vs. WM
Ccdc12	1.58217e-10	0.75587	0.352	0.072	1.93278e-06	DM vs. WM
Napsa	1.66748e-10	0.773161	0.426	0.109	2.037e-06	DM vs. WM
Lat	1.97309e-10	0.901911	0.29	0.045	2.41032e-06	DM vs. WM
Gpr171	2.32007e-10	0.87466	0.247	0.027	2.83419e-06	DM vs. WM
Hint1	2.35356e-10	0.800681	0.654	0.244	2.87511e-06	DM vs. WM
Mrpl4	2.42193e-10	0.884632	0.198	0.009	2.95863e-06	DM vs. WM
Nudc	2.48135e-10	0.921987	0.235	0.023	3.03122e-06	DM vs. WM
Psmb6	2.48386e-10	0.678664	0.389	0.09	3.03429e-06	DM vs. WM
Mrpl23	2.5943e-10	0.623094	0.346	0.068	3.16919e-06	DM vs. WM
Btf3	2.76616e-10	0.674987	0.895	0.434	3.37914e-06	DM vs. WM
Mrpl20	2.76853e-10	0.848017	0.21	0.014	3.38204e-06	DM vs. WM
Rpl22l1	2.84908e-10	0.653324	0.926	0.57	3.48043e-06	DM vs. WM
Retnlg	3.0023e-10	-1.30157	0.716	0.674	3.66761e-06	DM vs. WM
Rbx1	3.02064e-10	0.577082	0.395	0.09	3.69001e-06	DM vs. WM
Trim12a	3.38301e-10	0.959667	0.167	0	4.13269e-06	DM vs. WM
Exosc6	3.48973e-10	0.71012	0.309	0.054	4.26306e-06	DM vs. WM
Uqcrb	3.52254e-10	0.625191	0.309	0.054	4.30314e-06	DM vs. WM
Cyba	3.56468e-10	0.725492	0.772	0.321	4.35462e-06	DM vs. WM
Adrm1	3.90312e-10	0.886976	0.265	0.036	4.76806e-06	DM vs. WM
Ly6a	3.93649e-10	1.05031	0.364	0.086	4.80882e-06	DM vs. WM
Map1lc3b	4.11359e-10	0.658656	0.562	0.181	5.02516e-06	DM vs. WM
Hilpda	4.23178e-10	0.776588	0.302	0.054	5.16955e-06	DM vs. WM
Fosl2	4.32369e-10	-1.64494	0.321	0.516	5.28182e-06	DM vs. WM
Pop5	4.51996e-10	0.795551	0.253	0.032	5.52158e-06	DM vs. WM
Cd3g	4.60684e-10	0.842286	0.241	0.027	5.62771e-06	DM vs. WM
Sec11a	5.1897e-10	0.664522	0.389	0.09	6.33974e-06	DM vs. WM
Cox20	5.59405e-10	0.845582	0.228	0.023	6.83369e-06	DM vs. WM
H2-K1	5.91332e-10	-0.700825	0.932	0.937	7.22371e-06	DM vs. WM
Stk17b	5.972e-10	-0.91962	0.852	0.792	7.2954e-06	DM vs. WM
Psmb8	6.52492e-10	0.663107	0.512	0.158	7.97084e-06	DM vs. WM
Gmfg	7.80565e-10	0.579694	0.512	0.154	9.53538e-06	DM vs. WM
Bsg	7.87012e-10	0.495449	0.358	0.077	9.61414e-06	DM vs. WM
Lsm4	8.42849e-10	0.623807	0.512	0.158	1.02962e-05	DM vs. WM
Ifi27	9.83732e-10	0.788844	0.247	0.032	1.20173e-05	DM vs. WM
Grap	9.93129e-10	0.628031	0.37	0.086	1.21321e-05	DM vs. WM
Fcer1g	9.98625e-10	0.623865	0.488	0.145	1.21992e-05	DM vs. WM
Rpl13a	1.01357e-09	0.773044	0.488	0.149	1.23817e-05	DM vs. WM
Psmb1	1.02834e-09	0.61981	0.704	0.253	1.25622e-05	DM vs. WM
Cd3e	1.04547e-09	0.867628	0.235	0.027	1.27714e-05	DM vs. WM
Ddx24	1.08832e-09	0.623655	0.321	0.063	1.32949e-05	DM vs. WM
Wdr89	1.1657e-09	-0.424343	1	1	1.42402e-05	DM vs. WM
Slc25a4	1.18197e-09	0.747934	0.265	0.041	1.44389e-05	DM vs. WM
Supt4b	1.25172e-09	0.757297	0.198	0.014	1.5291e-05	DM vs. WM
Ndufs2	1.32908e-09	0.654342	0.265	0.041	1.62361e-05	DM vs. WM
Rsrp1	1.44196e-09	-1.19395	0.642	0.679	1.7615e-05	DM vs. WM
Rgs10	1.50953e-09	0.812845	0.253	0.036	1.84404e-05	DM vs. WM
Rps10	1.53622e-09	0.724701	0.753	0.321	1.87664e-05	DM vs. WM
Stmn1	1.53794e-09	0.56527	0.377	0.09	1.87875e-05	DM vs. WM
H2-M3	1.67177e-09	0.806798	0.154	0	2.04223e-05	DM vs. WM
Selk	1.74081e-09	0.613761	0.753	0.308	2.12657e-05	DM vs. WM
H2-T23	1.98882e-09	0.555016	0.383	0.095	2.42954e-05	DM vs. WM
Rbm39	2.02242e-09	0.70528	0.926	0.57	2.47058e-05	DM vs. WM
Rpl5	2.45291e-09	0.539711	0.617	0.217	2.99647e-05	DM vs. WM
Vti1b	2.67191e-09	0.610389	0.228	0.027	3.26401e-05	DM vs. WM
Sf3b4	2.75182e-09	0.734176	0.204	0.018	3.36163e-05	DM vs. WM
N4bp2l2	2.79617e-09	0.705466	0.302	0.059	3.4158e-05	DM vs. WM
Serpinb9	2.81374e-09	0.75372	0.204	0.018	3.43727e-05	DM vs. WM
Ndufa12	2.94167e-09	0.743853	0.204	0.018	3.59355e-05	DM vs. WM
Reep5	3.03423e-09	0.663604	0.29	0.054	3.70662e-05	DM vs. WM
Ndufa1	3.09706e-09	0.636067	0.259	0.041	3.78337e-05	DM vs. WM
2023-09-15	3.57111e-09	0.683503	0.333	0.077	4.36247e-05	DM vs. WM
Med28	3.63778e-09	0.637042	0.358	0.086	4.44391e-05	DM vs. WM
Hdc	3.66366e-09	-1.88152	0.13	0.362	4.47552e-05	DM vs. WM
Timm10b	3.97592e-09	0.607596	0.358	0.086	4.85698e-05	DM vs. WM
Lrrc58	4.00766e-09	0.433508	0.352	0.081	4.89576e-05	DM vs. WM
Rpl39	4.14498e-09	0.469187	0.988	0.751	5.0635e-05	DM vs. WM
Tceb1	4.32614e-09	0.626322	0.346	0.081	5.28481e-05	DM vs. WM
Unc50	4.92782e-09	0.783923	0.16	0.005	6.01982e-05	DM vs. WM
Sdhb	4.92782e-09	0.75896	0.16	0.005	6.01982e-05	DM vs. WM
Desi2	4.92786e-09	0.684685	0.16	0.005	6.01988e-05	DM vs. WM
Lamtor5	5.22758e-09	0.679608	0.222	0.027	6.38602e-05	DM vs. WM
Rnh1	5.33324e-09	0.803971	0.173	0.009	6.51509e-05	DM vs. WM
Txnl1	5.45219e-09	0.647703	0.21	0.023	6.66039e-05	DM vs. WM
Rassf3	5.60792e-09	-1.85824	0.117	0.344	6.85063e-05	DM vs. WM
Ssna1	5.66364e-09	0.729	0.173	0.009	6.9187e-05	DM vs. WM
Ndufa7	5.86277e-09	0.639081	0.34	0.081	7.16196e-05	DM vs. WM
Ndufv3	6.55358e-09	0.53547	0.364	0.09	8.00586e-05	DM vs. WM
Ndufa4	7.94215e-09	0.511896	0.42	0.118	9.70214e-05	DM vs. WM
Tap1	8.17189e-09	0.649752	0.29	0.059	9.98279e-05	DM vs. WM
Ndufb11	8.33172e-09	0.591714	0.426	0.122	0.00010178	DM vs. WM
Ngp	8.37263e-09	-1.86719	0.216	0.416	0.00010228	DM vs. WM
Magoh	8.53787e-09	0.495048	0.284	0.054	0.000104299	DM vs. WM
Snrnp70	9.10154e-09	-1.64589	0.296	0.471	0.000111184	DM vs. WM
Junb	9.3318e-09	-0.630347	0.957	0.914	0.000113997	DM vs. WM
Cstb	1.02535e-08	0.726813	0.259	0.045	0.000125256	DM vs. WM
Rnaset2b	1.03075e-08	0.74175	0.167	0.009	0.000125916	DM vs. WM
Kmt2e	1.05091e-08	0.46943	0.432	0.127	0.000128379	DM vs. WM
Cuta	1.10266e-08	0.651123	0.247	0.041	0.000134701	DM vs. WM
Nt5c	1.10653e-08	0.450301	0.272	0.05	0.000135173	DM vs. WM
Mrpl24	1.15799e-08	0.516485	0.29	0.059	0.00014146	DM vs. WM
Med10	1.17561e-08	0.597608	0.216	0.027	0.000143613	DM vs. WM
Chchd10	1.18891e-08	0.868076	0.179	0.014	0.000145237	DM vs. WM
Pym1	1.24826e-08	0.65588	0.167	0.009	0.000152487	DM vs. WM
Bri3	1.26355e-08	0.751183	0.5	0.176	0.000154355	DM vs. WM
Fcrl1	1.30238e-08	0.692917	0.265	0.05	0.000159099	DM vs. WM
Wfdc21	1.34626e-08	-1.92335	0.099	0.317	0.000164459	DM vs. WM
Gabarap	1.34693e-08	0.560366	0.704	0.276	0.000164541	DM vs. WM
Emc6	1.35467e-08	0.563604	0.37	0.1	0.000165487	DM vs. WM
S1pr4	1.37157e-08	0.80698	0.284	0.059	0.000167551	DM vs. WM
Prelid1	1.42538e-08	0.672682	0.265	0.05	0.000174124	DM vs. WM
Hsbp1	1.45593e-08	0.716268	0.235	0.036	0.000177857	DM vs. WM
Prdx2	1.50769e-08	0.567218	0.346	0.086	0.00018418	DM vs. WM
Psme1	1.54501e-08	0.554774	0.414	0.122	0.000188739	DM vs. WM
Uqcrfs1	1.55883e-08	0.50162	0.549	0.186	0.000190427	DM vs. WM
Ptp4a3	1.56483e-08	0.651142	0.302	0.068	0.000191159	DM vs. WM
Mrpl57	1.60201e-08	0.738577	0.253	0.045	0.000195701	DM vs. WM
Rpl35a	1.71313e-08	-1.33932	0.58	0.606	0.000209276	DM vs. WM
Il7r	1.74442e-08	0.794675	0.302	0.068	0.000213098	DM vs. WM
Ociad1	1.7706e-08	0.582221	0.346	0.086	0.000216296	DM vs. WM
Psma6	1.79925e-08	0.525136	0.235	0.036	0.000219796	DM vs. WM
Gadd45gip1	1.82852e-08	0.583349	0.315	0.072	0.000223372	DM vs. WM
Slc3a2	1.9168e-08	0.518867	0.506	0.172	0.000234157	DM vs. WM
Tmem251	1.97674e-08	0.583926	0.21	0.027	0.000241478	DM vs. WM
Pkig	1.99924e-08	0.498552	0.494	0.163	0.000244227	DM vs. WM
Csnk2b	2.06752e-08	0.572669	0.284	0.059	0.000252568	DM vs. WM
Tgfbi	2.09706e-08	-1.87325	0.012	0.199	0.000256177	DM vs. WM
Cyc1	2.14421e-08	0.73828	0.21	0.027	0.000261937	DM vs. WM
Znrd1	2.161e-08	0.622123	0.222	0.032	0.000263987	DM vs. WM
Pycard	2.1846e-08	0.730037	0.389	0.113	0.000266871	DM vs. WM
Chchd3	2.27839e-08	0.636784	0.198	0.023	0.000278328	DM vs. WM
Psmb2	2.50772e-08	0.603354	0.253	0.045	0.000306343	DM vs. WM
Grina	2.517e-08	-1.90826	0.154	0.362	0.000307476	DM vs. WM
Sri	2.5609e-08	0.590852	0.29	0.063	0.00031284	DM vs. WM
Tbca	2.57329e-08	0.341298	0.562	0.195	0.000314354	DM vs. WM
Trappc2l	2.58361e-08	0.632317	0.198	0.023	0.000315614	DM vs. WM
Ndufv2	2.7402e-08	0.605712	0.16	0.009	0.000334743	DM vs. WM
Cdk2ap2	2.85194e-08	0.539285	0.519	0.181	0.000348393	DM vs. WM
1110001J03Rik	2.89399e-08	0.784103	0.173	0.014	0.00035353	DM vs. WM
Hbb-b1	2.97964e-08	-1.71824	0	0.172	0.000363993	DM vs. WM
Tmed10	3.05346e-08	0.60387	0.327	0.081	0.000373011	DM vs. WM
Commd4	3.07861e-08	0.747963	0.228	0.036	0.000376083	DM vs. WM
Dctn3	3.13863e-08	0.437101	0.302	0.068	0.000383415	DM vs. WM
Trmt112	3.19879e-08	0.382994	0.426	0.127	0.000390764	DM vs. WM
Pi16	3.37009e-08	-1.75343	0.012	0.195	0.00041169	DM vs. WM
Hprt	3.38435e-08	0.382159	0.272	0.054	0.000413433	DM vs. WM
Ubxn1	3.51934e-08	0.612555	0.259	0.05	0.000429923	DM vs. WM
Scd1	3.52691e-08	-1.67836	0.364	0.502	0.000430847	DM vs. WM
Rac1	3.56e-08	0.51437	0.488	0.163	0.00043489	DM vs. WM
Cd81	3.59556e-08	0.537434	0.204	0.027	0.000439234	DM vs. WM
Ddx6	3.69463e-08	-1.45769	0.414	0.534	0.000451336	DM vs. WM
Cd79a	3.86426e-08	0.677761	0.877	0.52	0.000472058	DM vs. WM
Dapl1	3.92541e-08	0.852581	0.13	0	0.000479528	DM vs. WM
Pomp	4.00598e-08	0.367989	0.5	0.167	0.00048937	DM vs. WM
Chchd1	4.00886e-08	0.561845	0.247	0.045	0.000489722	DM vs. WM
Emilin2	4.07105e-08	-1.83091	0.019	0.204	0.000497319	DM vs. WM
Ppp1cc	4.08584e-08	0.555237	0.296	0.068	0.000499126	DM vs. WM
Hspa5	4.22615e-08	-1.17561	0.593	0.633	0.000516266	DM vs. WM
H2-Ob	4.35973e-08	0.51016	0.5	0.176	0.000532585	DM vs. WM
Timm17b	4.62e-08	0.708643	0.179	0.018	0.000564379	DM vs. WM
Prorsd1	4.92964e-08	0.635999	0.179	0.018	0.000602204	DM vs. WM
Aurkaip1	4.93163e-08	0.533176	0.247	0.045	0.000602448	DM vs. WM
Cd47	4.96233e-08	0.534191	0.512	0.181	0.000606199	DM vs. WM
Thbs1	5.06916e-08	-1.91017	0.093	0.299	0.000619248	DM vs. WM
Uqcc2	5.11124e-08	0.7056	0.167	0.014	0.000624389	DM vs. WM
Mrps36	5.16053e-08	0.622142	0.142	0.005	0.000630411	DM vs. WM
Bloc1s1	5.84979e-08	0.71115	0.167	0.014	0.00071461	DM vs. WM
Gm8369	5.84979e-08	0.781993	0.167	0.014	0.00071461	DM vs. WM
Bola3	5.85199e-08	0.66061	0.154	0.009	0.000714879	DM vs. WM
Elof1	5.92134e-08	0.617553	0.154	0.009	0.000723351	DM vs. WM
Ndufb9	5.92367e-08	0.722778	0.278	0.063	0.000723636	DM vs. WM
Emp3	6.1339e-08	0.617764	0.327	0.086	0.000749318	DM vs. WM
Ybx1	6.19606e-08	0.530757	0.617	0.235	0.00075691	DM vs. WM
Ndufs3	6.23048e-08	0.458153	0.235	0.041	0.000761115	DM vs. WM
Gapdh	6.68487e-08	0.622365	0.568	0.217	0.000816624	DM vs. WM
Cetn3	7.30518e-08	0.552431	0.222	0.036	0.000892401	DM vs. WM
4930523C07Rik	7.78594e-08	0.490086	0.469	0.158	0.00095113	DM vs. WM
Chil3	7.96603e-08	-1.86637	0.031	0.217	0.00097313	DM vs. WM
Sumo1	8.14339e-08	0.536085	0.407	0.127	0.000994797	DM vs. WM
Trim27	8.19065e-08	0.516405	0.21	0.032	0.00100057	DM vs. WM
Tnfaip8l2	9.71857e-08	0.646807	0.198	0.027	0.00118722	DM vs. WM
Il16	9.78005e-08	0.499181	0.228	0.041	0.00119473	DM vs. WM
Klf6	1.01971e-07	-1.45931	0.512	0.57	0.00124568	DM vs. WM
Gimap9	1.02989e-07	0.447167	0.259	0.054	0.00125811	DM vs. WM
Zfp622	1.06783e-07	0.683669	0.216	0.036	0.00130446	DM vs. WM
Pdcd1lg2	1.0797e-07	0.710705	0.185	0.023	0.00131896	DM vs. WM
Llph	1.08295e-07	0.499617	0.457	0.154	0.00132294	DM vs. WM
Mrps18a	1.12162e-07	0.601485	0.136	0.005	0.00137017	DM vs. WM
Calm2	1.1465e-07	0.272691	0.562	0.204	0.00140056	DM vs. WM
Fam69a	1.15229e-07	0.752979	0.16	0.014	0.00140764	DM vs. WM
Ddit3	1.18188e-07	0.4917	0.463	0.158	0.00144378	DM vs. WM
Lsm12	1.21637e-07	0.679615	0.148	0.009	0.00148592	DM vs. WM
Uchl3	1.2452e-07	0.673951	0.148	0.009	0.00152114	DM vs. WM
Anxa1	1.25079e-07	-1.64486	0.025	0.204	0.00152796	DM vs. WM
Ppp3cc	1.2592e-07	0.557044	0.173	0.018	0.00153824	DM vs. WM
Cxcr5	1.27469e-07	0.606099	0.148	0.009	0.00155716	DM vs. WM
Ssr2	1.28804e-07	0.680162	0.16	0.014	0.00157347	DM vs. WM
Mea1	1.28805e-07	0.581976	0.16	0.014	0.00157348	DM vs. WM
Hspe1	1.33603e-07	0.40281	0.506	0.176	0.0016321	DM vs. WM
Tbcb	1.34819e-07	0.495223	0.216	0.036	0.00164695	DM vs. WM
Rpl36al	1.34933e-07	0.559875	0.914	0.511	0.00164834	DM vs. WM
Bud31	1.4369e-07	0.405137	0.278	0.063	0.00175532	DM vs. WM
Atp5sl	1.49485e-07	0.522894	0.204	0.032	0.00182611	DM vs. WM
Gimap5	1.5546e-07	0.360611	0.346	0.1	0.0018991	DM vs. WM
Jtb	1.55476e-07	0.453897	0.296	0.072	0.00189929	DM vs. WM
Cyb5a	1.60265e-07	0.588661	0.191	0.027	0.00195779	DM vs. WM
Churc1	1.62087e-07	0.488295	0.265	0.059	0.00198005	DM vs. WM
Rps28	1.65376e-07	-1.76289	0.056	0.244	0.00202024	DM vs. WM
Stra13	1.69226e-07	0.605535	0.204	0.032	0.00206726	DM vs. WM
Fam173a	1.73005e-07	0.507761	0.235	0.045	0.00211342	DM vs. WM
LOC102638183	1.74783e-07	0.417312	0.463	0.158	0.00213515	DM vs. WM
Fam96b	1.75085e-07	0.726576	0.179	0.023	0.00213884	DM vs. WM
Hdac1	1.86794e-07	0.680195	0.117	0	0.00228188	DM vs. WM
Rce1	1.86794e-07	0.64226	0.117	0	0.00228188	DM vs. WM
Mrpl34	1.95144e-07	0.604541	0.191	0.027	0.00238389	DM vs. WM
Canx	1.98551e-07	-1.53952	0.228	0.412	0.0024255	DM vs. WM
Gcnt2	2.10632e-07	-1.7093	0.056	0.244	0.00257308	DM vs. WM
Gm3837	2.13817e-07	0.605174	0.296	0.077	0.00261199	DM vs. WM
Eif4g2	2.14873e-07	-1.24034	0.568	0.575	0.00262489	DM vs. WM
Hsp90ab1	2.16753e-07	-0.797194	0.778	0.756	0.00264786	DM vs. WM
Ict1	2.16893e-07	0.481389	0.179	0.023	0.00264956	DM vs. WM
Kxd1	2.18391e-07	0.378181	0.302	0.077	0.00266787	DM vs. WM
Tbrg1	2.28186e-07	0.564925	0.179	0.023	0.00278752	DM vs. WM
Tcp1	2.29932e-07	0.492627	0.253	0.054	0.00280885	DM vs. WM
Itgal	2.32725e-07	-1.64687	0.253	0.421	0.00284296	DM vs. WM
Ndufs7	2.42488e-07	0.463275	0.179	0.023	0.00296223	DM vs. WM
Grpel1	2.50131e-07	0.609133	0.167	0.018	0.0030556	DM vs. WM
Eif3m	2.51742e-07	0.628043	0.352	0.109	0.00307529	DM vs. WM
Arpc5l	2.51955e-07	0.473543	0.426	0.145	0.00307788	DM vs. WM
Tmbim4	2.73366e-07	0.479504	0.142	0.009	0.00333943	DM vs. WM
Sp140	2.74359e-07	0.683297	0.198	0.032	0.00335157	DM vs. WM
Gabarapl2	2.75343e-07	0.348353	0.438	0.145	0.00336359	DM vs. WM
Tmem179b	2.78844e-07	0.46202	0.278	0.068	0.00340636	DM vs. WM
Capg	2.98541e-07	0.570337	0.228	0.045	0.00364697	DM vs. WM
Vars	3.00319e-07	0.387777	0.21	0.036	0.00366869	DM vs. WM
Paip2	3.13404e-07	0.200803	0.506	0.176	0.00382854	DM vs. WM
Uqcrc1	3.33565e-07	0.615402	0.185	0.027	0.00407483	DM vs. WM
Nudt21	3.4013e-07	0.45838	0.302	0.081	0.00415503	DM vs. WM
Syf2	3.42896e-07	0.323233	0.401	0.127	0.00418882	DM vs. WM
Gzmb	3.43466e-07	0.85602	0.185	0.027	0.00419579	DM vs. WM
Ltf	3.52408e-07	-1.59286	0.012	0.172	0.00430502	DM vs. WM
Il2rg	3.55837e-07	0.310539	0.296	0.077	0.0043469	DM vs. WM
1110008P14Rik	3.57111e-07	0.493419	0.185	0.027	0.00436247	DM vs. WM
Ndufs8	3.97252e-07	0.358022	0.228	0.045	0.00485283	DM vs. WM
Rpl37a	3.9921e-07	-1.12828	0.611	0.606	0.00487675	DM vs. WM
Skap1	4.01257e-07	0.573179	0.185	0.027	0.00490176	DM vs. WM
Gm29376	4.058e-07	0.621457	0.111	0	0.00495725	DM vs. WM
Xcl1	4.058e-07	0.63174	0.111	0	0.00495725	DM vs. WM
Gfer	4.058e-07	0.662987	0.111	0	0.00495725	DM vs. WM
Raly	4.07295e-07	0.314666	0.432	0.145	0.00497552	DM vs. WM
Cdc37	4.41362e-07	0.345589	0.247	0.054	0.00539168	DM vs. WM
Slc25a5	4.73549e-07	0.575699	0.58	0.24	0.00578487	DM vs. WM
Ypel3	4.74004e-07	0.367625	0.321	0.09	0.00579043	DM vs. WM
Mrpl18	4.83031e-07	0.409634	0.247	0.054	0.00590071	DM vs. WM
Mmp9	4.83091e-07	-1.737	0.025	0.19	0.00590144	DM vs. WM
Cd7	4.87331e-07	0.572358	0.204	0.036	0.00595323	DM vs. WM
Igtp	5.21409e-07	0.646755	0.16	0.018	0.00636954	DM vs. WM
Trappc3	5.24881e-07	0.650994	0.123	0.005	0.00641195	DM vs. WM
Psmb3	5.24881e-07	0.594068	0.123	0.005	0.00641195	DM vs. WM
Cox14	5.27356e-07	0.172317	0.377	0.118	0.00644218	DM vs. WM
Tuba1a	5.78804e-07	0.541181	0.204	0.036	0.00707067	DM vs. WM
Mdh2	5.82363e-07	0.149153	0.34	0.1	0.00711414	DM vs. WM
Ubxn4	5.94726e-07	0.484063	0.235	0.05	0.00726517	DM vs. WM
Ldha	6.53786e-07	0.193439	0.475	0.167	0.00798664	DM vs. WM
Ufc1	6.69858e-07	0.582391	0.191	0.032	0.00818299	DM vs. WM
Rab4b	6.80949e-07	0.556131	0.222	0.045	0.00831847	DM vs. WM
Gltscr2	7.09245e-07	0.382524	0.241	0.054	0.00866414	DM vs. WM
Shfm1	7.31202e-07	-1.07096	0.593	0.611	0.00893236	DM vs. WM
Ube2a	7.91049e-07	0.58879	0.247	0.059	0.00966346	DM vs. WM
Nol7	8.14887e-07	0.273363	0.407	0.136	0.00995465	DM vs. WM
Glrx3	8.19979e-07	0.509049	0.179	0.027	0.0100169	DM vs. WM
Slc50a1	8.20891e-07	0.392429	0.241	0.054	0.010028	DM vs. WM
Hnrnph1	8.27249e-07	-1.4617	0.383	0.489	0.0101057	DM vs. WM
Rab24	8.27861e-07	0.588175	0.179	0.027	0.0101132	DM vs. WM
Sra1	8.35816e-07	0.466979	0.179	0.027	0.0102103	DM vs. WM
Ostc	8.61667e-07	0.37695	0.228	0.05	0.0105261	DM vs. WM
Pik3ip1	8.68728e-07	0.442943	0.241	0.054	0.0106124	DM vs. WM
Rgcc	8.68848e-07	0.486174	0.228	0.05	0.0106138	DM vs. WM
Apoa1bp	8.79327e-07	0.639614	0.105	0	0.0107419	DM vs. WM
Lamtor2	8.90344e-07	0.423346	0.259	0.063	0.0108764	DM vs. WM
Myl12b	8.96559e-07	0.341099	0.401	0.136	0.0109524	DM vs. WM
Ifng	8.97453e-07	0.953658	0.154	0.018	0.0109633	DM vs. WM
Glo1	9.18924e-07	0.41761	0.21	0.041	0.0112256	DM vs. WM
Spcs2	9.61857e-07	0.297511	0.457	0.158	0.01175	DM vs. WM
Polr2f	9.62214e-07	0.584696	0.167	0.023	0.0117544	DM vs. WM
Tmem167	9.71734e-07	0.38372	0.346	0.109	0.0118707	DM vs. WM
Chmp1a	9.75132e-07	0.590675	0.154	0.018	0.0119122	DM vs. WM
Mrps34	1.01103e-06	0.458791	0.167	0.023	0.0123508	DM vs. WM
Atraid	1.02108e-06	0.488596	0.167	0.023	0.0124735	DM vs. WM
Mrpl46	1.03456e-06	0.594109	0.13	0.009	0.0126382	DM vs. WM
Ccdc124	1.04838e-06	0.622256	0.154	0.018	0.012807	DM vs. WM
Gnai2	1.07206e-06	0.383133	0.574	0.226	0.0130962	DM vs. WM
Ccdc88c	1.07382e-06	-1.6399	0.08	0.258	0.0131178	DM vs. WM
Mrps23	1.10391e-06	0.564488	0.154	0.018	0.0134853	DM vs. WM
Mpc2	1.12118e-06	0.433805	0.247	0.059	0.0136963	DM vs. WM
Eif1ax	1.15949e-06	0.432468	0.198	0.036	0.0141643	DM vs. WM
Cox7a2	1.17073e-06	0.396731	0.444	0.158	0.0143016	DM vs. WM
Tnfrsf18	1.18745e-06	0.726025	0.13	0.009	0.0145059	DM vs. WM
Mrps26	1.22246e-06	0.359154	0.247	0.059	0.0149336	DM vs. WM
Pafah1b3	1.22348e-06	0.453948	0.142	0.014	0.0149461	DM vs. WM
Atp5c1	1.23677e-06	0.446508	0.142	0.014	0.0151084	DM vs. WM
AK010878	1.24308e-06	0.45514	0.13	0.009	0.0151854	DM vs. WM
Mrpl54	1.24923e-06	0.650621	0.204	0.041	0.0152606	DM vs. WM
Oxa1l	1.37764e-06	0.594357	0.173	0.027	0.0168293	DM vs. WM
Myo1g	1.38722e-06	0.393383	0.216	0.045	0.0169463	DM vs. WM
Epsti1	1.52871e-06	0.308692	0.235	0.054	0.0186747	DM vs. WM
Eef1e1	1.55844e-06	0.566272	0.173	0.027	0.0190379	DM vs. WM
Polr2c	1.60329e-06	0.537808	0.173	0.027	0.0195858	DM vs. WM
Laptm5	1.71562e-06	-0.833423	0.716	0.674	0.0209581	DM vs. WM
Cnot8	1.71656e-06	0.466411	0.222	0.05	0.0209695	DM vs. WM
Saraf	1.71935e-06	0.439257	0.426	0.163	0.0210036	DM vs. WM
Brk1	1.73964e-06	0.56684	0.284	0.081	0.0212514	DM vs. WM
Coro1b	1.75493e-06	0.491017	0.191	0.036	0.0214382	DM vs. WM
Tgfb1	1.77335e-06	0.441112	0.278	0.077	0.0216632	DM vs. WM
Zfp706	1.82083e-06	0.355275	0.42	0.149	0.0222433	DM vs. WM
Rpp25l	1.85663e-06	0.307383	0.204	0.041	0.0226806	DM vs. WM
Clta	1.87043e-06	0.360475	0.66	0.281	0.0228492	DM vs. WM
Ranbp1	1.88386e-06	0.560495	0.16	0.023	0.0230132	DM vs. WM
Eif4a3	1.92381e-06	0.504882	0.222	0.05	0.0235013	DM vs. WM
Mif	1.9459e-06	0.327748	0.426	0.154	0.0237711	DM vs. WM
Pcbp2	2.03501e-06	-1.31244	0.512	0.543	0.0248597	DM vs. WM
Cbx7	2.0774e-06	0.507268	0.16	0.023	0.0253775	DM vs. WM
Mien1	2.08032e-06	0.461318	0.247	0.063	0.0254132	DM vs. WM
Morf4l1b	2.08707e-06	0.317155	0.475	0.181	0.0254956	DM vs. WM
Pdcd4	2.09142e-06	0.401924	0.265	0.072	0.0255488	DM vs. WM
Fis1	2.11153e-06	0.259405	0.512	0.195	0.0257944	DM vs. WM
Rnf167	2.13075e-06	0.493856	0.191	0.036	0.0260292	DM vs. WM
Snf8	2.16646e-06	0.538912	0.21	0.045	0.0264655	DM vs. WM
Gpr18	2.20832e-06	0.596371	0.148	0.018	0.0269769	DM vs. WM
Clic1	2.22097e-06	0.487261	0.469	0.186	0.0271313	DM vs. WM
Eif4e2	2.23062e-06	0.378073	0.228	0.054	0.0272492	DM vs. WM
Psmb7	2.24599e-06	0.474028	0.191	0.036	0.027437	DM vs. WM
Ptbp1	2.29658e-06	0.232476	0.315	0.095	0.0280551	DM vs. WM
Zfp830	2.32379e-06	0.572922	0.148	0.018	0.0283875	DM vs. WM
Trappc6b	2.37654e-06	0.436121	0.228	0.054	0.0290319	DM vs. WM
Ube2l3	2.41348e-06	0.350497	0.21	0.045	0.029483	DM vs. WM
Cisd3	2.42708e-06	0.531804	0.111	0.005	0.0296492	DM vs. WM
Eif2b2	2.42846e-06	0.496791	0.179	0.032	0.0296661	DM vs. WM
Dpm3	2.45157e-06	0.332468	0.278	0.077	0.0299484	DM vs. WM
Trp53i11	2.50403e-06	0.566577	0.136	0.014	0.0305892	DM vs. WM
Hsd17b10	2.564e-06	0.432634	0.179	0.032	0.0313218	DM vs. WM
Rbm8a	2.64186e-06	0.146004	0.296	0.086	0.032273	DM vs. WM
Brix1	2.75605e-06	0.395918	0.179	0.032	0.0336679	DM vs. WM
Anxa6	2.79625e-06	0.355933	0.247	0.063	0.034159	DM vs. WM
Gpx4	2.8251e-06	0.289577	0.512	0.199	0.0345114	DM vs. WM
Gm42035	2.83928e-06	0.600536	0.167	0.027	0.0346846	DM vs. WM
Iscu	2.88301e-06	0.362449	0.179	0.032	0.0352188	DM vs. WM
Gimap7	2.90905e-06	0.353259	0.216	0.05	0.0355369	DM vs. WM
Orai1	3.02109e-06	0.270054	0.284	0.081	0.0369057	DM vs. WM
Gadd45b	3.02158e-06	0.372207	0.296	0.09	0.0369116	DM vs. WM
Ndufs4	3.03451e-06	0.453343	0.235	0.059	0.0370696	DM vs. WM
Ptpn22	3.13898e-06	0.124912	0.358	0.118	0.0383457	DM vs. WM
Commd7	3.14233e-06	0.379224	0.198	0.041	0.0383867	DM vs. WM
Rab5c	3.17846e-06	0.396756	0.216	0.05	0.0388281	DM vs. WM
Ifi30	3.27258e-06	0.518797	0.185	0.036	0.0399778	DM vs. WM
Litaf	3.39897e-06	0.411921	0.37	0.131	0.0415218	DM vs. WM
Eif5b	3.4231e-06	0.197406	0.389	0.136	0.0418166	DM vs. WM
Spcs1	3.43065e-06	0.279638	0.302	0.09	0.0419088	DM vs. WM
Sde2	3.45381e-06	0.492419	0.167	0.027	0.0421918	DM vs. WM
Dnajb1	3.46804e-06	0.175144	0.401	0.149	0.0423656	DM vs. WM
Lsm5	3.49796e-06	0.337211	0.29	0.086	0.0427311	DM vs. WM
Tnfaip2	3.54912e-06	-1.50695	0.012	0.149	0.0433561	DM vs. WM
1110008F13Rik	3.84664e-06	0.30219	0.253	0.068	0.0469906	DM vs. WM
Tmem11	3.97835e-06	0.436992	0.204	0.045	0.0485995	DM vs. WM
U2af1	4.0287e-06	0.220125	0.333	0.109	0.0492146	DM vs. WM
Hmgcl	4.04413e-06	0.403778	0.204	0.045	0.0494031	DM vs. WM
