# Supplementary material for: Single-cell RNA-seq Reveals the Inhibitory Effect of Methamphetamine on Liver Immunity with the Involvement of Dopamine Receptor D1
Source: Genomics Proteomics Bioinformatics. 2024 Aug 28;22(4):qzae060. doi: 10.1093/gpbjnl/qzae060 (PMC11576359; doi:10.1093/gpbjnl/qzae060)
Supplement: qzae060_Supplementary_Data [file qzae060_supplementary_data.zip › Table S7.xlsx]

## Sheet: STable7
Table S7 GSEA enrichment of DEGs set of scRNA-seq (All cells)
Note: GSEA enrichment analysis of DEGs set (P.adj < 0.05) in Table S5. GSEA, Gene Set Enrichment Analysis; NES, normalized enrichment score. The "T" in the column "Plot" signifies true, indicating that the data has been applied to the figure; "F" represents false, meaning it has not been applied.
ID	Description	Set Size	Enrichment score	NES	P value	P.adjust	q value	Rank	Leading_edge	Core_enrichment	Comparison	Plot
mmu05171	Coronavirus disease - COVID-19	71	-0.444218	-1.70852	0.00277173	0.0174223	0.0120872	324	tags=52%, list=24%, signal=42%	20044/26961/20088/19941/268449/20055/66480/20084/66489/26451/100502825/66475/27050/270106/67891/27207/20085/18035/19899/22186/319195/76808/14109/19951/56417/16451/16391/619547/20054/19933/19921/20846/18708/100043813/246728/246727/100038882	WM vs. WS	T
mmu05160	Hepatitis C	28	-0.537952	-1.72999	0.00740568	0.032585	0.0226068	254	tags=39%, list=19%, signal=33%	18035/12028/12370/16451/16391/20846/18708/246728/246727/58185/54123	WM vs. WS	T
GO:0002252	Immune effector process	120	-0.459755	-1.90169	1.27822e-05	0.000314989	0.000248916	229	tags=41%, list=17%, signal=37%	20737/16408/107746/16792/22177/21938/243910/16643/69550/17085/240354/12493/12487/15900/19219/19229/15894/21355/16641/15040/12775/15024/14960/14961/16174/70110/14127/21929/83408/317757/15039/14969/16149/16852/27007/22040/14964/21354/93694/12010/57765/14972/15015/243655/58185/20723/54123/14939/72310	WM vs. WS	T
GO:0002684	Positive regulation of immune system process	139	-0.453689	-1.92346	4.21753e-06	0.00015094	0.000119279	234	tags=43%, list=18%, signal=40%	12399/67245/12028/20737/16408/15985/12370/107746/16792/22778/22177/243910/16643/14360/72699/240354/12493/12487/80285/21838/100040462/19219/19229/15894/21355/16641/15040/12775/16186/15024/14960/14961/16174/70110/14127/83408/317757/15039/15902/20128/12522/22637/14969/16149/16852/27007/22040/20302/14964/15951/12518/12010/57765/14972/15015/243655/58185/58203/54123/20304	WM vs. WS	T
GO:0046649	Lymphocyte activation	124	-0.495564	-2.06704	3.02159e-07	2.60612e-05	2.05945e-05	234	tags=43%, list=18%, signal=39%	12399/67245/12028/20737/16408/15985/16792/22778/22177/21938/243910/14360/17085/19171/240354/12487/108995/21838/15900/19219/12767/19229/15894/16641/12775/16186/14960/20555/14961/14127/21929/83408/317757/18708/15902/12193/12522/22637/14969/16149/16852/16205/12481/27007/22040/12518/12010/57765/243655/58185/16185/72310/20304	WM vs. WS	T
mmu04612	Antigen processing and presentation	27	-0.710126	-2.25817	5.43142e-06	9.84145e-05	6.8278e-05	185	tags=81%, list=14%, signal=72%	15481/15511/13040/16643/21356/19186/621823/193740/21355/16641/15040/15024/14960/14961/15039/14969/16149/14964/21354/12010/14972/15015	WM vs. WS	T
mmu04650	Natural killer cell mediated cytotoxicity	27	-0.740947	-2.35618	3.76527e-07	1.65672e-05	1.1494e-05	223	tags=63%, list=17%, signal=54%	16408/23900/22177/16643/14360/19229/15894/16641/15040/14127/18708/22637/27007/14964/14972/16635/14939	WM vs. WS	T
mmu05171	Coronavirus disease - COVID-19	94	0.608526	2.8962	5.15763e-15	3.81665e-13	2.52452e-13	230	tags=49%, list=9%, signal=46%	22186/19921/19951/27050/19933/11837/27207/319195/270106/20085/665562/619547/66475/19899/19988/66480/20055/16898/67891/20104/19896/100043813/20084/20103/26451/66489/110954/268449/75617/20102/20054/67115/19941/20088/68052/26961/100502825/68028/19989/100503670/20116/67427/18750/20091/67097/14109	DM vs. WM	T
mmu04612	Antigen processing and presentation	31	0.522058	1.91821	0.00106435	0.0150318	0.00994278	289	tags=48%, list=12%, signal=43%	12010/12526/16149/14964/15015/12525/15978/14969/19186/16643/14961/15039/14991/14960/15040	DM vs. WM	T
mmu04650	Natural killer cell mediated cytotoxicity	45	0.42239	1.72119	0.00340945	0.0336399	0.0222512	328	tags=40%, list=13%, signal=35%	14939/19354/16797/14964/16818/14127/22177/23900/15978/12503/20400/16643/18750/17086/27007/22637/15040/15894	DM vs. WM	T
GO:0002252	Immune effector process	160	0.264602	1.38413	0.012212	0.0188317	0.00512589	253	tags=22%, list=10%, signal=21%	72310/20085/16852/12010/14939/16963/20104/19354/16797/16197/69816/16149/14964/15015/14127/66214/22177/16842/12525/12775/15978/20723/317757/20400/14969/83408/16643/14961/15039/12493/243655/53314/14991/27007/14960	DM vs. WM	T
GO:0002684	Positive regulation of immune system process	225	0.253584	1.38392	0.0041735	0.00770851	0.00209822	330	tags=25%, list=13%, signal=24%	20304/27050/20085/16852/12010/16963/19354/16197/69816/12047/16149/12501/14964/15015/16818/14127/66214/14683/22177/20302/16842/21936/12525/12775/78473/15978/12503/21838/76681/317757/20400/14969/57320/83408/16643/72699/16428/14961/15039/18750/12493/77799/243655/14991/27007/14960/54167/22637/19260/15040/12028/18755/77647/66824/18761/15894/12043	DM vs. WM	T
GO:0046649	Lymphocyte activation	221	0.24896	1.36478	0.0122569	0.0188421	0.00512875	393	tags=26%, list=16%, signal=24%	20304/72310/27050/16852/12010/12500/12502/16963/20104/19354/16797/16197/69816/12047/16149/12501/16818/14127/13024/22177/12481/16842/12525/12775/15978/17068/21838/317757/16205/14969/83408/16428/14961/77799/272382/66494/243655/53314/14991/27007/14960/21414/54167/22637/19260/12028/66824/18761/15894/12043/17319/67199/16423/17131/58205/72544/16185/16186	DM vs. WM	T
mmu05161	Hepatitis B	48	-0.442145	-1.68898	0.00340523	0.0336399	0.0222512	693	tags=48%, list=28%, signal=35%	110157/14784/13194/24088/12428/18707/19229/19645/16150/54401/12566/68652/11783/13205/328572/26401/18033/26413/54411/22631/26417/14281/17395	DM vs. WM	T
GO:0005615	Extracellular space	124	0.541385	2.41346	3.72795e-11	1.28614e-08	1.01636e-08	134	tags=36%, list=10%, signal=36%	66107/12796/19152/18054/20201/100034251/20202/17002/16819/245195/15129/50701/17523/16952/12655/15331/17394/17395/14268/66222/21946/20568/12475/76905/16010/21825/21810/227753/97165/18655/15439/20310/74116/12874/71853/51801/22339/16176/57319/11820/20660/20195/16069/11465/13039	WM vs. WS	F
GO:0005576	Extracellular region	153	0.480862	2.21609	2.84646e-09	4.91015e-07	3.88018e-07	128	tags=33%, list=10%, signal=33%	66107/12796/19152/18054/20201/100034251/20202/17002/16819/245195/15129/50701/17523/16952/12655/15331/17394/17395/72141/14268/66222/21946/20568/12475/76905/16010/21825/21810/227753/97165/18655/15439/20310/14862/74145/74116/12273/12874/71853/51801/14828/22339/16176/57319/11820/20660/20195/16069/18128/11465	WM vs. WS	F
GO:0006954	Inflammatory response	114	0.435856	1.91458	4.45482e-05	0.00096057	0.000759078	109	tags=28%, list=8%, signal=28%	12796/20201/20202/50701/16952/12655/17394/12484/14268/66222/21946/12475/21825/97165/11690/16995/15439/20310/15937/14289/14775/12273/12765/17969/12505/19261/16176/11820/11501/11669/16476/83382	WM vs. WS	F
mmu04613	Neutrophil extracellular trap formation	34	0.545439	1.90566	0.00182269	0.0133664	0.00927333	393	tags=62%, list=29%, signal=45%	12796/50701/17523/14289/12273/17969/17970/11465/16409/12266/13058/15078/15289/24088/14131/22333/26417/107435/208727/17972/11740	WM vs. WS	F
mmu05418	Fluid shear stress and atherosclerosis	27	0.51964	1.71703	0.0115535	0.0462141	0.0320624	166	tags=41%, list=12%, signal=36%	17395/14862/17969/22339/16176/16476/56615/17970/11465/13039/22027	WM vs. WS	F
mmu01100	Metabolic pathways	131	0.377212	1.71138	0.000448417	0.00394607	0.0027377	363	tags=43%, list=27%, signal=35%	110095/72141/14544/67092/14782/74442/18655/14862/21881/14775/110208/27357/18648/103963/21351/11821/21915/11669/13200/56615/13350/20250/11847/11946/14538/20014/14433/14751/78752/18746/15531/20133/20135/20280/15186/17992/17448/11364/11966/98386/68197/11964/18578/15211/66945/52123/12867/18242/110074/16828/192185/20768/66594/14661/59048/241447	WM vs. WS	F
mmu01200	Carbon metabolism	25	0.522709	1.70129	0.0157495	0.0554381	0.0384619	235	tags=40%, list=18%, signal=34%	72141/18655/21881/110208/18648/21351/14433/14751/18746/17448	WM vs. WS	F
GO:0035295	Tube development	112	0.372912	1.63414	0.00172457	0.018593	0.0146929	195	tags=29%, list=15%, signal=27%	12796/18054/16819/16952/12484/17395/13197/14268/76905/11745/21825/18655/14775/12273/12765/12505/51801/22339/16176/11501/16476/18128/11465/21928/11847/72007/15901/17863/12266/18746/13036/11852	WM vs. WS	F
GO:0006928	Movement of cell or subcellular component	202	0.337148	1.62131	0.000265433	0.00436069	0.00344597	207	tags=27%, list=15%, signal=27%	19152/20201/20202/16819/245195/50701/16952/68891/12484/17395/56431/13197/14268/11745/21825/227753/97165/20310/16001/14775/13723/12273/12765/12505/19261/211770/14828/22339/51944/16176/11820/11501/16476/20660/20195/18128/11465/12986/109711/16409/16783/72674/11946/72007/71514/14538/22352/14751/13036/11852/11777/16765/18550/58217	WM vs. WS	F
GO:1901700	Response to oxygen-containing compound	178	0.336275	1.58396	0.00132854	0.0164611	0.0130082	195	tags=24%, list=15%, signal=24%	66107/20201/20202/17002/16819/50701/17523/16952/17395/67092/20568/12475/21825/97165/20310/16001/14289/14775/12273/17748/19261/211770/16176/11820/11669/16476/20660/56615/17970/18128/20250/93692/11799/66096/72674/22608/22027/22352/98415/19267/18746/13036/11852	WM vs. WS	F
GO:0009617	Response to bacterium	120	0.356546	1.5804	0.00259055	0.0259139	0.0204781	126	tags=25%, list=9%, signal=25%	66107/12796/20201/100034251/20202/17002/16819/50701/17523/110095/12484/21946/20568/12475/76905/11745/97165/15439/20310/14775/12273/17969/19261/211770/16176/11820/56615/17970/56619/16069	WM vs. WS	F
GO:0035239	Tube morphogenesis	101	0.366213	1.5762	0.00411227	0.0299226	0.0236459	133	tags=23%, list=10%, signal=22%	12796/18054/16819/16952/17395/13197/14268/76905/11745/21825/18655/14775/12273/12765/12505/51801/22339/16176/11501/16476/18128/11465/21928	WM vs. WS	F
GO:0048870	Cell motility	180	0.335533	1.57496	0.00147912	0.0164611	0.0130082	129	tags=20%, list=10%, signal=21%	19152/20201/20202/16819/245195/50701/16952/68891/12484/17395/56431/13197/14268/11745/21825/97165/20310/16001/14775/12273/12765/12505/19261/211770/14828/22339/51944/16176/11820/11501/16476/20660/20195/18128/11465/12986	WM vs. WS	F
GO:0051674	Localization of cell	180	0.335533	1.57496	0.00147912	0.0164611	0.0130082	129	tags=20%, list=10%, signal=21%	19152/20201/20202/16819/245195/50701/16952/68891/12484/17395/56431/13197/14268/11745/21825/97165/20310/16001/14775/12273/12765/12505/19261/211770/14828/22339/51944/16176/11820/11501/16476/20660/20195/18128/11465/12986	WM vs. WS	F
GO:0040011	Locomotion	192	0.330374	1.56201	0.00086216	0.0118978	0.00940208	129	tags=20%, list=10%, signal=21%	19152/20201/20202/16819/245195/50701/16952/68891/12484/17395/56431/13197/14268/11745/21825/97165/20310/16001/14289/14775/13723/12273/12765/12505/19261/211770/14828/22339/51944/16176/11820/11501/16476/20660/20195/18128/11465/12986	WM vs. WS	F
GO:0016477	Cell migration	176	0.329682	1.55068	0.00262895	0.0259139	0.0204781	163	tags=23%, list=12%, signal=23%	19152/20201/20202/16819/245195/50701/16952/68891/12484/17395/13197/14268/11745/21825/97165/20310/16001/14775/12273/12765/12505/19261/211770/14828/22339/51944/16176/11820/11501/16476/20660/20195/18128/11465/12986/16409/72674/11946/72007/14538	WM vs. WS	F
mmu05205	Proteoglycans in cancer	33	0.448169	1.54792	0.0313173	0.0954348	0.0662108	134	tags=24%, list=10%, signal=22%	17395/14268/21825/16001/12505/22339/11465/13039	WM vs. WS	F
GO:0044281	Small molecule metabolic process	140	0.333094	1.51854	0.00379101	0.0299226	0.0236459	382	tags=41%, list=29%, signal=32%	17523/16952/72141/14544/67092/16010/18655/11690/15937/14775/110208/17969/18648/11821/21915/16176/66375/57319/11820/104725/17970/13350/20250/11847/72674/11946/20652/14433/14751/12266/18746/13167/320024/20133/20135/20280/15186/17448/11364/98386/68197/71207/15289/66945/24088/19384/18242/110074/16828/192185/20768/55951/14661/19204/13244/226144/208727	WM vs. WS	F
GO:0031982	Vesicle	222	0.305165	1.47764	0.0033891	0.0299226	0.0236459	206	tags=22%, list=15%, signal=22%	12796/19152/18054/17002/16819/50701/17523/16952/12655/68891/68713/14268/66222/11745/21825/227753/12273/17064/22339/66111/16176/11820/11501/20660/20527/17970/56619/18128/11465/12986/13039/109711/66096/16783/22608/56398/14433/22352/66471/23980/13036/13058/11852/11777/18636/13167/12566/18550	WM vs. WS	F
GO:0031410	Cytoplasmic vesicle	211	0.306023	1.4772	0.00295707	0.0275727	0.0217889	206	tags=22%, list=15%, signal=22%	12796/19152/18054/17002/16819/50701/17523/16952/12655/68891/68713/66222/11745/21825/227753/12273/17064/22339/66111/16176/11820/11501/20660/20527/17970/56619/18128/11465/12986/13039/109711/66096/16783/56398/14433/22352/66471/23980/13036/13058/11852/11777/18636/13167/12566/18550	WM vs. WS	F
GO:0097708	Intracellular vesicle	212	0.30518	1.47215	0.00277629	0.0266061	0.0210251	206	tags=22%, list=15%, signal=22%	12796/19152/18054/17002/16819/50701/17523/16952/12655/68891/68713/66222/11745/21825/227753/12273/17064/22339/66111/16176/11820/11501/20660/20527/17970/56619/18128/11465/12986/13039/109711/66096/16783/56398/14433/22352/66471/23980/13036/13058/11852/11777/18636/13167/12566/18550	WM vs. WS	F
GO:0098772	Molecular function regulator activity	191	0.303322	1.43522	0.00422379	0.0299226	0.0236459	190	tags=23%, list=14%, signal=23%	66107/18054/100034251/17002/245195/16952/12484/14268/66222/21946/20568/11745/97165/11690/232413/20310/74116/12273/17969/19261/211770/22339/16176/11820/54124/16476/58521/13200/17970/11983/18128/21781/11799/66096/15901/56398/12428/14433/66471/14751/12266/108837/23980/13036	WM vs. WS	F
GO:0006796	Phosphate-containing compound metabolic process	252	0.28949	1.43175	0.00519526	0.0351444	0.0277724	244	tags=26%, list=18%, signal=26%	12796/17002/15129/110095/12484/17395/72141/13197/14268/14544/21825/74442/18655/16001/15937/21881/110208/12273/17969/12505/19261/18648/211770/21351/22339/12571/11821/21915/16176/57319/11820/11501/16476/20660/17970/66989/13350/11799/11946/56398/22027/12428/14433/14255/14751/12266/19267/108837/18746/23980/13627/13167/12566/15078/108143/320024/20133/20135/20280/12453/17220/64143/14682/15526/16911	WM vs. WS	F
GO:0006793	Phosphorus metabolic process	254	0.287865	1.42497	0.00397789	0.0299226	0.0236459	244	tags=26%, list=18%, signal=26%	12796/17002/15129/110095/12484/17395/72141/13197/14268/14544/21825/74442/18655/16001/15937/21881/110208/12273/17969/12505/19261/18648/211770/21351/22339/12571/11821/21915/16176/57319/11820/11501/16476/20660/17970/66989/13350/11799/11946/56398/22027/12428/14433/14255/14751/12266/19267/108837/18746/23980/13627/13167/12566/15078/108143/320024/20133/20135/20280/12453/17220/64143/14682/15526/16911	WM vs. WS	F
GO:0006950	Response to stress	434	0.257727	1.3367	0.00426884	0.0299226	0.0236459	131	tags=15%, list=10%, signal=20%	66107/12796/18054/20201/100034251/20202/17002/16819/15129/50701/17523/16952/12655/17394/68891/12484/68713/17395/13197/14268/66222/21946/20568/12475/11745/21825/14782/227753/97165/18655/11690/16995/15439/20310/16001/21673/15937/74145/14289/14775/12273/12765/17748/71853/17969/12505/19261/211770/14828/213002/22339/12571/16176/11820/11501/11669/16476/83382/21973/56615/56619/11983/16069/18128/11465/19…	WM vs. WS	F
GO:0007154	Cell communication	492	-0.27425	-1.33843	0.00412345	0.0299226	0.0236459	254	tags=24%, list=19%, signal=30%	18035/14232/20469/67184/71795/215418/108058/20742/22695/11845/66922/12399/56193/67245/20196/12028/20737/69178/78781/16408/15985/12370/23900/107746/16792/71704/67379/192662/16421/219140/22177/21938/20491/19395/243910/56417/432940/16451/16643/16801/21815/56045/13609/53313/14360/72699/269941/65106/15273/240354/20054/12487/80285/108995/193740/21838/11910/209200/14710/19219/50778/17872/12767/19229/158…	WM vs. WS	F
GO:0023052	Signaling	486	-0.278335	-1.35773	0.0034339	0.0299226	0.0236459	254	tags=24%, list=19%, signal=31%	18035/14232/20469/67184/71795/215418/108058/20742/22695/11845/66922/12399/56193/67245/20196/12028/20737/69178/78781/16408/15985/12370/23900/107746/16792/71704/67379/192662/16421/219140/22177/21938/20491/19395/243910/56417/432940/16451/16643/16801/21815/56045/13609/53313/14360/72699/269941/65106/15273/240354/20054/12487/80285/108995/193740/21838/11910/209200/14710/19219/50778/17872/12767/19229/158…	WM vs. WS	F
GO:0048584	Positive regulation of response to stimulus	269	-0.308252	-1.43457	0.00362485	0.0299226	0.0236459	279	tags=33%, list=21%, signal=32%	107321/19264/15481/104418/11426/18124/16848/20085/15511/18035/14232/108058/12399/67245/20196/12028/69178/78781/13040/16408/15985/12370/23900/107746/16792/71704/67379/22177/243910/16451/16643/13609/14360/72699/269941/65106/240354/20054/12487/80285/193740/21838/11910/209200/100040462/19219/12767/19229/15894/21355/16154/16641/15040/12775/13198/15024/14961/16174/70110/14127/21929/20303/83408/317757/1…	WM vs. WS	F
GO:0007165	Signal transduction	453	-0.297584	-1.43996	0.00126207	0.0164611	0.0130082	286	tags=28%, list=21%, signal=34%	16985/19252/77889/107321/19264/104418/56612/11426/18124/16848/20085/15511/71375/18035/14232/20469/67184/71795/215418/108058/20742/22695/11845/66922/12399/56193/67245/20196/12028/20737/69178/78781/16408/15985/12370/23900/107746/16792/71704/67379/192662/16421/219140/22177/21938/20491/19395/243910/56417/432940/16451/16643/16801/21815/56045/13609/53313/14360/72699/269941/65106/15273/240354/20054/1248…	WM vs. WS	F
GO:0048583	Regulation of response to stimulus	400	-0.308799	-1.47537	0.000469276	0.00690514	0.00545669	284	tags=31%, list=21%, signal=35%	19252/77889/107321/19264/15481/104418/56612/11426/18124/16848/20085/15511/18035/14232/20469/108058/20742/22695/11845/12399/56193/67245/20196/12028/20737/69178/78781/13040/16408/15985/12370/23900/107746/16792/71704/67379/192662/22177/21938/20491/243910/56417/432940/16451/16643/21815/56045/13609/14360/72699/269941/65106/21356/240354/20054/12493/12487/80285/108995/193740/21838/11910/209200/100040462…	WM vs. WS	F
GO:0080134	Regulation of response to stress	186	-0.333928	-1.48555	0.00429609	0.0299226	0.0236459	230	tags=30%, list=17%, signal=28%	12028/20737/78781/13040/12370/107746/22177/21938/56417/432940/16643/56045/14360/65106/12493/12487/80285/21838/209200/100040462/19219/17872/12767/19229/21355/16641/12775/210029/20846/16174/70110/14127/21929/83408/317757/18708/231712/20128/23871/16149/16852/27007/22040/20302/21354/246727/93694/15951/243655/20723/58203/54123/72310/100038882/20304	WM vs. WS	F
GO:0007166	Cell surface receptor signaling pathway	259	-0.321911	-1.48906	0.00143966	0.0164611	0.0130082	279	tags=34%, list=21%, signal=33%	107321/19264/104418/56612/11426/18124/16848/20085/15511/18035/14232/67184/215418/20742/12399/56193/67245/12028/20737/69178/16408/15985/12370/107746/16792/67379/192662/16421/22177/21938/20491/243910/56417/432940/16451/16643/21815/56045/14360/72699/269941/240354/12487/80285/193740/21838/11910/209200/19219/12767/19229/15894/16154/16411/16641/12775/13198/16186/20846/16174/14127/21929/20303/69774/1344…	WM vs. WS	F
mmu05165	Human papillomavirus infection	49	-0.417204	-1.49946	0.0314501	0.0954348	0.0662108	230	tags=33%, list=17%, signal=28%	12028/12370/16421/16451/16391/19219/15040/15024/20846/15039/18708/14964/23962/14972/15015/100038882	WM vs. WS	F
GO:0002520	Immune system development	153	-0.347795	-1.50439	0.00550605	0.0358413	0.0283231	277	tags=37%, list=21%, signal=33%	19264/69188/16848/20085/15511/235627/18035/22695/12399/12028/20737/15985/12370/16792/22778/22177/209086/243910/56417/16451/56045/17085/240354/12487/193740/15900/19219/19229/12775/16186/20846/14960/14961/14127/21929/83408/317757/18708/15902/12193/12522/23871/22637/16149/16852/16205/22040/20302/93694/15951/12518/12010/57765/58185/100038882/20304	WM vs. WS	F
GO:0048534	Hematopoietic or lymphoid organ development	150	-0.347786	-1.50494	0.00585883	0.0374314	0.0295797	277	tags=37%, list=21%, signal=33%	19264/69188/16848/20085/15511/235627/18035/22695/12399/12028/20737/15985/12370/16792/22778/22177/209086/243910/56417/16451/17085/240354/12487/193740/15900/19219/19229/12775/16186/20846/14960/14961/14127/21929/83408/317757/18708/15902/12193/12522/23871/22637/16149/16852/16205/22040/20302/93694/15951/12518/12010/57765/58185/100038882/20304	WM vs. WS	F
GO:0048585	Negative regulation of response to stimulus	182	-0.339559	-1.50645	0.00543063	0.0358413	0.0283231	292	tags=35%, list=22%, signal=31%	27050/22228/19252/77889/107321/19264/104418/56612/18124/16848/20085/15511/18035/22695/56193/12028/20737/69178/12370/107746/16792/21938/243910/56417/432940/16643/21815/56045/14360/108995/193740/21838/11910/19219/50778/17872/15894/21355/223752/13198/210029/20846/70110/21929/13449/13537/231712/20128/23871/16149/18227/22040/21354/246727/93694/672511/15951/57765/24064/243655/20723/100038882/20304	WM vs. WS	F
GO:0009986	Cell surface	122	-0.364106	-1.51321	0.00755605	0.0465507	0.0367861	229	tags=37%, list=17%, signal=34%	20737/13040/16408/15985/23900/16421/22177/16643/69550/13609/17085/12487/21838/12767/15894/16411/16641/15040/12775/16186/15024/14960/11881/14961/14127/15039/12522/14969/16149/16852/12481/27007/14964/93694/66141/20970/12518/12010/14972/16635/15015/243655/16185/100041546/110454	WM vs. WS	F
GO:0030097	Hemopoiesis	145	-0.357568	-1.52719	0.00395916	0.0299226	0.0236459	277	tags=38%, list=21%, signal=34%	19264/69188/16848/20085/15511/235627/18035/22695/12399/12028/20737/15985/12370/16792/22778/22177/209086/243910/56417/16451/17085/240354/12487/193740/15900/19219/19229/12775/16186/20846/14960/14961/14127/21929/83408/317757/18708/15902/12193/12522/23871/22637/16149/16852/16205/22040/20302/93694/15951/12518/12010/57765/58185/100038882/20304	WM vs. WS	F
GO:0006952	Defense response	236	-0.332395	-1.52964	0.00134322	0.0164611	0.0130082	229	tags=34%, list=17%, signal=35%	20737/78781/14109/13040/107569/12370/16792/22177/21938/20491/243910/56417/432940/16643/69550/56045/14360/17085/21356/240354/12493/12487/80285/15900/209200/100040462/19219/19229/15894/21355/16411/16641/12775/210029/15953/20846/14960/14961/16174/70110/14127/21929/20303/83408/317757/14026/231507/231712/20128/23871/22637/14969/16149/16852/236573/20249/109032/27007/22040/20302/246728/23962/21354/24672…	WM vs. WS	F
GO:0032101	Regulation of response to external stimulus	134	-0.368551	-1.54658	0.00426372	0.0299226	0.0236459	229	tags=37%, list=17%, signal=34%	20737/78781/13040/12370/22177/21938/56417/432940/16643/56045/13609/12493/12487/80285/209200/100040462/19219/12767/19229/21355/16641/12775/210029/20846/16174/70110/14127/21929/83408/317757/231712/20128/23871/16149/16852/27007/22040/20302/21354/246727/93694/15951/243655/20723/58203/54123/72310/100038882/20304	WM vs. WS	F
GO:0051603	Proteolysis involved in cellular protein catabolic process	106	-0.381977	-1.55094	0.00433661	0.0299226	0.0236459	158	tags=19%, list=12%, signal=18%	75608/19186/19171/240354/81018/193740/209200/19229/16912/13198/16913/21929/13041/24110/672511/57765/330192/14939/100038882/14938	WM vs. WS	F
GO:0046983	Protein dimerization activity	116	-0.378488	-1.56295	0.00648646	0.0406878	0.032153	244	tags=28%, list=18%, signal=25%	108058/67804/56193/20196/12028/20226/20194/22177/69550/75608/11910/21355/15040/13198/20846/14127/15039/18708/15902/20128/15370/18227/22040/14964/21354/20684/12010/20893/14972/15015/20304/14938	WM vs. WS	F
mmu04218	Cellular senescence	37	-0.46884	-1.60697	0.0214997	0.0727682	0.0504851	116	tags=24%, list=9%, signal=23%	15040/15024/15039/18708/12193/23871/14964/14972/15015	WM vs. WS	F
mmu04630	JAK-STAT signaling pathway	21	-0.539009	-1.61765	0.0290565	0.0947026	0.0657028	186	tags=33%, list=14%, signal=29%	16451/16391/16154/16186/20846/18708/16185	WM vs. WS	F
mmu04062	Chemokine signaling pathway	35	-0.479769	-1.62106	0.0132386	0.050652	0.0351413	130	tags=26%, list=10%, signal=24%	14710/12767/19229/12775/20846/20303/18708/20302/20304	WM vs. WS	F
GO:0002521	Leukocyte differentiation	100	-0.411848	-1.65344	0.00185829	0.0194275	0.0153523	234	tags=39%, list=18%, signal=35%	12399/12028/20737/15985/12370/16792/22778/22177/243910/17085/240354/12487/15900/19219/19229/12775/16186/14960/14961/14127/21929/83408/317757/18708/15902/12193/12522/22637/16149/16852/16205/20302/93694/15951/12518/12010/57765/58185/20304	WM vs. WS	F
GO:0002376	Immune system process	350	-0.34844	-1.66227	1.14244e-05	0.000303185	0.000239588	239	tags=34%, list=18%, signal=38%	22695/11845/12399/67245/12028/20737/78781/14109/13040/16408/15985/12370/23900/107746/16792/22778/16421/22177/21938/20491/209086/243910/56417/432940/16451/16643/69550/56045/14605/12014/13609/14360/72699/16391/17085/21356/19186/19171/240354/12493/12487/80285/108995/193740/21838/15900/209200/100040462/14245/19219/12767/19229/15894/16912/21355/16641/223752/15040/12775/16186/16913/15024/20846/14960/20…	WM vs. WS	F
GO:0001775	Cell activation	165	-0.378827	-1.66336	0.000343368	0.00538463	0.00425513	234	tags=35%, list=18%, signal=33%	12399/56193/67245/12028/20737/16408/15985/16792/22778/22177/21938/243910/14360/17085/19171/240354/12493/12487/108995/21838/15900/19219/12767/19229/15894/16641/12775/16186/14960/20555/14961/16174/70110/14127/21929/83408/317757/18708/15902/14026/12193/12522/22637/14969/16149/16852/16205/12481/27007/22040/12518/12010/57765/243655/58185/16185/72310/20304	WM vs. WS	F
GO:0045321	Leukocyte activation	157	-0.384165	-1.6643	0.000480358	0.00690514	0.00545669	234	tags=36%, list=18%, signal=33%	12399/67245/12028/20737/16408/15985/16792/22778/22177/21938/243910/14360/17085/19171/240354/12493/12487/108995/21838/15900/19219/12767/19229/15894/16641/12775/16186/14960/20555/14961/16174/70110/14127/21929/83408/317757/18708/15902/12193/12522/22637/14969/16149/16852/16205/12481/27007/22040/12518/12010/57765/243655/58185/16185/72310/20304	WM vs. WS	F
mmu03010	Ribosome	52	-0.45746	-1.66582	0.00833336	0.0349208	0.0242273	324	tags=54%, list=24%, signal=42%	20044/26961/20088/19941/268449/20055/66480/20084/66489/26451/100502825/66475/27050/270106/67891/27207/20085/19899/22186/319195/76808/14109/19951/619547/20054/19933/19921/100043813	WM vs. WS	F
GO:0009605	Response to external stimulus	312	-0.356142	-1.67464	9.22976e-06	0.000265356	0.000209694	234	tags=33%, list=18%, signal=35%	12399/67245/12028/20737/78781/14109/13040/15985/107569/12370/23833/192662/22177/226251/21938/20491/56417/432940/16643/69550/56045/13609/14360/17085/240354/12493/12487/80285/668218/11910/15900/209200/100040462/19219/50778/12767/19229/16912/21355/16411/16641/12775/13198/210029/20556/20846/14960/11881/14961/16174/70110/14127/21929/20303/83408/317757/15902/14026/231507/231712/20128/15370/23871/22637/…	WM vs. WS	F
mmu05167	Kaposi sarcoma-associated herpesvirus infection	45	-0.48088	-1.69392	0.0044226	0.0243243	0.0168757	254	tags=40%, list=19%, signal=34%	18035/22186/22695/12028/12370/16451/16391/14710/15894/15040/15024/20846/15039/18708/14964/14972/15015/54123	WM vs. WS	F
mmu04620	Toll-like receptor signaling pathway	21	-0.565802	-1.69806	0.0155179	0.0554381	0.0384619	105	tags=29%, list=8%, signal=27%	20846/20303/18708/20302/54123/20304	WM vs. WS	F
GO:0098542	Defense response to other organism	166	-0.395963	-1.73887	8.83508e-05	0.00169339	0.00133818	188	tags=37%, list=14%, signal=36%	56417/432940/16643/69550/56045/14360/17085/240354/12493/80285/15900/209200/100040462/19229/21355/16411/16641/20846/14960/14961/16174/70110/14127/21929/20303/83408/317757/14026/231507/231712/20128/22637/14969/16149/236573/20249/109032/27007/22040/20302/246728/23962/21354/246727/93694/66141/672511/20684/15951/12010/14972/67775/243655/58185/20723/58203/54123/14939/72310/100038882/20304	WM vs. WS	F
GO:0045087	Innate immune response	135	-0.414178	-1.74058	0.000185659	0.00321312	0.00253913	188	tags=40%, list=14%, signal=38%	56417/432940/16643/69550/56045/14360/17085/240354/80285/15900/209200/100040462/19229/21355/16641/20846/14960/14961/16174/70110/14127/21929/20303/83408/317757/14026/231712/20128/22637/14969/16149/236573/109032/27007/22040/20302/246728/23962/21354/246727/93694/66141/20684/15951/12010/243655/58185/20723/58203/54123/14939/72310/100038882/20304	WM vs. WS	F
mmu04060	Cytokine-cytokine receptor interaction	24	-0.572157	-1.77278	0.00621501	0.0318192	0.0220756	125	tags=38%, list=9%, signal=35%	12767/16154/12775/16186/16174/20303/20302/16185/20304	WM vs. WS	F
mmu04144	Endocytosis	44	-0.506086	-1.773	0.00202089	0.0136798	0.0094908	288	tags=43%, list=22%, signal=35%	71955/15481/15511/67804/11845/69178/69780/75608/193740/12767/15040/16186/15024/15039/14964/14972/330192/15015/16185	WM vs. WS	F
GO:0034097	Response to cytokine	140	-0.419159	-1.7813	6.21652e-05	0.00126159	0.000996952	188	tags=31%, list=14%, signal=30%	56417/432940/16451/69550/56045/56421/80285/193740/15900/100040462/12767/19229/15894/16154/12775/16186/15953/20846/14960/14961/16174/14127/20303/14026/22234/12193/14969/16149/236573/22040/20302/246728/23962/246727/66141/20684/15951/327959/24064/58203/16185/54123/100038882/20304	WM vs. WS	F
GO:0031347	Regulation of defense response	106	-0.440613	-1.78902	0.000186268	0.00321312	0.00253913	229	tags=43%, list=17%, signal=39%	20737/78781/13040/12370/22177/21938/56417/432940/16643/56045/12493/12487/80285/209200/100040462/19219/21355/16641/12775/210029/20846/16174/70110/14127/21929/83408/317757/231712/20128/23871/16149/16852/27007/22040/20302/21354/246727/93694/15951/243655/20723/58203/54123/72310/100038882/20304	WM vs. WS	F
GO:0006955	Immune response	242	-0.394168	-1.80337	5.28198e-06	0.000165662	0.000130912	232	tags=38%, list=17%, signal=39%	67245/12028/20737/78781/14109/13040/16408/15985/12370/23900/107746/16792/22177/21938/20491/243910/56417/432940/16643/69550/56045/12014/14360/72699/17085/21356/240354/12493/12487/80285/193740/21838/15900/209200/100040462/14245/19219/12767/19229/15894/21355/16641/223752/15040/12775/15024/20846/14960/14961/16174/70110/14127/21929/20303/83408/317757/15039/14026/231712/20128/22637/14969/16149/16852/23…	WM vs. WS	F
mmu05145	Toxoplasmosis	20	-0.609976	-1.81575	0.00687007	0.0318192	0.0220756	275	tags=55%, list=21%, signal=44%	15481/15511/18035/12370/16451/193740/16154/20846/14960/14961/14969	WM vs. WS	F
mmu04659	Th17 cell differentiation	20	-0.614091	-1.828	0.00653756	0.0318192	0.0220756	113	tags=45%, list=8%, signal=42%	16451/16186/20846/14960/14961/22637/14969/57765/16185	WM vs. WS	F
GO:0009607	Response to biotic stimulus	230	-0.400476	-1.8356	3.58859e-06	0.00015094	0.000119279	232	tags=37%, list=17%, signal=37%	67245/12028/20737/78781/14109/15985/107569/12370/23833/16792/22177/21938/20491/56417/432940/16643/69550/56045/14360/17085/240354/12493/80285/15900/209200/100040462/19219/50778/19229/16912/21355/16411/16641/12775/13198/20556/20846/14960/14961/16174/70110/14127/21929/20303/83408/317757/14026/231507/231712/20128/22637/14969/16149/236573/20249/109032/27007/22040/20302/246728/23962/21354/24110/246727/…	WM vs. WS	F
GO:0044419	Biological process involved in interspecies interaction between organisms	243	-0.400809	-1.83807	1.18409e-06	8.17024e-05	6.45642e-05	232	tags=37%, list=17%, signal=37%	67245/12028/20737/78781/14109/15985/107569/12370/23833/22177/21938/20491/56417/432940/16643/69550/56045/14360/17085/75608/240354/12493/80285/15900/209200/100040462/19219/50778/19229/15894/16912/21355/16411/16641/12775/20556/20846/14960/14961/16174/70110/14127/21929/20303/83408/317757/14026/231507/231712/20128/22637/14969/16149/16852/17069/236573/20249/109032/27007/22040/20302/246728/23962/21354/2…	WM vs. WS	F
GO:0043207	Response to external biotic stimulus	220	-0.405754	-1.84977	3.76136e-06	0.00015094	0.000119279	232	tags=38%, list=17%, signal=38%	67245/12028/20737/78781/14109/15985/107569/12370/23833/22177/21938/20491/56417/432940/16643/69550/56045/14360/17085/240354/12493/80285/15900/209200/100040462/19219/50778/19229/16912/21355/16411/16641/12775/20556/20846/14960/14961/16174/70110/14127/21929/20303/83408/317757/14026/231507/231712/20128/22637/14969/16149/236573/20249/109032/27007/22040/20302/246728/23962/21354/24110/246727/93694/66141/…	WM vs. WS	F
GO:0051707	Response to other organism	220	-0.405754	-1.84977	3.76136e-06	0.00015094	0.000119279	232	tags=38%, list=17%, signal=38%	67245/12028/20737/78781/14109/15985/107569/12370/23833/22177/21938/20491/56417/432940/16643/69550/56045/14360/17085/240354/12493/80285/15900/209200/100040462/19219/50778/19229/16912/21355/16411/16641/12775/20556/20846/14960/14961/16174/70110/14127/21929/20303/83408/317757/14026/231507/231712/20128/22637/14969/16149/236573/20249/109032/27007/22040/20302/246728/23962/21354/24110/246727/93694/66141/…	WM vs. WS	F
mmu04658	Th1 and Th2 cell differentiation	20	-0.627142	-1.86685	0.00428096	0.0243243	0.0168757	254	tags=55%, list=19%, signal=45%	18035/12399/16451/16186/20846/14960/14961/22637/14969/57765/16185	WM vs. WS	F
mmu05162	Measles	31	-0.573712	-1.88598	0.00165327	0.0132262	0.00917606	275	tags=61%, list=21%, signal=50%	12444/15481/15511/18035/12028/12370/56417/16451/16391/12487/193740/16186/20846/21929/18708/246728/246727/16185/54123	WM vs. WS	F
GO:0071345	Cellular response to cytokine stimulus	121	-0.460465	-1.91187	1.52847e-05	0.000351548	0.000277806	188	tags=32%, list=14%, signal=30%	56417/432940/16451/56045/56421/80285/193740/15900/100040462/12767/19229/15894/16154/12775/16186/15953/20846/14961/16174/14127/20303/14026/22234/12193/16149/236573/22040/20302/246728/23962/246727/66141/15951/24064/58203/16185/54123/100038882/20304	WM vs. WS	F
GO:0050776	Regulation of immune response	148	-0.447177	-1.9245	4.37508e-06	0.00015094	0.000119279	279	tags=48%, list=21%, signal=43%	107321/19264/15481/104418/18124/20085/15511/18035/11845/67245/12028/20737/78781/15985/12370/23900/107746/16792/22177/21938/243910/56417/432940/16643/56045/14360/72699/21356/240354/12493/12487/80285/193740/21838/100040462/21355/16641/223752/15040/12775/15024/14961/16174/70110/14127/21929/83408/317757/15039/231712/20128/22637/16149/27007/22040/14964/21354/246727/93694/15951/12518/12010/57765/14972/…	WM vs. WS	F
mmu05166	Human T-cell leukemia virus 1 infection	45	-0.560322	-1.97375	0.000117382	0.0012912	0.000895812	254	tags=44%, list=19%, signal=37%	18035/22695/12028/16408/16451/15894/15040/16186/15024/14960/14961/15039/18708/23871/14969/14964/12010/14972/15015/16185	WM vs. WS	F
GO:0002682	Regulation of immune system process	212	-0.437507	-1.98079	8.45479e-08	9.72301e-06	7.68347e-06	239	tags=41%, list=18%, signal=40%	22695/11845/12399/67245/12028/20737/78781/16408/15985/12370/23900/107746/16792/22778/22177/21938/243910/56417/432940/16643/69550/56045/14605/14360/72699/21356/240354/12493/12487/80285/108995/193740/21838/100040462/19219/19229/15894/21355/16641/223752/15040/12775/16186/15024/20846/14960/20555/14961/16174/70110/14127/21929/83408/317757/15039/18708/15902/12193/231712/20128/12522/23871/22637/14969/16…	WM vs. WS	F
mmu05164	Influenza A	36	-0.585418	-1.98334	0.00034121	0.00333628	0.00231464	254	tags=47%, list=19%, signal=39%	18035/12028/12370/56417/16451/16391/15894/20846/14960/14961/18708/14969/246728/246727/58185/54123/20304	WM vs. WS	F
mmu05170	Human immunodeficiency virus 1 infection	46	-0.579334	-2.05084	3.28721e-05	0.000413249	0.000286704	254	tags=43%, list=19%, signal=36%	18035/12028/12370/21938/69550/56045/21356/14710/12767/19229/21355/15040/15024/15039/18708/14964/21354/12010/14972/15015	WM vs. WS	F
mmu05169	Epstein-Barr virus infection	55	-0.58095	-2.13496	4.37704e-06	9.84145e-05	6.8278e-05	234	tags=49%, list=18%, signal=42%	12399/12028/16408/12370/16451/16391/21356/15894/21355/15040/15024/20846/14960/14961/21929/15039/18708/14969/14964/246728/21354/246727/12010/14972/15015/54123/100038882	WM vs. WS	F
mmu05163	Human cytomegalovirus infection	48	-0.602368	-2.15701	5.59173e-06	9.84145e-05	6.8278e-05	186	tags=48%, list=14%, signal=43%	12028/12370/16451/16801/21356/14710/19219/12767/19229/21355/16154/15040/15024/20303/15039/18708/20302/14964/21354/12010/14972/15015/20304	WM vs. WS	F
mmu04514	Cell adhesion molecules	22	-0.714042	-2.16394	1.88108e-05	0.000275892	0.000191408	229	tags=73%, list=17%, signal=61%	20737/16408/16421/12487/15894/15040/15024/14960/14961/15039/14969/12481/14964/20970/14972/15015	WM vs. WS	F
mmu05168	Herpes simplex virus 1 infection	47	-0.683365	-2.43942	6.04096e-09	5.31604e-07	3.68816e-07	186	tags=51%, list=14%, signal=46%	16451/69550/16391/21356/21355/15040/15024/20846/14960/14961/15039/18708/14969/16149/14964/246728/21354/246727/20684/12010/14972/15015/54123/20304	WM vs. WS	F
mmu03010	Ribosome	90	0.691227	3.30454	1.58731e-21	2.34922e-19	1.55389e-19	230	tags=50%, list=9%, signal=47%	22186/19921/19951/27050/19933/11837/27207/319195/270106/20085/665562/619547/66475/19899/19988/66480/20055/16898/67891/20104/19896/100043813/20084/20103/26451/66489/110954/268449/75617/20102/20054/67115/19941/20088/68052/26961/100502825/68028/19989/100503670/20116/67427/20091/67097/14109	DM vs. WM	F
GO:0003735	Structural constituent of ribosome	101	0.660804	3.25065	8.3234e-21	4.12008e-18	1.12147e-18	343	tags=52%, list=14%, signal=47%	22186/19921/19951/27050/19933/11837/27207/319195/270106/20085/66475/19899/19988/66480/20055/16898/67891/20104/19896/100043813/20084/20103/26451/66489/110954/268449/75617/20102/20054/67115/19941/20088/68052/26961/100502825/68028/19989/100503670/20116/67427/20091/67097/14109/66242/66047/64660/67707/19935/107734/66483/66416/64656/66163	DM vs. WM	F
GO:0044391	Ribosomal subunit	111	0.628535	3.11217	1.33246e-19	3.29783e-17	8.97656e-18	468	tags=56%, list=19%, signal=47%	22186/19921/19951/27050/19933/11837/27207/319195/270106/20085/66475/19899/19988/66480/20055/16898/67891/20104/19896/100043813/20084/20103/26451/66489/110954/268449/75617/20102/20054/67115/19941/20088/68052/26961/100502825/19989/100503670/20116/67427/20091/67097/14109/66242/66047/64660/67707/19935/99045/107734/66483/64656/66163/22121/100038882/353242/67270/64659/50529/18148/66448/67840/67248	DM vs. WM	F
GO:0005840	Ribosome	126	0.602048	3.04845	2.25506e-19	3.72085e-17	1.0128e-17	468	tags=55%, list=19%, signal=47%	22186/19921/19951/27050/19933/11837/27207/319195/270106/20085/66475/19899/19988/66480/20055/16898/67891/20104/19896/100043813/20084/20103/26451/66489/110954/268449/75617/20102/20054/67115/68135/19941/20088/68052/26961/100502825/68028/19989/100503670/20116/67427/20091/67097/14109/66242/66047/66077/64660/67707/19935/99045/107734/218490/66483/66416/64656/66163/102060/22121/100038882/353242/67270/646…	DM vs. WM	F
GO:0005198	Structural molecule activity	143	0.494135	2.53944	1.27818e-12	1.58174e-10	4.30544e-11	363	tags=41%, list=15%, signal=37%	22186/19921/19951/27050/19933/11837/27207/319195/270106/20085/66475/19899/19988/66480/20055/16898/67891/20104/19896/100043813/20084/20103/26451/66489/110954/268449/75617/20102/20054/67115/19941/11867/20088/68052/26961/100502825/68028/19989/100503670/20116/67427/20091/67097/14109/66242/66047/64660/67707/19935/17904/107734/66483/66416/22142/64656/66163/22121/74325	DM vs. WM	F
GO:0098798	Mitochondrial protein-containing complex	130	0.490236	2.49083	1.89751e-11	1.87854e-09	5.1133e-10	565	tags=49%, list=23%, signal=40%	66148/12868/11951/11947/223696/66043/53600/12859/66142/66414/11739/67184/17713/66152/110323/66242/66046/17993/66047/15108/64660/67707/19935/66694/12028/68349/66445/99045/107734/66416/64656/225887/66163/103172/353242/67130/21855/72900/67270/18673/68375/66075/67680/11949/64659/50529/21854/66448/66128/67840/170718/12862/11740/54405/18100/67681/68342/75406/79044/22273/121022/107733/68565/78330	DM vs. WM	F
GO:0006412	Translation	216	0.382179	2.08488	3.20415e-09	1.22004e-07	3.3209e-08	343	tags=28%, list=14%, signal=27%	19921/19951/27050/19933/11837/27207/319195/270106/20085/66475/19899/19988/66480/20055/14939/16898/67891/19896/20084/20103/26451/66489/110954/268449/66656/20102/20054/67115/68135/19941/20088/12785/68052/20918/26961/100502825/66085/19045/67160/68028/19989/100503670/20116/67427/18750/20091/14109/54709/98221/66242/67707/105638/19935/276770/107734/67267/66483/66416/64656/12696/66163	DM vs. WM	F
GO:0043043	Peptide biosynthetic process	217	0.378937	2.06556	4.56654e-09	1.6146e-07	4.39486e-08	343	tags=28%, list=14%, signal=27%	19921/19951/27050/19933/11837/27207/319195/270106/20085/66475/19899/19988/66480/20055/14939/16898/67891/19896/20084/20103/26451/66489/110954/268449/66656/20102/20054/67115/68135/19941/20088/12785/68052/20918/26961/100502825/66085/19045/67160/68028/19989/100503670/20116/67427/18750/20091/14109/54709/98221/66242/67707/105638/19935/276770/107734/67267/66483/66416/64656/12696/66163	DM vs. WM	F
mmu05012	Parkinson disease	115	0.391949	1.93993	3.48883e-05	0.00172116	0.00113846	719	tags=54%, list=29%, signal=40%	22186/22187/12868/14683/11951/11947/66043/12859/66142/66414/57320/26445/19170/13063/11739/67184/66152/110323/66046/17993/66694/12028/68349/66445/66416/22142/225887/26446/67130/72900/68375/67680/11949/19167/12862/56436/11740/56551/26442/54405/13665/23996/26443/68342/75406/22273/78330/19175/66218/13198/22195/19173/12866/17463/230075/19177/67942/19181/104130/69875/19166/26444	DM vs. WM	F
GO:0006518	Peptide metabolic process	254	0.343869	1.91532	4.62214e-08	9.53317e-07	2.59489e-07	343	tags=26%, list=14%, signal=25%	19921/19951/27050/19933/11837/27207/319195/270106/20085/11816/66475/19899/19988/66480/20055/14939/16898/67891/19896/20084/20103/26451/66489/110954/268449/66656/20102/20054/67115/68135/19941/66340/20088/12785/68052/20918/26961/100502825/66085/19045/15978/67160/68028/19989/56529/57320/100503670/20116/67427/18750/20091/14109/54709/98221/66286/66242/67707/105638/19935/276770/107734/67267/66483/66416/…	DM vs. WM	F
GO:0043604	Amide biosynthetic process	234	0.350085	1.91195	9.54168e-08	1.58771e-06	4.32167e-07	343	tags=26%, list=14%, signal=25%	19921/19951/27050/19933/11837/27207/319195/270106/20085/66475/19899/19988/66480/20055/14939/16898/67891/19896/20084/20103/26451/66489/110954/268449/66656/20102/20054/67115/68135/19941/20088/12785/68052/20918/26961/100502825/66085/19045/67160/68028/19989/100503670/20116/67427/18750/20091/14109/54709/98221/66242/67707/105638/55951/19935/276770/107734/67267/66483/66416/64656/12696/66163	DM vs. WM	F
GO:0005743	Mitochondrial inner membrane	117	0.379227	1.89124	9.29996e-05	0.000295909	8.05452e-05	721	tags=51%, list=29%, signal=38%	27050/66148/12868/11951/11947/223696/66043/53600/12859/66142/66414/11739/67184/17713/66152/110323/66046/17993/15108/55951/66694/68349/66445/67267/66416/12043/225887/67044/103172/67130/21855/72900/18673/68375/66075/67680/11949/66359/30057/21854/12862/11740/70456/54405/68342/75406/22273/78330/17448/69089/66218/12866/52469/230075/67942/625249/104130/69029/69875/16854	DM vs. WM	F
GO:0031966	Mitochondrial membrane	142	0.369879	1.88445	1.29469e-05	6.40873e-05	1.74443e-05	500	tags=38%, list=20%, signal=32%	27050/22187/12045/66148/12868/12047/18103/11951/11947/223696/66043/53600/12859/66142/66414/83408/76933/11739/67184/17713/66152/110323/66046/17993/15108/55951/66694/12028/68349/67391/66445/67267/66416/12043/52668/225887/67044/103172/67130/21855/72900/19047/18673/68375/66075/67680/11949/66359/30057/21854/12862/11740/70456/54405	DM vs. WM	F
GO:1990904	Ribonucleoprotein complex	263	0.331996	1.85695	1.49029e-07	2.14164e-06	5.82944e-07	364	tags=25%, list=15%, signal=24%	22186/19921/19951/27050/19933/11837/27207/319195/270106/20085/66475/19899/19988/66480/20055/16898/67891/20104/19896/100043813/20084/20103/26451/66489/110954/268449/80287/75617/20102/20054/67115/68135/19941/20088/68052/20918/26961/100502825/66181/19989/100503670/20116/67427/20091/67097/14109/19744/66242/66047/117109/15108/64660/67707/19935/99045/107734/218490/66483/107686/64656/12696/66163/19383/5…	DM vs. WM	F
GO:0005740	Mitochondrial envelope	158	0.351978	1.82295	2.89627e-05	0.000119638	3.25649e-05	565	tags=42%, list=23%, signal=34%	27050/22187/12045/66148/12868/12047/18103/11951/11947/223696/66043/53600/12859/66142/66414/57320/83408/13063/76933/11739/67184/17713/66152/66494/110323/66046/17993/15108/55951/66694/12028/68349/67391/66445/67267/66416/12043/52668/225887/14533/67044/103172/67130/21855/72900/19047/18673/68375/66075/67680/11949/66359/30057/21854/14232/12862/11740/70456/54405/14004/12460/68342/75406/22273/104444/78330	DM vs. WM	F
GO:0034645	Cellular macromolecule biosynthetic process	268	0.322145	1.79091	1.19634e-06	1.07671e-05	2.93076e-06	364	tags=26%, list=15%, signal=25%	19921/19951/27050/19933/11837/27207/319195/270106/20085/11816/66475/19899/19988/66480/20055/14939/16898/67891/19896/20084/20103/26451/66489/110954/268449/66656/20102/20054/67115/67695/13135/68135/19941/20088/12785/68052/20918/26961/100502825/66085/12775/19045/67160/68028/19989/100503670/20116/67427/18750/20091/14109/66059/54709/98221/66242/67707/105638/19935/276770/54198/107734/67267/66483/66416/…	DM vs. WM	F
GO:0002250	Adaptive immune response	132	0.345327	1.76015	6.52241e-05	0.000222662	6.06075e-05	425	tags=38%, list=17%, signal=33%	12010/12500/12502/14939/16963/12516/16797/12526/16197/16149/12501/14964/15015/14127/16842/12525/12775/78473/15978/12503/20723/317757/20400/14969/83408/16643/72699/16428/14961/15039/77799/53314/14991/27007/14960/16069/22637/15040/77647/66824/18761/15894/17319/17131/58205/72544/57914/67664/18673/60504	DM vs. WM	F
GO:0022613	Ribonucleoprotein complex biogenesis	114	0.353605	1.75445	0.000667768	0.00158156	0.000430493	234	tags=19%, list=10%, signal=18%	11837/20085/19988/20055/16898/20104/19896/100043813/20103/66489/110954/268449/75617/20054/67115/19941/20088/66181/19989/100503670/20116/18150	DM vs. WM	F
mmu03050	Proteasome	32	0.469142	1.72249	0.00699443	0.0575098	0.0380399	758	tags=66%, list=31%, signal=46%	15978/16913/26445/19170/19186/621823/26446/16912/19167/56436/26442/23996/26443/19175/19173/17463/19177/19181/19166/26444/19171	DM vs. WM	F
GO:0019866	Organelle inner membrane	128	0.328821	1.6623	0.000953287	0.00209723	0.000570857	500	tags=36%, list=20%, signal=30%	27050/66148/12868/13726/11951/11947/223696/66043/53600/12859/66142/66414/11739/67184/17713/66152/110323/66046/17993/15108/55951/66694/68349/66445/67267/66416/12043/52668/225887/67044/103172/67130/21855/72900/18673/68375/66075/67680/11949/66359/30057/21854/12862/11740/70456/54405	DM vs. WM	F
GO:0043603	Cellular amide metabolic process	292	0.28896	1.64612	1.07349e-05	5.65294e-05	1.53871e-05	343	tags=24%, list=14%, signal=23%	19921/19951/27050/19933/11837/27207/319195/270106/20085/11816/66475/19899/19988/66480/20055/14939/16898/67891/19896/20084/20103/26451/66489/110954/268449/66656/20102/20054/67115/68135/19941/66340/20088/12785/68052/20918/26961/100502825/66085/19045/15978/67160/68028/19989/56529/57320/100503670/20116/67427/18750/20091/14109/50773/54709/98221/66286/66242/67707/105638/55951/19935/276770/107734/67267/…	DM vs. WM	F
mmu00190	Oxidative phosphorylation	69	0.358033	1.61855	0.00470773	0.040985	0.0271096	565	tags=43%, list=23%, signal=34%	12868/11951/11947/66043/12859/66142/66414/13063/67184/66152/66144/110323/66046/17993/66694/68349/66445/66416/225887/67130/72900/68375/67680/11949/12862/54405/68342/75406/22273/78330	DM vs. WM	F
GO:0042110	T cell activation	163	0.307745	1.60646	0.000470496	0.00118221	0.000321793	330	tags=27%, list=13%, signal=25%	20304/72310/27050/16852/12010/12500/12502/16963/20104/19354/16797/16197/12047/16149/12501/16818/14127/13024/12481/16842/12525/12775/15978/21838/317757/16205/14969/83408/16428/14961/77799/66494/53314/14991/14960/21414/54167/22637/19260/12028/66824/18761/15894/12043	DM vs. WM	F
mmu05016	Huntington disease	123	0.316105	1.57442	0.00394384	0.0364805	0.0241301	719	tags=50%, list=29%, signal=38%	12868/11951/11947/66043/12859/66142/66414/26445/19170/13063/11739/67184/66152/110323/66046/17993/66694/12028/53598/68349/66445/66416/433759/22142/225887/74325/26446/67130/72900/68375/67680/11949/19167/12862/56436/11740/26442/54405/23996/20021/26443/68342/69833/75406/22273/78330/11773/19175/66218/19173/12866/17463/230075/20022/19177/67942/67710/19181/104130/69875/19166/26444	DM vs. WM	F
GO:1901566	Organonitrogen compound biosynthetic process	341	0.271056	1.55392	3.93061e-05	0.000150333	4.09201e-05	343	tags=22%, list=14%, signal=22%	19921/19951/27050/19933/11837/27207/319195/270106/20085/11816/66475/19899/19988/66480/20055/14939/16898/67891/19896/20084/20103/26451/66489/110954/268449/66656/20102/20054/67115/67695/13135/68135/19941/18103/20088/12785/68052/11951/20918/11947/26961/13806/100502825/66043/66085/12775/19045/11674/67160/68028/19989/57320/100503670/20116/67427/18750/20091/14109/66059/54709/98221/66242/67707/105638/55…	DM vs. WM	F
mmu04714	Thermogenesis	81	0.321013	1.51067	0.0150073	0.0888435	0.0587656	565	tags=40%, list=23%, signal=31%	20104/12868/14683/11951/11947/66043/12859/66142/66414/67184/66152/110323/19744/66046/17993/66694/68349/66445/66416/225887/67130/72900/68375/67680/11949/66359/12862/54405/68342/75406/22273/78330	DM vs. WM	F
GO:0050778	Positive regulation of immune response	141	0.297173	1.51056	0.00513966	0.0091846	0.00250001	350	tags=31%, list=14%, signal=28%	27050/20085/12010/16963/12047/16149/12501/14964/15015/16818/14127/66214/22177/12525/12775/78473/15978/12503/21838/76681/317757/20400/57320/83408/16643/72699/16428/14961/15039/77799/243655/14991/27007/22637/19260/15040/12028/18755/77647/66824/18761/12043/17319/16145	DM vs. WM	F
mmu05142	Chagas disease	34	0.40088	1.50791	0.0249347	0.0965149	0.0638399	146	tags=24%, list=6%, signal=22%	20304/12500/12502/12501/14683/20302/15978/12503	DM vs. WM	F
GO:0098796	Membrane protein complex	266	0.269452	1.50466	0.000350967	0.000936737	0.000254976	423	tags=29%, list=17%, signal=27%	12010/12500/12502/66148/12868/16149/12501/14964/20194/15015/67695/13135/14127/330192/66340/20832/14683/11951/11947/223696/66043/53600/78473/12503/12859/66914/56529/14969/66142/66414/17254/67023/72699/11739/14961/15039/67184/18750/17713/66152/66144/77799/66059/110323/14991/14960/66286/66046/17993/68576/22637/22218/15040/66694/12028/68349/54198/77647/66445/66416/12043/225887/66048/56089/68032/74325…	DM vs. WM	F
mmu04514	Cell adhesion molecules	33	0.403551	1.49983	0.0246673	0.0965149	0.0638399	377	tags=42%, list=15%, signal=36%	12526/14964/15015/12481/12525/14969/14961/15039/14991/14960/54167/15040/15894/58205	DM vs. WM	F
GO:0002696	Positive regulation of leukocyte activation	101	0.304042	1.49565	0.00866362	0.0141534	0.0038525	393	tags=33%, list=16%, signal=29%	20304/27050/16852/12010/16963/16197/16149/12501/16818/14127/22177/16842/12775/15978/21838/317757/14969/83408/14961/27007/14960/54167/22637/19260/66824/18761/12043/17319/16423/58205/72544/57914/16186	DM vs. WM	F
GO:0002443	Leukocyte mediated immunity	106	0.297185	1.45943	0.0153667	0.0231905	0.00631237	253	tags=25%, list=10%, signal=24%	72310/12010/14939/16963/19354/16797/16197/16149/14964/15015/14127/22177/12525/15978/20723/317757/20400/14969/83408/16643/14961/15039/243655/53314/14991/27007/14960	DM vs. WM	F
GO:0051249	Regulation of lymphocyte activation	126	0.285416	1.44519	0.00672321	0.0116039	0.00315852	378	tags=29%, list=15%, signal=25%	20304/27050/16852/12010/16963/19354/16797/16197/69816/16149/12501/16818/13024/22177/16842/12775/15978/21838/317757/14969/83408/14961/66494/14960/21414/54167/22637/19260/66824/18761/12043/17319/16423/17131/58205/72544	DM vs. WM	F
GO:0050867	Positive regulation of cell activation	104	0.292396	1.43979	0.0259317	0.0379769	0.0103371	393	tags=32%, list=16%, signal=28%	20304/27050/16852/12010/16963/16197/16149/12501/16818/14127/22177/16842/12775/15978/21838/317757/14969/83408/14961/27007/14960/54167/22637/19260/66824/18761/12043/17319/16423/58205/72544/57914/16186	DM vs. WM	F
GO:0045202	Synapse	193	0.260454	1.40002	0.0139315	0.0212187	0.00577563	251	tags=18%, list=10%, signal=17%	22186/19921/27050/11837/319195/20085/11816/66475/19988/16898/19896/100043813/20084/110954/12501/66656/75617/20102/67115/68052/26961/67865/19045/14470/19989/109552/100503670/17254/67427/18750/20091/226251/71520/19744	DM vs. WM	F
GO:0005783	Endoplasmic reticulum	328	0.230213	1.32438	0.00903613	0.0146652	0.0039918	262	tags=17%, list=11%, signal=17%	22186/27050/19933/11837/270106/11816/66475/19899/60361/12010/19988/67891/20104/19035/68195/100037283/26451/110954/69816/16149/12501/14964/67887/66656/20194/15015/67695/13135/66340/20832/20088/13726/74840/12785/67160/21838/16205/13041/56529/109552/57320/100503670/83408/67023/66256/20116/15039/18750/20091/109672/66059/14991/19744/66286/13011	DM vs. WM	F
GO:0050776	Regulation of immune response	204	0.239671	1.29449	0.0200005	0.0296414	0.00806827	381	tags=28%, list=16%, signal=26%	27050/20085/11816/12010/16963/19354/12526/16197/12047/16149/12501/14964/15015/16818/14127/66214/22177/12525/12775/23900/78473/15978/12503/20723/21838/76681/317757/20400/57320/83408/16643/72699/16428/14961/15039/12539/12493/77799/243655/14991/27007/22637/19260/15040/12028/18755/77647/66824/18761/12043/17319/16145/18035/16423/17131/72544/100038882	DM vs. WM	F
GO:0003723	RNA binding	292	0.214074	1.21952	0.0315727	0.0458313	0.0124751	190	tags=12%, list=8%, signal=13%	19921/27050/11837/27207/319195/270106/20085/19899/19988/66480/20055/16898/67891/19896/20084/20103/66489/268449/80287/20102/20054/67115/19941/12785/68052/20918/26961/13806/100502825/66181/68028/19989/57320/100503670/17254	DM vs. WM	F
GO:0044877	Protein-containing complex binding	331	-0.256274	-1.28706	0.02829	0.0413084	0.011244	829	tags=41%, list=34%, signal=31%	56449/18453/101706/15078/16401/15205/101943/17246/13430/15441/13626/11789/75089/18195/22352/11491/27360/269523/13006/18607/12633/19262/12385/76709/11796/51810/11555/110157/22346/229317/14784/15163/22627/23924/216869/69150/16396/13194/24088/16438/22282/114741/22042/68089/14682/18674/15901/11750/229096/432508/19211/22350/66840/14679/19229/110829/20218/74022/17113/14693/17925/18826/93760/16150/12874…	DM vs. WM	F
GO:0048534	Hematopoietic or lymphoid organ development	255	-0.268247	-1.30475	0.0335821	0.0483231	0.0131533	630	tags=36%, list=26%, signal=30%	17474/74039/24088/99929/13653/20375/22042/16909/16331/50794/12394/27060/17863/20687/22324/14011/12229/19229/17260/16468/19645/104759/20351/193740/245945/18718/71982/74048/18733/12978/14025/14728/20397/56619/11501/16792/17096/11772/210293/12387/16658/15251/16911/216799/230721/22339/328572/22388/22778/12192/16600/19271/246746/20963/18128/15526/19401/11820/215653/12393/18033/26413/18129/22695/225049…	DM vs. WM	F
GO:0002520	Immune system development	263	-0.267337	-1.30681	0.020207	0.0298581	0.00812724	630	tags=35%, list=26%, signal=29%	17474/74039/16396/24088/99929/13653/20375/22042/16909/16331/50794/12394/27060/17863/20687/22324/14011/12229/19229/17260/16468/19645/104759/20351/193740/245945/18718/71982/74048/18733/12978/14025/14728/20397/56619/11501/16792/17096/11772/210293/12387/16658/15251/16911/216799/230721/22339/328572/22388/22778/12192/16600/19271/246746/20963/18128/15526/19401/11820/215653/12393/18033/26413/18129/22695/…	DM vs. WM	F
GO:0045184	Establishment of protein localization	314	-0.27215	-1.36049	0.00861937	0.0141534	0.0038525	817	tags=39%, list=33%, signal=30%	54445/17246/13430/14645/70093/19058/110750/67067/11307/18195/26416/72265/269523/74126/76709/16154/215280/231070/216549/110157/106039/22346/11852/15163/20932/27058/22627/13858/93692/13033/216869/69150/215705/24088/11841/210998/20619/28146/74203/22042/59090/15516/54563/53319/20684/27060/72587/19225/22350/16647/192193/503610/238799/56447/225523/27054/110829/17113/67397/266690/11842/18826/69981/54673…	DM vs. WM	F
GO:0044419	Biological process involved in interspecies interaction between organisms	337	-0.270131	-1.36117	0.00678683	0.0116649	0.00317512	572	tags=33%, list=23%, signal=29%	107951/26408/80750/20684/20249/17476/229096/19204/19211/19225/22324/18707/12229/19229/17260/104759/71514/78317/58217/545030/12540/76959/17164/15980/12978/106869/14191/230908/14728/12273/53610/117198/11745/213002/68713/56619/27041/68652/13211/11501/17096/98415/13205/56644/15251/269799/216799/17105/328572/80913/20479/192231/66222/21938/21681/12796/17969/56615/20963/54196/20558/50701/26943/16172/194…	DM vs. WM	F
GO:0140096	Catalytic activity, acting on a protein	332	-0.273284	-1.37269	0.010547	0.016612	0.00452172	917	tags=48%, list=37%, signal=34%	74302/217124/76687/235626/12575/99982/24017/12675/12333/50772/108143/67345/319236/252870/84092/14950/320595/195018/78920/73469/13034/18453/14423/224826/17246/14645/19155/109910/224105/208727/13626/22385/70093/19058/13032/17169/226548/387524/12571/26416/14190/11491/19025/226849/19046/207304/74126/18607/12633/19262/12445/11492/14255/107373/11796/12750/110157/71472/56469/268470/216965/19053/93692/23…	DM vs. WM	F
GO:0015031	Protein transport	291	-0.277501	-1.37304	0.00971367	0.0154607	0.00420832	817	tags=40%, list=33%, signal=30%	54445/17246/13430/14645/70093/19058/110750/67067/11307/18195/26416/72265/269523/74126/76709/16154/215280/231070/216549/110157/106039/22346/11852/15163/20932/27058/22627/13858/93692/216869/69150/215705/24088/11841/210998/20619/28146/74203/22042/59090/15516/54563/53319/20684/27060/72587/19225/22350/16647/192193/503610/238799/56447/27054/17113/67397/266690/11842/18826/69981/54673/12540/76959/50790/7…	DM vs. WM	F
GO:0032270	Positive regulation of cellular protein metabolic process	291	-0.277565	-1.37336	0.00971367	0.0154607	0.00420832	816	tags=43%, list=33%, signal=33%	15205/17246/109910/224105/208727/13626/13032/226178/226548/22352/11491/15388/226849/269523/14824/12633/12445/12283/14255/11796/51810/11555/67941/110157/12266/56469/12398/216965/15163/116848/69612/13033/216869/17698/74585/28146/13653/22042/15516/107951/26408/15258/229096/17863/27373/19204/12306/19211/19225/22350/110854/19229/50995/16468/64143/20874/108954/20218/74022/67397/193740/224742/217303/740…	DM vs. WM	F
GO:0031401	Positive regulation of protein modification process	189	-0.289802	-1.37463	0.0345711	0.0493161	0.0134236	816	tags=44%, list=33%, signal=32%	15205/109910/224105/208727/13626/226178/11491/226849/269523/12445/12283/14255/11796/11555/110157/12266/56469/216965/15163/116848/69612/216869/74585/13653/22042/15516/107951/26408/15258/17863/12306/19211/19225/110854/19229/50995/16468/64143/20874/108954/74022/67397/217303/18733/12978/12576/14828/68652/11501/16792/17096/12387/13433/13205/211673/22339/56398/19271/12796/20963/26401/11820/12767/215653…	DM vs. WM	F
GO:0009057	Macromolecule catabolic process	309	-0.277264	-1.37906	0.00470835	0.00859433	0.00233934	818	tags=41%, list=33%, signal=32%	224826/101943/17246/226517/104625/268420/11789/80912/56208/13032/20747/224109/18195/22352/19025/19046/269523/207304/74126/67229/14824/70640/51810/106039/22346/71472/56469/12398/268470/19053/226144/13033/216869/16396/13194/17698/99929/320011/74203/15516/80750/15258/22214/22258/229096/27060/27373/72587/12306/19211/22350/192193/19229/50789/68612/234594/26931/193740/54673/76959/17164/226757/214597/22…	DM vs. WM	F
GO:0018193	Peptidyl-amino acid modification	208	-0.287917	-1.38052	0.0315657	0.0458313	0.0124751	904	tags=49%, list=37%, signal=34%	235626/99982/12675/26992/108143/11538/212391/195018/21423/18453/14423/15078/15205/224105/208727/13626/17169/67742/26416/11491/18607/12283/11308/12750/229534/110157/21761/328365/56469/15163/116848/69612/216869/208043/320011/22367/13653/20375/22042/15516/15258/24056/17863/27373/19211/19225/12229/19229/56307/503610/50995/16468/338467/74022/106504/110147/16150/17164/217303/18519/12978/14025/11804/134…	DM vs. WM	F
GO:0140513	Nuclear protein-containing complex	295	-0.27867	-1.38271	0.00722812	0.0122952	0.00334671	934	tags=43%, list=38%, signal=31%	16478/56353/11908/192160/68094/17217/12575/192196/60406/26992/20848/108143/67465/11538/64340/268996/16477/21423/66491/101943/227195/226517/208727/13626/22385/75956/15382/12571/12237/12609/13006/67229/51810/21781/21761/20924/192285/14784/20382/116848/83602/69612/223697/83486/208043/101214/17215/114741/66923/12013/15516/54563/12394/23942/107951/53319/11800/20684/15258/20843/11946/68703/432508/12306…	DM vs. WM	F
GO:0042981	Regulation of apoptotic process	334	-0.275332	-1.38578	0.0074786	0.012656	0.00344491	582	tags=33%, list=24%, signal=29%	15516/16331/414801/26408/14682/11800/20684/15258/15901/19211/19225/110854/12282/19732/18707/14679/19229/17260/19645/20874/110829/71514/15370/67397/58217/20655/193740/54673/12540/12978/106869/19317/15357/230908/12576/12273/53610/117198/14828/208449/11747/64209/11501/11783/67996/17096/12387/14373/13433/13205/15251/13244/22339/66471/98267/170755/19141/12192/16600/21938/192176/18128/26401/26943/26921…	DM vs. WM	F
GO:0006935	Chemotaxis	104	-0.317969	-1.38789	0.033802	0.0484985	0.0132011	539	tags=38%, list=22%, signal=31%	19204/22324/18707/19229/17260/20430/15370/20351/17925/58217/12978/12273/11501/17096/22339/170756/19141/19271/20963/18128/16172/12765/11820/12767/26413/14289/20308/12772/26417/16409/19252/18753/12986/16176/20202/16952/20201/14268/97165/21825	DM vs. WM	F
GO:0001816	Cytokine production	196	-0.291782	-1.391	0.0116173	0.0180268	0.00490683	598	tags=36%, list=24%, signal=30%	13653/73149/15516/16331/12394/80750/27060/19204/19225/22350/12229/104759/78317/58217/20655/193740/17164/19280/74048/12978/106869/14191/14728/12273/56619/27041/30940/13211/11501/16792/17096/13205/56644/15251/269799/216799/68585/66222/16600/19271/21938/12796/20963/18128/50701/16172/19401/11820/67972/29875/18033/18129/22695/20660/17394/19264/15170/12608/12772/18413/19261/18753/12484/16176/15511/1695…	DM vs. WM	F
GO:0034613	Cellular protein localization	324	-0.276944	-1.39158	0.00440171	0.0080698	0.00219657	824	tags=41%, list=34%, signal=31%	101706/15078/16401/54445/17246/14645/19058/11789/110750/67067/18195/12237/18080/26416/72265/226849/269523/207304/74126/12385/76709/16154/215280/231070/51810/106039/11852/15191/15163/27058/22627/223697/17698/11841/210998/104215/20619/20375/74203/22042/15516/20684/22258/27060/27373/72587/12306/19225/22350/66840/16647/192193/503610/238799/56447/16468/19645/27054/338467/66096/17113/11842/18826/16150/…	DM vs. WM	F
GO:1901565	Organonitrogen compound catabolic process	267	-0.284379	-1.395	0.00790027	0.0132116	0.00359614	885	tags=45%, list=36%, signal=32%	15211/17939/108143/67345/252870/84092/56407/14950/12039/76425/22436/224826/101943/17246/19155/11789/13032/20747/224109/18195/11847/241274/19025/56409/269523/207304/74126/14824/106039/22346/71472/18010/56469/12398/268470/19053/226144/13033/216869/16396/13194/17698/99929/320011/15516/80750/15258/22214/22258/27060/27373/12306/19211/22350/192193/19229/50789/104184/68612/26931/193740/76959/226757/1535…	DM vs. WM	F
GO:0051493	Regulation of cytoskeleton organization	116	-0.315164	-1.40034	0.034014	0.0486617	0.0132455	892	tags=49%, list=36%, signal=33%	12333/75991/192662/74117/20947/13367/101706/224105/11789/18080/27360/76709/51810/11852/14784/216965/15163/13424/24088/70497/237860/68089/15901/19229/17260/225523/20430/193740/12540/76959/18519/12978/14191/12576/12343/14489/211673/22388/12340/67771/20479/192176/26401/69710/20393/29875/26413/18129/56431/67300/26417/50918/227753/18753/11465/15511/14544	DM vs. WM	F
mmu01100	Metabolic pathways	238	-0.287306	-1.40189	0.0103661	0.0697358	0.0461268	581	tags=29%, list=24%, signal=25%	16331/66588/20133/20249/11946/27060/20135/19211/19225/18707/66594/228033/57370/104759/59027/208715/110147/11821/17158/21351/50790/18718/15277/15357/66190/14583/104015/234407/208449/20397/11964/14660/20014/14862/75320/12867/13433/27357/78752/13244/18655/14661/13350/67092/241447/15531/56615/78928/20250/192185/18648/74442/11966/72141/20229/103963/54411/13178/12856/14775/11669/98386/110208/110095/145…	DM vs. WM	F
GO:0043207	Response to external biotic stimulus	303	-0.282574	-1.40509	0.00282322	0.00548037	0.00149173	568	tags=34%, list=23%, signal=30%	26408/80750/20684/20249/17476/229096/19204/19211/19225/22324/18707/12229/19229/17260/104759/71514/78317/58217/545030/12540/76959/17164/15980/12978/106869/14191/14728/12273/53610/117198/11745/213002/68713/56619/27041/68652/13211/11501/17096/13205/56644/15251/269799/216799/17105/80913/192231/66222/21938/12796/17969/56615/20963/54196/20558/50701/26943/16172/19401/11820/16819/15937/66713/18033/26413/…	DM vs. WM	F
GO:0051707	Response to other organism	303	-0.282574	-1.40509	0.00282322	0.00548037	0.00149173	568	tags=34%, list=23%, signal=30%	26408/80750/20684/20249/17476/229096/19204/19211/19225/22324/18707/12229/19229/17260/104759/71514/78317/58217/545030/12540/76959/17164/15980/12978/106869/14191/14728/12273/53610/117198/11745/213002/68713/56619/27041/68652/13211/11501/17096/13205/56644/15251/269799/216799/17105/80913/192231/66222/21938/12796/17969/56615/20963/54196/20558/50701/26943/16172/19401/11820/16819/15937/66713/18033/26413/…	DM vs. WM	F
GO:0070727	Cellular macromolecule localization	327	-0.280168	-1.40686	0.00412714	0.00765145	0.00208269	824	tags=41%, list=34%, signal=31%	101706/15078/16401/54445/17246/14645/19058/11789/110750/67067/18195/12237/18080/26416/72265/226849/269523/207304/74126/12385/76709/16154/215280/231070/51810/106039/11852/15191/15163/27058/22627/223697/17698/11841/210998/104215/20619/20375/74203/22042/15516/20684/22258/27060/27373/72587/12306/19225/22350/66840/16647/192193/503610/238799/56447/16468/19645/27054/338467/66096/17113/11842/18826/16150/…	DM vs. WM	F
GO:0030234	Enzyme regulator activity	225	-0.291834	-1.40819	0.00692322	0.0118581	0.00322773	805	tags=44%, list=33%, signal=33%	224105/12453/13626/69171/19058/11789/13032/226548/217835/226849/269523/18607/19157/12633/12445/12283/11308/228482/11796/67941/110157/12266/268470/216965/12321/70497/12428/100855/20403/15516/414801/14682/24056/12306/22324/19735/110854/19732/12229/108954/27054/66096/26931/17925/52615/74048/54401/18519/106869/11804/14728/12576/12273/380608/11745/58521/11783/78618/73341/17972/210293/13205/211673/6647…	DM vs. WM	F
GO:0033365	Protein localization to organelle	196	-0.295847	-1.41038	0.00906954	0.0146713	0.00399347	937	tags=47%, list=38%, signal=32%	65114/54473/237542/52551/217124/76687/235626/12575/20848/70572/13367/101706/15078/17246/14645/19058/11789/110750/67067/12237/18080/26416/72265/269523/12385/16154/231070/51810/106039/15191/15163/27058/22627/223697/17698/20375/74203/22042/15516/20684/27060/19225/22350/16647/192193/238799/16468/19645/338467/66096/17113/69981/54673/230866/71982/15277/230908/14728/226016/14828/27403/20823/64209/13211/…	DM vs. WM	F
GO:0042330	Taxis	105	-0.323159	-1.41234	0.0323791	0.0467278	0.0127191	539	tags=39%, list=22%, signal=32%	19204/22324/18707/19229/17260/20430/15370/20351/17925/58217/12978/12273/11501/17096/22339/328572/170756/19141/19271/20963/18128/16172/12765/11820/12767/26413/14289/20308/12772/26417/16409/19252/18753/12986/16176/20202/16952/20201/14268/97165/21825	DM vs. WM	F
GO:0010628	Positive regulation of gene expression	271	-0.289315	-1.41944	0.00489836	0.00884922	0.00240872	637	tags=37%, list=26%, signal=31%	216869/101214/74039/17258/24088/17698/28146/13653/20375/74203/22042/12394/15901/229096/19204/19211/19225/22350/18707/19229/17260/110829/20218/78317/67397/20655/193740/20020/224742/17164/74048/12978/22057/67760/19317/14025/14191/230908/16835/12273/208449/56619/27041/15384/13211/11501/16792/12387/13433/13205/56644/15251/216799/68585/22185/13046/22339/15568/328572/22778/16600/19271/12796/20963/18128…	DM vs. WM	F
GO:0014070	Response to organic cyclic compound	136	-0.313119	-1.4197	0.0151389	0.0229166	0.0062378	769	tags=42%, list=31%, signal=30%	11928/12571/232087/14824/12633/12385/76709/231070/51810/11555/328365/93692/17698/99929/16438/13653/224903/14682/11750/22350/14679/17260/64143/208715/234594/110147/93760/12576/12566/13211/77889/12387/13433/94186/328572/12192/192176/20393/13207/11820/12767/12393/18033/26413/22695/17970/15387/58801/26417/11461/11669/67040/14284/22027/16176/16952/97165	DM vs. WM	F
GO:0097435	Supramolecular fiber organization	136	-0.313431	-1.42112	0.0151389	0.0229166	0.0062378	914	tags=54%, list=37%, signal=36%	217124/59069/140580/12333/75991/74117/20947/13367/101706/17246/224105/11789/27361/22352/18080/27360/12633/12385/76709/215280/11308/11852/14784/216965/15163/23924/17258/13424/24088/70497/237860/68089/15516/15901/12306/22350/19229/17260/225523/19645/20874/20430/78317/18826/193740/12540/16835/12576/12343/234407/14489/211673/22388/12340/56398/67771/192176/75785/26401/69710/20393/11820/66713/68339/564…	DM vs. WM	F
GO:0016772	Transferase activity, transferring phosphorus-containing groups	124	-0.318697	-1.42362	0.0186004	0.0277686	0.00755848	805	tags=48%, list=33%, signal=34%	224105/99712/22385/17169/12571/26416/18607/12445/14255/12750/110157/216965/20768/22367/217718/66588/107951/26408/15258/27373/72587/18707/12229/19229/20874/70568/106504/27399/20020/16150/17164/18718/12978/15277/14191/21673/12747/208449/12566/17096/75320/18655/98267/170755/20963/26401/93687/26921/20393/192185/215653/16001/26413/15257/74442/72141/26417/13178/18753	DM vs. WM	F
GO:0071407	Cellular response to organic cyclic compound	100	-0.329311	-1.42512	0.0319043	0.0461772	0.0125692	720	tags=41%, list=29%, signal=30%	12385/76709/231070/51810/328365/93692/17698/99929/16438/13653/224903/14682/22350/14679/17260/64143/234594/110147/93760/12576/13211/77889/12387/13433/94186/328572/12192/192176/20393/13207/11820/18033/26413/22695/15387/26417/11461/67040/22027/16176/16952	DM vs. WM	F
GO:0003729	MRNA binding	109	-0.324281	-1.42566	0.0221159	0.0324847	0.0088422	699	tags=50%, list=29%, signal=38%	80912/23881/75956/15382/15388/51810/27370/20924/229317/19291/83486/74203/53319/80750/229096/432508/13669/20218/81898/245945/19317/21843/22668/53379/230908/27041/20823/231207/13211/67996/13205/13046/230721/15568/18458/80913/12192/21681/14007/56878/13207/19401/217980/22695/20383/15387/233908/230257/13690/18521/77134/76936/23983/13209/20637	DM vs. WM	F
GO:0008104	Protein localization	445	-0.276738	-1.42882	0.000771989	0.00177737	0.000483793	930	tags=46%, list=38%, signal=35%	54473/237542/216344/52551/217124/76687/235626/12575/99982/12053/69162/70231/20848/192662/319236/84092/14950/93691/70572/74117/20947/13367/67166/101706/15078/16401/54445/17246/13430/14645/224105/70093/19058/11789/110750/67067/224109/11307/18195/12237/18080/26416/72265/226849/269523/207304/74126/12385/76709/16154/215280/231070/216549/51810/110157/106039/22346/11852/15191/15163/20932/27058/22627/138…	DM vs. WM	F
GO:0046903	Secretion	145	-0.3146	-1.43005	0.00935347	0.0150813	0.00410507	618	tags=41%, list=25%, signal=33%	24088/70497/22282/20619/28146/20375/59090/12934/12394/27060/19204/12306/19225/22350/17260/64143/15370/17113/67397/11821/266690/50790/217303/71982/214597/15357/14191/230908/104015/11747/11745/17096/18571/106572/235442/15251/68585/22339/14661/13350/170756/20479/21938/20963/18128/19055/192185/16783/53378/12772/22631/68891/16409/18413/21928/16176/20202/16952/20201/19156	DM vs. WM	F
GO:0060341	Regulation of cellular localization	195	-0.300132	-1.43024	0.00822368	0.0136601	0.00371823	861	tags=47%, list=35%, signal=33%	93691/70572/74117/13367/13167/101706/17246/14645/11789/56208/11307/18080/26416/226849/269523/207304/18607/99683/12385/76709/215280/231070/51810/11555/15163/22627/69150/13424/17698/104215/20375/22042/15516/20684/432508/12306/19211/19225/22350/192193/19229/19645/64143/20218/18826/69981/54673/12540/217303/214597/15357/14191/230908/14728/13822/226016/27403/13211/17096/18571/12387/15251/68585/22339/56…	DM vs. WM	F
GO:0043067	Regulation of programmed cell death	344	-0.283298	-1.43112	0.00156249	0.00319601	0.000869939	734	tags=40%, list=30%, signal=33%	74126/18607/14824/12633/194655/12385/11796/27056/11555/110157/22346/11852/15191/268470/15163/93692/13033/83486/216869/16396/13194/16438/13653/22042/15516/16331/414801/26408/14682/11800/20684/15258/15901/19211/19225/110854/12282/19732/18707/14679/19229/17260/19645/20874/110829/71514/15370/67397/58217/20655/193740/54673/12540/12978/106869/19317/15357/66190/230908/12576/12273/53610/117198/14828/2084…	DM vs. WM	F
GO:0008284	Positive regulation of cell population proliferation	199	-0.300014	-1.43291	0.00873773	0.0142276	0.00387268	853	tags=51%, list=35%, signal=36%	76425/72475/20683/66049/21423/16401/15205/17246/14645/104625/208727/19664/67067/12571/22352/26416/11491/14824/12633/12445/51810/229534/11555/328365/22346/15163/12983/16438/12428/72007/13653/22042/14682/15258/15901/20135/19204/12306/19211/19225/18707/14679/19229/17260/59027/15370/78317/52615/16150/12540/12978/15357/21843/66190/12576/12566/13211/67996/17096/77889/12387/13433/72278/56644/53605/15251…	DM vs. WM	F
GO:0061061	Muscle structure development	109	-0.326254	-1.43433	0.0204927	0.0301902	0.00821764	901	tags=49%, list=37%, signal=32%	99982/12675/12527/60406/56449/15078/15205/17246/208727/19664/26416/11364/12633/51810/11555/12266/71472/103806/216869/17258/28146/13653/66923/107951/26408/19735/17260/19645/15370/93760/56758/19317/15357/12175/64009/12387/13433/22339/328572/22388/12192/18128/19055/13207/19401/12226/20308/14775/67040/74182/74116/11465/14281	DM vs. WM	F
GO:0051272	Positive regulation of cellular component movement	126	-0.322129	-1.44012	0.0107726	0.0168748	0.00459326	598	tags=39%, list=24%, signal=31%	13653/237860/20375/11946/19204/19225/18707/19229/20351/70568/58217/19243/74048/12978/14191/12273/14828/11745/11501/17096/56644/15251/68585/22339/19141/19271/192176/18128/19055/26921/12765/11820/12767/16819/16001/29875/26413/19264/53378/12772/26417/50918/11465/16176/14538/16952/17395/14268/21825	DM vs. WM	F
GO:0006915	Apoptotic process	412	-0.280738	-1.44097	0.00096142	0.00210576	0.00057318	702	tags=38%, list=29%, signal=33%	11796/27056/11555/67941/110157/21781/22346/11852/15191/268470/216965/19053/15163/13033/83486/216869/17258/16396/81535/13194/16438/13653/20375/22042/15516/16331/414801/26408/14682/11800/20684/15258/15901/27060/19211/19225/110854/12282/19732/18707/14679/14011/12229/19229/17260/19645/64143/20874/110829/71514/15370/67397/26931/58217/215418/20655/193740/54673/12540/12978/106869/19317/15277/15357/21843…	DM vs. WM	F
GO:0120035	Regulation of plasma membrane bounded cell projection organization	121	-0.32322	-1.44222	0.0160944	0.0241417	0.00657125	816	tags=50%, list=33%, signal=35%	15205/17246/13430/224105/208727/11789/269254/22352/18080/11491/14824/12633/76709/18010/23924/104215/16438/12934/15901/19211/19735/22350/19229/225523/20430/20351/16150/69981/54673/12540/19280/19317/14025/226016/14828/64009/17096/68585/22339/328572/16600/192176/19055/69710/20393/11820/16001/66713/29875/19347/15387/233489/24136/71955/18753/12484/17118/20202/14268/12505	DM vs. WM	F
GO:0040017	Positive regulation of locomotion	126	-0.322849	-1.44334	0.0105713	0.016612	0.00452172	598	tags=39%, list=24%, signal=31%	13653/237860/20375/11946/19204/19225/18707/19229/20351/70568/58217/19243/74048/12978/14191/12273/14828/11745/11501/17096/56644/15251/68585/22339/19141/19271/192176/18128/19055/26921/12765/11820/12767/16819/16001/29875/26413/19264/53378/12772/26417/50918/11465/16176/14538/16952/17395/14268/21825	DM vs. WM	F
GO:0030029	Actin filament-based process	138	-0.31904	-1.44686	0.00864961	0.0141534	0.0038525	947	tags=53%, list=39%, signal=34%	26934/52690/11848/217124/59069/12053/140580/12333/71302/192662/74117/20947/13367/224105/27361/11928/27360/12633/12385/76709/215280/11308/11852/14784/216965/15163/223697/17258/24088/70497/104215/237860/68089/15901/22350/19229/17260/20430/17925/18826/16150/12540/12978/14191/12343/13822/78618/18571/14489/211673/22388/12340/67771/192176/114601/26401/69710/66713/29875/18129/68339/56431/53378/11461/509…	DM vs. WM	F
GO:0006974	Cellular response to DNA damage stimulus	149	-0.315654	-1.44715	0.0115456	0.017972	0.0048919	911	tags=46%, list=37%, signal=31%	17217/235626/12575/99982/12053/19718/252870/14211/70925/227195/17246/22385/11789/269254/26416/14670/269523/13006/107373/67941/21761/14784/216965/17215/13194/114741/12013/107951/20684/20133/15258/17218/71514/71521/26931/193740/17164/17219/12417/21673/53610/12566/14897/64050/13211/74355/17096/98415/328572/21938/20393/13207/15937/66713/26413/19357/15257/15387/233908/58801/13197/26417/11461/56045/219…	DM vs. WM	F
GO:0007017	Microtubule-based process	120	-0.325321	-1.44778	0.0186246	0.0277686	0.00755848	948	tags=51%, list=39%, signal=33%	22210/26934/11848/216344/320165/235626/75991/99138/268996/74117/13367/67166/101706/11789/22143/51944/17169/18080/245877/269523/13006/51810/216965/23924/223697/13424/20843/22350/110854/225523/20874/71514/78317/20655/193740/12540/76959/18519/12576/12566/11747/12175/18571/22146/12387/22680/15251/56398/20479/68724/54375/192176/20393/11820/66713/68339/16783/67300/13197/15511/14544	DM vs. WM	F
GO:0042327	Positive regulation of phosphorylation	129	-0.323646	-1.44789	0.00951854	0.0152977	0.00416396	718	tags=45%, list=29%, signal=34%	12445/12283/14255/11555/110157/12266/15163/216869/13653/22042/15516/107951/26408/15258/12306/19225/19229/64143/20874/67397/54673/12540/217303/12978/14191/12576/68652/11501/17096/13205/16911/22339/19271/12796/20963/66989/26401/11820/12767/215653/16001/29875/26413/19264/53378/108155/24136/26417/18413/18753/12484/23994/17118/16176/17395/17002/21825/12505	DM vs. WM	F
GO:0043161	Proteasome-mediated ubiquitin-dependent protein catabolic process	102	-0.332597	-1.44797	0.0189571	0.0281794	0.00767032	948	tags=48%, list=39%, signal=31%	22210/70611/56353/52551/108143/252870/56407/76425/224826/17246/20747/224109/269523/207304/74126/71472/56469/12398/19053/226144/216869/16396/13194/15516/80750/22214/27373/192193/50789/68612/26931/193740/226757/23802/14828/14897/64209/12387/242960/81004/68970/21762/53378/108155/18521/12330/22027/211770/15511	DM vs. WM	F
GO:0044092	Negative regulation of molecular function	194	-0.304269	-1.4486	0.00663433	0.0115228	0.00313645	566	tags=32%, list=23%, signal=27%	14682/20684/15901/24056/19211/19225/19735/110854/19645/64143/15370/106504/16150/217303/18718/18519/67704/15357/14728/12576/71902/64209/17096/98415/13205/211673/216799/22339/56398/192231/66222/16600/19271/192176/18128/19055/11820/16001/18033/22695/53313/20660/19264/15170/15387/233489/13197/26417/11461/14775/18054/211770/19252/74116/18753/16176/15511/16952/17395/17002/21825/12505	DM vs. WM	F
GO:0065009	Regulation of molecular function	456	-0.279461	-1.44972	0.000843458	0.00190645	0.000518927	641	tags=34%, list=26%, signal=30%	13033/216869/59048/74039/16396/20305/24088/74585/12428/13653/20375/100855/22042/59090/15516/107951/26408/14682/20684/15258/15901/24056/19204/12306/19211/19225/22324/19735/110854/19732/14679/19229/17260/19645/64143/108954/110829/15370/106504/67397/17925/20655/193740/16150/54673/12540/217303/18718/15980/74048/54401/18519/67704/12978/15357/11804/23802/14191/53379/14728/12576/12273/71902/11745/68652/…	DM vs. WM	F
GO:0051247	Positive regulation of protein metabolic process	312	-0.290945	-1.45135	0.00148425	0.00304856	0.000829804	816	tags=45%, list=33%, signal=34%	15205/17246/109910/224105/208727/13626/11789/13032/226178/226548/11307/18195/22352/11491/15388/226849/269523/14824/12633/12445/12283/14255/11796/51810/11555/67941/110157/12266/106039/16598/56469/12398/216965/15163/116848/69612/13033/216869/16396/13194/17698/99929/74585/28146/13653/22042/15516/107951/26408/15258/229096/17863/27373/19204/12306/19211/19225/22350/110854/19229/50995/16468/64143/20874/…	DM vs. WM	F
GO:0042592	Homeostatic process	302	-0.292773	-1.45182	0.00145943	0.00301007	0.000819327	695	tags=41%, list=28%, signal=33%	11555/110157/14977/22346/16598/216965/15163/20932/22627/20788/13424/13194/16438/74585/22282/13653/20375/22042/16909/16331/50794/20249/15901/11750/27060/17863/20687/19225/18707/19229/17260/19645/72674/68612/27399/266690/20655/193740/16150/71982/214597/18733/12978/15277/15357/21887/11804/14728/16835/12273/11964/14660/64209/20652/107723/11501/11933/17096/210293/12387/98415/14373/13205/16658/15251/68…	DM vs. WM	F
GO:0006397	MRNA processing	122	-0.324987	-1.45226	0.0154871	0.0233013	0.00634251	919	tags=43%, list=37%, signal=29%	192160/192196/20384/67465/64340/57317/101943/268420/75956/15382/269254/15388/67229/51810/20924/20382/83486/101214/224903/107951/22258/432508/72587/71514/20218/81898/56758/19317/319322/22668/53379/230908/53610/98758/13211/67996/22185/13046/18458/12192/21681/54196/14007/13207/11820/20383/15387/230257/76936/23983/59013/67040/20637	DM vs. WM	F
mmu04810	Regulation of actin cytoskeleton	56	-0.368809	-1.45288	0.025433	0.0965149	0.0638399	851	tags=54%, list=35%, signal=36%	74117/13367/16401/224105/11789/19046/76709/110157/17698/237860/68089/22324/22350/18707/20430/12540/18718/73341/67771/12767/66713/29875/26413/26417/11461/227753/16409/16408/11465/14268	DM vs. WM	F
GO:0010563	Negative regulation of phosphorus metabolic process	107	-0.33033	-1.45357	0.0125848	0.0192268	0.00523344	585	tags=36%, list=24%, signal=29%	59090/14682/24056/19211/19735/110854/19645/108954/106504/16150/217303/18718/54401/18519/15357/230908/14728/12576/17096/52468/56398/192231/19271/15937/215653/29875/108837/20660/19264/15170/108155/13197/11461/50918/211770/19261/19252/18753/16176	DM vs. WM	F
GO:0045936	Negative regulation of phosphate metabolic process	107	-0.33033	-1.45357	0.0125848	0.0192268	0.00523344	585	tags=36%, list=24%, signal=29%	59090/14682/24056/19211/19735/110854/19645/108954/106504/16150/217303/18718/54401/18519/15357/230908/14728/12576/17096/52468/56398/192231/19271/15937/215653/29875/108837/20660/19264/15170/108155/13197/11461/50918/211770/19261/19252/18753/16176	DM vs. WM	F
GO:0051336	Regulation of hydrolase activity	181	-0.308475	-1.45427	0.00789329	0.0132116	0.00359614	539	tags=34%, list=22%, signal=28%	19204/19225/22324/19735/110854/19732/19229/17260/108954/110829/15370/17925/20655/16150/217303/74048/64209/11783/16792/17096/210293/13205/211673/72278/216799/22339/56398/19141/66222/16600/20963/69710/26921/243819/11820/29875/170625/20308/53313/20660/19264/58801/233489/14775/227753/18054/22027/74116/18753/17118/19152/20202/15511/16952/17395/20201/97165/17002/19156/21825/12505	DM vs. WM	F
GO:0051050	Positive regulation of transport	190	-0.306892	-1.45623	0.00500375	0.00897412	0.00244272	662	tags=40%, list=27%, signal=32%	15163/22627/93692/216869/69150/17258/13424/24088/17698/104215/16438/28146/15516/12934/12394/432508/19204/12306/19225/22350/192193/20218/20655/16150/69981/54673/12540/50790/15980/14191/230908/104015/27403/13211/11933/18571/106572/235442/56644/15251/68585/22339/14661/56398/20479/19271/246746/54375/192176/20963/19055/20393/11820/12767/192185/16819/67972/26413/16783/20660/19264/12608/15387/53378/5880…	DM vs. WM	F
GO:2000147	Positive regulation of cell motility	124	-0.327652	-1.46362	0.0109592	0.017113	0.00465808	598	tags=40%, list=24%, signal=31%	13653/237860/20375/11946/19204/19225/18707/19229/20351/70568/58217/19243/74048/12978/14191/12273/14828/11745/11501/17096/56644/15251/68585/22339/19141/19271/192176/18128/19055/26921/12765/11820/12767/16819/16001/29875/26413/19264/53378/12772/26417/50918/11465/16176/14538/16952/17395/14268/21825	DM vs. WM	F
GO:0061024	Membrane organization	137	-0.324418	-1.4657	0.00812121	0.0135353	0.00368426	449	tags=29%, list=18%, signal=25%	20655/69981/54673/12540/76959/230866/217303/18718/15277/230908/83382/27403/11501/16792/18571/106572/16658/235442/13244/68585/56398/20479/16906/12767/15937/330401/170625/19264/58801/233489/50918/227753/16409/19261/18753/12484/20202/16952/19156/21825	DM vs. WM	F
GO:0007155	Cell adhesion	210	-0.305483	-1.46602	0.00355929	0.00669904	0.00182345	278	tags=22%, list=11%, signal=21%	216799/68585/22339/22778/12192/16600/19271/192176/20963/18128/50701/19055/26921/19401/11820/12767/29875/100182/19264/15170/12608/12772/50918/68891/227753/16409/16408/19261/19252/18753/12484/17118/11465/12986/16176/14538/20443/20202/16952/246707/20201/14268/21825/19944/21810/12505	DM vs. WM	F
GO:0042802	Identical protein binding	405	-0.28671	-1.46751	0.000480016	0.00118804	0.000323379	619	tags=35%, list=25%, signal=31%	215705/24088/16438/74585/22282/22042/74122/16909/15516/12934/12394/26408/66552/20684/20133/15901/22258/20135/12306/19211/19225/22350/110854/71923/12229/19645/20874/72674/71514/20218/59027/104184/208715/15370/67397/17158/18826/20655/16150/54673/12540/67529/18718/17219/74048/54401/18733/12978/15357/12417/14025/11804/23802/22668/53379/230908/14583/16835/53610/11747/14660/20652/14862/74355/11783/6400…	DM vs. WM	F
GO:0008289	Lipid binding	127	-0.328017	-1.4682	0.00863099	0.0141534	0.0038525	550	tags=31%, list=22%, signal=26%	11750/19204/12306/66840/12229/228033/70568/54673/217303/71982/11747/11745/56619/20652/14862/17096/78618/11772/17972/13350/11690/170755/246746/12796/17969/26401/69710/19401/29875/170625/53378/108155/233489/227753/17118/16952/20201/17002/19156/21825	DM vs. WM	F
GO:0010564	Regulation of cell cycle process	127	-0.328246	-1.46922	0.00853121	0.0141236	0.00384438	984	tags=54%, list=40%, signal=34%	12193/11799/66131/108058/67177/22210/26934/234779/11848/235626/12575/26992/14211/21423/101706/17246/22385/11789/56208/51944/12237/26416/56696/11491/17345/12445/68298/51810/67941/71472/216965/13424/13194/20133/20135/19211/225523/19645/71514/68612/26931/193740/54673/12540/76959/18519/12576/12566/18571/52468/242521/12387/13205/22680/20479/12192/16600/54375/16906/11820/15937/16001/19357/67300/15170/1…	DM vs. WM	F
GO:0097190	Apoptotic signaling pathway	156	-0.318416	-1.46997	0.00749133	0.012656	0.00344491	577	tags=35%, list=24%, signal=29%	414801/26408/20684/15258/19211/19225/12282/14679/19645/71514/67397/26931/20655/193740/54673/53610/117198/208449/20397/64209/11783/12387/14373/13205/15251/22339/328572/170755/21938/26943/13207/16819/15937/15257/53313/19264/12608/15387/58801/14775/11669/16409/18413/66168/18753/12484/16176/20202/15511/17210/17395/20201/97165/21825/12505	DM vs. WM	F
GO:0044087	Regulation of cellular component biogenesis	191	-0.309511	-1.47189	0.00781295	0.0131545	0.00358059	865	tags=54%, list=35%, signal=38%	381280/67177/65114/234779/11848/74302/99982/12333/75991/11538/320595/74117/20947/101706/15205/13430/104625/224105/208727/11789/56208/23881/18080/27360/269523/19262/76709/51810/110157/14784/15163/69150/13424/24088/17698/104215/237860/100855/22042/68089/15901/72587/19211/22350/19229/17260/225523/64143/20874/110829/20430/20351/234594/110147/18826/193740/16150/54673/12540/76959/18718/19280/18519/1257…	DM vs. WM	F
GO:0044093	Positive regulation of molecular function	292	-0.298292	-1.47662	0.0011964	0.00254554	0.000692886	756	tags=43%, list=31%, signal=34%	26416/11491/15388/269523/14824/12633/12445/12283/14255/51810/11555/67941/110157/19053/15163/93692/13033/216869/59048/74039/20305/24088/74585/13653/100855/22042/15516/107951/26408/14682/20684/15258/19204/12306/19211/22324/110854/19732/14679/19229/17260/19645/64143/108954/110829/67397/17925/20655/193740/16150/54673/12540/217303/15980/74048/54401/12978/23802/14191/53379/12576/11745/68652/13211/11501…	DM vs. WM	F
GO:0009607	Response to biotic stimulus	313	-0.295915	-1.4769	0.000683776	0.00160412	0.000436634	568	tags=35%, list=23%, signal=30%	26408/80750/20684/20249/17476/229096/19204/19211/19225/22324/18707/12229/19229/17260/108954/104759/71514/78317/58217/545030/12540/76959/17164/15980/12978/106869/14191/14728/12273/53610/117198/14828/11745/213002/68713/56619/27041/68652/13211/11501/16792/17096/13205/56644/15251/269799/216799/17105/80913/192231/66222/16600/21938/12796/17969/56615/20963/54196/18128/20558/50701/26943/16172/19401/11820…	DM vs. WM	F
GO:0010562	Positive regulation of phosphorus metabolic process	143	-0.32557	-1.477	0.0047399	0.00859433	0.00233934	752	tags=48%, list=31%, signal=35%	11491/226849/269523/12445/12283/14255/11555/110157/12266/15163/216869/74585/13653/22042/15516/107951/26408/15258/19204/12306/19225/110854/19229/17260/64143/20874/108954/67397/54673/12540/217303/18733/12978/14191/12576/68652/11501/17096/13205/16911/22339/56398/19271/12796/20963/66989/26401/11820/12767/215653/16001/29875/26413/19264/53378/108155/24136/26417/18413/18753/12484/23994/17118/16176/17395…	DM vs. WM	F
GO:0045937	Positive regulation of phosphate metabolic process	143	-0.32557	-1.477	0.0047399	0.00859433	0.00233934	752	tags=48%, list=31%, signal=35%	11491/226849/269523/12445/12283/14255/11555/110157/12266/15163/216869/74585/13653/22042/15516/107951/26408/15258/19204/12306/19225/110854/19229/17260/64143/20874/108954/67397/54673/12540/217303/18733/12978/14191/12576/68652/11501/17096/13205/16911/22339/56398/19271/12796/20963/66989/26401/11820/12767/215653/16001/29875/26413/19264/53378/108155/24136/26417/18413/18753/12484/23994/17118/16176/17395…	DM vs. WM	F
GO:0043065	Positive regulation of apoptotic process	156	-0.319962	-1.47711	0.00672789	0.0116039	0.00315852	535	tags=35%, list=22%, signal=29%	19211/19225/110854/18707/17260/20874/71514/15370/58217/20655/54673/12540/106869/15357/11747/11501/11783/17096/12387/14373/13205/15251/13244/98267/21938/18128/26401/26943/12765/11820/16819/215653/12226/18129/17970/19264/58801/13197/21973/227753/16409/18413/19252/18753/12484/56338/16176/20202/17210/16952/17395/246707/20201/21825/12505	DM vs. WM	F
GO:0046914	Transition metal ion binding	129	-0.331262	-1.48197	0.00659754	0.0114992	0.00313004	865	tags=47%, list=35%, signal=32%	11538/320595/195018/22436/66491/14423/224826/17246/14645/19155/208727/27361/11847/99683/70640/328365/56469/13653/23942/20249/68703/20135/22682/27054/110829/338467/15370/110147/17925/20655/12874/11804/22668/66190/14897/68652/14862/11501/13433/27357/328572/242960/26401/72054/20250/19401/11820/16819/57319/17394/338523/56045/12856/20198/20200/14544/17395/20201/14268/17002	DM vs. WM	F
GO:0031344	Regulation of cell projection organization	123	-0.331594	-1.48258	0.0119969	0.0185577	0.00505132	816	tags=50%, list=33%, signal=35%	15205/17246/13430/224105/208727/11789/269254/22352/18080/11491/14824/12633/76709/18010/23924/104215/16438/12934/15901/19211/19735/22350/19229/225523/20430/20351/16150/69981/54673/12540/19280/19317/14025/226016/14828/64009/17096/235442/68585/22339/328572/16600/192176/19055/69710/20393/11820/16819/16001/66713/29875/19347/15387/233489/24136/71955/18753/12484/17118/20202/14268/12505	DM vs. WM	F
GO:0030335	Positive regulation of cell migration	121	-0.332371	-1.48305	0.0100222	0.0159005	0.00432806	598	tags=40%, list=24%, signal=32%	13653/237860/20375/11946/19204/19225/18707/19229/20351/70568/58217/19243/74048/12978/14191/12273/14828/11745/11501/17096/56644/15251/68585/22339/19141/19271/192176/18128/19055/26921/12765/11820/12767/16819/16001/29875/26413/19264/53378/12772/26417/50918/11465/16176/14538/16952/17395/14268/21825	DM vs. WM	F
mmu05165	Human papillomavirus infection	74	-0.355978	-1.48628	0.0180785	0.0933318	0.0617344	819	tags=51%, list=33%, signal=35%	16401/15205/17246/114143/11789/19664/12571/226849/12445/110157/14784/19053/103806/12428/27060/19211/19225/18707/19645/26931/16150/12540/12576/12566/11964/12387/22339/328572/18128/93687/18033/26413/18129/11966/54411/26417/14268/21825	DM vs. WM	F
GO:0012501	Programmed cell death	427	-0.288425	-1.48682	0.000370918	0.000971451	0.000264425	702	tags=39%, list=29%, signal=34%	11796/27056/11555/67941/110157/21781/22346/11852/15191/268470/216965/19053/15163/93692/13033/83486/216869/17258/16396/81535/13194/16438/13653/20375/22042/15516/16331/414801/26408/14682/11800/20684/15258/15901/27060/19211/19225/110854/12282/19732/18707/14679/14011/12229/19229/17260/19645/64143/20874/110829/71514/15370/67397/26931/58217/215418/20655/193740/54673/12540/12978/106869/19317/15277/15357…	DM vs. WM	F
GO:0030036	Actin cytoskeleton organization	126	-0.332768	-1.48769	0.00646184	0.0113025	0.00307649	947	tags=54%, list=39%, signal=35%	26934/52690/11848/217124/59069/12053/140580/12333/71302/192662/74117/20947/13367/224105/27361/27360/12633/12385/76709/215280/11308/11852/14784/216965/15163/17258/24088/70497/104215/237860/68089/15901/22350/19229/17260/20430/18826/16150/12540/12978/14191/12343/13822/18571/14489/211673/22388/12340/67771/192176/114601/26401/69710/66713/29875/18129/56431/53378/11461/50918/227753/22027/19261/18753/171…	DM vs. WM	F
GO:0031400	Negative regulation of protein modification process	119	-0.335546	-1.48862	0.0102793	0.0162563	0.0044249	566	tags=38%, list=23%, signal=31%	14682/80750/22258/24056/19211/19735/110854/16468/19645/108954/106504/193740/16150/217303/54401/18519/15357/230908/14728/12576/117198/14897/17096/52468/12387/13433/22185/56398/192231/19271/215653/108837/20660/19264/15170/108155/13197/11461/50918/211770/19261/19252/18753/16176/15511	DM vs. WM	F
GO:0045597	Positive regulation of cell differentiation	184	-0.315954	-1.49036	0.00542667	0.00959358	0.00261133	582	tags=36%, list=24%, signal=30%	15516/16331/12394/26408/17863/19211/19225/17260/19645/110829/20430/17158/193740/54673/12540/74048/12978/19317/14025/14728/104015/12175/11501/17096/12387/53605/15251/216799/68585/22339/22778/21366/12192/21938/192176/20963/18128/20393/19401/11820/12767/12393/66713/12226/18129/22695/21413/19264/12608/53378/12772/233489/24136/50918/71955/16409/211770/12484/17118/16176/14281/14538/15511/16952/14268/97…	DM vs. WM	F
GO:0120025	Plasma membrane bounded cell projection	285	-0.301145	-1.49062	0.000690366	0.00161194	0.000438763	871	tags=45%, list=36%, signal=33%	84092/26431/11538/14751/74117/73469/13367/20491/67166/18453/71817/16401/13430/14645/11789/56208/51944/17169/269254/11928/18195/12571/217835/22352/18080/11364/11491/12385/76709/11308/11555/110157/22346/22627/13858/11658/93692/20788/23924/216869/13424/17698/16438/20619/15516/12934/14682/12306/19211/19225/19735/22350/19229/20430/17925/18826/20655/54673/12540/19280/67760/14191/53379/104015/27403/1174…	DM vs. WM	F
GO:0009617	Response to bacterium	148	-0.326565	-1.49305	0.00499153	0.00897412	0.00244272	232	tags=32%, list=9%, signal=31%	76959/17164/106869/14191/14728/12273/11745/56619/68652/17096/216799/17105/21938/12796/17969/56615/20963/54196/20558/50701/19401/11820/16819/18033/26413/18129/22695/17970/12608/17523/108155/77134/26417/100034251/14775/15439/211770/19261/18753/12484/110095/16176/20202/246707/20201/97165/17002/66107	DM vs. WM	F
GO:0008380	RNA splicing	119	-0.336622	-1.49339	0.00957034	0.0153311	0.00417307	959	tags=46%, list=39%, signal=30%	19654/19652/18139/192160/192196/20384/67465/64340/57317/101943/75956/15382/269254/15388/67229/12750/51810/27370/20382/83486/101214/22258/71514/20218/81898/20020/56758/67760/19317/319322/22668/53379/230908/12747/53610/117198/98758/13211/67996/22185/13046/18458/21681/14007/66395/56706/13207/20383/15387/233908/230257/76936/59013/67040/20637	DM vs. WM	F
GO:0008134	Transcription factor binding	169	-0.320385	-1.4959	0.00399677	0.00749394	0.00203982	952	tags=50%, list=39%, signal=33%	17978/22070/52690/16478/320165/99982/12053/26992/20848/108143/67154/212391/20683/16477/21423/15205/208727/13626/20747/19664/26416/51810/229534/21781/22346/19291/56469/15191/15163/83602/17258/22282/20375/16909/12394/23942/107951/20684/15258/20687/16647/17260/50995/16468/19645/18515/15370/234594/110147/52615/93760/18519/12417/14025/13486/98758/67111/71902/14897/13211/12387/98415/13433/13205/15251/1…	DM vs. WM	F
GO:0140297	DNA-binding transcription factor binding	136	-0.331054	-1.50102	0.00516922	0.00920419	0.00250534	952	tags=53%, list=39%, signal=34%	20185/14605/78656/17978/22070/52690/16478/320165/99982/12053/20848/108143/67154/212391/20683/21423/15205/208727/20747/19664/26416/229534/21781/22346/19291/56469/15163/83602/17258/22282/20375/16909/12394/23942/20684/15258/20687/16647/17260/19645/18515/15370/234594/93760/18519/12417/14025/67111/14897/13211/12387/98415/13433/15251/16911/216799/328572/16600/192176/13207/12393/19231/18129/21413/12608/…	DM vs. WM	F
GO:0008092	Cytoskeletal protein binding	152	-0.327548	-1.50332	0.0034168	0.0064554	0.00175713	947	tags=53%, list=39%, signal=34%	26934/52690/11848/217124/59069/235626/12333/11538/74117/13367/67166/18453/101706/13430/11789/51944/27361/11928/18080/27360/17988/13006/28193/12385/76709/215280/51810/15191/216965/15163/23924/76448/17698/237860/68089/15516/12934/12306/19735/22350/20430/78317/17925/18826/12343/13822/64009/17096/77113/13205/22680/211673/14688/22388/12340/56398/67771/192176/26401/26921/20393/19401/12767/16796/66713/2…	DM vs. WM	F
GO:0043085	Positive regulation of catalytic activity	206	-0.313613	-1.50634	0.00197675	0.00399385	0.00108711	539	tags=35%, list=22%, signal=30%	19204/19211/22324/110854/19732/14679/19229/17260/64143/108954/110829/67397/17925/20655/54673/12540/217303/74048/54401/12978/14191/53379/12576/68652/13211/11501/11783/16792/17096/210293/12387/13205/16911/216799/22339/19141/16600/20963/54196/26401/69710/26921/11820/215653/16001/29875/26413/12226/170625/20308/53313/20660/19264/58801/233489/24136/26417/12856/227753/16409/211770/18753/12484/23994/1711…	DM vs. WM	F
GO:0044248	Cellular catabolic process	401	-0.294753	-1.50635	0.000277819	0.000764003	0.000207958	941	tags=48%, list=38%, signal=35%	70611/11881/65114/234779/54473/56353/52551/192160/74302/228994/24017/12333/15211/17939/20848/108143/67345/319236/252870/84092/56407/67154/14950/12039/76425/22436/67166/13167/224826/17246/226517/19155/104625/268420/80912/56208/13032/20747/224109/11847/22352/11364/241274/19025/56409/19046/269523/207304/74126/67229/14824/16154/70640/51810/11555/22346/20924/71472/18010/56469/12398/268470/19053/226144…	DM vs. WM	F
GO:0031175	Neuron projection development	154	-0.327837	-1.50777	0.00340362	0.00645515	0.00175706	938	tags=57%, list=38%, signal=38%	11881/11848/11908/216344/217124/228994/99982/56336/50772/11538/93691/74117/13367/16401/15205/17246/13430/224105/11789/269254/22352/18080/11491/14824/12633/99683/11308/18010/216965/11658/23924/17258/16438/20403/66923/15516/12934/15901/68703/19211/19735/19229/17260/19645/20430/20351/20655/16150/69981/54673/12540/50790/19280/12978/19317/14025/11804/14828/17096/210293/12387/211673/68585/22339/328572/…	DM vs. WM	F
GO:0046907	Intracellular transport	304	-0.303256	-1.50803	0.00046272	0.00118065	0.000321368	831	tags=42%, list=34%, signal=32%	67166/101706/77975/71817/54445/17246/268420/19058/56208/110750/67067/11307/18195/26416/72265/269523/74126/14824/99683/76709/215280/231070/216549/51810/106039/11852/15163/27058/22627/13858/223697/69150/13424/81535/17698/11841/210998/74203/100855/20403/15516/53319/20684/432508/72587/12306/19225/22350/12282/16647/192193/503610/238799/56447/225523/27054/71514/20218/78317/17113/67397/11842/18826/20655…	DM vs. WM	F
GO:0051649	Establishment of localization in cell	391	-0.295224	-1.50955	0.000264779	0.000733517	0.00019966	825	tags=42%, list=34%, signal=34%	13167/101706/77975/71817/16401/54445/17246/13430/268420/19058/56208/110750/67067/11307/18195/26416/72265/269523/74126/18607/14824/19157/99683/76709/215280/231070/216549/51810/11555/110157/106039/11852/15163/27058/22627/13858/223697/69150/13424/81535/17698/11841/210998/16438/20619/20375/74203/100855/20403/15516/12934/53319/20684/27060/432508/19204/72587/12306/19211/19225/22350/12282/16647/192193/1…	DM vs. WM	F
GO:0048584	Positive regulation of response to stimulus	414	-0.294208	-1.51123	0.00028344	0.000770894	0.000209834	541	tags=32%, list=22%, signal=30%	17863/27373/19204/19211/19225/22324/22350/19732/18707/12229/19229/17260/110829/72674/71514/20430/20218/66096/67397/58217/20655/193740/16150/54673/12540/217303/74048/12978/15357/21843/14191/14728/16835/12273/53610/27403/64050/68652/64209/12175/13211/74355/11501/11783/16792/17096/12387/98415/14373/13205/211673/56644/15251/216799/68585/22339/328572/11690/80913/74493/19141/15531/192231/19271/246746/1…	DM vs. WM	F
GO:0051240	Positive regulation of multicellular organismal process	304	-0.305059	-1.51699	0.000375105	0.000977248	0.000266003	637	tags=39%, list=26%, signal=33%	216869/69150/74039/17258/16396/13424/24088/28146/13653/22042/16331/12394/107951/15258/20249/17863/19204/12306/19225/19735/22350/18707/19229/17260/19645/72674/20430/20351/78317/17158/20655/193740/54673/17164/74048/12978/19317/15277/15357/14025/14191/14728/104015/12273/14828/27403/11745/56619/27041/13211/11501/16792/17096/77889/14489/12387/14373/13205/235442/56644/53605/15251/216799/68585/13046/223…	DM vs. WM	F
GO:0043068	Positive regulation of programmed cell death	160	-0.32898	-1.52027	0.00411234	0.00765145	0.00208269	535	tags=36%, list=22%, signal=30%	19211/19225/110854/18707/17260/20874/71514/15370/58217/20655/54673/12540/106869/15357/11747/11501/11783/16792/17096/12387/14373/13205/56644/15251/13244/98267/21938/20963/18128/26401/26943/12765/11820/16819/215653/12226/18129/17970/19264/58801/13197/21973/227753/16409/18413/19252/18753/12484/56338/16176/20202/17210/16952/17395/246707/20201/21825/12505	DM vs. WM	F
GO:0032268	Regulation of cellular protein metabolic process	484	-0.292388	-1.52115	9.05668e-05	0.00029301	7.97561e-05	807	tags=42%, list=33%, signal=35%	109910/104625/224105/208727/12453/13626/69171/11789/80912/13032/226178/226548/67742/12237/22352/11491/15388/226849/269523/67229/14824/12633/12445/70640/12283/14255/11796/51810/11555/67941/110157/328365/12266/71472/229317/16178/56469/12398/216965/15163/27058/22627/116848/69612/13033/216869/16396/17698/74585/12428/28146/13653/20375/74203/22042/15516/107951/26408/14682/80750/15258/13688/22258/229096…	DM vs. WM	F
GO:1901575	Organic substance catabolic process	391	-0.298052	-1.52401	0.000160433	0.000467145	0.000127155	885	tags=45%, list=36%, signal=34%	15211/17939/20848/108143/67345/252870/84092/56407/14950/12039/14751/76425/22436/13167/224826/101943/17246/226517/19155/104625/208727/268420/11789/80912/56208/13032/20747/224109/18195/11847/22352/11364/241274/19025/56409/19046/269523/207304/74126/67229/14824/70640/51810/106039/22346/71472/18010/56469/12398/268470/19053/226144/13033/216869/16396/13194/17698/99929/320011/74203/15516/80750/15258/2221…	DM vs. WM	F
GO:0033036	Macromolecule localization	494	-0.293516	-1.52946	4.83116e-05	0.00017584	4.78629e-05	930	tags=46%, list=38%, signal=36%	54473/237542/216344/52551/192160/217124/76687/105722/235626/12575/99982/12053/69162/70231/15211/20848/192662/319236/84092/14950/93691/70572/74117/20947/13367/67166/13167/101706/15078/16401/54445/17246/13430/14645/224105/268420/70093/19058/11789/23881/110750/15382/67067/224109/11307/18195/12237/18080/26416/72265/226849/269523/207304/74126/12385/76709/16154/70640/215280/231070/216549/51810/110157/1…	DM vs. WM	F
GO:0009790	Embryo development	168	-0.327903	-1.53162	0.00337327	0.00642219	0.00174809	993	tags=55%, list=41%, signal=35%	14674/18472/20185/20971/66197/11799/54124/67204/22210/26934/22764/235626/99982/56336/14950/14751/72475/20683/16477/21423/56449/16401/15205/227195/19664/207304/74126/14824/99683/231070/11308/328365/16598/14784/16909/66923/12394/14682/15258/11946/20135/17863/20687/17260/22682/110829/18515/234594/81898/17158/20655/93760/12540/50790/56758/15357/11804/13486/14828/14897/68713/12175/11783/12387/13433/16…	DM vs. WM	F
mmu05200	Pathways in cancer	115	-0.345511	-1.53276	0.00750662	0.0584726	0.0386768	720	tags=58%, list=29%, signal=43%	14674/66197/11799/108058/54124/234779/11848/12982/59069/12575/12675/20848/20683/15205/17246/11789/12571/12385/12445/14255/11796/110157/22346/14784/12983/12428/20375/15516/12394/14682/19211/19225/18707/14679/19645/64143/14693/16150/12540/15980/12978/12576/12566/14862/11783/12387/15251/14688/22339/328572/56615/18128/19401/12767/16001/18033/26413/18129/58801/13197/26417/22027/54354/12986/14281/17395…	DM vs. WM	F
GO:0016301	Kinase activity	105	-0.352504	-1.54059	0.00709646	0.0121129	0.00329709	805	tags=53%, list=33%, signal=37%	224105/22385/17169/12571/26416/18607/12445/14255/12750/110157/216965/20768/22367/217718/66588/107951/26408/15258/27373/72587/18707/12229/19229/20874/70568/106504/27399/16150/17164/18718/12978/15277/14191/12747/208449/12566/17096/75320/18655/98267/170755/20963/26401/93687/26921/20393/192185/215653/16001/26413/15257/74442/72141/26417/13178/18753	DM vs. WM	F
GO:0040012	Regulation of locomotion	187	-0.325904	-1.54174	0.00121664	0.00257366	0.000700539	618	tags=39%, list=25%, signal=32%	24088/17698/13653/237860/20375/23942/20684/11946/229096/19204/19211/19225/18707/19229/17260/20874/72674/20351/70568/58217/19243/217303/74048/12978/14191/12273/14828/11747/11745/11501/17096/210293/56644/15251/16911/68585/22339/170756/19141/16600/19271/192176/18128/50701/26401/19055/26921/12765/11820/12767/16819/16001/29875/26413/20660/19264/53378/12772/13197/26417/50918/72461/211770/19252/11465/16…	DM vs. WM	F
GO:0008219	Cell death	459	-0.297333	-1.54198	4.73554e-05	0.000173637	4.72631e-05	702	tags=39%, list=29%, signal=34%	11796/27056/11555/67941/110157/21781/22346/11852/15191/268470/216965/19053/15163/93692/13033/83486/216869/17258/16396/81535/13194/16438/13653/20375/22042/15516/16331/414801/26408/14682/11800/20684/15258/15901/27060/19211/19225/110854/12282/19732/18707/14679/14011/12229/19229/17260/19645/64143/20874/110829/71514/15370/67397/26931/58217/215418/20655/193740/16150/54673/12540/76959/12978/106869/19317…	DM vs. WM	F
GO:0010941	Regulation of cell death	373	-0.3032	-1.54241	0.000105698	0.000327002	8.90085e-05	582	tags=34%, list=24%, signal=31%	15516/16331/414801/26408/14682/11800/20684/15258/15901/19211/19225/110854/12282/19732/18707/14679/19229/17260/19645/20874/110829/71514/15370/67397/58217/20655/193740/16150/54673/12540/76959/12978/106869/19317/15357/66190/230908/12576/12273/53610/117198/14828/208449/11747/64209/11501/11783/67996/16792/17096/12387/14373/13433/13205/56644/15251/13244/13046/22339/66471/56398/98267/20479/170755/19141/…	DM vs. WM	F
GO:0010608	Post-transcriptional regulation of gene expression	136	-0.341508	-1.54842	0.00286583	0.00554136	0.00150833	548	tags=35%, list=22%, signal=29%	13688/229096/19204/72587/19735/19229/108954/20430/20218/234594/224742/17164/22057/19317/21843/53379/230908/231207/13211/13205/13046/230721/22339/15568/18458/80913/12192/21938/14007/19055/13207/19401/11820/18033/26413/217980/22695/26905/233908/13690/77134/76936/26417/13209/15129/14538/20202/21825	DM vs. WM	F
GO:0051049	Regulation of transport	320	-0.309463	-1.54911	0.000216723	0.00061654	0.00016782	662	tags=37%, list=27%, signal=31%	15163/20932/22627/93692/20788/216869/69150/215113/17258/13424/24088/17698/104215/16438/20619/28146/20375/59090/15516/12934/12394/14682/20684/27060/432508/19204/12306/19211/19225/19735/22350/192193/19229/17260/20430/20218/67397/18826/20655/16150/69981/54673/12540/50790/217303/15980/214597/67704/15277/15357/14191/230908/104015/83382/27403/11747/13211/11933/17096/18571/12387/106572/235442/56644/1525…	DM vs. WM	F
GO:0051270	Regulation of cellular component movement	195	-0.325347	-1.5504	0.00119821	0.00254554	0.000692886	618	tags=39%, list=25%, signal=32%	24088/17698/13653/237860/20375/23942/20684/11946/229096/19204/19211/19225/18707/19229/17260/20874/72674/20351/70568/58217/19243/217303/74048/12978/14191/12576/12273/14828/11747/11745/11501/17096/210293/56644/15251/16911/68585/22339/170756/19141/16600/19271/192176/18128/50701/26401/19055/69710/26921/12765/11820/12767/16819/16001/29875/26413/16783/20660/19264/53378/12772/13197/26417/50918/72461/211…	DM vs. WM	F
GO:0019901	Protein kinase binding	179	-0.329598	-1.55088	0.00167191	0.00340524	0.00092689	903	tags=53%, list=37%, signal=36%	12575/24017/20384/50772/20848/192662/319236/21423/15205/13430/224105/208727/69171/11789/56208/11928/18195/22352/26416/27360/19046/18607/12445/27056/110157/11852/14784/216965/15163/20382/103806/216869/17258/17698/12428/22367/217718/100855/22042/15516/12934/107951/26408/19204/19211/22350/19229/13669/110829/72674/20218/70568/106504/16150/12540/17164/18519/22057/14025/14191/12576/11747/107723/14862/1…	DM vs. WM	F
GO:0009967	Positive regulation of signal transduction	288	-0.313885	-1.55252	0.000295808	0.000795788	0.00021661	696	tags=40%, list=28%, signal=32%	229534/11555/110157/328365/12266/16598/229317/216965/15163/93692/216869/17474/74039/20305/24088/74585/20375/22042/15516/26408/100532/15258/27373/19211/19732/18707/19229/110829/72674/71514/20430/66096/67397/20655/193740/16150/54673/12540/217303/74048/12978/15357/21843/14191/27403/68652/12175/11501/11783/16792/17096/12387/98415/14373/13205/211673/15251/68585/22339/328572/80913/74493/15531/192231/19…	DM vs. WM	F
GO:0050900	Leukocyte migration	100	-0.358757	-1.55255	0.0063493	0.011145	0.00303363	277	tags=30%, list=11%, signal=28%	68585/22339/22388/170756/19141/19271/20963/50701/16172/12765/11820/26413/20308/12772/26417/68891/16409/16408/19261/19252/12484/12986/16176/20443/19152/20202/16952/17395/20201/21825	DM vs. WM	F
GO:0007166	Cell surface receptor signaling pathway	421	-0.301933	-1.55344	5.74811e-05	0.000201795	5.49278e-05	725	tags=41%, list=30%, signal=35%	12633/19262/12385/12445/16154/14255/27056/27261/229534/11555/110157/328365/12266/16178/56469/14784/19053/15163/93692/103806/12983/216869/17474/74039/81535/20305/13194/215705/24088/99929/104215/74585/13653/20375/19248/15516/414801/14682/20684/15258/15901/13688/229096/27373/19211/22324/22350/18707/12229/19229/17260/22682/19645/110829/72674/20430/20218/20351/70568/17925/215418/193740/16150/54673/125…	DM vs. WM	F
GO:0043410	Positive regulation of MAPK cascade	105	-0.356146	-1.55651	0.00525857	0.00932972	0.00253951	695	tags=50%, list=28%, signal=37%	11555/110157/12266/216965/216869/20305/24088/20375/26408/100532/15258/19211/19229/67397/20655/12540/12978/15357/27403/12175/11501/16792/12387/22339/15531/19271/20963/18128/16906/26401/26921/19401/11820/12767/215653/16001/29875/18129/20308/17394/19264/24136/13197/26417/18413/18753/12484/16176/14538/19156/21825/12505	DM vs. WM	F
GO:0032989	Cellular component morphogenesis	104	-0.356772	-1.55726	0.00559559	0.00985699	0.00268303	923	tags=57%, list=38%, signal=37%	216344/228994/99982/56336/12527/11538/93691/74117/16401/13430/224105/11789/22352/18080/12633/11308/216965/11658/17258/24088/20403/15516/12934/15901/68703/19211/17260/20430/20351/17925/54673/12540/19280/12978/14025/11804/210293/12387/68585/22339/22388/18128/19055/26921/20393/11820/12767/16001/66713/29875/15387/233489/24136/11461/71955/17118/11465/14268/12505	DM vs. WM	F
GO:0003008	System process	186	-0.32968	-1.55739	0.00103376	0.00222484	0.000605592	637	tags=40%, list=26%, signal=32%	216869/17258/24088/16438/13653/12394/107951/14682/15258/13688/19204/19211/19225/19735/22350/19229/17260/16468/22682/20430/59027/15370/110147/20655/12540/71982/18733/15357/11804/16835/12576/104015/12273/27403/14660/14489/235442/15251/68585/14688/22339/13350/328572/22388/67092/19141/16600/19271/21938/192176/17969/18128/19055/20393/12765/11820/12767/16819/15937/14667/67972/26413/17970/12772/233489/2…	DM vs. WM	F
GO:0008285	Negative regulation of cell population proliferation	138	-0.343752	-1.55893	0.00277889	0.00543695	0.00147991	816	tags=48%, list=33%, signal=34%	15205/208727/11789/56208/19664/12571/11847/17988/194655/12385/14255/110157/21781/12398/16396/24088/66923/16331/50794/12394/11946/19211/19225/12229/19229/17260/16468/19645/110829/338467/26931/193740/217303/74048/18519/12978/22057/21843/22668/14728/12576/16792/17096/12387/54353/13046/16600/19271/18128/19401/11820/18022/16988/12226/15170/12608/58801/211770/54354/19252/12484/16176/15511/17395/21825/1…	DM vs. WM	F
GO:0007267	Cell-cell signaling	201	-0.326339	-1.55966	0.000622453	0.00148848	0.000405157	882	tags=51%, list=36%, signal=36%	26992/20848/84092/26431/11538/93691/195018/76425/13167/15205/14645/70093/19058/11789/19664/11307/26416/269523/19157/19262/11308/229534/11555/110157/12266/22346/93692/216869/69150/13194/24088/20619/28146/13653/59090/12394/14682/13688/27060/27373/19211/19225/16647/19229/17260/20430/15370/266690/50790/217303/19280/214597/18733/15357/21887/23802/230908/104015/11747/27041/14660/107723/17096/12387/1320…	DM vs. WM	F
GO:0006897	Endocytosis	107	-0.354523	-1.56003	0.00311535	0.00595406	0.00162067	958	tags=60%, list=39%, signal=38%	12475/19056/234779/216344/66141/105722/12527/140580/216705/16401/13430/19058/56208/18195/217835/14824/16154/11555/12266/14784/13858/216869/104215/22042/20403/12934/27373/12306/19211/22350/12540/17164/217303/71982/14728/16835/104015/83382/27403/11772/106572/56644/22339/20963/19055/12765/11820/26413/170625/20660/67300/15387/53378/233489/26417/11461/12330/68891/227753/16409/19261/12484/11465/21825	DM vs. WM	F
GO:0051301	Cell division	119	-0.352916	-1.56568	0.00405623	0.00757674	0.00206236	996	tags=58%, list=41%, signal=36%	53869/18472/12193/66197/11799/66131/54124/67177/26934/51886/11848/320165/235626/84092/14211/74117/67166/101706/11789/56208/51944/12571/12237/19046/13006/28193/12445/68298/51810/11852/23924/13424/12428/22367/217718/20843/17863/14679/19645/64143/68612/54673/12540/76959/21843/13486/13822/12566/77889/18571/242521/22680/22339/20479/68724/12452/18128/93687/16001/66713/100182/19357/170625/56431/67300/21…	DM vs. WM	F
GO:0006325	Chromatin organization	112	-0.355078	-1.56673	0.00267757	0.0052595	0.00143161	918	tags=51%, list=37%, signal=33%	20185/78656/107435/381280/68094/235626/99982/70472/320595/56086/15078/224826/227195/15441/208727/13626/22385/17345/51810/21761/16598/192285/116848/69612/208043/114741/20375/66923/23942/68703/17863/16468/19645/110147/52615/93760/217578/18519/12417/13486/77853/12566/64050/74355/83796/98415/13433/53605/328572/22778/66471/81004/19231/108155/338523/14775/15331	DM vs. WM	F
GO:2000145	Regulation of cell motility	183	-0.332364	-1.56873	0.00143662	0.00297542	0.000809896	618	tags=40%, list=25%, signal=32%	24088/17698/13653/237860/20375/23942/20684/11946/229096/19204/19211/19225/18707/19229/17260/20874/72674/20351/70568/58217/19243/217303/74048/12978/14191/12273/14828/11747/11745/11501/17096/210293/56644/15251/16911/68585/22339/170756/19141/16600/19271/192176/18128/50701/26401/19055/26921/12765/11820/12767/16819/16001/29875/26413/20660/19264/53378/12772/13197/26417/50918/72461/211770/19252/11465/16…	DM vs. WM	F
GO:1901701	Cellular response to oxygen-containing compound	227	-0.32569	-1.571	0.000704795	0.0016379	0.00044583	773	tags=44%, list=32%, signal=34%	269254/67067/11307/22352/26416/269523/12633/19262/12385/76709/12445/231070/51810/11555/110157/216161/11852/14784/93692/24088/17698/104215/16438/13653/20375/26408/14682/13688/19211/22350/14679/19229/17260/19645/72674/20430/15370/66096/110147/20655/76959/18718/214597/18519/67760/15357/14728/16835/12566/11747/231207/17096/12387/98415/13433/106572/235442/15251/216799/19141/12192/19271/21938/192176/56…	DM vs. WM	F
GO:0060627	Regulation of vesicle-mediated transport	113	-0.355022	-1.57191	0.00439358	0.0080698	0.00219657	763	tags=47%, list=31%, signal=34%	18195/217835/18607/19157/11555/12266/93692/216869/69150/24088/17698/20619/20375/19204/12306/19211/22350/20655/54673/12540/217303/14191/104015/83382/27403/17096/18571/106572/235442/56644/22339/20479/19271/246746/20963/18128/19055/11820/26413/16783/20660/19264/15387/53378/12772/233489/26417/68891/16409/19261/16176/19152/16952	DM vs. WM	F
GO:0022402	Cell cycle process	199	-0.329842	-1.57538	0.000901678	0.00200148	0.000544795	996	tags=55%, list=41%, signal=36%	53869/18472/20185/12193/66197/11799/66131/108058/54124/67177/22210/26934/234779/11848/320165/17217/235626/12575/26992/84092/14211/320595/74117/21423/101706/224826/17246/12453/22385/11789/56208/51944/12237/18080/26416/56696/11491/269523/13006/17345/28193/194655/12445/68298/51810/67941/11852/71472/216965/13424/17215/13194/12428/12013/20133/20843/20135/17863/19211/22350/110854/225523/19645/71514/507…	DM vs. WM	F
GO:0048666	Neuron development	167	-0.337968	-1.57603	0.00135491	0.00282883	0.000769994	938	tags=57%, list=38%, signal=38%	11881/11848/11908/216344/217124/228994/99982/56336/15211/50772/11538/93691/74117/13367/16401/15205/17246/13430/224105/11789/56208/269254/22352/18080/11491/14824/12633/99683/11308/328365/12266/18010/216965/11658/23924/17258/16438/20403/66923/15516/12934/12394/14682/15901/68703/19211/19735/19229/17260/19645/20430/18515/20351/20655/16150/69981/54673/12540/50790/19280/12978/19317/14025/11804/14828/17…	DM vs. WM	F
mmu04662	B cell receptor signaling pathway	33	-0.451927	-1.57623	0.0217632	0.0947531	0.0626745	693	tags=55%, list=28%, signal=40%	110157/14784/16331/22324/18707/12229/16150/18733/14728/68713/17096/20963/19055/18033/26413/15170/26417/14281	DM vs. WM	F
GO:0048699	Generation of neurons	220	-0.328273	-1.57639	0.000456723	0.00117139	0.000318847	928	tags=56%, list=38%, signal=38%	11848/11908/216344/217124/228994/99982/56336/12053/15211/50772/20848/11538/93691/195018/74117/13367/21423/16401/15205/17246/13430/224105/11789/56208/19664/269254/22352/18080/11491/14824/12633/99683/12385/11308/328365/12266/22346/18010/216965/22627/11658/23924/17258/16438/74203/20403/66923/15516/12934/12394/14682/15258/15901/68703/19211/19735/19229/17260/19645/20430/18515/20351/110147/20655/193740…	DM vs. WM	F
GO:0051129	Negative regulation of cellular component organization	144	-0.347372	-1.57715	0.00125693	0.00263635	0.000717602	860	tags=53%, list=35%, signal=36%	320595/74117/20947/15078/15205/17246/13430/224105/22385/11789/56208/12237/217835/22352/11491/27360/12633/76709/70640/51810/110157/216965/23924/216869/24088/237860/22042/15901/19211/20351/110147/193740/16150/12540/217303/19280/18519/14025/16835/12343/83382/27403/14489/13205/22680/211673/16911/68585/22339/328572/12340/74493/21938/192176/18128/26401/19055/69710/20393/11820/15937/18022/19357/20660/19…	DM vs. WM	F
GO:0048471	Perinuclear region of cytoplasm	133	-0.350218	-1.57739	0.00248907	0.00490873	0.00133613	625	tags=38%, list=25%, signal=30%	17215/17698/16438/22042/15516/12306/22350/19229/20874/27054/110829/20430/17113/14693/17925/266690/18826/193740/12874/54401/23802/104015/16792/17096/12387/235442/211673/80913/74493/19141/242960/21938/192176/20393/19401/11820/16783/20660/233908/16784/233489/22631/227753/13209/22027/21985/20198/20200/15511/97165	DM vs. WM	F
GO:0071705	Nitrogen compound transport	343	-0.312406	-1.57812	0.000107511	0.000330545	8.9973e-05	817	tags=43%, list=33%, signal=33%	54445/17246/13430/14645/268420/70093/19058/23881/110750/15382/67067/11307/18195/11847/26416/72265/269523/74126/76709/16154/215280/231070/216549/110157/106039/22346/11852/21452/15163/20932/27058/22627/13858/93692/216869/69150/215113/81535/215705/24088/11841/210998/20619/28146/74203/22042/59090/15516/12934/54563/53319/20684/27060/432508/72587/19225/19735/22350/16647/192193/503610/238799/56447/27054…	DM vs. WM	F
GO:0009894	Regulation of catabolic process	209	-0.329494	-1.57938	0.000988481	0.00215517	0.000586627	927	tags=53%, list=38%, signal=36%	56353/52551/192160/74302/228994/20848/108143/319236/252870/84092/67154/13167/101943/17246/104625/208727/268420/11789/80912/56208/13032/18195/22352/19025/19046/269523/16154/70640/51810/11555/106039/22346/20924/71472/56469/12398/69150/16396/13194/24088/17698/99929/74203/100855/15516/80750/15258/229096/27373/72587/12306/19211/22350/14679/19229/64143/59027/234594/110147/193740/54673/17164/18718/74048…	DM vs. WM	F
GO:0042127	Regulation of cell population proliferation	324	-0.314465	-1.58011	9.3218e-05	0.000295909	8.05452e-05	853	tags=49%, list=35%, signal=37%	76425/22436/72475/20683/66049/16477/21423/16401/15205/17246/14645/15441/104625/208727/11789/56208/19664/67067/12571/11847/22352/26416/11491/17988/14824/12633/194655/12385/12445/14255/51810/229534/11555/110157/21781/328365/22346/18010/56469/12398/15163/12983/16396/24088/16438/12428/72007/13653/22042/66923/16331/50794/12394/14682/15258/15901/11946/20135/19204/12306/19211/19225/18707/14679/12229/192…	DM vs. WM	F
GO:0071702	Organic substance transport	377	-0.310267	-1.58059	4.60029e-05	0.000171214	4.66037e-05	817	tags=42%, list=33%, signal=33%	54445/17246/13430/14645/268420/70093/19058/23881/110750/15382/67067/11307/18195/11847/26416/72265/269523/74126/76709/16154/215280/231070/216549/110157/12266/106039/22346/11852/21452/15163/20932/27058/22627/13858/93692/20527/216869/69150/215113/17258/81535/215705/24088/11841/210998/104215/20619/28146/74203/22042/59090/15516/12934/54563/12394/53319/20684/27060/432508/72587/12306/19225/19735/22350/1…	DM vs. WM	F
GO:0010942	Positive regulation of cell death	174	-0.337542	-1.58264	0.000997037	0.00215517	0.000586627	535	tags=37%, list=22%, signal=31%	19211/19225/110854/18707/17260/20874/71514/15370/58217/20655/16150/54673/12540/106869/15357/12576/11747/11501/11783/16792/17096/12387/14373/13205/56644/15251/13244/13046/98267/21366/21938/20963/18128/26401/26943/12765/11820/16819/215653/12226/18129/17970/19264/58801/233489/13197/21973/227753/16409/18413/15439/19252/18753/12484/56338/16176/14281/20202/17210/16952/17395/246707/20201/21825/12505	DM vs. WM	F
GO:0031329	Regulation of cellular catabolic process	172	-0.339747	-1.58403	0.00067712	0.00159607	0.000434443	937	tags=55%, list=38%, signal=37%	65114/56353/52551/192160/74302/228994/20848/108143/319236/252870/67154/13167/17246/104625/268420/80912/56208/13032/22352/19025/19046/269523/16154/70640/51810/11555/20924/71472/56469/12398/69150/16396/24088/17698/74203/100855/15516/80750/15258/229096/27373/72587/12306/19211/22350/14679/19229/64143/59027/234594/110147/193740/54673/17164/18718/22057/19317/230908/16835/30940/64209/15384/13211/11501/1…	DM vs. WM	F
mmu04145	Phagosome	50	-0.413039	-1.58417	0.0162321	0.0923981	0.0611168	349	tags=34%, list=14%, signal=30%	11964/22146/17972/56644/17969/16783/11966/17970/17523/16784/54411/11461/12330/16409/13058/11465/21825	DM vs. WM	F
mmu03040	Spliceosome	57	-0.400227	-1.58586	0.00995046	0.0697358	0.0461268	887	tags=42%, list=36%, signal=28%	20384/67465/64340/57317/101943/15382/67229/51810/20382/101214/81898/193740/319322/67996/22185/21681/13207/20383/15387/233908/76936/23983/20637/15511	DM vs. WM	F
GO:0097659	Nucleic acid-templated transcription	490	-0.304997	-1.58637	1.26363e-05	6.38261e-05	1.73732e-05	943	tags=47%, list=38%, signal=36%	22764/16201/52690/16478/234779/51886/11848/56353/11908/68094/231507/235626/99982/12675/70472/12053/60406/26992/20848/108143/319236/252870/67154/11538/268996/93691/320595/212391/74117/72475/56086/20683/16477/21423/243272/56449/66491/15205/227195/17246/15441/109910/208727/13626/22385/19058/20747/19664/269254/14282/12571/26416/15388/12609/22221/66869/12633/194655/12445/51810/27056/229534/11555/11015…	DM vs. WM	F
mmu04625	C-type lectin receptor signaling pathway	37	-0.446253	-1.58661	0.0205981	0.0947531	0.0626745	956	tags=65%, list=39%, signal=40%	19056/234779/11848/12675/17246/19058/26416/110157/17474/16438/19225/18707/16150/17164/56619/56644/216799/20963/19055/18033/26413/26417/18753/16176	DM vs. WM	F
mmu04933	AGE-RAGE signaling pathway in diabetic complications	31	-0.45767	-1.58698	0.0206396	0.0947531	0.0626745	437	tags=42%, list=18%, signal=35%	13653/18707/12540/12576/21824/22339/18033/26413/26417/13058/18753/16176/14268	DM vs. WM	F
GO:1902533	Positive regulation of intracellular signal transduction	204	-0.332605	-1.5907	0.000808603	0.00184451	0.000502067	664	tags=42%, list=27%, signal=34%	216965/15163/93692/216869/17474/20305/24088/74585/20375/22042/15516/26408/100532/15258/19211/19732/18707/19229/110829/71514/66096/67397/20655/193740/16150/54673/12540/12978/15357/21843/14191/27403/68652/12175/11501/16792/17096/12387/13205/211673/68585/22339/328572/80913/15531/192231/19271/20963/18128/16906/26401/26943/26921/13207/19401/11820/12767/215653/16001/29875/18129/20308/17394/19264/15170/…	DM vs. WM	F
GO:0048585	Negative regulation of response to stimulus	286	-0.321901	-1.59093	0.000115657	0.000351227	9.56025e-05	768	tags=44%, list=31%, signal=34%	67742/224109/217835/11847/26416/14190/11491/269523/74126/18607/14824/12633/12385/231070/11555/110157/22346/16178/19053/93692/216869/16396/215705/16438/13653/20375/16331/414801/15258/229096/27373/12306/19211/19225/19735/22350/12282/14679/13669/19645/72674/20351/234594/106504/20655/193740/54673/217303/18718/19280/74048/54401/22057/15357/21887/23802/14728/16835/83382/53610/117198/14828/27403/208449/…	DM vs. WM	F
GO:0051338	Regulation of transferase activity	162	-0.343113	-1.59225	0.00136012	0.00282883	0.000769994	607	tags=41%, list=25%, signal=33%	12428/13653/59090/15516/26408/14682/24056/19211/19735/19229/19645/64143/106504/67397/20655/54673/12540/217303/18718/18519/12978/15357/11804/14191/53379/14728/12576/12273/68652/11501/17096/12387/13205/16911/22339/56398/192231/16600/19271/12452/20963/54196/26401/56706/11820/215653/16001/29875/26413/22695/20660/19264/15170/24136/13197/26417/11461/211770/19252/18753/12484/23994/17118/16176/17002/21825	DM vs. WM	F
GO:0031399	Regulation of protein modification process	304	-0.320322	-1.59289	6.64338e-05	0.000223706	6.08917e-05	807	tags=45%, list=33%, signal=35%	109910/224105/208727/12453/13626/69171/11789/226178/67742/12237/11491/226849/269523/12445/12283/14255/11796/11555/110157/328365/12266/56469/216965/15163/22627/116848/69612/216869/16396/74585/12428/13653/20375/22042/15516/107951/26408/14682/80750/15258/22258/24056/17863/12306/19211/19225/19735/110854/19229/50995/16468/19645/64143/20874/108954/74022/106504/67397/110147/20655/193740/16150/217303/544…	DM vs. WM	F
GO:0010647	Positive regulation of cell communication	317	-0.318185	-1.59312	5.82457e-05	0.00020304	5.52665e-05	696	tags=40%, list=28%, signal=33%	229534/11555/110157/328365/12266/16598/229317/216965/15163/93692/216869/69150/17474/74039/20305/24088/74585/28146/20375/22042/15516/12394/26408/100532/15258/27373/19211/19225/19732/18707/19229/110829/72674/71514/20430/66096/67397/20655/193740/16150/54673/12540/50790/217303/74048/18733/12978/15357/21843/14191/230908/27403/68652/12175/11501/11783/16792/17096/12387/98415/14373/13205/235442/211673/15…	DM vs. WM	F
mmu04380	Osteoclast differentiation	47	-0.421028	-1.59333	0.0178271	0.0933318	0.0617344	522	tags=43%, list=21%, signal=34%	18707/12229/16150/15980/18733/12978/14728/68652/17972/17969/20963/19055/18033/26413/17970/26417/14284/19261/16176/14281	DM vs. WM	F
GO:0006351	Transcription, DNA-templated	488	-0.306893	-1.59503	4.78454e-06	2.99791e-05	8.16017e-06	943	tags=47%, list=38%, signal=36%	22764/16201/52690/16478/234779/51886/11848/56353/11908/68094/231507/235626/99982/12675/70472/12053/60406/26992/20848/108143/319236/252870/67154/11538/268996/93691/320595/212391/74117/72475/56086/20683/16477/21423/243272/56449/66491/15205/227195/17246/15441/109910/208727/13626/22385/19058/20747/19664/269254/14282/12571/26416/15388/12609/22221/66869/12633/194655/12445/51810/27056/229534/11555/11015…	DM vs. WM	F
GO:0032774	RNA biosynthetic process	491	-0.30647	-1.59555	5.72044e-06	3.45286e-05	9.39853e-06	943	tags=47%, list=38%, signal=36%	22764/16201/52690/16478/234779/51886/11848/56353/11908/68094/231507/235626/99982/12675/70472/12053/60406/26992/20848/108143/319236/252870/67154/11538/268996/93691/320595/212391/74117/72475/56086/20683/16477/21423/243272/56449/66491/15205/227195/17246/15441/109910/208727/13626/22385/19058/20747/19664/269254/14282/12571/26416/15388/12609/22221/66869/12633/194655/12445/51810/27056/229534/11555/11015…	DM vs. WM	F
GO:0030334	Regulation of cell migration	175	-0.339922	-1.59556	0.000868364	0.00194229	0.000528683	618	tags=41%, list=25%, signal=33%	24088/17698/13653/237860/20375/23942/20684/11946/229096/19204/19211/19225/18707/19229/17260/20874/72674/20351/70568/58217/19243/217303/74048/12978/14191/12273/14828/11745/11501/17096/210293/56644/15251/16911/68585/22339/170756/19141/16600/19271/192176/18128/50701/26401/19055/26921/12765/11820/12767/16819/16001/29875/26413/20660/19264/53378/12772/13197/26417/50918/72461/211770/19252/11465/16176/14…	DM vs. WM	F
GO:0005856	Cytoskeleton	321	-0.318597	-1.59677	0.000131627	0.000392504	0.000106838	852	tags=44%, list=35%, signal=33%	78920/74117/20947/13367/67166/18453/101706/226517/13430/208727/11789/56208/22143/13032/51944/27361/12571/22352/18080/26416/11491/27360/226849/17988/245877/13006/28193/12385/76709/215280/11308/51810/229534/11852/216965/19053/15163/22627/23924/69612/69150/76448/13424/17215/17698/104215/22367/217718/28146/237860/20403/19248/68089/16331/12934/100532/20843/15901/12306/22350/14679/19229/13669/225523/19…	DM vs. WM	F
GO:0019752	Carboxylic acid metabolic process	102	-0.366962	-1.59758	0.00306937	0.00588891	0.00160293	856	tags=50%, list=35%, signal=34%	12039/14751/78920/102247/13167/14645/208727/11789/11847/26416/11364/231070/12266/12398/20768/226144/24088/20249/19225/72674/104184/50790/19317/15277/14583/67111/20397/14660/15251/13244/18655/14661/13350/328572/11690/67092/54375/17969/20963/72054/20250/11820/15937/18648/72141/108155/14775/110208/16176/15186/16952	DM vs. WM	F
GO:0001932	Regulation of protein phosphorylation	201	-0.334369	-1.59803	0.000356006	0.000942369	0.000256509	607	tags=38%, list=25%, signal=31%	12428/13653/22042/15516/107951/26408/14682/15258/24056/12306/19211/19225/19735/19229/19645/64143/20874/108954/106504/67397/20655/217303/18519/12978/15357/11804/14191/230908/14728/12576/12273/68652/11501/17096/52468/13205/22339/56398/192231/19271/12452/12796/20963/26401/56706/11820/12767/215653/29875/26413/108837/68339/20660/19264/15170/53378/108155/24136/13197/26417/11461/50918/18413/211770/19261…	DM vs. WM	F
GO:0006468	Protein phosphorylation	275	-0.324399	-1.59849	0.000133774	0.000396516	0.00010793	820	tags=47%, list=33%, signal=35%	15078/15205/109910/224105/12453/22385/69171/11789/56208/17169/67742/12571/26416/11491/18607/19262/12445/12283/14255/11308/12750/11555/110157/12266/229317/216965/15163/103806/12983/216869/24088/12428/22367/217718/13653/22042/15516/107951/26408/14682/15258/24056/27373/72587/12306/19211/19225/19735/12229/19229/19645/64143/20874/108954/338467/106504/67397/20655/16150/12540/17164/217303/18519/12978/15…	DM vs. WM	F
mmu04015	Rap1 signaling pathway	42	-0.432264	-1.59914	0.0198934	0.0947531	0.0626745	566	tags=45%, list=23%, signal=35%	14682/15901/22324/18707/14679/64143/12540/12978/12387/22339/16001/26413/26417/11461/16409/16408/54354/11465/21825	DM vs. WM	F
GO:0030182	Neuron differentiation	211	-0.333481	-1.59993	0.000358609	0.00094421	0.00025701	928	tags=56%, list=38%, signal=38%	11848/11908/216344/217124/228994/99982/56336/12053/15211/50772/20848/11538/93691/74117/13367/21423/16401/15205/17246/13430/224105/11789/56208/19664/269254/22352/18080/11491/14824/12633/99683/11308/328365/12266/22346/18010/216965/11658/23924/17258/16438/74203/20403/66923/15516/12934/12394/14682/15258/15901/68703/19211/19735/19229/17260/19645/20430/18515/20351/110147/20655/193740/16150/69981/54673/…	DM vs. WM	F
GO:0044281	Small molecule metabolic process	206	-0.333235	-1.60059	0.000351986	0.000936737	0.000254976	856	tags=48%, list=35%, signal=34%	12039/14751/78920/22436/102247/13167/14645/208727/11789/11307/11847/26416/11364/232087/56409/19046/269523/231070/12266/12398/20768/20788/226144/81535/13194/24088/104215/28146/13653/59090/66588/20133/20249/11946/20135/19204/19211/19225/14679/19229/228033/72674/59027/104184/208715/27399/11821/17158/20655/50790/18519/19317/15277/15357/11804/66190/14583/16835/104015/67111/20397/14660/20652/15251/1324…	DM vs. WM	F
GO:0006928	Movement of cell or subcellular component	321	-0.31973	-1.60244	0.000118264	0.000356956	9.7162e-05	658	tags=39%, list=27%, signal=33%	22627/11658/23924/223697/216869/13424/20305/24088/17698/104215/72007/13653/237860/20375/12934/23942/20684/11946/68703/229096/19204/19211/19225/22324/18707/19229/17260/22682/20874/72674/71514/20430/15370/20351/70568/71521/17925/58217/18826/20655/12540/19243/217303/74048/12978/14191/12576/12273/14828/11747/20397/11745/11501/17096/210293/12387/56644/15251/16911/68585/22339/22388/170756/67771/19141/6…	DM vs. WM	F
GO:1903047	Mitotic cell cycle process	147	-0.352277	-1.60387	0.000996524	0.00215517	0.000586627	996	tags=58%, list=41%, signal=37%	53869/18472/12193/66197/11799/66131/108058/54124/67177/26934/11848/320165/17217/235626/12575/26992/84092/14211/320595/21423/101706/17246/12453/22385/11789/56208/51944/12237/18080/56696/11491/269523/13006/17345/28193/194655/12445/68298/51810/67941/11852/216965/13424/17215/13194/12428/12013/20133/20843/20135/17863/19211/110854/19645/50789/68612/71521/26931/193740/12540/76959/17219/12576/12566/18571…	DM vs. WM	F
GO:0023056	Positive regulation of signaling	320	-0.320418	-1.60395	7.30029e-05	0.00024091	6.55745e-05	696	tags=41%, list=28%, signal=33%	229534/11555/110157/328365/12266/16598/229317/216965/15163/93692/216869/69150/17474/74039/20305/24088/74585/28146/20375/22042/15516/12394/26408/100532/15258/27373/12306/19211/19225/19732/18707/19229/110829/72674/71514/20430/66096/67397/20655/193740/16150/54673/12540/50790/217303/74048/18733/12978/15357/21843/14191/230908/27403/68652/12175/11501/11783/16792/17096/12387/98415/14373/13205/235442/211…	DM vs. WM	F
GO:0050790	Regulation of catalytic activity	333	-0.319287	-1.60547	4.88108e-05	0.00017636	4.80045e-05	545	tags=34%, list=22%, signal=31%	24056/19204/19211/19225/22324/19735/110854/19732/14679/19229/17260/19645/64143/108954/110829/15370/106504/67397/17925/20655/16150/54673/12540/217303/18718/74048/54401/18519/12978/15357/11804/14191/53379/14728/12576/12273/71902/68652/64209/13211/11501/11783/16792/17096/210293/12387/13205/211673/72278/15251/16911/216799/22339/56398/19141/192231/66222/16600/19271/12452/20963/54196/18128/26401/69710/…	DM vs. WM	F
mmu04670	Leukocyte transendothelial migration	39	-0.443956	-1.60575	0.018288	0.0933318	0.0617344	532	tags=46%, list=22%, signal=37%	22324/22350/18707/14679/19229/12540/17972/12387/17969/12767/17970/11461/16409/16408/13058/54354/11465/17395	DM vs. WM	F
GO:0005576	Extracellular region	204	-0.335792	-1.60594	0.000599185	0.00144681	0.000393816	289	tags=26%, list=12%, signal=25%	21824/18655/216799/22339/17105/19141/66222/12796/18128/50701/66395/11820/16819/66857/18129/170625/57319/20308/20660/72141/17394/53378/17523/16784/100034251/71853/227753/71955/18054/16409/18413/22027/15439/15331/15129/74116/74145/20198/11465/16176/19152/20202/16952/17395/246707/20201/14268/97165/17002/19156/21825/66107/21810/12655	DM vs. WM	F
GO:0009605	Response to external stimulus	458	-0.309318	-1.60618	9.12906e-06	5.0774e-05	1.38205e-05	568	tags=34%, list=23%, signal=32%	26408/80750/20684/20249/17476/229096/19204/12306/19211/19225/22324/66840/18707/12229/19229/17260/19645/64143/104759/71514/20430/50789/15370/20351/78317/110147/17925/58217/545030/20655/54673/12540/76959/17164/19280/15980/12978/106869/15357/14191/14728/16835/83382/12273/53610/117198/14828/11747/11745/213002/68713/56619/27041/68652/13211/11501/17096/12387/13205/56644/21824/15251/269799/216799/68585/…	DM vs. WM	F
GO:0000278	Mitotic cell cycle	170	-0.343961	-1.60796	0.00073368	0.00169706	0.000461933	984	tags=56%, list=40%, signal=36%	53869/18472/12193/66197/11799/66131/108058/54124/67177/26934/11848/320165/17217/235626/12575/26992/84092/14211/320595/21423/101706/15205/17246/12453/22385/11789/56208/22143/51944/12237/18080/56696/11491/269523/13006/17345/28193/194655/12445/68298/51810/67941/11852/216965/19053/22627/380629/13424/17215/13194/12428/12013/20133/20843/20135/17863/19211/110854/19645/50789/68612/71521/26931/193740/1254…	DM vs. WM	F
mmu04152	AMPK signaling pathway	22	-0.511172	-1.60982	0.0140258	0.0864923	0.0572104	745	tags=59%, list=30%, signal=42%	226849/18607/12283/19053/12428/20249/18707/72674/26931/15357/15568/20250/16001	DM vs. WM	F
GO:0032269	Negative regulation of cellular protein metabolic process	224	-0.333922	-1.61061	0.000265252	0.000733517	0.00019966	596	tags=37%, list=24%, signal=30%	20375/74203/15516/14682/80750/15258/13688/22258/229096/24056/72587/12306/19211/19225/19735/110854/16468/19645/108954/15370/234594/106504/193740/16150/217303/54401/18519/22057/19317/15357/230908/14728/12576/117198/14897/30940/64209/231207/13211/17096/52468/12387/13433/13205/22185/13046/22339/18458/56398/192231/66222/12192/16600/19271/19401/11820/215653/108837/22695/20660/19264/15170/53378/108155/2…	DM vs. WM	F
GO:0032101	Regulation of response to external stimulus	196	-0.337849	-1.61062	0.000279393	0.000764086	0.000207981	546	tags=39%, list=22%, signal=33%	229096/12306/19211/19225/22324/19229/19645/71514/20351/58217/20655/19280/12978/15357/14191/16835/83382/12273/53610/11747/13211/11501/17096/21824/216799/68585/13046/22339/11690/80913/170756/19141/192231/66222/16600/19271/21938/192176/17969/20963/18128/16172/12765/11820/12767/15937/16001/18033/26413/100182/22695/16783/17394/12608/12772/18521/26417/56045/14775/11669/18413/211770/19252/18753/12484/16…	DM vs. WM	F
GO:0031328	Positive regulation of cellular biosynthetic process	339	-0.319916	-1.61313	4.72037e-05	0.000173637	4.72631e-05	956	tags=51%, list=39%, signal=36%	19056/19652/17978/16201/52690/65114/16478/56353/11908/68094/231507/228994/99982/12675/70472/26992/20848/108143/19718/268996/93691/320595/74117/72475/20683/16477/21423/15205/227195/13430/109910/208727/22385/19058/19664/269254/14282/22352/26416/15388/12609/22221/269523/51810/27056/229534/11555/67941/110157/21781/328365/216161/20924/16598/15191/15163/20788/83602/103806/216869/17258/13194/24088/10421…	DM vs. WM	F
GO:2001233	Regulation of apoptotic signaling pathway	104	-0.369739	-1.61386	0.00298837	0.00575582	0.00156671	535	tags=39%, list=22%, signal=32%	414801/20684/19211/19225/12282/14679/19645/71514/67397/20655/193740/54673/53610/117198/208449/64209/11783/12387/14373/13205/15251/22339/170755/26943/15937/19264/15387/58801/14775/18413/66168/18753/16176/20202/15511/17210/17395/20201/97165/21825/12505	DM vs. WM	F
GO:0005667	Transcription regulator complex	105	-0.369955	-1.61686	0.00241391	0.00477953	0.00130097	881	tags=52%, list=36%, signal=35%	20848/108143/11538/72475/20683/16477/21423/17246/208727/19664/12609/51810/229534/21781/15191/15163/83602/17258/20375/16909/12013/12394/23942/15258/12306/20687/19645/71514/18515/15370/54401/12417/21887/13486/53610/12566/15384/12387/16658/17119/15251/16911/328572/22778/16600/50701/81004/19401/12393/18022/21413/12608/14284/23994/14281	DM vs. WM	F
GO:0009056	Catabolic process	457	-0.31204	-1.61962	5.10086e-06	3.15616e-05	8.59093e-06	885	tags=46%, list=36%, signal=36%	15211/17939/20848/108143/67345/319236/252870/84092/56407/67154/14950/12039/14751/76425/22436/67166/13167/224826/101943/17246/226517/19155/104625/208727/268420/11789/80912/56208/13032/20747/224109/18195/11847/22352/11364/241274/19025/56409/19046/269523/207304/74126/67229/14824/16154/70640/51810/11555/106039/22346/20924/71472/18010/56469/12398/268470/19053/226144/13033/216869/69150/16396/13194/2408…	DM vs. WM	F
GO:1902532	Negative regulation of intracellular signal transduction	115	-0.365501	-1.61992	0.00234678	0.00466528	0.00126987	535	tags=35%, list=22%, signal=29%	19211/19225/19735/22350/12282/13669/72674/106504/54673/217303/15357/14728/53610/117198/27403/64209/17096/13205/15251/216799/56398/16600/19271/215653/16001/20660/19264/15170/50918/14775/66168/19261/19252/18753/16176/67702/17210/17395/21825/12505	DM vs. WM	F
GO:0051248	Negative regulation of protein metabolic process	242	-0.33392	-1.62085	5.89738e-05	0.00020414	5.5566e-05	596	tags=37%, list=24%, signal=31%	20375/74203/15516/14682/80750/15258/13688/22258/229096/24056/72587/12306/19211/19225/19735/110854/16468/19645/108954/15370/234594/106504/193740/16150/217303/54401/18519/18733/22057/19317/15357/230908/14728/16835/12576/117198/27403/14897/30940/64209/231207/13211/20168/17096/52468/12387/13433/13205/68585/22185/13046/22339/18458/56398/192231/66222/12192/16600/19271/54375/192176/19401/11820/215653/10…	DM vs. WM	F
GO:0045595	Regulation of cell differentiation	296	-0.328052	-1.62368	4.06674e-05	0.000153667	4.18274e-05	603	tags=45%, list=25%, signal=39%	11307/12571/22352/18080/26416/14190/12609/14824/19262/12385/76709/231070/14255/51810/328365/22346/15163/103806/216869/74039/81535/24088/72007/20375/74203/16909/15516/16331/12934/50794/12394/107951/26408/14682/15901/27060/17863/12306/19211/19225/19735/19229/17260/19645/110829/72674/20430/20351/17158/193740/52615/16150/54673/12540/19280/74048/12978/22057/19317/14025/14728/16835/12576/104015/58521/1…	DM vs. WM	F
GO:0033993	Response to lipid	156	-0.351828	-1.62421	0.000852158	0.00191735	0.000521896	773	tags=46%, list=32%, signal=33%	269254/11928/11307/22352/26416/11491/14824/12633/231070/51810/328365/216161/93692/24088/17698/20375/224903/12394/20684/20249/19204/19225/19229/17260/234594/93760/76959/17164/14728/16835/104015/68652/17096/77889/12387/94186/216799/328572/20479/12192/16600/21938/56615/20963/54196/50701/20393/20250/13207/19401/11820/18033/26413/22695/17970/12608/15387/108155/77134/26417/67040/14284/211770/19261/1617…	DM vs. WM	F
GO:0006082	Organic acid metabolic process	103	-0.372867	-1.62595	0.00209621	0.00420091	0.00114347	856	tags=50%, list=35%, signal=34%	12039/14751/78920/102247/13167/14645/208727/11789/11847/26416/11364/231070/12266/12398/20768/226144/24088/20249/19225/72674/104184/50790/19317/15277/14583/67111/20397/14660/15251/13244/18655/14661/13350/328572/11690/67092/54375/17969/20963/72054/20250/11820/15937/18648/72141/17523/108155/14775/110208/16176/15186/16952	DM vs. WM	F
GO:0043436	Oxoacid metabolic process	103	-0.372867	-1.62595	0.00209621	0.00420091	0.00114347	856	tags=50%, list=35%, signal=34%	12039/14751/78920/102247/13167/14645/208727/11789/11847/26416/11364/231070/12266/12398/20768/226144/24088/20249/19225/72674/104184/50790/19317/15277/14583/67111/20397/14660/15251/13244/18655/14661/13350/328572/11690/67092/54375/17969/20963/72054/20250/11820/15937/18648/72141/17523/108155/14775/110208/16176/15186/16952	DM vs. WM	F
GO:0042325	Regulation of phosphorylation	229	-0.336462	-1.62648	0.00011475	0.000350624	9.54382e-05	607	tags=38%, list=25%, signal=32%	12428/13653/22042/59090/15516/107951/26408/14682/15258/24056/12306/19211/19225/19735/19229/19645/64143/20874/108954/106504/67397/20655/16150/54673/12540/217303/18718/18519/12978/15357/11804/14191/230908/14728/12576/12273/68652/11501/17096/52468/13205/15251/16911/22339/328572/56398/192231/19271/12452/12796/20963/66989/26401/56706/11820/12767/15937/215653/16001/29875/26413/108837/68339/20660/19264/…	DM vs. WM	F
mmu04914	Progesterone-mediated oocyte maturation	20	-0.526098	-1.62776	0.022989	0.0965149	0.0638399	756	tags=55%, list=31%, signal=38%	26416/110157/12428/15516/18707/14679/12566/231207/16001/26413/26417	DM vs. WM	F
GO:0019220	Regulation of phosphate metabolic process	254	-0.334961	-1.62876	7.04027e-05	0.000233888	6.36633e-05	608	tags=38%, list=25%, signal=32%	74585/12428/13653/22042/59090/15516/107951/26408/14682/15258/24056/19204/12306/19211/19225/19735/110854/19229/17260/19645/64143/20874/108954/106504/67397/20655/16150/54673/12540/217303/18718/54401/18519/18733/12978/15357/11804/14191/230908/14728/16835/12576/12273/68652/11501/17096/52468/13205/15251/16911/22339/328572/56398/192231/19271/12452/12796/20963/66989/26401/243819/56706/11820/12767/15937/…	DM vs. WM	F
GO:0051174	Regulation of phosphorus metabolic process	254	-0.334961	-1.62876	7.04027e-05	0.000233888	6.36633e-05	608	tags=38%, list=25%, signal=32%	74585/12428/13653/22042/59090/15516/107951/26408/14682/15258/24056/19204/12306/19211/19225/19735/110854/19229/17260/19645/64143/20874/108954/106504/67397/20655/16150/54673/12540/217303/18718/54401/18519/18733/12978/15357/11804/14191/230908/14728/16835/12576/12273/68652/11501/17096/52468/13205/15251/16911/22339/328572/56398/192231/19271/12452/12796/20963/66989/26401/243819/56706/11820/12767/15937/…	DM vs. WM	F
GO:0031982	Vesicle	336	-0.323603	-1.63046	3.46196e-05	0.000136006	3.70201e-05	843	tags=45%, list=34%, signal=34%	216705/66049/13034/20491/67166/13167/16401/54445/13430/114143/11789/227929/56208/226548/75089/11928/387524/11307/217835/22352/11491/17988/18607/14824/99683/12385/76709/215280/216549/11555/106039/11852/18636/18010/14784/13858/20788/20527/13033/223697/216869/69150/16396/215705/24088/17698/210998/16438/74585/20619/100855/22042/20403/66552/11750/17476/24056/27060/12306/22350/14679/12229/56447/27054/1…	DM vs. WM	F
GO:0009968	Negative regulation of signal transduction	223	-0.338351	-1.63124	0.000162717	0.000471023	0.00012821	736	tags=43%, list=30%, signal=33%	269523/74126/18607/12633/12385/231070/11555/110157/22346/16178/19053/93692/216869/16396/215705/16438/13653/20375/16331/414801/15258/229096/27373/19211/19225/19735/22350/12282/14679/13669/19645/72674/234594/106504/193740/54673/217303/18718/19280/54401/22057/15357/21887/23802/14728/53610/117198/14828/27403/208449/27041/64209/16792/17096/77889/12387/13205/94186/15251/216799/22339/56398/170755/19141/…	DM vs. WM	F
GO:0006952	Defense response	339	-0.323718	-1.6323	2.90698e-05	0.000119638	3.25649e-05	568	tags=36%, list=23%, signal=32%	26408/80750/20684/20249/17476/229096/27060/19204/19211/19225/22324/18707/12229/19229/17260/19645/104759/71514/59027/78317/58217/20655/12540/17164/217303/15980/12978/106869/14191/66190/14728/16835/83382/12273/53610/208449/11745/213002/68713/56619/27041/13211/11501/16792/17096/13205/56644/15251/269799/216799/68585/13046/17105/328572/11690/80913/241447/15531/192231/66222/16600/21938/12796/17969/2096…	DM vs. WM	F
GO:1902531	Regulation of intracellular signal transduction	306	-0.32833	-1.63429	2.49402e-05	0.000112231	3.05487e-05	665	tags=40%, list=27%, signal=33%	14784/216965/19053/15163/93692/216869/17474/16396/20305/24088/70497/16438/74585/20375/22042/15516/26408/100532/15258/15901/19211/19225/19735/22350/12282/19732/18707/19229/13669/110829/72674/71514/66096/106504/67397/17925/20655/193740/16150/54673/12540/217303/12978/15357/21843/14191/14728/53610/117198/27403/68652/64209/12175/11501/16792/17096/77889/12387/13205/211673/15251/216799/68585/22339/32857…	DM vs. WM	F
GO:0016071	MRNA metabolic process	179	-0.347336	-1.63435	0.00040214	0.00103677	0.000282203	926	tags=47%, list=38%, signal=32%	11908/192160/228994/192196/20384/20848/108143/67465/64340/20683/57317/101943/226517/104625/268420/80912/75956/15382/269254/22352/15388/67229/70640/51810/20924/20382/83486/101214/74203/224903/107951/22258/229096/432508/72587/12306/71514/20218/234594/50926/81898/193740/17164/56758/22057/19317/319322/22668/53379/230908/53610/98758/30940/20823/15384/13211/67996/22185/13046/230721/22339/15568/18458/80…	DM vs. WM	F
GO:2000026	Regulation of multicellular organismal development	258	-0.33515	-1.63483	3.28758e-05	0.000130188	3.54366e-05	596	tags=38%, list=24%, signal=32%	20375/16909/16331/50794/12394/20684/15258/15901/17863/12306/19211/19735/18707/19229/17260/16468/19645/20430/20351/17158/193740/16150/54673/19280/74048/12978/19317/15277/14025/13486/14728/16835/12576/104015/12273/14828/11745/14897/11501/67996/17096/12387/16658/53605/15251/18655/216799/68585/22339/22778/12192/16600/21938/12796/20963/18128/19055/20393/15526/19401/12765/12767/215653/67972/12393/66713…	DM vs. WM	F
GO:0010629	Negative regulation of gene expression	248	-0.33668	-1.63616	3.94815e-05	0.000150333	4.09201e-05	686	tags=41%, list=28%, signal=33%	27370/22346/16598/16178/19053/27058/116848/216869/24088/99929/20375/74203/73149/15516/16331/80750/15901/11750/13688/229096/72587/19735/22350/18707/12229/17260/19645/234594/67397/193740/17164/19280/74048/18519/22057/19317/12417/14025/21843/53379/230908/14728/16835/12566/20823/15384/231207/13211/74355/67996/16792/12387/13433/13205/15251/269799/216799/22185/13046/230721/22339/15568/18458/80913/19141…	DM vs. WM	F
mmu04550	Signaling pathways regulating pluripotency of stem cells	21	-0.524215	-1.63686	0.0217676	0.0947531	0.0626745	881	tags=67%, list=36%, signal=43%	20848/21423/11789/26416/110157/14784/15901/18707/16468/12387/16600/16001/26413/26417	DM vs. WM	F
GO:0000904	Cell morphogenesis involved in differentiation	109	-0.372334	-1.63692	0.00167854	0.00340524	0.00092689	928	tags=60%, list=38%, signal=39%	11848/216344/228994/56336/15211/11538/93691/74117/18453/16401/15205/13430/224105/11789/22352/18080/99683/76709/11308/11658/59048/17258/72007/20375/15516/12934/15901/68703/19211/17260/19645/110829/20430/20351/20655/54673/12540/19280/12978/14025/11804/210293/12387/68585/22339/328572/22388/192176/18128/26401/19055/20393/11820/12767/16001/66713/68339/15170/233489/24136/11461/50918/71955/17118/14268	DM vs. WM	F
GO:0050877	Nervous system process	100	-0.378634	-1.63857	0.00223624	0.00446345	0.00121493	637	tags=46%, list=26%, signal=35%	216869/24088/16438/13653/15258/13688/19204/19211/19225/19229/17260/20430/15370/110147/20655/18733/15357/11804/16835/12576/104015/12273/27403/14660/15251/68585/14688/328572/22388/67092/19141/21938/19055/20393/11820/12767/16819/14667/26413/12772/233489/26417/14775/16176/20443/19156	DM vs. WM	F
GO:0051130	Positive regulation of cellular component organization	226	-0.339634	-1.64034	0.000139571	0.000411235	0.000111936	814	tags=49%, list=33%, signal=36%	227195/13430/104625/208727/11789/56208/23881/269254/11307/18080/26416/11491/27360/269523/14824/12633/76709/68298/11555/12266/18010/14784/20932/216869/69150/13424/17698/104215/16438/22042/15901/72587/12306/19735/19229/225523/19645/64143/110829/71514/20430/20351/234594/18826/193740/16150/69981/54673/12540/18718/19317/14025/53379/12576/104015/234407/14828/71902/27403/12566/27041/17096/18571/12387/13…	DM vs. WM	F
GO:0031410	Cytoplasmic vesicle	315	-0.328625	-1.64129	2.62478e-05	0.000116006	3.15763e-05	843	tags=46%, list=34%, signal=35%	216705/66049/13034/20491/67166/13167/54445/13430/114143/11789/227929/56208/226548/75089/11928/387524/11307/217835/22352/11491/17988/18607/14824/99683/12385/76709/215280/216549/11555/106039/11852/18636/18010/14784/13858/20788/20527/13033/223697/216869/69150/16396/215705/24088/17698/210998/16438/74585/20619/100855/22042/66552/11750/17476/24056/27060/12306/22350/14679/12229/56447/27054/104759/66096/…	DM vs. WM	F
GO:0008283	Cell population proliferation	384	-0.321671	-1.64144	6.27978e-06	3.65705e-05	9.95432e-06	854	tags=48%, list=35%, signal=37%	195018/76425/22436/72475/20683/66049/16477/21423/13167/15078/16401/15205/17246/14645/15441/104625/208727/11789/56208/19664/67067/12571/11847/22352/26416/11491/17988/14824/17345/12633/194655/12385/12445/14255/51810/229534/11555/110157/21781/21761/328365/22346/19291/18010/56469/12398/15163/12983/16396/24088/17698/16438/12428/72007/13653/22042/66923/16331/50794/12394/14682/15258/15901/11946/68703/11…	DM vs. WM	F
mmu04919	Thyroid hormone signaling pathway	29	-0.479816	-1.64385	0.0251778	0.0965149	0.0638399	416	tags=69%, list=17%, signal=58%	20185/17978/234779/17246/11928/18607/110157/18707/18519/11933/12387/15251/328572/18128/26413/18129/53313/26417/11461/11465	DM vs. WM	F
GO:0097708	Intracellular vesicle	317	-0.328412	-1.64433	2.16935e-05	9.94285e-05	2.7064e-05	843	tags=46%, list=34%, signal=35%	216705/66049/13034/20491/67166/13167/54445/13430/114143/11789/227929/56208/226548/75089/11928/387524/11307/217835/22352/11491/17988/18607/14824/99683/12385/76709/215280/216549/11555/106039/11852/18636/18010/14784/13858/20788/20527/13033/223697/216869/69150/16396/215705/24088/17698/210998/16438/74585/20619/100855/22042/20403/66552/11750/17476/24056/27060/12306/22350/14679/12229/56447/27054/104759/…	DM vs. WM	F
GO:0010638	Positive regulation of organelle organization	121	-0.368983	-1.64641	0.00118477	0.00253879	0.000691048	851	tags=51%, list=35%, signal=35%	74117/20947/101706/227195/104625/11789/56208/23881/11307/18080/27360/14824/76709/68298/11555/14784/20932/69150/13424/17698/15901/72587/19229/225523/19645/64143/71514/20430/234594/18826/193740/54673/12540/18718/53379/12576/104015/12566/27041/18571/12387/13433/15251/22388/74493/20479/192176/26401/16001/26413/19357/170625/56431/53378/58801/26417/227753/16176/15511/14544/16952/17395	DM vs. WM	F
mmu05215	Prostate cancer	32	-0.4732	-1.6472	0.0138045	0.0864923	0.0572104	731	tags=69%, list=30%, signal=49%	12575/12675/17246/18607/110157/16178/14784/15516/19211/18707/19645/16150/12576/12566/12387/328572/16001/18033/26413/26417/22027/17395	DM vs. WM	F
GO:0035556	Intracellular signal transduction	445	-0.319038	-1.64722	1.40262e-06	1.15716e-05	3.14973e-06	665	tags=38%, list=27%, signal=34%	14784/216965/19053/15163/22627/93692/216869/17474/74039/17258/16396/81535/20305/24088/70497/104215/16438/74585/20375/22042/15516/16331/26408/100532/20684/15258/15901/13688/24056/19204/19211/19225/22324/19735/22350/12282/19732/18707/12229/19229/17260/13669/64143/110829/72674/71514/20430/66096/106504/67397/26931/17925/18826/20655/193740/16150/54673/12540/17164/217303/12978/15357/21843/14191/14728/1…	DM vs. WM	F
GO:0009891	Positive regulation of biosynthetic process	347	-0.325655	-1.64961	9.62234e-06	5.25494e-05	1.43037e-05	956	tags=52%, list=39%, signal=37%	19056/19652/17978/16201/52690/65114/16478/226551/234779/56353/11908/68094/231507/228994/99982/12675/70472/26992/20848/108143/19718/268996/93691/320595/74117/72475/20683/16477/21423/13167/15205/227195/13430/109910/208727/22385/19058/19664/269254/14282/11307/22352/26416/15388/12609/22221/269523/51810/27056/229534/11555/67941/110157/21781/328365/216161/20924/16598/15191/15163/20788/83602/103806/2168…	DM vs. WM	F
GO:0040011	Locomotion	294	-0.333237	-1.65171	3.06265e-05	0.000123253	3.35489e-05	658	tags=39%, list=27%, signal=33%	22627/11658/23924/223697/216869/20305/24088/17698/104215/72007/13653/237860/20375/12934/23942/20684/11946/68703/229096/19204/19211/19225/22324/18707/19229/17260/22682/20874/72674/20430/15370/20351/70568/71521/17925/58217/18826/12540/19243/217303/74048/12978/14191/12273/14828/11747/20397/11745/11501/17096/210293/12387/56644/15251/16911/68585/22339/328572/22388/170756/67771/19141/16600/19271/192176…	DM vs. WM	F
GO:1901135	Carbohydrate derivative metabolic process	148	-0.361278	-1.65176	0.000478125	0.00118804	0.000323379	611	tags=39%, list=25%, signal=31%	320011/104215/28146/66588/20133/11946/20135/192193/14679/228033/57370/208715/11821/17158/21351/50790/15277/15357/14583/27403/20652/20014/20452/12387/211673/68059/78752/15251/18655/13350/328572/56398/15531/78928/11820/15937/18648/14667/67420/18033/72141/67300/108155/103963/56045/13178/110208/18753/110095/16176/14538/20443/14544/21881/19156/12655/12505	DM vs. WM	F
GO:0042995	Cell projection	317	-0.330387	-1.65422	1.42539e-05	6.85017e-05	1.86459e-05	871	tags=48%, list=36%, signal=36%	84092/26431/11538/14751/74117/20947/66049/73469/13367/20491/67166/18453/71817/16401/13430/14645/70093/11789/56208/51944/17169/269254/11928/67742/387524/18195/12571/217835/22352/18080/11364/11491/18607/12385/76709/215280/11308/11555/110157/22346/11852/22627/13858/11658/93692/20788/20527/23924/216869/13424/24088/17698/16438/20619/19248/68089/15516/12934/14682/20133/12306/19211/19225/19735/22350/192…	DM vs. WM	F
GO:0019900	Kinase binding	203	-0.346663	-1.65512	0.000294198	0.000795783	0.000216609	816	tags=50%, list=33%, signal=36%	15205/13430/224105/208727/69171/11789/56208/11928/18195/22352/18080/26416/27360/226849/19046/18607/12445/12283/27056/110157/11852/14784/216965/15163/20382/103806/216869/17258/17698/12428/22367/217718/74203/100855/22042/59090/15516/12934/107951/26408/20684/19204/19211/22350/19229/13669/19645/110829/72674/20218/70568/106504/20020/16150/12540/17164/18519/22057/14025/14191/12576/11747/107723/14862/11…	DM vs. WM	F
GO:0032879	Regulation of localization	477	-0.318618	-1.65516	1.95013e-06	1.42251e-05	3.87202e-06	764	tags=42%, list=31%, signal=36%	11307/18195/217835/11847/22352/18080/26416/11491/226849/269523/207304/18607/14824/19157/99683/12385/76709/70640/215280/231070/51810/11555/12266/22346/11852/15163/20932/22627/13858/93692/20788/13033/223697/216869/69150/215113/17258/13424/24088/17698/104215/16438/20619/28146/13653/237860/20375/22042/59090/15516/12934/12394/23942/14682/20684/11946/229096/27060/432508/27373/19204/12306/19211/19225/19…	DM vs. WM	F
GO:0051093	Negative regulation of developmental process	165	-0.355748	-1.65801	0.000525878	0.00129507	0.000352513	913	tags=53%, list=37%, signal=36%	231507/12575/99982/12053/20848/93691/74117/22436/56449/15205/208727/11789/19664/11307/12571/14190/12633/12385/231070/14255/51810/11555/22346/16598/71472/24088/72007/20375/74203/22042/16909/16331/50794/12394/15901/17863/19211/19735/19229/16468/19645/72674/20351/52615/19280/22057/14025/14728/16835/12576/67996/16792/17096/77889/12387/13433/16658/15251/18655/68585/22339/19141/12192/16600/18128/19055/…	DM vs. WM	F
GO:0009890	Negative regulation of biosynthetic process	277	-0.336485	-1.65822	2.41967e-05	0.000109884	2.991e-05	934	tags=52%, list=38%, signal=36%	16478/11848/56353/68094/228994/12575/99982/12053/60406/26992/20848/67154/93691/212391/56086/21423/56449/13167/15205/17246/104625/208727/13626/80912/20747/19664/11928/12571/15388/12609/12633/194655/12445/70640/231070/51810/229534/216161/22346/20924/16598/19291/56469/15191/192285/12398/15163/27058/116848/20788/226144/17258/13653/20375/74203/12013/12394/23942/20684/15258/15901/13688/229096/17863/725…	DM vs. WM	F
GO:0023057	Negative regulation of signaling	238	-0.342619	-1.6589	4.92031e-05	0.000176489	4.80397e-05	736	tags=44%, list=30%, signal=34%	269523/74126/18607/12633/12385/231070/11555/110157/22346/16178/19053/93692/216869/16396/215705/16438/13653/20375/59090/16331/414801/15258/229096/27373/19211/19225/19735/22350/12282/14679/19229/13669/19645/72674/234594/106504/193740/54673/217303/18718/19280/54401/18733/22057/15357/21887/23802/14728/16835/53610/117198/14828/27403/208449/11747/27041/64209/16792/17096/77889/12387/13205/94186/15251/21…	DM vs. WM	F
mmu04520	Adherens junction	22	-0.526839	-1.65916	0.00948345	0.0697358	0.0461268	308	tags=45%, list=13%, signal=40%	12387/328572/19271/16001/29875/26413/15170/26417/11461/11465	DM vs. WM	F
GO:0010648	Negative regulation of cell communication	236	-0.342979	-1.66071	7.47677e-05	0.000243866	6.63792e-05	736	tags=44%, list=30%, signal=34%	269523/74126/18607/12633/12385/231070/11555/110157/22346/16178/19053/93692/216869/16396/215705/16438/13653/20375/59090/16331/414801/15258/229096/27373/19211/19225/19735/22350/12282/14679/19229/13669/19645/72674/234594/106504/193740/54673/217303/18718/19280/54401/18733/22057/15357/21887/23802/14728/53610/117198/14828/27403/208449/11747/27041/64209/16792/17096/77889/12387/13205/94186/15251/216799/2…	DM vs. WM	F
GO:0040008	Regulation of growth	131	-0.370326	-1.66334	0.000564784	0.00137718	0.000374863	928	tags=58%, list=38%, signal=38%	11848/216344/217124/231507/12575/12053/20848/11538/74117/102247/56449/70925/15078/13430/224105/11789/19664/26416/11491/14255/11555/21761/12266/12983/28146/224903/20403/12934/19211/19735/22350/19229/17260/16468/19645/72674/72075/20430/20351/20655/193740/54673/12540/50790/19280/14025/12576/20397/64050/14489/13205/15251/68585/13046/22339/22778/74493/19141/19271/18128/20393/11820/12767/16001/26413/15…	DM vs. WM	F
GO:0048513	Animal organ development	499	-0.318766	-1.66344	5.27837e-07	5.93816e-06	1.61634e-06	850	tags=47%, list=35%, signal=39%	22436/72475/20683/66049/16477/13367/21423/102247/57317/56449/13167/101706/16401/15205/17246/13430/208727/19058/11789/226178/19664/226548/224109/12571/11847/22352/18080/26416/11364/14190/11491/12609/207304/74126/18607/14824/17345/12633/99683/11492/231070/14255/11308/51810/229534/11555/110157/328365/12266/216161/22346/16598/71472/12398/14784/15163/22627/103806/223697/216869/17474/74039/17258/81535/…	DM vs. WM	F
GO:0048870	Cell motility	278	-0.337367	-1.6644	2.82234e-05	0.000119407	3.2502e-05	622	tags=38%, list=25%, signal=32%	20305/24088/17698/104215/72007/13653/237860/20375/23942/20684/11946/68703/229096/19204/19211/19225/22324/18707/19229/17260/22682/20874/72674/15370/20351/70568/71521/17925/58217/18826/12540/19243/217303/74048/12978/14191/12273/14828/11747/20397/11745/11501/17096/210293/12387/56644/15251/16911/68585/22339/22388/170756/67771/19141/16600/19271/192176/20963/18128/50701/26401/16172/19055/26921/12765/11…	DM vs. WM	F
GO:0051674	Localization of cell	278	-0.337367	-1.6644	2.82234e-05	0.000119407	3.2502e-05	622	tags=38%, list=25%, signal=32%	20305/24088/17698/104215/72007/13653/237860/20375/23942/20684/11946/68703/229096/19204/19211/19225/22324/18707/19229/17260/22682/20874/72674/15370/20351/70568/71521/17925/58217/18826/12540/19243/217303/74048/12978/14191/12273/14828/11747/20397/11745/11501/17096/210293/12387/56644/15251/16911/68585/22339/22388/170756/67771/19141/16600/19271/192176/20963/18128/50701/26401/16172/19055/26921/12765/11…	DM vs. WM	F
GO:0016604	Nuclear body	154	-0.362127	-1.66547	0.000249415	0.000697518	0.000189861	965	tags=51%, list=39%, signal=33%	72826/15259/17978/67177/54473/12575/192196/12053/20384/67154/67465/57317/17246/15441/208727/268420/22385/20747/75956/269254/26416/207304/17345/194655/17151/51810/110157/21761/56469/20382/116848/103806/107951/53319/80750/11800/20684/15258/24056/432508/17260/19645/338467/71514/50789/59027/110147/81898/193740/52615/319322/14025/22668/53379/230908/53610/12566/14897/20014/13211/67996/235442/15251/2218…	DM vs. WM	F
GO:0016477	Cell migration	263	-0.340776	-1.66579	1.91295e-05	8.93313e-05	2.43156e-05	622	tags=40%, list=25%, signal=33%	20305/24088/17698/104215/72007/13653/237860/20375/23942/20684/11946/68703/229096/19204/19211/19225/22324/18707/19229/17260/22682/20874/72674/15370/20351/70568/71521/17925/58217/18826/12540/19243/217303/74048/12978/14191/12273/14828/20397/11745/11501/17096/210293/12387/56644/15251/16911/68585/22339/22388/170756/67771/19141/16600/19271/192176/20963/18128/50701/26401/16172/19055/26921/12765/11820/12…	DM vs. WM	F
GO:0007010	Cytoskeleton organization	219	-0.347802	-1.67206	2.89714e-05	0.000119638	3.25649e-05	948	tags=53%, list=39%, signal=36%	22210/26934/52690/11848/320165/217124/59069/235626/12053/140580/12333/75991/71302/192662/268996/74117/20947/13367/101706/224105/11789/22143/51944/27361/17169/22352/18080/27360/245877/269523/13006/12633/12385/76709/215280/11308/51810/110157/11852/14784/216965/15163/23924/223697/17258/13424/24088/70497/104215/237860/68089/12934/20843/15901/22350/110854/19229/17260/225523/20874/20430/78317/18826/206…	DM vs. WM	F
GO:0016310	Phosphorylation	325	-0.332852	-1.67291	8.57005e-06	4.82065e-05	1.31216e-05	807	tags=47%, list=33%, signal=36%	109910/224105/208727/12453/22385/69171/11789/56208/17169/67742/12571/26416/11491/226849/18607/19262/12445/12283/14255/11308/11796/12750/51810/11555/110157/12266/229317/12398/216965/15163/103806/12983/216869/24088/12428/22367/217718/13653/22042/59090/15516/66588/107951/26408/14682/15258/24056/27373/72587/12306/19211/19225/19735/18707/12229/19229/19645/64143/20874/108954/338467/106504/67397/27399/2…	DM vs. WM	F
GO:0000902	Cell morphogenesis	161	-0.361932	-1.67481	0.000224605	0.000635311	0.000172929	928	tags=59%, list=38%, signal=39%	11848/216344/228994/99982/56336/12053/15211/192662/11538/268996/93691/74117/13367/18453/16401/54445/15205/13430/224105/11789/22352/18080/26416/99683/76709/11308/11852/16598/216965/11658/59048/17258/17698/104215/16438/72007/20375/20403/15516/12934/15901/68703/11750/19211/22350/19229/17260/19645/110829/20430/20351/17925/20655/54673/12540/19280/214597/12978/14025/11804/14191/13822/11501/210293/12387…	DM vs. WM	F
GO:0000977	RNA polymerase II transcription regulatory region sequence-specific DNA binding	125	-0.374622	-1.67926	0.000465272	0.00118108	0.000321484	952	tags=57%, list=39%, signal=37%	17978/22764/16478/51886/11908/99982/12053/20848/11538/93691/20683/16477/21423/56449/15078/15205/208727/13626/19664/14282/12609/22221/66869/194655/51810/27056/21781/16598/19291/15191/20788/83602/17258/22282/13653/20375/224903/12013/50794/12394/107951/17863/20687/14011/17260/19645/18515/15370/110147/52615/18519/14025/230908/13211/16658/17119/15251/22778/16600/23849/19401/11820/12393/18033/18022/214…	DM vs. WM	F
GO:0045596	Negative regulation of cell differentiation	117	-0.379364	-1.6811	0.000663726	0.00157954	0.000429944	777	tags=47%, list=32%, signal=34%	19664/11307/12571/14190/12385/231070/14255/51810/22346/72007/74203/16909/16331/50794/12394/15901/17863/19211/19735/19229/19645/72674/20351/52615/19280/22057/14025/14728/16835/67996/17096/77889/12387/13433/16658/68585/22339/12192/18128/19055/15526/19401/11820/26413/22695/20308/20660/13209/211770/74116/12484/16176/16952/17395/12505	DM vs. WM	F
GO:0043549	Regulation of kinase activity	134	-0.37253	-1.68399	0.000545792	0.00133746	0.000364051	607	tags=44%, list=25%, signal=35%	12428/13653/59090/15516/26408/14682/24056/19211/19735/19229/19645/64143/106504/67397/20655/54673/12540/217303/18718/18519/12978/15357/11804/14191/14728/12576/12273/68652/11501/17096/13205/16911/22339/56398/192231/19271/12452/20963/26401/56706/11820/215653/16001/29875/20660/19264/15170/24136/13197/11461/211770/19252/18753/12484/23994/17118/16176/17002/21825	DM vs. WM	F
GO:0051239	Regulation of multicellular organismal process	475	-0.324048	-1.6854	7.97201e-07	8.05336e-06	2.19209e-06	637	tags=38%, list=26%, signal=35%	216869/69150/74039/17258/16396/13424/81535/24088/28146/13653/20375/22042/16909/73149/15516/16331/50794/12394/107951/80750/20684/15258/20249/15901/11946/17863/19204/12306/19211/19225/19735/22350/18707/12229/19229/17260/16468/19645/72674/104759/20430/15370/20351/78317/234594/27399/17158/20655/193740/16150/54673/17164/19280/74048/12978/19317/15277/15357/14025/21887/13486/14191/14728/16835/12576/1040…	DM vs. WM	F
GO:0080134	Regulation of response to stress	293	-0.340424	-1.68597	1.2912e-05	6.40873e-05	1.74443e-05	408	tags=30%, list=17%, signal=29%	67760/15357/23802/14191/16835/83382/53610/27403/11747/14897/64050/30940/64209/13211/74355/11501/67996/17096/12387/211673/56644/21824/15251/216799/68585/13046/22339/11690/192231/66222/16600/21938/192176/17969/20963/16906/15939/26401/26943/16172/19055/26921/13207/11820/12767/15937/215653/16001/66713/18033/26413/100182/22695/16783/17394/12608/15387/12772/233908/58801/108155/13197/18521/26417/11461/5…	DM vs. WM	F
GO:0070161	Anchoring junction	102	-0.387415	-1.68663	0.000910524	0.0020121	0.000547684	867	tags=56%, list=35%, signal=38%	67154/74117/20491/56449/16401/224105/11789/11928/11491/27360/17988/19157/194655/19262/12385/76709/14784/17698/70497/20619/22324/22350/19229/110829/70568/18826/12540/11747/17096/18571/73341/12387/22339/22388/12340/19271/192176/18128/75785/19055/66395/26921/11820/12767/16796/29875/26413/19264/15170/26417/11461/50918/227753/13209/16408/18753/11465	DM vs. WM	F
GO:0140110	Transcription regulator activity	206	-0.35154	-1.68851	6.591e-05	0.000223462	6.08253e-05	952	tags=51%, list=39%, signal=34%	17978/22764/52690/16478/56353/11908/320165/99982/12053/60406/26992/20848/108143/319236/67154/11538/268996/93691/320595/212391/195018/72475/20683/16477/21423/15205/104625/208727/19664/14282/12609/22221/66869/194655/51810/27056/229534/21781/328365/22346/16598/19291/56469/15191/12398/20788/103806/17258/22282/13653/20375/16909/12013/50794/12394/23942/20684/15258/15901/68703/17863/20687/14011/17260/18…	DM vs. WM	F
GO:0046872	Metal ion binding	440	-0.326927	-1.68993	1.56891e-06	1.2526e-05	3.40953e-06	905	tags=46%, list=37%, signal=35%	105722/235626/12575/24017/56336/12053/231712/12333/60406/26431/11538/93691/320595/12039/195018/22436/20683/73469/66491/14423/16401/224826/17246/14645/19155/109910/104625/208727/268420/99712/22385/19058/27361/11928/387524/18195/11847/18080/11491/232087/56409/19046/207304/74126/194655/66646/99683/70640/11492/12283/11796/67941/110157/328365/16598/71472/21452/56469/192285/12398/19053/20768/13858/1168…	DM vs. WM	F
GO:0003700	DNA-binding transcription factor activity	102	-0.388382	-1.69084	0.000822613	0.00186786	0.000508423	943	tags=55%, list=38%, signal=35%	22764/16478/11908/12053/20848/11538/93691/20683/16477/21423/15205/19664/14282/12609/22221/66869/194655/27056/21781/16598/19291/15191/20788/17258/22282/13653/20375/12013/50794/12394/20684/17863/20687/14011/17260/18515/15370/215418/14025/16658/17119/15251/22778/16600/23849/19401/12393/18033/18022/21413/12608/24136/23983/23872/14284/14281	DM vs. WM	F
GO:0043086	Negative regulation of catalytic activity	123	-0.378185	-1.69089	0.000871088	0.00194229	0.000528683	545	tags=40%, list=22%, signal=33%	24056/19211/19225/19735/110854/19645/15370/106504/16150/217303/18718/18519/15357/14728/12576/71902/64209/17096/13205/211673/22339/56398/192231/66222/16600/19271/18128/11820/18033/22695/20660/19264/15170/233489/13197/11461/14775/18054/211770/19252/74116/18753/16176/15511/16952/17395/17002/21825/12505	DM vs. WM	F
GO:0043169	Cation binding	450	-0.326619	-1.69175	7.20031e-07	7.42532e-06	2.02114e-06	905	tags=46%, list=37%, signal=35%	105722/235626/12575/24017/56336/12053/231712/12333/60406/26431/11538/93691/320595/12039/195018/22436/20683/73469/66491/14423/16401/224826/17246/14645/19155/109910/104625/208727/268420/99712/22385/19058/27361/11928/387524/18195/11847/18080/11491/232087/56409/19046/207304/74126/194655/66646/99683/70640/11492/12283/11796/67941/110157/328365/16598/71472/21452/56469/192285/12398/19053/20768/13858/1168…	DM vs. WM	F
GO:0045893	Positive regulation of transcription, DNA-templated	272	-0.344795	-1.6924	9.87291e-06	5.25494e-05	1.43037e-05	956	tags=51%, list=39%, signal=35%	19056/17978/16201/52690/16478/56353/11908/68094/231507/99982/12675/70472/26992/20848/108143/268996/93691/320595/74117/72475/20683/16477/21423/15205/227195/109910/208727/22385/19058/19664/269254/14282/26416/12609/22221/51810/27056/229534/11555/110157/21781/328365/216161/20924/16598/15191/15163/20788/83602/103806/17258/24088/104215/12428/22282/114741/13653/20375/224903/16909/66923/12013/50794/12394…	DM vs. WM	F
GO:1902680	Positive regulation of RNA biosynthetic process	272	-0.344795	-1.6924	9.87291e-06	5.25494e-05	1.43037e-05	956	tags=51%, list=39%, signal=35%	19056/17978/16201/52690/16478/56353/11908/68094/231507/99982/12675/70472/26992/20848/108143/268996/93691/320595/74117/72475/20683/16477/21423/15205/227195/109910/208727/22385/19058/19664/269254/14282/26416/12609/22221/51810/27056/229534/11555/110157/21781/328365/216161/20924/16598/15191/15163/20788/83602/103806/17258/24088/104215/12428/22282/114741/13653/20375/224903/16909/66923/12013/50794/12394…	DM vs. WM	F
GO:1903508	Positive regulation of nucleic acid-templated transcription	272	-0.344795	-1.6924	9.87291e-06	5.25494e-05	1.43037e-05	956	tags=51%, list=39%, signal=35%	19056/17978/16201/52690/16478/56353/11908/68094/231507/99982/12675/70472/26992/20848/108143/268996/93691/320595/74117/72475/20683/16477/21423/15205/227195/109910/208727/22385/19058/19664/269254/14282/26416/12609/22221/51810/27056/229534/11555/110157/21781/328365/216161/20924/16598/15191/15163/20788/83602/103806/17258/24088/104215/12428/22282/114741/13653/20375/224903/16909/66923/12013/50794/12394…	DM vs. WM	F
GO:0051128	Regulation of cellular component organization	416	-0.329366	-1.69297	1.35809e-06	1.15564e-05	3.1456e-06	824	tags=45%, list=34%, signal=36%	101706/70925/15078/15205/227195/17246/13430/104625/224105/208727/22385/19058/11789/56208/23881/269254/11307/18195/12237/217835/22352/18080/26416/11491/27360/269523/14824/17345/12633/19262/76709/16154/70640/68298/51810/11555/110157/12266/22346/11852/18010/14784/216965/15163/20932/23924/12983/216869/69150/13424/24088/17698/70497/104215/16438/237860/100855/22042/20403/68089/12934/15901/72587/12306/1…	DM vs. WM	F
GO:0045859	Regulation of protein kinase activity	117	-0.382092	-1.69319	0.000577129	0.00140039	0.000381179	607	tags=45%, list=25%, signal=36%	12428/13653/15516/26408/14682/24056/19211/19735/19229/19645/64143/106504/67397/20655/217303/18519/12978/15357/11804/14191/14728/12576/12273/68652/11501/17096/13205/22339/56398/192231/19271/12452/20963/26401/56706/11820/215653/29875/20660/19264/15170/24136/13197/11461/211770/19252/18753/12484/23994/17118/16176/17002/21825	DM vs. WM	F
GO:1903506	Regulation of nucleic acid-templated transcription	468	-0.326231	-1.69379	4.38084e-07	5.16313e-06	1.40538e-06	943	tags=49%, list=38%, signal=37%	22764/16201/52690/16478/234779/51886/11848/56353/11908/68094/231507/235626/99982/12675/70472/12053/60406/26992/20848/108143/319236/252870/67154/11538/268996/93691/320595/212391/74117/72475/56086/20683/16477/21423/243272/56449/15205/227195/17246/15441/109910/208727/13626/22385/19058/20747/19664/269254/14282/12571/26416/15388/12609/22221/66869/12633/194655/12445/51810/27056/229534/11555/110157/2178…	DM vs. WM	F
GO:0010557	Positive regulation of macromolecule biosynthetic process	319	-0.338463	-1.69519	3.48362e-06	2.29919e-05	6.25829e-06	956	tags=51%, list=39%, signal=36%	19056/19652/17978/16201/52690/16478/56353/11908/68094/231507/228994/99982/12675/70472/26992/20848/108143/19718/268996/93691/320595/74117/72475/20683/16477/21423/15205/227195/109910/208727/22385/19058/19664/269254/14282/22352/26416/15388/12609/22221/51810/27056/229534/11555/67941/110157/21781/328365/216161/20924/16598/15191/15163/20788/83602/103806/216869/17258/24088/104215/12428/22282/114741/2814…	DM vs. WM	F
GO:0000981	DNA-binding transcription factor activity, RNA polymerase II-specific	100	-0.391738	-1.69527	0.00125249	0.00263635	0.000717602	943	tags=56%, list=38%, signal=36%	22764/16478/11908/12053/20848/11538/93691/20683/16477/21423/15205/19664/14282/12609/22221/66869/194655/27056/21781/16598/19291/15191/20788/17258/22282/13653/20375/12013/50794/12394/20684/17863/20687/14011/17260/18515/15370/215418/14025/16658/17119/15251/22778/16600/23849/19401/12393/18033/18022/21413/12608/24136/23983/23872/14284/14281	DM vs. WM	F
GO:0031327	Negative regulation of cellular biosynthetic process	267	-0.345666	-1.69564	1.15188e-05	6.0019e-05	1.63369e-05	910	tags=51%, list=37%, signal=36%	228994/12575/99982/12053/60406/26992/20848/67154/93691/212391/56086/21423/56449/13167/15205/17246/104625/208727/13626/80912/20747/19664/11928/12571/15388/12609/194655/12445/70640/231070/51810/229534/216161/22346/20924/16598/19291/56469/15191/192285/12398/15163/27058/116848/20788/226144/17258/13653/20375/74203/12013/12394/23942/20684/15258/15901/13688/229096/17863/72587/20687/19735/22350/14011/172…	DM vs. WM	F
GO:0009966	Regulation of signal transduction	483	-0.326036	-1.6958	1.81425e-07	2.49459e-06	6.79017e-07	736	tags=41%, list=30%, signal=36%	269523/74126/18607/19157/12633/12385/12445/16154/231070/11796/229534/11555/110157/328365/12266/22346/16598/229317/16178/14784/216965/19053/15163/93692/216869/17474/74039/16396/20305/215705/24088/70497/16438/74585/13653/20375/22042/19248/15516/16331/414801/12394/26408/14682/100532/20684/15258/15901/229096/27373/19211/19225/19735/22350/12282/19732/18707/14679/19229/17260/13669/19645/110829/72674/71…	DM vs. WM	F
GO:0045944	Positive regulation of transcription by RNA polymerase II	223	-0.351864	-1.69638	3.81789e-05	0.000147645	4.01884e-05	901	tags=50%, list=37%, signal=35%	99982/12675/70472/20848/108143/268996/93691/74117/72475/20683/16477/21423/15205/109910/208727/19058/19664/269254/14282/26416/12609/22221/51810/27056/11555/110157/21781/328365/216161/20924/16598/15191/15163/20788/83602/103806/17258/24088/104215/22282/114741/13653/20375/224903/16909/12013/50794/12394/23942/107951/20684/15258/17863/12306/20687/14011/17260/19645/71514/18515/59027/74022/15370/215418/1…	DM vs. WM	F
GO:0051726	Regulation of cell cycle	201	-0.355167	-1.69744	5.73942e-05	0.000201795	5.49278e-05	984	tags=55%, list=40%, signal=36%	12193/66197/11799/78656/66131/108058/54124/67177/22210/26934/16478/234779/11848/235626/12575/26992/20848/14211/16477/21423/101706/15205/227195/17246/12453/22385/69171/11789/80912/56208/51944/12571/12237/26416/56696/11491/17345/12445/68298/11796/17151/51810/67941/21781/21761/11852/71472/216965/22627/380629/13424/13194/12428/15516/107951/20133/20135/19211/19225/225523/19645/71514/50789/15370/68612/…	DM vs. WM	F
GO:0007417	Central nervous system development	123	-0.380109	-1.69949	0.000784598	0.00179804	0.000489418	938	tags=60%, list=38%, signal=39%	11881/11848/320165/235626/99982/56336/20848/74117/72475/66049/13367/13167/15205/13626/19664/224109/22352/18080/14824/19262/99683/328365/12266/22627/223697/24088/15516/12934/12394/14682/68703/19211/225523/18515/52615/93760/19280/12978/19317/11804/16835/104015/12273/14828/11783/12387/16658/15251/16911/68585/13046/22388/22778/15531/19271/21938/192176/18128/11820/12767/16001/26413/100182/18129/15387/…	DM vs. WM	F
GO:0051241	Negative regulation of multicellular organismal process	189	-0.358502	-1.7005	9.32563e-05	0.000295909	8.05452e-05	596	tags=41%, list=24%, signal=33%	20375/73149/15516/16331/12394/80750/20684/15901/12306/19211/19225/19735/22350/12229/19229/17260/16468/19645/72674/20351/27399/20655/19280/74048/15357/14025/21887/14728/16835/12576/11747/67996/16792/17096/12387/16658/21824/15251/269799/18655/216799/68585/22339/19141/66222/16600/21938/17969/18128/50701/19055/15526/19401/11820/67972/18033/18022/22695/20660/17394/21413/19264/15170/15387/12772/13197/1…	DM vs. WM	F
GO:0098590	Plasma membrane region	119	-0.383722	-1.70235	0.000474767	0.00118692	0.000323074	996	tags=62%, list=41%, signal=39%	53869/11843/14674/11799/13030/69048/26934/234779/11848/217124/59069/12527/67154/14751/13367/13430/11789/226548/11928/11491/19262/12385/76709/11555/11852/13858/216869/17698/16438/22042/20403/15516/14682/27060/12306/19211/19225/22350/16647/19280/14191/16835/104015/12273/226016/27403/11964/107723/11933/64009/11772/12387/21824/14688/239217/21366/19271/18128/11820/67972/16001/26413/11966/67300/233489/…	DM vs. WM	F
GO:0009628	Response to abiotic stimulus	164	-0.365932	-1.70288	0.000155072	0.000454204	0.000123632	829	tags=57%, list=34%, signal=40%	14605/22228/66131/108058/19652/22210/11881/231507/12575/99982/12675/192662/195018/56449/18453/17246/19155/15441/268420/19664/11928/26416/11364/11491/19046/269523/18607/11555/110157/22346/11852/71472/12398/14784/22627/216869/13194/16438/13653/12013/15516/80750/11750/19211/19225/12282/20430/50789/20655/193740/15357/27403/12566/11964/107723/231207/13211/11501/12387/98415/13205/15251/18655/68585/1468…	DM vs. WM	F
GO:2001141	Regulation of RNA biosynthetic process	469	-0.327676	-1.70294	6.73109e-07	7.08913e-06	1.92963e-06	943	tags=49%, list=38%, signal=37%	22764/16201/52690/16478/234779/51886/11848/56353/11908/68094/231507/235626/99982/12675/70472/12053/60406/26992/20848/108143/319236/252870/67154/11538/268996/93691/320595/212391/74117/72475/56086/20683/16477/21423/243272/56449/15205/227195/17246/15441/109910/208727/13626/22385/19058/20747/19664/269254/14282/12571/26416/15388/12609/22221/66869/12633/194655/12445/51810/27056/229534/11555/110157/2178…	DM vs. WM	F
GO:0017076	Purine nucleotide binding	292	-0.344079	-1.70328	6.50827e-06	3.74604e-05	1.01965e-05	811	tags=46%, list=33%, signal=35%	74117/20947/70873/67166/13167/13430/14645/224105/22385/70093/22143/17169/269254/11928/11307/18195/12571/18080/26416/11364/232087/14670/269523/13006/18607/17345/14255/12750/51810/110157/11852/268470/216965/20768/23924/13424/17215/11841/104215/22367/217718/15516/66588/12394/107951/26408/14682/20133/15258/11946/22214/27373/72587/110854/12282/18707/14679/12229/19229/50995/64143/20874/17218/68612/1065…	DM vs. WM	F
GO:0022603	Regulation of anatomical structure morphogenesis	155	-0.370392	-1.70356	0.000216077	0.00061654	0.00016782	881	tags=56%, list=36%, signal=38%	20848/192662/67154/11538/74117/20683/13367/18453/15205/13430/14645/224105/11789/19664/22352/18080/14824/99683/76709/11555/12266/11852/16598/17698/104215/22042/20403/12394/20684/15258/15901/11750/19211/22350/18707/19229/17260/110829/20430/20351/54673/12540/19280/12978/15277/14025/14191/12273/13822/11745/12387/15251/18655/68585/22339/22388/16600/12796/192176/18128/19055/69710/20393/12765/12767/1681…	DM vs. WM	F
GO:0051094	Positive regulation of developmental process	247	-0.350867	-1.70463	1.42357e-05	6.85017e-05	1.86459e-05	940	tags=57%, list=38%, signal=39%	52690/65114/16478/226551/11848/216344/105722/99982/56336/12053/50772/20848/67154/11538/74117/72475/20683/16477/21423/56449/18453/101706/15205/17246/13430/11789/19664/22352/18080/26416/12609/14824/19262/76709/14255/51810/11555/328365/12266/11852/15163/103806/216869/24088/72007/28146/22042/20403/66923/15516/16331/12394/26408/15258/17863/19211/19225/22350/18707/19229/17260/19645/110829/20430/20351/1…	DM vs. WM	F
GO:0006355	Regulation of transcription, DNA-templated	466	-0.328216	-1.70481	1.12982e-07	1.80408e-06	4.91061e-07	943	tags=49%, list=38%, signal=37%	22764/16201/52690/16478/234779/51886/11848/56353/11908/68094/231507/235626/99982/12675/70472/12053/60406/26992/20848/108143/319236/252870/67154/11538/268996/93691/320595/212391/74117/72475/56086/20683/16477/21423/243272/56449/15205/227195/17246/15441/109910/208727/13626/22385/19058/20747/19664/269254/14282/12571/26416/15388/12609/22221/66869/12633/194655/12445/51810/27056/229534/11555/110157/2178…	DM vs. WM	F
GO:1901698	Response to nitrogen compound	196	-0.358312	-1.70817	3.51177e-05	0.000136876	3.72571e-05	937	tags=57%, list=38%, signal=38%	65114/234779/237542/11908/52551/217124/12675/12527/12333/20384/20848/14950/70572/14751/20683/13367/16401/224826/17246/13430/11789/224109/22352/26416/232087/269523/74126/12633/19262/12385/76709/12445/231070/27056/11555/71472/14784/226144/24088/320011/104215/16438/13653/26408/14682/13688/19211/22350/192193/14679/17260/19645/64143/72674/20430/208715/15370/66096/110147/16150/76959/18718/18519/23802/1…	DM vs. WM	F
GO:1901700	Response to oxygen-containing compound	290	-0.345408	-1.70893	3.98056e-06	2.52612e-05	6.87599e-06	773	tags=46%, list=32%, signal=35%	269254/67067/11307/22352/26416/11491/232087/269523/14824/12633/19262/12385/76709/12445/231070/51810/27056/11555/110157/216161/11852/14784/19053/93692/24088/17698/104215/16438/13653/20375/12394/26408/14682/20684/20249/13688/19204/19211/19225/22350/192193/14679/19229/17260/19645/108954/72674/20430/15370/66096/110147/20655/16150/76959/17164/18718/214597/18519/67760/15357/14728/16835/104015/12273/125…	DM vs. WM	F
GO:0016740	Transferase activity	282	-0.345301	-1.70944	6.14254e-06	3.61971e-05	9.8527e-06	904	tags=50%, list=37%, signal=35%	235626/12575/24017/12675/56336/15211/50772/108143/67345/319236/195018/78920/223827/73469/102247/66491/14423/224826/17246/14645/109910/224105/208727/99712/13626/22385/70093/17169/387524/12571/26416/232087/207304/74126/18607/12445/14255/11796/12750/110157/56469/268470/216965/20768/208043/59048/16396/99929/320011/22367/217718/66588/107951/26408/15258/22214/27373/72587/18707/12229/19229/503610/50995/…	DM vs. WM	F
mmu05207	Chemical carcinogenesis - receptor activation	38	-0.477643	-1.71209	0.00249127	0.0283622	0.0187602	718	tags=53%, list=29%, signal=38%	12445/11555/110157/14784/216869/15516/16647/18707/14679/19645/14862/22339/16600/56615/18033/26413/18129/26417/22027/14281	DM vs. WM	F
GO:0009896	Positive regulation of catabolic process	108	-0.390117	-1.71523	0.000614164	0.00147578	0.000401701	813	tags=55%, list=33%, signal=38%	17246/104625/11789/80912/56208/13032/18195/269523/70640/51810/11555/106039/20924/56469/12398/69150/16396/13194/24088/17698/99929/74203/229096/27373/72587/19211/22350/14679/19229/64143/234594/193740/54673/18718/74048/22057/19317/230908/16835/64209/13211/11501/16792/15251/13046/18458/242960/12192/21938/11820/15937/22695/170625/20660/26417/211770/18753/16176/15511	DM vs. WM	F
GO:0005615	Extracellular space	154	-0.373147	-1.71615	0.000100873	0.000316025	8.60208e-05	289	tags=29%, list=12%, signal=28%	21824/18655/22339/17105/66222/12796/50701/66395/11820/16819/66857/170625/57319/20308/20660/17394/53378/17523/16784/100034251/71853/227753/71955/18054/16409/18413/15439/15331/15129/74116/11465/16176/19152/20202/16952/17395/20201/14268/97165/17002/19156/21825/66107/21810/12655	DM vs. WM	F
GO:0000166	Nucleotide binding	326	-0.342566	-1.71922	1.87072e-06	1.40304e-05	3.81902e-06	851	tags=45%, list=35%, signal=34%	74117/22436/20947/70873/67166/13167/13430/14645/224105/22385/70093/22143/17169/269254/11928/11307/18195/12571/18080/26416/11364/232087/14670/269523/13006/18607/17345/14255/12750/51810/110157/11852/15191/268470/216965/20768/23924/13424/17215/11841/104215/22367/217718/15516/66588/12394/107951/26408/14682/20133/15258/11946/22214/27373/72587/110854/12282/18707/14679/12229/19229/50995/64143/20874/1721…	DM vs. WM	F
GO:1901265	Nucleoside phosphate binding	326	-0.342566	-1.71922	1.87072e-06	1.40304e-05	3.81902e-06	851	tags=45%, list=35%, signal=34%	74117/22436/20947/70873/67166/13167/13430/14645/224105/22385/70093/22143/17169/269254/11928/11307/18195/12571/18080/26416/11364/232087/14670/269523/13006/18607/17345/14255/12750/51810/110157/11852/15191/268470/216965/20768/23924/13424/17215/11841/104215/22367/217718/15516/66588/12394/107951/26408/14682/20133/15258/11946/22214/27373/72587/110854/12282/18707/14679/12229/19229/50995/64143/20874/1721…	DM vs. WM	F
GO:0006954	Inflammatory response	167	-0.369235	-1.72184	0.000103245	0.000321422	8.74897e-05	456	tags=39%, list=19%, signal=34%	58217/20655/17164/217303/15980/12978/66190/14728/16835/83382/12273/208449/13211/11501/17096/13205/56644/15251/216799/68585/13046/11690/241447/15531/66222/21938/12796/17969/20963/18128/50701/16172/12765/11820/15937/16995/18033/100182/18129/22695/14289/20308/17394/12608/12772/22631/77134/14775/11669/72461/16409/18413/15439/13058/19261/12484/16176/20202/16952/20201/14268/97165/21825/12655/12505	DM vs. WM	F
GO:0006366	Transcription by RNA polymerase II	368	-0.340504	-1.72949	8.37415e-07	8.29041e-06	2.25661e-06	943	tags=49%, list=38%, signal=36%	22764/52690/16478/51886/11848/56353/11908/68094/231507/235626/99982/12675/70472/12053/60406/26992/20848/108143/67154/11538/268996/93691/320595/212391/74117/72475/20683/16477/21423/56449/66491/15205/17246/109910/208727/13626/19058/20747/19664/269254/14282/12571/26416/12609/22221/66869/194655/12445/51810/27056/11555/110157/21781/328365/216161/22346/20924/16598/19291/56469/15191/192285/12398/15163/2…	DM vs. WM	F
GO:0019637	Organophosphate metabolic process	139	-0.382168	-1.73168	0.000164921	0.000474627	0.000129191	581	tags=41%, list=24%, signal=33%	16331/66588/20133/11946/20135/19204/19211/18707/14679/19229/228033/59027/208715/27399/11821/21351/54673/50790/18718/12978/15277/15357/14583/16835/104015/67111/208449/75320/15251/18655/13350/328572/56398/17969/26943/78928/11820/192185/15937/18648/67420/26413/66857/57319/225049/74442/17970/72141/108155/56045/13178/110208/74182/18753/110095/14544/21881	DM vs. WM	F
GO:0007399	Nervous system development	328	-0.346568	-1.73935	1.08328e-06	1.01174e-05	2.75391e-06	938	tags=54%, list=38%, signal=39%	11881/65114/51886/11848/11908/216344/320165/68094/217124/228994/235626/99982/56336/12527/12053/15211/50772/20848/11538/93691/195018/74117/72475/66049/13367/21423/13167/16401/15205/17246/13430/224105/13626/19058/11789/56208/13032/19664/269254/224109/12571/22352/18080/11491/17988/207304/14824/12633/19262/99683/12385/11308/328365/12266/22346/18010/216965/22627/11658/23924/223697/17258/24088/16438/74…	DM vs. WM	F
GO:0016192	Vesicle-mediated transport	261	-0.355727	-1.73944	6.8601e-06	3.90316e-05	1.06242e-05	736	tags=45%, list=30%, signal=35%	269523/18607/14824/19157/99683/16154/231070/11555/12266/106039/11852/14784/13858/93692/216869/69150/24088/17698/11841/210998/70497/104215/20619/20375/100855/22042/20403/12934/27373/19204/12306/19211/22324/22350/12282/14679/56447/64143/27054/104759/20430/67397/11842/20655/193740/54673/12540/76959/17164/217303/18718/71982/14191/14728/16835/104015/83382/27403/11745/20168/16792/17096/78618/11772/1857…	DM vs. WM	F
GO:0009887	Animal organ morphogenesis	115	-0.392478	-1.73949	0.000470288	0.00118221	0.000321793	904	tags=55%, list=37%, signal=36%	235626/12675/12333/20848/20683/66049/15205/17246/11789/19664/26416/17345/12633/99683/231070/328365/22346/17698/99929/16438/28146/66923/15258/15901/27060/20687/19211/17260/22682/110829/18515/71521/215418/17158/20655/93760/12540/71982/14191/20397/67996/12387/16658/15251/68585/22339/328572/22778/15531/192176/18128/19401/12767/12393/16001/26413/18129/15257/12608/26417/17002/21825/12505	DM vs. WM	F
GO:0032553	Ribonucleotide binding	289	-0.351512	-1.73991	1.37743e-06	1.15564e-05	3.1456e-06	851	tags=47%, list=35%, signal=35%	74117/20947/70873/67166/13167/13430/14645/224105/22385/70093/22143/17169/269254/11928/11307/18195/12571/18080/26416/11364/232087/14670/269523/13006/18607/17345/14255/12750/51810/110157/11852/268470/216965/20768/23924/13424/17215/11841/104215/22367/217718/15516/66588/12394/107951/26408/14682/20133/15258/11946/22214/27373/72587/110854/12282/18707/14679/12229/19229/50995/64143/20874/17218/68612/1065…	DM vs. WM	F
mmu05418	Fluid shear stress and atherosclerosis	41	-0.472585	-1.74246	0.00221405	0.0273066	0.018062	680	tags=56%, list=28%, signal=41%	16598/16178/17258/15516/26408/18707/17260/16150/14862/12387/21824/22339/17969/56615/18033/17970/11461/22027/19252/11465/16176/14281/17395	DM vs. WM	F
GO:0032555	Purine ribonucleotide binding	288	-0.352365	-1.74285	1.9829e-06	1.42251e-05	3.87202e-06	851	tags=47%, list=35%, signal=35%	74117/20947/70873/67166/13167/13430/14645/224105/22385/70093/22143/17169/269254/11928/11307/18195/12571/18080/26416/11364/232087/14670/269523/13006/18607/17345/14255/12750/51810/110157/11852/268470/216965/20768/23924/13424/17215/11841/104215/22367/217718/15516/66588/12394/107951/26408/14682/20133/15258/11946/22214/27373/72587/110854/12282/18707/14679/12229/19229/50995/64143/20874/17218/68612/1065…	DM vs. WM	F
GO:0035639	Purine ribonucleoside triphosphate binding	278	-0.353494	-1.74397	2.97661e-06	2.01839e-05	5.49397e-06	811	tags=45%, list=33%, signal=34%	13430/14645/224105/22385/70093/22143/17169/269254/11928/11307/18195/12571/18080/26416/232087/14670/269523/13006/18607/17345/14255/12750/51810/110157/11852/268470/216965/20768/23924/13424/17215/11841/104215/22367/217718/15516/66588/12394/107951/26408/14682/20133/15258/11946/22214/27373/72587/110854/12282/18707/14679/12229/19229/50995/64143/20874/17218/68612/106504/17925/27399/11842/193740/16150/22…	DM vs. WM	F
GO:0048589	Developmental growth	123	-0.390702	-1.74685	0.000390371	0.0010117	0.000275379	943	tags=59%, list=38%, signal=38%	22764/51886/216344/231507/12575/99982/12527/20848/11538/74117/102247/56449/15078/16401/13430/11789/19664/18080/26416/12633/14255/11555/328365/12266/16598/28146/20403/15516/12934/19211/19735/22350/17260/16468/20430/20351/110147/20655/54673/19280/12978/14025/12576/20397/12387/68585/13046/22339/328572/22778/74493/19141/12192/18128/81004/19401/11820/12767/16001/29875/26413/18129/15387/233489/24136/14…	DM vs. WM	F
GO:0048468	Cell development	301	-0.353545	-1.75227	1.44306e-06	1.17101e-05	3.18743e-06	948	tags=55%, list=39%, signal=39%	22210/22764/11881/16478/51886/11848/11908/216344/217124/228994/235626/99982/56336/12053/15211/50772/11538/93691/74117/13367/21423/102247/18453/15078/16401/15205/17246/13430/224105/208727/19058/11789/56208/269254/224109/12571/22352/18080/11491/17988/18607/14824/12633/19262/99683/12385/76709/11308/51810/328365/12266/16598/18010/216965/11658/23924/103806/59048/17258/24088/17698/16438/72007/20375/204…	DM vs. WM	F
GO:0006629	Lipid metabolic process	165	-0.376102	-1.75287	9.5658e-05	0.000301597	8.20933e-05	769	tags=47%, list=31%, signal=35%	11928/11307/26416/11364/241274/226849/231070/12266/18010/20788/226144/81535/99929/13653/16331/20249/11946/19211/19225/18707/19229/57370/72674/208715/27399/114664/20655/54673/12540/50790/18718/12978/19317/15357/11804/22668/14191/66190/16835/104015/67111/27403/208449/20397/20652/14862/20452/17096/75320/68059/13244/13350/11690/241447/56398/26943/81004/72054/78928/20250/11820/14667/16001/67420/18033/…	DM vs. WM	F
GO:0071310	Cellular response to organic substance	462	-0.338709	-1.75841	3.67091e-08	7.90045e-07	2.15047e-07	829	tags=47%, list=34%, signal=38%	56449/18453/101706/16401/224826/15205/17246/13430/224105/13626/11789/22143/51944/226178/19664/269254/11928/224109/11307/22352/26416/11491/232087/269523/12633/19262/12385/76709/12445/16154/231070/14255/11796/51810/27056/11555/110157/328365/216161/229317/16178/15191/14784/19053/15163/93692/12983/216869/20305/24088/17698/99929/320011/104215/16438/28146/13653/20375/224903/22042/16909/19248/15516/1239…	DM vs. WM	F
GO:0003006	Developmental process involved in reproduction	116	-0.396231	-1.76054	0.000226346	0.000636599	0.000173279	961	tags=59%, list=39%, signal=38%	67204/22210/26934/22764/235626/12053/70231/67345/20683/16477/70873/56449/15078/16401/224826/15205/268420/11789/80912/19664/269254/26416/207304/12266/14784/216869/99929/66923/15516/12394/20687/19211/19225/19735/19229/110147/20655/93760/19317/21887/21843/22668/12576/20397/64009/12387/15251/13046/22339/12192/192176/18128/19401/12767/16001/18022/26413/18129/16783/15170/12608/15387/26417/16176/16952/9…	DM vs. WM	F
GO:0010558	Negative regulation of macromolecule biosynthetic process	258	-0.361243	-1.76211	1.33959e-06	1.15564e-05	3.1456e-06	918	tags=52%, list=37%, signal=36%	16478/56353/68094/228994/12575/99982/12053/60406/26992/67154/93691/212391/56086/21423/56449/13167/15205/17246/104625/208727/13626/80912/20747/19664/12571/15388/12609/194655/12445/70640/51810/229534/216161/22346/20924/16598/19291/56469/15191/192285/12398/15163/27058/116848/20788/17258/13653/20375/74203/12013/12394/23942/20684/15258/15901/13688/229096/17863/72587/20687/19735/22350/14011/17260/16468…	DM vs. WM	F
GO:0051172	Negative regulation of nitrogen compound metabolic process	431	-0.342048	-1.76705	1.95641e-08	5.38012e-07	1.46445e-07	882	tags=49%, list=36%, signal=38%	26992/20848/108143/252870/67154/93691/212391/14751/22436/20947/56086/21423/57317/56449/13167/15205/101943/17246/104625/224105/208727/13626/11789/80912/20747/19664/67742/12571/12237/15388/19025/12609/67229/12633/194655/12445/70640/51810/229534/27370/216161/22346/20924/16598/71472/19291/16178/56469/15191/192285/12398/15163/27058/22627/116848/20788/216869/17258/13653/20375/74203/12013/15516/12394/23…	DM vs. WM	F
GO:0022008	Neurogenesis	272	-0.360207	-1.76805	9.94326e-07	9.46521e-06	2.57639e-06	931	tags=57%, list=38%, signal=40%	51886/11848/11908/216344/320165/217124/228994/99982/56336/12527/12053/15211/50772/20848/11538/93691/195018/74117/66049/13367/21423/13167/16401/15205/17246/13430/224105/13626/19058/11789/56208/19664/269254/224109/12571/22352/18080/11491/17988/14824/12633/19262/99683/12385/11308/328365/12266/22346/18010/216965/22627/11658/23924/223697/17258/24088/16438/74203/20403/66923/15516/12934/12394/14682/1525…	DM vs. WM	F
mmu04010	MAPK signaling pathway	57	-0.446591	-1.76958	0.00111723	0.0150318	0.00994278	805	tags=54%, list=33%, signal=37%	224105/19058/26416/14255/110157/14784/216965/216869/26408/17260/15370/193740/16150/12540/17164/12978/68652/22339/192176/26401/19055/26921/16001/18033/26413/13197/26417/19252/16176/14281/15511	DM vs. WM	F
GO:0031324	Negative regulation of cellular metabolic process	451	-0.341796	-1.76975	5.1928e-08	1.02817e-06	2.79865e-07	882	tags=49%, list=36%, signal=39%	26992/20848/108143/252870/67154/93691/212391/14751/22436/20947/56086/21423/57317/56449/13167/15205/17246/104625/224105/208727/13626/11789/80912/56208/20747/19664/11928/67742/12571/12237/15388/19025/226849/12609/67229/12633/194655/12445/16154/70640/231070/11796/51810/229534/27370/216161/22346/20924/16598/71472/19291/16178/56469/15191/192285/12398/15163/27058/22627/116848/20788/226144/216869/17258/…	DM vs. WM	F
GO:0033043	Regulation of organelle organization	228	-0.366752	-1.77232	3.14741e-06	2.10536e-05	5.7307e-06	851	tags=49%, list=35%, signal=35%	74117/20947/13367/101706/15078/227195/13430/104625/224105/22385/11789/56208/23881/11307/12237/18080/27360/14824/17345/76709/70640/68298/51810/11555/11852/14784/216965/15163/20932/216869/69150/13424/24088/17698/70497/237860/100855/22042/68089/15901/72587/22350/19229/17260/225523/19645/64143/71514/20430/68612/234594/110147/18826/193740/54673/12540/76959/18718/19280/18519/12978/14191/53379/12576/104…	DM vs. WM	F
GO:0007049	Cell cycle	311	-0.355811	-1.77338	5.44772e-07	5.99249e-06	1.63113e-06	984	tags=54%, list=40%, signal=37%	12193/66197/11799/78656/66131/108058/54124/381280/67177/22210/26934/16478/234779/11848/320165/17217/235626/12575/50772/26992/20848/84092/14211/320595/74117/16477/21423/67166/101706/224826/15205/227195/17246/12453/22385/69171/11789/80912/56208/22143/51944/12571/12237/18080/26416/56696/11491/19046/269523/13006/17345/28193/194655/12445/68298/11796/17151/51810/67941/21781/21761/11852/71472/216965/190…	DM vs. WM	F
GO:0000978	RNA polymerase II cis-regulatory region sequence-specific DNA binding	110	-0.402565	-1.77622	0.000125381	0.000376144	0.000102385	952	tags=57%, list=39%, signal=37%	17978/22764/16478/51886/11908/99982/12053/20848/93691/20683/16477/21423/15078/15205/208727/13626/19664/14282/12609/22221/66869/194655/51810/27056/16598/15191/20788/17258/22282/13653/20375/224903/12013/50794/12394/107951/17863/20687/14011/17260/18515/15370/52615/14025/230908/13211/16658/17119/15251/22778/16600/23849/19401/11820/12393/18033/18022/21413/12608/24136/23872/14284/14281	DM vs. WM	F
GO:0051276	Chromosome organization	177	-0.378284	-1.77755	2.75214e-05	0.000119407	3.2502e-05	980	tags=53%, list=40%, signal=34%	20185/11799/78656/107435/381280/67177/22210/26934/68094/17217/235626/99982/70472/14211/320595/56086/101706/15078/224826/227195/15441/208727/13626/22385/11789/56208/51944/12237/13006/17345/70640/68298/51810/21761/16598/192285/116848/69612/208043/17215/114741/20375/66923/15516/23942/20684/20843/68703/17863/16468/19645/17218/71514/68612/71521/110147/193740/52615/93760/76959/217578/17219/18519/12417/…	DM vs. WM	F
GO:1990837	Sequence-specific double-stranded DNA binding	152	-0.388	-1.78077	2.79531e-05	0.000119407	3.2502e-05	952	tags=57%, list=39%, signal=37%	17978/22764/16478/51886/11908/99982/12053/26992/20848/108143/11538/93691/20683/16477/21423/56449/15078/15205/208727/13626/19664/269254/14282/15388/12609/22221/66869/194655/51810/27056/21781/16598/19291/15191/116848/20788/83602/17258/99929/22282/13653/20375/224903/12013/50794/12394/107951/17863/20687/14011/17260/19645/17218/71514/18515/15370/110147/20020/52615/18519/12417/14025/13486/230908/13211/…	DM vs. WM	F
GO:0000976	Transcription cis-regulatory region binding	148	-0.39047	-1.78523	2.6752e-05	0.000117188	3.1898e-05	952	tags=57%, list=39%, signal=37%	17978/22764/16478/51886/11908/99982/12053/26992/20848/108143/11538/93691/20683/16477/21423/56449/15078/15205/208727/13626/19664/269254/14282/15388/12609/22221/66869/194655/51810/27056/21781/16598/19291/15191/116848/20788/83602/17258/99929/22282/13653/20375/224903/12013/50794/12394/107951/17863/20687/14011/17260/19645/71514/18515/15370/110147/20020/52615/18519/12417/14025/13486/230908/13211/16658/…	DM vs. WM	F
GO:0006793	Phosphorus metabolic process	449	-0.345464	-1.78711	1.33159e-08	4.39423e-07	1.19609e-07	807	tags=47%, list=33%, signal=38%	109910/224105/208727/12453/99712/22385/69171/19058/11789/56208/17169/67742/12571/26416/11491/241274/226849/56409/19046/269523/18607/19262/66646/12445/12283/14255/11308/11796/12750/51810/11555/110157/12266/229317/12398/216965/19053/15163/22627/103806/12983/216869/81535/24088/104215/74585/12428/22367/217718/13653/237860/22042/19248/59090/15516/16331/66588/107951/26408/14682/20133/15258/11946/24056/…	DM vs. WM	F
GO:0010243	Response to organonitrogen compound	180	-0.379854	-1.78755	2.98721e-05	0.000121202	3.29908e-05	937	tags=58%, list=38%, signal=39%	65114/234779/237542/11908/52551/217124/12675/12527/12333/20384/20848/14950/70572/14751/20683/13367/16401/224826/17246/13430/11789/224109/22352/26416/232087/269523/74126/19262/12385/76709/12445/231070/27056/11555/71472/14784/226144/24088/320011/104215/16438/13653/14682/13688/19211/22350/192193/14679/17260/19645/72674/20430/208715/15370/66096/110147/16150/76959/18718/18519/23802/16835/12273/14828/1…	DM vs. WM	F
GO:0006357	Regulation of transcription by RNA polymerase II	350	-0.353284	-1.78795	2.84846e-07	3.61535e-06	9.84083e-07	943	tags=50%, list=38%, signal=36%	22764/52690/16478/51886/11848/56353/11908/68094/231507/99982/12675/70472/12053/60406/26992/20848/108143/67154/11538/268996/93691/320595/212391/74117/72475/20683/16477/21423/56449/15205/17246/109910/208727/13626/19058/20747/19664/269254/14282/12571/26416/12609/22221/66869/194655/12445/51810/27056/11555/110157/21781/328365/216161/22346/20924/16598/19291/56469/15191/192285/12398/15163/20788/83602/10…	DM vs. WM	F
GO:0006796	Phosphate-containing compound metabolic process	448	-0.34589	-1.78885	1.63349e-08	5.05361e-07	1.37557e-07	807	tags=47%, list=33%, signal=38%	109910/224105/208727/12453/99712/22385/69171/19058/11789/56208/17169/67742/12571/26416/11491/241274/226849/56409/19046/269523/18607/19262/66646/12445/12283/14255/11308/11796/12750/51810/11555/110157/12266/229317/12398/216965/19053/15163/22627/103806/12983/216869/81535/24088/104215/74585/12428/22367/217718/13653/237860/22042/19248/59090/15516/16331/66588/107951/26408/14682/20133/15258/11946/24056/…	DM vs. WM	F
mmu04151	PI3K-Akt signaling pathway	76	-0.426905	-1.78927	0.000632251	0.0133676	0.00884201	762	tags=51%, list=31%, signal=36%	12571/226849/18607/12445/14255/110157/14784/19053/22627/24088/15516/17863/19211/18707/15370/26931/14693/16150/54401/12978/12576/12566/75705/14688/22339/170755/20963/20393/16001/18033/26413/22631/26417/18413/22027/12986/17210/14268/21825	DM vs. WM	F
GO:0050793	Regulation of developmental process	427	-0.34726	-1.79012	3.52407e-08	7.90045e-07	2.15047e-07	851	tags=49%, list=35%, signal=39%	74117/22436/72475/20683/16477/13367/21423/102247/56449/18453/101706/15205/227195/17246/13430/14645/224105/208727/11789/13032/19664/11307/12571/22352/18080/26416/14190/11491/12609/14824/12633/19262/99683/12385/76709/231070/14255/51810/11555/328365/12266/22346/11852/16598/71472/15163/103806/216869/74039/81535/24088/17698/104215/72007/28146/20375/74203/22042/20403/16909/66923/15516/16331/12934/50794…	DM vs. WM	F
GO:0051254	Positive regulation of RNA metabolic process	311	-0.359697	-1.79275	2.76113e-07	3.61535e-06	9.84083e-07	956	tags=52%, list=39%, signal=37%	19056/19652/17978/16201/52690/16478/56353/11908/68094/231507/228994/99982/12675/70472/20384/26992/20848/108143/268996/93691/320595/74117/72475/20683/16477/21423/15205/227195/109910/104625/208727/22385/19058/80912/19664/269254/14282/26416/12609/22221/70640/51810/27056/229534/11555/110157/21781/328365/216161/20924/16598/15191/15163/20788/83602/103806/101214/17258/24088/104215/12428/22282/114741/136…	DM vs. WM	F
GO:0035239	Tube morphogenesis	143	-0.395435	-1.79396	1.90928e-05	8.93313e-05	2.43156e-05	850	tags=56%, list=35%, signal=39%	22436/20683/16477/15205/14645/19058/56208/19664/26416/22221/207304/14824/99683/11555/328365/12266/22346/11852/16598/99929/20375/66923/12394/20684/15258/15901/12306/19211/19225/18707/19229/17260/15370/20351/93760/12540/19317/15277/16835/12273/20397/11745/11501/11783/12387/15251/16911/18655/68585/22339/12192/16600/19271/12796/192176/20963/18128/19401/12765/12767/16819/12226/18129/21413/12772/24136/…	DM vs. WM	F
GO:0003690	Double-stranded DNA binding	162	-0.388421	-1.8025	2.92448e-05	0.000119638	3.25649e-05	952	tags=56%, list=39%, signal=36%	17978/22764/16478/51886/11908/99982/12053/26992/20848/108143/11538/93691/20683/16477/21423/56449/15078/15205/208727/13626/19664/269254/14282/15388/12609/22221/66869/13006/194655/51810/27056/21781/16598/19291/15191/116848/20788/83602/17258/99929/22282/13653/20375/224903/12013/50794/12394/107951/17863/20687/14011/17260/19645/17218/71514/18515/15370/110147/50926/20020/52615/18519/12417/14025/13486/2…	DM vs. WM	F
GO:0009725	Response to hormone	136	-0.398631	-1.80742	5.6851e-05	0.000201795	5.49278e-05	769	tags=47%, list=31%, signal=34%	11928/26416/232087/19262/12445/231070/51810/328365/14784/15163/20788/104215/13653/224903/16909/13688/19211/17260/19645/72674/20430/15370/234594/93760/16150/18718/18519/12566/11747/231207/17096/77889/12387/98415/106572/235442/94186/328572/67092/12192/19271/18128/19267/20393/13207/19401/67972/16001/18033/26413/22695/20383/20660/17970/15387/108155/72461/67040/18753/12484/17118/16176/16952/97165	DM vs. WM	F
GO:0001067	Transcription regulatory region nucleic acid binding	151	-0.394441	-1.80875	3.09985e-05	0.000123744	3.36826e-05	952	tags=57%, list=39%, signal=37%	17978/22764/16478/51886/11908/99982/12053/26992/20848/108143/11538/93691/20683/16477/21423/56449/15078/15205/208727/13626/19664/269254/14282/15388/12609/22221/66869/194655/51810/27056/21781/16598/19291/15191/116848/20788/83602/17258/99929/22282/13653/20375/224903/12013/50794/12394/107951/17863/20687/14011/17260/19645/71514/18515/15370/110147/20020/52615/56758/18519/12417/14025/13486/53379/230908/…	DM vs. WM	F
GO:0005694	Chromosome	234	-0.373403	-1.81178	3.93167e-06	2.52612e-05	6.87599e-06	980	tags=52%, list=40%, signal=35%	18472/20185/11799/78656/66131/107435/381280/67177/22210/22764/52690/68094/17217/235626/99982/12053/60406/26992/20848/19718/252870/14211/268996/56086/20683/21423/101706/15078/224826/15205/227195/15441/13626/22385/11789/51944/269254/12237/27360/15388/226849/19046/269523/13006/17345/68298/107373/51810/229534/21761/16598/19053/20382/116848/223697/208043/17258/17215/13194/114741/13653/20375/66923/1239…	DM vs. WM	F
GO:0043408	Regulation of MAPK cascade	143	-0.400346	-1.81624	1.24507e-05	6.38261e-05	1.73732e-05	695	tags=50%, list=28%, signal=38%	11555/110157/12266/14784/216965/216869/16396/20305/24088/20375/26408/100532/15258/15901/19211/19735/22350/19229/13669/106504/67397/20655/12540/217303/12978/15357/14728/27403/12175/11501/16792/17096/77889/12387/22339/15531/16600/19271/20963/18128/16906/26401/26921/19401/11820/12767/215653/16001/29875/26413/18129/20308/20660/17394/19264/15170/24136/13197/22631/26417/18413/19261/19252/18753/12484/16…	DM vs. WM	F
GO:0000785	Chromatin	148	-0.397894	-1.81917	1.25859e-05	6.38261e-05	1.73732e-05	976	tags=53%, list=40%, signal=34%	78656/66131/107435/22210/22764/52690/68094/99982/60406/26992/20848/14211/268996/56086/20683/21423/15078/224826/15205/227195/15441/13626/22385/15388/13006/107373/229534/21761/16598/20382/116848/17258/114741/13653/20375/66923/12394/23942/20843/432508/19645/71514/74022/71521/110147/81898/20020/52615/93760/217578/12417/14025/53379/230908/64050/13211/83796/12387/98415/13433/17119/53605/15251/21917/227…	DM vs. WM	F
GO:0045935	Positive regulation of nucleobase-containing compound metabolic process	346	-0.359706	-1.82058	1.36634e-07	2.11356e-06	5.75302e-07	956	tags=53%, list=39%, signal=38%	19056/19652/17978/67177/22210/16201/52690/16478/56353/11908/68094/231507/228994/99982/12675/70472/20384/26992/20848/108143/19718/252870/268996/93691/320595/74117/72475/20683/16477/21423/15205/227195/109910/104625/208727/22385/19058/80912/19664/269254/14282/26416/12609/22221/269523/70640/51810/27056/229534/11555/110157/21781/21761/328365/216161/20924/16598/15191/15163/20788/83602/103806/216869/101…	DM vs. WM	F
GO:0097367	Carbohydrate derivative binding	333	-0.362239	-1.82145	5.58705e-08	1.06369e-06	2.89532e-07	811	tags=46%, list=33%, signal=36%	13430/14645/224105/22385/70093/22143/17169/269254/11928/11307/18195/12571/18080/26416/11364/232087/14670/269523/13006/18607/17345/14255/12750/51810/110157/11852/15191/268470/216965/20768/23924/13424/17215/24088/11841/104215/22367/217718/15516/66588/12394/107951/26408/14682/20133/15258/11946/22214/27373/19204/72587/110854/12282/18707/14679/12229/19229/50995/64143/20874/17218/68612/106504/17925/273…	DM vs. WM	F
GO:0044255	Cellular lipid metabolic process	116	-0.410701	-1.82483	6.28007e-05	0.000215877	5.87608e-05	556	tags=41%, list=23%, signal=34%	20249/19211/19225/18707/57370/72674/208715/27399/54673/50790/18718/12978/19317/15357/66190/16835/104015/67111/208449/20397/20652/20452/75320/68059/13244/13350/11690/241447/56398/26943/81004/72054/78928/20250/14667/67420/66857/57319/225049/74442/20660/14775/74182/18753/16176/20443/16952/19156	DM vs. WM	F
GO:0040007	Growth	176	-0.38928	-1.82702	3.61591e-06	2.3551e-05	6.41047e-06	931	tags=57%, list=38%, signal=38%	51886/11848/216344/217124/231507/12575/99982/12527/12053/20848/11538/74117/102247/56449/70925/15078/16401/13430/224105/11789/19664/18080/26416/11491/12633/14255/11555/21761/328365/12266/16598/12983/28146/224903/20403/15516/12934/19211/19735/22350/19229/17260/16468/19645/72674/72075/20430/20351/110147/20655/193740/54673/12540/50790/19280/12978/14025/12576/20397/64050/14489/12387/13205/15251/68585/…	DM vs. WM	F
GO:0036094	Small molecule binding	370	-0.359732	-1.8288	1.91427e-08	5.38012e-07	1.46445e-07	855	tags=47%, list=35%, signal=36%	14751/74117/22436/20947/70873/67166/13167/224826/13430/14645/224105/22385/70093/22143/17169/269254/11928/11307/18195/12571/18080/26416/11364/232087/14670/269523/13006/18607/17345/66646/14255/12750/51810/110157/11852/21452/15191/268470/216965/20768/20527/23924/226144/17474/13424/17215/11841/104215/16438/22367/217718/73149/15516/66588/12394/107951/26408/14682/20133/15258/11946/22214/27373/72587/110…	DM vs. WM	F
GO:0048514	Blood vessel morphogenesis	118	-0.412476	-1.83189	7.48841e-05	0.000243866	6.63792e-05	850	tags=60%, list=35%, signal=41%	22436/20683/16477/15205/14645/19058/56208/19664/26416/22221/14824/99683/11555/328365/12266/22346/11852/16598/99929/20375/66923/12394/20684/15258/15901/12306/19211/19225/18707/19229/15370/20351/12540/19317/15277/16835/12273/20397/11745/11501/12387/15251/18655/68585/22339/12192/16600/19271/12796/192176/20963/18128/12765/12767/12226/18129/21413/12772/13197/22631/14775/72461/18054/21928/11465/16176/1…	DM vs. WM	F
GO:0045934	Negative regulation of nucleobase-containing compound metabolic process	247	-0.377759	-1.83528	4.91914e-07	5.66273e-06	1.54137e-06	903	tags=53%, list=37%, signal=38%	12575/99982/12053/60406/26992/20848/67154/93691/212391/56086/21423/57317/56449/15205/17246/208727/13626/20747/19664/12571/15388/12609/194655/12445/70640/51810/229534/27370/216161/22346/20924/16598/19291/56469/15191/192285/12398/15163/116848/20788/17258/13653/20375/74203/12013/12394/23942/107951/20684/15258/15901/17863/20687/22350/14011/17260/16468/19645/110829/71514/20218/234594/71521/110147/5261…	DM vs. WM	F
GO:1902679	Negative regulation of RNA biosynthetic process	202	-0.384104	-1.83658	2.42488e-06	1.69059e-05	4.60171e-06	901	tags=52%, list=37%, signal=36%	99982/12053/60406/26992/67154/93691/212391/56086/21423/56449/15205/17246/208727/13626/20747/19664/12571/15388/12609/194655/12445/51810/229534/216161/22346/20924/16598/19291/56469/15191/192285/12398/15163/116848/20788/17258/13653/20375/12013/12394/23942/20684/15258/15901/17863/20687/22350/14011/17260/16468/19645/110829/71514/20218/234594/110147/52615/93760/54401/12417/14025/13486/53379/14728/12576…	DM vs. WM	F
GO:1903507	Negative regulation of nucleic acid-templated transcription	202	-0.384104	-1.83658	2.42488e-06	1.69059e-05	4.60171e-06	901	tags=52%, list=37%, signal=36%	99982/12053/60406/26992/67154/93691/212391/56086/21423/56449/15205/17246/208727/13626/20747/19664/12571/15388/12609/194655/12445/51810/229534/216161/22346/20924/16598/19291/56469/15191/192285/12398/15163/116848/20788/17258/13653/20375/12013/12394/23942/20684/15258/15901/17863/20687/22350/14011/17260/16468/19645/110829/71514/20218/234594/110147/52615/93760/54401/12417/14025/13486/53379/14728/12576…	DM vs. WM	F
GO:0045892	Negative regulation of transcription, DNA-templated	201	-0.384756	-1.83885	1.29344e-06	1.14331e-05	3.11203e-06	901	tags=52%, list=37%, signal=36%	99982/12053/60406/26992/67154/93691/212391/56086/21423/56449/15205/17246/208727/13626/20747/19664/12571/15388/12609/194655/12445/51810/229534/216161/22346/20924/16598/19291/56469/15191/192285/12398/15163/116848/20788/17258/13653/20375/12013/12394/23942/20684/15258/15901/17863/20687/22350/14011/17260/16468/19645/110829/71514/20218/234594/110147/52615/93760/54401/12417/14025/13486/53379/14728/12576…	DM vs. WM	F
GO:0000122	Negative regulation of transcription by RNA polymerase II	165	-0.395349	-1.84257	1.33763e-05	6.55573e-05	1.78444e-05	934	tags=56%, list=38%, signal=37%	16478/56353/68094/99982/12053/60406/67154/93691/212391/21423/56449/15205/17246/208727/13626/20747/19664/12571/194655/12445/51810/22346/20924/16598/19291/56469/15191/192285/12398/15163/20788/17258/13653/20375/12013/12394/23942/20684/15258/15901/17863/22350/14011/17260/16468/19645/71514/20218/234594/110147/52615/93760/12417/14025/13486/53379/12566/58521/15384/12387/13433/94186/17119/15251/22339/328…	DM vs. WM	F
GO:0000987	Cis-regulatory region sequence-specific DNA binding	116	-0.415135	-1.84453	4.32462e-05	0.000162173	4.41429e-05	952	tags=58%, list=39%, signal=37%	17978/22764/16478/51886/11908/99982/12053/20848/93691/20683/16477/21423/15078/15205/208727/13626/19664/14282/12609/22221/66869/194655/51810/27056/21781/16598/15191/20788/17258/99929/22282/13653/20375/224903/12013/50794/12394/107951/17863/20687/14011/17260/18515/15370/52615/14025/230908/13211/16658/17119/15251/22778/16600/23849/19401/11820/12393/18033/18022/21413/12608/15387/24136/23872/14284/1428…	DM vs. WM	F
GO:0043565	Sequence-specific DNA binding	173	-0.395716	-1.85229	1.97821e-06	1.42251e-05	3.87202e-06	952	tags=56%, list=39%, signal=37%	17978/22764/16478/51886/11908/99982/12053/26992/20848/108143/11538/93691/20683/16477/21423/56449/15078/15205/226517/208727/13626/19664/15382/269254/14282/15388/12609/22221/66869/194655/51810/27056/21781/16598/19291/15191/116848/20788/83602/17258/99929/22282/13653/20375/224903/12013/50794/12394/23942/107951/68703/17863/20687/14011/17260/19645/17218/71514/18515/15370/110147/215418/20020/52615/18519…	DM vs. WM	F
GO:0009719	Response to endogenous stimulus	253	-0.380496	-1.85304	1.47349e-07	2.14164e-06	5.82944e-07	899	tags=53%, list=37%, signal=38%	12675/12527/12333/20384/20848/84092/70572/74117/20683/13367/101706/16401/224826/15205/17246/13430/11789/51944/19664/269254/11928/224109/22352/26416/11491/232087/12633/19262/12385/76709/12445/231070/51810/11555/328365/14784/15163/20788/216869/24088/104215/16438/13653/20375/224903/16909/19248/15516/12394/14682/15258/15901/13688/19211/22350/14679/17260/19645/72674/20430/208715/15370/66096/234594/110…	DM vs. WM	F
mmu05205	Proteoglycans in cancer	51	-0.479139	-1.85393	0.00094296	0.0150318	0.00994278	756	tags=59%, list=31%, signal=42%	26416/19046/18607/110157/14784/15163/24088/17698/16438/22324/22350/18707/12540/12387/75705/15251/22339/192176/13207/16001/29875/26413/15170/26417/11461/11465/17395/14268/21825/12505	DM vs. WM	F
GO:1901699	Cellular response to nitrogen compound	125	-0.414096	-1.8562	2.03127e-05	9.397e-05	2.55782e-05	857	tags=58%, list=35%, signal=39%	70572/20683/13367/16401/224826/17246/13430/11789/22352/12633/19262/12385/76709/12445/231070/11555/14784/24088/104215/16438/13653/26408/14682/13688/19211/22350/14679/17260/19645/64143/72674/20430/15370/66096/110147/76959/18718/18519/12566/11747/231207/13211/12387/98415/13433/106572/235442/216799/19141/12192/19271/192176/19267/20393/11820/67972/16001/18033/26413/20383/14289/20660/12608/15387/108155…	DM vs. WM	F
mmu04613	Neutrophil extracellular trap formation	41	-0.503457	-1.85629	0.000590518	0.0133676	0.00884201	312	tags=44%, list=13%, signal=39%	12273/17972/56644/12796/17969/20963/50701/18033/26413/14289/17970/17523/26417/11461/16409/16408/13058/11465	DM vs. WM	F
GO:0003677	DNA binding	295	-0.374206	-1.85674	1.51429e-07	2.14164e-06	5.82944e-07	953	tags=54%, list=39%, signal=37%	381280/17978/67177/22764/16201/18139/16478/51886/56353/11908/71949/17217/99982/12053/60406/26992/20848/108143/19718/14211/11538/93691/212391/72475/20947/56086/20683/16477/21423/243272/56449/66491/15078/15205/226517/15441/208727/13626/19664/15382/269254/14282/15388/12609/22221/66869/13006/17345/194655/107373/51810/27056/21781/216161/16598/19291/56469/15191/192285/116848/20788/83602/17258/17215/131…	DM vs. WM	F
GO:0032870	Cellular response to hormone stimulus	110	-0.422378	-1.86364	2.61473e-05	0.000116006	3.15763e-05	723	tags=47%, list=29%, signal=35%	19262/12445/231070/51810/328365/14784/104215/224903/16909/13688/19211/17260/19645/72674/20430/15370/234594/93760/18718/18519/12566/11747/231207/77889/12387/98415/106572/235442/94186/328572/12192/19271/18128/19267/20393/13207/19401/67972/16001/18033/22695/20383/20660/17970/15387/108155/72461/67040/18753/17118/16176/16952	DM vs. WM	F
GO:0035295	Tube development	169	-0.402583	-1.8797	1.87049e-06	1.40304e-05	3.81902e-06	850	tags=56%, list=35%, signal=39%	22436/72475/20683/16477/101706/15205/14645/19058/56208/19664/11847/26416/22221/207304/14824/99683/11555/328365/12266/22346/11852/16598/99929/72007/20375/66923/12394/20684/15258/15901/17863/12306/20687/19211/19225/18707/19229/17260/19645/15370/20351/17158/93760/12540/19317/15277/16835/12273/20397/11745/11501/11783/67996/12387/15251/16911/18655/68585/22339/328572/12192/16600/19271/12796/192176/2096…	DM vs. WM	F
GO:0001944	Vasculature development	137	-0.418219	-1.88948	5.41911e-06	3.31168e-05	9.01425e-06	850	tags=61%, list=35%, signal=42%	22436/20683/16477/15205/17246/13430/14645/19058/56208/19664/26416/22221/207304/14824/12633/99683/11555/328365/12266/22346/11852/16598/99929/13653/20375/66923/12394/20684/15258/15901/12306/19211/19225/18707/19229/17260/22682/15370/20351/93760/12540/19317/15277/16835/12273/20397/11745/11501/12387/13433/15251/18655/68585/22339/15531/12192/16600/19271/12796/192176/20963/18128/12765/12767/18022/26413/…	DM vs. WM	F
GO:0080135	Regulation of cellular response to stress	157	-0.410115	-1.89408	2.45921e-06	1.69071e-05	4.60204e-06	572	tags=41%, list=23%, signal=33%	107951/26408/100532/15258/19211/19225/22350/12282/19229/71514/67397/20655/12540/19280/67760/15357/23802/53610/27403/14897/64050/30940/64209/13211/74355/17096/12387/15251/68585/22339/16600/192176/16906/15939/26401/26943/26921/13207/11820/15937/215653/16001/66713/26413/17394/15387/233908/58801/108155/13197/26417/11461/14775/71853/16409/66168/19261/15129/19252/18753/16176/17210/19156/12505	DM vs. WM	F
mmu04915	Estrogen signaling pathway	31	-0.546631	-1.89545	0.00089926	0.0150318	0.00994278	693	tags=55%, list=28%, signal=40%	110157/14784/13033/16438/15516/14682/18707/14679/193740/19401/26413/26417/22027/18753/14281/15511/17395	DM vs. WM	F
GO:0001568	Blood vessel development	132	-0.421395	-1.8978	5.78964e-06	3.45286e-05	9.39853e-06	850	tags=61%, list=35%, signal=42%	22436/20683/16477/15205/17246/13430/14645/19058/56208/19664/26416/22221/207304/14824/12633/99683/11555/328365/12266/22346/11852/16598/99929/13653/20375/66923/12394/20684/15258/15901/12306/19211/19225/18707/19229/17260/15370/20351/93760/12540/19317/15277/16835/12273/20397/11745/11501/12387/15251/18655/68585/22339/15531/12192/16600/19271/12796/192176/20963/18128/12765/12767/18022/26413/12226/18129/…	DM vs. WM	F
mmu05206	MicroRNAs in cancer	48	-0.49837	-1.90375	0.000350087	0.0103626	0.00685434	932	tags=69%, list=38%, signal=43%	234779/11848/12575/20848/17246/208727/11789/12571/22352/110157/14784/19211/19225/22350/18707/16150/12576/14660/13433/22339/328572/18128/18033/26413/18129/15387/24136/26417/17118/17210/17395/21825/12505	DM vs. WM	F
GO:0071417	Cellular response to organonitrogen compound	113	-0.433583	-1.91974	1.50078e-05	7.14313e-05	1.94433e-05	857	tags=59%, list=35%, signal=40%	70572/20683/13367/16401/224826/17246/13430/11789/22352/19262/12385/76709/12445/231070/11555/14784/24088/104215/16438/13653/14682/13688/19211/22350/14679/17260/19645/72674/20430/15370/66096/110147/76959/18718/18519/12566/11747/231207/12387/98415/13433/106572/235442/216799/19141/12192/19271/192176/19267/20393/11820/67972/16001/18033/26413/20383/14289/20660/12608/15387/108155/26417/11461/22027/18753…	DM vs. WM	F
GO:0000165	MAPK cascade	156	-0.41624	-1.92157	9.56083e-07	9.27963e-06	2.52587e-06	695	tags=52%, list=28%, signal=40%	11555/110157/12266/14784/216965/22627/216869/17258/16396/20305/24088/20375/26408/100532/15258/15901/19211/19735/22350/19229/17260/13669/106504/67397/20655/12540/17164/217303/12978/15357/14728/27403/12175/11501/16792/17096/77889/12387/22339/15531/12192/16600/19271/20963/54196/18128/16906/26401/26921/19401/11820/12767/215653/16001/29875/18033/26413/18129/22695/20308/20660/17394/19264/15170/24136/13…	DM vs. WM	F
GO:0009653	Anatomical structure morphogenesis	363	-0.377848	-1.92295	1.38193e-09	6.21869e-08	1.6927e-08	904	tags=55%, list=37%, signal=40%	235626/99982/12675/56336/12527/12053/12333/15211/20848/192662/67154/11538/268996/93691/14751/74117/22436/72475/20683/66049/16477/13367/21423/18453/16401/54445/15205/17246/13430/14645/224105/19058/11789/56208/19664/22352/18080/26416/11491/22221/207304/14824/17345/12633/99683/76709/231070/11308/11555/328365/12266/216161/22346/11852/16598/14784/216965/11658/59048/17258/24088/17698/99929/104215/16438…	DM vs. WM	F
GO:0019904	Protein domain specific binding	188	-0.406415	-1.92488	3.56091e-07	4.40663e-06	1.19947e-06	844	tags=53%, list=34%, signal=38%	20683/21423/101706/15205/17246/13430/19058/75956/15382/11928/18195/22352/11491/269523/11492/215280/11308/21781/14784/15163/22627/13858/216869/56726/13194/11841/70497/104215/16438/12428/19248/15516/16331/26408/20684/20133/24056/17863/19211/22350/14679/14011/17260/19645/20218/17113/234594/110147/193740/12540/54401/18733/19317/12417/104015/13822/14828/12566/17096/11772/18571/12387/13433/235442/94186…	DM vs. WM	F
GO:0033554	Cellular response to stress	375	-0.379488	-1.92947	2.09407e-10	1.2957e-08	3.52685e-09	829	tags=47%, list=34%, signal=37%	56449/18453/70925/227195/17246/14645/19155/15441/22385/11789/56208/20747/19664/269254/67067/224109/12571/11847/26416/11491/15388/14670/269523/74126/13006/14824/231070/107373/11555/67941/21761/22346/11852/16598/71472/229317/14784/216965/19053/22627/93692/20788/226144/16396/17215/13194/320011/16438/114741/28146/13653/20375/12013/15516/107951/26408/100532/20684/20133/15258/19211/19225/22350/66840/12…	DM vs. WM	F
GO:0048646	Anatomical structure formation involved in morphogenesis	174	-0.411545	-1.92963	6.41682e-07	6.90506e-06	1.87953e-06	904	tags=57%, list=37%, signal=39%	235626/12527/12053/20848/67154/14751/72475/20683/16477/15205/14645/19058/56208/19664/26416/11491/22221/207304/14824/12633/99683/11308/11555/12266/216161/22346/11852/16598/14784/17258/24088/66923/12394/20684/15258/15901/27060/12306/20687/19211/19225/18707/19229/17260/15370/20351/234594/81898/93760/12540/15277/12273/11745/68713/11501/11783/12387/16658/15251/16911/18655/68585/22339/328572/22388/1660…	DM vs. WM	F
GO:0051253	Negative regulation of RNA metabolic process	229	-0.400665	-1.93684	5.89358e-08	1.08049e-06	2.94104e-07	901	tags=54%, list=37%, signal=38%	99982/12053/60406/26992/20848/67154/93691/212391/56086/21423/57317/56449/15205/17246/208727/13626/20747/19664/12571/15388/12609/194655/12445/51810/229534/27370/216161/22346/20924/16598/19291/56469/15191/192285/12398/15163/116848/20788/17258/13653/20375/74203/12013/12394/23942/107951/20684/15258/15901/17863/20687/22350/14011/17260/16468/19645/110829/71514/20218/234594/110147/52615/93760/17164/5440…	DM vs. WM	F
GO:0022414	Reproductive process	169	-0.418164	-1.95245	3.70974e-07	4.47883e-06	1.21912e-06	904	tags=62%, list=37%, signal=42%	66197/11799/13030/67204/17978/22210/26934/22764/235626/12527/12053/70231/67345/14211/74117/20683/16477/70873/56449/15078/16401/224826/15205/208727/268420/70093/11789/80912/19664/269254/12237/26416/207304/13006/14824/17345/68298/328365/12266/14784/223697/216869/99929/13653/66923/15516/12394/14682/20843/229096/19204/20687/19211/19225/19735/14011/19229/110147/20655/93760/50790/19317/21887/11804/2184…	DM vs. WM	F
GO:0000003	Reproduction	171	-0.420834	-1.96714	2.81063e-07	3.61535e-06	9.84083e-07	904	tags=63%, list=37%, signal=42%	66197/11799/13030/67204/17978/22210/26934/22764/235626/12527/12053/70231/15211/20848/67345/14211/74117/20683/16477/70873/56449/15078/16401/224826/15205/208727/268420/70093/11789/80912/19664/269254/12237/26416/207304/13006/14824/17345/68298/328365/12266/14784/223697/216869/99929/13653/66923/15516/12394/14682/20843/229096/19204/20687/19211/19225/19735/14011/19229/110147/20655/93760/50790/19317/2188…	DM vs. WM	F
GO:0071495	Cellular response to endogenous stimulus	218	-0.411322	-1.97699	2.0756e-08	5.40749e-07	1.4719e-07	857	tags=54%, list=35%, signal=38%	70572/74117/20683/13367/101706/16401/224826/15205/17246/13430/11789/51944/19664/269254/11928/224109/22352/11491/12633/19262/12385/76709/12445/231070/51810/11555/328365/14784/216869/24088/104215/16438/13653/20375/224903/16909/19248/15516/12394/14682/15258/15901/13688/19211/22350/14679/17260/19645/72674/20430/15370/66096/234594/110147/93760/76959/18718/74048/18519/22057/14828/12566/11747/231207/117…	DM vs. WM	F
GO:0072359	Circulatory system development	182	-0.421659	-1.99142	9.62247e-08	1.58771e-06	4.32167e-07	850	tags=58%, list=35%, signal=41%	22436/20683/16477/16401/15205/17246/13430/14645/19058/11789/56208/19664/26416/11364/22221/207304/14824/12633/99683/11492/51810/11555/328365/12266/22346/11852/16598/103806/216869/17258/99929/13653/20375/66923/12394/14682/20684/15258/15901/12306/19211/19225/19735/18707/19229/17260/16468/22682/19645/15370/20351/71521/93760/12540/19317/15277/16835/12576/12273/20397/11745/68652/11501/12387/13433/15251…	DM vs. WM	F
GO:0043168	Anion binding	349	-0.394285	-1.995	7.26453e-11	5.65139e-09	1.53828e-09	811	tags=46%, list=33%, signal=36%	13430/14645/224105/22385/70093/22143/13032/17169/269254/11928/11307/18195/12571/18080/26416/11364/232087/14670/269523/13006/18607/17345/14255/12750/51810/110157/11852/268470/216965/20768/23924/13424/17215/11841/104215/16438/22367/217718/15516/66588/12394/107951/26408/14682/20133/15258/11946/22214/27373/72587/12306/110854/66840/12282/18707/14679/12229/19229/50995/64143/20874/17218/68612/106504/179…	DM vs. WM	F
GO:0070848	Response to growth factor	108	-0.457631	-2.01207	1.84278e-06	1.40304e-05	3.81902e-06	881	tags=62%, list=36%, signal=42%	20848/84092/74117/22436/101706/15205/13430/51944/19664/269254/224109/26416/11491/12633/76709/110157/328365/14784/216869/13653/20375/19248/15516/12394/15258/15901/18707/17260/20430/15370/70568/54673/17164/74048/22057/14828/11783/78618/12387/13433/15251/22339/328572/19141/15531/12192/16600/18128/26401/13207/12393/16001/29875/18033/26413/18129/22695/20660/21413/53378/24136/26417/14281/14538/16952/21…	DM vs. WM	F
mmu04657	IL-17 signaling pathway	28	-0.598569	-2.01819	0.000148046	0.00547769	0.00362322	353	tags=54%, list=14%, signal=46%	30940/68652/15568/16172/16819/18033/26413/12608/26417/22027/16176/14281/20202/17395/20201	DM vs. WM	F
GO:0030554	Adenyl nucleotide binding	219	-0.42091	-2.02352	1.57042e-09	6.47798e-08	1.76328e-08	899	tags=55%, list=37%, signal=38%	12675/70472/50772/19718/14211/74117/20947/70873/13167/14645/224105/22385/70093/17169/269254/11928/11307/18195/12571/26416/11364/232087/269523/13006/18607/17345/14255/12750/51810/110157/268470/216965/20768/23924/13424/17215/22367/217718/15516/66588/12394/107951/26408/20133/15258/11946/22214/27373/72587/110854/12282/18707/12229/19229/50995/20874/17218/68612/106504/17925/27399/11821/193740/16150/224…	DM vs. WM	F
GO:0071363	Cellular response to growth factor stimulus	103	-0.465758	-2.03102	1.16695e-06	1.0697e-05	2.91168e-06	881	tags=64%, list=36%, signal=43%	20848/84092/74117/22436/101706/15205/13430/51944/19664/269254/224109/26416/11491/12633/76709/110157/328365/14784/216869/13653/20375/19248/15516/12394/15258/15901/18707/17260/20430/15370/70568/54673/17164/74048/22057/14828/11783/78618/12387/13433/15251/22339/328572/19141/15531/12192/16600/18128/26401/13207/12393/16001/29875/18033/18129/22695/20660/21413/53378/24136/26417/14281/14538/16952/21825/12…	DM vs. WM	F
GO:0060429	Epithelium development	149	-0.447898	-2.05343	6.4015e-08	1.13169e-06	3.08042e-07	868	tags=57%, list=35%, signal=39%	56407/93691/22436/72475/102247/13167/101706/16401/15205/19058/11789/19664/12571/11847/22352/207304/18607/99683/11308/12266/22346/11852/16598/14784/81535/17698/72007/66923/12394/15901/19211/19225/22350/18707/17260/20655/93760/16150/12540/19280/214597/12576/68713/11783/67996/77889/12387/16658/15251/16911/68585/22339/328572/22388/80913/12192/16600/192176/18128/26401/19401/12765/12767/16819/16001/264…	DM vs. WM	F
GO:0007167	Enzyme linked receptor protein signaling pathway	141	-0.456179	-2.07444	2.37634e-08	5.88144e-07	1.6009e-07	885	tags=62%, list=36%, signal=42%	15211/20848/57330/268996/22436/20491/101706/15205/13430/11789/19664/269254/224109/22352/26416/11491/19262/12445/14255/27261/110157/328365/14784/93692/216869/99929/104215/13653/20375/19248/15516/15258/15901/13688/19211/18707/19229/22682/72674/20430/70568/215418/54673/17164/18718/74048/12978/22057/14191/14828/20397/17096/12387/98415/15251/68585/22339/328572/19141/15531/19271/20963/18128/26401/19267…	DM vs. WM	F
GO:0032559	Adenyl ribonucleotide binding	215	-0.432994	-2.08688	3.06822e-10	1.68752e-08	4.59336e-09	899	tags=56%, list=37%, signal=39%	12675/70472/50772/19718/14211/74117/20947/70873/13167/14645/224105/22385/70093/17169/269254/11928/11307/18195/12571/26416/11364/232087/269523/13006/18607/17345/14255/12750/51810/110157/268470/216965/20768/23924/13424/17215/22367/217718/15516/66588/12394/107951/26408/20133/15258/11946/22214/27373/72587/110854/12282/18707/12229/19229/50995/20874/17218/68612/106504/17925/27399/11821/193740/16150/224…	DM vs. WM	F
GO:0003682	Chromatin binding	135	-0.460951	-2.08887	3.46362e-08	7.90045e-07	2.15047e-07	952	tags=60%, list=39%, signal=39%	17978/67177/22764/68094/231507/99982/70472/12053/20848/14211/11538/320595/212391/56086/21423/243272/15078/15205/15441/208727/13626/19664/13006/51810/21761/216161/20924/192285/12398/20788/17258/114741/13653/20375/224903/16909/66923/12394/23942/107951/231861/20843/68703/20687/17260/16468/71514/18515/74022/110147/81898/20020/52615/93760/18519/12417/53610/13211/12387/98415/13433/53605/328572/16600/18…	DM vs. WM	F
GO:0005524	ATP binding	206	-0.435155	-2.09012	9.09602e-10	4.50253e-08	1.22557e-08	810	tags=52%, list=33%, signal=38%	14645/224105/22385/70093/17169/269254/11928/11307/18195/12571/26416/232087/269523/13006/18607/17345/14255/12750/51810/110157/268470/216965/20768/23924/13424/17215/22367/217718/15516/66588/12394/107951/26408/20133/15258/11946/22214/27373/72587/110854/12282/18707/12229/19229/50995/20874/17218/68612/106504/17925/27399/193740/16150/224742/17164/50790/18718/17219/12978/15277/14191/12747/14828/27403/12…	DM vs. WM	F
GO:0009888	Tissue development	262	-0.427826	-2.09247	7.99187e-11	5.65139e-09	1.53828e-09	868	tags=55%, list=35%, signal=39%	56407/93691/14751/22436/72475/16477/21423/102247/56449/13167/101706/16401/15205/17246/208727/19058/11789/19664/12571/11847/22352/26416/11364/207304/18607/12633/99683/11308/51810/229534/11555/21781/12266/216161/22346/11852/16598/71472/14784/103806/216869/17258/81535/17698/99929/72007/13653/20375/66923/12394/15901/27060/19211/19225/19735/22350/18707/19229/17260/16468/22682/19645/72674/15370/20351/2…	DM vs. WM	F
