# Supplementary material for: Single-cell RNA-seq Reveals the Inhibitory Effect of Methamphetamine on Liver Immunity with the Involvement of Dopamine Receptor D1
Source: Genomics Proteomics Bioinformatics. 2024 Aug 28;22(4):qzae060. doi: 10.1093/gpbjnl/qzae060 (PMC11576359; doi:10.1093/gpbjnl/qzae060)
Supplement: qzae060_Supplementary_Data [file qzae060_supplementary_data.zip › Table S3.xlsx]

## Sheet: STable3
Table S3 Top50 markers genes of all cell type
Note: Mac, macrophages; pDC, plasmacytoid DCs; T, T cells; NK, natural killer cells; Diving, dividing cells; Gran, granulocytes; DC, dendritic cells; Plasma-B, plasma B cells; Neut, neutrophils; B, B cells; Endo, endothelial cells; Hep, hepatocytes; HSC, hepatic stellate cells. The “T” in the column “forHeatmap” signifies true, indicating that the data has been applied to the figure; “F” represen…
Gene	P_val	Avg_log2FC	pct.1	pct.2	P_val_adj	Cell type	For heatmap
Lyz2	0	2.85427	0.887	0.227	0	Mac	T
Fn1	0	2.17753	0.409	0.081	0	Mac	T
Ms4a6c	0	2.03557	0.653	0.186	0	Mac	T
Tgfbi	0	2.01209	0.682	0.209	0	Mac	T
S100a4	0	1.98959	0.801	0.3	0	Mac	T
Ifitm3	0	1.98518	0.776	0.298	0	Mac	F
Mafb	0	1.93259	0.281	0.039	0	Mac	F
F13a1	0	1.68718	0.346	0.079	0	Mac	F
Ctss	0	1.68696	0.72	0.337	0	Mac	F
Clec4a3	0	1.66514	0.287	0.04	0	Mac	F
Clec4a1	0	1.64338	0.291	0.044	0	Mac	F
Thbs1	0	1.64314	0.507	0.253	0	Mac	F
Lst1	0	1.56878	0.525	0.188	0	Mac	F
Ifi204	0	1.55997	0.318	0.07	0	Mac	F
AI607873	0	1.5022	0.333	0.089	0	Mac	F
Cebpb	0	1.47446	0.975	0.754	0	Mac	F
Smpdl3a	0	1.44048	0.359	0.117	0	Mac	F
Gpr141	0	1.41618	0.281	0.07	0	Mac	F
Ccl9	0	1.40875	0.366	0.122	0	Mac	F
Sat1	0	1.40248	0.798	0.481	0	Mac	F
Csf1r	0	1.39367	0.284	0.071	0	Mac	F
Plac8	0	1.39011	0.929	0.667	0	Mac	F
Chil3	0	1.38182	0.511	0.199	0	Mac	F
Rnf149	0	1.37857	0.657	0.313	0	Mac	F
Emilin2	0	1.35502	0.511	0.201	0	Mac	F
Cd14	7.29783e-245	1.34421	0.34	0.143	8.91503e-241	Mac	F
Sowahc	1.88861e-289	1.3092	0.262	0.076	2.30713e-285	Mac	F
Gngt2	3.98093e-252	1.29883	0.277	0.095	4.86311e-248	Mac	F
Ms4a4c	2.17888e-293	1.29609	0.252	0.069	2.66172e-289	Mac	F
Slfn5	4.33904e-297	1.294	0.252	0.067	5.30057e-293	Mac	F
Cybb	0	1.26545	0.726	0.359	0	Mac	F
Lamp1	0	1.23732	0.483	0.228	0	Mac	F
Ccr2	0	1.23503	0.452	0.201	0	Mac	F
Cdkn1a	0	1.21985	0.464	0.212	0	Mac	F
Lgmn	2.39699e-219	1.18874	0.36	0.166	2.92817e-215	Mac	F
Ctsc	5.97842e-260	1.18486	0.391	0.175	7.30323e-256	Mac	F
Dusp1	0	1.18438	0.902	0.69	0	Mac	F
Cd300a	2.07495e-262	1.17875	0.293	0.1	2.53475e-258	Mac	F
Plin2.1	3.29012e-234	1.1609	0.344	0.147	4.01921e-230	Mac	F
Marcks	1.5158e-296	1.14421	0.437	0.188	1.8517e-292	Mac	F
Klf4	5.19662e-207	1.12099	0.324	0.141	6.34819e-203	Mac	F
Atf3	1.42626e-183	1.10065	0.272	0.111	1.74233e-179	Mac	F
Samhd1	0	1.09347	0.584	0.32	0	Mac	F
Lgals3	2.02853e-303	1.09131	0.593	0.349	2.47806e-299	Mac	F
Gda	5.02805e-281	1.08923	0.451	0.207	6.14227e-277	Mac	F
Zeb2	3.11739e-234	1.08712	0.355	0.152	3.8082e-230	Mac	F
Clec7a	6.40539e-212	1.0852	0.309	0.127	7.82483e-208	Mac	F
Mgst1	1.12003e-205	1.06188	0.263	0.098	1.36823e-201	Mac	F
Fos	0	1.03874	0.925	0.742	0	Mac	F
Ifi27l2a	4.18779e-270	1.01059	0.73	0.538	5.1158e-266	Mac	F
Siglech	0	3.1596	0.636	0.041	0	pDC	T
Ccr9	0	2.89224	0.57	0.053	0	pDC	T
Bst2	0	2.76509	0.91	0.315	0	pDC	T
Tcf4	0	2.69544	0.865	0.222	0	pDC	T
Ly6d	0	2.35531	0.519	0.127	0	pDC	F
Ctsl	0	2.35144	0.576	0.108	0	pDC	T
Cox6a2	0	2.23979	0.352	0.028	0	pDC	F
Lair1	0	2.23491	0.55	0.104	0	pDC	F
Runx2	0	2.21194	0.632	0.159	0	pDC	F
Spib	0	2.1587	0.387	0.056	0	pDC	F
Rell1	0	2.04671	0.494	0.103	0	pDC	F
Grn	0	1.91829	0.769	0.32	0	pDC	F
Sdc4	0	1.91442	0.408	0.078	0	pDC	F
Irf8	0	1.89523	0.86	0.424	0	pDC	F
Rnase6	0	1.8403	0.43	0.099	0	pDC	F
Bcl11a	0	1.83444	0.42	0.091	0	pDC	F
Cd300c	0	1.7767	0.277	0.019	0	pDC	F
Cyb561a3	0	1.70054	0.344	0.061	0	pDC	F
Smim5	0	1.6908	0.251	0.03	0	pDC	F
Ptprs	0	1.61457	0.349	0.086	0	pDC	F
Clec10a	0	1.60006	0.263	0.035	0	pDC	F
Mpeg1	0	1.59557	0.615	0.234	0	pDC	F
Abhd17b	0	1.57876	0.424	0.139	0	pDC	F
Mctp2	0	1.57416	0.307	0.058	0	pDC	F
Irf2bp2	0	1.56307	0.801	0.429	0	pDC	F
Tex2	0	1.50159	0.293	0.065	0	pDC	F
Tspan13	0	1.49623	0.564	0.255	0	pDC	F
Ctsb	0	1.49359	0.73	0.36	0	pDC	F
St8sia4	0	1.41004	0.539	0.244	0	pDC	F
Atp1b1	4.18573e-279	1.40884	0.391	0.139	5.11329e-275	pDC	F
Dnajc7	0	1.38849	0.534	0.243	0	pDC	F
Fyn	0	1.36172	0.532	0.232	0	pDC	F
Ly6a	2.02298e-230	1.32415	0.442	0.198	2.47128e-226	pDC	F
Tifa	1.98021e-233	1.281	0.283	0.086	2.41902e-229	pDC	F
Pld4	1.09727e-299	1.27115	0.581	0.287	1.34043e-295	pDC	F
Blnk	1.44271e-226	1.25578	0.265	0.078	1.76241e-222	pDC	F
Ncf1	1.3387e-286	1.23371	0.62	0.338	1.63536e-282	pDC	F
Snx5	3.77931e-261	1.22963	0.544	0.279	4.6168e-257	pDC	F
Psap	0	1.19971	0.999	0.874	0	pDC	F
Ctsh	6.11411e-195	1.17818	0.388	0.173	7.469e-191	pDC	F
Rpl31-ps12	6.57014e-254	1.16747	0.744	0.531	8.02609e-250	pDC	F
Ccl4	2.33767e-97	1.16344	0.552	0.421	2.8557e-93	pDC	F
Syngr2	1.25245e-191	1.15103	0.43	0.211	1.52999e-187	pDC	F
Mef2c	2.05215e-218	1.12734	0.493	0.24	2.5069e-214	pDC	F
Glcci1	7.96532e-166	1.11804	0.289	0.112	9.73043e-162	pDC	F
Ifnar2	2.012e-170	1.11689	0.307	0.123	2.45786e-166	pDC	F
Tyrobp	1.39511e-172	1.10189	0.7	0.562	1.70427e-168	pDC	F
Xbp1	3.7308e-179	1.09356	0.413	0.2	4.55755e-175	pDC	F
Cd47	2.35131e-180	1.08059	0.512	0.304	2.87236e-176	pDC	F
Rilpl2	5.49974e-153	1.05595	0.407	0.211	6.71849e-149	pDC	F
LOC105244208	0	2.29093	0.766	0.514	0	T	F
Gm8210	0	2.08048	0.569	0.132	0	T	T
Cd3d	0	1.96298	0.453	0.068	0	T	T
Rpl32	0	1.91229	0.873	0.704	0	T	F
Rps19	0	1.9071	0.93	0.795	0	T	F
Uba52	0	1.89567	0.9	0.78	0	T	F
Rplp0	0	1.88365	0.893	0.723	0	T	F
Rps3	0	1.84325	0.855	0.661	0	T	F
Rpl21	0	1.79534	0.737	0.428	0	T	F
Rpl17	0	1.79355	0.904	0.731	0	T	F
Il7r	0	1.78092	0.428	0.089	0	T	T
Rpl19	0	1.76949	0.81	0.589	0	T	F
Rpl13	0	1.74791	0.967	0.894	0	T	F
Cd3g	0	1.72525	0.341	0.041	0	T	T
Rps23	0	1.69519	0.947	0.825	0	T	F
LOC100862433	0	1.66893	0.906	0.779	0	T	F
Rps16	0	1.64284	0.934	0.841	0	T	F
Ms4a4b	0	1.60845	0.51	0.142	0	T	F
Cd8b1	0	1.60783	0.358	0.081	0	T	T
Rpl18	0	1.58527	0.844	0.664	0	T	F
Ccl5	1.23698e-218	1.55675	0.805	0.548	1.5111e-214	T	F
Gm25380	0	1.53186	0.802	0.576	0	T	F
Lat	0	1.51122	0.409	0.102	0	T	F
Lef1	0	1.49723	0.341	0.076	0	T	F
Rpl34-ps1	0	1.49272	0.901	0.783	0	T	F
Rpl15	0	1.47483	0.836	0.629	0	T	F
Rps11	0	1.47374	0.723	0.459	0	T	F
Rpl6	0	1.46161	0.788	0.554	0	T	F
Gm10045	0	1.45662	0.811	0.574	0	T	F
Rps6	0	1.44234	0.53	0.224	0	T	F
Rps2	0	1.41236	0.708	0.426	0	T	F
Rps18	0	1.37478	0.842	0.649	0	T	F
Rps27rt	0	1.3653	0.999	0.995	0	T	F
Klk8	0	1.36216	0.252	0.03	0	T	F
Cd3e	0	1.34479	0.305	0.061	0	T	F
Nkg7	6.08852e-274	1.33925	0.532	0.223	7.43773e-270	T	F
Saraf	1.87065e-296	1.32834	0.536	0.226	2.28519e-292	T	F
Rps5	1.16742e-303	1.32521	0.699	0.428	1.42612e-299	T	F
Rpl23a	0	1.32074	0.934	0.819	0	T	F
Rpl10a	0	1.32058	0.82	0.616	0	T	F
Rpl4	0	1.30937	0.844	0.619	0	T	F
Tcf7	1.57057e-285	1.28662	0.308	0.077	1.9186e-281	T	F
Rpl35	0	1.25214	0.941	0.873	0	T	F
Rps24	0	1.24707	0.911	0.778	0	T	F
Tmsb10	0	1.22327	0.978	0.909	0	T	F
Rps4x	0	1.22142	0.943	0.849	0	T	F
Rpl27a	0	1.21889	0.872	0.699	0	T	F
Rpl31-ps12	4.8501e-297	1.20784	0.75	0.535	5.92488e-293	T	F
Rps13	0	1.20203	0.83	0.603	0	T	F
Rps15	0	1.18675	0.949	0.822	0	T	F
Gzma	0	2.91753	0.871	0.321	0	NK	T
Ccl5	0	2.52672	0.932	0.541	0	NK	F
Gzmb	0	2.28708	0.525	0.135	0	NK	T
Nkg7	0	2.16837	0.624	0.221	0	NK	T
Serpinb6b	0	2.16345	0.573	0.138	0	NK	T
Klre1	0	1.96743	0.449	0.083	0	NK	T
Spry2	0	1.80125	0.361	0.087	0	NK	F
Klra4	0	1.79897	0.277	0.049	0	NK	F
Il2rb	0	1.75802	0.679	0.273	0	NK	F
Serpinb9	1.98025e-299	1.70889	0.432	0.137	2.41908e-295	NK	F
Klrb1c	3.51391e-266	1.4306	0.25	0.049	4.2926e-262	NK	F
Klrk1	1.86891e-260	1.42505	0.298	0.072	2.28306e-256	NK	F
Klrc1	3.13146e-164	1.34705	0.27	0.085	3.82539e-160	NK	F
Rgs1	9.16063e-116	1.2646	0.396	0.205	1.11906e-111	NK	F
Tnfaip3	4.2616e-201	1.19667	0.65	0.391	5.20597e-197	NK	F
Ctsw	2.04999e-131	1.19176	0.277	0.103	2.50426e-127	NK	F
Tbx21	2.77171e-122	1.19029	0.265	0.099	3.38592e-118	NK	F
Sh2d2a	2.58506e-131	1.18023	0.337	0.144	3.15791e-127	NK	F
Klrd1	4.10399e-132	1.15084	0.293	0.112	5.01343e-128	NK	F
Pik3r1	2.29184e-108	1.13637	0.327	0.152	2.79971e-104	NK	F
Bhlhe40	5.90786e-149	1.13361	0.559	0.326	7.21705e-145	NK	F
Ugcg	6.59123e-122	1.13013	0.398	0.2	8.05185e-118	NK	F
Nr4a2	6.32594e-99	1.12963	0.367	0.19	7.72777e-95	NK	F
Gimap5	3.571e-114	1.07684	0.255	0.097	4.36233e-110	NK	F
Ccl4	4.37931e-118	1.07252	0.612	0.421	5.34977e-114	NK	F
Vps37b	8.04662e-209	1.07169	0.746	0.522	9.82975e-205	NK	F
Gimap4	1.96666e-99	1.05598	0.333	0.163	2.40247e-95	NK	F
Arsb	9.72788e-81	1.037	0.279	0.136	1.18836e-76	NK	F
Dok2	2.17536e-91	1.03023	0.272	0.121	2.65742e-87	NK	F
Ms4a4b	2.29472e-103	0.959006	0.351	0.168	2.80323e-99	NK	F
Ccnd2	1.41407e-79	0.927426	0.412	0.249	1.72743e-75	NK	F
Crem	1.05105e-50	0.915149	0.35	0.231	1.28396e-46	NK	F
Id2	4.10108e-99	0.90394	0.547	0.36	5.00988e-95	NK	F
Ubald2	1.78092e-75	0.897199	0.464	0.313	2.17558e-71	NK	F
Ccl3	1.64826e-54	0.886383	0.285	0.163	2.01352e-50	NK	F
Fcer1g	5.98814e-70	0.882546	0.58	0.476	7.31511e-66	NK	F
Hcst	7.01949e-74	0.881729	0.316	0.166	8.57501e-70	NK	F
D16Ertd472e	3.92672e-42	0.853537	0.258	0.155	4.79688e-38	NK	F
Jak1	8.97893e-73	0.837497	0.477	0.325	1.09687e-68	NK	F
Ptprcap	2.59304e-61	0.814644	0.361	0.22	3.16766e-57	NK	F
Ifngr1	7.78289e-73	0.796117	0.541	0.399	9.50758e-69	NK	F
Zfp36l2	4.77172e-125	0.793969	0.771	0.63	5.82914e-121	NK	F
Irf8	1.76733e-112	0.786091	0.667	0.465	2.15897e-108	NK	F
Gimap1	1.62606e-44	0.747517	0.338	0.221	1.98639e-40	NK	F
Sh3bgrl3	4.45762e-29	0.746815	0.425	0.354	5.44543e-25	NK	F
Gimap3	1.59154e-56	0.74394	0.374	0.235	1.94423e-52	NK	F
Nabp1	4.24321e-34	0.730864	0.285	0.188	5.1835e-30	NK	F
Ets1	9.48301e-93	0.706092	0.705	0.544	1.15844e-88	NK	F
Dennd4a	5.43265e-53	0.700523	0.509	0.39	6.63653e-49	NK	F
Shisa5	1.85516e-78	0.687353	0.715	0.588	2.26627e-74	NK	F
Hist1h2ao	0	2.6367	0.768	0.146	0	Dividing	T
Top2a	0	2.45614	0.759	0.113	0	Dividing	T
2810417H13Rik	0	2.16248	0.66	0.081	0	Dividing	F
Hmgb2	0	1.84041	0.992	0.715	0	Dividing	F
Stmn1	0	1.82955	0.654	0.137	0	Dividing	T
Tuba1b	0	1.73412	0.886	0.361	0	Dividing	F
Rrm2	0	1.65899	0.474	0.061	0	Dividing	T
Mki67	0	1.63201	0.522	0.081	0	Dividing	T
Tubb5	0	1.61929	0.855	0.333	0	Dividing	F
Nusap1	0	1.53158	0.357	0.03	0	Dividing	F
Ccna2	0	1.48421	0.388	0.046	0	Dividing	F
Dut	0	1.47473	0.546	0.119	0	Dividing	F
Ube2c	0	1.44094	0.421	0.088	0	Dividing	F
Smc2	0	1.35033	0.413	0.062	0	Dividing	F
Birc5	0	1.34331	0.431	0.079	0	Dividing	F
Cks1b	0	1.33955	0.441	0.078	0	Dividing	F
Ncapd2	0	1.2763	0.376	0.054	0	Dividing	F
Mcm3	0	1.27376	0.44	0.076	0	Dividing	F
Dnmt1	0	1.26465	0.541	0.125	0	Dividing	F
Rrm1	0	1.24919	0.395	0.062	0	Dividing	F
H2afv	0	1.24844	0.679	0.243	0	Dividing	F
Mcm5	0	1.2278	0.441	0.081	0	Dividing	F
Pcna	0	1.20362	0.627	0.219	0	Dividing	F
Nucks1	0	1.18476	0.639	0.199	0	Dividing	F
Cdk1	0	1.16787	0.306	0.041	0	Dividing	F
Mcm6	0	1.16003	0.443	0.096	0	Dividing	F
Alyref	0	1.13623	0.586	0.173	0	Dividing	F
Ran	0	1.13541	0.795	0.355	0	Dividing	F
Prtn3	8.01535e-215	1.12187	0.319	0.089	9.79155e-211	Dividing	F
Kif11	0	1.11262	0.263	0.029	0	Dividing	F
Uhrf1	0	1.10965	0.284	0.038	0	Dividing	F
Dek	0	1.10849	0.488	0.132	0	Dividing	F
Tmpo	0	1.09351	0.608	0.188	0	Dividing	F
Cbx3	0	1.08992	0.6	0.188	0	Dividing	F
Ptma	0	1.07525	0.999	0.95	0	Dividing	F
H2afz	0	1.06331	0.944	0.633	0	Dividing	F
Hmgb1	5.99036e-300	1.06236	0.789	0.357	7.31782e-296	Dividing	F
Anp32e	0	1.05675	0.695	0.26	0	Dividing	F
Gmnn	0	1.05426	0.327	0.05	0	Dividing	F
Anp32b	0	1.04948	0.67	0.243	0	Dividing	F
Ccdc34	0	1.04573	0.302	0.046	0	Dividing	F
Mcm7	0	1.02093	0.318	0.057	0	Dividing	F
Lig1	0	1.01561	0.279	0.043	0	Dividing	F
Hmgn2	0	1.00313	0.778	0.32	0	Dividing	F
Kif15	0	0.984772	0.265	0.035	0	Dividing	F
Cdca3	0	0.974327	0.252	0.035	0	Dividing	F
Racgap1	0	0.971894	0.388	0.091	0	Dividing	F
Tacc3	0	0.969601	0.25	0.03	0	Dividing	F
Rad21	1.26675e-271	0.92147	0.62	0.221	1.54747e-267	Dividing	F
Tipin	0	0.920017	0.286	0.051	0	Dividing	F
Il1b	0	1.7745	0.905	0.607	0	Gran	T
G0s2	0	1.75268	0.749	0.404	0	Gran	F
Retnlg	2.29497e-263	1.74763	0.759	0.529	2.80354e-259	Gran	F
Csf3r	2.48541e-243	1.63045	0.588	0.284	3.03617e-239	Gran	T
Cxcr2	2.97924e-173	1.53599	0.288	0.087	3.63944e-169	Gran	T
Hdc	3.11055e-216	1.52192	0.621	0.344	3.79985e-212	Gran	T
Ccl6	5.13398e-160	1.39204	0.559	0.33	6.27167e-156	Gran	T
Wfdc17	4.72474e-33	1.38169	0.374	0.296	5.77174e-29	Gran	F
Cxcl2	4.33447e-60	1.37545	0.343	0.213	5.29499e-56	Gran	F
Mmp9	1.53467e-139	1.29274	0.407	0.184	1.87475e-135	Gran	F
Slfn4	4.68746e-90	1.25416	0.37	0.195	5.7262e-86	Gran	F
Tnfaip2	8.29586e-94	1.24299	0.357	0.184	1.01342e-89	Gran	F
Ifitm1	6.31629e-46	1.24045	0.31	0.202	7.71598e-42	Gran	F
Slpi	6.98924e-57	1.21888	0.34	0.214	8.53805e-53	Gran	F
Clec4d	4.5368e-88	1.2028	0.275	0.121	5.54216e-84	Gran	F
S100a11	1.06818e-116	1.18453	0.566	0.395	1.30489e-112	Gran	F
Mxd1	1.67429e-117	1.17481	0.546	0.358	2.04532e-113	Gran	F
S100a9	0	1.16801	0.984	0.853	0	Gran	F
Grina	3.50616e-108	1.11158	0.538	0.358	4.28313e-104	Gran	F
Slc16a3	6.5499e-73	1.10438	0.339	0.188	8.00136e-69	Gran	F
S100a8	0	1.10424	0.966	0.785	0	Gran	F
Isg15	2.04318e-64	1.09765	0.392	0.245	2.49594e-60	Gran	F
Lilr4b	6.80205e-64	1.09469	0.322	0.183	8.30939e-60	Gran	F
Msrb1	8.03739e-85	0.985742	0.569	0.442	9.81847e-81	Gran	F
Cd9	2.5155e-45	0.970304	0.255	0.146	3.07294e-41	Gran	F
Gadd45a	6.14171e-59	0.964699	0.416	0.283	7.50271e-55	Gran	F
Gsr	9.54463e-122	0.962944	0.672	0.465	1.16597e-117	Gran	F
Cyp4f18	4.36871e-50	0.962709	0.304	0.181	5.33682e-46	Gran	F
Ets2	7.14736e-54	0.926888	0.403	0.279	8.73121e-50	Gran	F
Adipor1	1.01436e-39	0.90591	0.342	0.243	1.23914e-35	Gran	F
Wfdc21	4.07065e-91	0.903695	0.424	0.23	4.97271e-87	Gran	F
Pglyrp1	1.55057e-56	0.894988	0.344	0.207	1.89418e-52	Gran	F
Gda	1.0233e-49	0.882657	0.378	0.249	1.25007e-45	Gran	F
Cd300lf	2.12981e-32	0.881821	0.252	0.161	2.60177e-28	Gran	F
Hp	3.51724e-60	0.866882	0.483	0.35	4.29666e-56	Gran	F
Gcnt2	2.0699e-50	0.860528	0.413	0.291	2.5286e-46	Gran	F
Nfkbiz	5.68101e-24	0.831413	0.334	0.261	6.93992e-20	Gran	F
Dusp1	1.79435e-187	0.82548	0.901	0.722	2.19197e-183	Gran	F
Sorl1	5.34925e-27	0.811139	0.326	0.246	6.53464e-23	Gran	F
Lmnb1	6.81152e-31	0.789823	0.381	0.3	8.32095e-27	Gran	F
Cd24a	6.26389e-26	0.776266	0.329	0.251	7.65197e-22	Gran	F
Marcks	5.03467e-38	0.763667	0.343	0.233	6.15035e-34	Gran	F
Osm	1.30037e-14	0.755871	0.299	0.246	1.58853e-10	Gran	F
Cebpb	6.57237e-167	0.726893	0.932	0.791	8.02881e-163	Gran	F
Srgn	3.62934e-83	0.717683	0.758	0.695	4.43361e-79	Gran	F
S100a6	1.49134e-68	0.700787	0.851	0.771	1.82182e-64	Gran	F
Rassf3	1.40993e-21	0.700296	0.323	0.257	1.72237e-17	Gran	F
Gpcpd1	5.08064e-30	0.699498	0.427	0.354	6.20652e-26	Gran	F
Mcl1	8.97528e-96	0.691747	0.826	0.734	1.09642e-91	Gran	F
Spi1	5.68115e-15	0.674136	0.26	0.206	6.9401e-11	Gran	F
H2-Eb1	1.37463e-292	1.98041	0.671	0.323	1.67925e-288	DC	T
H2-Aa	0	1.92266	0.748	0.414	0	DC	T
H2-Ab1	1.50787e-302	1.90685	0.792	0.496	1.84202e-298	DC	F
Cst3	1.00029e-245	1.87294	0.771	0.479	1.22195e-241	DC	T
Cd74	0	1.57934	0.914	0.708	0	DC	T
H2-DMb1	3.97525e-252	1.49659	0.413	0.121	4.85617e-248	DC	T
Cbfa2t3	7.49572e-187	1.36209	0.393	0.135	9.15677e-183	DC	F
Cd83	6.77757e-152	1.34713	0.458	0.203	8.27948e-148	DC	F
Plbd1	6.82113e-175	1.2974	0.337	0.106	8.33269e-171	DC	F
Id3	1.84618e-147	1.28357	0.303	0.099	2.25529e-143	DC	F
H2-DMa	3.70453e-151	1.2401	0.384	0.149	4.52546e-147	DC	F
Gm2a	2.4549e-161	1.20551	0.54	0.264	2.9989e-157	DC	F
Pmaip1	2.93944e-116	1.15051	0.475	0.241	3.59082e-112	DC	F
St3gal4	4.23844e-101	1.1285	0.572	0.348	5.17768e-97	DC	F
Gcnt2	1.52352e-87	1.01917	0.492	0.284	1.86113e-83	DC	F
Klf4	2.58666e-90	1.014	0.354	0.166	3.15986e-86	DC	F
Sdc3	1.65698e-94	0.891613	0.269	0.101	2.02417e-90	DC	F
Gng10	5.6336e-70	0.854725	0.38	0.209	6.88201e-66	DC	F
Ifitm3	1.2945e-87	0.765013	0.61	0.384	1.58136e-83	DC	F
Atf3	7.64567e-49	0.761449	0.264	0.136	9.33995e-45	DC	F
Prcp	1.46747e-56	0.754711	0.367	0.208	1.79266e-52	DC	F
Syngr2	2.59958e-63	0.753167	0.4	0.228	3.17565e-59	DC	F
Nfkb1	4.97859e-54	0.752499	0.417	0.257	6.08185e-50	DC	F
Olfr1033	3.23075e-40	0.7401	0.293	0.17	3.94668e-36	DC	F
Slk	7.5493e-54	0.722597	0.296	0.156	9.22222e-50	DC	F
Ms4a6c	5.35567e-77	0.714534	0.482	0.27	6.54249e-73	DC	F
Irf5	2.34108e-47	0.708505	0.253	0.129	2.85986e-43	DC	F
Bhlhe40	2.14954e-46	0.707629	0.492	0.336	2.62588e-42	DC	F
Dpysl2	2.92948e-40	0.707569	0.253	0.138	3.57865e-36	DC	F
Nrros	8.3841e-39	0.678381	0.305	0.182	1.0242e-34	DC	F
Klf10	5.74082e-44	0.669947	0.374	0.233	7.01299e-40	DC	F
H2afy	7.96465e-85	0.656389	0.724	0.506	9.72962e-81	DC	F
Skil	2.68095e-35	0.651549	0.294	0.178	3.27505e-31	DC	F
Pip4k2a	1.15968e-46	0.647714	0.307	0.169	1.41667e-42	DC	F
Myadm	1.45258e-43	0.644222	0.323	0.186	1.77448e-39	DC	F
Vim	2.53769e-43	0.633905	0.489	0.344	3.10004e-39	DC	F
Hspa1a	7.15598e-19	0.610454	0.352	0.262	8.74175e-15	DC	F
Zfp36	3.97756e-61	0.603467	0.782	0.636	4.85899e-57	DC	F
Hspa1b	1.91498e-15	0.601489	0.37	0.289	2.33934e-11	DC	F
Anxa5	7.1178e-31	0.597721	0.325	0.213	8.69511e-27	DC	F
Tagln2	2.56541e-39	0.582438	0.561	0.434	3.13391e-35	DC	F
Marcks	1.01156e-35	0.58021	0.369	0.231	1.23572e-31	DC	F
Trim30a	1.2834e-36	0.576586	0.386	0.25	1.56781e-32	DC	F
Lsp1	1.50448e-48	0.576033	0.602	0.449	1.83787e-44	DC	F
Cdkn1a	1.15564e-29	0.57405	0.379	0.257	1.41172e-25	DC	F
Csrnp1	5.55261e-30	0.554111	0.454	0.329	6.78306e-26	DC	F
Nr4a2	1.87302e-30	0.551757	0.315	0.198	2.28808e-26	DC	F
Napsa	3.29821e-24	0.544759	0.253	0.163	4.0291e-20	DC	F
Plekho2	1.11933e-28	0.544381	0.266	0.163	1.36737e-24	DC	F
Irf2bp2	1.65627e-44	0.541238	0.624	0.468	2.02329e-40	DC	F
Jchain	0	5.16338	0.993	0.409	0	Plasma-B	T
Mzb1	0	3.82089	0.865	0.109	0	Plasma-B	T
Hsp90b1	0	3.05874	0.997	0.657	0	Plasma-B	F
Txndc5	0	2.96158	0.832	0.102	0	Plasma-B	T
Pdia4	0	2.9141	0.832	0.106	0	Plasma-B	T
Pycard	0	2.34832	0.805	0.249	0	Plasma-B	T
Trp53inp1	0	2.32861	0.722	0.102	0	Plasma-B	F
Fam46c	0	2.20067	0.758	0.114	0	Plasma-B	F
Sec11c	0	2.14085	0.714	0.178	0	Plasma-B	F
Rpn1	0	2.10892	0.8	0.194	0	Plasma-B	F
Manf	0	2.07474	0.583	0.149	0	Plasma-B	F
Creld2	0	2.01526	0.492	0.063	0	Plasma-B	F
Pdia6	0	1.99834	0.854	0.304	0	Plasma-B	F
Eaf2	0	1.9842	0.402	0.01	0	Plasma-B	F
Xbp1	0	1.933	0.729	0.201	0	Plasma-B	F
Edem1	0	1.86535	0.765	0.218	0	Plasma-B	F
Ckap4	0	1.84649	0.695	0.131	0	Plasma-B	F
Sdf2l1	0	1.83912	0.441	0.064	0	Plasma-B	F
Derl3	0	1.79972	0.387	0.014	0	Plasma-B	F
Rexo2	0	1.7324	0.621	0.142	0	Plasma-B	F
Tnfrsf17	0	1.72185	0.325	0.009	0	Plasma-B	F
Hist1h2ao	1.31205e-183	1.71087	0.526	0.186	1.6028e-179	Plasma-B	F
Ell2	0	1.70835	0.53	0.063	0	Plasma-B	F
Pou2af1	0	1.67562	0.45	0.045	0	Plasma-B	F
St6gal1	0	1.58838	0.502	0.065	0	Plasma-B	F
Spcs1	6.59975e-297	1.56202	0.671	0.219	8.06225e-293	Plasma-B	F
H13	0	1.53148	0.831	0.311	0	Plasma-B	F
Ssr2	0	1.50144	0.392	0.072	0	Plasma-B	F
Sec61b	0	1.49095	0.914	0.534	0	Plasma-B	F
Ssr4	8.605e-171	1.44717	0.357	0.1	1.05119e-166	Plasma-B	F
Spcs2	2.8101e-259	1.44285	0.666	0.237	3.43282e-255	Plasma-B	F
Ddost	1.2662e-306	1.42738	0.593	0.159	1.54679e-302	Plasma-B	F
Fkbp2	0	1.42625	0.505	0.106	0	Plasma-B	F
Sec61a1	0	1.41747	0.538	0.107	0	Plasma-B	F
Vimp	2.62575e-276	1.39573	0.635	0.197	3.20761e-272	Plasma-B	F
Dnajb11	0	1.37949	0.414	0.074	0	Plasma-B	F
Sel1l	0	1.37741	0.41	0.074	0	Plasma-B	F
Ndufa4	6.74018e-218	1.37466	0.703	0.287	8.2338e-214	Plasma-B	F
Calr	9.05037e-266	1.37462	0.82	0.346	1.10559e-261	Plasma-B	F
Manea	0	1.36881	0.362	0.037	0	Plasma-B	F
Ppib	9.70621e-135	1.36409	0.365	0.122	1.18571e-130	Plasma-B	F
Ssr3	1.30197e-259	1.36246	0.811	0.327	1.59049e-255	Plasma-B	F
Rpn2	1.10794e-288	1.35463	0.699	0.223	1.35346e-284	Plasma-B	F
Lman1	0	1.34057	0.369	0.035	0	Plasma-B	F
Ostc	3.47046e-280	1.29655	0.511	0.127	4.23952e-276	Plasma-B	F
Srp9	7.20867e-254	1.27909	0.875	0.454	8.80612e-250	Plasma-B	F
Selk	2.4797e-220	1.27791	0.827	0.408	3.0292e-216	Plasma-B	F
Ube2j1	0	1.27591	0.483	0.103	0	Plasma-B	F
Tubb2b	0	1.25904	0.334	0.039	0	Plasma-B	F
Gm4184	3.62424e-197	1.24605	0.776	0.387	4.42737e-193	Plasma-B	F
Camp	0	5.63736	0.943	0.186	0	Neut	T
Ngp	0	5.30831	0.992	0.275	0	Neut	T
Ltf	0	4.74183	0.885	0.088	0	Neut	T
S100a8	0	4.47917	1	0.788	0	Neut	F
Lcn2	0	4.29273	0.948	0.106	0	Neut	T
Wfdc21	0	4.15482	0.995	0.204	0	Neut	T
S100a9	0	4.00559	1	0.856	0	Neut	F
Anxa1	0	3.08598	0.909	0.203	0	Neut	F
Chil3	0	2.95119	0.843	0.235	0	Neut	F
Cd177	0	2.94655	0.666	0.056	0	Neut	F
Retnlg	0	2.87721	0.907	0.528	0	Neut	F
Adpgk	0	2.79019	0.757	0.121	0	Neut	F
Pglyrp1	0	2.78421	0.807	0.186	0	Neut	F
Ifitm6	0	2.75534	0.627	0.097	0	Neut	F
Mmp8	0	2.73286	0.514	0.09	0	Neut	F
Mmp9	0	2.71581	0.714	0.174	0	Neut	F
G0s2	0	2.70121	0.894	0.406	0	Neut	F
Serpinb1a	0	2.33413	0.507	0.061	0	Neut	F
AA467197	0	2.26768	0.408	0.035	0	Neut	F
Syne1	0	2.23783	0.51	0.064	0	Neut	F
Fpr2	0	2.15847	0.471	0.066	0	Neut	F
Dstn	0	1.98726	0.553	0.118	0	Neut	F
Ckap4	0	1.96937	0.592	0.138	0	Neut	F
Gadd45a	3.22458e-288	1.93549	0.711	0.27	3.93915e-284	Neut	F
Aldh2	0	1.90733	0.623	0.178	0	Neut	F
Anxa3	0	1.89576	0.359	0.035	0	Neut	F
Ltb4r1	0	1.89228	0.409	0.063	0	Neut	F
Hmgn2	4.12522e-262	1.87547	0.737	0.343	5.03936e-258	Neut	F
Ly6g	0	1.81378	0.256	0.018	0	Neut	F
Pygl	0	1.8127	0.57	0.136	0	Neut	F
Cebpe	0	1.69537	0.274	0.014	0	Neut	F
Lrg1	3.58452e-306	1.67597	0.328	0.05	4.37885e-302	Neut	F
Mcemp1	6.45589e-262	1.67325	0.445	0.106	7.88652e-258	Neut	F
St3gal5	5.72322e-256	1.66751	0.291	0.047	6.99148e-252	Neut	F
Hp	2.48414e-285	1.62459	0.783	0.338	3.03463e-281	Neut	F
Cd24a	6.24079e-244	1.58965	0.645	0.236	7.62375e-240	Neut	F
Tkt	3.73989e-276	1.53699	0.864	0.461	4.56865e-272	Neut	F
Trem3	1.62319e-300	1.51573	0.272	0.035	1.98289e-296	Neut	F
S100a6	6.55431e-169	1.49482	0.936	0.768	8.00674e-165	Neut	F
S100a11	2.57754e-167	1.455	0.724	0.391	3.14873e-163	Neut	F
Itgam	2.83157e-186	1.40577	0.5	0.165	3.45905e-182	Neut	F
Mgst1	1.62512e-174	1.37876	0.404	0.118	1.98525e-170	Neut	F
Cd9	1.39921e-169	1.35864	0.436	0.139	1.70927e-165	Neut	F
Ncf1	4.55153e-207	1.35424	0.744	0.357	5.56014e-203	Neut	F
Hdc	1.37073e-169	1.31063	0.716	0.347	1.67448e-165	Neut	F
Mettl9	9.31486e-154	1.29991	0.303	0.078	1.1379e-149	Neut	F
Adam8	3.31288e-119	1.25455	0.294	0.088	4.04701e-115	Neut	F
Hmgb2	6.81112e-195	1.24857	0.942	0.73	8.32047e-191	Neut	F
Dgat1	1.60301e-122	1.24638	0.566	0.273	1.95824e-118	Neut	F
Glrx	2.93351e-121	1.22798	0.321	0.101	3.58358e-117	Neut	F
Cd79a	0	2.32514	0.647	0.17	0	B	T
Ms4a1	0	2.25696	0.386	0.035	0	B	T
Scd1	4.12768e-279	2.13098	0.507	0.123	5.04238e-275	B	T
Ccr7	9.21345e-200	1.77493	0.57	0.205	1.12551e-195	B	F
Ebf1	1.65041e-241	1.64237	0.255	0.034	2.01613e-237	B	T
Cd79b	3.09015e-115	1.5782	0.307	0.092	3.77493e-111	B	F
Cd74	9.53812e-267	1.56247	0.966	0.713	1.16518e-262	B	F
H2-Ob	3.04586e-135	1.49579	0.28	0.067	3.72082e-131	B	T
H2-Eb1	5.94821e-192	1.45759	0.711	0.333	7.26634e-188	B	F
H2-Aa	2.61115e-212	1.43876	0.816	0.422	3.18978e-208	B	F
Bach2	1.09382e-83	1.33026	0.288	0.099	1.33621e-79	B	F
Mef2c	4.1479e-87	1.20595	0.514	0.264	5.06708e-83	B	F
Foxp1	8.2011e-69	1.15233	0.537	0.326	1.00185e-64	B	F
S1pr1	9.07534e-59	1.1358	0.259	0.101	1.10864e-54	B	F
Prkcb	1.73153e-52	1.09974	0.428	0.247	2.11523e-48	B	F
Satb1	8.51062e-66	1.06193	0.583	0.383	1.03966e-61	B	F
Cd83	3.47364e-45	1.03395	0.387	0.215	4.2434e-41	B	F
Ets1	7.95535e-87	1.01537	0.762	0.55	9.71825e-83	B	F
H2-Ab1	9.63749e-116	0.951796	0.765	0.507	1.17732e-111	B	F
Zfp36l1	7.31827e-59	0.872579	0.634	0.435	8.94e-55	B	F
Tcp11l2	3.44153e-23	0.782185	0.385	0.271	4.20417e-19	B	F
Nfatc3	5.14067e-19	0.776811	0.257	0.163	6.27984e-15	B	F
Ltb	9.98839e-26	0.770294	0.369	0.245	1.22018e-21	B	F
Rps27rt	1.31593e-199	0.76019	0.999	0.996	1.60755e-195	B	F
Zcchc11	5.84084e-16	0.713654	0.268	0.178	7.13517e-12	B	F
Rps19	4.29854e-90	0.704863	0.923	0.805	5.2511e-86	B	F
Shisa5	4.68283e-45	0.700704	0.725	0.594	5.72054e-41	B	F
Crebrf	1.06427e-13	0.66605	0.276	0.194	1.30011e-09	B	F
Syk	7.25537e-14	0.636762	0.325	0.239	8.86316e-10	B	F
Lbh	2.75283e-10	0.632112	0.314	0.252	3.36286e-06	B	F
Fam107b	1.70031e-17	0.620378	0.439	0.35	2.0771e-13	B	F
Fam65b	6.61649e-13	0.611765	0.299	0.217	8.08271e-09	B	F
Map3k1	5.09796e-13	0.607584	0.384	0.305	6.22767e-09	B	F
Ezr	3.12173e-15	0.606279	0.434	0.351	3.81351e-11	B	F
Rps15	2.10303e-71	0.58467	0.904	0.834	2.56907e-67	B	F
Stk17b	3.05064e-44	0.580899	0.842	0.768	3.72667e-40	B	F
Gimap1	8.84379e-13	0.577447	0.312	0.228	1.08036e-08	B	F
Pnisr	3.04507e-07	0.555534	0.261	0.208	0.00371985	B	F
P2ry10	9.19869e-10	0.552605	0.327	0.259	1.12371e-05	B	F
Gm10045	8.14035e-33	0.548614	0.689	0.597	9.94425e-29	B	F
Cd69	1.92793e-10	0.545459	0.285	0.217	2.35516e-06	B	F
Gimap6	9.64649e-13	0.541955	0.251	0.169	1.17842e-08	B	F
Ly6d	1.9588e-25	0.540663	0.302	0.175	2.39287e-21	B	F
Elf1	4.72793e-11	0.536005	0.402	0.336	5.77564e-07	B	F
Gm9457	2.09795e-09	0.533715	0.327	0.263	2.56285e-05	B	F
Rps20	1.08886e-65	0.521335	0.928	0.867	1.33015e-61	B	F
Cxcr4	2.40733e-27	0.520322	0.764	0.684	2.94079e-23	B	F
Ppp3ca	3.16364e-08	0.51998	0.338	0.279	0.000386471	B	F
Gimap3	7.91665e-09	0.517601	0.308	0.245	9.67098e-05	B	F
Rpl4	2.0493e-30	0.513718	0.731	0.641	2.50342e-26	B	F
Sox4	0	2.45986	0.466	0.018	0	Endo	T
Cdk6	5.699e-296	2.05203	0.549	0.085	6.96189e-292	Endo	T
Bcl2l11	6.7185e-147	1.76885	0.83	0.37	8.20732e-143	Endo	F
Adgrl4	0	1.76839	0.278	0.008	0	Endo	T
H2afy	6.7941e-168	1.76592	0.901	0.513	8.29967e-164	Endo	F
Tsc22d1	5.39129e-173	1.75681	0.414	0.077	6.586e-169	Endo	F
Angpt1	0	1.7019	0.265	0.009	0	Endo	T
Msi2	9.48653e-153	1.67662	0.403	0.081	1.15887e-148	Endo	F
Lmo2	4.33376e-169	1.66981	0.448	0.091	5.29412e-165	Endo	F
Igfbp4	3.94353e-139	1.64514	0.487	0.124	4.81742e-135	Endo	F
Dntt	1.44689e-67	1.6299	0.254	0.064	1.76752e-63	Endo	F
Hes1	2.08803e-106	1.62831	0.345	0.08	2.55074e-102	Endo	F
Kit	8.6334e-267	1.5858	0.282	0.023	1.05466e-262	Endo	F
Cd34	1.12545e-289	1.48015	0.269	0.019	1.37485e-285	Endo	T
Cd93	1.06536e-137	1.40741	0.323	0.057	1.30144e-133	Endo	F
Myb	1.68765e-110	1.31044	0.341	0.075	2.06164e-106	Endo	F
Pde4b	2.20479e-86	1.30304	0.545	0.202	2.69337e-82	Endo	F
Etv6	1.3829e-97	1.29361	0.356	0.089	1.68935e-93	Endo	F
Ctla2a	2.05659e-51	1.26578	0.276	0.089	2.51234e-47	Endo	F
Stmn1	1.66876e-70	1.24859	0.463	0.179	2.03856e-66	Endo	F
Flt3	4.06298e-92	1.21924	0.297	0.066	4.96334e-88	Endo	F
Cdkn1a	2.06175e-70	1.20562	0.586	0.258	2.51863e-66	Endo	F
Scd2	8.05669e-69	1.13943	0.328	0.097	9.84205e-65	Endo	F
Ccl4	2.95431e-36	1.12567	0.66	0.433	3.60899e-32	Endo	F
B3gnt5	4.64027e-73	1.1184	0.256	0.06	5.66855e-69	Endo	F
Mef2c	2.61839e-70	1.11087	0.608	0.267	3.19862e-66	Endo	F
Nr4a1	1.76664e-58	1.07604	0.853	0.577	2.15812e-54	Endo	F
Notch1	1.37056e-35	1.0058	0.384	0.178	1.67428e-31	Endo	F
Ier3	2.77174e-53	0.998679	0.444	0.18	3.38596e-49	Endo	F
Fosl2	5.58004e-45	0.992755	0.817	0.568	6.81658e-41	Endo	F
Hsp90ab1	2.20457e-101	0.979794	0.957	0.762	2.69311e-97	Endo	F
Egr1	1.11148e-46	0.971943	0.379	0.149	1.35779e-42	Endo	F
Ifitm1	4.68153e-50	0.937652	0.47	0.204	5.71896e-46	Endo	F
Dusp2	1.19302e-36	0.912334	0.56	0.316	1.4574e-32	Endo	F
Ccnd2	5.08292e-40	0.867598	0.515	0.258	6.20929e-36	Endo	F
Hnrnpa1	3.16293e-45	0.844686	0.562	0.285	3.86383e-41	Endo	F
Jun	3.40116e-37	0.844427	0.59	0.335	4.15486e-33	Endo	F
Hist1h2ao	4.48182e-43	0.843849	0.45	0.198	5.47499e-39	Endo	F
Ncl	2.61798e-36	0.832986	0.606	0.361	3.19812e-32	Endo	F
Pabpc4	4.78357e-37	0.828757	0.354	0.151	5.84361e-33	Endo	F
Npm1	3.30805e-42	0.812163	0.687	0.434	4.04112e-38	Endo	F
Tob2	1.00202e-30	0.804106	0.422	0.213	1.22406e-26	Endo	F
Ptpre	3.48878e-38	0.777752	0.351	0.143	4.2619e-34	Endo	F
Paip2	1.26048e-33	0.775332	0.448	0.226	1.5398e-29	Endo	F
Morf4l2	1.96299e-25	0.754508	0.351	0.177	2.39799e-21	Endo	F
Samsn1	1.90173e-25	0.753804	0.429	0.232	2.32316e-21	Endo	F
Odc1	1.03973e-20	0.751951	0.271	0.133	1.27013e-16	Endo	F
Cmtm7	5.82293e-33	0.745614	0.444	0.222	7.1133e-29	Endo	F
Ptma	1.07619e-92	0.734055	0.996	0.954	1.31467e-88	Endo	F
Pabpc1	3.66036e-54	0.730074	0.897	0.723	4.4715e-50	Endo	F
Elane	0	4.6603	0.85	0.047	0	Hep	F
Prtn3	0	4.62839	0.96	0.102	0	Hep	F
Mpo	0	4.45351	0.952	0.046	0	Hep	F
Ctsg	0	2.83486	0.542	0.018	0	Hep	F
Gstm1	0	2.75452	0.722	0.065	0	Hep	T
Gatm	1.04774e-171	2.16776	0.515	0.061	1.27992e-167	Hep	F
Ms4a3	0	2.13047	0.423	0.01	0	Hep	F
B4galt6	4.15876e-245	2.05987	0.463	0.034	5.08035e-241	Hep	F
Prss57	0	1.93942	0.388	0.018	0	Hep	F
Tmed3	8.53082e-76	1.77144	0.604	0.162	1.04212e-71	Hep	F
Clec12a	5.48178e-78	1.75486	0.665	0.187	6.69654e-74	Hep	F
Serpinb1a	1.41697e-91	1.74668	0.454	0.08	1.73097e-87	Hep	F
Rdm1	3.82574e-55	1.7123	0.661	0.239	4.67352e-51	Hep	F
Etfb	2.02521e-74	1.66956	0.617	0.172	2.474e-70	Hep	T
Myb	1.64969e-98	1.66589	0.458	0.077	2.01526e-94	Hep	F
Dstn	7.91093e-82	1.65475	0.577	0.136	9.664e-78	Hep	F
Cdk6	1.4202e-84	1.58192	0.476	0.093	1.73491e-80	Hep	F
Dio2	0	1.57358	0.251	0.005	0	Hep	F
Hmgn2	9.3546e-57	1.51325	0.797	0.359	1.14276e-52	Hep	F
Atpif1	6.64115e-55	1.43374	0.604	0.202	8.11282e-51	Hep	F
Anxa3	6.24399e-109	1.43357	0.379	0.048	7.62766e-105	Hep	F
Igfbp4	2.05783e-70	1.36394	0.542	0.128	2.51384e-66	Hep	F
Cebpe	1.96041e-106	1.35216	0.264	0.025	2.39484e-102	Hep	F
Lta4h	2.86484e-69	1.33694	0.286	0.043	3.49969e-65	Hep	F
Dbi	1.85747e-53	1.3201	0.674	0.247	2.26908e-49	Hep	F
Pgam1	1.10848e-47	1.30286	0.581	0.2	1.35412e-43	Hep	F
Ptgr1	2.37828e-146	1.30073	0.269	0.019	2.9053e-142	Hep	F
Rpn1	1.86832e-57	1.28723	0.683	0.222	2.28234e-53	Hep	F
P4hb	1.00866e-49	1.27248	0.586	0.192	1.23218e-45	Hep	T
Tmem256	9.59483e-52	1.26659	0.537	0.164	1.1721e-47	Hep	T
Tkt	3.03313e-51	1.26232	0.881	0.477	3.70528e-47	Hep	F
Gpc1	3.02796e-70	1.26189	0.313	0.049	3.69896e-66	Hep	F
Calr	1.59332e-42	1.24911	0.749	0.368	1.9464e-38	Hep	F
Pebp1	1.46383e-37	1.20077	0.48	0.166	1.78822e-33	Hep	F
Pdia6	6.08349e-38	1.17626	0.709	0.33	7.43159e-34	Hep	F
Ankrd28	6.20016e-56	1.16695	0.251	0.04	7.57411e-52	Hep	F
Cmtm7	3.87352e-38	1.12491	0.581	0.224	4.7319e-34	Hep	F
Gpx1	2.31286e-47	1.1204	0.93	0.591	2.82539e-43	Hep	T
Rab44	4.11076e-51	1.11135	0.291	0.055	5.0217e-47	Hep	F
Scd2	3.64527e-43	1.10453	0.383	0.1	4.45306e-39	Hep	F
Ramp1	1.74514e-40	1.09857	0.423	0.123	2.13186e-36	Hep	F
Dtymk	5.6162e-36	1.09475	0.322	0.086	6.86075e-32	Hep	F
Alas1	4.00566e-100	1.06912	0.251	0.024	4.89331e-96	Hep	F
Gpi1	1.92015e-31	1.06363	0.678	0.318	2.34566e-27	Hep	F
Mcm5	1.41215e-27	1.06075	0.344	0.112	1.72508e-23	Hep	F
Tuba4a	1.45639e-26	1.05064	0.361	0.123	1.77913e-22	Hep	F
Mogs	6.84882e-35	1.01606	0.273	0.065	8.36652e-31	Hep	F
Mcm7	1.50275e-23	1.00543	0.26	0.08	1.83576e-19	Hep	F
Rpn2	3.77467e-29	0.997572	0.568	0.246	4.61114e-25	Hep	F
Tpi1	5.40645e-23	0.990886	0.326	0.115	6.60452e-19	Hep	F
Dmbt1	4.52994e-177	5.34404	0.389	0.003	5.53377e-173	HSC	F
Clu	0	5.00397	0.889	0.004	0	HSC	T
Dcn	1.84469e-296	4.72543	0.5	0.003	2.25347e-292	HSC	F
C3	1.6832e-42	4.62291	0.833	0.065	2.0562e-38	HSC	F
Igfbp6	4.64942e-62	4.53191	0.611	0.024	5.67973e-58	HSC	F
Krt19	0	4.33135	0.611	0.003	0	HSC	T
Gas6	0	3.93628	0.889	0.001	0	HSC	T
Krt18	0	3.89839	0.722	0.003	0	HSC	T
Krt8	0	3.79997	0.5	0.001	0	HSC	F
Igfbp5	0	3.79288	0.333	0	0	HSC	T
Gas1	0	3.55239	0.444	0.001	0	HSC	F
Gpm6a	0	3.35494	0.556	0.002	0	HSC	F
Serping1	1.63098e-255	3.17638	0.444	0.003	1.99241e-251	HSC	F
Mt1	4.65243e-27	3.10318	0.944	0.131	5.68341e-23	HSC	F
Gm42035	8.08124e-14	3.01246	0.611	0.102	9.87205e-10	HSC	F
Slpi	4.7748e-09	2.99258	0.778	0.223	5.8329e-05	HSC	F
Ccdc80	1.67013e-169	2.97496	0.389	0.003	2.04023e-165	HSC	F
C1s1	0	2.97455	0.389	0.001	0	HSC	F
Ptrf	0	2.89774	0.333	0.001	0	HSC	F
Gsto1	1.39469e-14	2.79434	0.444	0.052	1.70375e-10	HSC	F
Timp2	1.01902e-33	2.78955	0.722	0.059	1.24484e-29	HSC	F
Gbp2	3.75989e-31	2.71046	0.556	0.037	4.59308e-27	HSC	F
C1ra	0	2.68776	0.556	0.003	0	HSC	F
Smpd3	0	2.66549	0.722	0.001	0	HSC	F
Cd81	2.36559e-52	2.63856	0.611	0.027	2.8898e-48	HSC	F
Gsta4	0	2.63578	0.333	0.001	0	HSC	F
Cav1	0	2.59949	0.5	0.001	0	HSC	F
Cfb	5.89616e-91	2.58125	0.667	0.018	7.20274e-87	HSC	F
Slc4a4	0	2.56404	0.5	0.001	0	HSC	F
Mt2	3.14418e-65	2.53154	0.556	0.018	3.84093e-61	HSC	F
C2	0	2.48748	0.611	0.001	0	HSC	F
Ptgis	0	2.46294	0.444	0.001	0	HSC	F
Msln	0	2.45425	0.444	0.001	0	HSC	F
Nedd4	2.66412e-46	2.44608	0.722	0.042	3.25449e-42	HSC	F
Wdr92	1.17734e-28	2.42686	0.389	0.02	1.43824e-24	HSC	F
Lgals4	4.40877e-33	2.39605	0.278	0.009	5.38575e-29	HSC	F
Epcam	9.90839e-16	2.38799	0.278	0.019	1.21041e-11	HSC	F
F11r	1.48218e-104	2.37501	0.778	0.021	1.81063e-100	HSC	F
Cpe	1.81875e-175	2.34689	0.333	0.002	2.22178e-171	HSC	F
Csrp2	7.28255e-48	2.32042	0.389	0.012	8.89637e-44	HSC	F
Igfbp4	5.59647e-10	2.29158	0.611	0.132	6.83665e-06	HSC	F
Hspb1	1.72069e-140	2.25923	0.444	0.005	2.102e-136	HSC	F
Tmem176a	4.02976e-37	2.22057	0.556	0.031	4.92275e-33	HSC	F
Serpinb6a	8.29017e-67	2.20537	0.722	0.029	1.01273e-62	HSC	F
Tmem176b	6.51884e-32	2.20091	0.667	0.052	7.96342e-28	HSC	F
Rspo1	1.0108e-225	2.17796	0.389	0.002	1.23479e-221	HSC	F
Spint2	6.20618e-11	2.15012	0.556	0.102	7.58147e-07	HSC	F
Muc1	3.96263e-21	2.06149	0.389	0.027	4.84074e-17	HSC	F
Saa3	5.33883e-11	2.05947	0.278	0.027	6.52191e-07	HSC	F
Sfn	2.51459e-16	2.03973	0.333	0.026	3.07182e-12	HSC	F
