# Supplementary material for: Single-cell RNA-seq Reveals the Inhibitory Effect of Methamphetamine on Liver Immunity with the Involvement of Dopamine Receptor D1
Source: Genomics Proteomics Bioinformatics. 2024 Aug 28;22(4):qzae060. doi: 10.1093/gpbjnl/qzae060 (PMC11576359; doi:10.1093/gpbjnl/qzae060)
Supplement: qzae060_Supplementary_Data [file qzae060_supplementary_data.zip › Table S22.xlsx]

## Sheet: STable22
Table S22 Transcription factors analysis: regulon targets information (T cells)
Note: Regulon targets information of transcription factors analysis of 2_T.
Transcription factor	Gene	High confidence annotation	nMotifs	Best motif	Normalized enrichment score (NES)	Motif database	Coex module	Spearman correlation coefficient	Coex weight	Cell type
Irf7	Dgka	False	3	tfdimers__MD00105	7.57	r80__10kb_up_and_down_tss.mc9nr.feather	top10perTarget	0.0416696	0.0100218	T
Irf7	Sash3	False	3	tfdimers__MD00105	7.57	r80__10kb_up_and_down_tss.mc9nr.feather	top10perTarget	0.0677566	0.00891737	T
Irf7	Sp140	False	1	tfdimers__MD00105	7.57	r80__10kb_up_and_down_tss.mc9nr.feather	top10perTarget	0.0703971	0.00784595	T
Gabpb1	Atg13	False	1	tfdimers__MD00100	6.19	r80__10kb_up_and_down_tss.mc9nr.feather	top10perTarget	0.0391899	0.0084129	T
Gabpb1	Gabpb1	False	3	tfdimers__MD00100	6.19	r80__10kb_up_and_down_tss.mc9nr.feather	top10perTarget	1	NA	T
Gabpb1	Gng12	False	2	tfdimers__MD00100	6.19	r80__10kb_up_and_down_tss.mc9nr.feather	top10perTarget	0.112266	0.010177	T
Gabpb1	R3hcc1l	False	3	tfdimers__MD00100	6.19	r80__10kb_up_and_down_tss.mc9nr.feather	top10perTarget	0.0363628	0.00925791	T
Gabpb1	Zfp62	False	1	tfdimers__MD00100	6.19	r80__10kb_up_and_down_tss.mc9nr.feather	top10perTarget	0.0379207	0.00812039	T
Elf1	1110034G24Rik	True	2	homer__AACCGGAAGT_ELF1	5.47	r80__10kb_up_and_down_tss.mc9nr.feather	top10perTarget	0.0669268	0.00902871	T
Elf1	Adgrl1	True	5	homer__AACCGGAAGT_ELF1	5.47	r80__10kb_up_and_down_tss.mc9nr.feather	top10perTarget	0.0390052	0.00874366	T
Elf1	Ahcyl1	True	3	homer__AACCGGAAGT_ELF1	5.47	r80__10kb_up_and_down_tss.mc9nr.feather	top10perTarget	0.0324664	0.00813283	T
Elf1	Arhgdib	True	2	homer__AACCGGAAGT_ELF1	5.47	r80__10kb_up_and_down_tss.mc9nr.feather	top10perTarget	0.0679199	0.00840846	T
Elf1	Arhgef3	True	5	homer__AACCGGAAGT_ELF1	5.47	r80__10kb_up_and_down_tss.mc9nr.feather	top10perTarget	0.0357033	0.00770729	T
Elf1	Atf6b	True	3	homer__AACCGGAAGT_ELF1	5.47	r80__10kb_up_and_down_tss.mc9nr.feather	top10perTarget	0.042579	0.00826672	T
Elf1	Bag1	True	5	homer__AACCGGAAGT_ELF1	5.47	r80__10kb_up_and_down_tss.mc9nr.feather	top10perTarget	0.0615484	0.0100543	T
Elf1	Bola2	True	7	homer__AACCGGAAGT_ELF1	5.47	r80__10kb_up_and_down_tss.mc9nr.feather	top10perTarget	0.0450805	0.00785615	T
Elf1	Camk1d	True	7	homer__AACCGGAAGT_ELF1	5.47	r80__10kb_up_and_down_tss.mc9nr.feather	top10perTarget	0.0613769	0.0109127	T
Elf1	Cbll1	True	8	homer__AACCGGAAGT_ELF1	5.47	r80__10kb_up_and_down_tss.mc9nr.feather	top10perTarget	0.0441582	0.00825843	T
Elf1	Cbx4	True	9	homer__AACCGGAAGT_ELF1	5.47	r80__10kb_up_and_down_tss.mc9nr.feather	top10perTarget	0.0325852	0.00927781	T
Elf1	Ccnl1	True	5	homer__AACCGGAAGT_ELF1	5.47	r80__10kb_up_and_down_tss.mc9nr.feather	top10perTarget	0.043558	0.00884079	T
Elf1	Cct2	True	4	homer__AACCGGAAGT_ELF1	5.47	r80__10kb_up_and_down_tss.mc9nr.feather	top10perTarget	0.0405277	0.00803006	T
Elf1	Cd247	True	2	homer__AACCGGAAGT_ELF1	5.47	r80__10kb_up_and_down_tss.mc9nr.feather	top10perTarget	0.0565176	0.00961883	T
Elf1	Cd53	True	2	homer__AACCGGAAGT_ELF1	5.47	r80__10kb_up_and_down_tss.mc9nr.feather	top10perTarget	0.0942611	0.00991402	T
Elf1	Cdk11b	True	6	homer__AACCGGAAGT_ELF1	5.47	r80__10kb_up_and_down_tss.mc9nr.feather	top10perTarget	0.0335049	0.00819047	T
Elf1	Cdk13	True	9	homer__AACCGGAAGT_ELF1	5.47	r80__10kb_up_and_down_tss.mc9nr.feather	top10perTarget	0.0607122	0.00757608	T
Elf1	Chd2	True	3	homer__AACCGGAAGT_ELF1	5.47	r80__10kb_up_and_down_tss.mc9nr.feather	top10perTarget	0.0504506	0.00880784	T
Elf1	Chic2	True	8	homer__AACCGGAAGT_ELF1	5.47	r80__10kb_up_and_down_tss.mc9nr.feather	top10perTarget	0.0449248	0.00883732	T
Elf1	Cox5b	True	9	homer__AACCGGAAGT_ELF1	5.47	r80__10kb_up_and_down_tss.mc9nr.feather	top10perTarget	0.0803532	0.00898588	T
Elf1	Cript	True	6	homer__AACCGGAAGT_ELF1	5.47	r80__10kb_up_and_down_tss.mc9nr.feather	top10perTarget	0.0565332	0.0100243	T
Elf1	Crlf3	True	2	homer__AACCGGAAGT_ELF1	5.47	r80__10kb_up_and_down_tss.mc9nr.feather	top10perTarget	0.0839361	0.0110726	T
Elf1	Cul1	True	3	homer__AACCGGAAGT_ELF1	5.47	r80__10kb_up_and_down_tss.mc9nr.feather	top10perTarget	0.043136	0.0116837	T
Elf1	Cytip	True	1	homer__AACCGGAAGT_ELF1	5.47	r80__10kb_up_and_down_tss.mc9nr.feather	top10perTarget	0.0351174	0.00841251	T
Elf1	Dctn3	True	5	homer__AACCGGAAGT_ELF1	5.47	r80__10kb_up_and_down_tss.mc9nr.feather	top10perTarget	0.0588205	0.00752673	T
Elf1	Dctn5	True	8	homer__AACCGGAAGT_ELF1	5.47	r80__10kb_up_and_down_tss.mc9nr.feather	top10perTarget	0.0822479	0.00874251	T
Elf1	Dhps	True	4	homer__AACCGGAAGT_ELF1	5.47	r80__10kb_up_and_down_tss.mc9nr.feather	top10perTarget	0.0594544	0.00944935	T
Elf1	Dnajb6	True	3	homer__AACCGGAAGT_ELF1	5.47	r80__10kb_up_and_down_tss.mc9nr.feather	top10perTarget	0.0639627	0.0102691	T
Elf1	Dnttip2	True	6	homer__AACCGGAAGT_ELF1	5.47	r80__10kb_up_and_down_tss.mc9nr.feather	top10perTarget	0.0322117	0.00753152	T
Elf1	Ebna1bp2	True	9	homer__AACCGGAAGT_ELF1	5.47	r80__10kb_up_and_down_tss.mc9nr.feather	top10perTarget	0.0624386	0.00806639	T
Elf1	Edem2	True	6	homer__AACCGGAAGT_ELF1	5.47	r80__10kb_up_and_down_tss.mc9nr.feather	top10perTarget	0.03422	0.00719519	T
Elf1	Eif3i	True	8	homer__AACCGGAAGT_ELF1	5.47	r80__10kb_up_and_down_tss.mc9nr.feather	top10perTarget	0.0692085	0.0110219	T
Elf1	Eif4g3	True	5	homer__AACCGGAAGT_ELF1	5.47	r80__10kb_up_and_down_tss.mc9nr.feather	top10perTarget	0.05093	0.00757084	T
Elf1	Elf1	True	1	homer__AACCGGAAGT_ELF1	5.47	r80__10kb_up_and_down_tss.mc9nr.feather	top10perTarget	1	NA	T
Elf1	Elmsan1	True	7	homer__AACCGGAAGT_ELF1	5.47	r80__10kb_up_and_down_tss.mc9nr.feather	top10perTarget	0.0360011	0.00847821	T
Elf1	Esd	True	1	homer__AACCGGAAGT_ELF1	5.47	r80__10kb_up_and_down_tss.mc9nr.feather	top10perTarget	0.0350907	0.00915661	T
Elf1	Exoc3	True	9	homer__AACCGGAAGT_ELF1	5.47	r80__10kb_up_and_down_tss.mc9nr.feather	top10perTarget	0.031114	0.0088786	T
Elf1	Fam107b	True	1	homer__AACCGGAAGT_ELF1	5.47	r80__10kb_up_and_down_tss.mc9nr.feather	top10perTarget	0.0510512	0.0101866	T
Elf1	Fam169b	True	1	homer__AACCGGAAGT_ELF1	5.47	r80__10kb_up_and_down_tss.mc9nr.feather	top10perTarget	0.0357285	0.0120124	T
Elf1	Fam188a	True	9	homer__AACCGGAAGT_ELF1	5.47	r80__10kb_up_and_down_tss.mc9nr.feather	top10perTarget	0.0628166	0.00906349	T
Elf1	Fam46c	True	1	homer__AACCGGAAGT_ELF1	5.47	r80__10kb_up_and_down_tss.mc9nr.feather	top10perTarget	0.0391292	0.00831727	T
Elf1	Fam49a	True	5	homer__AACCGGAAGT_ELF1	5.47	r80__10kb_up_and_down_tss.mc9nr.feather	top10perTarget	0.0468619	0.0074964	T
Elf1	Farsa	True	2	homer__AACCGGAAGT_ELF1	5.47	r80__10kb_up_and_down_tss.mc9nr.feather	top10perTarget	0.0360795	0.00786017	T
Elf1	Fbxo32	True	8	homer__AACCGGAAGT_ELF1	5.47	r80__10kb_up_and_down_tss.mc9nr.feather	top10perTarget	0.0387412	0.0174878	T
Elf1	Foxn3	True	7	homer__AACCGGAAGT_ELF1	5.47	r80__10kb_up_and_down_tss.mc9nr.feather	top10perTarget	0.0347533	0.00768882	T
Elf1	Foxo1	True	7	homer__AACCGGAAGT_ELF1	5.47	r80__10kb_up_and_down_tss.mc9nr.feather	top10perTarget	0.0466723	0.00818362	T
Elf1	Gps1	True	2	homer__AACCGGAAGT_ELF1	5.47	r80__10kb_up_and_down_tss.mc9nr.feather	top10perTarget	0.0650238	0.0100685	T
Elf1	Gramd1a	True	1	homer__AACCGGAAGT_ELF1	5.47	r80__10kb_up_and_down_tss.mc9nr.feather	top10perTarget	0.0593199	0.00795671	T
Elf1	H2afy	True	6	homer__AACCGGAAGT_ELF1	5.47	r80__10kb_up_and_down_tss.mc9nr.feather	top10perTarget	0.0815966	0.0087833	T
Elf1	Heatr6	True	7	homer__AACCGGAAGT_ELF1	5.47	r80__10kb_up_and_down_tss.mc9nr.feather	top10perTarget	0.0424337	0.00957651	T
Elf1	Higd1a	True	6	homer__AACCGGAAGT_ELF1	5.47	r80__10kb_up_and_down_tss.mc9nr.feather	top10perTarget	0.0442495	0.00786551	T
Elf1	Htatip2	True	2	homer__AACCGGAAGT_ELF1	5.47	r80__10kb_up_and_down_tss.mc9nr.feather	top10perTarget	0.0421744	0.00796212	T
Elf1	Igbp1	True	9	homer__AACCGGAAGT_ELF1	5.47	r80__10kb_up_and_down_tss.mc9nr.feather	top10perTarget	0.0398746	0.0112906	T
Elf1	Immp1l	True	6	homer__AACCGGAAGT_ELF1	5.47	r80__10kb_up_and_down_tss.mc9nr.feather	top10perTarget	0.0625928	0.0102757	T
Elf1	Irf2	True	9	homer__AACCGGAAGT_ELF1	5.47	r80__10kb_up_and_down_tss.mc9nr.feather	top10perTarget	0.0487431	0.0073969	T
Elf1	Izumo1r	True	1	homer__AACCGGAAGT_ELF1	5.47	r80__10kb_up_and_down_tss.mc9nr.feather	top10perTarget	0.0487234	0.0104248	T
Elf1	Jakmip1	True	8	homer__AACCGGAAGT_ELF1	5.47	r80__10kb_up_and_down_tss.mc9nr.feather	top10perTarget	0.031731	0.00818643	T
Elf1	Kdm5a	True	9	homer__AACCGGAAGT_ELF1	5.47	r80__10kb_up_and_down_tss.mc9nr.feather	top10perTarget	0.0860746	0.0108131	T
Elf1	Kti12	True	9	homer__AACCGGAAGT_ELF1	5.47	r80__10kb_up_and_down_tss.mc9nr.feather	top10perTarget	0.062371	0.0098611	T
Elf1	Lrrfip1	True	3	homer__AACCGGAAGT_ELF1	5.47	r80__10kb_up_and_down_tss.mc9nr.feather	top10perTarget	0.0582207	0.00874244	T
Elf1	Mafk	True	6	homer__AACCGGAAGT_ELF1	5.47	r80__10kb_up_and_down_tss.mc9nr.feather	top10perTarget	0.0624269	0.00753666	T
Elf1	Matr3	True	8	homer__AACCGGAAGT_ELF1	5.47	r80__10kb_up_and_down_tss.mc9nr.feather	top10perTarget	0.0317077	0.00714144	T
Elf1	Mbnl1	True	2	homer__AACCGGAAGT_ELF1	5.47	r80__10kb_up_and_down_tss.mc9nr.feather	top10perTarget	0.0817272	0.00814581	T
Elf1	Mcm4	True	3	homer__AACCGGAAGT_ELF1	5.47	r80__10kb_up_and_down_tss.mc9nr.feather	top10perTarget	0.0375671	0.00849914	T
Elf1	Mcts1	True	6	homer__AACCGGAAGT_ELF1	5.47	r80__10kb_up_and_down_tss.mc9nr.feather	top10perTarget	0.0564528	0.00898816	T
Elf1	Med8	True	7	homer__AACCGGAAGT_ELF1	5.47	r80__10kb_up_and_down_tss.mc9nr.feather	top10perTarget	0.0406423	0.00834667	T
Elf1	Mettl23	True	5	homer__AACCGGAAGT_ELF1	5.47	r80__10kb_up_and_down_tss.mc9nr.feather	top10perTarget	0.0972804	0.00994751	T
Elf1	Mob2	True	3	homer__AACCGGAAGT_ELF1	5.47	r80__10kb_up_and_down_tss.mc9nr.feather	top10perTarget	0.0380739	0.0092085	T
Elf1	Mrpl16	True	7	homer__AACCGGAAGT_ELF1	5.47	r80__10kb_up_and_down_tss.mc9nr.feather	top10perTarget	0.0529833	0.00841662	T
Elf1	Mrpl43	True	6	homer__AACCGGAAGT_ELF1	5.47	r80__10kb_up_and_down_tss.mc9nr.feather	top10perTarget	0.055849	0.00807972	T
Elf1	Mrpl48	True	8	homer__AACCGGAAGT_ELF1	5.47	r80__10kb_up_and_down_tss.mc9nr.feather	top10perTarget	0.0467967	0.00764596	T
Elf1	Mrpl51	True	7	homer__AACCGGAAGT_ELF1	5.47	r80__10kb_up_and_down_tss.mc9nr.feather	top10perTarget	0.0339269	0.00999531	T
Elf1	Myef2	True	3	homer__AACCGGAAGT_ELF1	5.47	r80__10kb_up_and_down_tss.mc9nr.feather	top10perTarget	0.0370941	0.00952298	T
Elf1	Nckap1l	True	5	homer__AACCGGAAGT_ELF1	5.47	r80__10kb_up_and_down_tss.mc9nr.feather	top10perTarget	0.034029	0.00796745	T
Elf1	Ndufs2	True	6	homer__AACCGGAAGT_ELF1	5.47	r80__10kb_up_and_down_tss.mc9nr.feather	top10perTarget	0.0725235	0.00833084	T
Elf1	Nek7	True	5	homer__AACCGGAAGT_ELF1	5.47	r80__10kb_up_and_down_tss.mc9nr.feather	top10perTarget	0.0349361	0.00798516	T
Elf1	Ost4	True	9	homer__AACCGGAAGT_ELF1	5.47	r80__10kb_up_and_down_tss.mc9nr.feather	top10perTarget	0.0665879	0.00886817	T
Elf1	Park7	True	7	homer__AACCGGAAGT_ELF1	5.47	r80__10kb_up_and_down_tss.mc9nr.feather	top10perTarget	0.076073	0.0104699	T
Elf1	Pced1b	True	5	homer__AACCGGAAGT_ELF1	5.47	r80__10kb_up_and_down_tss.mc9nr.feather	top10perTarget	0.0400219	0.00862518	T
Elf1	Phb2	True	8	homer__AACCGGAAGT_ELF1	5.47	r80__10kb_up_and_down_tss.mc9nr.feather	top10perTarget	0.0648234	0.00795544	T
Elf1	Pik3c3	True	8	homer__AACCGGAAGT_ELF1	5.47	r80__10kb_up_and_down_tss.mc9nr.feather	top10perTarget	0.0451612	0.00818202	T
Elf1	Plekhj1	True	3	homer__AACCGGAAGT_ELF1	5.47	r80__10kb_up_and_down_tss.mc9nr.feather	top10perTarget	0.0732568	0.0108783	T
Elf1	Plgrkt	True	7	homer__AACCGGAAGT_ELF1	5.47	r80__10kb_up_and_down_tss.mc9nr.feather	top10perTarget	0.0624471	0.00862137	T
Elf1	Pnrc2	True	5	homer__AACCGGAAGT_ELF1	5.47	r80__10kb_up_and_down_tss.mc9nr.feather	top10perTarget	0.0371595	0.00907316	T
Elf1	Polr2c	True	4	homer__AACCGGAAGT_ELF1	5.47	r80__10kb_up_and_down_tss.mc9nr.feather	top10perTarget	0.0624211	0.00964335	T
Elf1	Polr2h	True	8	homer__AACCGGAAGT_ELF1	5.47	r80__10kb_up_and_down_tss.mc9nr.feather	top10perTarget	0.0376942	0.00774356	T
Elf1	Ppm1h	True	3	homer__AACCGGAAGT_ELF1	5.47	r80__10kb_up_and_down_tss.mc9nr.feather	top10perTarget	0.0325404	0.00809801	T
Elf1	Prdm2	True	5	homer__AACCGGAAGT_ELF1	5.47	r80__10kb_up_and_down_tss.mc9nr.feather	top10perTarget	0.0380197	0.00969018	T
Elf1	Psmb3	True	5	homer__AACCGGAAGT_ELF1	5.47	r80__10kb_up_and_down_tss.mc9nr.feather	top10perTarget	0.0805569	0.00956404	T
Elf1	Psmd14	True	8	homer__AACCGGAAGT_ELF1	5.47	r80__10kb_up_and_down_tss.mc9nr.feather	top10perTarget	0.0550492	0.0109065	T
Elf1	Psmd8	True	3	homer__AACCGGAAGT_ELF1	5.47	r80__10kb_up_and_down_tss.mc9nr.feather	top10perTarget	0.0323925	0.00759071	T
Elf1	Ptp4a3	True	6	homer__AACCGGAAGT_ELF1	5.47	r80__10kb_up_and_down_tss.mc9nr.feather	top10perTarget	0.0384111	0.00711143	T
Elf1	Pura	True	7	homer__AACCGGAAGT_ELF1	5.47	r80__10kb_up_and_down_tss.mc9nr.feather	top10perTarget	0.0428473	0.00781346	T
Elf1	Rab24	True	6	homer__AACCGGAAGT_ELF1	5.47	r80__10kb_up_and_down_tss.mc9nr.feather	top10perTarget	0.0491384	0.00888452	T
Elf1	Rack1	True	8	homer__AACCGGAAGT_ELF1	5.47	r80__10kb_up_and_down_tss.mc9nr.feather	top10perTarget	0.0515452	0.00794547	T
Elf1	Rap2b	True	4	homer__AACCGGAAGT_ELF1	5.47	r80__10kb_up_and_down_tss.mc9nr.feather	top10perTarget	0.0673088	0.00841111	T
Elf1	Rapgef6	True	7	homer__AACCGGAAGT_ELF1	5.47	r80__10kb_up_and_down_tss.mc9nr.feather	top10perTarget	0.0870473	0.00966296	T
Elf1	Rbm34	True	9	homer__AACCGGAAGT_ELF1	5.47	r80__10kb_up_and_down_tss.mc9nr.feather	top10perTarget	0.0456115	0.00878633	T
Elf1	Rchy1	True	6	homer__AACCGGAAGT_ELF1	5.47	r80__10kb_up_and_down_tss.mc9nr.feather	top10perTarget	0.0390149	0.00826532	T
Elf1	Rela	True	4	homer__AACCGGAAGT_ELF1	5.47	r80__10kb_up_and_down_tss.mc9nr.feather	top10perTarget	0.0361028	0.00917967	T
Elf1	Rheb	True	8	homer__AACCGGAAGT_ELF1	5.47	r80__10kb_up_and_down_tss.mc9nr.feather	top10perTarget	0.0607306	0.00849983	T
Elf1	Rhog	True	5	homer__AACCGGAAGT_ELF1	5.47	r80__10kb_up_and_down_tss.mc9nr.feather	top10perTarget	0.0779238	0.0139527	T
Elf1	Rnf4	True	9	homer__AACCGGAAGT_ELF1	5.47	r80__10kb_up_and_down_tss.mc9nr.feather	top10perTarget	0.034287	0.00836566	T
Elf1	Romo1	True	9	homer__AACCGGAAGT_ELF1	5.47	r80__10kb_up_and_down_tss.mc9nr.feather	top10perTarget	0.0376717	0.00868787	T
Elf1	Rplp2	True	4	homer__AACCGGAAGT_ELF1	5.47	r80__10kb_up_and_down_tss.mc9nr.feather	top10perTarget	0.0377594	0.00848404	T
Elf1	Rrbp1	True	6	homer__AACCGGAAGT_ELF1	5.47	r80__10kb_up_and_down_tss.mc9nr.feather	top10perTarget	0.0473796	0.00787667	T
Elf1	Rrnad1	True	6	homer__AACCGGAAGT_ELF1	5.47	r80__10kb_up_and_down_tss.mc9nr.feather	top10perTarget	0.0708594	0.00828309	T
Elf1	Rtn4	True	6	homer__AACCGGAAGT_ELF1	5.47	r80__10kb_up_and_down_tss.mc9nr.feather	top10perTarget	0.0531645	0.00855393	T
Elf1	Sash3	True	8	homer__AACCGGAAGT_ELF1	5.47	r80__10kb_up_and_down_tss.mc9nr.feather	top10perTarget	0.0556276	0.00784718	T
Elf1	Satb1	True	8	homer__AACCGGAAGT_ELF1	5.47	r80__10kb_up_and_down_tss.mc9nr.feather	top10perTarget	0.0889924	0.012098	T
Elf1	Sdhd	True	6	homer__AACCGGAAGT_ELF1	5.47	r80__10kb_up_and_down_tss.mc9nr.feather	top10perTarget	0.0309556	0.00773654	T
Elf1	Sec11a	True	3	homer__AACCGGAAGT_ELF1	5.47	r80__10kb_up_and_down_tss.mc9nr.feather	top10perTarget	0.0964634	0.00939061	T
Elf1	Sec22b	True	4	homer__AACCGGAAGT_ELF1	5.47	r80__10kb_up_and_down_tss.mc9nr.feather	top10perTarget	0.0539684	0.00785261	T
Elf1	Sec24a	True	9	homer__AACCGGAAGT_ELF1	5.47	r80__10kb_up_and_down_tss.mc9nr.feather	top10perTarget	0.0401998	0.00957149	T
Elf1	Serbp1	True	6	homer__AACCGGAAGT_ELF1	5.47	r80__10kb_up_and_down_tss.mc9nr.feather	top10perTarget	0.0643711	0.0099425	T
Elf1	Sf3b6	True	9	homer__AACCGGAAGT_ELF1	5.47	r80__10kb_up_and_down_tss.mc9nr.feather	top10perTarget	0.0735483	0.0124964	T
Elf1	Skap1	True	4	homer__AACCGGAAGT_ELF1	5.47	r80__10kb_up_and_down_tss.mc9nr.feather	top10perTarget	0.0729282	0.00920569	T
Elf1	Smap2	True	5	homer__AACCGGAAGT_ELF1	5.47	r80__10kb_up_and_down_tss.mc9nr.feather	top10perTarget	0.0545116	0.0100319	T
Elf1	Smarcd2	True	3	homer__AACCGGAAGT_ELF1	5.47	r80__10kb_up_and_down_tss.mc9nr.feather	top10perTarget	0.0518626	0.00853832	T
Elf1	Snrnp200	True	6	homer__AACCGGAAGT_ELF1	5.47	r80__10kb_up_and_down_tss.mc9nr.feather	top10perTarget	0.0532624	0.0103115	T
Elf1	Snrpg	True	1	homer__AACCGGAAGT_ELF1	5.47	r80__10kb_up_and_down_tss.mc9nr.feather	top10perTarget	0.10106	0.0101417	T
Elf1	Snw1	True	8	homer__AACCGGAAGT_ELF1	5.47	r80__10kb_up_and_down_tss.mc9nr.feather	top10perTarget	0.0345457	0.00956837	T
Elf1	Spag9	True	4	homer__AACCGGAAGT_ELF1	5.47	r80__10kb_up_and_down_tss.mc9nr.feather	top10perTarget	0.0501011	0.00791119	T
Elf1	Sptbn1	True	2	homer__AACCGGAAGT_ELF1	5.47	r80__10kb_up_and_down_tss.mc9nr.feather	top10perTarget	0.0487107	0.0147088	T
Elf1	Srgn	True	3	homer__AACCGGAAGT_ELF1	5.47	r80__10kb_up_and_down_tss.mc9nr.feather	top10perTarget	0.117192	0.0103786	T
Elf1	Ssh2	True	5	homer__AACCGGAAGT_ELF1	5.47	r80__10kb_up_and_down_tss.mc9nr.feather	top10perTarget	0.03321	0.00849163	T
Elf1	Taok1	True	5	homer__AACCGGAAGT_ELF1	5.47	r80__10kb_up_and_down_tss.mc9nr.feather	top10perTarget	0.0444415	0.00944028	T
Elf1	Tbrg1	True	9	homer__AACCGGAAGT_ELF1	5.47	r80__10kb_up_and_down_tss.mc9nr.feather	top10perTarget	0.0461208	0.00891	T
Elf1	Tcp11l2	True	3	homer__AACCGGAAGT_ELF1	5.47	r80__10kb_up_and_down_tss.mc9nr.feather	top10perTarget	0.0307412	0.00802425	T
Elf1	Timm10	True	9	homer__AACCGGAAGT_ELF1	5.47	r80__10kb_up_and_down_tss.mc9nr.feather	top10perTarget	0.03077	0.00936613	T
Elf1	Timm8b	True	2	homer__AACCGGAAGT_ELF1	5.47	r80__10kb_up_and_down_tss.mc9nr.feather	top10perTarget	0.0459943	0.00780932	T
Elf1	Tmem128	True	8	homer__AACCGGAAGT_ELF1	5.47	r80__10kb_up_and_down_tss.mc9nr.feather	top10perTarget	0.0304076	0.0107937	T
Elf1	Tmem234	True	9	homer__AACCGGAAGT_ELF1	5.47	r80__10kb_up_and_down_tss.mc9nr.feather	top10perTarget	0.0697274	0.00852543	T
Elf1	Traf7	True	9	homer__AACCGGAAGT_ELF1	5.47	r80__10kb_up_and_down_tss.mc9nr.feather	top10perTarget	0.0356846	0.00787183	T
Elf1	Tsr3	True	3	homer__AACCGGAAGT_ELF1	5.47	r80__10kb_up_and_down_tss.mc9nr.feather	top10perTarget	0.0434691	0.0072112	T
Elf1	Ubn2	True	7	homer__AACCGGAAGT_ELF1	5.47	r80__10kb_up_and_down_tss.mc9nr.feather	top10perTarget	0.0350814	0.00781002	T
Elf1	Usp12	True	4	homer__AACCGGAAGT_ELF1	5.47	r80__10kb_up_and_down_tss.mc9nr.feather	top10perTarget	0.0863854	0.0133771	T
Elf1	Xrn2	True	3	homer__AACCGGAAGT_ELF1	5.47	r80__10kb_up_and_down_tss.mc9nr.feather	top10perTarget	0.0406632	0.00741603	T
Elf1	Yipf3	True	9	homer__AACCGGAAGT_ELF1	5.47	r80__10kb_up_and_down_tss.mc9nr.feather	top10perTarget	0.0570907	0.00752185	T
Elf1	Ythdc1	True	6	homer__AACCGGAAGT_ELF1	5.47	r80__10kb_up_and_down_tss.mc9nr.feather	top10perTarget	0.0684846	0.00887307	T
Elf1	Zbtb7a	True	9	homer__AACCGGAAGT_ELF1	5.47	r80__10kb_up_and_down_tss.mc9nr.feather	top10perTarget	0.0485768	0.00796171	T
Elf1	Zranb2	True	7	homer__AACCGGAAGT_ELF1	5.47	r80__10kb_up_and_down_tss.mc9nr.feather	top10perTarget	0.0525686	0.0086751	T
Elf1	Anxa6	True	3	taipale_tf_pairs__MEIS1_ELF1_NTGCCGGAAGTN_CAP_repr	5.32	r80__10kb_up_and_down_tss.mc9nr.feather	top10perTarget	0.0481029	0.00788703	T
Elf1	Ccr7	True	1	taipale_tf_pairs__MEIS1_ELF1_NTGCCGGAAGTN_CAP_repr	5.32	r80__10kb_up_and_down_tss.mc9nr.feather	top10perTarget	0.119563	0.0119638	T
Elf1	Dctn4	True	2	taipale_tf_pairs__MEIS1_ELF1_NTGCCGGAAGTN_CAP_repr	5.32	r80__10kb_up_and_down_tss.mc9nr.feather	top10perTarget	0.0338903	0.00785773	T
Elf1	Herc3	True	2	taipale_tf_pairs__MEIS1_ELF1_NTGCCGGAAGTN_CAP_repr	5.32	r80__10kb_up_and_down_tss.mc9nr.feather	top10perTarget	0.0545908	0.00897796	T
Elf1	Il2rg	True	2	taipale_tf_pairs__MEIS1_ELF1_NTGCCGGAAGTN_CAP_repr	5.32	r80__10kb_up_and_down_tss.mc9nr.feather	top10perTarget	0.0631733	0.0084905	T
Elf1	Mbd2	True	2	taipale_tf_pairs__MEIS1_ELF1_NTGCCGGAAGTN_CAP_repr	5.32	r80__10kb_up_and_down_tss.mc9nr.feather	top10perTarget	0.0318268	0.0109798	T
Elf1	Ppp1r10	True	3	taipale_tf_pairs__MEIS1_ELF1_NTGCCGGAAGTN_CAP_repr	5.32	r80__10kb_up_and_down_tss.mc9nr.feather	top10perTarget	0.0718226	0.00912045	T
Elf1	Psmd11	True	3	taipale_tf_pairs__MEIS1_ELF1_NTGCCGGAAGTN_CAP_repr	5.32	r80__10kb_up_and_down_tss.mc9nr.feather	top10perTarget	0.0545887	0.00749229	T
Elf1	Rpl36	True	1	taipale_tf_pairs__MEIS1_ELF1_NTGCCGGAAGTN_CAP_repr	5.32	r80__10kb_up_and_down_tss.mc9nr.feather	top10perTarget	0.04122	0.00792346	T
Elf1	Sh2b1	True	3	taipale_tf_pairs__MEIS1_ELF1_NTGCCGGAAGTN_CAP_repr	5.32	r80__10kb_up_and_down_tss.mc9nr.feather	top10perTarget	0.050846	0.0101757	T
Elf1	Smarca2	True	6	taipale_tf_pairs__MEIS1_ELF1_NTGCCGGAAGTN_CAP_repr	5.32	r80__10kb_up_and_down_tss.mc9nr.feather	top10perTarget	0.0348413	0.00800794	T
Elf1	Syf2	True	2	taipale_tf_pairs__MEIS1_ELF1_NTGCCGGAAGTN_CAP_repr	5.32	r80__10kb_up_and_down_tss.mc9nr.feather	top10perTarget	0.0732198	0.0100872	T
Elf1	Tsc22d3	True	2	taipale_tf_pairs__MEIS1_ELF1_NTGCCGGAAGTN_CAP_repr	5.32	r80__10kb_up_and_down_tss.mc9nr.feather	top10perTarget	0.0582365	0.00807513	T
Rel	Marcksl1	False	1	transfac_pro__M08891	5.29	r80__10kb_up_and_down_tss.mc9nr.feather	top10perTarget	0.0984145	0.0154693	T
Elf1	Ass1	False	5	elemento__CCGGAAG	4.9	r80__10kb_up_and_down_tss.mc9nr.feather	top10perTarget	0.0432602	0.00857223	T
Elf1	Bcl2	False	3	elemento__CCGGAAG	4.9	r80__10kb_up_and_down_tss.mc9nr.feather	top10perTarget	0.0601554	0.00794273	T
Elf1	Bloc1s1	False	2	elemento__CCGGAAG	4.9	r80__10kb_up_and_down_tss.mc9nr.feather	top10perTarget	0.0885943	0.0120208	T
Elf1	Btbd1	False	3	elemento__CCGGAAG	4.9	r80__10kb_up_and_down_tss.mc9nr.feather	top10perTarget	0.0452174	0.00805932	T
Elf1	Dennd4c	False	4	elemento__CCGGAAG	4.9	r80__10kb_up_and_down_tss.mc9nr.feather	top10perTarget	0.0363062	0.00758718	T
Elf1	Dph3	False	4	elemento__CCGGAAG	4.9	r80__10kb_up_and_down_tss.mc9nr.feather	top10perTarget	0.0536568	0.00835323	T
Elf1	Inpp5k	False	3	elemento__CCGGAAG	4.9	r80__10kb_up_and_down_tss.mc9nr.feather	top10perTarget	0.0453538	0.0114216	T
Elf1	Klf3	False	5	elemento__CCGGAAG	4.9	r80__10kb_up_and_down_tss.mc9nr.feather	top10perTarget	0.085672	0.0115163	T
Elf1	Pdcd2	False	5	elemento__CCGGAAG	4.9	r80__10kb_up_and_down_tss.mc9nr.feather	top10perTarget	0.0817398	0.0136856	T
Elf1	Snapc3	False	3	elemento__CCGGAAG	4.9	r80__10kb_up_and_down_tss.mc9nr.feather	top10perTarget	0.0565575	0.0124132	T
Elf1	Vti1b	False	4	elemento__CCGGAAG	4.9	r80__10kb_up_and_down_tss.mc9nr.feather	top10perTarget	0.0527882	0.00951093	T
Ets2	Cxcr4	False	1	tfdimers__MD00313	4.87	r80__10kb_up_and_down_tss.mc9nr.feather	top10perTarget	0.0666451	0.00911472	T
Ets2	Dhx30	False	2	tfdimers__MD00313	4.87	r80__10kb_up_and_down_tss.mc9nr.feather	top10perTarget	0.0653981	0.00912513	T
Ets2	Ets2	False	1	tfdimers__MD00313	4.87	r80__10kb_up_and_down_tss.mc9nr.feather	top10perTarget	1	NA	T
Ets2	Gpcpd1	False	2	tfdimers__MD00313	4.87	r80__10kb_up_and_down_tss.mc9nr.feather	top10perTarget	0.0742352	0.00781079	T
Ets2	Gsn	False	1	tfdimers__MD00313	4.87	r80__10kb_up_and_down_tss.mc9nr.feather	top10perTarget	0.0468265	0.0087635	T
Ets2	Rassf2	False	1	tfdimers__MD00313	4.87	r80__10kb_up_and_down_tss.mc9nr.feather	top10perTarget	0.0508292	0.010147	T
Ets2	Smox	False	1	tfdimers__MD00313	4.87	r80__10kb_up_and_down_tss.mc9nr.feather	top10perTarget	0.0423783	0.0100427	T
Ets2	Sppl3	False	1	tfdimers__MD00313	4.87	r80__10kb_up_and_down_tss.mc9nr.feather	top10perTarget	0.0557061	0.00840327	T
Ets2	Vav1	False	1	tfdimers__MD00313	4.87	r80__10kb_up_and_down_tss.mc9nr.feather	top10perTarget	0.0533237	0.00804891	T
Ets2	Wfdc21	False	1	tfdimers__MD00313	4.87	r80__10kb_up_and_down_tss.mc9nr.feather	top10perTarget	0.0603309	0.0129706	T
Elf1	Atf4	False	3	hdpi__ETV4	4.58	r80__10kb_up_and_down_tss.mc9nr.feather	top10perTarget	0.0702905	0.00894389	T
Elf1	Cdk12	False	3	hdpi__ETV4	4.58	r80__10kb_up_and_down_tss.mc9nr.feather	top10perTarget	0.0513484	0.00784895	T
Elf1	Dnlz	False	2	hdpi__ETV4	4.58	r80__10kb_up_and_down_tss.mc9nr.feather	top10perTarget	0.0705196	0.00834949	T
Elf1	Ets1	False	1	hdpi__ETV4	4.58	r80__10kb_up_and_down_tss.mc9nr.feather	top10perTarget	0.0601272	0.00878132	T
Elf1	Gid8	False	2	hdpi__ETV4	4.58	r80__10kb_up_and_down_tss.mc9nr.feather	top10perTarget	0.031916	0.00796782	T
Elf1	Golph3	False	2	hdpi__ETV4	4.58	r80__10kb_up_and_down_tss.mc9nr.feather	top10perTarget	0.0562909	0.0103534	T
Elf1	Ifngr2	False	2	hdpi__ETV4	4.58	r80__10kb_up_and_down_tss.mc9nr.feather	top10perTarget	0.0487494	0.00915243	T
Elf1	Lrif1	False	2	hdpi__ETV4	4.58	r80__10kb_up_and_down_tss.mc9nr.feather	top10perTarget	0.0445406	0.00944987	T
Elf1	Lsm14a	False	2	hdpi__ETV4	4.58	r80__10kb_up_and_down_tss.mc9nr.feather	top10perTarget	0.0582234	0.00957376	T
Elf1	Mrps16	False	2	hdpi__ETV4	4.58	r80__10kb_up_and_down_tss.mc9nr.feather	top10perTarget	0.0813231	0.0104269	T
Elf1	Ncor1	False	1	hdpi__ETV4	4.58	r80__10kb_up_and_down_tss.mc9nr.feather	top10perTarget	0.0505007	0.0094377	T
Rela	Plagl2	True	1	transfac_pro__M01239	4.58	r80__10kb_up_and_down_tss.mc9nr.feather	top10perTarget	0.0323277	0.0103897	T
Elf1	Por	False	2	hdpi__ETV4	4.58	r80__10kb_up_and_down_tss.mc9nr.feather	top10perTarget	0.0528106	0.00928315	T
Rela	Pou2af1	True	1	transfac_pro__M01239	4.58	r80__10kb_up_and_down_tss.mc9nr.feather	top10perTarget	0.0340391	0.00855844	T
Elf1	Ppp6r3	False	1	hdpi__ETV4	4.58	r80__10kb_up_and_down_tss.mc9nr.feather	top10perTarget	0.0480317	0.00958346	T
Elf1	Prrc2c	False	5	hdpi__ETV4	4.58	r80__10kb_up_and_down_tss.mc9nr.feather	top10perTarget	0.0664367	0.00769061	T
Elf1	Rasgrp2	False	2	hdpi__ETV4	4.58	r80__10kb_up_and_down_tss.mc9nr.feather	top10perTarget	0.042865	0.00949745	T
Elf1	Rhoh	False	3	hdpi__ETV4	4.58	r80__10kb_up_and_down_tss.mc9nr.feather	top10perTarget	0.0316602	0.00832518	T
Elf1	Sars	False	2	hdpi__ETV4	4.58	r80__10kb_up_and_down_tss.mc9nr.feather	top10perTarget	0.0580833	0.00915583	T
Elf1	Smc1a	False	2	hdpi__ETV4	4.58	r80__10kb_up_and_down_tss.mc9nr.feather	top10perTarget	0.0459866	0.0088415	T
Rela	Smg9	True	1	transfac_pro__M01239	4.58	r80__10kb_up_and_down_tss.mc9nr.feather	top10perTarget	0.0598848	0.010187	T
Elf1	Tmed7	False	2	hdpi__ETV4	4.58	r80__10kb_up_and_down_tss.mc9nr.feather	top10perTarget	0.0552991	0.00979064	T
Elf1	Zfp281	False	2	hdpi__ETV4	4.58	r80__10kb_up_and_down_tss.mc9nr.feather	top10perTarget	0.0644045	0.00852041	T
Nfyc	Mex3c	True	1	transfac_pro__M00687	4.56	r80__10kb_up_and_down_tss.mc9nr.feather	top10perTarget	0.107956	0.0115593	T
Nfyc	Nfyc	True	1	transfac_pro__M00687	4.56	r80__10kb_up_and_down_tss.mc9nr.feather	top10perTarget	1	NA	T
Nfyc	Pgp	True	1	transfac_pro__M00687	4.56	r80__10kb_up_and_down_tss.mc9nr.feather	top10perTarget	0.032664	0.0115651	T
Elf1	Arhgap15	False	1	taipale_tf_pairs__ETS2_RCCGGAAGTG_HT	4.47	r80__10kb_up_and_down_tss.mc9nr.feather	top10perTarget	0.0427454	0.00837764	T
Elf1	Cdk19	False	1	taipale_tf_pairs__ETS2_RCCGGAAGTG_HT	4.47	r80__10kb_up_and_down_tss.mc9nr.feather	top10perTarget	0.0383071	0.0104077	T
Elf1	Cib1	False	4	taipale_tf_pairs__ETS2_RCCGGAAGTG_HT	4.47	r80__10kb_up_and_down_tss.mc9nr.feather	top10perTarget	0.0579921	0.0142362	T
Elf1	Cuedc2	False	2	taipale_tf_pairs__ETS2_RCCGGAAGTG_HT	4.47	r80__10kb_up_and_down_tss.mc9nr.feather	top10perTarget	0.0315605	0.00849381	T
Elf1	Dcun1d1	False	1	taipale_tf_pairs__ETS2_RCCGGAAGTG_HT	4.47	r80__10kb_up_and_down_tss.mc9nr.feather	top10perTarget	0.0463323	0.00808781	T
Elf1	Eny2	False	1	taipale_tf_pairs__ETS2_RCCGGAAGTG_HT	4.47	r80__10kb_up_and_down_tss.mc9nr.feather	top10perTarget	0.0514216	0.00772923	T
Elf1	Epc2	False	1	taipale_tf_pairs__ETS2_RCCGGAAGTG_HT	4.47	r80__10kb_up_and_down_tss.mc9nr.feather	top10perTarget	0.0338133	0.00782507	T
Elf1	Erf	False	2	taipale_tf_pairs__ETS2_RCCGGAAGTG_HT	4.47	r80__10kb_up_and_down_tss.mc9nr.feather	top10perTarget	0.0691399	0.00890043	T
Elf1	Fbrs	False	1	taipale_tf_pairs__ETS2_RCCGGAAGTG_HT	4.47	r80__10kb_up_and_down_tss.mc9nr.feather	top10perTarget	0.0485646	0.0091167	T
Elf1	Klhl21	False	1	taipale_tf_pairs__ETS2_RCCGGAAGTG_HT	4.47	r80__10kb_up_and_down_tss.mc9nr.feather	top10perTarget	0.0644999	0.00829184	T
Elf1	Map1lc3b	False	1	taipale_tf_pairs__ETS2_RCCGGAAGTG_HT	4.47	r80__10kb_up_and_down_tss.mc9nr.feather	top10perTarget	0.092211	0.00982123	T
Elf1	Prmt1	False	1	taipale_tf_pairs__ETS2_RCCGGAAGTG_HT	4.47	r80__10kb_up_and_down_tss.mc9nr.feather	top10perTarget	0.0561662	0.0109582	T
Elf1	Retnlg	False	1	taipale_tf_pairs__ETS2_RCCGGAAGTG_HT	4.47	r80__10kb_up_and_down_tss.mc9nr.feather	top10perTarget	0.0779148	0.00906119	T
Elf1	Rhob	False	1	taipale_tf_pairs__ETS2_RCCGGAAGTG_HT	4.47	r80__10kb_up_and_down_tss.mc9nr.feather	top10perTarget	0.0417951	0.00777076	T
Elf1	Stat4	False	1	taipale_tf_pairs__ETS2_RCCGGAAGTG_HT	4.47	r80__10kb_up_and_down_tss.mc9nr.feather	top10perTarget	0.0365096	0.00764866	T
Elf1	Unc50	False	1	taipale_tf_pairs__ETS2_RCCGGAAGTG_HT	4.47	r80__10kb_up_and_down_tss.mc9nr.feather	top10perTarget	0.0500972	0.0081679	T
Elf1	Xpo6	False	1	taipale_tf_pairs__ETS2_RCCGGAAGTG_HT	4.47	r80__10kb_up_and_down_tss.mc9nr.feather	top10perTarget	0.0456274	0.00897564	T
Elf4	Bak1	False	1	tfdimers__MD00007	4.2	r80__10kb_up_and_down_tss.mc9nr.feather	top10perTarget	0.0369858	0.0161968	T
Elf4	Dennd1b	False	1	tfdimers__MD00007	4.2	r80__10kb_up_and_down_tss.mc9nr.feather	top10perTarget	0.0405423	0.00773974	T
Elf4	Elf4	False	1	tfdimers__MD00007	4.2	r80__10kb_up_and_down_tss.mc9nr.feather	top10perTarget	1	NA	T
Elf4	Mesdc1	False	1	tfdimers__MD00007	4.2	r80__10kb_up_and_down_tss.mc9nr.feather	top10perTarget	0.0314532	0.00782726	T
Elf4	Nras	False	1	tfdimers__MD00007	4.2	r80__10kb_up_and_down_tss.mc9nr.feather	top10perTarget	0.0550073	0.00931558	T
Stat1	Ifi47	False	1	tfdimers__MD00184	4.17	r80__10kb_up_and_down_tss.mc9nr.feather	top10perTarget	0.0419925	0.00891389	T
Stat1	Magohb	False	1	tfdimers__MD00184	4.17	r80__10kb_up_and_down_tss.mc9nr.feather	top10perTarget	0.034961	0.00816422	T
Stat1	Tacc1	False	1	tfdimers__MD00184	4.17	r80__10kb_up_and_down_tss.mc9nr.feather	top10perTarget	0.0615743	0.0116106	T
Fli1	Clec4e	False	1	tfdimers__MD00575	4.16	r80__10kb_up_and_down_tss.mc9nr.feather	top10perTarget	0.0602095	0.00815586	T
Fli1	Ppp1r12a	False	3	tfdimers__MD00575	4.16	r80__10kb_up_and_down_tss.mc9nr.feather	top10perTarget	0.106871	0.00945909	T
Gata3	B4galt3	False	4	tfdimers__MD00240	4.09	r80__10kb_up_and_down_tss.mc9nr.feather	top10perTarget	0.0650555	0.00924364	T
Elf1	Eva1b	False	1	hdpi__ELF2	4.09	r80__10kb_up_and_down_tss.mc9nr.feather	top10perTarget	0.0488798	0.00793262	T
Gata3	Gata3	False	6	tfdimers__MD00240	4.09	r80__10kb_up_and_down_tss.mc9nr.feather	top10perTarget	1	NA	T
Elf1	H3f3a	False	1	hdpi__ELF2	4.09	r80__10kb_up_and_down_tss.mc9nr.feather	top10perTarget	0.0988695	0.00971546	T
Elf1	Hddc2	False	1	hdpi__ELF2	4.09	r80__10kb_up_and_down_tss.mc9nr.feather	top10perTarget	0.0685107	0.0105554	T
Elf1	Mical1	False	1	hdpi__ELF2	4.09	r80__10kb_up_and_down_tss.mc9nr.feather	top10perTarget	0.0417212	0.0076966	T
Gata3	Nxpe3	False	3	tfdimers__MD00240	4.09	r80__10kb_up_and_down_tss.mc9nr.feather	top10perTarget	0.0469364	0.0128031	T
Elf1	Nxt1	False	1	hdpi__ELF2	4.09	r80__10kb_up_and_down_tss.mc9nr.feather	top10perTarget	0.0382356	0.00904745	T
Elf1	Prdx2	False	1	hdpi__ELF2	4.09	r80__10kb_up_and_down_tss.mc9nr.feather	top10perTarget	0.105168	0.00957372	T
Gata3	Slc43a2	False	1	tfdimers__MD00240	4.09	r80__10kb_up_and_down_tss.mc9nr.feather	top10perTarget	0.0465616	0.0124133	T
Elf1	Srrm1	False	1	hdpi__ELF2	4.09	r80__10kb_up_and_down_tss.mc9nr.feather	top10perTarget	0.0368153	0.00727718	T
Gata3	Ptpn1	False	1	tfdimers__MD00298	3.99	r80__10kb_up_and_down_tss.mc9nr.feather	top10perTarget	0.0397722	0.00786724	T
Gata3	St8sia4	False	3	tfdimers__MD00298	3.99	r80__10kb_up_and_down_tss.mc9nr.feather	top10perTarget	0.0520273	0.00843971	T
Elf1	Abracl	False	1	taipale_tf_pairs__ELF2_NATGCGGAAGTR_HT	3.96	r80__10kb_up_and_down_tss.mc9nr.feather	top10perTarget	0.110564	0.00918495	T
Elf1	Arrdc1	False	1	taipale_tf_pairs__ELF2_NATGCGGAAGTR_HT	3.96	r80__10kb_up_and_down_tss.mc9nr.feather	top10perTarget	0.0483386	0.0086052	T
Gata3	Cpeb2	False	1	tfdimers__MD00181	3.96	r80__10kb_up_and_down_tss.mc9nr.feather	top10perTarget	0.069194	0.00752299	T
Elf1	Gsdmd	False	1	taipale_tf_pairs__ELF2_NATGCGGAAGTR_HT	3.96	r80__10kb_up_and_down_tss.mc9nr.feather	top10perTarget	0.0365073	0.00752034	T
Elf1	Nxpe3	False	2	taipale_tf_pairs__ELF2_NATGCGGAAGTR_HT	3.96	r80__10kb_up_and_down_tss.mc9nr.feather	top10perTarget	0.0545449	0.00873066	T
Elf1	Pitpna	False	2	taipale_tf_pairs__ELF2_NATGCGGAAGTR_HT	3.96	r80__10kb_up_and_down_tss.mc9nr.feather	top10perTarget	0.0630792	0.00876729	T
Elf1	Rbmxl1	False	1	taipale_tf_pairs__ELF2_NATGCGGAAGTR_HT	3.96	r80__10kb_up_and_down_tss.mc9nr.feather	top10perTarget	0.0589315	0.00965145	T
Elf1	Taldo1	False	1	taipale_tf_pairs__ELF2_NATGCGGAAGTR_HT	3.96	r80__10kb_up_and_down_tss.mc9nr.feather	top10perTarget	0.0452487	0.00797509	T
Mafk	Dctn2	False	1	tfdimers__MD00347	3.87	r80__10kb_up_and_down_tss.mc9nr.feather	top10perTarget	0.0345424	0.0123359	T
Mafk	Fbxo8	False	1	tfdimers__MD00347	3.87	r80__10kb_up_and_down_tss.mc9nr.feather	top10perTarget	0.0323952	0.00852772	T
Mafk	Mafk	False	1	tfdimers__MD00347	3.87	r80__10kb_up_and_down_tss.mc9nr.feather	top10perTarget	1	NA	T
Fli1	Fli1	True	6	taipale_tf_pairs__FLI1_DRGX_NNCGGAWGYMATTAN_CAP	3.82	r80__10kb_up_and_down_tss.mc9nr.feather	top10perTarget	1	NA	T
Ets2	Fus	False	1	tfdimers__MD00558	3.82	r80__10kb_up_and_down_tss.mc9nr.feather	top10perTarget	0.0353994	0.00791588	T
Ets2	Gcnt2	False	1	tfdimers__MD00558	3.82	r80__10kb_up_and_down_tss.mc9nr.feather	top10perTarget	0.070658	0.00936856	T
Ets2	Ncf1	False	1	tfdimers__MD00558	3.82	r80__10kb_up_and_down_tss.mc9nr.feather	top10perTarget	0.0511006	0.00787338	T
Fli1	Polr2m	True	2	taipale_tf_pairs__FLI1_DRGX_NNCGGAWGYMATTAN_CAP	3.82	r80__10kb_up_and_down_tss.mc9nr.feather	top10perTarget	0.0574805	0.00838371	T
Fli1	Prdm1	True	7	taipale_tf_pairs__FLI1_DRGX_NNCGGAWGYMATTAN_CAP	3.82	r80__10kb_up_and_down_tss.mc9nr.feather	top10perTarget	0.0799187	0.0113066	T
Ets2	Prmt5	False	1	tfdimers__MD00558	3.82	r80__10kb_up_and_down_tss.mc9nr.feather	top10perTarget	0.0433162	0.00970637	T
Ets2	Slc8b1	False	1	tfdimers__MD00558	3.82	r80__10kb_up_and_down_tss.mc9nr.feather	top10perTarget	0.0510048	0.00974636	T
Ets2	Tmcc1	False	1	tfdimers__MD00558	3.82	r80__10kb_up_and_down_tss.mc9nr.feather	top10perTarget	0.0629145	0.0120177	T
Ets2	Xiap	False	1	tfdimers__MD00558	3.82	r80__10kb_up_and_down_tss.mc9nr.feather	top10perTarget	0.0437721	0.0102877	T
Rel	Bcl2a1d	True	2	transfac_pro__M07885	3.79	r80__10kb_up_and_down_tss.mc9nr.feather	top10perTarget	0.1299	0.0155304	T
Rel	Bhlhe40	True	2	transfac_pro__M07885	3.79	r80__10kb_up_and_down_tss.mc9nr.feather	top10perTarget	0.0698369	0.0101219	T
Rel	Kdm6b	True	1	transfac_pro__M07885	3.79	r80__10kb_up_and_down_tss.mc9nr.feather	top10perTarget	0.0903175	0.0158128	T
Rel	Nfkbid	True	4	transfac_pro__M07885	3.79	r80__10kb_up_and_down_tss.mc9nr.feather	top10perTarget	0.103806	0.00872467	T
Rel	Rel	True	4	transfac_pro__M07885	3.79	r80__10kb_up_and_down_tss.mc9nr.feather	top10perTarget	1	NA	T
Rel	Traf1	True	4	transfac_pro__M07885	3.79	r80__10kb_up_and_down_tss.mc9nr.feather	top10perTarget	0.0750827	0.00979518	T
Gabpb1	Ncdn	False	1	taipale_tf_pairs__ETV2_SOX15_RSCGGAANNNNNNNYWTTGT_CAP_repr	3.78	r80__10kb_up_and_down_tss.mc9nr.feather	top10perTarget	0.0355907	0.0154465	T
Elf1	Fyn	False	1	hdpi__FLI1	3.76	r80__10kb_up_and_down_tss.mc9nr.feather	top10perTarget	0.0499193	0.011941	T
Elf1	Rras2	False	1	hdpi__FLI1	3.76	r80__10kb_up_and_down_tss.mc9nr.feather	top10perTarget	0.0484681	0.00786397	T
Runx2	Arid1b	True	1	taipale__RUNX2_DBD_WAACCRCAN_repr	3.72	r80__10kb_up_and_down_tss.mc9nr.feather	top10perTarget	0.053518	0.00958199	T
Runx2	Runx2	True	1	taipale__RUNX2_DBD_WAACCRCAN_repr	3.72	r80__10kb_up_and_down_tss.mc9nr.feather	top10perTarget	1	NA	T
Runx2	Tcf4	True	1	taipale__RUNX2_DBD_WAACCRCAN_repr	3.72	r80__10kb_up_and_down_tss.mc9nr.feather	top10perTarget	0.0478932	0.0104435	T
Runx2	Tnrc18	True	1	taipale__RUNX2_DBD_WAACCRCAN_repr	3.72	r80__10kb_up_and_down_tss.mc9nr.feather	top10perTarget	0.0588355	0.00791614	T
Zbtb7a	Bad	False	1	taipale_tf_pairs__ETS2_RCCGGAAGTG_HT	3.69	r80__10kb_up_and_down_tss.mc9nr.feather	top10perTarget	0.0339593	0.00980257	T
Zbtb7a	Exoc3	False	1	taipale_tf_pairs__ETS2_RCCGGAAGTG_HT	3.69	r80__10kb_up_and_down_tss.mc9nr.feather	top10perTarget	0.0378678	0.0129814	T
Yy1	Pitpna	False	1	tfdimers__MD00069	3.69	r80__10kb_up_and_down_tss.mc9nr.feather	top10perTarget	0.0802731	0.00809214	T
Zbtb7a	Ppil3	False	1	taipale_tf_pairs__ETS2_RCCGGAAGTG_HT	3.69	r80__10kb_up_and_down_tss.mc9nr.feather	top10perTarget	0.0500217	0.0101596	T
Yy1	Rab27a	False	2	tfdimers__MD00069	3.69	r80__10kb_up_and_down_tss.mc9nr.feather	top10perTarget	0.0466012	0.0102521	T
Yy1	Sntb2	False	2	tfdimers__MD00069	3.69	r80__10kb_up_and_down_tss.mc9nr.feather	top10perTarget	0.0728413	0.00958184	T
Zbtb7a	Tmem208	False	1	taipale_tf_pairs__ETS2_RCCGGAAGTG_HT	3.69	r80__10kb_up_and_down_tss.mc9nr.feather	top10perTarget	0.0865646	0.00894048	T
Gabpb1	Rlf	False	1	taipale_tf_pairs__ERF_ONECUT2_RSCGGAANNNNNNRTCGATN_CAP	3.68	r80__10kb_up_and_down_tss.mc9nr.feather	top10perTarget	0.031461	0.00820872	T
Spi1	Cd300lf	True	2	tfdimers__MD00104	3.57	r80__10kb_up_and_down_tss.mc9nr.feather	top10perTarget	0.0409821	0.00833344	T
Spi1	Cul4b	True	1	tfdimers__MD00104	3.57	r80__10kb_up_and_down_tss.mc9nr.feather	top10perTarget	0.0458109	0.0120671	T
Spi1	Cyb5r4	True	2	tfdimers__MD00104	3.57	r80__10kb_up_and_down_tss.mc9nr.feather	top10perTarget	0.0379224	0.00958526	T
Spi1	Fbxw11	True	3	tfdimers__MD00104	3.57	r80__10kb_up_and_down_tss.mc9nr.feather	top10perTarget	0.0691705	0.0089371	T
Gata3	Kdm5c	False	1	tfdimers__MD00071	3.57	r80__10kb_up_and_down_tss.mc9nr.feather	top10perTarget	0.0501464	0.011029	T
Spi1	Prrc1	True	1	tfdimers__MD00104	3.57	r80__10kb_up_and_down_tss.mc9nr.feather	top10perTarget	0.0694549	0.0103298	T
Spi1	Ptpre	True	1	tfdimers__MD00104	3.57	r80__10kb_up_and_down_tss.mc9nr.feather	top10perTarget	0.0547813	0.00801952	T
Spi1	Senp6	True	2	tfdimers__MD00104	3.57	r80__10kb_up_and_down_tss.mc9nr.feather	top10perTarget	0.071232	0.010641	T
Spi1	Spi1	True	1	tfdimers__MD00104	3.57	r80__10kb_up_and_down_tss.mc9nr.feather	top10perTarget	1	NA	T
Spi1	Tet2	True	3	tfdimers__MD00104	3.57	r80__10kb_up_and_down_tss.mc9nr.feather	top10perTarget	0.069361	0.00915284	T
Spi1	Zfp110	True	1	tfdimers__MD00104	3.57	r80__10kb_up_and_down_tss.mc9nr.feather	top10perTarget	0.0436246	0.0102574	T
Ltf	B4galt3	False	1	tfdimers__MD00383	3.55	r80__10kb_up_and_down_tss.mc9nr.feather	top10perTarget	0.085628	0.0098824	T
Ltf	Bcor	False	1	tfdimers__MD00383	3.55	r80__10kb_up_and_down_tss.mc9nr.feather	top10perTarget	0.0589768	0.0107063	T
Ltf	Phip	False	1	tfdimers__MD00383	3.55	r80__10kb_up_and_down_tss.mc9nr.feather	top10perTarget	0.0430577	0.00978657	T
Ltf	Rara	False	1	tfdimers__MD00383	3.55	r80__10kb_up_and_down_tss.mc9nr.feather	top10perTarget	0.0474738	0.0091056	T
Ltf	Trib1	False	1	tfdimers__MD00383	3.55	r80__10kb_up_and_down_tss.mc9nr.feather	top10perTarget	0.110533	0.0130847	T
Ltf	Zhx1	False	1	tfdimers__MD00383	3.55	r80__10kb_up_and_down_tss.mc9nr.feather	top10perTarget	0.0315758	0.00889698	T
Fli1	Il1r2	False	2	taipale_tf_pairs__ELK1_TBX21_RAGGTSRNNNNNNNNNNNNNNNNCGGAAGYN_CAP	3.54	r80__10kb_up_and_down_tss.mc9nr.feather	top10perTarget	0.0379877	0.00834927	T
Elf1	Ociad1	False	1	taipale_tf_pairs__ELK1_HOXA1_RCCGGAAGTAATTA_HT	3.54	r80__10kb_up_and_down_tss.mc9nr.feather	top10perTarget	0.0390138	0.00981215	T
Elf1	Rnf10	False	1	taipale_tf_pairs__ELK1_HOXA1_RCCGGAAGTAATTA_HT	3.54	r80__10kb_up_and_down_tss.mc9nr.feather	top10perTarget	0.0641072	0.00809724	T
Elf1	Tnrc6b	False	1	taipale_tf_pairs__ELK1_HOXA1_RCCGGAAGTAATTA_HT	3.54	r80__10kb_up_and_down_tss.mc9nr.feather	top10perTarget	0.0602898	0.00797142	T
Fli1	U2af1l4	False	1	taipale_tf_pairs__ELK1_TBX21_RAGGTSRNNNNNNNNNNNNNNNNCGGAAGYN_CAP	3.54	r80__10kb_up_and_down_tss.mc9nr.feather	top10perTarget	0.0656536	0.0101327	T
Ikzf2	Arhgap18	False	2	tfdimers__MD00446	3.53	r80__10kb_up_and_down_tss.mc9nr.feather	top10perTarget	0.0928027	0.00811836	T
Ikzf2	Bsdc1	False	1	tfdimers__MD00446	3.53	r80__10kb_up_and_down_tss.mc9nr.feather	top10perTarget	0.0331055	0.00822704	T
Ikzf2	Fam129a	False	1	tfdimers__MD00446	3.53	r80__10kb_up_and_down_tss.mc9nr.feather	top10perTarget	0.0929119	0.00989246	T
Ikzf2	Gem	False	2	tfdimers__MD00446	3.53	r80__10kb_up_and_down_tss.mc9nr.feather	top10perTarget	0.0713087	0.0101642	T
Ikzf2	Hif1a	False	2	tfdimers__MD00446	3.53	r80__10kb_up_and_down_tss.mc9nr.feather	top10perTarget	0.10579	0.0109258	T
Ikzf2	Hopx	False	2	tfdimers__MD00446	3.53	r80__10kb_up_and_down_tss.mc9nr.feather	top10perTarget	0.11846	0.0151963	T
Ikzf2	Ikzf2	False	2	tfdimers__MD00446	3.53	r80__10kb_up_and_down_tss.mc9nr.feather	top10perTarget	1	NA	T
Ikzf2	Ints6	False	2	tfdimers__MD00446	3.53	r80__10kb_up_and_down_tss.mc9nr.feather	top10perTarget	0.0694077	0.00703563	T
Ikzf2	Izumo1r	False	1	tfdimers__MD00446	3.53	r80__10kb_up_and_down_tss.mc9nr.feather	top10perTarget	0.0752003	0.0141869	T
Ikzf2	Maf	False	2	tfdimers__MD00446	3.53	r80__10kb_up_and_down_tss.mc9nr.feather	top10perTarget	0.159051	0.0259962	T
Ikzf2	Mrps6	False	2	tfdimers__MD00446	3.53	r80__10kb_up_and_down_tss.mc9nr.feather	top10perTarget	0.0574551	0.0105493	T
Ikzf2	Mtmr3	False	2	tfdimers__MD00446	3.53	r80__10kb_up_and_down_tss.mc9nr.feather	top10perTarget	0.0461648	0.00775276	T
Ikzf2	Oaz2	False	1	tfdimers__MD00446	3.53	r80__10kb_up_and_down_tss.mc9nr.feather	top10perTarget	0.0308172	0.00900817	T
Ikzf2	Osbpl3	False	2	tfdimers__MD00446	3.53	r80__10kb_up_and_down_tss.mc9nr.feather	top10perTarget	0.0636137	0.00770757	T
Ikzf2	Pgk1	False	1	tfdimers__MD00446	3.53	r80__10kb_up_and_down_tss.mc9nr.feather	top10perTarget	0.0383278	0.011777	T
Ikzf2	Prdx3	False	2	tfdimers__MD00446	3.53	r80__10kb_up_and_down_tss.mc9nr.feather	top10perTarget	0.0390916	0.00734988	T
Ikzf2	Rock2	False	1	tfdimers__MD00446	3.53	r80__10kb_up_and_down_tss.mc9nr.feather	top10perTarget	0.0662756	0.00816925	T
Ikzf2	Samsn1	False	1	tfdimers__MD00446	3.53	r80__10kb_up_and_down_tss.mc9nr.feather	top10perTarget	0.154746	0.0147315	T
Ikzf2	Slc25a12	False	1	tfdimers__MD00446	3.53	r80__10kb_up_and_down_tss.mc9nr.feather	top10perTarget	0.0638852	0.00988702	T
Ikzf2	Srsf1	False	1	tfdimers__MD00446	3.53	r80__10kb_up_and_down_tss.mc9nr.feather	top10perTarget	0.0356384	0.00767984	T
Ikzf2	Zeb2	False	2	tfdimers__MD00446	3.53	r80__10kb_up_and_down_tss.mc9nr.feather	top10perTarget	0.0688162	0.00872335	T
Ikzf2	Zmynd8	False	2	tfdimers__MD00446	3.53	r80__10kb_up_and_down_tss.mc9nr.feather	top10perTarget	0.0410746	0.00895376	T
Ikzf2	Znfx1	False	1	tfdimers__MD00446	3.53	r80__10kb_up_and_down_tss.mc9nr.feather	top10perTarget	0.0519397	0.00869442	T
Rel	Nr4a3	True	3	bergman__dl-B	3.51	r80__10kb_up_and_down_tss.mc9nr.feather	top10perTarget	0.116776	0.0119403	T
Foxo1	C1galt1c1	False	1	tfdimers__MD00012	3.49	r80__10kb_up_and_down_tss.mc9nr.feather	top10perTarget	0.0323467	0.00816664	T
Foxo1	Foxn2	False	2	tfdimers__MD00012	3.49	r80__10kb_up_and_down_tss.mc9nr.feather	top10perTarget	0.0340773	0.00917078	T
Foxo1	M6pr	False	2	tfdimers__MD00012	3.49	r80__10kb_up_and_down_tss.mc9nr.feather	top10perTarget	0.0733261	0.00698192	T
Foxo1	Tln1	False	1	tfdimers__MD00012	3.49	r80__10kb_up_and_down_tss.mc9nr.feather	top10perTarget	0.0519206	0.00933226	T
Myb	Aff3	False	1	tfdimers__MD00210	3.43	r80__10kb_up_and_down_tss.mc9nr.feather	top10perTarget	0.07711	0.0099733	T
Myb	Ppp2r5c	False	1	tfdimers__MD00210	3.43	r80__10kb_up_and_down_tss.mc9nr.feather	top10perTarget	0.0603274	0.00807401	T
Fosb	Tab2	False	2	tfdimers__MD00015	3.42	r80__10kb_up_and_down_tss.mc9nr.feather	top10perTarget	0.0502472	0.00728733	T
Fosb	Baz1b	True	3	tfdimers__MD00165	3.38	r80__10kb_up_and_down_tss.mc9nr.feather	top10perTarget	0.0515293	0.00727671	T
Fosb	Bcor	True	6	tfdimers__MD00165	3.38	r80__10kb_up_and_down_tss.mc9nr.feather	top10perTarget	0.0664401	0.00994181	T
Fosb	Errfi1	True	5	tfdimers__MD00165	3.38	r80__10kb_up_and_down_tss.mc9nr.feather	top10perTarget	0.0729992	0.00751667	T
Fosb	Hipk2	True	3	tfdimers__MD00165	3.38	r80__10kb_up_and_down_tss.mc9nr.feather	top10perTarget	0.042816	0.00992232	T
Fosb	Slc25a45	True	4	tfdimers__MD00165	3.38	r80__10kb_up_and_down_tss.mc9nr.feather	top10perTarget	0.0493774	0.0114416	T
Fosb	Traf3	True	5	tfdimers__MD00165	3.38	r80__10kb_up_and_down_tss.mc9nr.feather	top10perTarget	0.0586177	0.00834249	T
Fosb	Txnrd1	True	3	tfdimers__MD00165	3.38	r80__10kb_up_and_down_tss.mc9nr.feather	top10perTarget	0.0655308	0.0118506	T
Fosb	Usp38	True	1	tfdimers__MD00165	3.38	r80__10kb_up_and_down_tss.mc9nr.feather	top10perTarget	0.0334651	0.00729517	T
Ikzf1	Coro1c	False	1	tfdimers__MD00195	3.34	r80__10kb_up_and_down_tss.mc9nr.feather	top10perTarget	0.0315974	0.0105385	T
Ikzf1	Ctcf	False	1	tfdimers__MD00195	3.34	r80__10kb_up_and_down_tss.mc9nr.feather	top10perTarget	0.0305437	0.00764416	T
Ikzf1	Nono	False	1	tfdimers__MD00195	3.34	r80__10kb_up_and_down_tss.mc9nr.feather	top10perTarget	0.0640193	0.00814326	T
Ikzf1	Nup93	False	1	tfdimers__MD00195	3.34	r80__10kb_up_and_down_tss.mc9nr.feather	top10perTarget	0.0362415	0.00941867	T
Ikzf1	Plekho2	False	1	tfdimers__MD00195	3.34	r80__10kb_up_and_down_tss.mc9nr.feather	top10perTarget	0.0388596	0.0083247	T
Ikzf1	Rara	False	1	tfdimers__MD00195	3.34	r80__10kb_up_and_down_tss.mc9nr.feather	top10perTarget	0.0354362	0.0147948	T
Ikzf1	Sin3a	False	1	tfdimers__MD00195	3.34	r80__10kb_up_and_down_tss.mc9nr.feather	top10perTarget	0.0306531	0.00713484	T
Ikzf1	Snrnp70	False	1	tfdimers__MD00195	3.34	r80__10kb_up_and_down_tss.mc9nr.feather	top10perTarget	0.0546367	0.00754752	T
Ikzf1	Stk38	False	1	tfdimers__MD00195	3.34	r80__10kb_up_and_down_tss.mc9nr.feather	top10perTarget	0.0335366	0.00701328	T
Ikzf1	Zc3h4	False	1	tfdimers__MD00195	3.34	r80__10kb_up_and_down_tss.mc9nr.feather	top10perTarget	0.0416601	0.00830679	T
Crem	45175	False	1	transfac_pro__M01861	3.31	r80__10kb_up_and_down_tss.mc9nr.feather	top10perTarget	0.0729933	0.00831723	T
Crem	2010111I01Rik	False	1	transfac_pro__M01861	3.31	r80__10kb_up_and_down_tss.mc9nr.feather	top10perTarget	0.0815512	0.0118629	T
Crem	2300009A05Rik	False	1	transfac_pro__M01861	3.31	r80__10kb_up_and_down_tss.mc9nr.feather	top10perTarget	0.081375	0.00789728	T
Crem	2410015M20Rik	False	1	transfac_pro__M01861	3.31	r80__10kb_up_and_down_tss.mc9nr.feather	top10perTarget	0.166179	0.0180544	T
Crem	4933434E20Rik	False	1	transfac_pro__M01861	3.31	r80__10kb_up_and_down_tss.mc9nr.feather	top10perTarget	0.0464144	0.00746725	T
Crem	Akirin1	False	1	transfac_pro__M01861	3.31	r80__10kb_up_and_down_tss.mc9nr.feather	top10perTarget	0.0899958	0.0148642	T
Crem	Ankrd11	False	1	transfac_pro__M01861	3.31	r80__10kb_up_and_down_tss.mc9nr.feather	top10perTarget	0.134382	0.0163462	T
Crem	Arf4	False	1	transfac_pro__M01861	3.31	r80__10kb_up_and_down_tss.mc9nr.feather	top10perTarget	0.120425	0.0186129	T
Crem	Arf6	False	1	transfac_pro__M01861	3.31	r80__10kb_up_and_down_tss.mc9nr.feather	top10perTarget	0.035612	0.0076194	T
Crem	Arih1	False	1	transfac_pro__M01861	3.31	r80__10kb_up_and_down_tss.mc9nr.feather	top10perTarget	0.0604078	0.00843296	T
Crem	Arl4a	False	1	transfac_pro__M01861	3.31	r80__10kb_up_and_down_tss.mc9nr.feather	top10perTarget	0.0460085	0.00818131	T
Crem	Atf4	False	1	transfac_pro__M01861	3.31	r80__10kb_up_and_down_tss.mc9nr.feather	top10perTarget	0.0759108	0.0143199	T
Crem	Atg101	False	1	transfac_pro__M01861	3.31	r80__10kb_up_and_down_tss.mc9nr.feather	top10perTarget	0.0736537	0.00971806	T
Crem	Atg16l2	False	1	transfac_pro__M01861	3.31	r80__10kb_up_and_down_tss.mc9nr.feather	top10perTarget	0.0504338	0.00826302	T
Crem	Atg3	False	1	transfac_pro__M01861	3.31	r80__10kb_up_and_down_tss.mc9nr.feather	top10perTarget	0.0591962	0.00800691	T
Crem	Atp5d	False	1	transfac_pro__M01861	3.31	r80__10kb_up_and_down_tss.mc9nr.feather	top10perTarget	0.140685	0.0124222	T
Crem	Atp6v0c	False	1	transfac_pro__M01861	3.31	r80__10kb_up_and_down_tss.mc9nr.feather	top10perTarget	0.110351	0.0128307	T
Crem	Avpi1	False	1	transfac_pro__M01861	3.31	r80__10kb_up_and_down_tss.mc9nr.feather	top10perTarget	0.104006	0.0183196	T
Crem	B3gnt2	False	1	transfac_pro__M01861	3.31	r80__10kb_up_and_down_tss.mc9nr.feather	top10perTarget	0.0428139	0.009253	T
Crem	Bbip1	False	1	transfac_pro__M01861	3.31	r80__10kb_up_and_down_tss.mc9nr.feather	top10perTarget	0.0304033	0.0082769	T
Crem	Bcl2	False	1	transfac_pro__M01861	3.31	r80__10kb_up_and_down_tss.mc9nr.feather	top10perTarget	0.077546	0.00996322	T
Crem	Bcl6	False	1	transfac_pro__M01861	3.31	r80__10kb_up_and_down_tss.mc9nr.feather	top10perTarget	0.0350046	0.00949837	T
Crem	Birc2	False	1	transfac_pro__M01861	3.31	r80__10kb_up_and_down_tss.mc9nr.feather	top10perTarget	0.0383859	0.00954579	T
Crem	Bnip3l	False	1	transfac_pro__M01861	3.31	r80__10kb_up_and_down_tss.mc9nr.feather	top10perTarget	0.10703	0.0118574	T
Crem	Btbd9	False	1	transfac_pro__M01861	3.31	r80__10kb_up_and_down_tss.mc9nr.feather	top10perTarget	0.0595334	0.0156171	T
Crem	Btg1	False	1	transfac_pro__M01861	3.31	r80__10kb_up_and_down_tss.mc9nr.feather	top10perTarget	0.046855	0.00881829	T
Crem	Btg2	False	1	transfac_pro__M01861	3.31	r80__10kb_up_and_down_tss.mc9nr.feather	top10perTarget	0.149267	0.036174	T
Crem	Btg3	False	1	transfac_pro__M01861	3.31	r80__10kb_up_and_down_tss.mc9nr.feather	top10perTarget	0.0769741	0.0112674	T
Crem	Cacybp	False	1	transfac_pro__M01861	3.31	r80__10kb_up_and_down_tss.mc9nr.feather	top10perTarget	0.0734079	0.0107359	T
Crem	Calm2	False	1	transfac_pro__M01861	3.31	r80__10kb_up_and_down_tss.mc9nr.feather	top10perTarget	0.137944	0.016668	T
Crem	Capza2	False	1	transfac_pro__M01861	3.31	r80__10kb_up_and_down_tss.mc9nr.feather	top10perTarget	0.0506645	0.00823568	T
Crem	Carnmt1	False	1	transfac_pro__M01861	3.31	r80__10kb_up_and_down_tss.mc9nr.feather	top10perTarget	0.0809536	0.0107237	T
Crem	Cbx4	False	1	transfac_pro__M01861	3.31	r80__10kb_up_and_down_tss.mc9nr.feather	top10perTarget	0.0615837	0.00959104	T
Crem	Ccdc47	False	1	transfac_pro__M01861	3.31	r80__10kb_up_and_down_tss.mc9nr.feather	top10perTarget	0.0660214	0.00752928	T
Crem	Ccnd2	False	1	transfac_pro__M01861	3.31	r80__10kb_up_and_down_tss.mc9nr.feather	top10perTarget	0.110105	0.0116069	T
Crem	Cdc42	False	1	transfac_pro__M01861	3.31	r80__10kb_up_and_down_tss.mc9nr.feather	top10perTarget	0.0531617	0.00996619	T
Crem	Cdk2ap2	False	1	transfac_pro__M01861	3.31	r80__10kb_up_and_down_tss.mc9nr.feather	top10perTarget	0.165442	0.0158695	T
Crem	Chd1	False	1	transfac_pro__M01861	3.31	r80__10kb_up_and_down_tss.mc9nr.feather	top10perTarget	0.0538986	0.0118355	T
Crem	Chd2	False	1	transfac_pro__M01861	3.31	r80__10kb_up_and_down_tss.mc9nr.feather	top10perTarget	0.0515517	0.0109597	T
Crem	Chd7	False	1	transfac_pro__M01861	3.31	r80__10kb_up_and_down_tss.mc9nr.feather	top10perTarget	0.0809377	0.00860715	T
Crem	Chordc1	False	1	transfac_pro__M01861	3.31	r80__10kb_up_and_down_tss.mc9nr.feather	top10perTarget	0.0312751	0.00869893	T
Crem	Chuk	False	1	transfac_pro__M01861	3.31	r80__10kb_up_and_down_tss.mc9nr.feather	top10perTarget	0.0335158	0.00954111	T
Crem	Cirbp	False	1	transfac_pro__M01861	3.31	r80__10kb_up_and_down_tss.mc9nr.feather	top10perTarget	0.0914724	0.010153	T
Crem	Ckb	False	1	transfac_pro__M01861	3.31	r80__10kb_up_and_down_tss.mc9nr.feather	top10perTarget	0.0436803	0.0143615	T
Crem	Commd8	False	1	transfac_pro__M01861	3.31	r80__10kb_up_and_down_tss.mc9nr.feather	top10perTarget	0.060167	0.00725261	T
Crem	Cpne1	False	1	transfac_pro__M01861	3.31	r80__10kb_up_and_down_tss.mc9nr.feather	top10perTarget	0.0356527	0.00828399	T
Crem	Crem	False	1	transfac_pro__M01861	3.31	r80__10kb_up_and_down_tss.mc9nr.feather	top10perTarget	1	NA	T
Crem	Csrp1	False	1	transfac_pro__M01861	3.31	r80__10kb_up_and_down_tss.mc9nr.feather	top10perTarget	0.0708181	0.00859848	T
Crem	Ctcf	False	1	transfac_pro__M01861	3.31	r80__10kb_up_and_down_tss.mc9nr.feather	top10perTarget	0.10397	0.011567	T
Crem	Cuta	False	1	transfac_pro__M01861	3.31	r80__10kb_up_and_down_tss.mc9nr.feather	top10perTarget	0.067461	0.00934482	T
Crem	Cwc25	False	1	transfac_pro__M01861	3.31	r80__10kb_up_and_down_tss.mc9nr.feather	top10perTarget	0.0521646	0.0176359	T
Crem	Cycs	False	1	transfac_pro__M01861	3.31	r80__10kb_up_and_down_tss.mc9nr.feather	top10perTarget	0.166697	0.0204761	T
Crem	Cytip	False	1	transfac_pro__M01861	3.31	r80__10kb_up_and_down_tss.mc9nr.feather	top10perTarget	0.10345	0.0127803	T
Crem	Ddx3y	False	1	transfac_pro__M01861	3.31	r80__10kb_up_and_down_tss.mc9nr.feather	top10perTarget	0.0471249	0.00928125	T
Crem	Ddx5	False	1	transfac_pro__M01861	3.31	r80__10kb_up_and_down_tss.mc9nr.feather	top10perTarget	0.0669317	0.0104177	T
Crem	Dhx40	False	1	transfac_pro__M01861	3.31	r80__10kb_up_and_down_tss.mc9nr.feather	top10perTarget	0.0819752	0.00956638	T
Crem	Dusp2	False	1	transfac_pro__M01861	3.31	r80__10kb_up_and_down_tss.mc9nr.feather	top10perTarget	0.0660369	0.0128901	T
Crem	Eif1	False	1	transfac_pro__M01861	3.31	r80__10kb_up_and_down_tss.mc9nr.feather	top10perTarget	0.358082	0.0558334	T
Crem	Eif3h	False	1	transfac_pro__M01861	3.31	r80__10kb_up_and_down_tss.mc9nr.feather	top10perTarget	0.20528	0.0241561	T
Crem	Eif4a1	False	1	transfac_pro__M01861	3.31	r80__10kb_up_and_down_tss.mc9nr.feather	top10perTarget	0.112438	0.0150925	T
Crem	Eif4a2	False	1	transfac_pro__M01861	3.31	r80__10kb_up_and_down_tss.mc9nr.feather	top10perTarget	0.0701583	0.0102593	T
Crem	Eif5	False	1	transfac_pro__M01861	3.31	r80__10kb_up_and_down_tss.mc9nr.feather	top10perTarget	0.139846	0.0191955	T
Crem	Eif5a	False	1	transfac_pro__M01861	3.31	r80__10kb_up_and_down_tss.mc9nr.feather	top10perTarget	0.133228	0.013696	T
Crem	Ell2	False	1	transfac_pro__M01861	3.31	r80__10kb_up_and_down_tss.mc9nr.feather	top10perTarget	0.0614798	0.0108996	T
Crem	Elovl5	False	1	transfac_pro__M01861	3.31	r80__10kb_up_and_down_tss.mc9nr.feather	top10perTarget	0.0806898	0.00991567	T
Crem	Emd	False	1	transfac_pro__M01861	3.31	r80__10kb_up_and_down_tss.mc9nr.feather	top10perTarget	0.276494	0.0448442	T
Crem	Ensa	False	1	transfac_pro__M01861	3.31	r80__10kb_up_and_down_tss.mc9nr.feather	top10perTarget	0.046568	0.00736566	T
Crem	Epb41	False	1	transfac_pro__M01861	3.31	r80__10kb_up_and_down_tss.mc9nr.feather	top10perTarget	0.0708921	0.00839578	T
Crem	Errfi1	False	1	transfac_pro__M01861	3.31	r80__10kb_up_and_down_tss.mc9nr.feather	top10perTarget	0.0435519	0.0130434	T
Crem	Fam195b	False	1	transfac_pro__M01861	3.31	r80__10kb_up_and_down_tss.mc9nr.feather	top10perTarget	0.082679	0.010028	T
Crem	Fbxo34	False	1	transfac_pro__M01861	3.31	r80__10kb_up_and_down_tss.mc9nr.feather	top10perTarget	0.0437929	0.0110502	T
Crem	Fosl2	False	1	transfac_pro__M01861	3.31	r80__10kb_up_and_down_tss.mc9nr.feather	top10perTarget	0.0562127	0.0119515	T
Crem	Foxn3	False	1	transfac_pro__M01861	3.31	r80__10kb_up_and_down_tss.mc9nr.feather	top10perTarget	0.0983336	0.0105581	T
Crem	Foxo3	False	1	transfac_pro__M01861	3.31	r80__10kb_up_and_down_tss.mc9nr.feather	top10perTarget	0.0383301	0.0134961	T
Crem	Furin	False	1	transfac_pro__M01861	3.31	r80__10kb_up_and_down_tss.mc9nr.feather	top10perTarget	0.0563021	0.0131913	T
Crem	Gabarap	False	1	transfac_pro__M01861	3.31	r80__10kb_up_and_down_tss.mc9nr.feather	top10perTarget	0.078529	0.00805582	T
Crem	Gem	False	1	transfac_pro__M01861	3.31	r80__10kb_up_and_down_tss.mc9nr.feather	top10perTarget	0.0523703	0.024852	T
Crem	Gnb2	False	1	transfac_pro__M01861	3.31	r80__10kb_up_and_down_tss.mc9nr.feather	top10perTarget	0.0560849	0.0114357	T
Crem	Gpbp1	False	1	transfac_pro__M01861	3.31	r80__10kb_up_and_down_tss.mc9nr.feather	top10perTarget	0.0504916	0.0083455	T
Crem	Grap2	False	1	transfac_pro__M01861	3.31	r80__10kb_up_and_down_tss.mc9nr.feather	top10perTarget	0.10138	0.0106106	T
Crem	Hcst	False	1	transfac_pro__M01861	3.31	r80__10kb_up_and_down_tss.mc9nr.feather	top10perTarget	0.133014	0.0135929	T
Crem	Hivep2	False	1	transfac_pro__M01861	3.31	r80__10kb_up_and_down_tss.mc9nr.feather	top10perTarget	0.0836496	0.0168696	T
Crem	Hn1	False	1	transfac_pro__M01861	3.31	r80__10kb_up_and_down_tss.mc9nr.feather	top10perTarget	0.11665	0.0146867	T
Crem	Hnrnpa3	False	1	transfac_pro__M01861	3.31	r80__10kb_up_and_down_tss.mc9nr.feather	top10perTarget	0.0962723	0.0117119	T
Crem	Hnrnpu	False	1	transfac_pro__M01861	3.31	r80__10kb_up_and_down_tss.mc9nr.feather	top10perTarget	0.0525185	0.00815557	T
Crem	Hsp90ab1	False	1	transfac_pro__M01861	3.31	r80__10kb_up_and_down_tss.mc9nr.feather	top10perTarget	0.106731	0.0101998	T
Crem	Ier2	False	1	transfac_pro__M01861	3.31	r80__10kb_up_and_down_tss.mc9nr.feather	top10perTarget	0.150905	0.0177251	T
Crem	Isca1	False	1	transfac_pro__M01861	3.31	r80__10kb_up_and_down_tss.mc9nr.feather	top10perTarget	0.102084	0.0111819	T
Crem	Jmy	False	1	transfac_pro__M01861	3.31	r80__10kb_up_and_down_tss.mc9nr.feather	top10perTarget	0.121751	0.0157059	T
Crem	Josd2	False	1	transfac_pro__M01861	3.31	r80__10kb_up_and_down_tss.mc9nr.feather	top10perTarget	0.0476399	0.00768518	T
Crem	Junb	False	1	transfac_pro__M01861	3.31	r80__10kb_up_and_down_tss.mc9nr.feather	top10perTarget	0.191045	0.0306118	T
Crem	Jund	False	1	transfac_pro__M01861	3.31	r80__10kb_up_and_down_tss.mc9nr.feather	top10perTarget	0.0832193	0.0115902	T
Crem	Kmt2e	False	1	transfac_pro__M01861	3.31	r80__10kb_up_and_down_tss.mc9nr.feather	top10perTarget	0.093337	0.0107326	T
Spi1	Kpna3	False	1	tfdimers__MD00438	3.31	r80__10kb_up_and_down_tss.mc9nr.feather	top10perTarget	0.0692048	0.00830372	T
Crem	Ldha	False	1	transfac_pro__M01861	3.31	r80__10kb_up_and_down_tss.mc9nr.feather	top10perTarget	0.173506	0.0233447	T
Crem	Lsm12	False	1	transfac_pro__M01861	3.31	r80__10kb_up_and_down_tss.mc9nr.feather	top10perTarget	0.0857324	0.00953842	T
Crem	Lsm2	False	1	transfac_pro__M01861	3.31	r80__10kb_up_and_down_tss.mc9nr.feather	top10perTarget	0.0473968	0.00895612	T
Crem	Maff	False	1	transfac_pro__M01861	3.31	r80__10kb_up_and_down_tss.mc9nr.feather	top10perTarget	0.11379	0.0201062	T
Crem	Magoh	False	1	transfac_pro__M01861	3.31	r80__10kb_up_and_down_tss.mc9nr.feather	top10perTarget	0.114621	0.0122471	T
Crem	Map1lc3a	False	1	transfac_pro__M01861	3.31	r80__10kb_up_and_down_tss.mc9nr.feather	top10perTarget	0.0445046	0.0107344	T
Spi1	Marcks	False	2	tfdimers__MD00438	3.31	r80__10kb_up_and_down_tss.mc9nr.feather	top10perTarget	0.0524812	0.0102269	T
Crem	Mef2d	False	1	transfac_pro__M01861	3.31	r80__10kb_up_and_down_tss.mc9nr.feather	top10perTarget	0.0756653	0.011116	T
Crem	Mff	False	1	transfac_pro__M01861	3.31	r80__10kb_up_and_down_tss.mc9nr.feather	top10perTarget	0.0560593	0.00847041	T
Crem	Mien1	False	1	transfac_pro__M01861	3.31	r80__10kb_up_and_down_tss.mc9nr.feather	top10perTarget	0.07811	0.00818321	T
Crem	Minos1	False	1	transfac_pro__M01861	3.31	r80__10kb_up_and_down_tss.mc9nr.feather	top10perTarget	0.111626	0.0161512	T
Crem	Mlf2	False	1	transfac_pro__M01861	3.31	r80__10kb_up_and_down_tss.mc9nr.feather	top10perTarget	0.0681917	0.00980225	T
Crem	Mospd3	False	1	transfac_pro__M01861	3.31	r80__10kb_up_and_down_tss.mc9nr.feather	top10perTarget	0.0790058	0.00933942	T
Crem	Mrpl2	False	1	transfac_pro__M01861	3.31	r80__10kb_up_and_down_tss.mc9nr.feather	top10perTarget	0.0624828	0.00706111	T
Crem	Muc1	False	1	transfac_pro__M01861	3.31	r80__10kb_up_and_down_tss.mc9nr.feather	top10perTarget	0.107229	0.0213717	T
Crem	Myl6	False	1	transfac_pro__M01861	3.31	r80__10kb_up_and_down_tss.mc9nr.feather	top10perTarget	0.18623	0.0277057	T
Crem	Naa50	False	1	transfac_pro__M01861	3.31	r80__10kb_up_and_down_tss.mc9nr.feather	top10perTarget	0.0350118	0.00983042	T
Crem	Nabp1	False	1	transfac_pro__M01861	3.31	r80__10kb_up_and_down_tss.mc9nr.feather	top10perTarget	0.0741208	0.0218769	T
Crem	Nfkbid	False	1	transfac_pro__M01861	3.31	r80__10kb_up_and_down_tss.mc9nr.feather	top10perTarget	0.0625817	0.0116828	T
Crem	Nr4a3	False	1	transfac_pro__M01861	3.31	r80__10kb_up_and_down_tss.mc9nr.feather	top10perTarget	0.162897	0.0285078	T
Crem	Nudcd2	False	1	transfac_pro__M01861	3.31	r80__10kb_up_and_down_tss.mc9nr.feather	top10perTarget	0.0318022	0.00930931	T
Yy1	Nutf2	False	1	tfdimers__MD00017	3.31	r80__10kb_up_and_down_tss.mc9nr.feather	top10perTarget	0.0708773	0.00754681	T
Crem	Ociad1	False	1	transfac_pro__M01861	3.31	r80__10kb_up_and_down_tss.mc9nr.feather	top10perTarget	0.110203	0.0125135	T
Crem	Orai1	False	1	transfac_pro__M01861	3.31	r80__10kb_up_and_down_tss.mc9nr.feather	top10perTarget	0.134431	0.0185323	T
Crem	Osbp	False	1	transfac_pro__M01861	3.31	r80__10kb_up_and_down_tss.mc9nr.feather	top10perTarget	0.0300455	0.0111845	T
Crem	Oser1	False	1	transfac_pro__M01861	3.31	r80__10kb_up_and_down_tss.mc9nr.feather	top10perTarget	0.0613649	0.00875922	T
Crem	Pafah1b1	False	1	transfac_pro__M01861	3.31	r80__10kb_up_and_down_tss.mc9nr.feather	top10perTarget	0.0617387	0.00871957	T
Crem	Pafah1b2	False	1	transfac_pro__M01861	3.31	r80__10kb_up_and_down_tss.mc9nr.feather	top10perTarget	0.0438385	0.00885693	T
Crem	Pde7a	False	1	transfac_pro__M01861	3.31	r80__10kb_up_and_down_tss.mc9nr.feather	top10perTarget	0.0440721	0.00745025	T
Crem	Pdzd8	False	1	transfac_pro__M01861	3.31	r80__10kb_up_and_down_tss.mc9nr.feather	top10perTarget	0.05229	0.00729414	T
Crem	Per1	False	1	transfac_pro__M01861	3.31	r80__10kb_up_and_down_tss.mc9nr.feather	top10perTarget	0.0368592	0.0105005	T
Crem	Pkm	False	1	transfac_pro__M01861	3.31	r80__10kb_up_and_down_tss.mc9nr.feather	top10perTarget	0.0952036	0.0120587	T
Crem	Pkp4	False	1	transfac_pro__M01861	3.31	r80__10kb_up_and_down_tss.mc9nr.feather	top10perTarget	0.0483411	0.00951813	T
Crem	Pnrc1	False	1	transfac_pro__M01861	3.31	r80__10kb_up_and_down_tss.mc9nr.feather	top10perTarget	0.205151	0.0278572	T
Crem	Pop7	False	1	transfac_pro__M01861	3.31	r80__10kb_up_and_down_tss.mc9nr.feather	top10perTarget	0.0362876	0.00833558	T
Crem	Ppm1a	False	1	transfac_pro__M01861	3.31	r80__10kb_up_and_down_tss.mc9nr.feather	top10perTarget	0.057929	0.00874048	T
Crem	Ppp1r12c	False	1	transfac_pro__M01861	3.31	r80__10kb_up_and_down_tss.mc9nr.feather	top10perTarget	0.0323857	0.00766963	T
Crem	Ppp1r15a	False	1	transfac_pro__M01861	3.31	r80__10kb_up_and_down_tss.mc9nr.feather	top10perTarget	0.108464	0.0153155	T
Crem	Ppp2ca	False	1	transfac_pro__M01861	3.31	r80__10kb_up_and_down_tss.mc9nr.feather	top10perTarget	0.0388883	0.00905483	T
Crem	Ppp2r2a	False	1	transfac_pro__M01861	3.31	r80__10kb_up_and_down_tss.mc9nr.feather	top10perTarget	0.0744032	0.0102551	T
Crem	Ppp2r2d	False	1	transfac_pro__M01861	3.31	r80__10kb_up_and_down_tss.mc9nr.feather	top10perTarget	0.0672856	0.00821314	T
Crem	Pqlc1	False	1	transfac_pro__M01861	3.31	r80__10kb_up_and_down_tss.mc9nr.feather	top10perTarget	0.0606221	0.00907424	T
Crem	Prkar1a	False	1	transfac_pro__M01861	3.31	r80__10kb_up_and_down_tss.mc9nr.feather	top10perTarget	0.097285	0.00896048	T
Crem	Prr7	False	1	transfac_pro__M01861	3.31	r80__10kb_up_and_down_tss.mc9nr.feather	top10perTarget	0.10081	0.0131874	T
Crem	Prrc2c	False	1	transfac_pro__M01861	3.31	r80__10kb_up_and_down_tss.mc9nr.feather	top10perTarget	0.0759605	0.00865411	T
Crem	Ptp4a1	False	1	transfac_pro__M01861	3.31	r80__10kb_up_and_down_tss.mc9nr.feather	top10perTarget	0.0450342	0.0119867	T
Crem	Rab5a	False	1	transfac_pro__M01861	3.31	r80__10kb_up_and_down_tss.mc9nr.feather	top10perTarget	0.0441874	0.00821061	T
Crem	Rab7	False	1	transfac_pro__M01861	3.31	r80__10kb_up_and_down_tss.mc9nr.feather	top10perTarget	0.0840659	0.0110557	T
Crem	Rab9	False	1	transfac_pro__M01861	3.31	r80__10kb_up_and_down_tss.mc9nr.feather	top10perTarget	0.0517906	0.0096769	T
Crem	Rad23a	False	1	transfac_pro__M01861	3.31	r80__10kb_up_and_down_tss.mc9nr.feather	top10perTarget	0.0706544	0.00740107	T
Crem	Ran	False	1	transfac_pro__M01861	3.31	r80__10kb_up_and_down_tss.mc9nr.feather	top10perTarget	0.0828366	0.0092532	T
Crem	Rap1b	False	1	transfac_pro__M01861	3.31	r80__10kb_up_and_down_tss.mc9nr.feather	top10perTarget	0.101124	0.0135856	T
Crem	Rbbp6	False	1	transfac_pro__M01861	3.31	r80__10kb_up_and_down_tss.mc9nr.feather	top10perTarget	0.0682341	0.0148082	T
Crem	Rbm18	False	1	transfac_pro__M01861	3.31	r80__10kb_up_and_down_tss.mc9nr.feather	top10perTarget	0.0306045	0.00704335	T
Crem	Rbm3	False	1	transfac_pro__M01861	3.31	r80__10kb_up_and_down_tss.mc9nr.feather	top10perTarget	0.106284	0.0100515	T
Crem	Rcbtb1	False	1	transfac_pro__M01861	3.31	r80__10kb_up_and_down_tss.mc9nr.feather	top10perTarget	0.0485397	0.00993194	T
Crem	Rce1	False	1	transfac_pro__M01861	3.31	r80__10kb_up_and_down_tss.mc9nr.feather	top10perTarget	0.0435449	0.0077075	T
Crem	Rel	False	1	transfac_pro__M01861	3.31	r80__10kb_up_and_down_tss.mc9nr.feather	top10perTarget	0.0807239	0.00919037	T
Crem	Relb	False	1	transfac_pro__M01861	3.31	r80__10kb_up_and_down_tss.mc9nr.feather	top10perTarget	0.0759429	0.00774062	T
Crem	Rlim	False	1	transfac_pro__M01861	3.31	r80__10kb_up_and_down_tss.mc9nr.feather	top10perTarget	0.04536	0.0109952	T
Crem	Rnasek	False	1	transfac_pro__M01861	3.31	r80__10kb_up_and_down_tss.mc9nr.feather	top10perTarget	0.115461	0.0113637	T
Crem	Rnf7	False	1	transfac_pro__M01861	3.31	r80__10kb_up_and_down_tss.mc9nr.feather	top10perTarget	0.092238	0.0100689	T
Crem	Rpl21	False	1	transfac_pro__M01861	3.31	r80__10kb_up_and_down_tss.mc9nr.feather	top10perTarget	0.273428	0.0353937	T
Crem	Rps9	False	1	transfac_pro__M01861	3.31	r80__10kb_up_and_down_tss.mc9nr.feather	top10perTarget	0.238083	0.0217844	T
Crem	Rrnad1	False	1	transfac_pro__M01861	3.31	r80__10kb_up_and_down_tss.mc9nr.feather	top10perTarget	0.0640952	0.00965583	T
Crem	Saraf	False	1	transfac_pro__M01861	3.31	r80__10kb_up_and_down_tss.mc9nr.feather	top10perTarget	0.182819	0.0200409	T
Crem	Sarnp	False	1	transfac_pro__M01861	3.31	r80__10kb_up_and_down_tss.mc9nr.feather	top10perTarget	0.0424236	0.00692695	T
Crem	Satb1	False	1	transfac_pro__M01861	3.31	r80__10kb_up_and_down_tss.mc9nr.feather	top10perTarget	0.0831641	0.0140696	T
Crem	Sde2	False	1	transfac_pro__M01861	3.31	r80__10kb_up_and_down_tss.mc9nr.feather	top10perTarget	0.0516758	0.00887172	T
Crem	Sdha	False	1	transfac_pro__M01861	3.31	r80__10kb_up_and_down_tss.mc9nr.feather	top10perTarget	0.0612582	0.00936308	T
Crem	Sec24c	False	1	transfac_pro__M01861	3.31	r80__10kb_up_and_down_tss.mc9nr.feather	top10perTarget	0.0300438	0.00912715	T
Crem	Serf2	False	1	transfac_pro__M01861	3.31	r80__10kb_up_and_down_tss.mc9nr.feather	top10perTarget	0.221984	0.0267568	T
Crem	Sh3kbp1	False	1	transfac_pro__M01861	3.31	r80__10kb_up_and_down_tss.mc9nr.feather	top10perTarget	0.0644651	0.00930068	T
Crem	Siah2	False	1	transfac_pro__M01861	3.31	r80__10kb_up_and_down_tss.mc9nr.feather	top10perTarget	0.0686785	0.0126473	T
Crem	Sik1	False	1	transfac_pro__M01861	3.31	r80__10kb_up_and_down_tss.mc9nr.feather	top10perTarget	0.0389459	0.00853829	T
Crem	Ski	False	1	transfac_pro__M01861	3.31	r80__10kb_up_and_down_tss.mc9nr.feather	top10perTarget	0.0991586	0.0104323	T
Crem	Smad7	False	1	transfac_pro__M01861	3.31	r80__10kb_up_and_down_tss.mc9nr.feather	top10perTarget	0.129148	0.0187864	T
Crem	Smarca2	False	1	transfac_pro__M01861	3.31	r80__10kb_up_and_down_tss.mc9nr.feather	top10perTarget	0.0528672	0.00799401	T
Crem	Smdt1	False	1	transfac_pro__M01861	3.31	r80__10kb_up_and_down_tss.mc9nr.feather	top10perTarget	0.107759	0.0107193	T
Crem	Smim4	False	1	transfac_pro__M01861	3.31	r80__10kb_up_and_down_tss.mc9nr.feather	top10perTarget	0.0451709	0.00971661	T
Crem	Spop	False	1	transfac_pro__M01861	3.31	r80__10kb_up_and_down_tss.mc9nr.feather	top10perTarget	0.0361441	0.00732436	T
Crem	Srsf11	False	1	transfac_pro__M01861	3.31	r80__10kb_up_and_down_tss.mc9nr.feather	top10perTarget	0.0538132	0.00874534	T
Crem	Ssr4	False	1	transfac_pro__M01861	3.31	r80__10kb_up_and_down_tss.mc9nr.feather	top10perTarget	0.12862	0.0110873	T
Crem	St13	False	1	transfac_pro__M01861	3.31	r80__10kb_up_and_down_tss.mc9nr.feather	top10perTarget	0.0486921	0.00918141	T
Crem	Stat3	False	1	transfac_pro__M01861	3.31	r80__10kb_up_and_down_tss.mc9nr.feather	top10perTarget	0.0300965	0.00951197	T
Crem	Stx4a	False	1	transfac_pro__M01861	3.31	r80__10kb_up_and_down_tss.mc9nr.feather	top10perTarget	0.050103	0.0080951	T
Crem	Stx5a	False	1	transfac_pro__M01861	3.31	r80__10kb_up_and_down_tss.mc9nr.feather	top10perTarget	0.0620315	0.0111338	T
Crem	Thrap3	False	1	transfac_pro__M01861	3.31	r80__10kb_up_and_down_tss.mc9nr.feather	top10perTarget	0.0443418	0.0100289	T
Crem	Tiprl	False	1	transfac_pro__M01861	3.31	r80__10kb_up_and_down_tss.mc9nr.feather	top10perTarget	0.0433064	0.00865853	T
Crem	Tmem147	False	1	transfac_pro__M01861	3.31	r80__10kb_up_and_down_tss.mc9nr.feather	top10perTarget	0.0777495	0.010406	T
Crem	Tmem251	False	1	transfac_pro__M01861	3.31	r80__10kb_up_and_down_tss.mc9nr.feather	top10perTarget	0.0752779	0.00782249	T
Crem	Tmub1	False	1	transfac_pro__M01861	3.31	r80__10kb_up_and_down_tss.mc9nr.feather	top10perTarget	0.0534948	0.00825805	T
Crem	Tnfaip3	False	1	transfac_pro__M01861	3.31	r80__10kb_up_and_down_tss.mc9nr.feather	top10perTarget	0.138258	0.0224732	T
Crem	Tpm4	False	1	transfac_pro__M01861	3.31	r80__10kb_up_and_down_tss.mc9nr.feather	top10perTarget	0.12699	0.0163683	T
Crem	Traf4	False	1	transfac_pro__M01861	3.31	r80__10kb_up_and_down_tss.mc9nr.feather	top10perTarget	0.0394027	0.00978626	T
Crem	Tspan31	False	1	transfac_pro__M01861	3.31	r80__10kb_up_and_down_tss.mc9nr.feather	top10perTarget	0.040599	0.0106168	T
Crem	Ttc1	False	1	transfac_pro__M01861	3.31	r80__10kb_up_and_down_tss.mc9nr.feather	top10perTarget	0.0384707	0.00859638	T
Crem	Tulp4	False	1	transfac_pro__M01861	3.31	r80__10kb_up_and_down_tss.mc9nr.feather	top10perTarget	0.0302518	0.00767023	T
Crem	Twistnb	False	1	transfac_pro__M01861	3.31	r80__10kb_up_and_down_tss.mc9nr.feather	top10perTarget	0.0761439	0.00886484	T
Crem	Txn2	False	1	transfac_pro__M01861	3.31	r80__10kb_up_and_down_tss.mc9nr.feather	top10perTarget	0.0894208	0.00995552	T
Crem	Ubald1	False	1	transfac_pro__M01861	3.31	r80__10kb_up_and_down_tss.mc9nr.feather	top10perTarget	0.06963	0.0086776	T
Crem	Ubc	False	1	transfac_pro__M01861	3.31	r80__10kb_up_and_down_tss.mc9nr.feather	top10perTarget	0.169311	0.0221311	T
Crem	Ube2b	False	1	transfac_pro__M01861	3.31	r80__10kb_up_and_down_tss.mc9nr.feather	top10perTarget	0.107875	0.0172796	T
Crem	Ube2j1	False	1	transfac_pro__M01861	3.31	r80__10kb_up_and_down_tss.mc9nr.feather	top10perTarget	0.088917	0.00926154	T
Crem	Ubqln1	False	1	transfac_pro__M01861	3.31	r80__10kb_up_and_down_tss.mc9nr.feather	top10perTarget	0.0412653	0.0116261	T
Crem	Uqcrfs1	False	1	transfac_pro__M01861	3.31	r80__10kb_up_and_down_tss.mc9nr.feather	top10perTarget	0.154829	0.0179953	T
Crem	Vapb	False	1	transfac_pro__M01861	3.31	r80__10kb_up_and_down_tss.mc9nr.feather	top10perTarget	0.0752077	0.00837365	T
Crem	Vps37b	False	1	transfac_pro__M01861	3.31	r80__10kb_up_and_down_tss.mc9nr.feather	top10perTarget	0.262573	0.044292	T
Crem	Wapl	False	1	transfac_pro__M01861	3.31	r80__10kb_up_and_down_tss.mc9nr.feather	top10perTarget	0.0405764	0.0082209	T
Crem	Yy1	False	1	transfac_pro__M01861	3.31	r80__10kb_up_and_down_tss.mc9nr.feather	top10perTarget	0.0991616	0.0118716	T
Crem	Zbtb11	False	1	transfac_pro__M01861	3.31	r80__10kb_up_and_down_tss.mc9nr.feather	top10perTarget	0.0564985	0.00862964	T
Yy1	Zcchc7	False	1	tfdimers__MD00017	3.31	r80__10kb_up_and_down_tss.mc9nr.feather	top10perTarget	0.0860114	0.00844253	T
Crem	Zfand5	False	1	transfac_pro__M01861	3.31	r80__10kb_up_and_down_tss.mc9nr.feather	top10perTarget	0.0326407	0.00846033	T
Crem	Zfp277	False	1	transfac_pro__M01861	3.31	r80__10kb_up_and_down_tss.mc9nr.feather	top10perTarget	0.0924958	0.0104715	T
Crem	Zfp36l1	False	1	transfac_pro__M01861	3.31	r80__10kb_up_and_down_tss.mc9nr.feather	top10perTarget	0.0440933	0.0105783	T
Foxo1	Aasdhppt	False	1	tfdimers__MD00469	3.29	r80__10kb_up_and_down_tss.mc9nr.feather	top10perTarget	0.0344768	0.00862242	T
Foxo1	Cyb5a	False	2	tfdimers__MD00469	3.29	r80__10kb_up_and_down_tss.mc9nr.feather	top10perTarget	0.0715274	0.00835127	T
Foxo1	Smad2	False	1	tfdimers__MD00469	3.29	r80__10kb_up_and_down_tss.mc9nr.feather	top10perTarget	0.0606906	0.0076207	T
Fosb	Zc3h14	False	1	tfdimers__MD00124	3.29	r80__10kb_up_and_down_tss.mc9nr.feather	top10perTarget	0.0335949	0.00853332	T
Fosl2	2010111I01Rik	False	1	scertf__badis.CST6	3.24	r80__10kb_up_and_down_tss.mc9nr.feather	top10perTarget	0.0422003	0.00821004	T
Fosl2	Aff4	False	1	scertf__badis.CST6	3.24	r80__10kb_up_and_down_tss.mc9nr.feather	top10perTarget	0.0634598	0.0140441	T
Fosl2	Arf4	False	1	scertf__badis.CST6	3.24	r80__10kb_up_and_down_tss.mc9nr.feather	top10perTarget	0.0507281	0.0106859	T
Fosl2	Atp6v0c	False	1	scertf__badis.CST6	3.24	r80__10kb_up_and_down_tss.mc9nr.feather	top10perTarget	0.0527903	0.00810558	T
Fosl2	Btg2	False	1	scertf__badis.CST6	3.24	r80__10kb_up_and_down_tss.mc9nr.feather	top10perTarget	0.0945983	0.0115238	T
Fosl2	Csnk1d	False	1	scertf__badis.CST6	3.24	r80__10kb_up_and_down_tss.mc9nr.feather	top10perTarget	0.0344305	0.00901522	T
Fosl2	Ddx3y	False	1	scertf__badis.CST6	3.24	r80__10kb_up_and_down_tss.mc9nr.feather	top10perTarget	0.0360024	0.00760738	T
Fosl2	Dusp1	False	1	scertf__badis.CST6	3.24	r80__10kb_up_and_down_tss.mc9nr.feather	top10perTarget	0.154121	0.0156964	T
Fosl2	Dyrk1a	False	1	scertf__badis.CST6	3.24	r80__10kb_up_and_down_tss.mc9nr.feather	top10perTarget	0.036305	0.00800257	T
Fosl2	Elavl1	False	1	scertf__badis.CST6	3.24	r80__10kb_up_and_down_tss.mc9nr.feather	top10perTarget	0.0807201	0.00984761	T
Fosl2	Ell2	False	1	scertf__badis.CST6	3.24	r80__10kb_up_and_down_tss.mc9nr.feather	top10perTarget	0.0378927	0.00872178	T
Fosl2	Erf	False	1	scertf__badis.CST6	3.24	r80__10kb_up_and_down_tss.mc9nr.feather	top10perTarget	0.0563635	0.00890938	T
Fosl2	Etf1	False	1	scertf__badis.CST6	3.24	r80__10kb_up_and_down_tss.mc9nr.feather	top10perTarget	0.0818015	0.0086509	T
Fosl2	Fam91a1	False	1	scertf__badis.CST6	3.24	r80__10kb_up_and_down_tss.mc9nr.feather	top10perTarget	0.0666249	0.00731604	T
Fosl2	Fos	False	1	scertf__badis.CST6	3.24	r80__10kb_up_and_down_tss.mc9nr.feather	top10perTarget	0.10562	0.0131762	T
Fosl2	Fosb	False	1	scertf__badis.CST6	3.24	r80__10kb_up_and_down_tss.mc9nr.feather	top10perTarget	0.0565612	0.0109755	T
Fosl2	Ikzf2	False	1	scertf__badis.CST6	3.24	r80__10kb_up_and_down_tss.mc9nr.feather	top10perTarget	0.0621262	0.0102188	T
Fosl2	Ivns1abp	False	1	scertf__badis.CST6	3.24	r80__10kb_up_and_down_tss.mc9nr.feather	top10perTarget	0.0415057	0.0136715	T
Fosl2	Jund	False	1	scertf__badis.CST6	3.24	r80__10kb_up_and_down_tss.mc9nr.feather	top10perTarget	0.138934	0.0141107	T
Fosl2	Kdm6b	False	1	scertf__badis.CST6	3.24	r80__10kb_up_and_down_tss.mc9nr.feather	top10perTarget	0.101245	0.0146498	T
Fosl2	Maff	False	1	scertf__badis.CST6	3.24	r80__10kb_up_and_down_tss.mc9nr.feather	top10perTarget	0.0880517	0.0154129	T
Fosl2	Mex3c	False	1	scertf__badis.CST6	3.24	r80__10kb_up_and_down_tss.mc9nr.feather	top10perTarget	0.042536	0.00875154	T
Fosl2	Mga	False	1	scertf__badis.CST6	3.24	r80__10kb_up_and_down_tss.mc9nr.feather	top10perTarget	0.0395709	0.0129776	T
Fosl2	Morf4l2	False	1	scertf__badis.CST6	3.24	r80__10kb_up_and_down_tss.mc9nr.feather	top10perTarget	0.0453632	0.00857004	T
Fosl2	Nabp1	False	1	scertf__badis.CST6	3.24	r80__10kb_up_and_down_tss.mc9nr.feather	top10perTarget	0.0741884	0.0101659	T
Fosl2	Ndel1	False	1	scertf__badis.CST6	3.24	r80__10kb_up_and_down_tss.mc9nr.feather	top10perTarget	0.0436826	0.00880536	T
Fosl2	Nr4a2	False	1	scertf__badis.CST6	3.24	r80__10kb_up_and_down_tss.mc9nr.feather	top10perTarget	0.0621987	0.00835934	T
Fosl2	Nr4a3	False	1	scertf__badis.CST6	3.24	r80__10kb_up_and_down_tss.mc9nr.feather	top10perTarget	0.104947	0.0224562	T
Fosl2	Nsun6	False	1	scertf__badis.CST6	3.24	r80__10kb_up_and_down_tss.mc9nr.feather	top10perTarget	0.0742246	0.00753222	T
Fosl2	Osm	False	1	scertf__badis.CST6	3.24	r80__10kb_up_and_down_tss.mc9nr.feather	top10perTarget	0.0663215	0.010308	T
Fosl2	Per1	False	1	scertf__badis.CST6	3.24	r80__10kb_up_and_down_tss.mc9nr.feather	top10perTarget	0.0537916	0.0111349	T
Fosl2	Ptbp3	False	1	scertf__badis.CST6	3.24	r80__10kb_up_and_down_tss.mc9nr.feather	top10perTarget	0.0726315	0.0100725	T
Fosl2	Ptp4a1	False	1	scertf__badis.CST6	3.24	r80__10kb_up_and_down_tss.mc9nr.feather	top10perTarget	0.080386	0.0090362	T
Fosl2	Ptprs	False	1	scertf__badis.CST6	3.24	r80__10kb_up_and_down_tss.mc9nr.feather	top10perTarget	0.0316163	0.00838992	T
Fosl2	Purb	False	1	scertf__badis.CST6	3.24	r80__10kb_up_and_down_tss.mc9nr.feather	top10perTarget	0.0469049	0.00900182	T
Fosl2	R3hdm2	False	1	scertf__badis.CST6	3.24	r80__10kb_up_and_down_tss.mc9nr.feather	top10perTarget	0.0422316	0.00888974	T
Fosl2	Rel	False	1	scertf__badis.CST6	3.24	r80__10kb_up_and_down_tss.mc9nr.feather	top10perTarget	0.0421937	0.0113202	T
Fosl2	Relb	False	1	scertf__badis.CST6	3.24	r80__10kb_up_and_down_tss.mc9nr.feather	top10perTarget	0.0625795	0.00889502	T
Fosl2	Rnf44	False	1	scertf__badis.CST6	3.24	r80__10kb_up_and_down_tss.mc9nr.feather	top10perTarget	0.0656851	0.00909467	T
Fosl2	Sgk1	False	1	scertf__badis.CST6	3.24	r80__10kb_up_and_down_tss.mc9nr.feather	top10perTarget	0.0664097	0.00889562	T
Fosl2	Siva1	False	1	scertf__badis.CST6	3.24	r80__10kb_up_and_down_tss.mc9nr.feather	top10perTarget	0.0381373	0.00737135	T
Fosl2	Skil	False	1	scertf__badis.CST6	3.24	r80__10kb_up_and_down_tss.mc9nr.feather	top10perTarget	0.0497604	0.00903123	T
Fosl2	Slc16a3	False	1	scertf__badis.CST6	3.24	r80__10kb_up_and_down_tss.mc9nr.feather	top10perTarget	0.0478714	0.0092362	T
Fosl2	Slc38a1	False	1	scertf__badis.CST6	3.24	r80__10kb_up_and_down_tss.mc9nr.feather	top10perTarget	0.0579364	0.00950779	T
Fosl2	Srrd	False	1	scertf__badis.CST6	3.24	r80__10kb_up_and_down_tss.mc9nr.feather	top10perTarget	0.0394016	0.0114695	T
Fosl2	Srrm2	False	1	scertf__badis.CST6	3.24	r80__10kb_up_and_down_tss.mc9nr.feather	top10perTarget	0.0513491	0.00756715	T
Fosl2	Stat3	False	1	scertf__badis.CST6	3.24	r80__10kb_up_and_down_tss.mc9nr.feather	top10perTarget	0.0558002	0.00900061	T
Fosl2	Tiprl	False	1	scertf__badis.CST6	3.24	r80__10kb_up_and_down_tss.mc9nr.feather	top10perTarget	0.0368128	0.00881386	T
Fosl2	Tm9sf3	False	1	scertf__badis.CST6	3.24	r80__10kb_up_and_down_tss.mc9nr.feather	top10perTarget	0.0412129	0.00724454	T
Fosl2	Tpm4	False	1	scertf__badis.CST6	3.24	r80__10kb_up_and_down_tss.mc9nr.feather	top10perTarget	0.0778907	0.00802928	T
Fosl2	Traf4	False	1	scertf__badis.CST6	3.24	r80__10kb_up_and_down_tss.mc9nr.feather	top10perTarget	0.0395968	0.00790008	T
Fosl2	Trib1	False	1	scertf__badis.CST6	3.24	r80__10kb_up_and_down_tss.mc9nr.feather	top10perTarget	0.0399286	0.00820269	T
Fosl2	Ube2b	False	1	scertf__badis.CST6	3.24	r80__10kb_up_and_down_tss.mc9nr.feather	top10perTarget	0.0801879	0.0101563	T
Fosl2	Usp9x	False	1	scertf__badis.CST6	3.24	r80__10kb_up_and_down_tss.mc9nr.feather	top10perTarget	0.0392719	0.00702513	T
Fosl2	Ywhah	False	1	scertf__badis.CST6	3.24	r80__10kb_up_and_down_tss.mc9nr.feather	top10perTarget	0.0353362	0.00803848	T
Fosl2	Zbtb16	False	1	scertf__badis.CST6	3.24	r80__10kb_up_and_down_tss.mc9nr.feather	top10perTarget	0.111023	0.0129773	T
Fosl2	Zfp36l1	False	1	scertf__badis.CST6	3.24	r80__10kb_up_and_down_tss.mc9nr.feather	top10perTarget	0.0801006	0.0102869	T
Fli1	Exosc7	False	1	taipale_tf_pairs__ETV2_ETV7_NSMGGACGGAYNTCCKSN_CAP	3.22	r80__10kb_up_and_down_tss.mc9nr.feather	top10perTarget	0.0310016	0.00847557	T
Foxo1	Il6ra	True	1	transfac_pro__M01969	3.19	r80__10kb_up_and_down_tss.mc9nr.feather	top10perTarget	0.0565657	0.00981573	T
Foxo1	Larp4	True	2	transfac_pro__M01969	3.19	r80__10kb_up_and_down_tss.mc9nr.feather	top10perTarget	0.0318698	0.00844519	T
Foxo1	Tlk2	True	1	transfac_pro__M01969	3.19	r80__10kb_up_and_down_tss.mc9nr.feather	top10perTarget	0.0736432	0.00755833	T
Nr3c1	Adnp	False	1	flyfactorsurvey__phol_SANGER_5_FBgn0035997	3.16	r80__10kb_up_and_down_tss.mc9nr.feather	top10perTarget	0.0368179	0.00748323	T
Nr3c1	Dlg1	False	1	flyfactorsurvey__phol_SANGER_5_FBgn0035997	3.16	r80__10kb_up_and_down_tss.mc9nr.feather	top10perTarget	0.0381865	0.00778098	T
Nr3c1	Fiz1	False	1	flyfactorsurvey__phol_SANGER_5_FBgn0035997	3.16	r80__10kb_up_and_down_tss.mc9nr.feather	top10perTarget	0.0356387	0.00811278	T
Fosb	Hip1r	False	1	tfdimers__MD00090	3.16	r80__10kb_up_and_down_tss.mc9nr.feather	top10perTarget	0.0413611	0.00785661	T
Nr3c1	Nr3c1	False	1	flyfactorsurvey__phol_SANGER_5_FBgn0035997	3.16	r80__10kb_up_and_down_tss.mc9nr.feather	top10perTarget	1	NA	T
Nr3c1	Rack1	False	1	flyfactorsurvey__phol_SANGER_5_FBgn0035997	3.16	r80__10kb_up_and_down_tss.mc9nr.feather	top10perTarget	0.0333756	0.00957527	T
Stat1	Ankhd1	True	3	tfdimers__MD00263	3.12	r80__10kb_up_and_down_tss.mc9nr.feather	top10perTarget	0.0873823	0.00867576	T
Stat1	Cdipt	True	9	tfdimers__MD00263	3.12	r80__10kb_up_and_down_tss.mc9nr.feather	top10perTarget	0.0588572	0.00716582	T
Stat1	Gosr2	True	1	tfdimers__MD00263	3.12	r80__10kb_up_and_down_tss.mc9nr.feather	top10perTarget	0.0437232	0.00765096	T
Stat1	Ikzf2	True	8	tfdimers__MD00263	3.12	r80__10kb_up_and_down_tss.mc9nr.feather	top10perTarget	0.04753	0.00796912	T
Stat1	Rab9	True	3	tfdimers__MD00263	3.12	r80__10kb_up_and_down_tss.mc9nr.feather	top10perTarget	0.0537989	0.0155778	T
Ikzf2	Cerk	False	1	tfdimers__MD00192	3.1	r80__10kb_up_and_down_tss.mc9nr.feather	top10perTarget	0.0783753	0.014436	T
Ikzf2	Kdsr	False	1	tfdimers__MD00192	3.1	r80__10kb_up_and_down_tss.mc9nr.feather	top10perTarget	0.0582903	0.00724419	T
Hdac2	P4hb	True	1	transfac_pro__M04866	3.1	r80__10kb_up_and_down_tss.mc9nr.feather	top10perTarget	0.0398987	0.00957889	T
Hdac2	Trim33	True	1	transfac_pro__M04866	3.1	r80__10kb_up_and_down_tss.mc9nr.feather	top10perTarget	0.0526139	0.00980087	T
Hdac2	Zswim8	True	1	transfac_pro__M04866	3.1	r80__10kb_up_and_down_tss.mc9nr.feather	top10perTarget	0.0705558	0.0105307	T
Cebpb	Add1	False	1	tfdimers__MD00558	3.08	r80__10kb_up_and_down_tss.mc9nr.feather	top10perTarget	0.0379405	0.00746048	T
Cebpb	Adipor1	False	1	tfdimers__MD00558	3.08	r80__10kb_up_and_down_tss.mc9nr.feather	top10perTarget	0.0514699	0.0102272	T
Cebpb	Bcl6	False	1	tfdimers__MD00558	3.08	r80__10kb_up_and_down_tss.mc9nr.feather	top10perTarget	0.0437481	0.00968296	T
Cebpb	Ccdc9	False	1	tfdimers__MD00558	3.08	r80__10kb_up_and_down_tss.mc9nr.feather	top10perTarget	0.03473	0.0079037	T
Cebpb	Celf2	False	1	tfdimers__MD00558	3.08	r80__10kb_up_and_down_tss.mc9nr.feather	top10perTarget	0.0509951	0.0106329	T
Cebpb	Cnot6	False	1	tfdimers__MD00558	3.08	r80__10kb_up_and_down_tss.mc9nr.feather	top10perTarget	0.0337377	0.00744583	T
Cebpb	Dennd4a	False	1	tfdimers__MD00558	3.08	r80__10kb_up_and_down_tss.mc9nr.feather	top10perTarget	0.0832806	0.0170469	T
Cebpb	Dennd5a	False	1	tfdimers__MD00558	3.08	r80__10kb_up_and_down_tss.mc9nr.feather	top10perTarget	0.0525653	0.00765789	T
Cebpb	Elmsan1	False	1	tfdimers__MD00558	3.08	r80__10kb_up_and_down_tss.mc9nr.feather	top10perTarget	0.0450453	0.00924572	T
Cebpb	Fnbp1	False	1	tfdimers__MD00558	3.08	r80__10kb_up_and_down_tss.mc9nr.feather	top10perTarget	0.0348231	0.00899787	T
Cebpb	Fos	False	1	tfdimers__MD00558	3.08	r80__10kb_up_and_down_tss.mc9nr.feather	top10perTarget	0.111143	0.0193375	T
Cebpb	Fosl2	False	1	tfdimers__MD00558	3.08	r80__10kb_up_and_down_tss.mc9nr.feather	top10perTarget	0.113611	0.0156002	T
Cebpb	Foxo3	False	1	tfdimers__MD00558	3.08	r80__10kb_up_and_down_tss.mc9nr.feather	top10perTarget	0.0316974	0.00870837	T
Cebpb	Foxp1	False	1	tfdimers__MD00558	3.08	r80__10kb_up_and_down_tss.mc9nr.feather	top10perTarget	0.0306358	0.00872956	T
Cebpb	Fus	False	1	tfdimers__MD00558	3.08	r80__10kb_up_and_down_tss.mc9nr.feather	top10perTarget	0.0528665	0.00943426	T
Cebpb	Gatad2a	False	1	tfdimers__MD00558	3.08	r80__10kb_up_and_down_tss.mc9nr.feather	top10perTarget	0.0804007	0.00891254	T
Cebpb	Gcnt2	False	1	tfdimers__MD00558	3.08	r80__10kb_up_and_down_tss.mc9nr.feather	top10perTarget	0.121921	0.0190805	T
Cebpb	Gpcpd1	False	1	tfdimers__MD00558	3.08	r80__10kb_up_and_down_tss.mc9nr.feather	top10perTarget	0.0576393	0.0130664	T
Cebpb	Hipk3	False	1	tfdimers__MD00558	3.08	r80__10kb_up_and_down_tss.mc9nr.feather	top10perTarget	0.0404969	0.00918387	T
Cebpb	Hp1bp3	False	1	tfdimers__MD00558	3.08	r80__10kb_up_and_down_tss.mc9nr.feather	top10perTarget	0.0397122	0.00815707	T
Cebpb	Hsp90ab1	False	1	tfdimers__MD00558	3.08	r80__10kb_up_and_down_tss.mc9nr.feather	top10perTarget	0.0675622	0.00954431	T
Cebpb	Irf2bpl	False	1	tfdimers__MD00558	3.08	r80__10kb_up_and_down_tss.mc9nr.feather	top10perTarget	0.0680228	0.00952653	T
Cebpb	Jarid2	False	1	tfdimers__MD00558	3.08	r80__10kb_up_and_down_tss.mc9nr.feather	top10perTarget	0.0386189	0.0104709	T
Cebpb	Jund	False	1	tfdimers__MD00558	3.08	r80__10kb_up_and_down_tss.mc9nr.feather	top10perTarget	0.130404	0.0169418	T
Cebpb	Klf4	False	1	tfdimers__MD00558	3.08	r80__10kb_up_and_down_tss.mc9nr.feather	top10perTarget	0.095021	0.0121852	T
Cebpb	Lmnb1	False	1	tfdimers__MD00558	3.08	r80__10kb_up_and_down_tss.mc9nr.feather	top10perTarget	0.0896843	0.0129076	T
Cebpb	Lmo4	False	1	tfdimers__MD00558	3.08	r80__10kb_up_and_down_tss.mc9nr.feather	top10perTarget	0.0665145	0.0152591	T
Cebpb	Matr3	False	1	tfdimers__MD00558	3.08	r80__10kb_up_and_down_tss.mc9nr.feather	top10perTarget	0.0323048	0.00816411	T
Cebpb	Mllt10	False	1	tfdimers__MD00558	3.08	r80__10kb_up_and_down_tss.mc9nr.feather	top10perTarget	0.0454217	0.00780142	T
Cebpb	Morf4l1	False	1	tfdimers__MD00558	3.08	r80__10kb_up_and_down_tss.mc9nr.feather	top10perTarget	0.0339661	0.00777503	T
Cebpb	Morf4l2	False	1	tfdimers__MD00558	3.08	r80__10kb_up_and_down_tss.mc9nr.feather	top10perTarget	0.0684385	0.0112174	T
Cebpb	Msl1	False	1	tfdimers__MD00558	3.08	r80__10kb_up_and_down_tss.mc9nr.feather	top10perTarget	0.0449989	0.00915345	T
Cebpb	Msra	False	1	tfdimers__MD00558	3.08	r80__10kb_up_and_down_tss.mc9nr.feather	top10perTarget	0.0460047	0.0102651	T
Cebpb	Mta3	False	1	tfdimers__MD00558	3.08	r80__10kb_up_and_down_tss.mc9nr.feather	top10perTarget	0.0389843	0.00792945	T
Cebpb	Mxi1	False	1	tfdimers__MD00558	3.08	r80__10kb_up_and_down_tss.mc9nr.feather	top10perTarget	0.0309914	0.00748115	T
Cebpb	Mylip	False	1	tfdimers__MD00558	3.08	r80__10kb_up_and_down_tss.mc9nr.feather	top10perTarget	0.0301487	0.00762276	T
Cebpb	Ncf1	False	1	tfdimers__MD00558	3.08	r80__10kb_up_and_down_tss.mc9nr.feather	top10perTarget	0.0653256	0.0140164	T
Cebpb	Ncoa3	False	1	tfdimers__MD00558	3.08	r80__10kb_up_and_down_tss.mc9nr.feather	top10perTarget	0.0602137	0.0104452	T
Cebpb	Ndst1	False	1	tfdimers__MD00558	3.08	r80__10kb_up_and_down_tss.mc9nr.feather	top10perTarget	0.0398103	0.00982982	T
Cebpb	Orai1	False	1	tfdimers__MD00558	3.08	r80__10kb_up_and_down_tss.mc9nr.feather	top10perTarget	0.0497084	0.00819123	T
Cebpb	Pabpc1	False	1	tfdimers__MD00558	3.08	r80__10kb_up_and_down_tss.mc9nr.feather	top10perTarget	0.0599671	0.0096519	T
Cebpb	Pik3r1	False	1	tfdimers__MD00558	3.08	r80__10kb_up_and_down_tss.mc9nr.feather	top10perTarget	0.034226	0.0083756	T
Cebpb	Plekho2	False	1	tfdimers__MD00558	3.08	r80__10kb_up_and_down_tss.mc9nr.feather	top10perTarget	0.0379807	0.00909705	T
Cebpb	Ppig	False	1	tfdimers__MD00558	3.08	r80__10kb_up_and_down_tss.mc9nr.feather	top10perTarget	0.0347451	0.00707574	T
Cebpb	Prmt5	False	1	tfdimers__MD00558	3.08	r80__10kb_up_and_down_tss.mc9nr.feather	top10perTarget	0.0542717	0.00915722	T
Cebpb	Psen1	False	1	tfdimers__MD00558	3.08	r80__10kb_up_and_down_tss.mc9nr.feather	top10perTarget	0.0377958	0.0113538	T
Cebpb	Ptma	False	1	tfdimers__MD00558	3.08	r80__10kb_up_and_down_tss.mc9nr.feather	top10perTarget	0.126586	0.0126869	T
Cebpb	Ptprs	False	1	tfdimers__MD00558	3.08	r80__10kb_up_and_down_tss.mc9nr.feather	top10perTarget	0.036149	0.00889674	T
Cebpb	Qrich1	False	1	tfdimers__MD00558	3.08	r80__10kb_up_and_down_tss.mc9nr.feather	top10perTarget	0.0488408	0.0079049	T
Cebpb	R3hdm2	False	1	tfdimers__MD00558	3.08	r80__10kb_up_and_down_tss.mc9nr.feather	top10perTarget	0.030285	0.00851119	T
Cebpb	Rara	False	1	tfdimers__MD00558	3.08	r80__10kb_up_and_down_tss.mc9nr.feather	top10perTarget	0.0833145	0.0132572	T
Cebpb	Rbm18	False	1	tfdimers__MD00558	3.08	r80__10kb_up_and_down_tss.mc9nr.feather	top10perTarget	0.04612	0.00883249	T
Cebpb	Rora	False	1	tfdimers__MD00558	3.08	r80__10kb_up_and_down_tss.mc9nr.feather	top10perTarget	0.105719	0.0135279	T
Cebpb	Rtn3	False	1	tfdimers__MD00558	3.08	r80__10kb_up_and_down_tss.mc9nr.feather	top10perTarget	0.0594116	0.00799478	T
Cebpb	Runx2	False	1	tfdimers__MD00558	3.08	r80__10kb_up_and_down_tss.mc9nr.feather	top10perTarget	0.0426963	0.0127867	T
Cebpb	Setd2	False	1	tfdimers__MD00558	3.08	r80__10kb_up_and_down_tss.mc9nr.feather	top10perTarget	0.0457358	0.00739279	T
Cebpb	Skil	False	1	tfdimers__MD00558	3.08	r80__10kb_up_and_down_tss.mc9nr.feather	top10perTarget	0.0404331	0.00924077	T
Cebpb	Slc16a1	False	1	tfdimers__MD00558	3.08	r80__10kb_up_and_down_tss.mc9nr.feather	top10perTarget	0.0426147	0.0080672	T
Cebpb	Slc25a19	False	1	tfdimers__MD00558	3.08	r80__10kb_up_and_down_tss.mc9nr.feather	top10perTarget	0.0568942	0.0136003	T
Cebpb	Slc25a20	False	1	tfdimers__MD00558	3.08	r80__10kb_up_and_down_tss.mc9nr.feather	top10perTarget	0.0450304	0.0116639	T
Cebpb	Slc3a2	False	1	tfdimers__MD00558	3.08	r80__10kb_up_and_down_tss.mc9nr.feather	top10perTarget	0.0515224	0.0105679	T
Cebpb	Slc44a2	False	1	tfdimers__MD00558	3.08	r80__10kb_up_and_down_tss.mc9nr.feather	top10perTarget	0.0488868	0.0106334	T
Cebpb	Smchd1	False	1	tfdimers__MD00558	3.08	r80__10kb_up_and_down_tss.mc9nr.feather	top10perTarget	0.0384876	0.00814727	T
Cebpb	Stk11	False	1	tfdimers__MD00558	3.08	r80__10kb_up_and_down_tss.mc9nr.feather	top10perTarget	0.0403993	0.00925435	T
Cebpb	Suz12	False	1	tfdimers__MD00558	3.08	r80__10kb_up_and_down_tss.mc9nr.feather	top10perTarget	0.0488101	0.00836462	T
Cebpb	Tet2	False	1	tfdimers__MD00558	3.08	r80__10kb_up_and_down_tss.mc9nr.feather	top10perTarget	0.0421083	0.0119994	T
Cebpb	Timp2	False	1	tfdimers__MD00558	3.08	r80__10kb_up_and_down_tss.mc9nr.feather	top10perTarget	0.0398927	0.010177	T
Cebpb	Tmbim6	False	1	tfdimers__MD00558	3.08	r80__10kb_up_and_down_tss.mc9nr.feather	top10perTarget	0.032368	0.00966827	T
Cebpb	Tmcc1	False	1	tfdimers__MD00558	3.08	r80__10kb_up_and_down_tss.mc9nr.feather	top10perTarget	0.0546067	0.00853148	T
Cebpb	Tmpo	False	1	tfdimers__MD00558	3.08	r80__10kb_up_and_down_tss.mc9nr.feather	top10perTarget	0.0414619	0.00872643	T
Cebpb	Tox	False	1	tfdimers__MD00558	3.08	r80__10kb_up_and_down_tss.mc9nr.feather	top10perTarget	0.056474	0.00840712	T
Cebpb	Wipf2	False	1	tfdimers__MD00558	3.08	r80__10kb_up_and_down_tss.mc9nr.feather	top10perTarget	0.0633122	0.00962231	T
Cebpb	Xiap	False	1	tfdimers__MD00558	3.08	r80__10kb_up_and_down_tss.mc9nr.feather	top10perTarget	0.0414572	0.00769265	T
Cebpb	Zbtb16	False	1	tfdimers__MD00558	3.08	r80__10kb_up_and_down_tss.mc9nr.feather	top10perTarget	0.119967	0.0210751	T
Cebpb	Zfp217	False	1	tfdimers__MD00558	3.08	r80__10kb_up_and_down_tss.mc9nr.feather	top10perTarget	0.0339483	0.00767827	T
Cebpb	Zfp36l1	False	1	tfdimers__MD00558	3.08	r80__10kb_up_and_down_tss.mc9nr.feather	top10perTarget	0.0978874	0.0137564	T
Junb	2010111I01Rik	False	1	scertf__badis.CST6	3.07	r80__10kb_up_and_down_tss.mc9nr.feather	top10perTarget	0.0457441	0.0121288	T
Junb	Adnp	False	1	scertf__badis.CST6	3.07	r80__10kb_up_and_down_tss.mc9nr.feather	top10perTarget	0.0374636	0.0105694	T
Junb	Adrbk1	False	1	scertf__badis.CST6	3.07	r80__10kb_up_and_down_tss.mc9nr.feather	top10perTarget	0.0326534	0.0122972	T
Junb	Aff4	False	1	scertf__badis.CST6	3.07	r80__10kb_up_and_down_tss.mc9nr.feather	top10perTarget	0.0343766	0.0115243	T
Junb	Ahcyl1	False	1	scertf__badis.CST6	3.07	r80__10kb_up_and_down_tss.mc9nr.feather	top10perTarget	0.0401207	0.0100095	T
Junb	Akirin1	False	1	scertf__badis.CST6	3.07	r80__10kb_up_and_down_tss.mc9nr.feather	top10perTarget	0.0542526	0.0174067	T
Junb	Ankrd11	False	1	scertf__badis.CST6	3.07	r80__10kb_up_and_down_tss.mc9nr.feather	top10perTarget	0.0897872	0.0147678	T
Junb	Arf4	False	1	scertf__badis.CST6	3.07	r80__10kb_up_and_down_tss.mc9nr.feather	top10perTarget	0.105799	0.0266627	T
Junb	Arf5	False	1	scertf__badis.CST6	3.07	r80__10kb_up_and_down_tss.mc9nr.feather	top10perTarget	0.0512793	0.0134315	T
Junb	Arid5b	False	1	scertf__badis.CST6	3.07	r80__10kb_up_and_down_tss.mc9nr.feather	top10perTarget	0.0536845	0.0125251	T
Junb	Arih1	False	1	scertf__badis.CST6	3.07	r80__10kb_up_and_down_tss.mc9nr.feather	top10perTarget	0.03954	0.0147931	T
Junb	Arl4a	False	1	scertf__badis.CST6	3.07	r80__10kb_up_and_down_tss.mc9nr.feather	top10perTarget	0.05478	0.0127803	T
Junb	Arl4d	False	1	scertf__badis.CST6	3.07	r80__10kb_up_and_down_tss.mc9nr.feather	top10perTarget	0.0377625	0.00844721	T
Junb	Arl5b	False	1	scertf__badis.CST6	3.07	r80__10kb_up_and_down_tss.mc9nr.feather	top10perTarget	0.0829538	0.0158734	T
Junb	Atg16l2	False	1	scertf__badis.CST6	3.07	r80__10kb_up_and_down_tss.mc9nr.feather	top10perTarget	0.0625168	0.0127065	T
Junb	Atp2b1	False	1	scertf__badis.CST6	3.07	r80__10kb_up_and_down_tss.mc9nr.feather	top10perTarget	0.125186	0.0235149	T
Junb	Atp5d	False	1	scertf__badis.CST6	3.07	r80__10kb_up_and_down_tss.mc9nr.feather	top10perTarget	0.083228	0.0200882	T
Junb	Atp6v0c	False	1	scertf__badis.CST6	3.07	r80__10kb_up_and_down_tss.mc9nr.feather	top10perTarget	0.0664662	0.0182812	T
Junb	Avpi1	False	1	scertf__badis.CST6	3.07	r80__10kb_up_and_down_tss.mc9nr.feather	top10perTarget	0.0445465	0.0166206	T
Junb	B3gnt2	False	1	scertf__badis.CST6	3.07	r80__10kb_up_and_down_tss.mc9nr.feather	top10perTarget	0.0712955	0.011189	T
Junb	Baiap2	False	1	scertf__badis.CST6	3.07	r80__10kb_up_and_down_tss.mc9nr.feather	top10perTarget	0.0980226	0.0158157	T
Junb	Bcap29	False	1	scertf__badis.CST6	3.07	r80__10kb_up_and_down_tss.mc9nr.feather	top10perTarget	0.0310076	0.011274	T
Junb	Birc2	False	1	scertf__badis.CST6	3.07	r80__10kb_up_and_down_tss.mc9nr.feather	top10perTarget	0.0654346	0.0139147	T
Junb	Bnip3l	False	1	scertf__badis.CST6	3.07	r80__10kb_up_and_down_tss.mc9nr.feather	top10perTarget	0.0703552	0.0169115	T
Junb	Braf	False	1	scertf__badis.CST6	3.07	r80__10kb_up_and_down_tss.mc9nr.feather	top10perTarget	0.0544161	0.011573	T
Junb	Brd2	False	1	scertf__badis.CST6	3.07	r80__10kb_up_and_down_tss.mc9nr.feather	top10perTarget	0.0562431	0.0162567	T
Junb	Btg2	False	1	scertf__badis.CST6	3.07	r80__10kb_up_and_down_tss.mc9nr.feather	top10perTarget	0.208471	0.0558554	T
Junb	Btg3	False	1	scertf__badis.CST6	3.07	r80__10kb_up_and_down_tss.mc9nr.feather	top10perTarget	0.0638355	0.0128317	T
Junb	Camk2g	False	1	scertf__badis.CST6	3.07	r80__10kb_up_and_down_tss.mc9nr.feather	top10perTarget	0.0347827	0.0100988	T
Junb	Cbx4	False	1	scertf__badis.CST6	3.07	r80__10kb_up_and_down_tss.mc9nr.feather	top10perTarget	0.041182	0.0117357	T
Junb	Ccnd2	False	1	scertf__badis.CST6	3.07	r80__10kb_up_and_down_tss.mc9nr.feather	top10perTarget	0.0962905	0.0231605	T
Junb	Cct4	False	1	scertf__badis.CST6	3.07	r80__10kb_up_and_down_tss.mc9nr.feather	top10perTarget	0.0585457	0.011163	T
Junb	Cdc42	False	1	scertf__badis.CST6	3.07	r80__10kb_up_and_down_tss.mc9nr.feather	top10perTarget	0.0946956	0.0164316	T
Junb	Cdk2ap2	False	1	scertf__badis.CST6	3.07	r80__10kb_up_and_down_tss.mc9nr.feather	top10perTarget	0.0685302	0.0167441	T
Junb	Chd2	False	1	scertf__badis.CST6	3.07	r80__10kb_up_and_down_tss.mc9nr.feather	top10perTarget	0.0478853	0.0126284	T
Junb	Chd7	False	1	scertf__badis.CST6	3.07	r80__10kb_up_and_down_tss.mc9nr.feather	top10perTarget	0.0730536	0.0165841	T
Junb	Chmp1a	False	1	scertf__badis.CST6	3.07	r80__10kb_up_and_down_tss.mc9nr.feather	top10perTarget	0.0551083	0.0109541	T
Junb	Chmp1b	False	1	scertf__badis.CST6	3.07	r80__10kb_up_and_down_tss.mc9nr.feather	top10perTarget	0.0396515	0.0132327	T
Junb	Chordc1	False	1	scertf__badis.CST6	3.07	r80__10kb_up_and_down_tss.mc9nr.feather	top10perTarget	0.0354511	0.0123923	T
Junb	Ckb	False	1	scertf__badis.CST6	3.07	r80__10kb_up_and_down_tss.mc9nr.feather	top10perTarget	0.0981532	0.0171729	T
Junb	Clcn3	False	1	scertf__badis.CST6	3.07	r80__10kb_up_and_down_tss.mc9nr.feather	top10perTarget	0.0437389	0.0103977	T
Junb	Clk3	False	1	scertf__badis.CST6	3.07	r80__10kb_up_and_down_tss.mc9nr.feather	top10perTarget	0.0632817	0.0109831	T
Junb	Crem	False	1	scertf__badis.CST6	3.07	r80__10kb_up_and_down_tss.mc9nr.feather	top10perTarget	0.191045	0.0458025	T
Junb	Csnk1d	False	1	scertf__badis.CST6	3.07	r80__10kb_up_and_down_tss.mc9nr.feather	top10perTarget	0.0514674	0.0110143	T
Junb	Cycs	False	1	scertf__badis.CST6	3.07	r80__10kb_up_and_down_tss.mc9nr.feather	top10perTarget	0.0669721	0.0138152	T
Junb	Cyhr1	False	1	scertf__badis.CST6	3.07	r80__10kb_up_and_down_tss.mc9nr.feather	top10perTarget	0.0300054	0.0135113	T
Junb	Cytip	False	1	scertf__badis.CST6	3.07	r80__10kb_up_and_down_tss.mc9nr.feather	top10perTarget	0.0530447	0.0132848	T
Junb	Dap	False	1	scertf__badis.CST6	3.07	r80__10kb_up_and_down_tss.mc9nr.feather	top10perTarget	0.0311618	0.0118679	T
Junb	Dctn1	False	1	scertf__badis.CST6	3.07	r80__10kb_up_and_down_tss.mc9nr.feather	top10perTarget	0.0317691	0.00963976	T
Junb	Ddx3y	False	1	scertf__badis.CST6	3.07	r80__10kb_up_and_down_tss.mc9nr.feather	top10perTarget	0.0333464	0.0158191	T
Junb	Ddx42	False	1	scertf__badis.CST6	3.07	r80__10kb_up_and_down_tss.mc9nr.feather	top10perTarget	0.0438854	0.0112912	T
Junb	Dhx40	False	1	scertf__badis.CST6	3.07	r80__10kb_up_and_down_tss.mc9nr.feather	top10perTarget	0.0528947	0.0127579	T
Junb	Dnaja2	False	1	scertf__badis.CST6	3.07	r80__10kb_up_and_down_tss.mc9nr.feather	top10perTarget	0.038688	0.0110595	T
Junb	Dusp1	False	1	scertf__badis.CST6	3.07	r80__10kb_up_and_down_tss.mc9nr.feather	top10perTarget	0.193782	0.0346893	T
Junb	Dyrk1a	False	1	scertf__badis.CST6	3.07	r80__10kb_up_and_down_tss.mc9nr.feather	top10perTarget	0.0328463	0.0115717	T
Junb	E030030I06Rik	False	1	scertf__badis.CST6	3.07	r80__10kb_up_and_down_tss.mc9nr.feather	top10perTarget	0.0732865	0.0226717	T
Junb	Egr1	False	1	scertf__badis.CST6	3.07	r80__10kb_up_and_down_tss.mc9nr.feather	top10perTarget	0.0574013	0.0132391	T
Junb	Eif1	False	1	scertf__badis.CST6	3.07	r80__10kb_up_and_down_tss.mc9nr.feather	top10perTarget	0.122947	0.0209198	T
Junb	Eif3h	False	1	scertf__badis.CST6	3.07	r80__10kb_up_and_down_tss.mc9nr.feather	top10perTarget	0.0479039	0.0162588	T
Junb	Eif5a	False	1	scertf__badis.CST6	3.07	r80__10kb_up_and_down_tss.mc9nr.feather	top10perTarget	0.0892249	0.0231774	T
Junb	Elavl1	False	1	scertf__badis.CST6	3.07	r80__10kb_up_and_down_tss.mc9nr.feather	top10perTarget	0.0533168	0.0123231	T
Junb	Ell2	False	1	scertf__badis.CST6	3.07	r80__10kb_up_and_down_tss.mc9nr.feather	top10perTarget	0.031062	0.0135161	T
Junb	Elmsan1	False	1	scertf__badis.CST6	3.07	r80__10kb_up_and_down_tss.mc9nr.feather	top10perTarget	0.0407239	0.0131135	T
Junb	Elovl5	False	1	scertf__badis.CST6	3.07	r80__10kb_up_and_down_tss.mc9nr.feather	top10perTarget	0.114326	0.0203119	T
Junb	Emd	False	1	scertf__badis.CST6	3.07	r80__10kb_up_and_down_tss.mc9nr.feather	top10perTarget	0.103111	0.0264312	T
Junb	Errfi1	False	1	scertf__badis.CST6	3.07	r80__10kb_up_and_down_tss.mc9nr.feather	top10perTarget	0.0524558	0.00874698	T
Junb	Etf1	False	1	scertf__badis.CST6	3.07	r80__10kb_up_and_down_tss.mc9nr.feather	top10perTarget	0.0792377	0.0110836	T
Junb	Fam117a	False	1	scertf__badis.CST6	3.07	r80__10kb_up_and_down_tss.mc9nr.feather	top10perTarget	0.0377843	0.0106738	T
Junb	Fam50a	False	1	scertf__badis.CST6	3.07	r80__10kb_up_and_down_tss.mc9nr.feather	top10perTarget	0.0472671	0.0123646	T
Junb	Fam91a1	False	1	scertf__badis.CST6	3.07	r80__10kb_up_and_down_tss.mc9nr.feather	top10perTarget	0.0332722	0.0101887	T
Junb	Fbrs	False	1	scertf__badis.CST6	3.07	r80__10kb_up_and_down_tss.mc9nr.feather	top10perTarget	0.0309991	0.00940574	T
Junb	Fes	False	1	scertf__badis.CST6	3.07	r80__10kb_up_and_down_tss.mc9nr.feather	top10perTarget	0.0371823	0.00983441	T
Junb	Fos	False	1	scertf__badis.CST6	3.07	r80__10kb_up_and_down_tss.mc9nr.feather	top10perTarget	0.0702371	0.0146961	T
Junb	Fosb	False	1	scertf__badis.CST6	3.07	r80__10kb_up_and_down_tss.mc9nr.feather	top10perTarget	0.0967543	0.0146863	T
Junb	Frat2	False	1	scertf__badis.CST6	3.07	r80__10kb_up_and_down_tss.mc9nr.feather	top10perTarget	0.0400521	0.0122632	T
Junb	Furin	False	1	scertf__badis.CST6	3.07	r80__10kb_up_and_down_tss.mc9nr.feather	top10perTarget	0.126683	0.0208985	T
Junb	G3bp2	False	1	scertf__badis.CST6	3.07	r80__10kb_up_and_down_tss.mc9nr.feather	top10perTarget	0.0902201	0.012789	T
Junb	Gak	False	1	scertf__badis.CST6	3.07	r80__10kb_up_and_down_tss.mc9nr.feather	top10perTarget	0.0629178	0.0111912	T
Junb	Gata3	False	1	scertf__badis.CST6	3.07	r80__10kb_up_and_down_tss.mc9nr.feather	top10perTarget	0.044731	0.010771	T
Junb	Gem	False	1	scertf__badis.CST6	3.07	r80__10kb_up_and_down_tss.mc9nr.feather	top10perTarget	0.118706	0.0208451	T
Junb	Glyr1	False	1	scertf__badis.CST6	3.07	r80__10kb_up_and_down_tss.mc9nr.feather	top10perTarget	0.0538562	0.0109625	T
Junb	Gnai2	False	1	scertf__badis.CST6	3.07	r80__10kb_up_and_down_tss.mc9nr.feather	top10perTarget	0.0682026	0.0151636	T
Junb	Gnb2	False	1	scertf__badis.CST6	3.07	r80__10kb_up_and_down_tss.mc9nr.feather	top10perTarget	0.069362	0.0141625	T
Junb	Gnl1	False	1	scertf__badis.CST6	3.07	r80__10kb_up_and_down_tss.mc9nr.feather	top10perTarget	0.0691102	0.013169	T
Junb	Golga2	False	1	scertf__badis.CST6	3.07	r80__10kb_up_and_down_tss.mc9nr.feather	top10perTarget	0.0636748	0.0104944	T
Junb	Gpbp1	False	1	scertf__badis.CST6	3.07	r80__10kb_up_and_down_tss.mc9nr.feather	top10perTarget	0.0436756	0.013579	T
Junb	Gpcpd1	False	1	scertf__badis.CST6	3.07	r80__10kb_up_and_down_tss.mc9nr.feather	top10perTarget	0.0644085	0.0122867	T
Junb	Grb2	False	1	scertf__badis.CST6	3.07	r80__10kb_up_and_down_tss.mc9nr.feather	top10perTarget	0.0404271	0.0125646	T
Junb	Gtf2f1	False	1	scertf__badis.CST6	3.07	r80__10kb_up_and_down_tss.mc9nr.feather	top10perTarget	0.0322969	0.0107143	T
Junb	Gtf3c1	False	1	scertf__badis.CST6	3.07	r80__10kb_up_and_down_tss.mc9nr.feather	top10perTarget	0.0352409	0.010956	T
Junb	Heca	False	1	scertf__badis.CST6	3.07	r80__10kb_up_and_down_tss.mc9nr.feather	top10perTarget	0.0395985	0.0154479	T
Junb	Hipk1	False	1	scertf__badis.CST6	3.07	r80__10kb_up_and_down_tss.mc9nr.feather	top10perTarget	0.0530539	0.0124682	T
Junb	Hivep1	False	1	scertf__badis.CST6	3.07	r80__10kb_up_and_down_tss.mc9nr.feather	top10perTarget	0.0609817	0.00900557	T
Junb	Hivep2	False	1	scertf__badis.CST6	3.07	r80__10kb_up_and_down_tss.mc9nr.feather	top10perTarget	0.0894247	0.0169222	T
Junb	Hn1	False	1	scertf__badis.CST6	3.07	r80__10kb_up_and_down_tss.mc9nr.feather	top10perTarget	0.0720029	0.0149064	T
Junb	Hnrnpa2b1	False	1	scertf__badis.CST6	3.07	r80__10kb_up_and_down_tss.mc9nr.feather	top10perTarget	0.0413212	0.0132727	T
Junb	Hnrnpu	False	1	scertf__badis.CST6	3.07	r80__10kb_up_and_down_tss.mc9nr.feather	top10perTarget	0.0367243	0.0153993	T
Junb	Hsp90ab1	False	1	scertf__badis.CST6	3.07	r80__10kb_up_and_down_tss.mc9nr.feather	top10perTarget	0.11214	0.0222001	T
Junb	Ier2	False	1	scertf__badis.CST6	3.07	r80__10kb_up_and_down_tss.mc9nr.feather	top10perTarget	0.127386	0.0270104	T
Junb	Ikzf2	False	1	scertf__badis.CST6	3.07	r80__10kb_up_and_down_tss.mc9nr.feather	top10perTarget	0.121849	0.0291788	T
Junb	Irf2bpl	False	1	scertf__badis.CST6	3.07	r80__10kb_up_and_down_tss.mc9nr.feather	top10perTarget	0.0495183	0.0121492	T
Junb	Irf4	False	1	scertf__badis.CST6	3.07	r80__10kb_up_and_down_tss.mc9nr.feather	top10perTarget	0.051183	0.0131999	T
Junb	Itsn2	False	1	scertf__badis.CST6	3.07	r80__10kb_up_and_down_tss.mc9nr.feather	top10perTarget	0.0460998	0.0100263	T
Junb	Ivns1abp	False	1	scertf__badis.CST6	3.07	r80__10kb_up_and_down_tss.mc9nr.feather	top10perTarget	0.063945	0.0148155	T
Junb	Jade2	False	1	scertf__badis.CST6	3.07	r80__10kb_up_and_down_tss.mc9nr.feather	top10perTarget	0.0461342	0.0105235	T
Junb	Jarid2	False	1	scertf__badis.CST6	3.07	r80__10kb_up_and_down_tss.mc9nr.feather	top10perTarget	0.0608556	0.0141926	T
Junb	Jun	False	1	scertf__badis.CST6	3.07	r80__10kb_up_and_down_tss.mc9nr.feather	top10perTarget	0.0881838	0.0138968	T
Junb	Jund	False	1	scertf__badis.CST6	3.07	r80__10kb_up_and_down_tss.mc9nr.feather	top10perTarget	0.218276	0.0433316	T
Junb	Kdm2b	False	1	scertf__badis.CST6	3.07	r80__10kb_up_and_down_tss.mc9nr.feather	top10perTarget	0.033416	0.0142203	T
Junb	Kdm6b	False	1	scertf__badis.CST6	3.07	r80__10kb_up_and_down_tss.mc9nr.feather	top10perTarget	0.190782	0.051396	T
Junb	Larp7	False	1	scertf__badis.CST6	3.07	r80__10kb_up_and_down_tss.mc9nr.feather	top10perTarget	0.0474411	0.00828609	T
Junb	Ldha	False	1	scertf__badis.CST6	3.07	r80__10kb_up_and_down_tss.mc9nr.feather	top10perTarget	0.101282	0.0192653	T
Junb	Madd	False	1	scertf__badis.CST6	3.07	r80__10kb_up_and_down_tss.mc9nr.feather	top10perTarget	0.0362318	0.0108176	T
Junb	Maf	False	1	scertf__badis.CST6	3.07	r80__10kb_up_and_down_tss.mc9nr.feather	top10perTarget	0.164921	0.0267045	T
Junb	Maff	False	1	scertf__badis.CST6	3.07	r80__10kb_up_and_down_tss.mc9nr.feather	top10perTarget	0.13194	0.036693	T
Junb	Mafg	False	1	scertf__badis.CST6	3.07	r80__10kb_up_and_down_tss.mc9nr.feather	top10perTarget	0.0340492	0.0112571	T
Junb	Mafk	False	1	scertf__badis.CST6	3.07	r80__10kb_up_and_down_tss.mc9nr.feather	top10perTarget	0.0306599	0.0122761	T
Junb	Mbnl2	False	1	scertf__badis.CST6	3.07	r80__10kb_up_and_down_tss.mc9nr.feather	top10perTarget	0.0399289	0.0113359	T
Junb	Mcm2	False	1	scertf__badis.CST6	3.07	r80__10kb_up_and_down_tss.mc9nr.feather	top10perTarget	0.060935	0.0108687	T
Junb	Med30	False	1	scertf__badis.CST6	3.07	r80__10kb_up_and_down_tss.mc9nr.feather	top10perTarget	0.0532575	0.0117039	T
Junb	Mef2d	False	1	scertf__badis.CST6	3.07	r80__10kb_up_and_down_tss.mc9nr.feather	top10perTarget	0.042256	0.0122526	T
Junb	Mettl1	False	1	scertf__badis.CST6	3.07	r80__10kb_up_and_down_tss.mc9nr.feather	top10perTarget	0.0393262	0.00872249	T
Junb	Mex3c	False	1	scertf__badis.CST6	3.07	r80__10kb_up_and_down_tss.mc9nr.feather	top10perTarget	0.0740759	0.012969	T
Junb	Midn	False	1	scertf__badis.CST6	3.07	r80__10kb_up_and_down_tss.mc9nr.feather	top10perTarget	0.072094	0.0140222	T
Junb	Mnt	False	1	scertf__badis.CST6	3.07	r80__10kb_up_and_down_tss.mc9nr.feather	top10perTarget	0.0476426	0.0108666	T
Junb	Morf4l2	False	1	scertf__badis.CST6	3.07	r80__10kb_up_and_down_tss.mc9nr.feather	top10perTarget	0.0888693	0.014966	T
Junb	Msi2	False	1	scertf__badis.CST6	3.07	r80__10kb_up_and_down_tss.mc9nr.feather	top10perTarget	0.0326985	0.00899473	T
Junb	Muc1	False	1	scertf__badis.CST6	3.07	r80__10kb_up_and_down_tss.mc9nr.feather	top10perTarget	0.0581404	0.0126162	T
Junb	Myl6	False	1	scertf__badis.CST6	3.07	r80__10kb_up_and_down_tss.mc9nr.feather	top10perTarget	0.0848299	0.0196377	T
Junb	Nabp1	False	1	scertf__badis.CST6	3.07	r80__10kb_up_and_down_tss.mc9nr.feather	top10perTarget	0.125446	0.0232099	T
Junb	Napa	False	1	scertf__badis.CST6	3.07	r80__10kb_up_and_down_tss.mc9nr.feather	top10perTarget	0.0364118	0.011133	T
Junb	Nfkbid	False	1	scertf__badis.CST6	3.07	r80__10kb_up_and_down_tss.mc9nr.feather	top10perTarget	0.116186	0.0250188	T
Junb	Nr1d2	False	1	scertf__badis.CST6	3.07	r80__10kb_up_and_down_tss.mc9nr.feather	top10perTarget	0.0764203	0.0135944	T
Junb	Nr4a2	False	1	scertf__badis.CST6	3.07	r80__10kb_up_and_down_tss.mc9nr.feather	top10perTarget	0.0586026	0.0168863	T
Junb	Nr4a3	False	1	scertf__badis.CST6	3.07	r80__10kb_up_and_down_tss.mc9nr.feather	top10perTarget	0.154388	0.0354855	T
Junb	Nsun6	False	1	scertf__badis.CST6	3.07	r80__10kb_up_and_down_tss.mc9nr.feather	top10perTarget	0.0575635	0.0145716	T
Junb	Ociad1	False	1	scertf__badis.CST6	3.07	r80__10kb_up_and_down_tss.mc9nr.feather	top10perTarget	0.0326885	0.0133833	T
Junb	Osbpl9	False	1	scertf__badis.CST6	3.07	r80__10kb_up_and_down_tss.mc9nr.feather	top10perTarget	0.0649784	0.0111004	T
Junb	Osm	False	1	scertf__badis.CST6	3.07	r80__10kb_up_and_down_tss.mc9nr.feather	top10perTarget	0.0449055	0.0116086	T
Junb	Otud1	False	1	scertf__badis.CST6	3.07	r80__10kb_up_and_down_tss.mc9nr.feather	top10perTarget	0.0353637	0.00988083	T
Junb	Pafah1b1	False	1	scertf__badis.CST6	3.07	r80__10kb_up_and_down_tss.mc9nr.feather	top10perTarget	0.0688735	0.0148377	T
Junb	Pag1	False	1	scertf__badis.CST6	3.07	r80__10kb_up_and_down_tss.mc9nr.feather	top10perTarget	0.0324337	0.0101682	T
Junb	Park7	False	1	scertf__badis.CST6	3.07	r80__10kb_up_and_down_tss.mc9nr.feather	top10perTarget	0.0343417	0.0122479	T
Junb	Pdzd8	False	1	scertf__badis.CST6	3.07	r80__10kb_up_and_down_tss.mc9nr.feather	top10perTarget	0.0374188	0.013487	T
Junb	Per1	False	1	scertf__badis.CST6	3.07	r80__10kb_up_and_down_tss.mc9nr.feather	top10perTarget	0.0752653	0.0243661	T
Junb	Plec	False	1	scertf__badis.CST6	3.07	r80__10kb_up_and_down_tss.mc9nr.feather	top10perTarget	0.0370555	0.0112611	T
Junb	Plekha1	False	1	scertf__badis.CST6	3.07	r80__10kb_up_and_down_tss.mc9nr.feather	top10perTarget	0.0607268	0.0122016	T
Junb	Pmvk	False	1	scertf__badis.CST6	3.07	r80__10kb_up_and_down_tss.mc9nr.feather	top10perTarget	0.0368081	0.0100759	T
Junb	Pnrc1	False	1	scertf__badis.CST6	3.07	r80__10kb_up_and_down_tss.mc9nr.feather	top10perTarget	0.0972958	0.0260154	T
Junb	Polr2a	False	1	scertf__badis.CST6	3.07	r80__10kb_up_and_down_tss.mc9nr.feather	top10perTarget	0.0426222	0.0109292	T
Junb	Ppm1a	False	1	scertf__badis.CST6	3.07	r80__10kb_up_and_down_tss.mc9nr.feather	top10perTarget	0.058644	0.0113788	T
Junb	Ppp1r12c	False	1	scertf__badis.CST6	3.07	r80__10kb_up_and_down_tss.mc9nr.feather	top10perTarget	0.0423624	0.0118685	T
Junb	Ppp1r15a	False	1	scertf__badis.CST6	3.07	r80__10kb_up_and_down_tss.mc9nr.feather	top10perTarget	0.153238	0.0363273	T
Junb	Ppp2r2a	False	1	scertf__badis.CST6	3.07	r80__10kb_up_and_down_tss.mc9nr.feather	top10perTarget	0.0459666	0.00991926	T
Junb	Prkar1a	False	1	scertf__badis.CST6	3.07	r80__10kb_up_and_down_tss.mc9nr.feather	top10perTarget	0.0598238	0.0144174	T
Junb	Prr7	False	1	scertf__badis.CST6	3.07	r80__10kb_up_and_down_tss.mc9nr.feather	top10perTarget	0.097967	0.0166321	T
Junb	Psen2	False	1	scertf__badis.CST6	3.07	r80__10kb_up_and_down_tss.mc9nr.feather	top10perTarget	0.0429569	0.0115121	T
Junb	Ptbp3	False	1	scertf__badis.CST6	3.07	r80__10kb_up_and_down_tss.mc9nr.feather	top10perTarget	0.0478272	0.0140139	T
Junb	Ptp4a1	False	1	scertf__badis.CST6	3.07	r80__10kb_up_and_down_tss.mc9nr.feather	top10perTarget	0.0936796	0.0165297	T
Junb	Purb	False	1	scertf__badis.CST6	3.07	r80__10kb_up_and_down_tss.mc9nr.feather	top10perTarget	0.0629581	0.0120915	T
Junb	Rab21	False	1	scertf__badis.CST6	3.07	r80__10kb_up_and_down_tss.mc9nr.feather	top10perTarget	0.0383895	0.0106613	T
Junb	Rab2a	False	1	scertf__badis.CST6	3.07	r80__10kb_up_and_down_tss.mc9nr.feather	top10perTarget	0.0560432	0.0108286	T
Junb	Rab9	False	1	scertf__badis.CST6	3.07	r80__10kb_up_and_down_tss.mc9nr.feather	top10perTarget	0.0307336	0.0140869	T
Junb	Rad23a	False	1	scertf__badis.CST6	3.07	r80__10kb_up_and_down_tss.mc9nr.feather	top10perTarget	0.0349087	0.0118615	T
Junb	Ralgps2	False	1	scertf__badis.CST6	3.07	r80__10kb_up_and_down_tss.mc9nr.feather	top10perTarget	0.0378782	0.00987147	T
Junb	Rap1b	False	1	scertf__badis.CST6	3.07	r80__10kb_up_and_down_tss.mc9nr.feather	top10perTarget	0.0821439	0.0135242	T
Junb	Rbm18	False	1	scertf__badis.CST6	3.07	r80__10kb_up_and_down_tss.mc9nr.feather	top10perTarget	0.0533777	0.0106277	T
Junb	Rbm3	False	1	scertf__badis.CST6	3.07	r80__10kb_up_and_down_tss.mc9nr.feather	top10perTarget	0.0887252	0.0177041	T
Junb	Rbmxl1	False	1	scertf__badis.CST6	3.07	r80__10kb_up_and_down_tss.mc9nr.feather	top10perTarget	0.0339629	0.0101255	T
Junb	Reep5	False	1	scertf__badis.CST6	3.07	r80__10kb_up_and_down_tss.mc9nr.feather	top10perTarget	0.0906306	0.0128811	T
Junb	Rel	False	1	scertf__badis.CST6	3.07	r80__10kb_up_and_down_tss.mc9nr.feather	top10perTarget	0.108403	0.0390347	T
Junb	Relb	False	1	scertf__badis.CST6	3.07	r80__10kb_up_and_down_tss.mc9nr.feather	top10perTarget	0.0506255	0.015442	T
Junb	Relt	False	1	scertf__badis.CST6	3.07	r80__10kb_up_and_down_tss.mc9nr.feather	top10perTarget	0.03083	0.0129419	T
Junb	Rnf103	False	1	scertf__badis.CST6	3.07	r80__10kb_up_and_down_tss.mc9nr.feather	top10perTarget	0.0317279	0.0099353	T
Junb	Rnf19a	False	1	scertf__badis.CST6	3.07	r80__10kb_up_and_down_tss.mc9nr.feather	top10perTarget	0.0787477	0.0161054	T
Junb	Rnft1	False	1	scertf__badis.CST6	3.07	r80__10kb_up_and_down_tss.mc9nr.feather	top10perTarget	0.0381454	0.0125869	T
Junb	Rrnad1	False	1	scertf__badis.CST6	3.07	r80__10kb_up_and_down_tss.mc9nr.feather	top10perTarget	0.0377069	0.0104216	T
Junb	Sarnp	False	1	scertf__badis.CST6	3.07	r80__10kb_up_and_down_tss.mc9nr.feather	top10perTarget	0.045172	0.0122272	T
Junb	Satb1	False	1	scertf__badis.CST6	3.07	r80__10kb_up_and_down_tss.mc9nr.feather	top10perTarget	0.0528233	0.0144288	T
Junb	Sdf2	False	1	scertf__badis.CST6	3.07	r80__10kb_up_and_down_tss.mc9nr.feather	top10perTarget	0.0904143	0.0164569	T
Junb	Sertad2	False	1	scertf__badis.CST6	3.07	r80__10kb_up_and_down_tss.mc9nr.feather	top10perTarget	0.0353205	0.00919103	T
Junb	Sfxn3	False	1	scertf__badis.CST6	3.07	r80__10kb_up_and_down_tss.mc9nr.feather	top10perTarget	0.0371908	0.0108447	T
Junb	Sgk1	False	1	scertf__badis.CST6	3.07	r80__10kb_up_and_down_tss.mc9nr.feather	top10perTarget	0.0326063	0.0101262	T
Junb	Sik1	False	1	scertf__badis.CST6	3.07	r80__10kb_up_and_down_tss.mc9nr.feather	top10perTarget	0.0548971	0.0144207	T
Junb	Skil	False	1	scertf__badis.CST6	3.07	r80__10kb_up_and_down_tss.mc9nr.feather	top10perTarget	0.0709407	0.0130249	T
Junb	Slc38a1	False	1	scertf__badis.CST6	3.07	r80__10kb_up_and_down_tss.mc9nr.feather	top10perTarget	0.0725791	0.0161329	T
Junb	Smchd1	False	1	scertf__badis.CST6	3.07	r80__10kb_up_and_down_tss.mc9nr.feather	top10perTarget	0.0352859	0.0110731	T
Junb	Snrk	False	1	scertf__badis.CST6	3.07	r80__10kb_up_and_down_tss.mc9nr.feather	top10perTarget	0.0315209	0.0123291	T
Junb	Srpr	False	1	scertf__badis.CST6	3.07	r80__10kb_up_and_down_tss.mc9nr.feather	top10perTarget	0.0311092	0.0137396	T
Junb	Srrd	False	1	scertf__badis.CST6	3.07	r80__10kb_up_and_down_tss.mc9nr.feather	top10perTarget	0.0554083	0.0185101	T
Junb	Srrm2	False	1	scertf__badis.CST6	3.07	r80__10kb_up_and_down_tss.mc9nr.feather	top10perTarget	0.041581	0.0146603	T
Junb	Ssr4	False	1	scertf__badis.CST6	3.07	r80__10kb_up_and_down_tss.mc9nr.feather	top10perTarget	0.0388723	0.0143355	T
Junb	Stag1	False	1	scertf__badis.CST6	3.07	r80__10kb_up_and_down_tss.mc9nr.feather	top10perTarget	0.0376386	0.0142685	T
Junb	Stard3nl	False	1	scertf__badis.CST6	3.07	r80__10kb_up_and_down_tss.mc9nr.feather	top10perTarget	0.0372683	0.0121553	T
Junb	Stat3	False	1	scertf__badis.CST6	3.07	r80__10kb_up_and_down_tss.mc9nr.feather	top10perTarget	0.0854468	0.0125365	T
Junb	Stat5b	False	1	scertf__badis.CST6	3.07	r80__10kb_up_and_down_tss.mc9nr.feather	top10perTarget	0.0341538	0.0123016	T
Junb	Stk17b	False	1	scertf__badis.CST6	3.07	r80__10kb_up_and_down_tss.mc9nr.feather	top10perTarget	0.0942951	0.015216	T
Junb	Szrd1	False	1	scertf__badis.CST6	3.07	r80__10kb_up_and_down_tss.mc9nr.feather	top10perTarget	0.0524725	0.0120212	T
Junb	Tbl1x	False	1	scertf__badis.CST6	3.07	r80__10kb_up_and_down_tss.mc9nr.feather	top10perTarget	0.0490862	0.0118576	T
Junb	Tmub1	False	1	scertf__badis.CST6	3.07	r80__10kb_up_and_down_tss.mc9nr.feather	top10perTarget	0.0311472	0.0108445	T
Junb	Tnrc6c	False	1	scertf__badis.CST6	3.07	r80__10kb_up_and_down_tss.mc9nr.feather	top10perTarget	0.0374748	0.0121699	T
Junb	Tob1	False	1	scertf__badis.CST6	3.07	r80__10kb_up_and_down_tss.mc9nr.feather	top10perTarget	0.0447186	0.0140973	T
Junb	Tpm4	False	1	scertf__badis.CST6	3.07	r80__10kb_up_and_down_tss.mc9nr.feather	top10perTarget	0.12433	0.0254252	T
Junb	Traf4	False	1	scertf__badis.CST6	3.07	r80__10kb_up_and_down_tss.mc9nr.feather	top10perTarget	0.0481228	0.0138306	T
Junb	Trib1	False	1	scertf__badis.CST6	3.07	r80__10kb_up_and_down_tss.mc9nr.feather	top10perTarget	0.0309255	0.0111462	T
Junb	Tsc22d2	False	1	scertf__badis.CST6	3.07	r80__10kb_up_and_down_tss.mc9nr.feather	top10perTarget	0.0359139	0.0106907	T
Junb	Ubc	False	1	scertf__badis.CST6	3.07	r80__10kb_up_and_down_tss.mc9nr.feather	top10perTarget	0.156699	0.033585	T
Junb	Ube2b	False	1	scertf__badis.CST6	3.07	r80__10kb_up_and_down_tss.mc9nr.feather	top10perTarget	0.102348	0.019068	T
Junb	Ube2j1	False	1	scertf__badis.CST6	3.07	r80__10kb_up_and_down_tss.mc9nr.feather	top10perTarget	0.0442856	0.0113013	T
Junb	Vps37b	False	1	scertf__badis.CST6	3.07	r80__10kb_up_and_down_tss.mc9nr.feather	top10perTarget	0.140598	0.0284995	T
Junb	Wdr82	False	1	scertf__badis.CST6	3.07	r80__10kb_up_and_down_tss.mc9nr.feather	top10perTarget	0.0429857	0.0114761	T
Junb	Ythdf3	False	1	scertf__badis.CST6	3.07	r80__10kb_up_and_down_tss.mc9nr.feather	top10perTarget	0.070329	0.0123	T
Junb	Ywhah	False	1	scertf__badis.CST6	3.07	r80__10kb_up_and_down_tss.mc9nr.feather	top10perTarget	0.0416444	0.0156654	T
Junb	Yy1	False	1	scertf__badis.CST6	3.07	r80__10kb_up_and_down_tss.mc9nr.feather	top10perTarget	0.0499596	0.0134796	T
Junb	Zbtb11	False	1	scertf__badis.CST6	3.07	r80__10kb_up_and_down_tss.mc9nr.feather	top10perTarget	0.0387516	0.0105178	T
Junb	Zbtb16	False	1	scertf__badis.CST6	3.07	r80__10kb_up_and_down_tss.mc9nr.feather	top10perTarget	0.182602	0.0573171	T
Junb	Zbtb21	False	1	scertf__badis.CST6	3.07	r80__10kb_up_and_down_tss.mc9nr.feather	top10perTarget	0.0433067	0.0117705	T
Junb	Zfand5	False	1	scertf__badis.CST6	3.07	r80__10kb_up_and_down_tss.mc9nr.feather	top10perTarget	0.0783082	0.0153094	T
Junb	Zfp36l1	False	1	scertf__badis.CST6	3.07	r80__10kb_up_and_down_tss.mc9nr.feather	top10perTarget	0.148716	0.0364272	T
Junb	Zfp36l2	False	1	scertf__badis.CST6	3.07	r80__10kb_up_and_down_tss.mc9nr.feather	top10perTarget	0.186047	0.0305396	T
Junb	Zfp703	False	1	scertf__badis.CST6	3.07	r80__10kb_up_and_down_tss.mc9nr.feather	top10perTarget	0.0470635	0.0122547	T
Junb	Zfyve27	False	1	scertf__badis.CST6	3.07	r80__10kb_up_and_down_tss.mc9nr.feather	top10perTarget	0.0366309	0.0105817	T
Foxo1	4833420G17Rik	False	1	tfdimers__MD00248	3.06	r80__10kb_up_and_down_tss.mc9nr.feather	top10perTarget	0.0390344	0.00757462	T
Foxo1	4931406P16Rik	False	1	tfdimers__MD00248	3.06	r80__10kb_up_and_down_tss.mc9nr.feather	top10perTarget	0.0313861	0.0099949	T
Fosb	Fosb	False	1	tfdimers__MD00256	3.06	r80__10kb_up_and_down_tss.mc9nr.feather	top10perTarget	1	NA	T
Foxo1	Med4	False	1	tfdimers__MD00248	3.06	r80__10kb_up_and_down_tss.mc9nr.feather	top10perTarget	0.0482589	0.00699021	T
Cebpg	Cebpg	False	1	tfdimers__MD00264	3.04	r80__10kb_up_and_down_tss.mc9nr.feather	top10perTarget	1	NA	T
Cebpg	Ip6k1	False	1	tfdimers__MD00264	3.04	r80__10kb_up_and_down_tss.mc9nr.feather	top10perTarget	0.0399775	0.00840866	T
Cebpg	Mxd4	False	1	tfdimers__MD00264	3.04	r80__10kb_up_and_down_tss.mc9nr.feather	top10perTarget	0.0424715	0.00815334	T
Foxo1	Esco1	False	1	tfdimers__MD00420	3.02	r80__10kb_up_and_down_tss.mc9nr.feather	top10perTarget	0.0409166	0.00774957	T
Foxo1	Foxo1	False	1	tfdimers__MD00420	3.02	r80__10kb_up_and_down_tss.mc9nr.feather	top10perTarget	1	NA	T
Fli1	Dock2	False	1	tfdimers__MD00012	3.01	r80__10kb_up_and_down_tss.mc9nr.feather	top10perTarget	0.0531939	0.00727248	T
Fli1	Rnf13	False	1	tfdimers__MD00012	3.01	r80__10kb_up_and_down_tss.mc9nr.feather	top10perTarget	0.0307854	0.00767566	T
Fli1	Tbc1d10b	False	1	tfdimers__MD00012	3.01	r80__10kb_up_and_down_tss.mc9nr.feather	top10perTarget	0.0310066	0.00821991	T
