# Supplementary material for: Single-cell RNA-seq Reveals the Inhibitory Effect of Methamphetamine on Liver Immunity with the Involvement of Dopamine Receptor D1
Source: Genomics Proteomics Bioinformatics. 2024 Aug 28;22(4):qzae060. doi: 10.1093/gpbjnl/qzae060 (PMC11576359; doi:10.1093/gpbjnl/qzae060)
Supplement: qzae060_Supplementary_Data [file qzae060_supplementary_data.zip › Table S29.xlsx]

## Sheet: STable29
Table S29 Group-wise DEG of scRNA-seq (Plasma-B)
Gene	P_val	Avg_log2FC	pct.1	pct.2	P_val_adj	Comparison
Ifi27l2a	5.8824e-103	-2.62588	0.556	0.944	7.18594e-99	WM vs. WS
S100a9	6.86091e-92	1.35501	0.992	0.883	8.38129e-88	WM vs. WS
S100a8	4.50323e-77	1.24817	0.984	0.806	5.50114e-73	WM vs. WS
Retnlg	7.90391e-61	1.49239	0.854	0.423	9.65541e-57	WM vs. WS
Ccl5	2.22113e-60	-1.99279	0.308	0.758	2.71333e-56	WM vs. WS
Ngp	8.96896e-55	1.77268	0.657	0.175	1.09565e-50	WM vs. WS
Mt-mt-Rnr2	3.45494e-48	0.900526	0.971	0.886	4.22056e-44	WM vs. WS
Camp	1.60858e-45	1.62337	0.493	0.08	1.96504e-41	WM vs. WS
Isg15	2.9002e-44	-1.92639	0.129	0.536	3.54289e-40	WM vs. WS
Wfdc17	3.25096e-43	1.90789	0.497	0.099	3.97137e-39	WM vs. WS
Wfdc21	4.13604e-41	1.73487	0.474	0.086	5.05258e-37	WM vs. WS
Hbb-b1	6.35326e-38	1.65135	0.304	0	7.76114e-34	WM vs. WS
Rps27rt	1.78213e-37	-0.456067	0.996	0.998	2.17705e-33	WM vs. WS
Gzma	6.71876e-36	-1.7932	0.172	0.531	8.20764e-32	WM vs. WS
H2-K1	1.2098e-32	-0.572892	0.971	0.994	1.47789e-28	WM vs. WS
Ly6a	2.66387e-32	-1.78631	0.261	0.587	3.25418e-28	WM vs. WS
Prtn3	1.03257e-31	1.53197	0.277	0.009	1.26139e-27	WM vs. WS
Chil3	3.19676e-26	1.355	0.386	0.095	3.90516e-22	WM vs. WS
Hmgn2	2.06e-24	0.956969	0.659	0.361	2.5165e-20	WM vs. WS
B2m	3.77472e-24	-0.623551	0.875	0.94	4.6112e-20	WM vs. WS
Shisa5	1.86831e-22	-0.68835	0.758	0.881	2.28233e-18	WM vs. WS
Slfn4	2.42399e-21	-1.16331	0.115	0.365	2.96114e-17	WM vs. WS
Ly6c2	1.44351e-20	-1.38029	0.409	0.641	1.76339e-16	WM vs. WS
Vps37b	1.7857e-20	-0.89	0.421	0.667	2.18141e-16	WM vs. WS
Ltf	6.14177e-20	1.1507	0.263	0.048	7.50279e-16	WM vs. WS
Tgfbi	6.56639e-19	0.965685	0.421	0.16	8.0215e-15	WM vs. WS
Plac8	5.89515e-18	-0.880113	0.729	0.836	7.20152e-14	WM vs. WS
Eef1a1	1.00379e-17	0.290045	1	0.994	1.22623e-13	WM vs. WS
Rsad2	1.53186e-17	-1.0949	0.041	0.22	1.87132e-13	WM vs. WS
Hmgb2	3.29544e-17	0.535718	0.936	0.812	4.02571e-13	WM vs. WS
G0s2	8.36605e-17	0.883813	0.602	0.367	1.022e-12	WM vs. WS
Anxa1	1.58962e-16	1.05105	0.308	0.099	1.94188e-12	WM vs. WS
Ifitm1	1.61248e-16	0.936048	0.372	0.138	1.96981e-12	WM vs. WS
Lcn2	1.35985e-15	0.947508	0.25	0.06	1.66119e-11	WM vs. WS
Thbs1	9.01089e-15	0.852626	0.487	0.246	1.10077e-10	WM vs. WS
Alox5ap	1.18498e-14	0.824747	0.485	0.248	1.44757e-10	WM vs. WS
H2-D1	1.26713e-14	-0.474788	0.821	0.942	1.54792e-10	WM vs. WS
Tap1	1.26747e-14	-0.926567	0.232	0.441	1.54834e-10	WM vs. WS
Gadd45a	1.66155e-14	0.789907	0.452	0.22	2.02975e-10	WM vs. WS
Irf7	2.23746e-14	-0.834054	0.035	0.186	2.73328e-10	WM vs. WS
Pyhin1	2.33889e-14	-0.831111	0.148	0.354	2.85719e-10	WM vs. WS
Sh2d2a	1.53325e-13	-0.903874	0.055	0.212	1.87302e-09	WM vs. WS
Trim30a	1.92926e-13	-0.875425	0.16	0.359	2.35679e-09	WM vs. WS
S100a6	2.74493e-13	0.593926	0.84	0.683	3.3532e-09	WM vs. WS
Elane	4.3314e-13	0.817963	0.107	0	5.29124e-09	WM vs. WS
Serpinb9	4.69332e-13	-0.77954	0.072	0.242	5.73336e-09	WM vs. WS
Pygl	6.39831e-13	0.803249	0.263	0.084	7.81618e-09	WM vs. WS
Ly6e	6.81193e-13	-0.540128	0.756	0.832	8.32146e-09	WM vs. WS
Mpo	1.20838e-12	0.689327	0.103	0	1.47615e-08	WM vs. WS
Il1b	1.22907e-12	0.48589	0.838	0.702	1.50143e-08	WM vs. WS
H2afy	2.48538e-12	0.694726	0.68	0.527	3.03614e-08	WM vs. WS
Rpl34-ps1	2.73344e-12	-0.434914	0.858	0.905	3.33917e-08	WM vs. WS
Xaf1	2.8617e-12	-0.867556	0.051	0.194	3.49585e-08	WM vs. WS
LOC102639543	3.45051e-12	-0.737596	0.023	0.145	4.21514e-08	WM vs. WS
Ifi44	4.24248e-12	-0.701987	0.019	0.136	5.18261e-08	WM vs. WS
Nkg7	6.14189e-12	-0.892835	0.078	0.233	7.50293e-08	WM vs. WS
Zbp1	6.20604e-12	-0.787582	0.07	0.225	7.5813e-08	WM vs. WS
Mmp9	6.46525e-12	0.796224	0.347	0.16	7.89795e-08	WM vs. WS
Bhlhe40	8.14313e-12	-0.849426	0.199	0.389	9.94765e-08	WM vs. WS
Nr4a1	9.51864e-12	-0.683817	0.448	0.622	1.1628e-07	WM vs. WS
Gpx1	1.24882e-11	0.642774	0.682	0.525	1.52556e-07	WM vs. WS
Gsr	2.0128e-11	0.59907	0.649	0.464	2.45884e-07	WM vs. WS
Rnf213	2.79153e-11	-0.794862	0.092	0.246	3.41013e-07	WM vs. WS
Fau	2.86087e-11	-0.347402	0.91	0.957	3.49484e-07	WM vs. WS
Cd177	2.86655e-11	0.651977	0.127	0.015	3.50178e-07	WM vs. WS
Ifi35	3.90429e-11	-0.819362	0.092	0.244	4.76948e-07	WM vs. WS
Rps15	6.47107e-11	-0.348983	0.908	0.955	7.90506e-07	WM vs. WS
H2afz	7.66687e-11	0.488576	0.776	0.641	9.36585e-07	WM vs. WS
Pabpc1	8.18e-11	0.485701	0.842	0.754	9.99269e-07	WM vs. WS
Mt-mt-Rnr1	9.78939e-11	0.713271	0.559	0.376	1.19587e-06	WM vs. WS
Oas2	1.58607e-10	-0.69486	0.029	0.143	1.93754e-06	WM vs. WS
H2-Q4	2.23878e-10	-0.76036	0.111	0.268	2.7349e-06	WM vs. WS
Rbm3	3.16188e-10	0.432557	0.899	0.825	3.86256e-06	WM vs. WS
Tbx21	4.49822e-10	-0.705225	0.066	0.201	5.49502e-06	WM vs. WS
Cd44	4.75126e-10	0.402357	0.897	0.808	5.80414e-06	WM vs. WS
Cd74	8.57831e-10	-0.458516	0.897	0.927	1.04793e-05	WM vs. WS
Actg1	9.71977e-10	0.283546	0.973	0.957	1.18737e-05	WM vs. WS
Ms4a4b	1.12316e-09	-0.724511	0.049	0.168	1.37206e-05	WM vs. WS
Adpgk	1.41327e-09	0.651019	0.236	0.093	1.72645e-05	WM vs. WS
Tmsb10	1.8049e-09	-0.42975	0.93	0.974	2.20486e-05	WM vs. WS
Slpi	1.83941e-09	1.1205	0.366	0.19	2.24702e-05	WM vs. WS
Il2rb	1.8422e-09	-0.645808	0.242	0.419	2.25043e-05	WM vs. WS
Hspa5	1.85444e-09	0.432388	0.955	0.905	2.26539e-05	WM vs. WS
Degs1	2.46244e-09	0.571345	0.318	0.153	3.00812e-05	WM vs. WS
LOC100862433	3.38368e-09	-0.344605	0.875	0.894	4.1335e-05	WM vs. WS
Lgals3bp	3.91164e-09	-0.63965	0.035	0.14	4.77846e-05	WM vs. WS
Bst2	4.33244e-09	-0.71751	0.384	0.546	5.29251e-05	WM vs. WS
Rtp4	4.839e-09	-0.543934	0.021	0.114	5.91132e-05	WM vs. WS
Gzmb	5.1143e-09	-0.754451	0.047	0.158	6.24763e-05	WM vs. WS
Clec12a	5.59207e-09	0.682618	0.222	0.086	6.83127e-05	WM vs. WS
Gda	6.03519e-09	0.57745	0.337	0.171	7.37259e-05	WM vs. WS
Gimap4	8.33054e-09	-0.583109	0.138	0.292	0.000101766	WM vs. WS
Ifi204	1.57451e-08	-0.679664	0.062	0.177	0.000192342	WM vs. WS
Sepw1	1.80813e-08	-0.528566	0.536	0.648	0.000220881	WM vs. WS
Hmha1	1.96347e-08	-0.556262	0.499	0.648	0.000239858	WM vs. WS
Ptma	1.99539e-08	0.283567	0.988	0.985	0.000243756	WM vs. WS
Phf11b	2.01199e-08	-0.607462	0.037	0.136	0.000245784	WM vs. WS
Cd14	2.68061e-08	0.694444	0.185	0.067	0.000327464	WM vs. WS
Klra4	4.16957e-08	-0.619654	0.021	0.106	0.000509355	WM vs. WS
Cd24a	4.93212e-08	0.646918	0.579	0.449	0.000602508	WM vs. WS
Pabpc4	5.41515e-08	0.4861	0.415	0.251	0.000661515	WM vs. WS
Klrk1	5.47025e-08	-0.546953	0.025	0.112	0.000668246	WM vs. WS
Sp110	6.13486e-08	-0.570153	0.265	0.417	0.000749434	WM vs. WS
Rps19	6.95398e-08	-0.341965	0.912	0.935	0.000849499	WM vs. WS
Gatm	8.61159e-08	0.572198	0.115	0.026	0.00105199	WM vs. WS
Ccl3	8.71115e-08	-0.789099	0.101	0.222	0.00106415	WM vs. WS
Pglyrp1	1.04252e-07	0.601781	0.255	0.121	0.00127355	WM vs. WS
LOC100862446	1.06011e-07	-0.490054	0.517	0.654	0.00129503	WM vs. WS
Dtymk	1.51388e-07	0.605098	0.222	0.102	0.00184935	WM vs. WS
Klrb1c	2.01766e-07	-0.53814	0.031	0.117	0.00246478	WM vs. WS
Ier3	2.04048e-07	0.657741	0.244	0.117	0.00249265	WM vs. WS
Oasl2	2.07909e-07	-0.45597	0.025	0.108	0.00253982	WM vs. WS
Rps16	2.24514e-07	-0.274927	0.92	0.935	0.00274267	WM vs. WS
2010107E04Rik	2.42339e-07	0.493503	0.485	0.33	0.00296042	WM vs. WS
Trex1	2.66061e-07	-0.658794	0.072	0.177	0.0032502	WM vs. WS
Dstn	3.38849e-07	0.631286	0.214	0.095	0.00413938	WM vs. WS
Hnrnpa2b1	4.37855e-07	0.423093	0.602	0.458	0.00534884	WM vs. WS
Rpl32	4.82344e-07	-0.353431	0.823	0.87	0.00589231	WM vs. WS
Cxcl2	5.15046e-07	0.534914	0.31	0.171	0.00629181	WM vs. WS
Rpl18	5.16127e-07	-0.314731	0.799	0.855	0.00630501	WM vs. WS
Rplp1	5.27492e-07	0.177566	0.996	0.994	0.00644384	WM vs. WS
Klre1	5.61878e-07	-0.602961	0.037	0.121	0.0068639	WM vs. WS
Clec2d	8.46614e-07	-0.64271	0.257	0.384	0.0103422	WM vs. WS
Tuba1b	9.35837e-07	0.493839	0.598	0.462	0.0114322	WM vs. WS
Shfm1	9.83396e-07	0.316538	0.85	0.803	0.0120132	WM vs. WS
Slfn5	1.0988e-06	-0.488846	0.031	0.11	0.0134229	WM vs. WS
Adamts14	1.27104e-06	-0.534751	0.051	0.14	0.015527	WM vs. WS
Gbp9	1.31355e-06	-0.556865	0.051	0.14	0.0160463	WM vs. WS
Pi16	1.43718e-06	0.533893	0.296	0.164	0.0175566	WM vs. WS
Dok2	1.51788e-06	-0.604318	0.084	0.188	0.0185424	WM vs. WS
G3bp1	1.70813e-06	0.507869	0.456	0.315	0.0208665	WM vs. WS
Ctsw	1.7633e-06	-0.559956	0.055	0.145	0.0215404	WM vs. WS
Ctsl	2.15701e-06	0.577033	0.185	0.082	0.02635	WM vs. WS
Oas3	2.19965e-06	-0.521163	0.055	0.145	0.0268709	WM vs. WS
Oaz1	2.22584e-06	0.262282	0.938	0.89	0.0271909	WM vs. WS
H3f3b	2.24497e-06	0.249048	0.967	0.92	0.0274246	WM vs. WS
Tkt	2.35255e-06	0.415769	0.624	0.488	0.0287387	WM vs. WS
Emb	2.35737e-06	0.549013	0.242	0.123	0.0287977	WM vs. WS
Adar	2.45355e-06	-0.663392	0.107	0.214	0.0299725	WM vs. WS
Emc2	2.62352e-06	0.464429	0.133	0.045	0.0320489	WM vs. WS
Rpl13	2.69607e-06	-0.23939	0.969	0.978	0.0329352	WM vs. WS
Gm25380	2.86501e-06	-0.366111	0.706	0.769	0.034999	WM vs. WS
Gm8210	5.302e-126	3.58658	0.951	0.058	6.47693e-122	DM vs. WM
Ccl5	2.5452e-104	3.25016	0.995	0.308	3.10921e-100	DM vs. WM
Ppib	4.95264e-94	2.64052	0.966	0.22	6.05015e-90	DM vs. WM
Ftl1	2.19472e-93	3.19496	0.99	0.524	2.68107e-89	DM vs. WM
LOC100862446	1.07469e-92	2.85029	0.985	0.517	1.31285e-88	DM vs. WM
Rplp0	2.9287e-92	2.23725	1	0.871	3.5777e-88	DM vs. WM
LOC105244208	2.69094e-91	2.60165	0.995	0.665	3.28726e-87	DM vs. WM
Rpl19	7.44301e-91	2.23928	1	0.651	9.09238e-87	DM vs. WM
Uba52	1.49416e-88	2.31068	1	0.899	1.82526e-84	DM vs. WM
LOC108169013	2.32799e-88	2.08806	0.663	0.006	2.84387e-84	DM vs. WM
Rpl13	1.93664e-85	1.4804	1	0.969	2.3658e-81	DM vs. WM
Rps3	3.18304e-85	1.86326	1	0.813	3.88841e-81	DM vs. WM
S100a9	3.07622e-84	-2.14626	0.976	0.992	3.75791e-80	DM vs. WM
Rpl32	6.91931e-82	2.06761	0.99	0.823	8.45263e-78	DM vs. WM
Rpl4	1.70249e-80	1.6674	1	0.752	2.07976e-76	DM vs. WM
Ubb	4.31823e-80	2.00844	1	0.739	5.27515e-76	DM vs. WM
Ssr4	4.54397e-80	2.36848	0.932	0.228	5.55092e-76	DM vs. WM
Rps11	5.53551e-79	2.07085	0.985	0.54	6.76218e-75	DM vs. WM
Gm25380	8.27773e-77	1.75026	0.99	0.706	1.01121e-72	DM vs. WM
S100a8	4.53743e-76	-2.15752	0.932	0.984	5.54292e-72	DM vs. WM
Cd74	2.04166e-75	1.69888	1	0.897	2.49409e-71	DM vs. WM
Chchd10	2.17662e-75	1.7609	0.693	0.039	2.65896e-71	DM vs. WM
Psap	3.26536e-75	-2.23268	0.824	0.967	3.98897e-71	DM vs. WM
Rps16	1.81448e-74	1.35185	1	0.92	2.21656e-70	DM vs. WM
Rpl18	9.05664e-74	1.51442	0.995	0.799	1.10636e-69	DM vs. WM
Rpl31-ps12	1.2482e-73	1.85522	0.99	0.575	1.5248e-69	DM vs. WM
Apobec3	3.22715e-73	1.64639	0.688	0.045	3.94229e-69	DM vs. WM
Rpl15	6.78612e-73	1.66515	0.99	0.756	8.28992e-69	DM vs. WM
Rpl10	8.02521e-73	1.57255	0.995	0.947	9.8036e-69	DM vs. WM
Lgals1	2.45151e-72	2.15354	0.98	0.411	2.99477e-68	DM vs. WM
Actg1	1.18522e-71	-1.79726	0.927	0.973	1.44787e-67	DM vs. WM
Rpl34-ps1	1.60277e-70	1.41421	0.995	0.858	1.95794e-66	DM vs. WM
Rpl21	2.35137e-70	1.85622	0.961	0.441	2.87243e-66	DM vs. WM
Edf1	3.15588e-70	1.83158	0.854	0.148	3.85522e-66	DM vs. WM
Rpl17	3.55655e-69	1.58307	0.98	0.848	4.34468e-65	DM vs. WM
Sh3bgrl3	1.06051e-68	1.78583	0.966	0.285	1.29552e-64	DM vs. WM
Rps23	3.26808e-68	1.29827	0.995	0.916	3.99229e-64	DM vs. WM
Rnaset2b	9.05572e-68	1.30217	0.532	0.006	1.10625e-63	DM vs. WM
Rpl10a	1.63291e-67	1.52196	0.99	0.772	1.99477e-63	DM vs. WM
Rpl6	1.65689e-67	1.55879	0.99	0.708	2.02405e-63	DM vs. WM
LOC100862433	5.41869e-67	1.36516	0.995	0.875	6.61947e-63	DM vs. WM
Actb	5.13533e-66	-1.36637	0.995	1	6.27332e-62	DM vs. WM
Ssr2	4.92085e-64	1.89897	0.898	0.271	6.01131e-60	DM vs. WM
Rnaset2a	1.56028e-63	1.39902	0.741	0.086	1.90604e-59	DM vs. WM
B2m	3.47384e-63	1.63704	0.99	0.875	4.24364e-59	DM vs. WM
Rps27rt	1.37742e-62	0.829325	1	0.996	1.68266e-58	DM vs. WM
Btg1	1.02684e-61	-1.97787	0.795	0.942	1.25439e-57	DM vs. WM
Manf	1.69846e-61	2.08682	0.951	0.505	2.07483e-57	DM vs. WM
Reep5	4.17455e-61	1.74618	0.917	0.285	5.09962e-57	DM vs. WM
Rps19	1.1598e-60	1.24178	1	0.912	1.41681e-56	DM vs. WM
Mzb1	1.66322e-59	2.16806	0.985	0.842	2.03179e-55	DM vs. WM
Cd44	5.35118e-59	-2.12515	0.717	0.897	6.537e-55	DM vs. WM
Cox8a	2.50035e-57	1.41363	0.98	0.544	3.05443e-53	DM vs. WM
Rpl14	1.3777e-56	0.963723	1	0.942	1.683e-52	DM vs. WM
Apoe	6.40334e-56	1.28429	0.693	0.088	7.82232e-52	DM vs. WM
Gm10045	2.55174e-54	1.32582	0.98	0.614	3.11721e-50	DM vs. WM
Rpl27a	7.88748e-54	1.09785	1	0.823	9.63535e-50	DM vs. WM
Ndufs8	1.00636e-53	1.36895	0.717	0.111	1.22937e-49	DM vs. WM
1110008P14Rik	6.04554e-53	1.26606	0.673	0.088	7.38523e-49	DM vs. WM
Tpt1	9.3936e-53	-0.898995	0.995	0.998	1.14752e-48	DM vs. WM
Sec11c	1.39801e-52	1.55913	0.956	0.694	1.70781e-48	DM vs. WM
Ufc1	2.60582e-52	1.2621	0.688	0.096	3.18327e-48	DM vs. WM
Ppp1r11	3.20457e-52	1.07491	0.507	0.029	3.9147e-48	DM vs. WM
Nkg7	4.34643e-52	1.41878	0.639	0.078	5.30959e-48	DM vs. WM
Dad1	5.89935e-51	1.55872	0.907	0.398	7.20665e-47	DM vs. WM
Mcl1	1.02312e-50	-1.59889	0.873	0.908	1.24984e-46	DM vs. WM
Cd47	3.30648e-50	1.48222	0.859	0.25	4.0392e-46	DM vs. WM
Nme2	5.38897e-50	1.48028	0.932	0.587	6.58317e-46	DM vs. WM
H2-D1	1.12603e-49	1.29168	0.995	0.821	1.37556e-45	DM vs. WM
Fos	2.65341e-49	-2.03321	0.659	0.871	3.2414e-45	DM vs. WM
Fth1	6.81487e-49	1.04171	0.99	0.827	8.32505e-45	DM vs. WM
Psmb2	1.86179e-48	1.32627	0.712	0.131	2.27436e-44	DM vs. WM
Gimap6	2.20157e-48	1.32165	0.702	0.117	2.68943e-44	DM vs. WM
Cox5b	4.42221e-48	1.43389	0.907	0.308	5.40218e-44	DM vs. WM
D8Ertd738e	6.58019e-48	1.30522	0.927	0.277	8.03836e-44	DM vs. WM
Ptprcap	9.63885e-48	1.39105	0.79	0.173	1.17748e-43	DM vs. WM
Cope	1.02953e-47	1.02887	0.512	0.041	1.25768e-43	DM vs. WM
Rpl35	1.38354e-47	0.930826	0.99	0.959	1.69013e-43	DM vs. WM
Hmgb2	2.21197e-47	-1.76929	0.771	0.936	2.70214e-43	DM vs. WM
Dnajc15	2.31718e-47	1.11766	0.498	0.037	2.83066e-43	DM vs. WM
Il1b	3.07653e-47	-2.05251	0.605	0.838	3.75829e-43	DM vs. WM
Cycs	2.50958e-46	1.48879	0.873	0.31	3.0657e-42	DM vs. WM
Rps2	2.71703e-46	1.30666	0.971	0.667	3.31913e-42	DM vs. WM
Ndufa12	3.62228e-46	1.05812	0.585	0.07	4.42498e-42	DM vs. WM
Psenen	4.67373e-46	1.23433	0.732	0.15	5.70943e-42	DM vs. WM
Eif3h	2.10867e-45	1.30953	0.863	0.292	2.57595e-41	DM vs. WM
Cyb5a	4.02178e-45	1.00677	0.634	0.094	4.91301e-41	DM vs. WM
2023-09-01	8.38749e-45	1.12059	0.615	0.088	1.02462e-40	DM vs. WM
Atp5b	1.11367e-44	1.35166	0.902	0.351	1.36046e-40	DM vs. WM
Ddx5	1.25154e-44	-1.2419	0.946	0.94	1.52888e-40	DM vs. WM
Ppp1ca	4.15579e-44	1.2842	0.888	0.275	5.07672e-40	DM vs. WM
Grpel1	4.2481e-44	1.07165	0.507	0.049	5.18948e-40	DM vs. WM
Timm23	4.28474e-44	1.19239	0.639	0.107	5.23423e-40	DM vs. WM
Supt4a	7.5031e-44	1.17147	0.771	0.177	9.16578e-40	DM vs. WM
Rpl36al	2.23351e-43	0.853565	0.995	0.903	2.72846e-39	DM vs. WM
Rps6	3.64953e-43	1.27865	0.873	0.302	4.45827e-39	DM vs. WM
Rpl8	3.53412e-42	0.736954	1	0.967	4.31728e-38	DM vs. WM
Rps25	4.26028e-42	1.07805	0.98	0.694	5.20436e-38	DM vs. WM
Prelid1	7.75155e-42	1.08051	0.79	0.189	9.4693e-38	DM vs. WM
Tomm22	2.26562e-41	0.911622	0.668	0.119	2.76768e-37	DM vs. WM
Ppdpf	2.5587e-41	1.25513	0.722	0.162	3.12571e-37	DM vs. WM
Rpl29	2.65986e-41	-2.60961	0.015	0.583	3.24928e-37	DM vs. WM
Fam96b	4.4687e-41	0.880066	0.449	0.035	5.45897e-37	DM vs. WM
Cebpb	4.81053e-41	-1.69299	0.8	0.85	5.87655e-37	DM vs. WM
Rnasek	7.35711e-41	1.06446	0.785	0.189	8.98745e-37	DM vs. WM
S1pr4	1.66866e-40	1.02479	0.571	0.084	2.03843e-36	DM vs. WM
Ost4	2.28525e-40	1.31808	0.795	0.232	2.79166e-36	DM vs. WM
Ergic3	2.26079e-39	0.92418	0.6	0.096	2.76178e-35	DM vs. WM
LOC108167922	6.48666e-39	0.655292	1	0.965	7.9241e-35	DM vs. WM
Tmbim4	6.67276e-39	0.954823	0.605	0.103	8.15145e-35	DM vs. WM
Arpc1b	6.91187e-39	1.16034	0.8	0.216	8.44354e-35	DM vs. WM
Atp5g1	1.0398e-38	1.23981	0.79	0.246	1.27022e-34	DM vs. WM
Rps4x	1.25509e-38	0.76143	1	0.949	1.53322e-34	DM vs. WM
Acp5	1.91749e-38	1.04335	0.449	0.045	2.34241e-34	DM vs. WM
Mrpl54	2.44623e-38	1.08962	0.693	0.152	2.98831e-34	DM vs. WM
Sys1	4.99673e-38	0.944071	0.746	0.172	6.10401e-34	DM vs. WM
Os9	8.32502e-38	1.00966	0.639	0.121	1.01698e-33	DM vs. WM
H2-Ab1	8.37018e-38	1.17745	0.985	0.632	1.0225e-33	DM vs. WM
Dusp1	1.73922e-37	-1.86314	0.615	0.799	2.12463e-33	DM vs. WM
Rac2	1.76116e-37	1.18791	0.863	0.283	2.15144e-33	DM vs. WM
Sepw1	2.5892e-37	1.09764	0.961	0.536	3.16297e-33	DM vs. WM
Stra13	3.51433e-37	0.876889	0.512	0.07	4.2931e-33	DM vs. WM
Yif1b	4.62178e-37	0.846286	0.454	0.049	5.64597e-33	DM vs. WM
Eef1d	5.20678e-37	1.11794	0.732	0.187	6.3606e-33	DM vs. WM
Sec11a	6.24418e-37	1.00188	0.776	0.197	7.6279e-33	DM vs. WM
Atp5d	8.49402e-37	1.06815	0.898	0.327	1.03763e-32	DM vs. WM
Krtcap2	2.01354e-36	1.26135	0.81	0.294	2.45974e-32	DM vs. WM
Slc35b1	2.20397e-36	0.995288	0.702	0.16	2.69237e-32	DM vs. WM
Timm17b	2.37834e-36	0.822213	0.517	0.074	2.90538e-32	DM vs. WM
Rpl26	4.08465e-36	0.87095	0.976	0.811	4.98981e-32	DM vs. WM
2410015M20Rik	6.24469e-36	0.983272	0.659	0.14	7.62851e-32	DM vs. WM
Cyc1	6.3239e-36	0.845213	0.502	0.07	7.72528e-32	DM vs. WM
Gsr	9.90514e-36	-2.3705	0.224	0.649	1.21001e-31	DM vs. WM
Rps15	1.4244e-35	0.783858	1	0.908	1.74004e-31	DM vs. WM
Gm4184	1.61293e-35	1.0559	0.956	0.721	1.97036e-31	DM vs. WM
Txnip	1.8823e-35	-2.29967	0.312	0.686	2.29942e-31	DM vs. WM
Ptprc	1.88532e-35	-1.7587	0.605	0.784	2.30311e-31	DM vs. WM
Hsp90b1	1.92962e-35	-1.0913	1	0.996	2.35722e-31	DM vs. WM
Ly6d	1.99843e-35	1.70153	0.751	0.236	2.44129e-31	DM vs. WM
Ndufs4	2.76344e-35	0.869155	0.546	0.09	3.37581e-31	DM vs. WM
Cd79b	2.9164e-35	1.23044	0.824	0.277	3.56267e-31	DM vs. WM
Rps18	3.1158e-35	0.968191	0.99	0.784	3.80627e-31	DM vs. WM
Sdf2l1	3.89716e-35	1.53569	0.849	0.349	4.76078e-31	DM vs. WM
Gnas	4.09307e-35	1.13839	0.898	0.405	5.00009e-31	DM vs. WM
Nubp1	6.6023e-35	0.872535	0.39	0.033	8.06537e-31	DM vs. WM
H2-M3	8.41641e-35	0.833803	0.273	0	1.02815e-30	DM vs. WM
Alg5	1.84491e-34	0.737591	0.415	0.041	2.25375e-30	DM vs. WM
Ptp4a3	1.93561e-34	0.873861	0.498	0.072	2.36454e-30	DM vs. WM
Eif3f	2.44636e-34	1.04073	0.956	0.542	2.98847e-30	DM vs. WM
Srgn	2.46901e-34	1.06424	0.976	0.825	3.01614e-30	DM vs. WM
Tbcb	2.78875e-34	0.84375	0.551	0.094	3.40674e-30	DM vs. WM
Aldoa	3.3182e-34	0.997153	0.717	0.185	4.05351e-30	DM vs. WM
Fundc2	3.45295e-34	0.83809	0.468	0.062	4.21812e-30	DM vs. WM
Emp3	3.61878e-34	1.07296	0.771	0.228	4.4207e-30	DM vs. WM
Rabac1	3.78625e-34	1.135	0.873	0.339	4.62528e-30	DM vs. WM
Rpl23a	3.80316e-34	0.80182	0.985	0.862	4.64593e-30	DM vs. WM
Eif1	4.67443e-34	0.72344	0.995	0.897	5.71028e-30	DM vs. WM
Emc4	5.50996e-34	0.72137	0.361	0.025	6.73097e-30	DM vs. WM
Myl12a	6.52914e-34	0.943034	0.766	0.212	7.976e-30	DM vs. WM
Junb	7.50723e-34	-1.0703	0.946	0.934	9.17083e-30	DM vs. WM
Gapdh	7.68715e-34	1.16565	0.956	0.577	9.39062e-30	DM vs. WM
Rpl35a	8.23267e-34	-1.63032	0.663	0.795	1.0057e-29	DM vs. WM
Aurkaip1	9.34357e-34	0.821114	0.595	0.113	1.14141e-29	DM vs. WM
Nans	1.00757e-33	0.967666	0.556	0.103	1.23085e-29	DM vs. WM
Tmem134	1.06445e-33	0.861448	0.644	0.136	1.30033e-29	DM vs. WM
Elof1	1.07127e-33	0.784772	0.488	0.07	1.30867e-29	DM vs. WM
Mxd4	1.39873e-33	0.862357	0.371	0.029	1.70868e-29	DM vs. WM
Park7	2.08451e-33	0.991035	0.78	0.236	2.54643e-29	DM vs. WM
S100a10	2.57862e-33	1.46573	0.902	0.456	3.15004e-29	DM vs. WM
S100a6	2.72995e-33	-1.50926	0.663	0.84	3.3349e-29	DM vs. WM
Sfn	2.99159e-33	1.03525	0.41	0.045	3.65452e-29	DM vs. WM
Dph3	3.4375e-33	0.811618	0.576	0.109	4.19925e-29	DM vs. WM
2700060E02Rik	3.65787e-33	0.979127	0.815	0.263	4.46845e-29	DM vs. WM
Slc25a5	3.69002e-33	1.15238	0.912	0.517	4.50772e-29	DM vs. WM
Nfkbib	3.9436e-33	0.750959	0.405	0.041	4.81751e-29	DM vs. WM
Pgls	4.30533e-33	0.914139	0.668	0.16	5.25939e-29	DM vs. WM
Mrpl27	4.91952e-33	0.79605	0.351	0.025	6.00968e-29	DM vs. WM
Isg20	9.15657e-33	0.922624	0.395	0.041	1.11857e-28	DM vs. WM
Ptma	1.54165e-32	-0.942215	0.995	0.988	1.88328e-28	DM vs. WM
Lat	3.69076e-32	0.891474	0.434	0.057	4.50863e-28	DM vs. WM
Glmp	4.11193e-32	0.71223	0.541	0.096	5.02313e-28	DM vs. WM
Snrnp70	4.41455e-32	-1.69376	0.522	0.752	5.39282e-28	DM vs. WM
Hsbp1	4.97812e-32	0.85489	0.473	0.072	6.08127e-28	DM vs. WM
Spcs2	5.05852e-32	0.974428	0.941	0.604	6.17948e-28	DM vs. WM
Rgcc	6.29383e-32	0.998273	0.517	0.094	7.68854e-28	DM vs. WM
Uqcr10	8.10194e-32	0.995996	0.873	0.329	9.89734e-28	DM vs. WM
Gm29376	1.24714e-31	0.658818	0.249	0	1.52351e-27	DM vs. WM
Map1lc3b	2.12756e-31	1.17438	0.868	0.39	2.59902e-27	DM vs. WM
Fdps	2.52737e-31	0.794411	0.473	0.072	3.08743e-27	DM vs. WM
Cox6b1	5.57999e-31	1.05174	0.878	0.427	6.81652e-27	DM vs. WM
Cdc37	7.9289e-31	0.733355	0.6	0.129	9.68595e-27	DM vs. WM
Ndufa1	9.19818e-31	1.05332	0.893	0.38	1.12365e-26	DM vs. WM
Mrpl20	9.68481e-31	0.815761	0.624	0.142	1.1831e-26	DM vs. WM
Tmsb10	1.10452e-30	0.963221	1	0.93	1.34928e-26	DM vs. WM
Sdhb	1.27441e-30	0.760344	0.502	0.088	1.55681e-26	DM vs. WM
Rnase6	1.64899e-30	1.03129	0.551	0.115	2.0144e-26	DM vs. WM
Wdr89	2.95636e-30	-0.476788	1	1	3.61149e-26	DM vs. WM
Tma7	3.10452e-30	1.00322	0.941	0.468	3.79248e-26	DM vs. WM
H2-Q4	3.33939e-30	0.842378	0.551	0.111	4.0794e-26	DM vs. WM
Eif3i	6.05883e-30	0.766698	0.488	0.084	7.40147e-26	DM vs. WM
Akr1a1	8.46885e-30	0.8663	0.659	0.168	1.03455e-25	DM vs. WM
Pfdn1	1.09754e-29	0.634565	0.385	0.045	1.34075e-25	DM vs. WM
Sap18b	1.15572e-29	0.823617	0.649	0.16	1.41183e-25	DM vs. WM
Ndufb5	1.23384e-29	0.816895	0.795	0.244	1.50726e-25	DM vs. WM
Mrpl24	1.27198e-29	0.712406	0.507	0.094	1.55385e-25	DM vs. WM
Nucb1	2.05618e-29	0.910865	0.517	0.101	2.51183e-25	DM vs. WM
Mrpl34	2.75619e-29	0.744167	0.502	0.094	3.36696e-25	DM vs. WM
Higd2a	2.84842e-29	0.696084	0.659	0.16	3.47963e-25	DM vs. WM
Snx3	3.39697e-29	0.653344	0.639	0.15	4.14974e-25	DM vs. WM
Jchain	3.41046e-29	1.11987	1	1	4.16622e-25	DM vs. WM
Gm9840	3.91752e-29	0.866509	0.741	0.216	4.78564e-25	DM vs. WM
Gimap4	4.31026e-29	0.794382	0.605	0.138	5.26541e-25	DM vs. WM
Pfdn5	5.96699e-29	0.921131	0.941	0.526	7.28928e-25	DM vs. WM
Mrpl40	8.65893e-29	0.699612	0.341	0.033	1.05777e-24	DM vs. WM
Commd1	9.16035e-29	0.635965	0.337	0.031	1.11903e-24	DM vs. WM
Tmed10	1.48078e-28	0.960032	0.868	0.386	1.80893e-24	DM vs. WM
Eif6	1.95376e-28	0.736528	0.663	0.17	2.38671e-24	DM vs. WM
Pla2g16	2.45037e-28	0.668411	0.449	0.072	2.99337e-24	DM vs. WM
Rer1	2.57294e-28	0.74707	0.527	0.107	3.1431e-24	DM vs. WM
H2-Eb1	2.64201e-28	1.06479	0.868	0.407	3.22748e-24	DM vs. WM
Csnk2b	3.2003e-28	0.700214	0.62	0.148	3.90949e-24	DM vs. WM
Mrps7	3.3633e-28	0.73266	0.434	0.068	4.10861e-24	DM vs. WM
Bin2	3.8762e-28	0.82813	0.537	0.115	4.73516e-24	DM vs. WM
Shfm1	3.97745e-28	-1.0782	0.893	0.85	4.85886e-24	DM vs. WM
Sumo1	6.19751e-28	0.742812	0.717	0.201	7.57087e-24	DM vs. WM
Lamtor5	7.09106e-28	0.646248	0.478	0.088	8.66243e-24	DM vs. WM
Xcl1	7.46457e-28	0.697563	0.259	0.01	9.11872e-24	DM vs. WM
2023-09-15	8.2261e-28	0.99937	0.854	0.368	1.0049e-23	DM vs. WM
Cd7	8.5125e-28	0.786427	0.38	0.051	1.03989e-23	DM vs. WM
Gzma	9.4886e-28	0.86122	0.644	0.172	1.15913e-23	DM vs. WM
Cstb	1.4032e-27	0.659386	0.493	0.094	1.71414e-23	DM vs. WM
Plp2	1.43024e-27	0.828924	0.732	0.22	1.74718e-23	DM vs. WM
Edem2	1.5306e-27	0.891171	0.82	0.288	1.86978e-23	DM vs. WM
Pdia6	1.68521e-27	-1.19135	0.873	0.887	2.05865e-23	DM vs. WM
Rab2a	1.87997e-27	0.852382	0.771	0.255	2.29658e-23	DM vs. WM
Mydgf	1.90322e-27	0.730127	0.659	0.175	2.32498e-23	DM vs. WM
Cd3e	3.10667e-27	0.655708	0.288	0.019	3.79511e-23	DM vs. WM
Sra1	3.22024e-27	0.695099	0.405	0.062	3.93384e-23	DM vs. WM
Eno1	4.08492e-27	0.903226	0.463	0.09	4.99013e-23	DM vs. WM
Vps28	4.27392e-27	0.675621	0.522	0.109	5.22102e-23	DM vs. WM
Mlf2	4.31714e-27	0.695197	0.493	0.097	5.27382e-23	DM vs. WM
Dazap2	4.65406e-27	-1.6809	0.527	0.712	5.68539e-23	DM vs. WM
Slc25a4	6.65096e-27	0.702932	0.405	0.062	8.12481e-23	DM vs. WM
Asna1	6.94667e-27	0.535561	0.259	0.012	8.48605e-23	DM vs. WM
Saa3	7.00987e-27	0.561431	0.259	0.012	8.56325e-23	DM vs. WM
Cox17	7.36071e-27	-1.4112	0.693	0.776	8.99184e-23	DM vs. WM
Ndufs3	8.0167e-27	0.725815	0.644	0.17	9.79321e-23	DM vs. WM
Rnh1	9.07e-27	0.799847	0.439	0.078	1.10799e-22	DM vs. WM
Batf	9.65312e-27	0.647174	0.332	0.035	1.17923e-22	DM vs. WM
Gadd45b	1.15253e-26	0.953505	0.722	0.222	1.40793e-22	DM vs. WM
Timm8b	1.16827e-26	0.740734	0.483	0.096	1.42716e-22	DM vs. WM
Eif4g2	1.48687e-26	-1.35434	0.712	0.778	1.81637e-22	DM vs. WM
Hsd17b10	2.0853e-26	0.663769	0.293	0.023	2.54741e-22	DM vs. WM
Cnbp	2.57803e-26	0.847438	0.849	0.345	3.14932e-22	DM vs. WM
Ccrl2	3.03912e-26	0.693564	0.361	0.047	3.71258e-22	DM vs. WM
Gm1966	3.40344e-26	0.642981	0.215	0.002	4.15764e-22	DM vs. WM
Srm	3.55367e-26	0.766643	0.507	0.107	4.34116e-22	DM vs. WM
Snapc5	3.82578e-26	0.606643	0.229	0.006	4.67357e-22	DM vs. WM
Cnpy2	4.63053e-26	0.596634	0.444	0.078	5.65665e-22	DM vs. WM
Psmb7	4.64409e-26	0.666851	0.561	0.133	5.67322e-22	DM vs. WM
Limd2	4.66578e-26	0.735395	0.732	0.222	5.69972e-22	DM vs. WM
Aup1	4.74566e-26	0.65212	0.385	0.057	5.7973e-22	DM vs. WM
Hint1	4.94276e-26	0.917372	0.937	0.513	6.03807e-22	DM vs. WM
Dynlt1f	5.22974e-26	0.517118	0.322	0.033	6.38866e-22	DM vs. WM
Dynll1	6.45109e-26	0.956558	0.878	0.382	7.88065e-22	DM vs. WM
Erp44	9.19116e-26	0.855942	0.727	0.234	1.12279e-21	DM vs. WM
Ptrhd1	1.00523e-25	0.529494	0.351	0.045	1.22799e-21	DM vs. WM
Rpl37rt	1.58607e-25	0.550517	1	0.961	1.93754e-21	DM vs. WM
Eif2s1	1.8574e-25	0.510077	0.385	0.058	2.269e-21	DM vs. WM
Ddt	2.28931e-25	0.767113	0.468	0.096	2.79663e-21	DM vs. WM
Gm4705	2.77007e-25	0.77285	0.746	0.251	3.38392e-21	DM vs. WM
Arl6ip4	3.06396e-25	0.585351	0.41	0.068	3.74294e-21	DM vs. WM
Fosl2	3.06573e-25	-1.78194	0.4	0.647	3.7451e-21	DM vs. WM
Thbs1	3.14217e-25	-2.06462	0.102	0.487	3.83848e-21	DM vs. WM
Itm2b	3.20291e-25	0.935133	0.956	0.673	3.91268e-21	DM vs. WM
Psmc2	3.39443e-25	0.607177	0.366	0.053	4.14664e-21	DM vs. WM
Rps5	3.4488e-25	0.871499	0.951	0.565	4.21305e-21	DM vs. WM
Yif1a	3.52763e-25	0.531155	0.278	0.021	4.30936e-21	DM vs. WM
Ict1	3.58838e-25	0.647366	0.42	0.072	4.38357e-21	DM vs. WM
Mrpl42	3.64484e-25	0.548371	0.317	0.035	4.45254e-21	DM vs. WM
a	3.75749e-25	0.641338	0.41	0.07	4.59015e-21	DM vs. WM
Tgfbi	3.78317e-25	-1.9572	0.024	0.421	4.62152e-21	DM vs. WM
Zmat5	4.20828e-25	0.571855	0.346	0.045	5.14083e-21	DM vs. WM
Map1lc3a	4.41857e-25	0.71987	0.502	0.113	5.39772e-21	DM vs. WM
Fuca1	4.52347e-25	0.554368	0.39	0.06	5.52587e-21	DM vs. WM
Pycard	4.90726e-25	1.09846	0.951	0.747	5.99471e-21	DM vs. WM
Supt4b	5.88695e-25	0.618296	0.337	0.043	7.1915e-21	DM vs. WM
Cd81	6.18908e-25	0.76845	0.41	0.072	7.56058e-21	DM vs. WM
Ndufv2	6.26334e-25	0.59665	0.302	0.031	7.6513e-21	DM vs. WM
Tnfrsf17	6.37518e-25	1.21783	0.668	0.228	7.78792e-21	DM vs. WM
Sri	7.66461e-25	0.699703	0.507	0.115	9.36308e-21	DM vs. WM
Pon2	8.24328e-25	0.549856	0.449	0.086	1.007e-20	DM vs. WM
Stk17b	9.66909e-25	-1.41249	0.732	0.768	1.18118e-20	DM vs. WM
Tmed9	1.03308e-24	0.952299	0.873	0.435	1.26201e-20	DM vs. WM
Mrpl18	1.03612e-24	0.72964	0.571	0.15	1.26572e-20	DM vs. WM
Phf5a	1.09495e-24	0.597594	0.624	0.166	1.33759e-20	DM vs. WM
Canx	1.09535e-24	-1.22196	0.78	0.768	1.33808e-20	DM vs. WM
Sin3b	1.13865e-24	0.59897	0.59	0.15	1.39097e-20	DM vs. WM
Med28	1.1886e-24	0.607389	0.595	0.152	1.452e-20	DM vs. WM
Mrpl4	1.24585e-24	0.64298	0.385	0.062	1.52193e-20	DM vs. WM
Uqcrc1	1.32823e-24	0.643066	0.532	0.125	1.62256e-20	DM vs. WM
Pafah1b3	1.36546e-24	0.780558	0.6	0.166	1.66805e-20	DM vs. WM
Crlf2	1.49828e-24	0.6046	0.351	0.049	1.8303e-20	DM vs. WM
Dynlrb1	1.60829e-24	0.673973	0.639	0.181	1.96469e-20	DM vs. WM
Psma5	1.68894e-24	0.680174	0.532	0.129	2.06321e-20	DM vs. WM
Rpl37a	2.23866e-24	-1.39714	0.693	0.745	2.73474e-20	DM vs. WM
Nt5c	2.6499e-24	0.571533	0.449	0.088	3.23712e-20	DM vs. WM
Selk	2.66722e-24	0.846936	0.966	0.776	3.25828e-20	DM vs. WM
Rheb	2.71304e-24	0.565006	0.546	0.131	3.31425e-20	DM vs. WM
Cd3d	2.84467e-24	0.665975	0.302	0.033	3.47505e-20	DM vs. WM
Hnrnph1	2.9326e-24	-1.59716	0.498	0.684	3.58247e-20	DM vs. WM
Rab4b	3.29278e-24	0.560811	0.39	0.064	4.02246e-20	DM vs. WM
Selm	3.71021e-24	0.665325	0.356	0.053	4.53239e-20	DM vs. WM
Saraf	3.85009e-24	0.706598	0.8	0.285	4.70327e-20	DM vs. WM
H2-T23	3.87155e-24	0.815803	0.82	0.316	4.72949e-20	DM vs. WM
Capg	4.95619e-24	0.645023	0.337	0.047	6.05448e-20	DM vs. WM
Psma3	4.99756e-24	0.603477	0.361	0.055	6.10502e-20	DM vs. WM
Tceb2	5.10971e-24	0.780386	0.722	0.25	6.24202e-20	DM vs. WM
Timm17a	5.39991e-24	0.52479	0.356	0.053	6.59653e-20	DM vs. WM
Mrpl23	5.8183e-24	0.553159	0.502	0.113	7.10764e-20	DM vs. WM
Atraid	6.18531e-24	0.587331	0.371	0.058	7.55597e-20	DM vs. WM
Tpgs1	6.39979e-24	0.536851	0.41	0.074	7.81798e-20	DM vs. WM
Pin1	6.56809e-24	0.629259	0.385	0.064	8.02358e-20	DM vs. WM
Praf2	7.82683e-24	0.515807	0.22	0.008	9.56125e-20	DM vs. WM
Pim1	9.32953e-24	0.828404	0.878	0.386	1.1397e-19	DM vs. WM
Ly6c2	1.12619e-23	1.7593	0.834	0.409	1.37575e-19	DM vs. WM
1110008F13Rik	1.35987e-23	0.692885	0.683	0.212	1.66122e-19	DM vs. WM
Ccdc124	1.37267e-23	0.478459	0.478	0.101	1.67685e-19	DM vs. WM
Sar1b	1.37857e-23	0.539272	0.58	0.152	1.68407e-19	DM vs. WM
Bcl2a1b	1.59986e-23	0.586101	0.341	0.049	1.95439e-19	DM vs. WM
Gm21596	1.6981e-23	0.98925	0.717	0.275	2.0744e-19	DM vs. WM
AI413582	1.79672e-23	0.475064	0.332	0.045	2.19487e-19	DM vs. WM
Sh2d2a	2.1719e-23	0.628272	0.356	0.055	2.65319e-19	DM vs. WM
Cd79a	2.3353e-23	1.01505	0.902	0.468	2.8528e-19	DM vs. WM
Idh3g	2.50057e-23	0.577146	0.459	0.099	3.05469e-19	DM vs. WM
Psmb1	2.59636e-23	0.794318	0.888	0.446	3.17171e-19	DM vs. WM
Srprb	2.63994e-23	0.668162	0.571	0.152	3.22496e-19	DM vs. WM
Uqcrfs1	2.88369e-23	0.82406	0.815	0.343	3.52272e-19	DM vs. WM
Hmgn3	3.41457e-23	0.590111	0.42	0.082	4.17124e-19	DM vs. WM
Bag1	3.41514e-23	0.585536	0.493	0.115	4.17194e-19	DM vs. WM
Lck	3.5968e-23	0.603142	0.278	0.027	4.39385e-19	DM vs. WM
Hsp90ab1	3.7357e-23	-1.01305	0.907	0.864	4.56353e-19	DM vs. WM
Glrx2	4.1546e-23	0.51899	0.395	0.07	5.07526e-19	DM vs. WM
H2afy	5.66604e-23	-1.65363	0.541	0.68	6.92163e-19	DM vs. WM
Commd4	5.74556e-23	0.562845	0.341	0.051	7.01878e-19	DM vs. WM
Rpl7	7.11598e-23	0.592066	0.99	0.885	8.69288e-19	DM vs. WM
Mt-mt-Rnr2	7.93359e-23	-0.635477	1	0.971	9.69167e-19	DM vs. WM
Snrpd2	1.2921e-22	0.794168	0.824	0.339	1.57843e-18	DM vs. WM
Atp5c1	1.38563e-22	0.466905	0.366	0.06	1.69268e-18	DM vs. WM
Nrd1	1.48439e-22	0.513068	0.415	0.082	1.81333e-18	DM vs. WM
Anxa6	1.51182e-22	0.488932	0.659	0.191	1.84684e-18	DM vs. WM
Tor2a	1.60787e-22	0.574186	0.278	0.029	1.96417e-18	DM vs. WM
Vps29	1.64121e-22	0.453992	0.361	0.058	2.0049e-18	DM vs. WM
Erh	1.65353e-22	0.795483	0.771	0.308	2.01995e-18	DM vs. WM
Eif5a	2.00522e-22	0.841064	0.888	0.46	2.44957e-18	DM vs. WM
Tkt	2.12929e-22	-1.67844	0.376	0.624	2.60114e-18	DM vs. WM
Creb3	2.18827e-22	0.514005	0.346	0.055	2.67319e-18	DM vs. WM
Mrps16	2.505e-22	0.497594	0.385	0.068	3.06011e-18	DM vs. WM
Mrps14	2.77368e-22	0.792556	0.644	0.216	3.38833e-18	DM vs. WM
Xbp1	3.23372e-22	0.945957	0.956	0.692	3.95031e-18	DM vs. WM
Cd48	3.52422e-22	0.701439	0.683	0.224	4.30519e-18	DM vs. WM
Cacna1s	3.83386e-22	0.814472	0.376	0.07	4.68344e-18	DM vs. WM
Gzmb	3.88844e-22	0.741207	0.322	0.047	4.75012e-18	DM vs. WM
Mrps28	4.02119e-22	0.499695	0.522	0.129	4.91228e-18	DM vs. WM
Tuba1a	4.8131e-22	0.852431	0.478	0.123	5.87969e-18	DM vs. WM
Mien1	5.10448e-22	0.618643	0.561	0.156	6.23564e-18	DM vs. WM
Gm3873	5.96129e-22	0.515711	0.38	0.068	7.28231e-18	DM vs. WM
Nedd8	6.12486e-22	0.672764	0.702	0.244	7.48213e-18	DM vs. WM
Ube2l3	6.60451e-22	0.602041	0.644	0.195	8.06807e-18	DM vs. WM
Mrps23	8.86554e-22	0.512446	0.307	0.041	1.08301e-17	DM vs. WM
Scpep1	9.37813e-22	0.615678	0.434	0.094	1.14563e-17	DM vs. WM
Emd	9.83155e-22	0.761725	0.941	0.513	1.20102e-17	DM vs. WM
Cox7b	1.04315e-21	0.695738	0.668	0.23	1.27431e-17	DM vs. WM
Apoa1bp	1.07564e-21	0.514062	0.278	0.031	1.314e-17	DM vs. WM
Mpc2	1.47604e-21	0.514458	0.576	0.162	1.80313e-17	DM vs. WM
Mrpl36	1.51886e-21	0.509865	0.429	0.092	1.85544e-17	DM vs. WM
Adh5	1.52332e-21	0.461855	0.283	0.033	1.86088e-17	DM vs. WM
Ube2a	1.53947e-21	0.528291	0.517	0.131	1.88062e-17	DM vs. WM
Dnajb11	1.57232e-21	0.823585	0.81	0.353	1.92075e-17	DM vs. WM
Tmem126a	1.59125e-21	0.425749	0.185	0.004	1.94387e-17	DM vs. WM
Aip	1.67722e-21	0.609186	0.366	0.066	2.04889e-17	DM vs. WM
Rbm42	1.68668e-21	0.589868	0.498	0.123	2.06045e-17	DM vs. WM
Uba5	1.69742e-21	0.469652	0.468	0.109	2.07357e-17	DM vs. WM
Cd8b1	1.91016e-21	0.574425	0.312	0.045	2.33346e-17	DM vs. WM
Rnf5	2.00141e-21	0.482708	0.361	0.064	2.44492e-17	DM vs. WM
Dctn3	2.05614e-21	0.584718	0.556	0.154	2.51178e-17	DM vs. WM
Tmem128	2.06832e-21	0.527401	0.502	0.125	2.52665e-17	DM vs. WM
Epcam	2.08237e-21	0.494748	0.351	0.058	2.54383e-17	DM vs. WM
Cdk2ap2	2.16599e-21	0.752627	0.854	0.37	2.64597e-17	DM vs. WM
Bcl2a1d	2.20153e-21	0.766603	0.19	0.006	2.68939e-17	DM vs. WM
Retnlg	2.29494e-21	-1.01374	0.902	0.854	2.8035e-17	DM vs. WM
Mrps34	2.34948e-21	0.53061	0.468	0.111	2.87012e-17	DM vs. WM
Zfyve28	2.97742e-21	0.643115	0.312	0.047	3.63721e-17	DM vs. WM
Ngp	2.99967e-21	-1.74325	0.517	0.657	3.66439e-17	DM vs. WM
Cxcr3	3.11536e-21	0.468032	0.19	0.006	3.80573e-17	DM vs. WM
Pcbp2	3.18016e-21	-1.18788	0.732	0.752	3.88488e-17	DM vs. WM
Mrps12	3.5396e-21	0.558696	0.517	0.133	4.32398e-17	DM vs. WM
Chmp2a	3.56907e-21	0.590583	0.541	0.144	4.35998e-17	DM vs. WM
Cyb561d2	3.79771e-21	0.467002	0.283	0.035	4.63928e-17	DM vs. WM
Ddrgk1	4.0036e-21	0.450106	0.58	0.162	4.8908e-17	DM vs. WM
Rplp1	4.32874e-21	-0.425446	1	0.996	5.28799e-17	DM vs. WM
Tmem234	4.33726e-21	0.633396	0.58	0.172	5.29839e-17	DM vs. WM
Trappc6a	5.19934e-21	0.476869	0.468	0.111	6.35151e-17	DM vs. WM
Rpn1	5.54104e-21	-1.13125	0.79	0.836	6.76894e-17	DM vs. WM
Atp6v1f	5.72902e-21	0.6804	0.79	0.308	6.99857e-17	DM vs. WM
Ndufa13	6.14537e-21	0.757943	0.922	0.501	7.50719e-17	DM vs. WM
Use1	6.18878e-21	0.566872	0.615	0.183	7.56021e-17	DM vs. WM
Mtch2	6.23147e-21	0.38757	0.385	0.074	7.61237e-17	DM vs. WM
Ctsz	7.13975e-21	0.791097	0.78	0.32	8.72192e-17	DM vs. WM
Mvb12a	7.17971e-21	0.46613	0.673	0.207	8.77073e-17	DM vs. WM
Polr2j	7.38743e-21	0.532495	0.356	0.064	9.02448e-17	DM vs. WM
Chchd3	7.45276e-21	0.396048	0.346	0.058	9.1043e-17	DM vs. WM
Psmb3	7.7013e-21	0.534323	0.361	0.066	9.40791e-17	DM vs. WM
Ubl5	7.95088e-21	0.744726	0.8	0.343	9.7128e-17	DM vs. WM
Laptm5	1.17893e-20	-1.25776	0.663	0.729	1.44018e-16	DM vs. WM
Gemin7	1.23165e-20	0.583894	0.332	0.057	1.50458e-16	DM vs. WM
Pdap1	1.26247e-20	0.423084	0.302	0.043	1.54223e-16	DM vs. WM
Psma6	1.38176e-20	0.458394	0.517	0.135	1.68796e-16	DM vs. WM
Dynlt1c	1.38645e-20	0.447556	0.2	0.01	1.69369e-16	DM vs. WM
Cd37	1.42879e-20	0.495558	0.473	0.117	1.74541e-16	DM vs. WM
Ubl4a	1.44299e-20	0.499891	0.351	0.064	1.76276e-16	DM vs. WM
Jtb	1.47443e-20	0.573734	0.507	0.135	1.80116e-16	DM vs. WM
Ech1	1.57541e-20	0.438836	0.268	0.031	1.92453e-16	DM vs. WM
Dpy30	1.64008e-20	0.440754	0.459	0.107	2.00352e-16	DM vs. WM
Mrps36	1.73207e-20	0.429554	0.273	0.033	2.1159e-16	DM vs. WM
Tmem147	1.79339e-20	0.472169	0.366	0.07	2.19081e-16	DM vs. WM
Mrpl30	1.9674e-20	0.564331	0.537	0.148	2.40337e-16	DM vs. WM
Mrps15	2.0444e-20	0.47554	0.224	0.018	2.49744e-16	DM vs. WM
Ppia	2.67448e-20	0.650139	0.98	0.828	3.26714e-16	DM vs. WM
Ssu72	2.75279e-20	0.625637	0.522	0.142	3.36281e-16	DM vs. WM
Tmem176a	2.83738e-20	0.732218	0.288	0.041	3.46614e-16	DM vs. WM
Psmb8	2.94029e-20	0.698581	0.873	0.388	3.59186e-16	DM vs. WM
Psmd7	2.9433e-20	0.502091	0.459	0.111	3.59554e-16	DM vs. WM
Pabpc1	3.11135e-20	-0.915185	0.888	0.842	3.80083e-16	DM vs. WM
Ifi30	3.5769e-20	0.611993	0.371	0.076	4.36954e-16	DM vs. WM
Nubp2	3.70429e-20	0.433171	0.259	0.029	4.52516e-16	DM vs. WM
Vpreb3	3.74774e-20	0.764168	0.434	0.105	4.57823e-16	DM vs. WM
Ap2m1	4.03666e-20	0.598969	0.556	0.166	4.93118e-16	DM vs. WM
Ccdc107	4.77078e-20	0.400956	0.322	0.053	5.82799e-16	DM vs. WM
Bola3	4.87804e-20	0.522644	0.273	0.035	5.95901e-16	DM vs. WM
Cisd3	4.89735e-20	0.412148	0.268	0.033	5.9826e-16	DM vs. WM
Cxcr4	5.22857e-20	-1.42862	0.566	0.684	6.38722e-16	DM vs. WM
Ubxn4	5.31608e-20	0.669815	0.693	0.251	6.49412e-16	DM vs. WM
Polr2f	6.83535e-20	0.485018	0.439	0.103	8.35006e-16	DM vs. WM
Pop5	7.35971e-20	0.564961	0.502	0.136	8.99062e-16	DM vs. WM
Plpp5	8.07814e-20	0.310382	0.332	0.057	9.86825e-16	DM vs. WM
Itgal	8.17378e-20	-1.6995	0.361	0.587	9.98508e-16	DM vs. WM
Aimp1	8.37603e-20	0.453095	0.351	0.066	1.02322e-15	DM vs. WM
Anapc13	8.7496e-20	0.493463	0.576	0.17	1.06885e-15	DM vs. WM
Mrpl57	8.77387e-20	0.706273	0.707	0.269	1.07182e-15	DM vs. WM
Glrx3	1.0946e-19	0.405017	0.361	0.07	1.33716e-15	DM vs. WM
Emc7	1.29178e-19	0.563986	0.644	0.211	1.57804e-15	DM vs. WM
Tmem176b	1.43635e-19	0.805076	0.356	0.074	1.75464e-15	DM vs. WM
Lman2	1.60714e-19	0.634581	0.82	0.345	1.96328e-15	DM vs. WM
Mea1	1.66785e-19	0.421286	0.259	0.031	2.03745e-15	DM vs. WM
Rpl41	1.724e-19	-0.295438	1	1	2.10604e-15	DM vs. WM
Icam2	1.92961e-19	0.45419	0.283	0.041	2.35721e-15	DM vs. WM
H2afj	2.05584e-19	0.707554	0.902	0.46	2.51142e-15	DM vs. WM
Gins4	2.15966e-19	0.400161	0.176	0.006	2.63824e-15	DM vs. WM
Tm2d2	2.36298e-19	0.425263	0.317	0.055	2.88661e-15	DM vs. WM
Ndufa11	2.53664e-19	0.543291	0.668	0.228	3.09876e-15	DM vs. WM
Mrps24	2.63934e-19	0.491435	0.6	0.185	3.22421e-15	DM vs. WM
Swi5	2.79624e-19	0.690057	0.741	0.29	3.41588e-15	DM vs. WM
BC004004	2.93847e-19	0.483478	0.288	0.043	3.58964e-15	DM vs. WM
Klf2	3.29882e-19	-0.971852	0.844	0.84	4.02984e-15	DM vs. WM
Cd3g	3.58085e-19	0.749134	0.2	0.014	4.37436e-15	DM vs. WM
Psmc4	3.69613e-19	0.471789	0.385	0.084	4.51519e-15	DM vs. WM
Tpd52l2	3.86623e-19	0.53905	0.39	0.088	4.72299e-15	DM vs. WM
Uqcc2	4.13427e-19	0.586775	0.307	0.053	5.05042e-15	DM vs. WM
Fam69a	4.24133e-19	0.565728	0.312	0.055	5.18121e-15	DM vs. WM
Lime1	4.49108e-19	0.614981	0.527	0.158	5.4863e-15	DM vs. WM
Ndufs7	4.59977e-19	0.390668	0.449	0.111	5.61908e-15	DM vs. WM
Psma7	4.67228e-19	0.406022	0.634	0.201	5.70766e-15	DM vs. WM
Hist1h2ae	4.83954e-19	0.919654	0.351	0.076	5.91198e-15	DM vs. WM
Thap7	6.28009e-19	0.479272	0.205	0.016	7.67175e-15	DM vs. WM
BC031181	7.46735e-19	0.522684	0.566	0.175	9.12212e-15	DM vs. WM
Il18	7.64509e-19	0.417749	0.273	0.039	9.33925e-15	DM vs. WM
Ino80b	7.8787e-19	0.447054	0.185	0.01	9.62463e-15	DM vs. WM
Nudc	7.96756e-19	0.567389	0.356	0.074	9.73317e-15	DM vs. WM
Mpc1	8.14679e-19	0.672575	0.62	0.22	9.95211e-15	DM vs. WM
Hnrnpk	8.65938e-19	-1.11478	0.776	0.741	1.05783e-14	DM vs. WM
Tomm40	9.2998e-19	0.448423	0.288	0.045	1.13606e-14	DM vs. WM
Unc50	9.71536e-19	0.492535	0.405	0.096	1.18683e-14	DM vs. WM
Cst3	9.84017e-19	0.681574	0.907	0.487	1.20208e-14	DM vs. WM
Mlec	1.02634e-18	0.510861	0.629	0.205	1.25377e-14	DM vs. WM
Hbb-b1	1.05137e-18	-1.65135	0	0.304	1.28436e-14	DM vs. WM
Mrpl51	1.10588e-18	0.582761	0.517	0.152	1.35094e-14	DM vs. WM
Ywhaz	1.39233e-18	-1.28867	0.683	0.69	1.70087e-14	DM vs. WM
Tmem163	1.4252e-18	0.478754	0.249	0.031	1.74102e-14	DM vs. WM
Med10	1.68203e-18	0.345676	0.317	0.057	2.05476e-14	DM vs. WM
Adrm1	1.7316e-18	0.464136	0.39	0.09	2.11533e-14	DM vs. WM
Tecr	1.76588e-18	0.442755	0.605	0.189	2.1572e-14	DM vs. WM
Hilpda	1.93282e-18	0.494068	0.351	0.072	2.36114e-14	DM vs. WM
Drg1	1.95228e-18	0.499896	0.293	0.049	2.3849e-14	DM vs. WM
Anapc11	2.11e-18	0.457074	0.351	0.072	2.57757e-14	DM vs. WM
Wfdc21	2.20286e-18	-1.87239	0.18	0.474	2.69102e-14	DM vs. WM
Phb	2.31988e-18	0.533938	0.356	0.076	2.83396e-14	DM vs. WM
Isyna1	2.33874e-18	0.442496	0.283	0.045	2.857e-14	DM vs. WM
Mrpl43	2.41086e-18	0.454928	0.449	0.117	2.9451e-14	DM vs. WM
Tmem59	2.46525e-18	0.55426	0.551	0.172	3.01155e-14	DM vs. WM
Hdac1	2.57776e-18	0.444852	0.166	0.006	3.14899e-14	DM vs. WM
Aes	3.19921e-18	0.502693	0.522	0.15	3.90815e-14	DM vs. WM
Mdh2	3.36133e-18	0.577964	0.756	0.29	4.1062e-14	DM vs. WM
Fkbp8	3.43317e-18	0.370601	0.615	0.193	4.19396e-14	DM vs. WM
Gcnt2	3.69061e-18	-1.70422	0.078	0.388	4.50845e-14	DM vs. WM
Fam173a	3.83682e-18	0.423075	0.483	0.135	4.68706e-14	DM vs. WM
Uchl3	4.01681e-18	0.357573	0.322	0.06	4.90694e-14	DM vs. WM
Ndufb9	4.44432e-18	0.608825	0.785	0.333	5.42918e-14	DM vs. WM
Gm35498	4.48964e-18	0.445562	0.21	0.019	5.48454e-14	DM vs. WM
Esd	4.71585e-18	0.327772	0.415	0.099	5.76089e-14	DM vs. WM
Naa10	5.11318e-18	0.403727	0.463	0.123	6.24626e-14	DM vs. WM
Tbrg1	5.32619e-18	0.600026	0.439	0.119	6.50647e-14	DM vs. WM
Ndufa8	5.3301e-18	0.493131	0.483	0.136	6.51125e-14	DM vs. WM
Rnf10	5.85691e-18	0.397873	0.385	0.088	7.1548e-14	DM vs. WM
H2-K1	5.86217e-18	-0.583432	0.99	0.971	7.16123e-14	DM vs. WM
Eif3l	6.09738e-18	0.381521	0.429	0.107	7.44856e-14	DM vs. WM
Chil3	6.10051e-18	-1.86026	0.078	0.386	7.45238e-14	DM vs. WM
Ebna1bp2	6.17555e-18	0.43913	0.254	0.035	7.54405e-14	DM vs. WM
1110065P20Rik	6.26899e-18	0.415771	0.171	0.008	7.65819e-14	DM vs. WM
Hnrnpa0	6.58165e-18	-1.60868	0.337	0.559	8.04014e-14	DM vs. WM
Eaf2	6.59593e-18	0.771028	0.732	0.31	8.05759e-14	DM vs. WM
Psmb5	6.89433e-18	0.596862	0.771	0.31	8.42212e-14	DM vs. WM
Sla2	7.14148e-18	0.387383	0.244	0.031	8.72403e-14	DM vs. WM
Cnot4	7.20905e-18	0.588592	0.39	0.096	8.80657e-14	DM vs. WM
Ptpn22	7.24524e-18	0.377918	0.376	0.084	8.85078e-14	DM vs. WM
Fau	7.40429e-18	0.489084	0.995	0.91	9.04508e-14	DM vs. WM
Eif4ebp1	7.40767e-18	0.471952	0.283	0.047	9.04921e-14	DM vs. WM
Ddx6	7.964e-18	-1.60721	0.463	0.614	9.72883e-14	DM vs. WM
Mrps18a	9.4907e-18	0.42022	0.293	0.051	1.15938e-13	DM vs. WM
Nop10	9.57333e-18	0.532118	0.649	0.222	1.16948e-13	DM vs. WM
Iscu	1.07006e-17	0.33883	0.463	0.125	1.30719e-13	DM vs. WM
Ifi27l2a	1.07811e-17	1.29522	0.922	0.556	1.31703e-13	DM vs. WM
Sar1a	1.13762e-17	0.457932	0.624	0.207	1.38972e-13	DM vs. WM
Mrps26	1.36023e-17	0.412859	0.356	0.078	1.66166e-13	DM vs. WM
Eci1	1.42733e-17	0.37977	0.224	0.025	1.74363e-13	DM vs. WM
Grina	1.4463e-17	-1.58128	0.376	0.571	1.7668e-13	DM vs. WM
Mrpl35	1.51342e-17	0.389508	0.317	0.06	1.84879e-13	DM vs. WM
Get4	1.74084e-17	0.432801	0.405	0.099	2.12662e-13	DM vs. WM
Chchd1	1.98441e-17	0.322624	0.517	0.148	2.42416e-13	DM vs. WM
Srsf3	1.98853e-17	-1.06699	0.727	0.741	2.42918e-13	DM vs. WM
Med29	2.04688e-17	0.373286	0.239	0.031	2.50047e-13	DM vs. WM
Ptpmt1	2.09579e-17	0.447325	0.21	0.021	2.56022e-13	DM vs. WM
Gm15776	2.18022e-17	0.501791	0.698	0.255	2.66335e-13	DM vs. WM
Tmem261	2.23635e-17	0.426471	0.293	0.053	2.73193e-13	DM vs. WM
Pold4	2.29436e-17	0.446596	0.259	0.039	2.80279e-13	DM vs. WM
Erlec1	2.45664e-17	0.495085	0.39	0.096	3.00103e-13	DM vs. WM
Lsm10	2.47105e-17	0.363658	0.21	0.021	3.01863e-13	DM vs. WM
Anapc16	2.49573e-17	0.350413	0.473	0.131	3.04878e-13	DM vs. WM
Bloc1s1	2.61541e-17	0.431244	0.278	0.047	3.19499e-13	DM vs. WM
Tmem223	2.6347e-17	0.442225	0.307	0.058	3.21855e-13	DM vs. WM
Prdx2	2.63805e-17	0.48976	0.624	0.218	3.22264e-13	DM vs. WM
Srp19	2.85794e-17	0.508238	0.712	0.273	3.49125e-13	DM vs. WM
Nhp2	2.89952e-17	0.425289	0.449	0.121	3.54205e-13	DM vs. WM
Uqcrh	2.90182e-17	-0.661146	0.956	0.922	3.54486e-13	DM vs. WM
Rnf7	2.92411e-17	0.364937	0.629	0.205	3.57209e-13	DM vs. WM
Slamf6	2.98835e-17	0.40952	0.395	0.096	3.65057e-13	DM vs. WM
Naa38	3.09877e-17	0.416459	0.351	0.078	3.78546e-13	DM vs. WM
Ndufb10	3.30728e-17	0.443432	0.566	0.181	4.04017e-13	DM vs. WM
Rdh14	3.43146e-17	0.373805	0.21	0.021	4.19187e-13	DM vs. WM
Fkbp11	4.11475e-17	0.830931	0.478	0.15	5.02658e-13	DM vs. WM
Hnrnpm	4.4733e-17	-1.47844	0.532	0.63	5.46458e-13	DM vs. WM
Ndufa10	4.47358e-17	0.396235	0.171	0.01	5.46493e-13	DM vs. WM
Ndufs2	4.94663e-17	0.544278	0.585	0.199	6.0428e-13	DM vs. WM
Dhrs4	5.00734e-17	0.32336	0.273	0.045	6.11697e-13	DM vs. WM
Mrps17	5.29419e-17	0.457877	0.429	0.117	6.46738e-13	DM vs. WM
Cdpf1	5.68459e-17	0.340794	0.195	0.018	6.9443e-13	DM vs. WM
Eif3m	5.68824e-17	0.363151	0.546	0.172	6.94875e-13	DM vs. WM
Smdt1	6.10456e-17	0.566329	0.795	0.333	7.45733e-13	DM vs. WM
Rabif	6.14439e-17	0.416475	0.2	0.019	7.50599e-13	DM vs. WM
Cisd2	6.40141e-17	0.399662	0.478	0.138	7.81996e-13	DM vs. WM
Uqcrb	6.50656e-17	0.605002	0.639	0.238	7.94841e-13	DM vs. WM
Prmt1	6.71156e-17	0.358757	0.463	0.129	8.19884e-13	DM vs. WM
Ier5	6.86549e-17	-1.12654	0.746	0.725	8.38688e-13	DM vs. WM
Arpc5l	6.89786e-17	0.496791	0.673	0.253	8.42643e-13	DM vs. WM
Pla2g12a	7.22366e-17	0.417509	0.278	0.049	8.82443e-13	DM vs. WM
Mrpl41	7.57111e-17	0.367787	0.283	0.051	9.24887e-13	DM vs. WM
Abhd8	8.00869e-17	0.368489	0.2	0.019	9.78341e-13	DM vs. WM
Acd	8.44627e-17	0.435911	0.146	0.004	1.0318e-12	DM vs. WM
Rassf3	8.66387e-17	-1.78872	0.088	0.378	1.05838e-12	DM vs. WM
Blvrb	8.77523e-17	0.406069	0.205	0.021	1.07198e-12	DM vs. WM
Fkbp2	1.06786e-16	0.654624	0.849	0.411	1.30449e-12	DM vs. WM
Prr5	1.14755e-16	0.459178	0.39	0.099	1.40185e-12	DM vs. WM
Hdc	1.15278e-16	-1.75399	0.259	0.501	1.40824e-12	DM vs. WM
Rnf149	1.21246e-16	-1.74641	0.171	0.439	1.48114e-12	DM vs. WM
Itgb7	1.28742e-16	0.597629	0.766	0.327	1.57271e-12	DM vs. WM
Dnpep	1.30555e-16	0.483293	0.278	0.051	1.59487e-12	DM vs. WM
Churc1	1.37807e-16	0.38934	0.541	0.17	1.68345e-12	DM vs. WM
Gmfg	1.40532e-16	0.582499	0.649	0.248	1.71673e-12	DM vs. WM
Atox1	1.40706e-16	0.534628	0.537	0.175	1.71887e-12	DM vs. WM
Slc50a1	1.46286e-16	0.427781	0.429	0.115	1.78702e-12	DM vs. WM
LOC100862468	1.56236e-16	0.337215	0.215	0.025	1.90858e-12	DM vs. WM
Rpl13a	1.62137e-16	0.582728	0.771	0.329	1.98067e-12	DM vs. WM
Mettl23	1.64291e-16	0.350196	0.424	0.111	2.00698e-12	DM vs. WM
Tgfbr1	1.65627e-16	0.493517	0.434	0.121	2.0233e-12	DM vs. WM
Txndc9	1.72801e-16	0.397804	0.346	0.078	2.11093e-12	DM vs. WM
Sirt2	1.90301e-16	0.306441	0.302	0.058	2.32472e-12	DM vs. WM
Pfdn6	1.95274e-16	0.411281	0.502	0.152	2.38547e-12	DM vs. WM
Trim12a	2.24665e-16	0.389717	0.127	0	2.74451e-12	DM vs. WM
Cops7a	2.4808e-16	0.295837	0.239	0.035	3.03054e-12	DM vs. WM
Gm5601	2.52546e-16	0.4218	0.302	0.06	3.0851e-12	DM vs. WM
2610524H06Rik	2.5948e-16	0.328159	0.468	0.135	3.16981e-12	DM vs. WM
Imp4	3.16549e-16	0.310576	0.244	0.037	3.86696e-12	DM vs. WM
Lamtor2	3.56545e-16	0.37378	0.546	0.175	4.35556e-12	DM vs. WM
Yipf3	3.73786e-16	0.339194	0.488	0.144	4.56617e-12	DM vs. WM
Pcbp1	3.96603e-16	-1.10347	0.693	0.702	4.84491e-12	DM vs. WM
Ssr3	3.98569e-16	-0.95093	0.863	0.823	4.86892e-12	DM vs. WM
Klf6	4.18702e-16	-1.50983	0.449	0.604	5.11487e-12	DM vs. WM
Hmgn2	4.34015e-16	-1.18161	0.532	0.659	5.30192e-12	DM vs. WM
Btbd1	4.5914e-16	0.346672	0.341	0.078	5.60886e-12	DM vs. WM
Cd2	4.7078e-16	0.550986	0.322	0.072	5.75105e-12	DM vs. WM
Zfp706	4.95621e-16	0.565346	0.785	0.337	6.0545e-12	DM vs. WM
Skap1	5.02663e-16	0.373167	0.21	0.025	6.14053e-12	DM vs. WM
Dgka	5.29806e-16	0.535674	0.244	0.039	6.47211e-12	DM vs. WM
Agpat3	5.62647e-16	0.403247	0.21	0.025	6.8733e-12	DM vs. WM
Akr1b3	5.64083e-16	0.345966	0.498	0.152	6.89083e-12	DM vs. WM
Myg1	5.70401e-16	0.335817	0.18	0.016	6.96801e-12	DM vs. WM
Jagn1	5.93144e-16	0.444699	0.263	0.047	7.24585e-12	DM vs. WM
Apoo	6.02642e-16	0.338681	0.132	0.002	7.36188e-12	DM vs. WM
Vps72	6.15554e-16	0.331594	0.161	0.01	7.51961e-12	DM vs. WM
Gde1	7.12955e-16	0.392913	0.22	0.029	8.70945e-12	DM vs. WM
Ssna1	7.26656e-16	0.38779	0.337	0.078	8.87683e-12	DM vs. WM
Txnl1	7.5637e-16	0.445258	0.605	0.209	9.23982e-12	DM vs. WM
2810428I15Rik	7.66972e-16	0.494535	0.429	0.125	9.36933e-12	DM vs. WM
Mgst2	7.78516e-16	0.421968	0.263	0.047	9.51035e-12	DM vs. WM
Dhrs1	8.62266e-16	0.405705	0.249	0.041	1.05334e-11	DM vs. WM
Pkd2l2	8.76384e-16	0.362786	0.122	0	1.07059e-11	DM vs. WM
LOC102641031	8.76384e-16	0.479387	0.122	0	1.07059e-11	DM vs. WM
Polr2c	8.85467e-16	0.352879	0.405	0.107	1.08169e-11	DM vs. WM
Tg	8.89675e-16	0.400775	0.278	0.053	1.08683e-11	DM vs. WM
Myo1g	9.00882e-16	0.418042	0.307	0.066	1.10052e-11	DM vs. WM
Lbr	9.41261e-16	-1.38651	0.537	0.634	1.14984e-11	DM vs. WM
AK010878	9.54512e-16	0.361939	0.19	0.019	1.16603e-11	DM vs. WM
Ms4a4b	9.79632e-16	0.664359	0.263	0.049	1.19672e-11	DM vs. WM
Rbx1	1.06391e-15	0.519494	0.702	0.275	1.29968e-11	DM vs. WM
Lsm1	1.17809e-15	0.405553	0.288	0.058	1.43916e-11	DM vs. WM
Krcc1	1.19684e-15	0.281315	0.39	0.101	1.46206e-11	DM vs. WM
N4bp2l2	1.22424e-15	0.45354	0.39	0.105	1.49554e-11	DM vs. WM
Gimap9	1.2372e-15	0.569827	0.39	0.107	1.51137e-11	DM vs. WM
Pdrg1	1.33796e-15	0.39871	0.307	0.066	1.63445e-11	DM vs. WM
Cdk4	1.36927e-15	0.372612	0.366	0.092	1.67271e-11	DM vs. WM
Coa3	1.37995e-15	0.305834	0.415	0.113	1.68575e-11	DM vs. WM
Gadd45gip1	1.38568e-15	0.463225	0.551	0.189	1.69275e-11	DM vs. WM
Hist1h4i	1.4244e-15	0.491706	0.215	0.029	1.74004e-11	DM vs. WM
Prdx4	1.52848e-15	0.456695	0.332	0.078	1.86719e-11	DM vs. WM
Hdlbp	1.5694e-15	0.45452	0.727	0.29	1.91718e-11	DM vs. WM
Pdcd2	1.59511e-15	0.410162	0.205	0.025	1.94859e-11	DM vs. WM
Nsmce2	1.59784e-15	0.427999	0.288	0.058	1.95192e-11	DM vs. WM
Sod2	1.60231e-15	0.332987	0.517	0.164	1.95738e-11	DM vs. WM
Rgs10	1.61502e-15	0.390065	0.41	0.115	1.97291e-11	DM vs. WM
Ocel1	1.73253e-15	0.396939	0.156	0.01	2.11646e-11	DM vs. WM
Uqcrq	1.74353e-15	0.60362	0.907	0.569	2.1299e-11	DM vs. WM
H2-Aa	1.97532e-15	0.748405	0.839	0.384	2.41305e-11	DM vs. WM
Lrp10	1.98314e-15	0.42635	0.366	0.094	2.4226e-11	DM vs. WM
Bfar	2.0813e-15	0.321297	0.307	0.066	2.54251e-11	DM vs. WM
Bax	2.30658e-15	0.41535	0.546	0.181	2.81771e-11	DM vs. WM
Nosip	2.33883e-15	0.299436	0.21	0.027	2.85711e-11	DM vs. WM
Fam96a	2.37239e-15	0.3719	0.546	0.177	2.89812e-11	DM vs. WM
Utp3	2.39366e-15	0.367567	0.415	0.117	2.92409e-11	DM vs. WM
Mmp9	2.40848e-15	-1.73116	0.078	0.347	2.9422e-11	DM vs. WM
Tex264	2.52709e-15	0.337919	0.224	0.033	3.08709e-11	DM vs. WM
Med9	2.60185e-15	0.338064	0.141	0.006	3.17842e-11	DM vs. WM
Pim3	2.76487e-15	0.478245	0.298	0.064	3.37757e-11	DM vs. WM
Sumo2	2.78171e-15	0.585521	0.732	0.326	3.39814e-11	DM vs. WM
Trappc3	2.80307e-15	0.337543	0.234	0.037	3.42424e-11	DM vs. WM
Txndc17	2.91192e-15	0.358823	0.532	0.172	3.5572e-11	DM vs. WM
Ube2k	2.97861e-15	0.288781	0.507	0.164	3.63867e-11	DM vs. WM
Il16	3.20367e-15	0.382706	0.385	0.103	3.9136e-11	DM vs. WM
Isg15	3.26556e-15	0.947993	0.42	0.129	3.9892e-11	DM vs. WM
Dera	3.46818e-15	0.401131	0.327	0.076	4.23673e-11	DM vs. WM
0610011F06Rik	3.62655e-15	0.327974	0.283	0.057	4.43019e-11	DM vs. WM
Bnip3l	3.69815e-15	0.460123	0.507	0.166	4.51766e-11	DM vs. WM
Pam16	3.74189e-15	0.364926	0.278	0.057	4.5711e-11	DM vs. WM
Sat1	3.75592e-15	-1.39979	0.512	0.616	4.58824e-11	DM vs. WM
Ndufb8	4.33615e-15	0.351415	0.498	0.16	5.29704e-11	DM vs. WM
Arl3	4.40686e-15	0.335193	0.2	0.025	5.38342e-11	DM vs. WM
Zcrb1	4.65926e-15	0.388294	0.302	0.066	5.69175e-11	DM vs. WM
Cops6	4.6945e-15	0.277453	0.356	0.09	5.7348e-11	DM vs. WM
Txndc11	5.06576e-15	0.425722	0.639	0.236	6.18833e-11	DM vs. WM
Uchl4	5.22664e-15	0.36165	0.215	0.031	6.38487e-11	DM vs. WM
Ndufaf3	5.2349e-15	0.33019	0.166	0.014	6.39495e-11	DM vs. WM
Babam1	5.35431e-15	0.383271	0.288	0.06	6.54082e-11	DM vs. WM
Ndufa7	5.59697e-15	0.422221	0.62	0.224	6.83726e-11	DM vs. WM
Carhsp1	6.10926e-15	0.363248	0.429	0.125	7.46307e-11	DM vs. WM
Mrpl11	6.23598e-15	0.360651	0.229	0.037	7.61787e-11	DM vs. WM
Nme3	6.28405e-15	0.292757	0.502	0.156	7.6766e-11	DM vs. WM
Slamf7	6.71266e-15	0.318162	0.463	0.14	8.20018e-11	DM vs. WM
Idh3b	6.99744e-15	0.339166	0.298	0.064	8.54807e-11	DM vs. WM
Glo1	7.21677e-15	0.321727	0.385	0.105	8.81601e-11	DM vs. WM
Ninj1	7.57326e-15	0.29262	0.361	0.092	9.25149e-11	DM vs. WM
Emc6	7.95283e-15	0.327867	0.527	0.175	9.71518e-11	DM vs. WM
Myeov2	8.14841e-15	-1.13503	0.771	0.684	9.9541e-11	DM vs. WM
Ccl4	8.14922e-15	0.421496	0.815	0.343	9.95508e-11	DM vs. WM
Zfand2b	8.36321e-15	0.355045	0.239	0.041	1.02165e-10	DM vs. WM
Tmem140	8.5059e-15	0.32269	0.151	0.01	1.03908e-10	DM vs. WM
Lrrc58	8.71336e-15	0.342777	0.498	0.158	1.06442e-10	DM vs. WM
Banf1	9.9975e-15	0.390784	0.546	0.187	1.22129e-10	DM vs. WM
Bud31	1.07596e-14	0.285949	0.605	0.214	1.31439e-10	DM vs. WM
Ift27	1.33009e-14	0.274345	0.229	0.037	1.62483e-10	DM vs. WM
Eif4a3	1.3879e-14	0.265165	0.405	0.113	1.69545e-10	DM vs. WM
Ube2n	1.40327e-14	0.293469	0.493	0.158	1.71423e-10	DM vs. WM
Brk1	1.41976e-14	0.328756	0.537	0.179	1.73438e-10	DM vs. WM
Ralbp1	1.50395e-14	0.381785	0.532	0.179	1.83722e-10	DM vs. WM
Clptm1	1.52825e-14	0.393616	0.298	0.066	1.86691e-10	DM vs. WM
Dnlz	1.70788e-14	0.376318	0.21	0.031	2.08634e-10	DM vs. WM
Stmn1	1.73031e-14	0.812802	0.634	0.269	2.11374e-10	DM vs. WM
Pnkd	1.80015e-14	0.285548	0.327	0.078	2.19907e-10	DM vs. WM
Smco4	1.88336e-14	0.320267	0.2	0.027	2.30071e-10	DM vs. WM
Surf1	1.95641e-14	0.350048	0.127	0.004	2.38995e-10	DM vs. WM
Saysd1	2.05357e-14	0.379559	0.22	0.035	2.50864e-10	DM vs. WM
Tmem238	2.21106e-14	0.375983	0.244	0.045	2.70103e-10	DM vs. WM
Ndufs5	2.2878e-14	0.393308	0.61	0.232	2.79478e-10	DM vs. WM
Mrpl17	2.36368e-14	0.3847	0.346	0.09	2.88747e-10	DM vs. WM
Zfp36	2.54635e-14	-1.12491	0.732	0.704	3.11062e-10	DM vs. WM
Cuta	2.58628e-14	0.347586	0.585	0.216	3.15939e-10	DM vs. WM
Klk8	2.75919e-14	0.400028	0.146	0.01	3.37063e-10	DM vs. WM
Srpk1	2.88649e-14	0.311576	0.259	0.051	3.52613e-10	DM vs. WM
Endog	3.18197e-14	0.315954	0.229	0.039	3.8871e-10	DM vs. WM
Eef1g	3.24988e-14	0.575243	0.922	0.674	3.97005e-10	DM vs. WM
Smim7	3.50199e-14	0.235038	0.395	0.113	4.27803e-10	DM vs. WM
Qpctl	3.6345e-14	0.237436	0.215	0.033	4.43991e-10	DM vs. WM
Fam49b	3.64319e-14	-1.54664	0.385	0.542	4.45051e-10	DM vs. WM
Psmg2	3.701e-14	0.314847	0.176	0.019	4.52115e-10	DM vs. WM
Dctpp1	3.74886e-14	0.303196	0.293	0.066	4.5796e-10	DM vs. WM
Commd6	4.20717e-14	0.275143	0.302	0.07	5.13948e-10	DM vs. WM
Cnih4	4.29734e-14	0.350567	0.327	0.082	5.24964e-10	DM vs. WM
Evi2a	4.36182e-14	0.315267	0.551	0.197	5.3284e-10	DM vs. WM
Gm10698	4.36344e-14	0.307469	0.18	0.021	5.33038e-10	DM vs. WM
Hnrnpf	4.6558e-14	-0.87767	0.815	0.758	5.68753e-10	DM vs. WM
Rala	4.7966e-14	0.305496	0.332	0.084	5.85953e-10	DM vs. WM
Ten1	4.82874e-14	0.297881	0.263	0.055	5.89879e-10	DM vs. WM
Rps28	4.96186e-14	-1.53747	0.054	0.306	6.06141e-10	DM vs. WM
Polr2e	5.00172e-14	0.326209	0.478	0.156	6.11011e-10	DM vs. WM
Snx17	5.02327e-14	0.298349	0.468	0.148	6.13642e-10	DM vs. WM
Psme1	5.04564e-14	0.3402	0.595	0.22	6.16376e-10	DM vs. WM
Exosc6	5.07488e-14	0.410179	0.283	0.064	6.19947e-10	DM vs. WM
Brcc3	5.14398e-14	0.348168	0.185	0.023	6.28388e-10	DM vs. WM
Pkp3	5.32396e-14	0.379016	0.268	0.057	6.50374e-10	DM vs. WM
Chrac1	5.53129e-14	0.233678	0.317	0.078	6.75703e-10	DM vs. WM
Sbds	5.81257e-14	0.354723	0.259	0.053	7.10063e-10	DM vs. WM
Oxa1l	5.82199e-14	0.332031	0.205	0.031	7.11214e-10	DM vs. WM
Tmem115	5.83129e-14	0.362149	0.156	0.014	7.1235e-10	DM vs. WM
Nudt21	5.85878e-14	0.391076	0.537	0.189	7.15709e-10	DM vs. WM
Psmb6	6.3391e-14	0.528956	0.795	0.368	7.74384e-10	DM vs. WM
Vcpkmt	6.73815e-14	0.359219	0.244	0.047	8.23132e-10	DM vs. WM
Mphosph10	6.78988e-14	0.341189	0.224	0.039	8.29452e-10	DM vs. WM
Mrpl12	6.90384e-14	0.300787	0.39	0.113	8.43373e-10	DM vs. WM
Trp53i11	6.92461e-14	0.345635	0.215	0.035	8.4591e-10	DM vs. WM
Zfp622	7.32681e-14	0.389253	0.307	0.076	8.95043e-10	DM vs. WM
Crem	8.21515e-14	0.503425	0.556	0.209	1.00356e-09	DM vs. WM
l7Rn6	8.73924e-14	0.328828	0.254	0.051	1.06759e-09	DM vs. WM
Gale	8.94141e-14	0.321197	0.22	0.037	1.09228e-09	DM vs. WM
1600002K03Rik	9.78426e-14	0.313342	0.224	0.039	1.19525e-09	DM vs. WM
Gne	9.8746e-14	0.376118	0.166	0.018	1.20628e-09	DM vs. WM
Tmem242	1.06563e-13	0.246683	0.254	0.051	1.30178e-09	DM vs. WM
Irf2bp2	1.06944e-13	-1.54734	0.215	0.442	1.30643e-09	DM vs. WM
Mrpl53	1.09059e-13	0.290588	0.337	0.088	1.33227e-09	DM vs. WM
Dnajc3	1.10885e-13	0.592268	0.688	0.302	1.35457e-09	DM vs. WM
Ntmt1	1.18746e-13	0.250835	0.141	0.01	1.4506e-09	DM vs. WM
Tmem214	1.1912e-13	0.243592	0.356	0.097	1.45518e-09	DM vs. WM
Mrps18b	1.22567e-13	0.257904	0.312	0.076	1.49728e-09	DM vs. WM
C87436	1.26829e-13	0.342667	0.127	0.006	1.54935e-09	DM vs. WM
Ckap4	1.34824e-13	-1.09484	0.746	0.717	1.64701e-09	DM vs. WM
Rmnd5b	1.35196e-13	0.248003	0.112	0.002	1.65156e-09	DM vs. WM
Bet1l	1.37265e-13	0.369937	0.332	0.088	1.67683e-09	DM vs. WM
Samd11	1.38583e-13	0.909443	0.22	0.041	1.69294e-09	DM vs. WM
Yipf6	1.4154e-13	0.291194	0.273	0.06	1.72905e-09	DM vs. WM
Ltf	1.61157e-13	-1.45739	0.024	0.263	1.9687e-09	DM vs. WM
Nacc2	1.63589e-13	0.464459	0.302	0.076	1.9984e-09	DM vs. WM
Pbdc1	1.64117e-13	0.336605	0.298	0.072	2.00486e-09	DM vs. WM
Wbp2	1.72079e-13	0.29623	0.273	0.06	2.10212e-09	DM vs. WM
Exosc4	1.72683e-13	0.328748	0.249	0.051	2.10949e-09	DM vs. WM
Ndufb11	1.73367e-13	0.530475	0.898	0.493	2.11786e-09	DM vs. WM
Ms4a6b	1.73935e-13	0.413836	0.278	0.064	2.12479e-09	DM vs. WM
Cenpm	1.78368e-13	0.305495	0.185	0.025	2.17894e-09	DM vs. WM
Emilin2	1.78708e-13	-1.35341	0.039	0.281	2.18309e-09	DM vs. WM
Ddx17	1.80774e-13	-1.37347	0.376	0.542	2.20834e-09	DM vs. WM
Dnajc19-ps	1.92806e-13	0.252733	0.395	0.117	2.35532e-09	DM vs. WM
Btla	1.9386e-13	0.481724	0.288	0.07	2.36819e-09	DM vs. WM
Gm41844	1.97123e-13	0.334403	0.102	0	2.40805e-09	DM vs. WM
Hcfc1r1	2.02715e-13	0.276003	0.268	0.058	2.47637e-09	DM vs. WM
Bscl2	2.16181e-13	0.300102	0.259	0.055	2.64086e-09	DM vs. WM
Ccdc53	2.2821e-13	0.22199	0.259	0.055	2.78782e-09	DM vs. WM
Ndufv3	2.28671e-13	0.437634	0.683	0.285	2.79344e-09	DM vs. WM
Rsrp1	2.45082e-13	-0.836906	0.815	0.786	2.99392e-09	DM vs. WM
Cfdp1	2.46666e-13	0.257444	0.376	0.107	3.01327e-09	DM vs. WM
Sssca1	2.54694e-13	0.300478	0.239	0.047	3.11134e-09	DM vs. WM
Pdzd11	2.65356e-13	0.280133	0.2	0.031	3.24159e-09	DM vs. WM
Grpel2	2.65554e-13	0.307457	0.205	0.033	3.24401e-09	DM vs. WM
Impdh1	2.69142e-13	0.319344	0.21	0.035	3.28784e-09	DM vs. WM
Kdelr2	2.69272e-13	0.528608	0.654	0.279	3.28942e-09	DM vs. WM
Gfer	2.6952e-13	0.216825	0.19	0.027	3.29245e-09	DM vs. WM
Slc38a10	2.72116e-13	0.327555	0.356	0.101	3.32417e-09	DM vs. WM
Mrpl46	2.77364e-13	0.306944	0.2	0.031	3.38828e-09	DM vs. WM
Trappc2l	2.77638e-13	0.288441	0.434	0.138	3.39163e-09	DM vs. WM
LOC108167549	2.80892e-13	0.371586	0.2	0.031	3.43138e-09	DM vs. WM
Stx5a	2.85906e-13	0.269461	0.468	0.154	3.49263e-09	DM vs. WM
Rps14	2.87553e-13	-0.515046	0.961	0.928	3.51275e-09	DM vs. WM
Mthfsl	2.91525e-13	0.278014	0.205	0.033	3.56127e-09	DM vs. WM
Pnrc2	2.91654e-13	0.4452	0.254	0.055	3.56284e-09	DM vs. WM
Gabarapl2	3.2663e-13	0.424878	0.639	0.257	3.99011e-09	DM vs. WM
Lax1	3.27444e-13	0.336807	0.493	0.172	4.00006e-09	DM vs. WM
Gda	3.28201e-13	-1.43329	0.093	0.337	4.00931e-09	DM vs. WM
Arl5c	3.35125e-13	0.424848	0.42	0.135	4.09389e-09	DM vs. WM
Fcer1g	3.37453e-13	0.440735	0.756	0.339	4.12233e-09	DM vs. WM
Lsm4	3.37997e-13	0.513074	0.727	0.351	4.12897e-09	DM vs. WM
Jund	3.38916e-13	-0.640448	0.99	0.967	4.1402e-09	DM vs. WM
Cnn2	3.56267e-13	0.385667	0.493	0.175	4.35216e-09	DM vs. WM
Itgb1bp1	3.62104e-13	0.354926	0.239	0.049	4.42346e-09	DM vs. WM
Cdk12	3.67205e-13	0.3443	0.366	0.107	4.48577e-09	DM vs. WM
Ddit4	4.28087e-13	0.389854	0.239	0.049	5.22952e-09	DM vs. WM
H2-DMa	4.74073e-13	0.266764	0.38	0.115	5.79128e-09	DM vs. WM
Cap1	4.88772e-13	0.243125	0.395	0.121	5.97084e-09	DM vs. WM
2310039H08Rik	5.06704e-13	0.359564	0.176	0.023	6.1899e-09	DM vs. WM
Pmvk	5.11104e-13	0.317146	0.249	0.053	6.24364e-09	DM vs. WM
Vim	5.30904e-13	0.725227	0.795	0.413	6.48552e-09	DM vs. WM
Gm3837	5.31297e-13	0.292451	0.429	0.14	6.49033e-09	DM vs. WM
Lsp1	5.34488e-13	0.535128	0.829	0.441	6.52931e-09	DM vs. WM
Stoml2	5.50496e-13	0.281911	0.259	0.057	6.72486e-09	DM vs. WM
Mrps33	5.86941e-13	0.258874	0.634	0.234	7.17007e-09	DM vs. WM
Dtnbp1	5.9033e-13	0.264239	0.171	0.021	7.21148e-09	DM vs. WM
Def6	6.17731e-13	0.331268	0.307	0.08	7.5462e-09	DM vs. WM
Pck2	6.34367e-13	0.386418	0.341	0.099	7.74943e-09	DM vs. WM
Alg1	6.37605e-13	0.346905	0.185	0.027	7.78898e-09	DM vs. WM
Ypel3	6.55428e-13	0.418949	0.478	0.17	8.00671e-09	DM vs. WM
Arfip2	6.778e-13	0.31137	0.205	0.035	8.28001e-09	DM vs. WM
Ggps1	6.86001e-13	0.284217	0.239	0.049	8.38019e-09	DM vs. WM
2023-03-05	6.90025e-13	0.195344	0.395	0.119	8.42934e-09	DM vs. WM
Dus1l	7.09228e-13	0.311554	0.263	0.06	8.66393e-09	DM vs. WM
Derl3	7.22668e-13	0.505099	0.722	0.331	8.82811e-09	DM vs. WM
Arpc3	7.23607e-13	0.470001	0.859	0.423	8.83958e-09	DM vs. WM
Psmd6	7.25356e-13	0.340286	0.327	0.09	8.86094e-09	DM vs. WM
Ccdc12	7.54413e-13	0.329691	0.463	0.156	9.21591e-09	DM vs. WM
Eif2b2	7.78984e-13	0.268006	0.244	0.051	9.51607e-09	DM vs. WM
Smarcb1	7.85104e-13	0.452747	0.234	0.049	9.59084e-09	DM vs. WM
Ttc1	8.57196e-13	0.291479	0.268	0.062	1.04715e-08	DM vs. WM
Nmral1	8.70091e-13	0.235072	0.185	0.027	1.0629e-08	DM vs. WM
Tspan13	9.05086e-13	0.541624	0.883	0.552	1.10565e-08	DM vs. WM
Ppp3cc	9.30789e-13	0.199784	0.376	0.109	1.13705e-08	DM vs. WM
Ndufv1	9.45869e-13	0.26094	0.288	0.07	1.15547e-08	DM vs. WM
Slc3a2	9.73654e-13	0.462082	0.746	0.347	1.18942e-08	DM vs. WM
Mkks	1.04787e-12	0.334484	0.254	0.057	1.28008e-08	DM vs. WM
H2-T22	1.07401e-12	0.295432	0.322	0.088	1.31201e-08	DM vs. WM
Tmem192	1.10707e-12	0.235312	0.317	0.086	1.3524e-08	DM vs. WM
Mrpl15	1.16668e-12	0.251002	0.356	0.103	1.42522e-08	DM vs. WM
Psmb10	1.2134e-12	0.250537	0.429	0.14	1.48228e-08	DM vs. WM
Vdac3	1.21828e-12	0.268878	0.38	0.117	1.48825e-08	DM vs. WM
Foxo1	1.27581e-12	0.348287	0.463	0.16	1.55853e-08	DM vs. WM
Map2k2	1.31761e-12	0.401898	0.673	0.279	1.60959e-08	DM vs. WM
Lsm12	1.42482e-12	0.277188	0.259	0.058	1.74056e-08	DM vs. WM
Desi1	1.44827e-12	0.260005	0.478	0.166	1.76921e-08	DM vs. WM
Ybx1	1.53746e-12	0.546581	0.873	0.481	1.87816e-08	DM vs. WM
BC003965	1.56344e-12	0.350577	0.244	0.053	1.9099e-08	DM vs. WM
Gm42035	1.59533e-12	0.585984	0.459	0.166	1.94885e-08	DM vs. WM
Timm10b	1.62573e-12	0.298245	0.639	0.257	1.98599e-08	DM vs. WM
1110001J03Rik	1.6568e-12	0.142218	0.385	0.117	2.02395e-08	DM vs. WM
Phpt1	1.67817e-12	0.283254	0.234	0.049	2.05006e-08	DM vs. WM
Fxn	1.85752e-12	0.28388	0.166	0.021	2.26915e-08	DM vs. WM
Tysnd1	1.85831e-12	0.332377	0.18	0.027	2.27011e-08	DM vs. WM
Nop9	1.92697e-12	0.279749	0.171	0.023	2.35398e-08	DM vs. WM
Hmox2	1.94299e-12	0.261663	0.229	0.047	2.37355e-08	DM vs. WM
Prtn3	1.98026e-12	-1.43642	0.049	0.277	2.41909e-08	DM vs. WM
Ociad1	1.98959e-12	0.303145	0.527	0.193	2.43048e-08	DM vs. WM
Rida	2.1207e-12	0.229919	0.117	0.006	2.59064e-08	DM vs. WM
Rcbtb2	2.16453e-12	0.293364	0.278	0.068	2.64419e-08	DM vs. WM
Ak6	2.20102e-12	0.318039	0.195	0.033	2.68876e-08	DM vs. WM
Mkrn1	2.21957e-12	0.239436	0.356	0.105	2.71142e-08	DM vs. WM
Irf3	2.2239e-12	0.239048	0.229	0.047	2.71671e-08	DM vs. WM
Stk25	2.29107e-12	0.274492	0.176	0.025	2.79877e-08	DM vs. WM
Med11	2.30081e-12	0.313659	0.254	0.058	2.81067e-08	DM vs. WM
Pygl	2.32721e-12	-1.34167	0.039	0.263	2.84292e-08	DM vs. WM
Dtd1	2.41366e-12	0.2444	0.176	0.025	2.94852e-08	DM vs. WM
Txndc12	2.42047e-12	0.288494	0.185	0.029	2.95684e-08	DM vs. WM
Acot13	2.57223e-12	0.329235	0.146	0.016	3.14224e-08	DM vs. WM
Spcs1	2.61185e-12	0.452486	0.927	0.645	3.19063e-08	DM vs. WM
2300009A05Rik	2.61316e-12	0.310463	0.141	0.014	3.19223e-08	DM vs. WM
Cox7c	2.67066e-12	-0.905016	0.746	0.704	3.26248e-08	DM vs. WM
Pi16	2.70689e-12	-1.42942	0.068	0.296	3.30674e-08	DM vs. WM
LOC102632739	2.75682e-12	0.262111	0.2	0.035	3.36773e-08	DM vs. WM
Fbxl6	2.92952e-12	0.216121	0.19	0.031	3.5787e-08	DM vs. WM
4930523C07Rik	3.06019e-12	0.389452	0.571	0.228	3.73833e-08	DM vs. WM
Dcps	3.13987e-12	0.306446	0.298	0.08	3.83567e-08	DM vs. WM
Golgb1	3.21139e-12	0.277195	0.322	0.09	3.92304e-08	DM vs. WM
Derl2	3.22977e-12	0.25612	0.434	0.144	3.94549e-08	DM vs. WM
Cyba	3.30614e-12	0.522272	0.941	0.62	4.03878e-08	DM vs. WM
Anxa1	3.33856e-12	-1.50805	0.083	0.308	4.07839e-08	DM vs. WM
Kdelr3	3.34652e-12	0.298927	0.146	0.016	4.08811e-08	DM vs. WM
Osm	3.50714e-12	-1.43275	0.117	0.345	4.28433e-08	DM vs. WM
Itfg2	3.55208e-12	0.18906	0.122	0.008	4.33922e-08	DM vs. WM
Mrpl1	3.67891e-12	0.257071	0.146	0.016	4.49416e-08	DM vs. WM
Raly	3.94199e-12	0.35549	0.717	0.302	4.81553e-08	DM vs. WM
Stx8	4.0293e-12	0.367705	0.156	0.019	4.92219e-08	DM vs. WM
Spint2	4.03773e-12	0.340586	0.561	0.216	4.93249e-08	DM vs. WM
Vapb	4.15358e-12	0.184458	0.263	0.062	5.07401e-08	DM vs. WM
Pon3	4.24693e-12	0.35425	0.224	0.047	5.18805e-08	DM vs. WM
Mapk1	4.62159e-12	-1.35092	0.351	0.499	5.64574e-08	DM vs. WM
Rpl5	4.81171e-12	0.442316	0.776	0.361	5.87799e-08	DM vs. WM
Tmem29	4.90024e-12	0.172802	0.151	0.018	5.98613e-08	DM vs. WM
Psmd12	5.09792e-12	0.19213	0.288	0.074	6.22762e-08	DM vs. WM
Suclg1	5.17394e-12	0.300909	0.259	0.062	6.32049e-08	DM vs. WM
Gm41291	5.27569e-12	0.330486	0.161	0.021	6.44478e-08	DM vs. WM
Laptm4a	5.37307e-12	0.290438	0.468	0.164	6.56374e-08	DM vs. WM
Igtp	5.4986e-12	0.352399	0.2	0.037	6.71709e-08	DM vs. WM
Fam58b	5.6435e-12	0.287153	0.161	0.021	6.8941e-08	DM vs. WM
U2af1l4	5.66841e-12	0.335797	0.195	0.035	6.92453e-08	DM vs. WM
Nutf2	5.79945e-12	0.266167	0.4	0.131	7.0846e-08	DM vs. WM
Ccm2	5.84537e-12	0.256094	0.327	0.094	7.14071e-08	DM vs. WM
Hacd2	5.89474e-12	0.309169	0.166	0.023	7.20102e-08	DM vs. WM
Ints4	5.89789e-12	0.342717	0.132	0.012	7.20486e-08	DM vs. WM
Ccdc117	5.97521e-12	0.222055	0.454	0.156	7.29931e-08	DM vs. WM
Cacna1h	6.12959e-12	0.414843	0.132	0.012	7.48791e-08	DM vs. WM
Mrps25	6.14869e-12	0.20055	0.298	0.08	7.51124e-08	DM vs. WM
Gnptg	6.20097e-12	0.190242	0.161	0.021	7.57511e-08	DM vs. WM
Myl6	6.22617e-12	0.497322	0.81	0.421	7.60588e-08	DM vs. WM
Chmp6	6.24279e-12	0.264318	0.161	0.021	7.6262e-08	DM vs. WM
Ranbp1	6.39374e-12	0.348526	0.42	0.144	7.81059e-08	DM vs. WM
Naa20	6.54548e-12	0.266588	0.22	0.045	7.99595e-08	DM vs. WM
Cd247	6.62618e-12	0.303501	0.18	0.029	8.09454e-08	DM vs. WM
Hmbs	6.94763e-12	0.333207	0.185	0.031	8.48722e-08	DM vs. WM
2210016F16Rik	7.04277e-12	0.19817	0.215	0.043	8.60345e-08	DM vs. WM
Pnrc1	7.10047e-12	0.371496	0.854	0.439	8.67393e-08	DM vs. WM
Spr	7.32345e-12	0.192077	0.166	0.023	8.94632e-08	DM vs. WM
Scnm1	7.56764e-12	0.206405	0.166	0.023	9.24463e-08	DM vs. WM
Ufm1	7.74269e-12	0.320822	0.493	0.183	9.45847e-08	DM vs. WM
Tmed3	7.9466e-12	0.362752	0.498	0.185	9.70757e-08	DM vs. WM
Cdc123	8.24477e-12	0.248106	0.356	0.109	1.00718e-07	DM vs. WM
Mrpl55	8.84061e-12	0.0822524	0.224	0.047	1.07997e-07	DM vs. WM
Xpa	9.06697e-12	0.224771	0.19	0.033	1.10762e-07	DM vs. WM
Sdhc	9.23208e-12	0.208089	0.332	0.097	1.12779e-07	DM vs. WM
Ptp4a2	9.4665e-12	0.478534	0.878	0.493	1.15643e-07	DM vs. WM
Ndufa9	9.56105e-12	0.246107	0.366	0.115	1.16798e-07	DM vs. WM
1700123O20Rik	1.00991e-11	0.30713	0.268	0.068	1.23371e-07	DM vs. WM
Ccr10	1.01576e-11	0.375672	0.434	0.156	1.24086e-07	DM vs. WM
Hagh	1.02415e-11	0.232078	0.137	0.014	1.2511e-07	DM vs. WM
Pink1	1.04988e-11	0.27729	0.239	0.055	1.28254e-07	DM vs. WM
Lypla1	1.12639e-11	0.182894	0.249	0.058	1.376e-07	DM vs. WM
Mbnl1	1.16099e-11	-1.06072	0.634	0.632	1.41827e-07	DM vs. WM
Mif	1.16759e-11	0.382511	0.795	0.376	1.42633e-07	DM vs. WM
Dohh	1.18254e-11	0.246922	0.273	0.07	1.44459e-07	DM vs. WM
Serinc3	1.18786e-11	-0.61226	0.937	0.873	1.45109e-07	DM vs. WM
Pa2g4	1.21002e-11	0.159571	0.385	0.123	1.47816e-07	DM vs. WM
Tnfrsf18	1.23694e-11	0.401173	0.171	0.027	1.51105e-07	DM vs. WM
Pcbd2	1.2894e-11	0.225404	0.239	0.055	1.57513e-07	DM vs. WM
Uqcrc2	1.30964e-11	0.226245	0.493	0.177	1.59986e-07	DM vs. WM
Ywhaq	1.33689e-11	0.501753	0.79	0.39	1.63315e-07	DM vs. WM
Dnajc25	1.39751e-11	0.115659	0.249	0.058	1.7072e-07	DM vs. WM
Manbal	1.42681e-11	0.278574	0.146	0.018	1.74299e-07	DM vs. WM
H2afx	1.45327e-11	0.379968	0.346	0.109	1.77531e-07	DM vs. WM
Eif1ax	1.53283e-11	0.233591	0.42	0.142	1.8725e-07	DM vs. WM
Sdhaf2	1.54241e-11	0.27011	0.2	0.039	1.88421e-07	DM vs. WM
Nudt9	1.69455e-11	0.219695	0.215	0.045	2.07007e-07	DM vs. WM
Nr4a3	1.73302e-11	0.212124	0.332	0.099	2.11706e-07	DM vs. WM
2700094K13Rik	1.79644e-11	0.376374	0.434	0.158	2.19453e-07	DM vs. WM
Mtx2	1.80163e-11	0.205815	0.224	0.049	2.20087e-07	DM vs. WM
Smim20	1.91928e-11	0.25889	0.171	0.027	2.34459e-07	DM vs. WM
Pop7	1.95397e-11	0.248505	0.249	0.06	2.38698e-07	DM vs. WM
Brix1	1.98723e-11	0.204026	0.307	0.088	2.4276e-07	DM vs. WM
Cbx7	2.1034e-11	0.236186	0.161	0.023	2.56952e-07	DM vs. WM
Rps19bp1	2.16775e-11	0.268807	0.185	0.033	2.64812e-07	DM vs. WM
Vti1b	2.19447e-11	0.197861	0.332	0.099	2.68076e-07	DM vs. WM
Fus	2.22415e-11	-1.41955	0.317	0.474	2.71702e-07	DM vs. WM
Cox19	2.23813e-11	0.201943	0.176	0.029	2.7341e-07	DM vs. WM
Tsta3	2.35269e-11	0.196996	0.21	0.043	2.87405e-07	DM vs. WM
Galk1	2.39156e-11	0.174217	0.21	0.043	2.92153e-07	DM vs. WM
Lgals3	2.45686e-11	0.5135	0.722	0.363	3.0013e-07	DM vs. WM
Fam189b	2.45916e-11	0.268493	0.127	0.012	3.00411e-07	DM vs. WM
Atp6v0e	2.55001e-11	0.338204	0.722	0.327	3.11509e-07	DM vs. WM
Myl4	2.59207e-11	0.19442	0.2	0.039	3.16647e-07	DM vs. WM
Rwdd4a	2.80549e-11	0.234627	0.244	0.058	3.42719e-07	DM vs. WM
Cyth2	2.83721e-11	0.230376	0.317	0.094	3.46594e-07	DM vs. WM
Fcf1	2.86802e-11	0.231714	0.107	0.006	3.50358e-07	DM vs. WM
Psme2b	3.03567e-11	0.356748	0.732	0.327	3.70838e-07	DM vs. WM
Stx18	3.0428e-11	0.212036	0.239	0.057	3.71708e-07	DM vs. WM
Sh2d1a	3.04853e-11	0.256347	0.132	0.014	3.72409e-07	DM vs. WM
Slc48a1	3.16795e-11	0.297814	0.249	0.062	3.86997e-07	DM vs. WM
Aldh9a1	3.25401e-11	0.294159	0.302	0.088	3.9751e-07	DM vs. WM
Cebpg	3.36478e-11	0.321385	0.371	0.125	4.11041e-07	DM vs. WM
Blvra	3.40334e-11	0.194749	0.132	0.014	4.15752e-07	DM vs. WM
Gimap1	3.43209e-11	0.383299	0.702	0.318	4.19264e-07	DM vs. WM
Tmem208	3.45439e-11	0.199441	0.576	0.224	4.21988e-07	DM vs. WM
Ubxn1	3.775e-11	0.172889	0.341	0.105	4.61153e-07	DM vs. WM
Deb1	3.79889e-11	0.176318	0.298	0.084	4.64072e-07	DM vs. WM
Csrp1	3.8416e-11	0.160441	0.361	0.115	4.6929e-07	DM vs. WM
Ndufb6	3.99765e-11	0.251145	0.605	0.248	4.88353e-07	DM vs. WM
3110040N11Rik	4.10834e-11	0.253426	0.224	0.051	5.01875e-07	DM vs. WM
Tex261	4.1101e-11	0.264108	0.38	0.127	5.0209e-07	DM vs. WM
Rnf166	4.11289e-11	0.331404	0.259	0.068	5.02431e-07	DM vs. WM
Cisd1	4.15488e-11	0.247049	0.463	0.17	5.0756e-07	DM vs. WM
Pex2	4.17264e-11	0.292792	0.22	0.049	5.0973e-07	DM vs. WM
Fabp5	4.17273e-11	0.306745	0.195	0.039	5.0974e-07	DM vs. WM
Serpinb9	4.17523e-11	0.115065	0.273	0.072	5.10046e-07	DM vs. WM
Snrpa1	4.27512e-11	0.236174	0.327	0.099	5.22249e-07	DM vs. WM
Rpl3	4.58218e-11	0.227802	0.112	0.008	5.59759e-07	DM vs. WM
Mrpl21	4.69513e-11	0.261747	0.239	0.058	5.73557e-07	DM vs. WM
Sec13	4.70926e-11	0.260977	0.507	0.193	5.75284e-07	DM vs. WM
Fndc3a	4.83805e-11	0.272481	0.444	0.164	5.91016e-07	DM vs. WM
Nfkbie	4.91786e-11	0.370513	0.18	0.033	6.00765e-07	DM vs. WM
Cct5	5.02536e-11	0.183486	0.58	0.234	6.13898e-07	DM vs. WM
Scaf1	5.07317e-11	0.333659	0.156	0.023	6.19738e-07	DM vs. WM
Slc25a3	5.10322e-11	-0.729021	0.839	0.76	6.23409e-07	DM vs. WM
Adsl	5.23076e-11	0.264516	0.166	0.027	6.38989e-07	DM vs. WM
Txndc15	5.31761e-11	0.138028	0.317	0.094	6.496e-07	DM vs. WM
Bsg	5.36942e-11	0.3947	0.79	0.39	6.55928e-07	DM vs. WM
Mars	5.3914e-11	0.273015	0.185	0.035	6.58613e-07	DM vs. WM
Adrbk1	5.39484e-11	-1.09682	0.546	0.593	6.59034e-07	DM vs. WM
Rpain	5.39733e-11	0.282061	0.151	0.021	6.59338e-07	DM vs. WM
Armcx3	5.70005e-11	0.143451	0.312	0.092	6.96318e-07	DM vs. WM
Dhx40	5.80518e-11	0.227779	0.229	0.055	7.09161e-07	DM vs. WM
1810037I17Rik	6.02579e-11	-1.12214	0.663	0.634	7.3611e-07	DM vs. WM
Diablo	6.15344e-11	0.195262	0.239	0.058	7.51705e-07	DM vs. WM
Isoc2b	6.23505e-11	0.257708	0.166	0.027	7.61674e-07	DM vs. WM
Zcchc17	6.40242e-11	0.291235	0.224	0.053	7.82119e-07	DM vs. WM
Fis1	6.40589e-11	0.42886	0.829	0.435	7.82543e-07	DM vs. WM
Trabd	6.48086e-11	0.223188	0.673	0.283	7.91702e-07	DM vs. WM
0610010K14Rik	6.70024e-11	0.316577	0.259	0.068	8.18501e-07	DM vs. WM
Pde6d	6.94657e-11	0.197365	0.117	0.01	8.48593e-07	DM vs. WM
Ebpl	7.10733e-11	0.221064	0.234	0.057	8.68231e-07	DM vs. WM
Slc31a1	7.24575e-11	0.240161	0.268	0.072	8.85141e-07	DM vs. WM
Nmi	7.35939e-11	0.181613	0.195	0.039	8.99023e-07	DM vs. WM
Clpp	7.40438e-11	0.2689	0.302	0.09	9.04519e-07	DM vs. WM
Tmem11	7.46468e-11	0.288112	0.273	0.076	9.11885e-07	DM vs. WM
Rack1	7.59988e-11	0.182363	0.249	0.062	9.28402e-07	DM vs. WM
Ogfod3	7.60847e-11	0.230396	0.161	0.025	9.2945e-07	DM vs. WM
Eif3e	7.99681e-11	0.233071	0.483	0.183	9.7689e-07	DM vs. WM
Tgif1	8.0318e-11	0.1847	0.488	0.183	9.81165e-07	DM vs. WM
Rps27a	8.41983e-11	-0.32204	1	0.981	1.02857e-06	DM vs. WM
Gps2	8.57718e-11	0.385096	0.195	0.041	1.04779e-06	DM vs. WM
Znhit1	8.69626e-11	0.167738	0.327	0.099	1.06234e-06	DM vs. WM
Ikzf1	8.70343e-11	-1.29939	0.488	0.558	1.06321e-06	DM vs. WM
Tcp1	8.75129e-11	0.229885	0.459	0.17	1.06906e-06	DM vs. WM
Ndufa4	8.84507e-11	0.620429	0.883	0.645	1.08051e-06	DM vs. WM
Rnf126	8.88889e-11	0.177214	0.244	0.06	1.08587e-06	DM vs. WM
Samm50	9.18517e-11	0.298357	0.288	0.084	1.12206e-06	DM vs. WM
Ccl3	9.34703e-11	0.194161	0.327	0.101	1.14183e-06	DM vs. WM
Ankrd11	9.35588e-11	0.201617	0.371	0.125	1.14291e-06	DM vs. WM
Gimap7	1.02325e-10	0.280217	0.341	0.111	1.25e-06	DM vs. WM
Gars	1.02499e-10	0.191306	0.288	0.082	1.25213e-06	DM vs. WM
Pdf	1.05902e-10	0.230345	0.127	0.014	1.2937e-06	DM vs. WM
Atg101	1.05975e-10	0.278852	0.429	0.158	1.29459e-06	DM vs. WM
Picalm	1.07924e-10	-1.46223	0.312	0.46	1.3184e-06	DM vs. WM
Ythdf2	1.08857e-10	0.143923	0.229	0.055	1.3298e-06	DM vs. WM
Imp3	1.08993e-10	0.274176	0.502	0.199	1.33146e-06	DM vs. WM
Dusp4	1.15632e-10	0.529585	0.41	0.156	1.41256e-06	DM vs. WM
Rexo2	1.17292e-10	0.51095	0.888	0.585	1.43284e-06	DM vs. WM
Psmb4	1.26804e-10	0.190361	0.249	0.064	1.54903e-06	DM vs. WM
Aars	1.37768e-10	0.259161	0.21	0.047	1.68298e-06	DM vs. WM
Gmppb	1.39268e-10	0.194444	0.341	0.109	1.7013e-06	DM vs. WM
Btf3	1.42552e-10	0.440642	0.912	0.706	1.74141e-06	DM vs. WM
Glipr1	1.42733e-10	0.382853	0.615	0.271	1.74363e-06	DM vs. WM
Dpm2	1.43808e-10	0.340476	0.185	0.037	1.75675e-06	DM vs. WM
Sil1	1.44121e-10	0.38141	0.254	0.07	1.76058e-06	DM vs. WM
Coq9	1.46312e-10	0.29927	0.18	0.035	1.78735e-06	DM vs. WM
Mrpl49	1.49808e-10	0.260281	0.137	0.018	1.83005e-06	DM vs. WM
Cops5	1.59884e-10	0.199954	0.259	0.07	1.95315e-06	DM vs. WM
Nsa2	1.60998e-10	0.270685	0.517	0.205	1.96675e-06	DM vs. WM
Hist1h2bc	1.64831e-10	0.742012	0.376	0.14	2.01358e-06	DM vs. WM
Lgalsl	1.67099e-10	0.202753	0.107	0.008	2.04128e-06	DM vs. WM
Bola1	1.68805e-10	0.229861	0.19	0.039	2.06213e-06	DM vs. WM
F8a	1.74344e-10	0.176154	0.18	0.035	2.12979e-06	DM vs. WM
Mrps30	1.75781e-10	0.116561	0.239	0.06	2.14734e-06	DM vs. WM
Nop16	1.78057e-10	0.271602	0.171	0.031	2.17515e-06	DM vs. WM
Ctla2a	1.79313e-10	0.2492	0.22	0.053	2.19049e-06	DM vs. WM
Plgrkt	1.80087e-10	0.217455	0.4	0.142	2.19994e-06	DM vs. WM
Cacfd1	1.80244e-10	0.23509	0.19	0.039	2.20187e-06	DM vs. WM
Fam103a1	1.84383e-10	0.189521	0.424	0.154	2.25242e-06	DM vs. WM
Thy1	1.87604e-10	0.199936	0.41	0.146	2.29177e-06	DM vs. WM
Exosc1	1.88347e-10	0.257616	0.156	0.025	2.30084e-06	DM vs. WM
Hprt	1.90829e-10	0.209061	0.454	0.17	2.33116e-06	DM vs. WM
Btg3	1.93019e-10	0.208249	0.434	0.162	2.35792e-06	DM vs. WM
Smap1	2.0142e-10	0.247657	0.254	0.068	2.46054e-06	DM vs. WM
Sec61g	2.02128e-10	0.482738	0.805	0.466	2.4692e-06	DM vs. WM
Cox20	2.03952e-10	0.217946	0.234	0.058	2.49147e-06	DM vs. WM
Exosc8	2.07975e-10	0.204122	0.176	0.033	2.54062e-06	DM vs. WM
Gpx1	2.12326e-10	-0.968368	0.717	0.682	2.59377e-06	DM vs. WM
Tmem243	2.1823e-10	0.195831	0.151	0.023	2.6659e-06	DM vs. WM
Ntan1	2.18682e-10	0.187648	0.259	0.07	2.67141e-06	DM vs. WM
Taf10	2.31021e-10	0.135118	0.234	0.058	2.82215e-06	DM vs. WM
Atp5o	2.35037e-10	0.159396	0.537	0.211	2.87121e-06	DM vs. WM
Polr1c	2.38594e-10	0.257396	0.268	0.076	2.91466e-06	DM vs. WM
Gimap5	2.40472e-10	0.258584	0.332	0.107	2.9376e-06	DM vs. WM
Tpm4	2.64998e-10	0.266846	0.454	0.173	3.23722e-06	DM vs. WM
Gpr171	2.69305e-10	0.301028	0.205	0.047	3.28984e-06	DM vs. WM
Bri3	2.77419e-10	0.270139	0.424	0.158	3.38895e-06	DM vs. WM
Mplkip	2.89344e-10	0.0966477	0.322	0.101	3.53463e-06	DM vs. WM
Sp140	2.89823e-10	0.20744	0.312	0.097	3.54047e-06	DM vs. WM
Vars	2.89989e-10	0.338494	0.42	0.158	3.5425e-06	DM vs. WM
Gtf2a2	3.0409e-10	0.132072	0.327	0.103	3.71477e-06	DM vs. WM
Dda1	3.09994e-10	0.280399	0.307	0.097	3.78688e-06	DM vs. WM
Mocs2	3.10917e-10	0.177589	0.205	0.047	3.79816e-06	DM vs. WM
Ifi27	3.20067e-10	0.263514	0.254	0.07	3.90994e-06	DM vs. WM
Mknk2	3.49469e-10	0.26322	0.278	0.082	4.26911e-06	DM vs. WM
Rp9	3.53357e-10	0.226947	0.341	0.113	4.31661e-06	DM vs. WM
Spg21	3.65736e-10	0.261345	0.224	0.057	4.46783e-06	DM vs. WM
Ets2	3.82842e-10	-1.39718	0.239	0.419	4.6768e-06	DM vs. WM
Ccs	4.00209e-10	0.233332	0.229	0.058	4.88896e-06	DM vs. WM
Dctn2	4.01499e-10	0.217423	0.298	0.092	4.90471e-06	DM vs. WM
Mthfs	4.12716e-10	0.265814	0.132	0.018	5.04174e-06	DM vs. WM
Mrpl16	4.14973e-10	0.181962	0.263	0.074	5.06931e-06	DM vs. WM
Ppp1cc	4.22834e-10	0.350609	0.449	0.177	5.16534e-06	DM vs. WM
Tnfaip2	4.28467e-10	-1.29413	0.054	0.248	5.23415e-06	DM vs. WM
Otud5	4.45516e-10	0.195979	0.302	0.094	5.44242e-06	DM vs. WM
Fam104a	4.54456e-10	0.109841	0.444	0.166	5.55163e-06	DM vs. WM
Mrpl45	4.55952e-10	0.306244	0.166	0.031	5.56991e-06	DM vs. WM
Eno1b	4.56391e-10	0.236268	0.127	0.016	5.57527e-06	DM vs. WM
Fam195b	4.75446e-10	0.106283	0.439	0.162	5.80805e-06	DM vs. WM
B3galt4	4.85076e-10	0.17866	0.132	0.018	5.92569e-06	DM vs. WM
Mrpl13	4.8647e-10	0.14173	0.268	0.076	5.94271e-06	DM vs. WM
Cox5a	4.92428e-10	0.201542	0.634	0.271	6.0155e-06	DM vs. WM
Susd3	5.00559e-10	0.299486	0.137	0.019	6.11483e-06	DM vs. WM
Bop1	5.15168e-10	0.285692	0.215	0.053	6.29329e-06	DM vs. WM
Atg5	5.19674e-10	0.16093	0.341	0.113	6.34834e-06	DM vs. WM
Abhd11	5.20624e-10	0.300005	0.151	0.025	6.35994e-06	DM vs. WM
Ctsw	5.20755e-10	0.242598	0.22	0.055	6.36154e-06	DM vs. WM
Kars	5.26679e-10	0.204973	0.249	0.068	6.43391e-06	DM vs. WM
Hax1	5.3383e-10	0.176648	0.249	0.068	6.52126e-06	DM vs. WM
Ddx24	5.42974e-10	0.20114	0.405	0.148	6.63298e-06	DM vs. WM
Pts	5.46874e-10	0.231677	0.322	0.105	6.68061e-06	DM vs. WM
Timmdc1	5.55732e-10	0.229538	0.137	0.019	6.78882e-06	DM vs. WM
Ube2g1	5.58516e-10	0.221474	0.361	0.127	6.82283e-06	DM vs. WM
Srp72	5.67817e-10	0.252827	0.361	0.127	6.93645e-06	DM vs. WM
Cacybp	5.6926e-10	0.148625	0.341	0.113	6.95408e-06	DM vs. WM
Rrad	5.70768e-10	0.381548	0.229	0.06	6.9725e-06	DM vs. WM
Akirin1	5.73314e-10	0.347641	0.405	0.154	7.00361e-06	DM vs. WM
Atg3	5.87031e-10	0.160966	0.439	0.164	7.17117e-06	DM vs. WM
Insl6	6.05184e-10	0.165295	0.102	0.008	7.39292e-06	DM vs. WM
Gpx4	6.20497e-10	0.39652	0.756	0.38	7.57999e-06	DM vs. WM
Cltb	6.22368e-10	0.280592	0.205	0.049	7.60285e-06	DM vs. WM
Mospd3	6.25221e-10	0.170183	0.224	0.057	7.6377e-06	DM vs. WM
Eif4e2	6.3274e-10	0.158676	0.429	0.16	7.72956e-06	DM vs. WM
Ogt	6.56608e-10	-1.39061	0.307	0.454	8.02112e-06	DM vs. WM
Ormdl2	6.68238e-10	0.18319	0.224	0.057	8.16319e-06	DM vs. WM
Il2rg	6.76303e-10	0.153038	0.327	0.107	8.26171e-06	DM vs. WM
Tor3a	6.77574e-10	0.218847	0.205	0.049	8.27724e-06	DM vs. WM
Zfp330	6.79178e-10	0.122507	0.341	0.115	8.29684e-06	DM vs. WM
4930453N24Rik	6.79782e-10	0.212737	0.156	0.027	8.30422e-06	DM vs. WM
Spsb3	7.01272e-10	0.16497	0.151	0.025	8.56674e-06	DM vs. WM
Ebp	7.19292e-10	0.166114	0.556	0.23	8.78687e-06	DM vs. WM
Chchd2	7.31059e-10	0.393001	0.946	0.708	8.93061e-06	DM vs. WM
Ola1	7.42464e-10	0.349728	0.273	0.084	9.06994e-06	DM vs. WM
Arfrp1	8.06353e-10	0.136507	0.263	0.076	9.8504e-06	DM vs. WM
Pepd	8.08335e-10	0.28575	0.19	0.043	9.87462e-06	DM vs. WM
Rassf5	8.14759e-10	-1.31764	0.18	0.366	9.95309e-06	DM vs. WM
Gstt2	8.41851e-10	0.206666	0.234	0.062	1.02841e-05	DM vs. WM
Sqstm1	8.73773e-10	0.303142	0.659	0.314	1.0674e-05	DM vs. WM
Atp5g3	9.00688e-10	-0.938425	0.761	0.671	1.10028e-05	DM vs. WM
Eif2s2	9.04295e-10	-0.755082	0.785	0.719	1.10469e-05	DM vs. WM
Commd7	9.12004e-10	0.261953	0.268	0.08	1.1141e-05	DM vs. WM
Htatip2	9.20867e-10	0.258307	0.224	0.058	1.12493e-05	DM vs. WM
Csf3r	9.73983e-10	-1.38907	0.273	0.431	1.18982e-05	DM vs. WM
Eif3d	1.07258e-09	0.155915	0.42	0.156	1.31026e-05	DM vs. WM
Prorsd1	1.0753e-09	0.109	0.234	0.062	1.31358e-05	DM vs. WM
Epsti1	1.11013e-09	0.207293	0.224	0.058	1.35614e-05	DM vs. WM
Rab1b	1.14305e-09	0.190736	0.215	0.055	1.39635e-05	DM vs. WM
Cmtm7	1.1454e-09	0.318129	0.649	0.296	1.39922e-05	DM vs. WM
Slc25a38	1.14614e-09	0.208085	0.18	0.039	1.40012e-05	DM vs. WM
Scfd1	1.15019e-09	0.231421	0.185	0.041	1.40508e-05	DM vs. WM
Mpv17l	1.15723e-09	0.26905	0.117	0.014	1.41368e-05	DM vs. WM
Clns1a	1.15768e-09	0.154344	0.224	0.058	1.41422e-05	DM vs. WM
Mrpl9	1.1629e-09	0.233109	0.278	0.086	1.4206e-05	DM vs. WM
Cyb5b	1.16978e-09	0.157562	0.454	0.175	1.429e-05	DM vs. WM
Yipf4	1.17441e-09	0.188703	0.307	0.099	1.43466e-05	DM vs. WM
Impa2	1.18232e-09	0.242025	0.176	0.037	1.44433e-05	DM vs. WM
Trf	1.20159e-09	0.207176	0.176	0.037	1.46787e-05	DM vs. WM
Dars	1.22305e-09	0.187492	0.195	0.045	1.49408e-05	DM vs. WM
Ahsa1	1.29165e-09	0.143381	0.424	0.16	1.57789e-05	DM vs. WM
Cetn2	1.31565e-09	0.240866	0.259	0.076	1.6072e-05	DM vs. WM
Ngly1	1.32993e-09	0.234273	0.327	0.111	1.62465e-05	DM vs. WM
Nrp	1.37886e-09	0.170425	0.259	0.076	1.68441e-05	DM vs. WM
Prrc1	1.37905e-09	0.179678	0.439	0.173	1.68465e-05	DM vs. WM
Psmd8	1.39913e-09	0.380472	0.761	0.421	1.70918e-05	DM vs. WM
Cnot8	1.44228e-09	0.170732	0.439	0.168	1.76189e-05	DM vs. WM
Yipf1	1.4639e-09	0.221005	0.215	0.055	1.7883e-05	DM vs. WM
Sash3	1.52889e-09	0.209113	0.21	0.053	1.86769e-05	DM vs. WM
Faah	1.53418e-09	0.211078	0.171	0.035	1.87415e-05	DM vs. WM
Rad21	1.53433e-09	-1.32107	0.337	0.468	1.87433e-05	DM vs. WM
Faim	1.55982e-09	0.216751	0.137	0.021	1.90548e-05	DM vs. WM
Camp	1.56195e-09	-1.49581	0.39	0.493	1.90808e-05	DM vs. WM
Letm1	1.56777e-09	0.163587	0.234	0.064	1.91519e-05	DM vs. WM
Syngr2	1.58426e-09	0.274902	0.527	0.226	1.93533e-05	DM vs. WM
Traf3ip3	1.58543e-09	0.241623	0.127	0.018	1.93676e-05	DM vs. WM
Gtf3a	1.59378e-09	0.209529	0.171	0.035	1.94696e-05	DM vs. WM
Wbp1	1.59378e-09	0.187236	0.171	0.035	1.94696e-05	DM vs. WM
Mpst	1.61768e-09	0.215819	0.161	0.031	1.97616e-05	DM vs. WM
Celf2	1.63094e-09	-1.3356	0.376	0.487	1.99235e-05	DM vs. WM
Tpst2	1.63487e-09	0.214571	0.41	0.158	1.99716e-05	DM vs. WM
Cdk5rap3	1.63645e-09	0.188221	0.41	0.154	1.99909e-05	DM vs. WM
Ppm1g	1.66907e-09	0.195282	0.337	0.117	2.03893e-05	DM vs. WM
Lyrm2	1.6986e-09	0.130264	0.249	0.07	2.07501e-05	DM vs. WM
Wbscr22	1.73544e-09	0.21873	0.137	0.021	2.12001e-05	DM vs. WM
Zcchc7	1.74344e-09	0.210434	0.254	0.074	2.12979e-05	DM vs. WM
Socs2	1.7568e-09	0.266074	0.22	0.058	2.1461e-05	DM vs. WM
Vps37b	1.77333e-09	0.48852	0.805	0.421	2.1663e-05	DM vs. WM
Ddx39	1.78297e-09	0.180551	0.293	0.094	2.17808e-05	DM vs. WM
Tmem179b	1.80066e-09	0.159888	0.351	0.123	2.19969e-05	DM vs. WM
Ptpn18	1.80978e-09	0.354305	0.688	0.327	2.21083e-05	DM vs. WM
Pet100	1.87651e-09	0.149006	0.205	0.051	2.29235e-05	DM vs. WM
Trim27	1.88138e-09	0.159834	0.346	0.121	2.29829e-05	DM vs. WM
Exosc7	1.90455e-09	0.17255	0.161	0.031	2.3266e-05	DM vs. WM
2210016L21Rik	1.90787e-09	0.171275	0.156	0.029	2.33066e-05	DM vs. WM
S100a13	1.92415e-09	0.308651	0.649	0.31	2.35054e-05	DM vs. WM
Txnl4a	1.94617e-09	0.283693	0.59	0.267	2.37744e-05	DM vs. WM
Ncf1	1.96351e-09	-1.24505	0.249	0.421	2.39863e-05	DM vs. WM
Fut8	1.96814e-09	0.0822807	0.478	0.187	2.40428e-05	DM vs. WM
Mrpl14	2.02945e-09	0.156963	0.39	0.144	2.47918e-05	DM vs. WM
Zfp277	2.0779e-09	0.252515	0.19	0.045	2.53836e-05	DM vs. WM
Phgdh	2.08564e-09	0.256115	0.527	0.224	2.54782e-05	DM vs. WM
Ap4s1	2.14153e-09	0.210396	0.19	0.045	2.6161e-05	DM vs. WM
Ccdc58	2.15547e-09	0.154281	0.146	0.025	2.63313e-05	DM vs. WM
Fkbp3	2.18282e-09	0.167046	0.224	0.06	2.66653e-05	DM vs. WM
Got2	2.2361e-09	0.166907	0.444	0.173	2.73163e-05	DM vs. WM
Ifi35	2.2697e-09	0.169516	0.288	0.092	2.77266e-05	DM vs. WM
Borcs8	2.32009e-09	0.149109	0.205	0.051	2.83422e-05	DM vs. WM
G0s2	2.44147e-09	-1.1582	0.62	0.602	2.9825e-05	DM vs. WM
Il7r	2.44668e-09	0.369413	0.254	0.078	2.98886e-05	DM vs. WM
Copg1	2.48357e-09	0.271429	0.346	0.125	3.03393e-05	DM vs. WM
C1qa	2.50462e-09	0.27842	0.102	0.01	3.05964e-05	DM vs. WM
Creld2	2.6393e-09	0.779182	0.785	0.46	3.22416e-05	DM vs. WM
Pgp	2.64977e-09	0.312962	0.327	0.113	3.23696e-05	DM vs. WM
Atp8b2	2.68552e-09	-1.20843	0.2	0.384	3.28063e-05	DM vs. WM
Ccdc59	2.68704e-09	0.0735481	0.312	0.103	3.28248e-05	DM vs. WM
Cd2bp2	2.7083e-09	0.12798	0.629	0.277	3.30846e-05	DM vs. WM
Rnf181	2.77063e-09	0.204616	0.259	0.078	3.3846e-05	DM vs. WM
Sirpa	2.81785e-09	-1.25061	0.068	0.25	3.44228e-05	DM vs. WM
Txn2	2.81933e-09	0.179548	0.346	0.125	3.4441e-05	DM vs. WM
Tceb1	2.83872e-09	0.134775	0.654	0.287	3.46778e-05	DM vs. WM
Ctsh	2.8645e-09	0.204752	0.483	0.197	3.49928e-05	DM vs. WM
Tmem248	2.88271e-09	0.0848128	0.585	0.251	3.52152e-05	DM vs. WM
Snrpc	2.90143e-09	0.0643913	0.556	0.23	3.54439e-05	DM vs. WM
Ubald2	2.90654e-09	0.244093	0.717	0.347	3.55063e-05	DM vs. WM
Snf8	2.90721e-09	0.114988	0.429	0.164	3.55145e-05	DM vs. WM
Dpp3	2.91436e-09	0.10052	0.337	0.117	3.56018e-05	DM vs. WM
Atp1b3	2.91608e-09	-1.06861	0.634	0.616	3.56228e-05	DM vs. WM
Rbm39	2.98588e-09	0.4335	0.98	0.747	3.64756e-05	DM vs. WM
Ciapin1	3.01632e-09	0.207157	0.234	0.066	3.68474e-05	DM vs. WM
Smim11	3.02724e-09	0.0891135	0.273	0.084	3.69808e-05	DM vs. WM
Mrto4	3.07357e-09	0.111328	0.229	0.062	3.75467e-05	DM vs. WM
Ostc	3.07881e-09	0.403275	0.81	0.452	3.76108e-05	DM vs. WM
Nfu1	3.1025e-09	0.253356	0.171	0.037	3.79002e-05	DM vs. WM
Fdx1l	3.15907e-09	0.145658	0.283	0.09	3.85912e-05	DM vs. WM
2510002D24Rik	3.43288e-09	0.205412	0.176	0.039	4.19361e-05	DM vs. WM
Npm3	3.44154e-09	0.170255	0.444	0.177	4.20418e-05	DM vs. WM
Pyurf	3.55092e-09	0.211224	0.107	0.012	4.3378e-05	DM vs. WM
Cwc15	3.59855e-09	0.120068	0.507	0.205	4.39599e-05	DM vs. WM
Gpcpd1	3.68434e-09	-1.11486	0.429	0.519	4.50079e-05	DM vs. WM
Ring1	3.69472e-09	0.255118	0.112	0.014	4.51347e-05	DM vs. WM
Ccnb2	3.71948e-09	0.43691	0.263	0.086	4.54371e-05	DM vs. WM
Timm22	3.74853e-09	0.0506253	0.239	0.068	4.5792e-05	DM vs. WM
Sirt7	3.77268e-09	0.11433	0.249	0.074	4.6087e-05	DM vs. WM
Leprotl1	3.78474e-09	0.151249	0.605	0.259	4.62344e-05	DM vs. WM
Fam207a	3.94756e-09	0.19231	0.288	0.094	4.82234e-05	DM vs. WM
Zbtb8os	3.96988e-09	0.152027	0.176	0.039	4.8496e-05	DM vs. WM
Ciao1	4.01946e-09	0.217413	0.171	0.037	4.91017e-05	DM vs. WM
Nelfb	4.16507e-09	0.217804	0.195	0.049	5.08806e-05	DM vs. WM
Mrps10	4.23665e-09	0.158246	0.171	0.037	5.1755e-05	DM vs. WM
Atpif1	4.25588e-09	0.254356	0.693	0.326	5.19898e-05	DM vs. WM
Mdh1	4.2757e-09	0.346528	0.746	0.38	5.22319e-05	DM vs. WM
Eny2	4.2934e-09	0.206719	0.615	0.279	5.24482e-05	DM vs. WM
Acp1	4.39706e-09	0.205812	0.215	0.058	5.37145e-05	DM vs. WM
Ccdc168	4.40248e-09	0.341213	0.127	0.019	5.37807e-05	DM vs. WM
Idnk	4.48955e-09	0.0993875	0.429	0.166	5.48444e-05	DM vs. WM
Psmb9	4.55763e-09	0.194609	0.61	0.269	5.5676e-05	DM vs. WM
Mfng	4.56229e-09	0.220665	0.151	0.029	5.57329e-05	DM vs. WM
Bpnt1	4.70674e-09	0.328036	0.244	0.074	5.74975e-05	DM vs. WM
Mrpl48	4.71045e-09	0.200835	0.195	0.049	5.75429e-05	DM vs. WM
Leng1	4.92539e-09	0.257827	0.122	0.018	6.01685e-05	DM vs. WM
Icam1	4.93082e-09	0.193407	0.302	0.103	6.02349e-05	DM vs. WM
Mybbp1a	5.04056e-09	0.224001	0.19	0.047	6.15755e-05	DM vs. WM
Igflr1	5.05037e-09	0.187039	0.151	0.029	6.16953e-05	DM vs. WM
Rom1	5.09648e-09	0.193145	0.161	0.033	6.22586e-05	DM vs. WM
Pcmt1	5.10215e-09	0.111207	0.268	0.084	6.23279e-05	DM vs. WM
Tagap	5.13278e-09	0.238768	0.234	0.068	6.2702e-05	DM vs. WM
Tspan15	5.3512e-09	0.164598	0.161	0.033	6.53703e-05	DM vs. WM
Hes6	5.38843e-09	0.158263	0.249	0.074	6.58251e-05	DM vs. WM
Psmf1	5.38865e-09	0.190611	0.146	0.027	6.58277e-05	DM vs. WM
Aimp2	5.41354e-09	0.327477	0.176	0.041	6.61318e-05	DM vs. WM
Exosc3	5.43462e-09	0.203023	0.322	0.113	6.63893e-05	DM vs. WM
1110004E09Rik	5.49501e-09	0.173339	0.127	0.019	6.7127e-05	DM vs. WM
Traf1	5.50118e-09	0.262833	0.229	0.066	6.72025e-05	DM vs. WM
Tomm20	5.63114e-09	0.210416	0.751	0.355	6.87901e-05	DM vs. WM
Tcf7	5.67462e-09	0.142506	0.244	0.072	6.93212e-05	DM vs. WM
Prkch	5.7935e-09	0.159904	0.122	0.018	7.07734e-05	DM vs. WM
Wdr83os	6.01602e-09	0.145498	0.473	0.193	7.34917e-05	DM vs. WM
Eva1b	6.03074e-09	0.170273	0.132	0.021	7.36716e-05	DM vs. WM
Ddx1	6.03076e-09	0.118107	0.132	0.021	7.36717e-05	DM vs. WM
Snrnp27	6.07973e-09	0.140304	0.283	0.092	7.427e-05	DM vs. WM
Alkbh3	6.21867e-09	0.169452	0.132	0.021	7.59673e-05	DM vs. WM
Desi2	6.38339e-09	0.230799	0.21	0.057	7.79795e-05	DM vs. WM
Ndufs6	6.73249e-09	0.255231	0.654	0.3	8.22441e-05	DM vs. WM
Card19	6.74638e-09	0.145809	0.19	0.047	8.24138e-05	DM vs. WM
Clta	6.84493e-09	0.300663	0.795	0.4	8.36176e-05	DM vs. WM
Polr3k	7.0224e-09	0.0888643	0.38	0.142	8.57856e-05	DM vs. WM
Prdx6	7.0483e-09	0.167258	0.605	0.265	8.6102e-05	DM vs. WM
Sfr1	7.08319e-09	0.117611	0.61	0.271	8.65282e-05	DM vs. WM
Gtf2i	7.23369e-09	0.132248	0.234	0.068	8.83667e-05	DM vs. WM
Nr1h2	7.52571e-09	0.262198	0.224	0.064	9.19341e-05	DM vs. WM
Derl1	7.57511e-09	0.328788	0.737	0.365	9.25376e-05	DM vs. WM
Snx18	7.81012e-09	-1.2488	0.22	0.382	9.54085e-05	DM vs. WM
Mrpl32	7.84975e-09	0.0549778	0.449	0.175	9.58925e-05	DM vs. WM
BC029214	8.19109e-09	0.253838	0.239	0.072	0.000100062	DM vs. WM
Ist1	8.30894e-09	-1.37081	0.249	0.396	0.000101502	DM vs. WM
Rbm7	8.4577e-09	0.0844021	0.38	0.142	0.000103319	DM vs. WM
Eif3c	8.48826e-09	0.195354	0.556	0.238	0.000103693	DM vs. WM
Ghitm	8.73587e-09	0.0646243	0.659	0.292	0.000106717	DM vs. WM
Cwc25	8.97857e-09	0.288603	0.166	0.037	0.000109682	DM vs. WM
Sf3b4	9.03317e-09	0.21494	0.224	0.064	0.000110349	DM vs. WM
Nsmce4a	9.13673e-09	0.171648	0.244	0.074	0.000111614	DM vs. WM
Cuedc2	9.18564e-09	0.195214	0.273	0.09	0.000112212	DM vs. WM
2410004B18Rik	9.34259e-09	0.199965	0.171	0.039	0.000114129	DM vs. WM
Raver1	9.73166e-09	0.12841	0.171	0.039	0.000118882	DM vs. WM
Smarce1	9.86794e-09	0.0760873	0.366	0.136	0.000120547	DM vs. WM
Sec62	1.01256e-08	0.201215	0.444	0.181	0.000123695	DM vs. WM
Parl	1.09335e-08	0.0647411	0.273	0.088	0.000133563	DM vs. WM
Fkbp1a	1.14346e-08	0.158809	0.463	0.193	0.000139686	DM vs. WM
Rab43	1.16358e-08	0.198551	0.185	0.047	0.000142143	DM vs. WM
Psma2	1.17021e-08	0.256036	0.712	0.351	0.000142953	DM vs. WM
Uck2	1.19388e-08	0.32988	0.566	0.267	0.000145845	DM vs. WM
Nudt16	1.21277e-08	0.136303	0.102	0.012	0.000148152	DM vs. WM
Grap	1.23236e-08	0.0968138	0.337	0.121	0.000150545	DM vs. WM
Bcl7c	1.2358e-08	0.187409	0.195	0.051	0.000150966	DM vs. WM
Wfdc17	1.27597e-08	-1.44699	0.424	0.497	0.000155873	DM vs. WM
Tmem106c	1.31219e-08	0.246913	0.112	0.016	0.000160297	DM vs. WM
Dnm3	1.31902e-08	0.255791	0.317	0.115	0.000161131	DM vs. WM
Lage3	1.3437e-08	0.0554287	0.239	0.072	0.000164147	DM vs. WM
Urod	1.37897e-08	0.186713	0.19	0.049	0.000168455	DM vs. WM
Rps8	1.4158e-08	0.341868	0.99	0.904	0.000172954	DM vs. WM
Fam162a	1.41935e-08	0.21178	0.18	0.045	0.000173388	DM vs. WM
Sgf29	1.42425e-08	0.293536	0.137	0.025	0.000173987	DM vs. WM
Lman1	1.42519e-08	0.24496	0.712	0.339	0.000174101	DM vs. WM
Actr10	1.44769e-08	0.0831539	0.278	0.092	0.00017685	DM vs. WM
Mesdc2	1.47806e-08	0.163088	0.185	0.047	0.000180559	DM vs. WM
Bst2	1.48886e-08	0.38122	0.732	0.384	0.00018188	DM vs. WM
Dnajc30	1.49404e-08	0.183641	0.117	0.018	0.000182512	DM vs. WM
Mecr	1.49446e-08	0.125226	0.107	0.014	0.000182563	DM vs. WM
Hid1	1.50196e-08	0.0819197	0.239	0.072	0.00018348	DM vs. WM
Ripk3	1.52304e-08	0.242423	0.127	0.021	0.000186055	DM vs. WM
Pole3	1.5282e-08	0.214257	0.185	0.047	0.000186685	DM vs. WM
Spib	1.53363e-08	0.275856	0.215	0.062	0.000187348	DM vs. WM
Dguok	1.56039e-08	0.219852	0.127	0.021	0.000190617	DM vs. WM
Ilk	1.58318e-08	0.129501	0.283	0.096	0.000193401	DM vs. WM
Rrp1	1.61229e-08	0.0641204	0.38	0.146	0.000196958	DM vs. WM
H2-Ob	1.61327e-08	0.156361	0.22	0.062	0.000197077	DM vs. WM
Cd82	1.61337e-08	0.211547	0.332	0.123	0.000197089	DM vs. WM
Gsto1	1.6324e-08	0.237612	0.195	0.053	0.000199413	DM vs. WM
H2-Ke6	1.67265e-08	0.0810598	0.215	0.06	0.000204331	DM vs. WM
Psph	1.67276e-08	0.141308	0.249	0.078	0.000204345	DM vs. WM
Serpinb6b	1.67562e-08	0.115996	0.263	0.086	0.000204694	DM vs. WM
Cd68	1.67568e-08	0.216808	0.122	0.019	0.000204701	DM vs. WM
Elovl1	1.68226e-08	0.216114	0.22	0.064	0.000205505	DM vs. WM
Ctla4	1.6849e-08	0.266756	0.566	0.265	0.000205828	DM vs. WM
Cxxc1	1.68571e-08	0.135968	0.21	0.058	0.000205926	DM vs. WM
Ppif	1.71776e-08	0.182195	0.122	0.019	0.000209842	DM vs. WM
Rce1	1.71887e-08	0.192994	0.127	0.021	0.000209977	DM vs. WM
Ubxn8	1.72927e-08	0.204705	0.127	0.021	0.000211248	DM vs. WM
Nr2c2ap	1.74726e-08	0.129711	0.298	0.103	0.000213446	DM vs. WM
Ly6a	1.75934e-08	0.695529	0.522	0.261	0.000214921	DM vs. WM
Tnfaip8l2	1.76087e-08	0.182853	0.122	0.019	0.000215108	DM vs. WM
Trip11	1.76962e-08	0.137213	0.298	0.103	0.000216177	DM vs. WM
Tln1	1.79139e-08	0.130485	0.371	0.142	0.000218836	DM vs. WM
Stim1	1.79884e-08	0.188528	0.132	0.023	0.000219747	DM vs. WM
Pdlim2	1.82024e-08	0.149351	0.127	0.021	0.000222361	DM vs. WM
Igbp1	1.85248e-08	0.0599293	0.38	0.146	0.0002263	DM vs. WM
Pabpc4	1.92225e-08	-1.15788	0.263	0.415	0.000234821	DM vs. WM
Ubfd1	1.97259e-08	0.188101	0.312	0.113	0.000240971	DM vs. WM
Gmps	2.01558e-08	0.181389	0.224	0.066	0.000246224	DM vs. WM
Tmem167	2.02982e-08	0.272785	0.727	0.355	0.000247963	DM vs. WM
Gng12	2.07591e-08	0.140097	0.224	0.066	0.000253593	DM vs. WM
Ccng1	2.08678e-08	0.210399	0.317	0.115	0.000254921	DM vs. WM
Stt3b	2.11878e-08	0.255283	0.488	0.212	0.00025883	DM vs. WM
Marcksl1	2.12735e-08	0.106025	0.18	0.045	0.000259878	DM vs. WM
Cd8a	2.14982e-08	0.305509	0.161	0.037	0.000262622	DM vs. WM
Armc1	2.20388e-08	0.15464	0.2	0.055	0.000269227	DM vs. WM
Anapc15	2.21176e-08	0.165187	0.234	0.072	0.000270189	DM vs. WM
Hspe1	2.23161e-08	0.20533	0.668	0.324	0.000272614	DM vs. WM
Hsd11b1	2.23389e-08	0.226615	0.166	0.039	0.000272892	DM vs. WM
Slc38a2	2.23614e-08	-0.970241	0.688	0.643	0.000273167	DM vs. WM
Cmc1	2.27423e-08	0.238831	0.2	0.055	0.00027782	DM vs. WM
Gps1	2.27933e-08	0.111314	0.2	0.055	0.000278443	DM vs. WM
Pigx	2.32618e-08	0.197043	0.22	0.064	0.000284166	DM vs. WM
Denr	2.3892e-08	0.055264	0.312	0.111	0.000291864	DM vs. WM
Uqcc3	2.39224e-08	0.0974476	0.551	0.238	0.000292237	DM vs. WM
Eef1a1	2.44937e-08	-0.215835	1	1	0.000299215	DM vs. WM
Cirbp	2.51485e-08	0.156701	0.268	0.09	0.000307214	DM vs. WM
Avpi1	2.5639e-08	0.128805	0.171	0.041	0.000313205	DM vs. WM
Kmt2e	2.65823e-08	0.274642	0.551	0.259	0.00032473	DM vs. WM
Ewsr1	2.71429e-08	-1.14231	0.4	0.495	0.000331578	DM vs. WM
Zfp53	2.73161e-08	0.154471	0.161	0.037	0.000333693	DM vs. WM
Ino80c	2.78711e-08	0.114744	0.171	0.041	0.000340473	DM vs. WM
Rpl28	2.91349e-08	-1.18853	0.068	0.234	0.000355912	DM vs. WM
Capn2	2.97756e-08	0.182188	0.161	0.037	0.000363739	DM vs. WM
Arl6ip5	3.03269e-08	0.155609	0.615	0.277	0.000370474	DM vs. WM
Mpg	3.13241e-08	0.179351	0.156	0.035	0.000382655	DM vs. WM
Aarsd1	3.16344e-08	0.141871	0.19	0.051	0.000386446	DM vs. WM
Lrrc59	3.2098e-08	0.234792	0.62	0.318	0.000392109	DM vs. WM
Rbm4b	3.22476e-08	0.187192	0.21	0.06	0.000393937	DM vs. WM
Clk1	3.25664e-08	-0.887055	0.737	0.653	0.000397831	DM vs. WM
Scamp2	3.30148e-08	0.228865	0.22	0.066	0.000403309	DM vs. WM
Srrd	3.41225e-08	0.270106	0.137	0.027	0.000416841	DM vs. WM
Fars2	3.5008e-08	0.124467	0.151	0.033	0.000427657	DM vs. WM
Trappc5	3.51107e-08	0.0981115	0.288	0.099	0.000428913	DM vs. WM
Tm2d3	3.5123e-08	0.0664905	0.215	0.062	0.000429063	DM vs. WM
Rap1a	3.5787e-08	0.279952	0.863	0.511	0.000437173	DM vs. WM
Phb2	3.59467e-08	0.166665	0.473	0.203	0.000439125	DM vs. WM
Higd1a	3.61717e-08	0.125948	0.156	0.035	0.000441874	DM vs. WM
Dusp22	3.80954e-08	0.104654	0.278	0.096	0.000465374	DM vs. WM
Ablim1	3.83587e-08	0.0949411	0.463	0.197	0.00046859	DM vs. WM
Sdhd	3.85086e-08	0.149466	0.527	0.232	0.000470422	DM vs. WM
Far1	3.91644e-08	-1.23601	0.137	0.3	0.000478433	DM vs. WM
Cript	4.23573e-08	0.196107	0.459	0.199	0.000517436	DM vs. WM
Urm1	4.25345e-08	0.222431	0.195	0.055	0.000519602	DM vs. WM
Ddit3	4.30768e-08	0.168906	0.688	0.337	0.000526227	DM vs. WM
Prkcq	4.30792e-08	0.239406	0.132	0.025	0.000526256	DM vs. WM
Afmid	4.32954e-08	0.23956	0.102	0.014	0.000528897	DM vs. WM
Tfam	4.35798e-08	0.0765661	0.268	0.09	0.000532371	DM vs. WM
Kdm4b	4.35869e-08	0.212905	0.102	0.014	0.000532457	DM vs. WM
Fam193a	4.42943e-08	0.137579	0.137	0.027	0.000541099	DM vs. WM
Haus1	4.50729e-08	0.18165	0.102	0.014	0.00055061	DM vs. WM
Hist1h2bj	4.5211e-08	0.158159	0.117	0.019	0.000552297	DM vs. WM
Pdk3	4.56335e-08	0.208585	0.166	0.041	0.000557459	DM vs. WM
Ppa2	4.62355e-08	0.203279	0.132	0.025	0.000564812	DM vs. WM
Prpf19	4.65731e-08	0.130872	0.327	0.123	0.000568937	DM vs. WM
Idh2	4.666e-08	0.128949	0.263	0.09	0.000569999	DM vs. WM
Senp3	4.67608e-08	0.165459	0.132	0.025	0.00057123	DM vs. WM
Eapp	4.73519e-08	0.0715317	0.39	0.156	0.000578451	DM vs. WM
Fbxw2	4.76705e-08	0.0771618	0.244	0.078	0.000582343	DM vs. WM
Rpl12	4.8621e-08	0.201003	0.112	0.018	0.000593954	DM vs. WM
Ndufb7	4.92301e-08	0.29472	0.81	0.427	0.000601395	DM vs. WM
Wbp5	4.93943e-08	0.136719	0.6	0.271	0.000603401	DM vs. WM
Lrpap1	4.94597e-08	0.122362	0.215	0.064	0.0006042	DM vs. WM
Ccdc88c	4.96698e-08	-1.28299	0.2	0.353	0.000606767	DM vs. WM
Lsm5	4.97314e-08	0.252606	0.532	0.253	0.000607519	DM vs. WM
Cyb5r3	4.99409e-08	0.163951	0.171	0.043	0.000610078	DM vs. WM
Cln5	5.04844e-08	0.19827	0.112	0.018	0.000616718	DM vs. WM
Mad2l2	5.10001e-08	0.153486	0.127	0.023	0.000623017	DM vs. WM
Thoc6	5.10516e-08	0.120602	0.2	0.057	0.000623646	DM vs. WM
Ppih	5.13842e-08	0.189845	0.117	0.019	0.000627709	DM vs. WM
Rab22a	5.14295e-08	0.0939077	0.176	0.045	0.000628263	DM vs. WM
Clp1	5.22591e-08	0.118466	0.171	0.043	0.000638397	DM vs. WM
Immp1l	5.25524e-08	0.109493	0.137	0.027	0.00064198	DM vs. WM
Vamp4	5.47e-08	0.0949786	0.254	0.084	0.000668216	DM vs. WM
Ankrd12	5.64513e-08	0.189257	0.361	0.144	0.000689609	DM vs. WM
Itk	5.71307e-08	0.21881	0.249	0.084	0.000697909	DM vs. WM
Dnajc19	5.80099e-08	0.187785	0.21	0.062	0.000708649	DM vs. WM
Emc8	5.85857e-08	0.118513	0.239	0.078	0.000715683	DM vs. WM
Tmem165	5.86625e-08	0.109187	0.215	0.064	0.000716621	DM vs. WM
I830127L07Rik	5.9933e-08	0.282281	0.254	0.088	0.000732142	DM vs. WM
Rps24	6.0305e-08	0.308466	0.976	0.916	0.000736686	DM vs. WM
Arpp19	6.07026e-08	0.161968	0.659	0.316	0.000741543	DM vs. WM
Ppm1m	6.1344e-08	0.130813	0.166	0.041	0.000749378	DM vs. WM
Ccdc127	6.77492e-08	0.082515	0.19	0.053	0.000827625	DM vs. WM
Rpl7l1	6.78829e-08	0.17837	0.21	0.062	0.000829257	DM vs. WM
Mob2	6.80499e-08	0.173517	0.19	0.053	0.000831298	DM vs. WM
Atp5l	6.81155e-08	-0.477694	0.941	0.844	0.000832099	DM vs. WM
Rasgrp2	6.90748e-08	0.172466	0.649	0.304	0.000843818	DM vs. WM
Enpp1	7.06171e-08	0.162212	0.234	0.076	0.000862658	DM vs. WM
Rps3a1	7.33006e-08	0.305296	0.99	0.94	0.00089544	DM vs. WM
Ppa1	7.36067e-08	0.228578	0.527	0.244	0.00089918	DM vs. WM
Dhrs7	7.62112e-08	0.0848349	0.307	0.113	0.000930997	DM vs. WM
Pym1	7.63841e-08	0.1849	0.22	0.068	0.000933108	DM vs. WM
Hspa1b	7.76012e-08	-1.48843	0.171	0.339	0.000947976	DM vs. WM
Bad	7.79945e-08	0.152347	0.185	0.051	0.000952781	DM vs. WM
Eprs	7.96981e-08	0.0689632	0.298	0.107	0.000973592	DM vs. WM
Rars	8.29914e-08	0.178388	0.215	0.066	0.00101382	DM vs. WM
Tmem70	8.31063e-08	0.112108	0.156	0.037	0.00101523	DM vs. WM
Atf6b	8.35347e-08	0.0887979	0.361	0.142	0.00102046	DM vs. WM
2023-09-06	8.38744e-08	0.236044	0.263	0.094	0.00102461	DM vs. WM
Cetn3	8.49399e-08	0.109106	0.332	0.127	0.00103763	DM vs. WM
Ufsp2	8.60741e-08	0.109142	0.21	0.062	0.00105148	DM vs. WM
S100a1	8.6837e-08	0.153167	0.151	0.035	0.0010608	DM vs. WM
Bcl3	8.68691e-08	0.218734	0.21	0.064	0.00106119	DM vs. WM
Tmem203	8.76136e-08	0.153854	0.2	0.058	0.00107029	DM vs. WM
Creg1	8.78515e-08	0.107339	0.463	0.201	0.00107319	DM vs. WM
Ltb	8.86039e-08	0.207736	0.434	0.189	0.00108238	DM vs. WM
Psmc3	8.89862e-08	0.113994	0.522	0.236	0.00108706	DM vs. WM
Hnrnpa2b1	8.93527e-08	-0.891074	0.615	0.602	0.00109153	DM vs. WM
Tyrobp	9.08821e-08	0.31195	0.849	0.442	0.00111022	DM vs. WM
Tmem219	9.09842e-08	0.155709	0.146	0.033	0.00111146	DM vs. WM
Comt	9.20902e-08	0.226055	0.215	0.068	0.00112497	DM vs. WM
Scyl1	9.26014e-08	0.114344	0.18	0.049	0.00113122	DM vs. WM
Mycbp	9.26993e-08	0.114245	0.254	0.086	0.00113241	DM vs. WM
Nhp2l1	9.51514e-08	0.0632493	0.395	0.16	0.00116237	DM vs. WM
Sucla2	9.52959e-08	0.127817	0.234	0.076	0.00116414	DM vs. WM
Acaa2	9.70375e-08	0.17335	0.141	0.031	0.00118541	DM vs. WM
Apopt1	9.71614e-08	0.0950607	0.176	0.047	0.00118692	DM vs. WM
Kcnab2	1.05826e-07	0.119082	0.273	0.097	0.00129277	DM vs. WM
Tpi1	1.13569e-07	0.134319	0.424	0.177	0.00138735	DM vs. WM
Napa	1.19693e-07	0.114208	0.449	0.191	0.00146217	DM vs. WM
Twistnb	1.21346e-07	0.200178	0.312	0.121	0.00148237	DM vs. WM
Ada	1.21377e-07	0.0763804	0.141	0.031	0.00148274	DM vs. WM
Rhof	1.2229e-07	0.14904	0.132	0.027	0.00149389	DM vs. WM
Htra2	1.23466e-07	0.188018	0.166	0.043	0.00150826	DM vs. WM
Ptbp3	1.23603e-07	-1.09801	0.532	0.546	0.00150993	DM vs. WM
Ubac2	1.24416e-07	0.134073	0.234	0.078	0.00151987	DM vs. WM
Atat1	1.24967e-07	0.232939	0.132	0.027	0.0015266	DM vs. WM
Mrps35	1.26861e-07	0.108089	0.137	0.029	0.00154974	DM vs. WM
Dok1	1.27534e-07	0.0959725	0.137	0.029	0.00155796	DM vs. WM
Khk	1.2883e-07	0.160094	0.161	0.041	0.00157379	DM vs. WM
Top2a	1.2963e-07	-1.3353	0.312	0.45	0.00158357	DM vs. WM
Ptpn6	1.29819e-07	-1.16996	0.146	0.304	0.00158587	DM vs. WM
Commd2	1.3071e-07	0.056395	0.254	0.086	0.00159675	DM vs. WM
Thoc3	1.31822e-07	0.107143	0.166	0.043	0.00161034	DM vs. WM
Cebpz	1.33098e-07	0.1163	0.239	0.08	0.00162593	DM vs. WM
Isca2	1.33844e-07	0.172208	0.18	0.051	0.00163504	DM vs. WM
Bbip1	1.34932e-07	0.157364	0.224	0.072	0.00164833	DM vs. WM
Mvp	1.35519e-07	0.102239	0.185	0.053	0.0016555	DM vs. WM
Sh3glb2	1.35522e-07	0.11883	0.132	0.027	0.00165553	DM vs. WM
Pomp	1.35803e-07	0.216533	0.766	0.388	0.00165897	DM vs. WM
Triap1	1.36099e-07	0.201753	0.107	0.018	0.00166259	DM vs. WM
Slc35a4	1.3748e-07	0.12683	0.166	0.043	0.00167946	DM vs. WM
Trappc4	1.39005e-07	0.0665914	0.385	0.158	0.00169809	DM vs. WM
Rac1	1.40908e-07	0.16952	0.727	0.357	0.00172133	DM vs. WM
Calcoco1	1.4215e-07	0.220835	0.117	0.021	0.0017365	DM vs. WM
Elp5	1.45657e-07	0.217293	0.229	0.076	0.00177935	DM vs. WM
Bmyc	1.47438e-07	0.176881	0.107	0.018	0.0018011	DM vs. WM
Hsd17b12	1.483e-07	0.157695	0.22	0.07	0.00181163	DM vs. WM
Dock8	1.48481e-07	0.142942	0.307	0.119	0.00181384	DM vs. WM
Mff	1.49463e-07	0.0770235	0.283	0.101	0.00182584	DM vs. WM
Acot8	1.50207e-07	0.0588651	0.166	0.043	0.00183493	DM vs. WM
Mfap1a	1.60386e-07	0.155403	0.18	0.051	0.00195928	DM vs. WM
Timm8a1	1.61695e-07	0.182187	0.176	0.049	0.00197526	DM vs. WM
Nudt22	1.62651e-07	0.136067	0.107	0.018	0.00198694	DM vs. WM
Sytl3	1.67332e-07	0.143022	0.112	0.019	0.00204413	DM vs. WM
Fh1	1.69836e-07	0.0969187	0.112	0.019	0.00207471	DM vs. WM
Rnf121	1.69909e-07	0.233949	0.146	0.035	0.00207561	DM vs. WM
Fam89b	1.70792e-07	0.0766773	0.224	0.072	0.00208639	DM vs. WM
Ankhd1	1.75294e-07	0.197221	0.171	0.047	0.0021414	DM vs. WM
Tox4	1.75937e-07	0.0808837	0.268	0.096	0.00214925	DM vs. WM
Ppp1r7	1.77055e-07	0.204701	0.151	0.037	0.0021629	DM vs. WM
4921524J17Rik	1.78926e-07	0.092004	0.224	0.072	0.00218576	DM vs. WM
0610030E20Rik	1.81423e-07	0.180032	0.151	0.037	0.00221626	DM vs. WM
Ifitm2	1.82444e-07	0.0922293	0.541	0.251	0.00222874	DM vs. WM
Trp53i13	1.85835e-07	0.175902	0.215	0.068	0.00227016	DM vs. WM
Poldip2	1.91986e-07	0.111922	0.18	0.051	0.0023453	DM vs. WM
Gm21811	1.92632e-07	0.0513743	0.371	0.15	0.00235319	DM vs. WM
Etfb	1.93772e-07	0.0608352	0.546	0.248	0.00236712	DM vs. WM
Rps13	1.9652e-07	0.354369	0.946	0.725	0.00240068	DM vs. WM
Magoh	2.003e-07	0.116893	0.459	0.201	0.00244686	DM vs. WM
Pigyl	2.01352e-07	0.177041	0.21	0.066	0.00245972	DM vs. WM
Sh3bgr	2.05683e-07	0.220332	0.141	0.033	0.00251263	DM vs. WM
Tmem9b	2.0988e-07	0.0570926	0.346	0.138	0.00256389	DM vs. WM
Ndufa6	2.15195e-07	0.312074	0.834	0.476	0.00262882	DM vs. WM
Hist1h1e	2.18603e-07	0.202832	0.19	0.057	0.00267045	DM vs. WM
Psmd11	2.2165e-07	0.0659047	0.356	0.144	0.00270768	DM vs. WM
Atp13a2	2.22806e-07	0.0504247	0.22	0.07	0.00272179	DM vs. WM
Morf4l1b	2.24383e-07	0.206164	0.659	0.327	0.00274106	DM vs. WM
Zfp771	2.28697e-07	0.140821	0.146	0.035	0.00279376	DM vs. WM
Mfsd11	2.28697e-07	0.176166	0.146	0.035	0.00279376	DM vs. WM
Znrd1	2.2984e-07	0.0597282	0.22	0.07	0.00280773	DM vs. WM
Oaz1	2.31304e-07	0.229241	0.976	0.938	0.00282561	DM vs. WM
Nabp2	2.32205e-07	0.0595605	0.268	0.097	0.00283662	DM vs. WM
Pkig	2.3226e-07	0.115123	0.629	0.306	0.00283729	DM vs. WM
Ak3	2.33803e-07	0.151892	0.19	0.057	0.00285613	DM vs. WM
Dpm3	2.36074e-07	0.22215	0.756	0.382	0.00288388	DM vs. WM
Phax	2.39451e-07	0.246712	0.18	0.053	0.00292514	DM vs. WM
Clec12a	2.40114e-07	-1.14845	0.073	0.222	0.00293323	DM vs. WM
Rnf34	2.4013e-07	0.167059	0.171	0.047	0.00293343	DM vs. WM
Gbf1	2.40513e-07	0.0761153	0.215	0.068	0.00293811	DM vs. WM
Cdkn2d	2.42894e-07	0.120064	0.307	0.119	0.0029672	DM vs. WM
Rfxap	2.45828e-07	0.229046	0.132	0.029	0.00300304	DM vs. WM
Ap3b1	2.47855e-07	0.242271	0.156	0.041	0.0030278	DM vs. WM
Polr2d	2.51559e-07	0.206263	0.161	0.043	0.00307305	DM vs. WM
Mgat2	2.56163e-07	0.121109	0.537	0.246	0.00312928	DM vs. WM
Cox7a2	2.62138e-07	0.370695	0.844	0.505	0.00320228	DM vs. WM
Csnk1a1	2.65585e-07	-1.04387	0.493	0.526	0.00324438	DM vs. WM
Naa60	2.72458e-07	0.102958	0.141	0.033	0.00332835	DM vs. WM
Wdr18	2.73823e-07	0.0917605	0.141	0.033	0.00334502	DM vs. WM
Snrpb	2.74514e-07	0.193088	0.824	0.427	0.00335347	DM vs. WM
Serf1	2.74964e-07	0.126227	0.298	0.115	0.00335896	DM vs. WM
Rsl1d1	2.77735e-07	0.0942305	0.239	0.082	0.00339282	DM vs. WM
Rbm8a	2.79277e-07	0.112229	0.532	0.248	0.00341165	DM vs. WM
Klrd1	2.80726e-07	0.217493	0.18	0.053	0.00342935	DM vs. WM
LOC108167440	2.84107e-07	0.15863	0.137	0.031	0.00347066	DM vs. WM
Mrpl50	2.84112e-07	0.141493	0.166	0.045	0.00347072	DM vs. WM
Gadd45g	2.8629e-07	0.174168	0.244	0.086	0.00349732	DM vs. WM
Lmna	2.92653e-07	0.241154	0.156	0.041	0.00357504	DM vs. WM
Napsa	2.96469e-07	0.199617	0.341	0.144	0.00362167	DM vs. WM
Tnrc6c	3.00371e-07	0.178594	0.185	0.055	0.00366934	DM vs. WM
Bcl11b	3.05061e-07	0.229213	0.176	0.051	0.00372663	DM vs. WM
Map4k1	3.06383e-07	0.191656	0.317	0.127	0.00374278	DM vs. WM
Ppp1r35	3.07147e-07	0.118779	0.268	0.097	0.00375211	DM vs. WM
Ero1l	3.10089e-07	0.0632783	0.283	0.105	0.00378805	DM vs. WM
Psma1	3.1538e-07	0.104899	0.576	0.271	0.00385269	DM vs. WM
Hbp1	3.15869e-07	0.121983	0.39	0.17	0.00385865	DM vs. WM
Lsm8	3.2117e-07	0.0867491	0.268	0.097	0.00392341	DM vs. WM
BC005561	3.22219e-07	0.193963	0.122	0.025	0.00393622	DM vs. WM
Mettl7a1	3.22299e-07	0.223064	0.127	0.027	0.0039372	DM vs. WM
Gnpnat1	3.23352e-07	0.13255	0.263	0.096	0.00395007	DM vs. WM
Dnajb1	3.23553e-07	0.0514349	0.517	0.23	0.00395253	DM vs. WM
Zfp593	3.24721e-07	0.13529	0.205	0.064	0.0039668	DM vs. WM
Idh3a	3.24843e-07	0.139856	0.195	0.06	0.00396828	DM vs. WM
Actr2	3.2962e-07	-1.01824	0.41	0.485	0.00402664	DM vs. WM
Stx4a	3.56415e-07	0.0881132	0.229	0.078	0.00435397	DM vs. WM
Nek7	3.62272e-07	0.136762	0.332	0.135	0.00442552	DM vs. WM
E2f4	3.67301e-07	0.140575	0.18	0.053	0.00448694	DM vs. WM
Zkscan14	3.84027e-07	0.0900488	0.156	0.041	0.00469128	DM vs. WM
Acyp1	3.84027e-07	0.0779404	0.156	0.041	0.00469128	DM vs. WM
Ass1	3.8494e-07	0.144584	0.307	0.121	0.00470243	DM vs. WM
Ciz1	3.90461e-07	0.182534	0.107	0.019	0.00476987	DM vs. WM
St3gal4	3.90476e-07	-1.18295	0.083	0.232	0.00477005	DM vs. WM
Zfp36l1	4.00926e-07	-1.05322	0.571	0.583	0.00489771	DM vs. WM
Sdf4	4.01361e-07	0.108736	0.712	0.353	0.00490302	DM vs. WM
Ankrd55	4.04035e-07	0.188652	0.112	0.021	0.00493569	DM vs. WM
Tmem9	4.04513e-07	0.107208	0.127	0.027	0.00494153	DM vs. WM
Rnf123	4.10132e-07	0.209554	0.239	0.086	0.00501018	DM vs. WM
Mpv17l2	4.14098e-07	0.15048	0.151	0.039	0.00505862	DM vs. WM
Zfp68	4.21316e-07	0.192991	0.107	0.019	0.0051468	DM vs. WM
D030056L22Rik	4.27506e-07	0.0985628	0.21	0.068	0.00522241	DM vs. WM
Trmt112	4.28663e-07	0.119962	0.546	0.259	0.00523655	DM vs. WM
Med8	4.28845e-07	0.171069	0.205	0.066	0.00523877	DM vs. WM
Tmem64	4.30511e-07	0.212776	0.166	0.047	0.00525913	DM vs. WM
Ciart	4.32522e-07	0.203387	0.112	0.021	0.00528369	DM vs. WM
Zdhhc6	4.32645e-07	0.103873	0.122	0.025	0.00528519	DM vs. WM
Mlycd	4.3268e-07	0.146642	0.117	0.023	0.00528562	DM vs. WM
Mina	4.42441e-07	0.087614	0.112	0.021	0.00540486	DM vs. WM
Scd2	4.4386e-07	-1.04902	0.078	0.228	0.00542219	DM vs. WM
Pmm2	4.44041e-07	0.167253	0.107	0.019	0.00542441	DM vs. WM
Vgll4	4.47482e-07	0.140447	0.112	0.021	0.00546645	DM vs. WM
D10Wsu102e	4.70997e-07	0.189294	0.102	0.018	0.0057537	DM vs. WM
Sdcbp	4.7411e-07	-1.18769	0.444	0.481	0.00579172	DM vs. WM
Flad1	4.91192e-07	0.104922	0.102	0.018	0.0060004	DM vs. WM
Adipor2	4.97029e-07	0.133678	0.293	0.113	0.00607171	DM vs. WM
Ssbp4	5.00679e-07	0.155138	0.146	0.037	0.00611629	DM vs. WM
Cdc42	5.01757e-07	-0.562031	0.873	0.75	0.00612947	DM vs. WM
Hyou1	5.05583e-07	-1.21713	0.249	0.378	0.0061762	DM vs. WM
Tbcd	5.12676e-07	0.210813	0.18	0.055	0.00626285	DM vs. WM
Grasp	5.19096e-07	0.13727	0.166	0.047	0.00634128	DM vs. WM
Pradc1	5.30373e-07	0.212842	0.137	0.033	0.00647904	DM vs. WM
Jmjd6	5.32934e-07	0.0860448	0.288	0.111	0.00651032	DM vs. WM
Dcaf11	5.51864e-07	0.0924968	0.239	0.084	0.00674157	DM vs. WM
Polr1d	5.69051e-07	0.221812	0.771	0.407	0.00695153	DM vs. WM
Sft2d2	5.77678e-07	0.061624	0.327	0.133	0.00705691	DM vs. WM
Rnaseh2a	5.78995e-07	0.146196	0.185	0.057	0.007073	DM vs. WM
Ppp1r14b	5.95838e-07	0.0842336	0.249	0.09	0.00727875	DM vs. WM
Gm5861	5.99702e-07	0.318121	0.151	0.041	0.00732596	DM vs. WM
Gtf2f1	6.00344e-07	0.0927058	0.22	0.074	0.0073338	DM vs. WM
Ginm1	6.01395e-07	0.101203	0.141	0.035	0.00734664	DM vs. WM
Hipk1	6.04314e-07	-1.11379	0.444	0.491	0.0073823	DM vs. WM
Gtpbp2	6.05665e-07	0.154241	0.254	0.094	0.00739881	DM vs. WM
Ddost	6.06651e-07	0.380801	0.854	0.585	0.00741085	DM vs. WM
Kdm7a	6.31759e-07	-1.12977	0.259	0.382	0.00771757	DM vs. WM
Sars	6.35049e-07	0.106224	0.615	0.296	0.00775776	DM vs. WM
Ifrd2	6.37734e-07	0.159413	0.137	0.033	0.00779056	DM vs. WM
Gabarap	6.42584e-07	0.296513	0.834	0.489	0.00784981	DM vs. WM
Dpm1	6.4784e-07	0.0647806	0.234	0.082	0.00791401	DM vs. WM
Dap	6.75448e-07	0.0973732	0.61	0.296	0.00825128	DM vs. WM
Bcat1	6.76189e-07	0.251833	0.127	0.029	0.00826033	DM vs. WM
Psmg4	6.80179e-07	0.094143	0.21	0.07	0.00830907	DM vs. WM
Helz2	6.91844e-07	0.086788	0.21	0.07	0.00845157	DM vs. WM
Tm9sf3	6.9979e-07	-0.905332	0.576	0.565	0.00854864	DM vs. WM
Tk1	7.03266e-07	0.161363	0.137	0.033	0.00859109	DM vs. WM
Asns	7.27171e-07	0.147653	0.132	0.031	0.00888312	DM vs. WM
Atp2a3	7.31056e-07	-1.13351	0.361	0.444	0.00893059	DM vs. WM
Trim44	7.37733e-07	0.0643549	0.161	0.045	0.00901214	DM vs. WM
0610007P14Rik	7.46063e-07	0.118763	0.21	0.07	0.00911391	DM vs. WM
Mrps21	7.84012e-07	0.130519	0.649	0.324	0.00957749	DM vs. WM
Coa6	7.87519e-07	0.0517926	0.215	0.072	0.00962034	DM vs. WM
Med31	7.98211e-07	0.0637269	0.137	0.033	0.00975095	DM vs. WM
Alox5ap	8.01438e-07	-1.11776	0.444	0.485	0.00979036	DM vs. WM
C1galt1	8.03198e-07	0.135703	0.132	0.031	0.00981187	DM vs. WM
Sms	8.67299e-07	0.0714157	0.254	0.094	0.0105949	DM vs. WM
Dck	8.70725e-07	-1.1317	0.127	0.271	0.0106368	DM vs. WM
Stoml1	8.89258e-07	0.0535574	0.176	0.053	0.0108632	DM vs. WM
Mapkap1	9.33944e-07	0.0986881	0.171	0.051	0.0114091	DM vs. WM
Ppil1	9.4442e-07	0.145488	0.239	0.088	0.011537	DM vs. WM
Mrpl38	9.4802e-07	0.109665	0.205	0.068	0.011581	DM vs. WM
Mpdu1	9.48217e-07	0.0618698	0.341	0.144	0.0115834	DM vs. WM
Fbxo7	9.53312e-07	0.126203	0.122	0.027	0.0116457	DM vs. WM
Rgs2	9.55033e-07	-1.14158	0.322	0.419	0.0116667	DM vs. WM
Zap70	9.66354e-07	0.153439	0.2	0.066	0.011805	DM vs. WM
Utp23	9.68191e-07	0.134484	0.122	0.027	0.0118274	DM vs. WM
Clcn4	9.69309e-07	0.244095	0.176	0.055	0.0118411	DM vs. WM
Tbcc	9.74465e-07	0.179572	0.117	0.025	0.0119041	DM vs. WM
Cdc25b	9.75515e-07	0.272417	0.307	0.129	0.0119169	DM vs. WM
Fn1	9.84185e-07	-0.918967	0.029	0.158	0.0120228	DM vs. WM
Upf3a	9.84666e-07	0.0747937	0.151	0.041	0.0120287	DM vs. WM
Prcp	1.02906e-06	-1.19078	0.151	0.29	0.012571	DM vs. WM
Arhgap25	1.03328e-06	0.0920795	0.249	0.092	0.0126226	DM vs. WM
Hmgcl	1.03328e-06	0.0768954	0.249	0.092	0.0126226	DM vs. WM
Yipf2	1.0414e-06	0.0942467	0.171	0.051	0.0127217	DM vs. WM
Ldha	1.0519e-06	0.147848	0.649	0.324	0.01285	DM vs. WM
Bod1l	1.08305e-06	0.244529	0.21	0.072	0.0132305	DM vs. WM
Casc5	1.09709e-06	0.269729	0.102	0.019	0.0134021	DM vs. WM
Rpl22l1	1.09889e-06	0.332449	0.956	0.764	0.0134241	DM vs. WM
Pgd	1.15103e-06	-1.12552	0.156	0.298	0.014061	DM vs. WM
Yrdc	1.18158e-06	-0.0971649	0.42	0.181	0.0144342	DM vs. WM
D230025D16Rik	1.18692e-06	0.0938617	0.112	0.023	0.0144994	DM vs. WM
Fasl	1.18918e-06	0.165866	0.107	0.021	0.014527	DM vs. WM
Smim12	1.19508e-06	0.145524	0.141	0.037	0.0145991	DM vs. WM
Cltc	1.19639e-06	-1.15722	0.278	0.386	0.0146151	DM vs. WM
Gipc1	1.21933e-06	0.112339	0.112	0.023	0.0148953	DM vs. WM
Orai1	1.22305e-06	0.154257	0.288	0.117	0.0149408	DM vs. WM
Gcdh	1.23253e-06	0.0633282	0.112	0.023	0.0150566	DM vs. WM
Gadd45a	1.24962e-06	-1.00089	0.356	0.452	0.0152654	DM vs. WM
Psmc3ip	1.25834e-06	0.163692	0.102	0.019	0.0153719	DM vs. WM
Stard4	1.31708e-06	0.145203	0.259	0.099	0.0160895	DM vs. WM
Nrbf2	1.32123e-06	0.136118	0.234	0.086	0.0161402	DM vs. WM
Asl	1.34188e-06	0.0916886	0.141	0.037	0.0163924	DM vs. WM
Sptan1	1.38114e-06	0.0991096	0.19	0.062	0.016872	DM vs. WM
Txn1	1.43202e-06	0.326137	0.893	0.665	0.0174936	DM vs. WM
Cad	1.44163e-06	0.0983021	0.137	0.035	0.0176109	DM vs. WM
Slc16a3	1.51071e-06	-1.14023	0.107	0.248	0.0184549	DM vs. WM
Asrgl1	1.5189e-06	0.178378	0.171	0.053	0.0185548	DM vs. WM
Vps36	1.52688e-06	0.0527864	0.141	0.037	0.0186524	DM vs. WM
Josd2	1.55553e-06	0.0913949	0.161	0.047	0.0190023	DM vs. WM
Gsk3a	1.5692e-06	0.064124	0.205	0.07	0.0191693	DM vs. WM
Acadvl	1.61264e-06	0.103591	0.234	0.086	0.0197	DM vs. WM
Gfpt1	1.62217e-06	-1.16569	0.293	0.39	0.0198165	DM vs. WM
Ramp3	1.64417e-06	0.264488	0.151	0.043	0.0200852	DM vs. WM
Dennd5a	1.66238e-06	-0.949876	0.063	0.199	0.0203076	DM vs. WM
Gla	1.67293e-06	0.109275	0.156	0.045	0.0204365	DM vs. WM
Rtca	1.67864e-06	0.119249	0.132	0.033	0.0205062	DM vs. WM
Tsc22d3	1.68127e-06	-0.580034	0.795	0.743	0.0205384	DM vs. WM
Ccr7	1.68637e-06	0.207648	0.385	0.175	0.0206007	DM vs. WM
Dnttip2	1.72031e-06	0.105315	0.205	0.07	0.0210153	DM vs. WM
Eif2s3x	1.72306e-06	-1.17139	0.249	0.361	0.021049	DM vs. WM
Rilpl2	1.75236e-06	0.255067	0.741	0.404	0.0214069	DM vs. WM
Iqgap1	1.75406e-06	-0.872716	0.639	0.585	0.0214276	DM vs. WM
Relb	1.75638e-06	0.21536	0.249	0.096	0.0214559	DM vs. WM
Card11	1.76906e-06	0.113773	0.132	0.033	0.0216109	DM vs. WM
Dclre1c	1.77587e-06	0.151221	0.127	0.031	0.021694	DM vs. WM
H3f3c	1.78763e-06	0.0733596	0.176	0.055	0.0218377	DM vs. WM
Gm5617	1.86225e-06	0.177527	0.185	0.06	0.0227492	DM vs. WM
Golt1b	1.91666e-06	0.0792652	0.22	0.078	0.0234139	DM vs. WM
Tec	1.91972e-06	0.161509	0.166	0.051	0.0234514	DM vs. WM
Chmp7	1.99549e-06	0.0871709	0.127	0.031	0.0243769	DM vs. WM
Itpr2	2.01678e-06	0.100922	0.166	0.051	0.024637	DM vs. WM
Ubn2	2.02319e-06	0.0938774	0.215	0.076	0.0247152	DM vs. WM
Bhlha15	2.05886e-06	0.230779	0.215	0.078	0.0251511	DM vs. WM
Mrpl44	2.09638e-06	0.219985	0.117	0.027	0.0256094	DM vs. WM
Fam136a	2.13094e-06	0.153866	0.122	0.029	0.0260316	DM vs. WM
Ep300	2.13681e-06	-1.13086	0.141	0.279	0.0261032	DM vs. WM
Pecr	2.14151e-06	0.0695519	0.122	0.029	0.0261607	DM vs. WM
Zdhhc16	2.16279e-06	0.118262	0.122	0.029	0.0264207	DM vs. WM
Map2k1	2.17266e-06	0.0710326	0.185	0.06	0.0265412	DM vs. WM
Gbp2	2.21092e-06	0.229008	0.117	0.027	0.0270087	DM vs. WM
Mfsd10	2.24668e-06	0.1903	0.141	0.039	0.0274454	DM vs. WM
Ets1	2.27785e-06	-0.810344	0.668	0.604	0.0278262	DM vs. WM
Vmp1	2.28232e-06	0.0892487	0.327	0.14	0.0278808	DM vs. WM
Sptlc2	2.2881e-06	0.118622	0.161	0.049	0.0279515	DM vs. WM
Zmpste24	2.35599e-06	0.0624559	0.239	0.09	0.0287807	DM vs. WM
Rps20	2.36112e-06	0.248316	1	0.965	0.0288434	DM vs. WM
Gpr132	2.43885e-06	-0.969267	0.512	0.522	0.029793	DM vs. WM
Cybb	2.43907e-06	-1.20351	0.288	0.392	0.0297957	DM vs. WM
Faf2	2.45292e-06	0.100006	0.224	0.082	0.0299649	DM vs. WM
Gm13202	2.47229e-06	0.0608725	0.61	0.306	0.0302015	DM vs. WM
Vimp	2.50929e-06	0.283935	0.893	0.626	0.0306534	DM vs. WM
Trappc1	2.51547e-06	0.160945	0.112	0.025	0.030729	DM vs. WM
Vat1	2.52099e-06	0.162796	0.117	0.027	0.0307964	DM vs. WM
Tmed1	2.5465e-06	0.0993646	0.117	0.027	0.031108	DM vs. WM
Psmd2	2.57835e-06	-1.0911	0.361	0.437	0.0314971	DM vs. WM
Cd177	2.64559e-06	-0.753538	0.015	0.127	0.0323186	DM vs. WM
Dhrs3	2.65102e-06	0.112489	0.117	0.027	0.0323849	DM vs. WM
Icos	2.66479e-06	0.162811	0.19	0.064	0.0325531	DM vs. WM
Cd300lf	2.67903e-06	-1.07632	0.088	0.224	0.0327271	DM vs. WM
Nbas	2.73183e-06	0.111862	0.112	0.025	0.0333721	DM vs. WM
Cers2	2.78728e-06	-0.0757025	0.273	0.107	0.0340494	DM vs. WM
Marcks	2.82836e-06	-1.05852	0.054	0.181	0.0345513	DM vs. WM
Atp1b1	2.85623e-06	0.497866	0.712	0.439	0.0348917	DM vs. WM
Isca1	2.87154e-06	0.12806	0.307	0.131	0.0350788	DM vs. WM
Papss1	2.87235e-06	0.108466	0.141	0.039	0.0350887	DM vs. WM
Zgpat	2.89083e-06	0.0649999	0.112	0.025	0.0353143	DM vs. WM
Gar1	3.00263e-06	0.0845261	0.19	0.064	0.0366801	DM vs. WM
Rb1cc1	3.05833e-06	0.106786	0.229	0.086	0.0373605	DM vs. WM
Nelfa	3.08182e-06	0.074473	0.19	0.064	0.0376475	DM vs. WM
Hsf1	3.12021e-06	0.16666	0.107	0.023	0.0381165	DM vs. WM
2310009A05Rik	3.2322e-06	0.0877115	0.215	0.078	0.0394846	DM vs. WM
Sdhaf1	3.23719e-06	0.133421	0.107	0.023	0.0395455	DM vs. WM
Ormdl3	3.34398e-06	0.131976	0.132	0.035	0.0408501	DM vs. WM
Tfpt	3.37603e-06	0.109225	0.107	0.023	0.0412416	DM vs. WM
Ogfrl1	3.37907e-06	-0.93353	0.068	0.199	0.0412788	DM vs. WM
Mbd3	3.37967e-06	0.0746711	0.263	0.105	0.041286	DM vs. WM
Them6	3.3904e-06	0.144989	0.132	0.035	0.0414171	DM vs. WM
1110034G24Rik	3.45397e-06	0.134168	0.102	0.021	0.0421936	DM vs. WM
Ube2j1	3.49408e-06	0.216609	0.805	0.458	0.0426837	DM vs. WM
Eml3	3.50112e-06	0.112509	0.132	0.035	0.0427697	DM vs. WM
Fbrs	3.5617e-06	0.0522355	0.156	0.047	0.0435097	DM vs. WM
Bcl10	3.5849e-06	0.0662656	0.424	0.199	0.0437931	DM vs. WM
F420015M19Rik	3.63617e-06	0.140859	0.254	0.101	0.0444195	DM vs. WM
Ankrd17	3.67197e-06	0.1704	0.18	0.06	0.0448568	DM vs. WM
Carnmt1	3.68745e-06	0.113626	0.166	0.053	0.0450459	DM vs. WM
Cbx1	3.69757e-06	0.151677	0.341	0.154	0.0451695	DM vs. WM
Rps10	3.85412e-06	0.298787	0.829	0.52	0.0470819	DM vs. WM
Gtf3c6	3.95091e-06	-0.114584	0.268	0.105	0.0482643	DM vs. WM
Tusc3	3.95253e-06	0.0603258	0.132	0.035	0.0482841	DM vs. WM
