# Supplementary material for: Single-cell RNA-seq Reveals the Inhibitory Effect of Methamphetamine on Liver Immunity with the Involvement of Dopamine Receptor D1
Source: Genomics Proteomics Bioinformatics. 2024 Aug 28;22(4):qzae060. doi: 10.1093/gpbjnl/qzae060 (PMC11576359; doi:10.1093/gpbjnl/qzae060)
Supplement: qzae060_Supplementary_Data [file qzae060_supplementary_data.zip › Table S23.xlsx]

## Sheet: STable23
Table S23 Group-wise DEGs of scRNA-seq (NK)
Gene	P_val	Avg_log2FC	pct.1	pct.2	P_val_adj	Comparison
S100a9	7.87703e-87	1.89167	0.982	0.711	9.62258e-83	WM vs. WS
S100a8	7.56794e-82	2.08189	0.948	0.575	9.24499e-78	WM vs. WS
Wfdc17	2.82027e-76	2.66281	0.406	0.035	3.44525e-72	WM vs. WS
Retnlg	2.76704e-68	2.13109	0.672	0.2	3.38022e-64	WM vs. WS
Wfdc21	9.4503e-63	2.33715	0.317	0.023	1.15445e-58	WM vs. WS
Mt-mt-Rnr2	5.93091e-57	1.2644	0.956	0.774	7.2452e-53	WM vs. WS
Ccl5	3.32617e-54	-1.38578	0.72	0.949	4.06326e-50	WM vs. WS
Gzma	2.55269e-53	-1.34024	0.631	0.946	3.11837e-49	WM vs. WS
Camp	8.24442e-44	1.82193	0.288	0.036	1.00714e-39	WM vs. WS
Ifi27l2a	1.64527e-43	-2.42956	0.118	0.586	2.00986e-39	WM vs. WS
Hbb-b1	8.59213e-42	1.64198	0.144	0	1.04961e-37	WM vs. WS
Ngp	1.06531e-36	1.66419	0.376	0.088	1.30139e-32	WM vs. WS
H2-K1	2.30708e-33	-0.62289	0.959	0.993	2.81832e-29	WM vs. WS
Prtn3	2.98824e-32	1.43311	0.137	0.005	3.65044e-28	WM vs. WS
Chil3	4.00959e-27	1.51228	0.225	0.039	4.89811e-23	WM vs. WS
G0s2	7.12784e-20	1.23256	0.454	0.21	8.70737e-16	WM vs. WS
Ltf	1.1983e-18	1.16568	0.177	0.036	1.46385e-14	WM vs. WS
Rps27rt	2.67826e-18	-0.360504	0.996	1	3.27177e-14	WM vs. WS
Cd44	5.71108e-18	0.957141	0.675	0.452	6.97665e-14	WM vs. WS
Ifitm1	1.60596e-17	1.30377	0.232	0.068	1.96184e-13	WM vs. WS
Tgfbi	4.71838e-17	1.16103	0.218	0.06	5.76398e-13	WM vs. WS
Tmsb10	2.98608e-16	-0.502097	0.93	0.948	3.6478e-12	WM vs. WS
Mmp9	8.09592e-16	1.14043	0.24	0.075	9.88998e-12	WM vs. WS
Tnfaip2	8.16072e-16	1.30336	0.221	0.068	9.96914e-12	WM vs. WS
Hmgb2	1.58575e-15	0.770114	0.808	0.652	1.93715e-11	WM vs. WS
Hp	1.37375e-14	1.05507	0.362	0.167	1.67817e-10	WM vs. WS
Irf8	3.59991e-14	-0.708104	0.48	0.726	4.39764e-10	WM vs. WS
Gsn	4.84007e-14	1.06087	0.162	0.041	5.91263e-10	WM vs. WS
Nkg7	6.3756e-14	-0.951205	0.288	0.54	7.78844e-10	WM vs. WS
Csf3r	8.69393e-14	0.992669	0.395	0.2	1.06205e-09	WM vs. WS
B2m	1.24578e-13	-0.553918	0.716	0.869	1.52184e-09	WM vs. WS
Hmgn2	3.15623e-13	1.00372	0.362	0.174	3.85565e-09	WM vs. WS
Lcn2	7.01143e-13	1.10808	0.129	0.029	8.56516e-09	WM vs. WS
Cd24a	1.37485e-12	1.06044	0.247	0.095	1.67952e-08	WM vs. WS
Gsr	5.44468e-12	1.00457	0.435	0.244	6.65122e-08	WM vs. WS
Shisa5	1.39514e-11	-0.640406	0.561	0.742	1.7043e-07	WM vs. WS
Cd74	1.4036e-11	-0.838542	0.469	0.654	1.71464e-07	WM vs. WS
Il1b	4.29024e-11	0.997719	0.601	0.444	5.24096e-07	WM vs. WS
Anxa1	5.02111e-11	1.02833	0.21	0.08	6.13378e-07	WM vs. WS
Marcks	1.00048e-10	1.11141	0.177	0.061	1.22219e-06	WM vs. WS
Cxcr2	1.12436e-10	1.10408	0.122	0.031	1.37352e-06	WM vs. WS
Fn1	1.30342e-10	0.869337	0.1	0.021	1.59225e-06	WM vs. WS
Eef1a1	1.50653e-10	0.340648	0.978	0.979	1.84037e-06	WM vs. WS
Igf1r	1.98815e-10	1.03747	0.114	0.028	2.42873e-06	WM vs. WS
Mmp8	3.03209e-10	0.889481	0.107	0.025	3.704e-06	WM vs. WS
Klf2	3.65795e-10	0.585263	0.768	0.61	4.46855e-06	WM vs. WS
Vps37b	4.41692e-10	-0.565316	0.561	0.723	5.3957e-06	WM vs. WS
Mcemp1	4.53682e-10	0.894329	0.133	0.038	5.54218e-06	WM vs. WS
Rora	5.53718e-10	0.888712	0.133	0.039	6.76421e-06	WM vs. WS
Igfbp4	1.87264e-09	0.981901	0.162	0.056	2.28762e-05	WM vs. WS
Pabpc1	2.19111e-09	0.509622	0.756	0.66	2.67666e-05	WM vs. WS
Psap	3.43346e-09	0.454309	0.9	0.802	4.19432e-05	WM vs. WS
Gzmb	3.97721e-09	-0.893273	0.292	0.487	4.85856e-05	WM vs. WS
Slpi	4.08741e-09	1.00752	0.159	0.057	4.99317e-05	WM vs. WS
Serpinb6b	4.27763e-09	-0.640048	0.351	0.556	5.22555e-05	WM vs. WS
Klra8	4.53898e-09	-1.2188	0.07	0.232	5.54482e-05	WM vs. WS
H2-D1	5.8664e-09	-0.422671	0.694	0.827	7.16639e-05	WM vs. WS
Trim30a	1.09392e-08	-1.11198	0.077	0.233	0.000133634	WM vs. WS
Ptma	1.19701e-08	0.349613	0.97	0.936	0.000146226	WM vs. WS
Alox5ap	1.72798e-08	0.884163	0.284	0.148	0.000211091	WM vs. WS
Rnf213	1.93983e-08	-1.13889	0.041	0.177	0.00023697	WM vs. WS
Ccl3	2.62726e-08	-0.892523	0.129	0.295	0.000320946	WM vs. WS
Gda	3.02683e-08	0.884598	0.17	0.067	0.000369757	WM vs. WS
Pygl	3.05842e-08	0.886676	0.129	0.043	0.000373617	WM vs. WS
Thbs1	3.24261e-08	0.808914	0.251	0.121	0.000396117	WM vs. WS
H2-Ab1	3.32308e-08	-0.733813	0.273	0.453	0.000405948	WM vs. WS
Ccl4	4.23962e-08	-0.846464	0.424	0.578	0.000517912	WM vs. WS
Rnf149	4.28464e-08	0.858491	0.306	0.173	0.000523412	WM vs. WS
Lgals1	4.7387e-08	-0.752612	0.269	0.445	0.00057888	WM vs. WS
Rtp4	4.95855e-08	-1.18578	0.004	0.108	0.000605736	WM vs. WS
Slfn4	5.56465e-08	-0.949503	0.096	0.25	0.000679778	WM vs. WS
Tpt1	6.21786e-08	0.316987	0.982	0.98	0.000759574	WM vs. WS
Sepw1	7.37081e-08	-0.764364	0.229	0.397	0.000900418	WM vs. WS
Ssh2	7.85046e-08	0.686903	0.325	0.19	0.000959012	WM vs. WS
Fcer1g	9.00773e-08	-0.63008	0.306	0.483	0.00110038	WM vs. WS
Sh3bgrl3	1.02874e-07	-0.861508	0.114	0.269	0.0012567	WM vs. WS
Adpgk	1.20976e-07	0.823311	0.122	0.041	0.00147784	WM vs. WS
Ly6e	1.23415e-07	-0.573861	0.435	0.595	0.00150763	WM vs. WS
Sp110	1.33624e-07	-0.851403	0.151	0.314	0.00163235	WM vs. WS
Fam46c	1.50306e-07	0.786423	0.122	0.042	0.00183613	WM vs. WS
Bhlhe40	1.5653e-07	-0.605123	0.428	0.588	0.00191217	WM vs. WS
Grina	1.7127e-07	0.710227	0.406	0.261	0.00209223	WM vs. WS
Sh2d2a	2.04398e-07	-0.812969	0.17	0.331	0.00249692	WM vs. WS
Rps9	2.05608e-07	0.243705	0.993	0.99	0.00251171	WM vs. WS
Ddit3	2.84061e-07	-0.859569	0.155	0.306	0.00347009	WM vs. WS
Tpd52	2.88602e-07	0.824068	0.244	0.129	0.00352557	WM vs. WS
Rgs2	3.1812e-07	0.716876	0.461	0.328	0.00388616	WM vs. WS
Pi16	3.19559e-07	0.815418	0.166	0.071	0.00390374	WM vs. WS
Gcnt2	3.34581e-07	0.747951	0.28	0.154	0.00408724	WM vs. WS
Klre1	3.41639e-07	-0.707679	0.24	0.403	0.00417346	WM vs. WS
Mt-mt-Rnr1	3.51111e-07	0.670304	0.336	0.2	0.00428917	WM vs. WS
H2-Q4	3.83496e-07	-0.819894	0.107	0.253	0.00468479	WM vs. WS
Hdc	3.84916e-07	0.719444	0.406	0.27	0.00470213	WM vs. WS
Zbp1	5.01248e-07	-1.07345	0.022	0.126	0.00612324	WM vs. WS
Itgal	6.09512e-07	-0.504496	0.517	0.666	0.0074458	WM vs. WS
Klra4	9.31609e-07	-0.67297	0.144	0.305	0.0113805	WM vs. WS
Xaf1	9.56256e-07	-0.987711	0.033	0.141	0.0116816	WM vs. WS
Isg15	1.05551e-06	-0.80493	0.096	0.236	0.0128941	WM vs. WS
Emb	1.07881e-06	0.807153	0.196	0.097	0.0131788	WM vs. WS
Nr4a1	1.12364e-06	-0.50786	0.524	0.667	0.0137264	WM vs. WS
H2afy	1.25174e-06	0.627208	0.469	0.335	0.0152913	WM vs. WS
Jchain	1.49008e-06	0.697659	0.376	0.253	0.0182029	WM vs. WS
Wdr89	1.49439e-06	0.22802	0.996	0.996	0.0182555	WM vs. WS
Gadd45a	1.66631e-06	0.791887	0.255	0.145	0.0203556	WM vs. WS
Sp100	2.15168e-06	-0.617409	0.314	0.467	0.0262849	WM vs. WS
Ier3	2.29016e-06	0.777297	0.151	0.066	0.0279765	WM vs. WS
Sirpa	2.44943e-06	0.659128	0.181	0.084	0.0299222	WM vs. WS
Rpl37rt	2.45497e-06	-0.280246	0.9	0.933	0.0299899	WM vs. WS
Cd79a	3.04311e-06	-0.918409	0.114	0.24	0.0371746	WM vs. WS
Gem	3.51856e-06	-0.811878	0.085	0.207	0.0429827	WM vs. WS
Rpl35	3.52584e-06	-0.315666	0.779	0.86	0.0430716	WM vs. WS
Uba52	1.26708e-115	2.54462	1	0.675	1.54787e-111	DM vs. WM
Ccl5	1.30355e-114	3.76125	1	0.72	1.59242e-110	DM vs. WM
LOC105244208	2.45902e-114	3.13321	0.998	0.351	3.00393e-110	DM vs. WM
Rpl32	3.56693e-109	2.37433	1	0.576	4.35736e-105	DM vs. WM
Rps3	1.4842e-106	2.41282	0.996	0.506	1.8131e-102	DM vs. WM
Tmsb10	3.26125e-105	1.80816	1	0.93	3.98394e-101	DM vs. WM
Rpl13	1.80815e-103	1.89995	1	0.841	2.20883e-99	DM vs. WM
Rpl19	7.90768e-103	2.40508	0.998	0.428	9.66002e-99	DM vs. WM
Rps23	2.38238e-100	1.79999	1	0.76	2.91032e-96	DM vs. WM
S100a9	1.93938e-99	-2.6856	0.779	0.982	2.36914e-95	DM vs. WM
Rpl34-ps1	4.48211e-98	1.768	1	0.731	5.47535e-94	DM vs. WM
Nkg7	8.65736e-97	2.80793	0.987	0.288	1.05758e-92	DM vs. WM
Gm25380	1.94855e-95	2.30058	0.987	0.358	2.38034e-91	DM vs. WM
B2m	3.84332e-95	1.75982	0.998	0.716	4.695e-91	DM vs. WM
Rplp0	2.82239e-94	2.03815	1	0.638	3.44783e-90	DM vs. WM
Rps16	9.91934e-94	1.69784	1	0.775	1.21175e-89	DM vs. WM
Sh3bgrl3	1.51854e-92	3.03322	0.941	0.114	1.85505e-88	DM vs. WM
Gm8210	3.08883e-92	3.36831	0.879	0.037	3.77331e-88	DM vs. WM
LOC100862433	6.97159e-91	1.77435	0.996	0.716	8.5165e-87	DM vs. WM
S100a8	6.59792e-90	-2.85962	0.67	0.948	8.06001e-86	DM vs. WM
Rpl17	1.20957e-87	1.72325	0.998	0.712	1.47761e-83	DM vs. WM
Ftl1	5.25452e-87	2.54234	0.957	0.262	6.41892e-83	DM vs. WM
Rpl18	1.63786e-85	1.89346	0.998	0.513	2.00081e-81	DM vs. WM
Psap	9.51552e-85	-2.65379	0.523	0.9	1.16242e-80	DM vs. WM
Rps11	9.47026e-83	2.3	0.959	0.28	1.15689e-78	DM vs. WM
Rpl10	9.47277e-82	1.60202	0.994	0.69	1.15719e-77	DM vs. WM
Ubb	1.48148e-76	1.76671	0.989	0.509	1.80977e-72	DM vs. WM
Fcer1g	4.81899e-76	2.31	0.941	0.306	5.88688e-72	DM vs. WM
Rpl6	3.26744e-75	1.79255	0.987	0.439	3.99151e-71	DM vs. WM
LOC100862446	4.40707e-75	2.30772	0.928	0.225	5.38368e-71	DM vs. WM
Rps19	7.00616e-71	1.5681	0.996	0.672	8.55873e-67	DM vs. WM
Rps27rt	9.31595e-71	0.929381	1	0.996	1.13804e-66	DM vs. WM
Rpl10a	2.78248e-70	1.75509	0.981	0.417	3.39907e-66	DM vs. WM
Rpl21	3.80062e-69	1.94084	0.944	0.321	4.64284e-65	DM vs. WM
Rpl15	2.07482e-68	1.62553	0.97	0.524	2.53461e-64	DM vs. WM
Rpl31-ps12	3.98351e-67	1.88433	0.954	0.328	4.86626e-63	DM vs. WM
Rps18	2.89702e-66	1.66387	0.972	0.483	3.539e-62	DM vs. WM
Rpl35	1.87912e-65	1.31751	0.996	0.779	2.29553e-61	DM vs. WM
Rpl27a	1.73686e-64	1.41359	0.993	0.62	2.12175e-60	DM vs. WM
Actb	4.00394e-61	-1.10591	0.989	0.993	4.89122e-57	DM vs. WM
Btg1	1.68923e-59	-1.30901	0.909	0.97	2.06356e-55	DM vs. WM
Actg1	2.21128e-59	-1.32224	0.935	0.974	2.7013e-55	DM vs. WM
Ppia	9.96466e-59	1.31421	1	0.616	1.21728e-54	DM vs. WM
Rps2	2.36874e-58	1.91004	0.911	0.303	2.89365e-54	DM vs. WM
Rpl23a	6.36496e-54	1.11684	0.998	0.768	7.77543e-50	DM vs. WM
Cd44	9.80657e-54	-2.57946	0.252	0.675	1.19797e-49	DM vs. WM
Fth1	4.94947e-53	1.21864	0.987	0.627	6.04627e-49	DM vs. WM
Rpl37rt	8.57171e-53	0.91046	1	0.9	1.04712e-48	DM vs. WM
Cox8a	1.49579e-51	1.57519	0.917	0.288	1.82726e-47	DM vs. WM
Tpt1	1.50118e-51	-1.07407	0.987	0.982	1.83384e-47	DM vs. WM
Rpl4	1.50459e-51	1.36101	0.957	0.506	1.83801e-47	DM vs. WM
LOC108167922	5.15726e-51	0.955144	1	0.845	6.30011e-47	DM vs. WM
H2-D1	7.48368e-51	1.17665	0.993	0.694	9.14206e-47	DM vs. WM
Gm10045	1.05207e-50	1.38192	0.965	0.469	1.28521e-46	DM vs. WM
Eif1	1.51029e-50	1.02155	0.994	0.786	1.84497e-46	DM vs. WM
Fos	1.0192e-49	-2.07963	0.412	0.76	1.24505e-45	DM vs. WM
Mt-mt-Rnr2	1.35605e-49	-1.3099	0.917	0.956	1.65655e-45	DM vs. WM
Hmgb2	4.15041e-49	-1.9879	0.584	0.808	5.07014e-45	DM vs. WM
Tyrobp	6.99867e-47	1.65531	0.881	0.376	8.54957e-43	DM vs. WM
Rpl14	9.51208e-47	0.998044	1	0.771	1.162e-42	DM vs. WM
Rps4x	4.7555e-46	0.95308	0.996	0.812	5.80931e-42	DM vs. WM
Xcl1	1.31629e-44	2.65748	0.633	0.081	1.60798e-40	DM vs. WM
Rpl26	1.48019e-43	1.19172	0.954	0.506	1.8082e-39	DM vs. WM
Rnaset2a	1.13999e-42	2.01506	0.577	0.044	1.39261e-38	DM vs. WM
Rps5	6.00002e-41	1.42117	0.846	0.258	7.32962e-37	DM vs. WM
Gsr	1.54526e-40	-2.64222	0.071	0.435	1.88769e-36	DM vs. WM
Tmsb4x	4.82439e-40	0.703085	1	1	5.89348e-36	DM vs. WM
Rps25	5.51035e-40	1.2591	0.937	0.435	6.73144e-36	DM vs. WM
S100a10	1.22696e-39	1.64579	0.75	0.177	1.49885e-35	DM vs. WM
Ptma	4.59982e-39	-0.996121	0.967	0.97	5.61914e-35	DM vs. WM
Arpc1b	7.30073e-39	1.51566	0.75	0.17	8.91858e-35	DM vs. WM
Rpl29	2.77996e-38	-2.43071	0.002	0.288	3.396e-34	DM vs. WM
Klf2	1.75274e-37	-1.66816	0.525	0.768	2.14114e-33	DM vs. WM
Mcl1	1.7541e-37	-1.89419	0.419	0.683	2.14281e-33	DM vs. WM
Rpl8	1.96813e-37	0.823011	0.998	0.812	2.40427e-33	DM vs. WM
Lgals1	3.19832e-37	1.67831	0.79	0.269	3.90707e-33	DM vs. WM
Rac2	7.85969e-37	1.28551	0.883	0.332	9.6014e-33	DM vs. WM
Dusp1	7.62594e-36	-1.62208	0.586	0.779	9.31585e-32	DM vs. WM
Pfdn5	1.31241e-35	1.27123	0.863	0.328	1.60324e-31	DM vs. WM
Supt4a	2.31082e-35	1.50283	0.638	0.107	2.82289e-31	DM vs. WM
Il1b	2.32746e-35	-2.49968	0.291	0.601	2.84322e-31	DM vs. WM
Hdc	1.47265e-34	-2.45125	0.078	0.406	1.79899e-30	DM vs. WM
Csf3r	2.77268e-34	-2.38308	0.071	0.395	3.38711e-30	DM vs. WM
Ptpn18	6.9607e-34	1.26324	0.848	0.295	8.50319e-30	DM vs. WM
Rps15	7.46926e-34	0.827918	0.991	0.771	9.12444e-30	DM vs. WM
Cd7	1.43507e-32	2.10349	0.551	0.092	1.75308e-28	DM vs. WM
Ptprc	3.14861e-32	-1.29272	0.718	0.793	3.84634e-28	DM vs. WM
Rps6	1.01419e-31	1.33647	0.673	0.155	1.23893e-27	DM vs. WM
D8Ertd738e	1.22475e-31	1.39267	0.673	0.155	1.49615e-27	DM vs. WM
Ppib	2.85342e-31	1.70738	0.449	0.03	3.48574e-27	DM vs. WM
Emd	3.01511e-31	1.14218	0.874	0.347	3.68326e-27	DM vs. WM
Atp5b	3.24821e-31	1.46494	0.575	0.096	3.96801e-27	DM vs. WM
Gzmb	9.2012e-31	1.85887	0.731	0.292	1.12402e-26	DM vs. WM
Ptprcap	3.45493e-30	1.28972	0.647	0.144	4.22054e-26	DM vs. WM
Ncr1	8.80079e-30	1.72183	0.46	0.044	1.0751e-25	DM vs. WM
Atp5d	1.73793e-29	1.25264	0.629	0.133	2.12305e-25	DM vs. WM
Eif3h	4.82349e-29	1.23211	0.683	0.17	5.89238e-25	DM vs. WM
Ddx5	5.19013e-29	-1.04099	0.842	0.856	6.34026e-25	DM vs. WM
Gm4705	1.35652e-28	1.19644	0.579	0.111	1.65713e-24	DM vs. WM
Sepw1	4.67327e-28	1.13025	0.748	0.229	5.70887e-24	DM vs. WM
Ppp1ca	2.49644e-27	1.18446	0.573	0.114	3.04965e-23	DM vs. WM
Eif3f	2.6717e-27	1.0601	0.839	0.336	3.26375e-23	DM vs. WM
Aldoa	5.63176e-27	1.42502	0.456	0.055	6.87975e-23	DM vs. WM
Wfdc21	9.78112e-27	-2.25191	0.054	0.317	1.19486e-22	DM vs. WM
Tma7	1.37717e-26	1.12261	0.705	0.21	1.68235e-22	DM vs. WM
Dad1	2.22778e-26	1.13085	0.62	0.148	2.72145e-22	DM vs. WM
Cnbp	2.2524e-26	1.1281	0.725	0.225	2.75153e-22	DM vs. WM
Rnaset2b	5.5795e-26	1.6041	0.345	0.007	6.81592e-22	DM vs. WM
Ndufa13	6.53145e-26	1.05541	0.657	0.173	7.97882e-22	DM vs. WM
Cox5b	1.3778e-25	1.31352	0.484	0.077	1.68312e-21	DM vs. WM
Gimap4	1.45968e-25	1.23047	0.607	0.155	1.78315e-21	DM vs. WM
Rps24	1.49251e-25	0.764678	0.987	0.705	1.82325e-21	DM vs. WM
Gm4184	3.1199e-25	1.04394	0.668	0.185	3.81128e-21	DM vs. WM
Edf1	3.42622e-25	1.42917	0.423	0.048	4.18547e-21	DM vs. WM
Eef1d	5.15919e-25	1.19326	0.555	0.118	6.30247e-21	DM vs. WM
Psenen	6.17499e-25	1.34406	0.442	0.059	7.54337e-21	DM vs. WM
Nme2	6.33371e-25	1.16698	0.601	0.148	7.73726e-21	DM vs. WM
Myl12a	2.1499e-24	1.15603	0.612	0.159	2.62632e-20	DM vs. WM
Ctla2a	2.52596e-24	1.41296	0.506	0.103	3.08571e-20	DM vs. WM
Dynll1	2.53177e-24	1.11632	0.635	0.181	3.09281e-20	DM vs. WM
Dnajc15	2.77366e-24	1.48525	0.375	0.03	3.38831e-20	DM vs. WM
Chil3	4.80491e-24	-1.95137	0.017	0.225	5.86968e-20	DM vs. WM
2023-09-01	4.98969e-24	1.23437	0.484	0.085	6.0954e-20	DM vs. WM
H2-Q4	7.42925e-24	1.06139	0.529	0.107	9.07558e-20	DM vs. WM
Pfn1	1.23452e-23	0.684226	0.987	0.823	1.50809e-19	DM vs. WM
Gnas	1.2995e-23	1.08082	0.642	0.181	1.58747e-19	DM vs. WM
Cd52	1.43272e-23	0.988057	0.913	0.524	1.75021e-19	DM vs. WM
Wfdc17	1.47323e-23	-2.29249	0.145	0.406	1.7997e-19	DM vs. WM
Tnfaip2	1.54266e-23	-2.01767	0.017	0.221	1.88452e-19	DM vs. WM
Stk17b	6.55994e-23	-1.2609	0.653	0.72	8.01362e-19	DM vs. WM
Gzma	6.68721e-23	1.71021	0.82	0.631	8.16909e-19	DM vs. WM
Txnip	9.28163e-23	-1.85785	0.256	0.502	1.13384e-18	DM vs. WM
Ost4	1.37737e-22	1.23017	0.46	0.081	1.68259e-18	DM vs. WM
Apobec3	1.74057e-22	1.39825	0.34	0.022	2.12628e-18	DM vs. WM
Psme1	3.55053e-22	1.03636	0.49	0.1	4.33733e-18	DM vs. WM
Rps13	4.05826e-22	0.762362	0.904	0.524	4.95757e-18	DM vs. WM
Apoe	4.67472e-22	1.38945	0.351	0.03	5.71064e-18	DM vs. WM
Gimap6	4.95052e-22	1.12283	0.492	0.1	6.04755e-18	DM vs. WM
Gpcpd1	6.29928e-22	-1.94694	0.1	0.347	7.69521e-18	DM vs. WM
Tgfbi	6.50388e-22	-1.7991	0.02	0.218	7.94513e-18	DM vs. WM
Vps28	7.84864e-22	1.27444	0.393	0.052	9.5879e-18	DM vs. WM
Hint1	8.15478e-22	0.930289	0.685	0.221	9.96188e-18	DM vs. WM
Ubl5	1.25547e-21	0.999557	0.456	0.081	1.53369e-17	DM vs. WM
Eno1	1.32637e-21	1.48378	0.343	0.03	1.62029e-17	DM vs. WM
Cox6b1	2.2901e-21	1.02243	0.558	0.144	2.79759e-17	DM vs. WM
Myl6	2.6688e-21	0.947393	0.759	0.295	3.26021e-17	DM vs. WM
Grina	2.7156e-21	-1.94214	0.16	0.406	3.31738e-17	DM vs. WM
Rassf3	2.83699e-21	-1.8828	0.037	0.247	3.46567e-17	DM vs. WM
Retnlg	3.24802e-21	-1.40386	0.586	0.672	3.96778e-17	DM vs. WM
Crem	4.05566e-21	1.13508	0.703	0.284	4.95439e-17	DM vs. WM
Gm15776	4.12386e-21	0.992288	0.531	0.125	5.03771e-17	DM vs. WM
Tomm22	6.79511e-21	1.28842	0.353	0.037	8.30091e-17	DM vs. WM
Bcl2a1d	7.52084e-21	1.71896	0.308	0.018	9.18746e-17	DM vs. WM
Rpl36al	8.32876e-21	0.807504	0.879	0.421	1.01744e-16	DM vs. WM
Klf6	8.73332e-21	-1.49161	0.438	0.613	1.06686e-16	DM vs. WM
Sap18b	9.70223e-21	1.21361	0.36	0.041	1.18522e-16	DM vs. WM
Lgals3	1.28828e-20	1.12324	0.592	0.185	1.57377e-16	DM vs. WM
Atp5g1	1.32733e-20	1.13538	0.367	0.044	1.62147e-16	DM vs. WM
Rpl7	2.31625e-20	0.649145	0.967	0.723	2.82953e-16	DM vs. WM
Rps3a1	2.81424e-20	0.647045	0.978	0.745	3.43788e-16	DM vs. WM
Emilin2	3.38499e-20	-1.77873	0.015	0.192	4.1351e-16	DM vs. WM
Ltf	3.97674e-20	-1.67427	0.009	0.177	4.85798e-16	DM vs. WM
Cd3g	4.44977e-20	1.74924	0.306	0.022	5.43584e-16	DM vs. WM
Saraf	5.61558e-20	0.893195	0.584	0.166	6.85999e-16	DM vs. WM
Ndufb5	8.04942e-20	0.957095	0.419	0.074	9.83317e-16	DM vs. WM
Hp	8.09942e-20	-1.93825	0.13	0.362	9.89425e-16	DM vs. WM
Nedd8	9.59749e-20	1.03742	0.468	0.103	1.17243e-15	DM vs. WM
Cycs	9.82445e-20	0.964779	0.501	0.118	1.20015e-15	DM vs. WM
Thbs1	1.27866e-19	-1.86649	0.046	0.251	1.56201e-15	DM vs. WM
Hbb-b1	1.92203e-19	-1.64198	0	0.144	2.34795e-15	DM vs. WM
Stra13	2.86956e-19	1.36829	0.276	0.011	3.50545e-15	DM vs. WM
Hnrnph1	2.95953e-19	-1.65112	0.299	0.494	3.61536e-15	DM vs. WM
Vps37b	3.1047e-19	0.78672	0.892	0.561	3.7927e-15	DM vs. WM
Psmb8	4.0814e-19	0.971733	0.547	0.155	4.98583e-15	DM vs. WM
Dazap2	4.41951e-19	-1.56577	0.336	0.52	5.39887e-15	DM vs. WM
Eif5a	5.03555e-19	0.959935	0.638	0.21	6.15143e-15	DM vs. WM
Cdc37	6.73763e-19	1.04201	0.347	0.044	8.23069e-15	DM vs. WM
Pcbp2	1.08478e-18	-1.58548	0.423	0.561	1.32517e-14	DM vs. WM
Hspa1b	1.26762e-18	-2.34638	0.115	0.343	1.54852e-14	DM vs. WM
Mmp9	1.3728e-18	-1.78274	0.045	0.24	1.67701e-14	DM vs. WM
Tnfrsf18	1.6449e-18	1.22064	0.345	0.048	2.00941e-14	DM vs. WM
Rpl22l1	2.93482e-18	0.705557	0.937	0.557	3.58518e-14	DM vs. WM
Marcks	2.95149e-18	-1.77536	0.015	0.177	3.60554e-14	DM vs. WM
2410015M20Rik	4.36641e-18	0.995813	0.408	0.081	5.334e-14	DM vs. WM
Uqcr10	4.86255e-18	0.923561	0.501	0.133	5.94009e-14	DM vs. WM
Rbm39	5.03652e-18	0.669107	0.9	0.48	6.15261e-14	DM vs. WM
Bcl2a1b	9.00696e-18	1.2757	0.421	0.1	1.10029e-13	DM vs. WM
Oaz1	1.0594e-17	0.562789	0.976	0.756	1.29417e-13	DM vs. WM
Btf3	1.18883e-17	0.703118	0.855	0.413	1.45228e-13	DM vs. WM
LOC108169013	1.40077e-17	1.42228	0.23	0	1.71118e-13	DM vs. WM
H2-K1	1.73843e-17	-0.555834	0.987	0.959	2.12367e-13	DM vs. WM
Gcnt2	1.87626e-17	-1.75656	0.076	0.28	2.29204e-13	DM vs. WM
Rps28	1.8801e-17	-1.75424	0.024	0.192	2.29674e-13	DM vs. WM
LOC102641031	1.97819e-17	1.36263	0.228	0	2.41656e-13	DM vs. WM
Rpl35a	2.08839e-17	-1.51902	0.39	0.539	2.55118e-13	DM vs. WM
Ms4a4b	2.17504e-17	0.942469	0.56	0.181	2.65703e-13	DM vs. WM
Gm9840	2.93843e-17	0.944032	0.384	0.074	3.58959e-13	DM vs. WM
Wdr89	4.4328e-17	-0.433765	1	0.996	5.41511e-13	DM vs. WM
Lrrc58	4.65262e-17	1.02196	0.323	0.044	5.68364e-13	DM vs. WM
Cst7	5.48149e-17	1.10493	0.321	0.044	6.69618e-13	DM vs. WM
Klrd1	1.42788e-16	0.87567	0.557	0.185	1.7443e-12	DM vs. WM
Pabpc1	1.45289e-16	-0.905227	0.796	0.756	1.77485e-12	DM vs. WM
Sirpa	1.60077e-16	-1.56556	0.022	0.181	1.9555e-12	DM vs. WM
Fau	1.77835e-16	0.486974	0.993	0.812	2.17243e-12	DM vs. WM
Cox7a2	2.15119e-16	0.665809	0.551	0.166	2.62789e-12	DM vs. WM
Klre1	2.55388e-16	0.735693	0.659	0.24	3.11982e-12	DM vs. WM
Ppp1r11	2.93929e-16	1.23753	0.23	0.007	3.59063e-12	DM vs. WM
Rgs1	3.15654e-16	1.15939	0.655	0.292	3.85603e-12	DM vs. WM
Hilpda	3.44602e-16	1.5179	0.336	0.063	4.20965e-12	DM vs. WM
Aes	3.52982e-16	0.740344	0.43	0.103	4.31203e-12	DM vs. WM
Lamtor5	4.05084e-16	1.05689	0.247	0.015	4.94851e-12	DM vs. WM
Hcst	5.47921e-16	0.633461	0.564	0.181	6.69341e-12	DM vs. WM
Tmem234	5.54014e-16	0.876877	0.395	0.089	6.76783e-12	DM vs. WM
Nop10	6.69433e-16	0.710383	0.527	0.162	8.17779e-12	DM vs. WM
Hnrnpa0	9.52786e-16	-1.7473	0.182	0.38	1.16392e-11	DM vs. WM
Serf2	9.82829e-16	0.574212	0.939	0.572	1.20062e-11	DM vs. WM
Gabarapl2	1.03613e-15	0.719985	0.455	0.118	1.26574e-11	DM vs. WM
Manf	1.04107e-15	0.924816	0.321	0.052	1.27178e-11	DM vs. WM
Limd2	1.11899e-15	0.791503	0.516	0.159	1.36696e-11	DM vs. WM
Npm3	1.27745e-15	0.863078	0.399	0.092	1.56053e-11	DM vs. WM
Ccl4	1.94234e-15	1.64536	0.785	0.424	2.37276e-11	DM vs. WM
Slc3a2	2.02641e-15	0.938793	0.558	0.196	2.47547e-11	DM vs. WM
Lck	2.20879e-15	0.932154	0.349	0.07	2.69825e-11	DM vs. WM
Cdk2ap2	2.66907e-15	0.72425	0.549	0.177	3.26053e-11	DM vs. WM
Cox7b	3.20198e-15	0.919179	0.39	0.092	3.91154e-11	DM vs. WM
Mrpl4	3.99718e-15	1.05004	0.217	0.007	4.88296e-11	DM vs. WM
Smdt1	5.93296e-15	0.763195	0.442	0.118	7.2477e-11	DM vs. WM
Atp1b3	6.12336e-15	-1.46838	0.373	0.506	7.4803e-11	DM vs. WM
Cd24a	6.65539e-15	-1.72286	0.069	0.247	8.13022e-11	DM vs. WM
Gpx4	6.869e-15	0.704951	0.601	0.221	8.39117e-11	DM vs. WM
Psmb2	6.99751e-15	0.999392	0.276	0.037	8.54816e-11	DM vs. WM
Lime1	7.44544e-15	0.907186	0.336	0.066	9.09535e-11	DM vs. WM
Atp6v1f	7.52468e-15	0.642264	0.56	0.188	9.19215e-11	DM vs. WM
Higd2a	7.52754e-15	0.772858	0.34	0.066	9.19564e-11	DM vs. WM
Itgal	8.41713e-15	-1.47983	0.382	0.517	1.02824e-10	DM vs. WM
Rnasek	1.08209e-14	0.733016	0.388	0.092	1.32188e-10	DM vs. WM
Uqcrfs1	1.14895e-14	0.794955	0.399	0.1	1.40355e-10	DM vs. WM
Pnrc1	1.31702e-14	0.710438	0.759	0.351	1.60887e-10	DM vs. WM
Snrnp70	1.33815e-14	-1.67688	0.247	0.424	1.63469e-10	DM vs. WM
Dck	1.33841e-14	-1.57607	0.028	0.177	1.635e-10	DM vs. WM
Ubald2	1.47503e-14	0.751502	0.644	0.258	1.8019e-10	DM vs. WM
Cybb	1.54038e-14	-1.66239	0.045	0.207	1.88172e-10	DM vs. WM
Pycard	1.67184e-14	0.758536	0.423	0.114	2.04232e-10	DM vs. WM
Ssr4	1.71687e-14	1.05097	0.234	0.018	2.09733e-10	DM vs. WM
Mien1	1.77724e-14	0.855359	0.312	0.055	2.17108e-10	DM vs. WM
Park7	2.19292e-14	0.698768	0.39	0.096	2.67887e-10	DM vs. WM
Pi16	3.22635e-14	-1.55023	0.024	0.166	3.94131e-10	DM vs. WM
Ets1	3.62596e-14	-1.00884	0.672	0.683	4.42948e-10	DM vs. WM
Eif3m	3.79907e-14	0.764321	0.336	0.07	4.64094e-10	DM vs. WM
Ngp	3.89596e-14	-1.58695	0.195	0.376	4.75931e-10	DM vs. WM
Hsp90b1	5.20883e-14	-1.4637	0.482	0.554	6.3631e-10	DM vs. WM
Gm21596	5.46897e-14	0.756033	0.388	0.1	6.68089e-10	DM vs. WM
Lat	7.46389e-14	0.817167	0.317	0.063	9.11789e-10	DM vs. WM
Tceb1	7.56737e-14	0.682284	0.377	0.092	9.2443e-10	DM vs. WM
Jund	8.45578e-14	-0.732613	0.835	0.808	1.03296e-09	DM vs. WM
Gimap5	8.45891e-14	0.70417	0.429	0.122	1.03334e-09	DM vs. WM
Fam173a	8.70972e-14	0.823544	0.273	0.041	1.06398e-09	DM vs. WM
Csnk2b	8.74952e-14	0.947773	0.278	0.044	1.06884e-09	DM vs. WM
Dhrs3	9.70262e-14	1.21617	0.23	0.022	1.18527e-09	DM vs. WM
LOC102635661	9.70893e-14	0.631785	0.673	0.28	1.18604e-09	DM vs. WM
Prelid1	9.78312e-14	0.864284	0.271	0.041	1.19511e-09	DM vs. WM
Mrpl24	9.90938e-14	0.889191	0.263	0.037	1.21053e-09	DM vs. WM
Serpinb6b	1.03657e-13	0.702841	0.725	0.351	1.26628e-09	DM vs. WM
Klrk1	1.08189e-13	0.696598	0.525	0.181	1.32164e-09	DM vs. WM
S100a6	1.10877e-13	-0.850137	0.636	0.749	1.35447e-09	DM vs. WM
Ypel3	1.26472e-13	0.766962	0.299	0.055	1.54498e-09	DM vs. WM
Cxcr4	1.30325e-13	-0.999016	0.568	0.672	1.59205e-09	DM vs. WM
Pim1	1.31326e-13	0.95032	0.501	0.192	1.60428e-09	DM vs. WM
Hn1	1.4868e-13	0.54377	0.555	0.196	1.81627e-09	DM vs. WM
Tkt	1.55742e-13	-1.67522	0.167	0.347	1.90255e-09	DM vs. WM
Mrps24	1.98146e-13	0.752829	0.299	0.055	2.42055e-09	DM vs. WM
Reep5	2.18114e-13	0.77188	0.312	0.063	2.66449e-09	DM vs. WM
Rsrp1	2.29823e-13	-1.10967	0.551	0.601	2.80752e-09	DM vs. WM
Epsti1	2.35142e-13	0.750286	0.406	0.114	2.8725e-09	DM vs. WM
H2-T23	2.35933e-13	0.669209	0.377	0.096	2.88215e-09	DM vs. WM
Psmb1	2.46389e-13	0.693009	0.599	0.225	3.00989e-09	DM vs. WM
Ogt	2.51367e-13	-1.59174	0.132	0.31	3.0707e-09	DM vs. WM
Eif4g2	3.00623e-13	-1.26195	0.455	0.55	3.67242e-09	DM vs. WM
Polr1d	3.12128e-13	0.687869	0.516	0.181	3.81295e-09	DM vs. WM
Map1lc3b	3.45713e-13	0.691738	0.555	0.207	4.22323e-09	DM vs. WM
Rassf5	3.70951e-13	-1.58482	0.148	0.325	4.53154e-09	DM vs. WM
Dctn3	3.93096e-13	0.810499	0.284	0.052	4.80206e-09	DM vs. WM
Ddit3	4.91729e-13	0.720462	0.469	0.155	6.00696e-09	DM vs. WM
Ndufa7	6.22889e-13	0.787441	0.353	0.089	7.60921e-09	DM vs. WM
Cd3d	6.72524e-13	0.994044	0.284	0.055	8.21555e-09	DM vs. WM
Gsn	7.48851e-13	-1.45975	0.028	0.162	9.14797e-09	DM vs. WM
4930523C07Rik	8.03645e-13	0.854207	0.312	0.07	9.81733e-09	DM vs. WM
Cd37	8.09037e-13	0.689283	0.358	0.092	9.8832e-09	DM vs. WM
2700060E02Rik	8.12477e-13	0.708691	0.36	0.092	9.92521e-09	DM vs. WM
Tceb2	8.43318e-13	0.74406	0.332	0.077	1.0302e-08	DM vs. WM
Ccdc124	8.68217e-13	0.843362	0.243	0.033	1.06061e-08	DM vs. WM
Ier5	8.70065e-13	-0.999011	0.647	0.672	1.06287e-08	DM vs. WM
Ybx1	9.03934e-13	0.652095	0.553	0.207	1.10425e-08	DM vs. WM
Sec11a	9.11077e-13	0.686393	0.38	0.103	1.11297e-08	DM vs. WM
Timm23	9.2685e-13	0.858783	0.249	0.037	1.13224e-08	DM vs. WM
Gadd45b	1.0681e-12	1.14167	0.443	0.155	1.30478e-08	DM vs. WM
Slc25a5	1.38137e-12	0.638612	0.61	0.247	1.68749e-08	DM vs. WM
Use1	1.39552e-12	0.640655	0.423	0.129	1.70477e-08	DM vs. WM
G0s2	1.42779e-12	-1.58083	0.325	0.454	1.74419e-08	DM vs. WM
Lsm5	1.43948e-12	0.731329	0.293	0.059	1.75847e-08	DM vs. WM
Trib1	1.66907e-12	-1.51707	0.035	0.173	2.03893e-08	DM vs. WM
Irf2bp2	1.80248e-12	-1.6214	0.199	0.365	2.20191e-08	DM vs. WM
Metrnl	2.08139e-12	0.819768	0.328	0.081	2.54262e-08	DM vs. WM
Erh	2.19216e-12	0.68368	0.38	0.107	2.67794e-08	DM vs. WM
Tmed9	2.30942e-12	0.575019	0.404	0.118	2.82119e-08	DM vs. WM
Rnf149	2.53392e-12	-1.61862	0.135	0.306	3.09544e-08	DM vs. WM
LOC102638183	2.57904e-12	0.619251	0.451	0.144	3.15056e-08	DM vs. WM
S100a13	2.93508e-12	0.455153	0.503	0.173	3.58549e-08	DM vs. WM
Ly6c2	3.11541e-12	1.07334	0.453	0.177	3.80578e-08	DM vs. WM
Zfp36	3.11574e-12	-1.13608	0.404	0.524	3.80619e-08	DM vs. WM
Pim3	3.26414e-12	0.910971	0.212	0.022	3.98747e-08	DM vs. WM
Mdh2	3.31387e-12	0.602229	0.362	0.096	4.04822e-08	DM vs. WM
Laptm5	3.4729e-12	-0.884919	0.655	0.661	4.24249e-08	DM vs. WM
Fn1	3.59654e-12	-1.14681	0.004	0.1	4.39353e-08	DM vs. WM
Camp	3.72193e-12	-1.52374	0.121	0.288	4.54671e-08	DM vs. WM
Nudc	3.81793e-12	0.967894	0.186	0.011	4.66399e-08	DM vs. WM
Dynlrb1	4.07916e-12	0.704085	0.319	0.077	4.9831e-08	DM vs. WM
Mcemp1	4.21636e-12	-1.34247	0.017	0.133	5.15071e-08	DM vs. WM
Clta	4.39067e-12	0.55098	0.545	0.203	5.36365e-08	DM vs. WM
Hsd17b10	4.68864e-12	0.891411	0.184	0.011	5.72765e-08	DM vs. WM
Rabac1	4.75094e-12	0.449816	0.551	0.199	5.80374e-08	DM vs. WM
Ier2	5.47355e-12	0.574305	0.722	0.347	6.68649e-08	DM vs. WM
Cuta	5.99704e-12	0.795702	0.321	0.081	7.32599e-08	DM vs. WM
Psmb6	6.27701e-12	0.577938	0.34	0.089	7.66799e-08	DM vs. WM
Ctla2b	6.57769e-12	0.921007	0.191	0.015	8.0353e-08	DM vs. WM
Ndufb11	7.79535e-12	0.643055	0.417	0.133	9.5228e-08	DM vs. WM
Ndufs3	8.06744e-12	0.873444	0.182	0.011	9.85518e-08	DM vs. WM
Tgif1	8.09973e-12	0.835112	0.367	0.111	9.89463e-08	DM vs. WM
Ndufa12	8.17665e-12	0.941895	0.204	0.022	9.9886e-08	DM vs. WM
Snrpg	8.43558e-12	0.534748	0.494	0.173	1.03049e-07	DM vs. WM
Ddx6	9.72576e-12	-1.49797	0.297	0.428	1.1881e-07	DM vs. WM
Fus	1.00024e-11	-1.52562	0.245	0.391	1.22189e-07	DM vs. WM
Krtcap2	1.01728e-11	0.737835	0.258	0.048	1.24271e-07	DM vs. WM
Shfm1	1.02795e-11	-1.04498	0.62	0.613	1.25574e-07	DM vs. WM
Ube2l3	1.05617e-11	0.786785	0.249	0.044	1.29022e-07	DM vs. WM
Slc25a4	1.08088e-11	0.813087	0.197	0.018	1.3204e-07	DM vs. WM
St3gal4	1.13782e-11	-1.55439	0.241	0.395	1.38996e-07	DM vs. WM
H2-T22	1.20678e-11	0.827827	0.249	0.044	1.4742e-07	DM vs. WM
Icam1	1.22626e-11	1.03086	0.321	0.089	1.498e-07	DM vs. WM
Pygl	1.38253e-11	-1.30271	0.017	0.129	1.6889e-07	DM vs. WM
Pole4	1.47352e-11	0.620806	0.401	0.125	1.80005e-07	DM vs. WM
Prtn3	1.50675e-11	-1.35473	0.02	0.137	1.84064e-07	DM vs. WM
Rbx1	1.52602e-11	0.680393	0.327	0.085	1.86418e-07	DM vs. WM
Mrpl23	1.68568e-11	0.639985	0.278	0.059	2.05922e-07	DM vs. WM
Prkcd	1.7293e-11	-1.43565	0.061	0.207	2.11252e-07	DM vs. WM
Psmb9	1.74736e-11	0.67888	0.289	0.066	2.13457e-07	DM vs. WM
Sra1	1.83766e-11	0.753975	0.21	0.026	2.24489e-07	DM vs. WM
Rheb	1.85852e-11	0.611729	0.278	0.059	2.27036e-07	DM vs. WM
Cd47	2.1252e-11	0.505811	0.51	0.188	2.59614e-07	DM vs. WM
Rgcc	2.14018e-11	0.871125	0.215	0.03	2.61445e-07	DM vs. WM
Ctsw	2.32035e-11	0.642409	0.466	0.17	2.83453e-07	DM vs. WM
Uqcrq	2.36454e-11	0.525384	0.469	0.162	2.88852e-07	DM vs. WM
Mrps16	2.44664e-11	0.782497	0.208	0.026	2.98881e-07	DM vs. WM
Ccrl2	2.71825e-11	0.856676	0.213	0.03	3.32061e-07	DM vs. WM
Trmt112	2.72131e-11	0.513222	0.438	0.148	3.32435e-07	DM vs. WM
Ccdc12	2.73408e-11	0.705919	0.336	0.092	3.33996e-07	DM vs. WM
Snrpd2	2.76659e-11	0.461601	0.436	0.144	3.37967e-07	DM vs. WM
Nt5c	2.87632e-11	0.643156	0.275	0.059	3.51371e-07	DM vs. WM
Bin2	3.03155e-11	0.554113	0.338	0.092	3.70334e-07	DM vs. WM
Bax	3.09836e-11	0.588198	0.358	0.103	3.78496e-07	DM vs. WM
Bola3	3.29385e-11	0.814852	0.182	0.015	4.02376e-07	DM vs. WM
Fosl2	3.32775e-11	-1.06479	0.584	0.627	4.06518e-07	DM vs. WM
Emp3	3.48614e-11	0.702917	0.319	0.085	4.25866e-07	DM vs. WM
Gimap7	3.55448e-11	0.913399	0.197	0.022	4.34215e-07	DM vs. WM
Pdcd1lg2	3.61943e-11	0.839758	0.249	0.048	4.4215e-07	DM vs. WM
Sys1	3.78734e-11	0.659565	0.273	0.059	4.62662e-07	DM vs. WM
Sri	4.07247e-11	0.574708	0.367	0.111	4.97493e-07	DM vs. WM
Ufc1	4.4311e-11	0.832786	0.18	0.015	5.41303e-07	DM vs. WM
Bag1	4.67534e-11	0.750324	0.219	0.033	5.7114e-07	DM vs. WM
Ankrd11	4.7409e-11	0.623483	0.334	0.092	5.79149e-07	DM vs. WM
Aurkaip1	5.57535e-11	0.621458	0.249	0.048	6.81085e-07	DM vs. WM
Klrb1c	5.6555e-11	0.515012	0.403	0.129	6.90876e-07	DM vs. WM
Mbnl1	5.82337e-11	-0.969703	0.64	0.613	7.11383e-07	DM vs. WM
Cd3e	5.91256e-11	0.778313	0.217	0.033	7.22278e-07	DM vs. WM
Polr2g	6.48733e-11	0.654869	0.217	0.033	7.92492e-07	DM vs. WM
Trim12a	6.77628e-11	0.895946	0.143	0	8.27791e-07	DM vs. WM
Cyc1	7.19679e-11	0.813281	0.169	0.011	8.7916e-07	DM vs. WM
Nfkbib	7.338e-11	0.789176	0.193	0.022	8.96411e-07	DM vs. WM
Fam96b	7.65813e-11	0.786813	0.193	0.022	9.35517e-07	DM vs. WM
Junb	7.95759e-11	-0.48606	0.937	0.937	9.72099e-07	DM vs. WM
Hsp90ab1	8.47156e-11	-0.758759	0.796	0.731	1.03489e-06	DM vs. WM
Ldha	8.53623e-11	0.491392	0.468	0.17	1.04279e-06	DM vs. WM
Klk8	9.34363e-11	0.822086	0.199	0.026	1.14142e-06	DM vs. WM
Pgls	1.00255e-10	0.615738	0.295	0.074	1.22471e-06	DM vs. WM
Pla2g16	1.07175e-10	0.699758	0.265	0.059	1.30925e-06	DM vs. WM
AI413582	1.07423e-10	0.835045	0.174	0.015	1.31228e-06	DM vs. WM
H2afy	1.08418e-10	-1.29658	0.371	0.469	1.32443e-06	DM vs. WM
Psmb5	1.11485e-10	0.446344	0.341	0.1	1.3619e-06	DM vs. WM
Rpl28	1.13862e-10	-1.30568	0.028	0.144	1.39094e-06	DM vs. WM
Leprotl1	1.1476e-10	0.490397	0.365	0.111	1.40191e-06	DM vs. WM
Eif3i	1.1523e-10	0.717625	0.206	0.03	1.40765e-06	DM vs. WM
Gda	1.2883e-10	-1.46922	0.043	0.17	1.57379e-06	DM vs. WM
Klrb1a	1.2995e-10	0.807961	0.189	0.022	1.58747e-06	DM vs. WM
Mmp8	1.50877e-10	-1.15417	0.011	0.107	1.84312e-06	DM vs. WM
Ndufb10	1.55797e-10	0.723927	0.249	0.052	1.90321e-06	DM vs. WM
Med10	1.69035e-10	0.751556	0.195	0.026	2.06494e-06	DM vs. WM
Hmgn2	2.04211e-10	-1.47478	0.221	0.362	2.49464e-06	DM vs. WM
Pgd	2.07767e-10	-1.39734	0.069	0.207	2.53808e-06	DM vs. WM
Serpinb9	2.22551e-10	0.600876	0.592	0.273	2.71868e-06	DM vs. WM
Tpd52	2.26639e-10	-1.54701	0.098	0.244	2.76862e-06	DM vs. WM
Serinc3	2.30998e-10	-0.86691	0.659	0.635	2.82187e-06	DM vs. WM
Psma6	2.31268e-10	0.653943	0.224	0.041	2.82517e-06	DM vs. WM
Lsm8	2.31936e-10	0.643342	0.232	0.044	2.83333e-06	DM vs. WM
Rps10	2.33967e-10	0.486852	0.603	0.251	2.85814e-06	DM vs. WM
Sec11c	2.38676e-10	0.534415	0.375	0.122	2.91566e-06	DM vs. WM
Commd4	2.4522e-10	0.757828	0.193	0.026	2.99561e-06	DM vs. WM
Mrpl30	2.46546e-10	0.630382	0.286	0.074	3.01181e-06	DM vs. WM
Ifng	2.4798e-10	1.11622	0.286	0.077	3.02932e-06	DM vs. WM
Rpl5	2.60708e-10	0.493093	0.518	0.203	3.18481e-06	DM vs. WM
1110008P14Rik	2.65455e-10	0.638308	0.193	0.026	3.2428e-06	DM vs. WM
Mpc1	2.81686e-10	0.679682	0.23	0.044	3.44108e-06	DM vs. WM
Ict1	2.90253e-10	0.696451	0.223	0.041	3.54574e-06	DM vs. WM
Gmfg	3.20669e-10	0.598224	0.367	0.122	3.91729e-06	DM vs. WM
Lsm4	3.436e-10	0.476995	0.447	0.162	4.19741e-06	DM vs. WM
Gm6637	3.46463e-10	0.795631	0.199	0.03	4.23239e-06	DM vs. WM
Gapdh	3.51163e-10	0.506264	0.577	0.244	4.28981e-06	DM vs. WM
Magoh	3.57423e-10	0.587358	0.243	0.052	4.36628e-06	DM vs. WM
Sqstm1	3.66695e-10	0.567181	0.451	0.17	4.47955e-06	DM vs. WM
Uqcrc1	3.70061e-10	0.783173	0.174	0.018	4.52067e-06	DM vs. WM
Fam189b	3.7198e-10	0.775143	0.204	0.033	4.5441e-06	DM vs. WM
Cap1	3.74997e-10	0.558539	0.317	0.092	4.58096e-06	DM vs. WM
Hnrnpm	3.83131e-10	-1.43762	0.302	0.417	4.68032e-06	DM vs. WM
Uqcc2	4.19539e-10	0.723037	0.174	0.018	5.12509e-06	DM vs. WM
Cd82	4.35646e-10	0.635217	0.297	0.081	5.32186e-06	DM vs. WM
Snx3	4.61475e-10	0.506462	0.354	0.111	5.63738e-06	DM vs. WM
Lamtor2	4.72245e-10	0.612413	0.302	0.085	5.76894e-06	DM vs. WM
Psma2	4.73463e-10	0.46295	0.404	0.14	5.78383e-06	DM vs. WM
Pold4	4.83782e-10	0.697427	0.197	0.03	5.90988e-06	DM vs. WM
Os9	5.07204e-10	0.755327	0.187	0.026	6.19601e-06	DM vs. WM
Card19	5.11898e-10	0.708985	0.202	0.033	6.25335e-06	DM vs. WM
2023-09-06	5.28387e-10	0.607953	0.226	0.044	6.45478e-06	DM vs. WM
Grcc10	5.40472e-10	0.546392	0.486	0.192	6.60241e-06	DM vs. WM
Hnrnpk	5.50988e-10	-1.26091	0.421	0.491	6.73087e-06	DM vs. WM
Cebpb	5.62608e-10	-0.79687	0.712	0.705	6.87281e-06	DM vs. WM
Med28	5.67565e-10	0.596847	0.323	0.096	6.93337e-06	DM vs. WM
H3f3b	6.02084e-10	0.373197	0.981	0.867	7.35506e-06	DM vs. WM
Morf4l1b	6.74257e-10	0.536583	0.419	0.151	8.23672e-06	DM vs. WM
Mrpl54	6.96414e-10	0.652795	0.21	0.037	8.50739e-06	DM vs. WM
Eef1g	7.0273e-10	0.534054	0.772	0.41	8.58455e-06	DM vs. WM
Pfdn1	8.09812e-10	0.664845	0.178	0.022	9.89266e-06	DM vs. WM
Ncf2	8.14968e-10	-1.23355	0.026	0.133	9.95565e-06	DM vs. WM
Canx	8.31622e-10	-1.43559	0.219	0.354	1.01591e-05	DM vs. WM
Celf2	8.43384e-10	-1.16304	0.432	0.506	1.03028e-05	DM vs. WM
Tspo	9.06721e-10	0.415919	0.673	0.306	1.10765e-05	DM vs. WM
Serpina3g	9.56756e-10	0.831386	0.191	0.03	1.16877e-05	DM vs. WM
Nucb1	1.00997e-09	0.752771	0.169	0.018	1.23378e-05	DM vs. WM
Sumo1	1.07634e-09	0.471114	0.354	0.114	1.31486e-05	DM vs. WM
Mzb1	1.08435e-09	0.585115	0.243	0.055	1.32465e-05	DM vs. WM
Rrad	1.09617e-09	0.843589	0.217	0.044	1.33908e-05	DM vs. WM
Ywhaq	1.13853e-09	0.526287	0.325	0.1	1.39082e-05	DM vs. WM
Rps8	1.22131e-09	0.382692	0.942	0.708	1.49196e-05	DM vs. WM
Supt4b	1.23293e-09	0.639808	0.206	0.037	1.50614e-05	DM vs. WM
Emc6	1.23639e-09	0.496211	0.284	0.077	1.51038e-05	DM vs. WM
Sumo2	1.30307e-09	0.454072	0.505	0.199	1.59182e-05	DM vs. WM
Crlf2	1.331e-09	0.761091	0.167	0.018	1.62596e-05	DM vs. WM
Srsf3	1.36686e-09	-1.17109	0.456	0.513	1.66975e-05	DM vs. WM
Dph3	1.45648e-09	0.633062	0.212	0.041	1.77924e-05	DM vs. WM
Eif6	1.56098e-09	0.50775	0.295	0.085	1.90689e-05	DM vs. WM
Anxa6	1.64729e-09	0.508666	0.343	0.111	2.01233e-05	DM vs. WM
Gnai2	1.78187e-09	0.409964	0.495	0.196	2.17674e-05	DM vs. WM
Hint2	1.83482e-09	0.805917	0.148	0.011	2.24141e-05	DM vs. WM
Gpr171	2.00985e-09	0.746689	0.193	0.033	2.45524e-05	DM vs. WM
Psma7	2.04778e-09	0.616503	0.258	0.066	2.50157e-05	DM vs. WM
Hipk1	2.20717e-09	-1.49528	0.176	0.314	2.69627e-05	DM vs. WM
Anapc11	2.23453e-09	0.577671	0.195	0.033	2.7297e-05	DM vs. WM
Cxcr2	2.23645e-09	-1.3742	0.022	0.122	2.73204e-05	DM vs. WM
Chchd3	2.30814e-09	0.749946	0.139	0.007	2.81962e-05	DM vs. WM
Ndufa6	2.77109e-09	0.486258	0.685	0.325	3.38516e-05	DM vs. WM
Psmb10	2.83624e-09	0.574881	0.223	0.048	3.46475e-05	DM vs. WM
Ezr	2.88129e-09	-1.32409	0.267	0.387	3.51979e-05	DM vs. WM
Ppdpf	2.94493e-09	0.576853	0.223	0.048	3.59752e-05	DM vs. WM
Idnk	3.10224e-09	0.542413	0.269	0.074	3.7897e-05	DM vs. WM
Akna	3.18665e-09	-1.41337	0.187	0.321	3.89282e-05	DM vs. WM
Selk	3.24295e-09	0.360598	0.672	0.303	3.96159e-05	DM vs. WM
Jtb	3.44716e-09	0.623229	0.213	0.044	4.21105e-05	DM vs. WM
Sh2d2a	3.55082e-09	0.531645	0.432	0.17	4.33768e-05	DM vs. WM
Atg3	3.58397e-09	0.773903	0.174	0.026	4.37817e-05	DM vs. WM
Arpc5l	3.77543e-09	0.487819	0.263	0.07	4.61206e-05	DM vs. WM
Rsbn1l	3.86776e-09	0.557381	0.315	0.1	4.72486e-05	DM vs. WM
Cd247	4.26822e-09	0.570157	0.226	0.052	5.21405e-05	DM vs. WM
Arpc3	4.46815e-09	0.414885	0.609	0.269	5.45829e-05	DM vs. WM
Mthfsl	4.66799e-09	0.766109	0.126	0.004	5.70242e-05	DM vs. WM
Gem	4.69424e-09	0.665522	0.28	0.085	5.73448e-05	DM vs. WM
Gpsm3	4.75975e-09	0.31325	0.414	0.151	5.81451e-05	DM vs. WM
Arl6ip5	4.90185e-09	0.222078	0.479	0.188	5.9881e-05	DM vs. WM
Atp5c1	4.99304e-09	0.63858	0.143	0.011	6.0995e-05	DM vs. WM
Sh2d1a	5.11965e-09	0.733499	0.195	0.037	6.25417e-05	DM vs. WM
Gimap3	5.14439e-09	0.431823	0.581	0.262	6.28439e-05	DM vs. WM
Pmaip1	5.22588e-09	-1.252	0.043	0.155	6.38393e-05	DM vs. WM
Ttc7	5.59824e-09	-1.38682	0.074	0.199	6.83881e-05	DM vs. WM
Aip	5.61743e-09	0.552967	0.197	0.037	6.86226e-05	DM vs. WM
Anapc13	6.05369e-09	0.647692	0.187	0.033	7.39519e-05	DM vs. WM
Ubxn1	6.66929e-09	0.576109	0.23	0.055	8.1472e-05	DM vs. WM
Zfp622	6.726e-09	0.626818	0.173	0.026	8.21648e-05	DM vs. WM
Srp14	6.73935e-09	0.290391	0.497	0.199	8.23279e-05	DM vs. WM
Ndufa8	7.82972e-09	0.594079	0.208	0.044	9.56478e-05	DM vs. WM
Rps20	7.95748e-09	0.350857	0.989	0.841	9.72086e-05	DM vs. WM
Atox1	8.14847e-09	0.5739	0.236	0.059	9.95417e-05	DM vs. WM
Tmem134	8.20642e-09	0.556831	0.23	0.055	0.00010025	DM vs. WM
Tbrg1	8.41755e-09	0.655347	0.171	0.026	0.000102829	DM vs. WM
Cyba	8.67485e-09	0.401659	0.779	0.417	0.000105972	DM vs. WM
Ndufs4	8.7926e-09	0.516987	0.223	0.052	0.00010741	DM vs. WM
H2afj	9.20392e-09	0.382061	0.601	0.269	0.000112435	DM vs. WM
Fis1	9.43784e-09	0.343402	0.521	0.218	0.000115293	DM vs. WM
Mvb12a	9.44105e-09	0.604493	0.178	0.03	0.000115332	DM vs. WM
1110008F13Rik	9.67505e-09	0.480363	0.263	0.074	0.00011819	DM vs. WM
Prr7	1.005e-08	0.656809	0.199	0.041	0.000122771	DM vs. WM
Nsmce1	1.04084e-08	0.692011	0.13	0.007	0.000127148	DM vs. WM
S1pr4	1.04855e-08	0.398754	0.271	0.077	0.000128091	DM vs. WM
Mrpl20	1.06125e-08	0.542854	0.206	0.044	0.000129643	DM vs. WM
Spcs2	1.0666e-08	0.30447	0.36	0.125	0.000130296	DM vs. WM
Tln1	1.12029e-08	0.468959	0.256	0.07	0.000136855	DM vs. WM
Rpl37a	1.13391e-08	-1.11725	0.527	0.535	0.000138518	DM vs. WM
Ssna1	1.15626e-08	0.649189	0.161	0.022	0.000141249	DM vs. WM
Tmed10	1.17874e-08	0.534203	0.247	0.066	0.000143994	DM vs. WM
Ccl3	1.18771e-08	0.977428	0.34	0.129	0.000145091	DM vs. WM
Ifi27	1.24284e-08	0.601772	0.212	0.048	0.000151825	DM vs. WM
Lman2	1.25229e-08	0.41926	0.282	0.085	0.00015298	DM vs. WM
Mrps26	1.25775e-08	0.588301	0.176	0.03	0.000153647	DM vs. WM
Bud31	1.28394e-08	0.511488	0.234	0.059	0.000156847	DM vs. WM
Brk1	1.32594e-08	0.463322	0.295	0.092	0.000161976	DM vs. WM
Cfl1	1.35218e-08	0.422466	0.898	0.576	0.000165182	DM vs. WM
Pop5	1.37609e-08	0.562951	0.217	0.052	0.000168104	DM vs. WM
Uchl3	1.41246e-08	0.604131	0.128	0.007	0.000172546	DM vs. WM
Lbr	1.43359e-08	-1.3462	0.228	0.347	0.000175127	DM vs. WM
Gadd45g	1.4418e-08	0.696681	0.236	0.063	0.00017613	DM vs. WM
Gadd45gip1	1.49576e-08	0.444989	0.226	0.055	0.000182722	DM vs. WM
Sypl	1.53591e-08	-1.2656	0.056	0.17	0.000187627	DM vs. WM
Cops6	1.60492e-08	0.687422	0.135	0.011	0.000196057	DM vs. WM
Osm	1.66472e-08	-1.3299	0.056	0.17	0.000203362	DM vs. WM
Chchd2	1.6693e-08	0.40919	0.801	0.428	0.000203921	DM vs. WM
Rer1	1.70694e-08	0.516276	0.217	0.052	0.00020852	DM vs. WM
Bri3	1.79947e-08	0.420552	0.317	0.107	0.000219824	DM vs. WM
Ube2i	1.81255e-08	0.373063	0.369	0.137	0.000221422	DM vs. WM
Zmat5	1.8315e-08	0.653033	0.143	0.015	0.000223736	DM vs. WM
Vcpkmt	1.89965e-08	0.691523	0.15	0.018	0.000232061	DM vs. WM
Cnot4	1.91738e-08	0.539499	0.228	0.059	0.000234227	DM vs. WM
Akr1a1	1.91779e-08	0.634768	0.18	0.033	0.000234277	DM vs. WM
Mrps23	1.94266e-08	0.644664	0.15	0.018	0.000237315	DM vs. WM
2700094K13Rik	1.95252e-08	0.573142	0.193	0.041	0.00023852	DM vs. WM
Ist1	2.04646e-08	-1.31268	0.1	0.225	0.000249995	DM vs. WM
Ndufs8	2.05633e-08	0.629868	0.158	0.022	0.000251201	DM vs. WM
Fundc2	2.16306e-08	0.555066	0.173	0.03	0.00026424	DM vs. WM
Batf	2.39577e-08	0.608735	0.171	0.03	0.000292668	DM vs. WM
Muc1	2.42494e-08	0.759751	0.163	0.026	0.00029623	DM vs. WM
Ntan1	2.44025e-08	0.685806	0.156	0.022	0.000298101	DM vs. WM
Pdia6	2.58551e-08	-1.36126	0.178	0.303	0.000315846	DM vs. WM
Scp2	2.63156e-08	0.387096	0.356	0.129	0.000321471	DM vs. WM
Lcn2	2.64856e-08	-1.27263	0.032	0.129	0.000323548	DM vs. WM
Txnl4a	2.68836e-08	0.352705	0.345	0.122	0.00032841	DM vs. WM
Cd2	2.71394e-08	0.42634	0.349	0.125	0.000331535	DM vs. WM
Lbh	3.01996e-08	-1.23814	0.165	0.292	0.000368918	DM vs. WM
BC031181	3.09101e-08	0.401261	0.241	0.066	0.000377598	DM vs. WM
Mfsd10	3.15788e-08	0.679811	0.139	0.015	0.000385767	DM vs. WM
Nans	3.50376e-08	0.715421	0.137	0.015	0.00042802	DM vs. WM
Cyb5a	3.53745e-08	0.594484	0.154	0.022	0.000432135	DM vs. WM
Ptafr	3.86815e-08	-1.19151	0.02	0.107	0.000472533	DM vs. WM
Tecr	3.8723e-08	0.527803	0.224	0.059	0.00047304	DM vs. WM
Mfng	3.87825e-08	0.666537	0.13	0.011	0.000473767	DM vs. WM
Nubp1	3.99047e-08	0.667318	0.104	0	0.000487476	DM vs. WM
Sod2	4.05278e-08	0.421329	0.234	0.063	0.000495087	DM vs. WM
Litaf	4.17514e-08	0.40927	0.442	0.185	0.000510035	DM vs. WM
2023-09-15	4.2164e-08	0.407807	0.338	0.122	0.000515076	DM vs. WM
Hspe1	4.54593e-08	0.404634	0.482	0.207	0.000555331	DM vs. WM
Esd	4.55335e-08	0.532118	0.21	0.052	0.000556237	DM vs. WM
Idh3b	4.78321e-08	0.601631	0.152	0.022	0.000584316	DM vs. WM
Sdf2l1	4.79326e-08	0.591316	0.16	0.026	0.000585545	DM vs. WM
Adrbk1	4.93621e-08	-1.18154	0.315	0.402	0.000603008	DM vs. WM
Vps29	5.09271e-08	0.532891	0.167	0.03	0.000622126	DM vs. WM
Gm3873	5.25395e-08	0.632951	0.128	0.011	0.000641823	DM vs. WM
Grap	5.41114e-08	0.363771	0.217	0.055	0.000661025	DM vs. WM
Commd7	5.48791e-08	0.479217	0.21	0.052	0.000670403	DM vs. WM
Ywhaz	5.56594e-08	-1.24799	0.356	0.424	0.000679936	DM vs. WM
Sytl3	6.18915e-08	0.523844	0.158	0.026	0.000756067	DM vs. WM
0610010K14Rik	6.39776e-08	0.590511	0.15	0.022	0.00078155	DM vs. WM
Psma3	6.44019e-08	0.540705	0.15	0.022	0.000786734	DM vs. WM
Clic1	6.59932e-08	0.353137	0.538	0.244	0.000806173	DM vs. WM
Eif2s3x	6.6466e-08	-1.4002	0.093	0.21	0.000811948	DM vs. WM
Psmb7	6.70054e-08	0.518009	0.15	0.022	0.000818538	DM vs. WM
Tomm20	7.2319e-08	0.355189	0.451	0.188	0.000883449	DM vs. WM
Banf1	7.3404e-08	0.538889	0.213	0.055	0.000896704	DM vs. WM
Cltb	8.04372e-08	0.62003	0.141	0.018	0.000982621	DM vs. WM
Gpr18	8.13755e-08	0.628472	0.148	0.022	0.000994083	DM vs. WM
Ptpn22	8.16293e-08	0.309785	0.384	0.151	0.000997184	DM vs. WM
Smim12	8.31552e-08	0.650553	0.117	0.007	0.00101582	DM vs. WM
Tcf4	9.04828e-08	-1.33868	0.048	0.151	0.00110534	DM vs. WM
Ndufv3	9.05948e-08	0.425585	0.273	0.089	0.00110671	DM vs. WM
Rbm42	9.34901e-08	0.339697	0.221	0.059	0.00114207	DM vs. WM
Ndfip1	9.4082e-08	0.317842	0.471	0.199	0.00114931	DM vs. WM
Prdx2	1.05614e-07	0.454977	0.271	0.089	0.00129019	DM vs. WM
Ccr5	1.07547e-07	0.427103	0.232	0.066	0.00131379	DM vs. WM
Bscl2	1.08117e-07	0.599848	0.139	0.018	0.00132076	DM vs. WM
Sat1	1.09663e-07	-1.2108	0.351	0.428	0.00133965	DM vs. WM
Fbxw2	1.10328e-07	0.518346	0.139	0.018	0.00134777	DM vs. WM
Cisd3	1.11921e-07	0.54505	0.154	0.026	0.00136723	DM vs. WM
Ssr3	1.18376e-07	-1.48401	0.152	0.269	0.00144608	DM vs. WM
Skap1	1.19166e-07	0.446763	0.265	0.085	0.00145574	DM vs. WM
Slc38a2	1.19785e-07	-1.0276	0.401	0.458	0.00146329	DM vs. WM
Mrps36	1.22344e-07	0.632524	0.122	0.011	0.00149455	DM vs. WM
Orai1	1.31142e-07	0.442573	0.314	0.114	0.00160202	DM vs. WM
Gtf2h5	1.36165e-07	0.519281	0.21	0.055	0.00166339	DM vs. WM
Tmem179b	1.39994e-07	0.509603	0.215	0.059	0.00171016	DM vs. WM
Mif	1.42547e-07	0.341434	0.382	0.151	0.00174136	DM vs. WM
Ewsr1	1.42867e-07	-1.39466	0.208	0.317	0.00174527	DM vs. WM
Grpel1	1.55632e-07	0.519455	0.152	0.026	0.00190119	DM vs. WM
Srsf6	1.58957e-07	-1.27794	0.2	0.314	0.00194182	DM vs. WM
Rab4b	1.59134e-07	0.497214	0.152	0.026	0.00194398	DM vs. WM
Mydgf	1.65874e-07	0.648445	0.121	0.011	0.00202631	DM vs. WM
Sla2	1.76477e-07	0.461642	0.213	0.059	0.00215585	DM vs. WM
Dnajb1	1.80252e-07	0.326057	0.358	0.14	0.00220196	DM vs. WM
1700123O20Rik	1.93526e-07	0.561057	0.135	0.018	0.00236411	DM vs. WM
Ngfrap1	1.94597e-07	0.415277	0.213	0.059	0.00237719	DM vs. WM
Traf1	1.96493e-07	0.515585	0.219	0.063	0.00240036	DM vs. WM
Psme2b	1.96705e-07	0.260923	0.41	0.17	0.00240295	DM vs. WM
Cstb	1.99031e-07	0.465791	0.254	0.081	0.00243136	DM vs. WM
Ssr2	1.99208e-07	0.448842	0.158	0.03	0.00243353	DM vs. WM
Igf1r	2.0028e-07	-1.21729	0.028	0.114	0.00244662	DM vs. WM
Ndufa1	2.01089e-07	0.435375	0.221	0.063	0.0024565	DM vs. WM
Tgfb1	2.01581e-07	0.363564	0.247	0.077	0.00246251	DM vs. WM
Ssb	2.02122e-07	-1.26018	0.165	0.28	0.00246912	DM vs. WM
Mrps21	2.22621e-07	0.34891	0.317	0.118	0.00271953	DM vs. WM
Srgn	2.29718e-07	0.347398	0.885	0.535	0.00280624	DM vs. WM
Hprt	2.3109e-07	0.453481	0.226	0.066	0.00282299	DM vs. WM
Ranbp1	2.31669e-07	0.481138	0.184	0.044	0.00283007	DM vs. WM
Capzb	2.32692e-07	0.273773	0.596	0.288	0.00284257	DM vs. WM
Kdm7a	2.33961e-07	-1.25885	0.152	0.269	0.00285806	DM vs. WM
Itm2b	2.35207e-07	0.33781	0.772	0.432	0.00287329	DM vs. WM
Tmem176b	2.37873e-07	0.616231	0.134	0.018	0.00290585	DM vs. WM
Rnf166	2.41231e-07	0.397627	0.241	0.074	0.00294688	DM vs. WM
Fkbp8	2.51215e-07	0.368065	0.273	0.092	0.00306884	DM vs. WM
Glrx3	2.58778e-07	0.427164	0.171	0.037	0.00316123	DM vs. WM
Exosc6	2.70982e-07	0.479819	0.156	0.03	0.00331032	DM vs. WM
Ube2n	2.8175e-07	0.496339	0.204	0.055	0.00344185	DM vs. WM
Isg15	2.903e-07	0.420864	0.275	0.096	0.00354631	DM vs. WM
Commd6	2.91508e-07	0.513088	0.176	0.041	0.00356106	DM vs. WM
Psmb3	2.9166e-07	0.575424	0.124	0.015	0.00356292	DM vs. WM
Unc119	2.93813e-07	0.380279	0.212	0.059	0.00358922	DM vs. WM
Mxd4	3.20055e-07	0.554551	0.124	0.015	0.00390979	DM vs. WM
Ets2	3.24093e-07	-1.37564	0.134	0.247	0.00395913	DM vs. WM
Mrpl41	3.26672e-07	0.509608	0.154	0.03	0.00399063	DM vs. WM
Trappc4	3.30622e-07	0.379405	0.262	0.089	0.00403888	DM vs. WM
Cript	3.30934e-07	0.208799	0.289	0.103	0.00404269	DM vs. WM
Tuba1a	3.36855e-07	0.490705	0.154	0.03	0.00411502	DM vs. WM
Tnfaip8l2	3.38986e-07	0.527959	0.132	0.018	0.00414106	DM vs. WM
Ikzf1	3.42448e-07	-1.19949	0.297	0.38	0.00418334	DM vs. WM
Pnrc2	3.44912e-07	0.46771	0.169	0.037	0.00421344	DM vs. WM
Adrm1	3.47876e-07	0.456171	0.154	0.03	0.00424966	DM vs. WM
Cand1	3.51176e-07	-1.15859	0.05	0.148	0.00428997	DM vs. WM
Sec62	3.67103e-07	0.455072	0.241	0.077	0.00448453	DM vs. WM
Dnaja1	3.84268e-07	0.239278	0.618	0.295	0.00469422	DM vs. WM
Itgb7	3.89482e-07	0.405095	0.275	0.096	0.00475792	DM vs. WM
Taf10	4.01407e-07	0.526597	0.115	0.011	0.00490359	DM vs. WM
Hypk	4.02817e-07	0.27077	0.373	0.148	0.00492082	DM vs. WM
Maff	4.11407e-07	0.459384	0.2	0.055	0.00502575	DM vs. WM
Vdac3	4.15831e-07	0.380341	0.174	0.041	0.00507979	DM vs. WM
Calm2	4.16919e-07	0.293484	0.588	0.28	0.00509308	DM vs. WM
Mcts1	4.18216e-07	0.380281	0.174	0.041	0.00510893	DM vs. WM
Ifngr2	4.22857e-07	-1.17103	0.05	0.148	0.00516563	DM vs. WM
Bloc1s1	4.24433e-07	0.516029	0.16	0.033	0.00518487	DM vs. WM
Cox20	4.34894e-07	0.374774	0.195	0.052	0.00531267	DM vs. WM
Nhp2	4.50079e-07	0.472878	0.193	0.052	0.00549817	DM vs. WM
Nol7	4.59301e-07	0.149707	0.338	0.129	0.00561082	DM vs. WM
Tm2d2	4.62058e-07	0.513119	0.13	0.018	0.0056445	DM vs. WM
Stard4	4.63709e-07	0.464939	0.193	0.052	0.00566467	DM vs. WM
Gpx1	4.64367e-07	-1.23115	0.275	0.362	0.00567271	DM vs. WM
Gm1966	4.64714e-07	0.611161	0.106	0.007	0.00567694	DM vs. WM
Mea1	4.70009e-07	0.463853	0.152	0.03	0.00574163	DM vs. WM
Ech1	4.76873e-07	0.549958	0.106	0.007	0.00582548	DM vs. WM
Fam49b	4.86705e-07	-1.14065	0.358	0.417	0.00594559	DM vs. WM
Map3k1	5.03297e-07	-1.25744	0.18	0.288	0.00614828	DM vs. WM
Tomm5	5.08216e-07	0.26758	0.26	0.089	0.00620836	DM vs. WM
Coa3	5.14856e-07	0.371906	0.173	0.041	0.00628948	DM vs. WM
Mpc2	5.17691e-07	0.336952	0.187	0.048	0.00632411	DM vs. WM
Dek	5.26111e-07	0.494284	0.217	0.066	0.00642698	DM vs. WM
Slc16a3	5.29e-07	-1.2924	0.046	0.14	0.00646226	DM vs. WM
Ifi27l2a	5.31378e-07	0.371964	0.308	0.118	0.00649132	DM vs. WM
Fasl	5.35943e-07	0.403014	0.252	0.085	0.00654708	DM vs. WM
Prdx6	5.42296e-07	0.346349	0.419	0.185	0.00662468	DM vs. WM
Hsbp1	5.50041e-07	0.505112	0.158	0.033	0.0067193	DM vs. WM
Atp6v0e	5.50207e-07	0.168305	0.443	0.188	0.00672132	DM vs. WM
Fam103a1	5.53895e-07	0.343008	0.226	0.07	0.00676638	DM vs. WM
Il7r	5.54875e-07	0.36057	0.28	0.103	0.00677835	DM vs. WM
Eci1	5.84986e-07	0.470747	0.121	0.015	0.00714619	DM vs. WM
Lsm1	5.91941e-07	0.528719	0.128	0.018	0.00723115	DM vs. WM
Med11	6.10905e-07	0.497657	0.135	0.022	0.00746281	DM vs. WM
Tbcb	6.12315e-07	0.396985	0.186	0.048	0.00748004	DM vs. WM
Satb1	6.1566e-07	-1.02371	0.473	0.498	0.0075209	DM vs. WM
Gimap1	6.34273e-07	0.320704	0.458	0.21	0.00774828	DM vs. WM
Pbx2	6.36306e-07	-0.920592	0.022	0.1	0.00777312	DM vs. WM
Txn2	6.3971e-07	0.347142	0.239	0.077	0.0078147	DM vs. WM
Pfdn6	6.43375e-07	0.438604	0.163	0.037	0.00785947	DM vs. WM
Cited4	6.73408e-07	0.740598	0.111	0.011	0.00822635	DM vs. WM
Malsu1	6.92706e-07	0.603159	0.111	0.011	0.0084621	DM vs. WM
Lrmp	7.01565e-07	0.420116	0.171	0.041	0.00857031	DM vs. WM
Uqcrc2	7.05529e-07	0.51414	0.141	0.026	0.00861874	DM vs. WM
Gar1	7.11241e-07	0.454024	0.134	0.022	0.00868852	DM vs. WM
Rac1	7.11668e-07	0.215508	0.46	0.207	0.00869374	DM vs. WM
Grn	7.30102e-07	-1.31025	0.087	0.192	0.00891893	DM vs. WM
Atraid	7.3047e-07	0.590115	0.119	0.015	0.00892342	DM vs. WM
Borcs7	7.32959e-07	0.58309	0.119	0.015	0.00895382	DM vs. WM
Mrpl21	7.35456e-07	0.586323	0.119	0.015	0.00898433	DM vs. WM
Ibtk	7.40599e-07	-1.10847	0.035	0.122	0.00904715	DM vs. WM
Mrps33	7.70519e-07	0.272142	0.25	0.085	0.00941266	DM vs. WM
Ppp6r1	7.73553e-07	-1.17567	0.078	0.181	0.00944973	DM vs. WM
Tmbim4	7.73917e-07	0.550645	0.119	0.015	0.00945417	DM vs. WM
Klrb1b	7.75471e-07	0.393957	0.215	0.066	0.00947315	DM vs. WM
Ppp1cc	8.07308e-07	0.294796	0.237	0.077	0.00986208	DM vs. WM
Ncf1	8.08207e-07	-1.30351	0.124	0.232	0.00987306	DM vs. WM
Ndufs6	8.11213e-07	0.32033	0.237	0.077	0.00990978	DM vs. WM
Alox5ap	8.15719e-07	-1.30067	0.18	0.284	0.00996483	DM vs. WM
Rnf44	8.33112e-07	-1.22184	0.087	0.192	0.0101773	DM vs. WM
Tmem167	8.38221e-07	0.276148	0.273	0.1	0.0102397	DM vs. WM
Arpp19	8.43729e-07	0.293399	0.345	0.14	0.010307	DM vs. WM
Ifitm10	8.47372e-07	0.572755	0.102	0.007	0.0103515	DM vs. WM
Mrps7	8.50489e-07	0.515164	0.102	0.007	0.0103896	DM vs. WM
Cirbp	8.70286e-07	0.517372	0.2	0.059	0.0106314	DM vs. WM
Cd48	8.7662e-07	0.287681	0.197	0.055	0.0107088	DM vs. WM
Ndufs5	8.83538e-07	0.319039	0.197	0.055	0.0107933	DM vs. WM
Tagap	8.85705e-07	0.590431	0.167	0.041	0.0108198	DM vs. WM
Phb	8.86919e-07	0.48255	0.147	0.03	0.0108346	DM vs. WM
Elof1	9.51724e-07	0.534661	0.109	0.011	0.0116263	DM vs. WM
Paip2	9.68465e-07	0.297801	0.377	0.159	0.0118308	DM vs. WM
Ostf1	9.81139e-07	0.207112	0.494	0.221	0.0119856	DM vs. WM
Ndufb6	9.8793e-07	0.316612	0.21	0.063	0.0120686	DM vs. WM
Vps4b	9.89222e-07	-1.22115	0.104	0.21	0.0120843	DM vs. WM
Atp5g2	1.00996e-06	0.271767	0.642	0.314	0.0123376	DM vs. WM
Chrac1	1.03741e-06	0.463393	0.147	0.03	0.012673	DM vs. WM
Itgb2	1.07151e-06	0.309799	0.247	0.085	0.0130896	DM vs. WM
Hexim1	1.07586e-06	-1.27389	0.237	0.332	0.0131427	DM vs. WM
Raly	1.10244e-06	0.270996	0.423	0.185	0.0134674	DM vs. WM
Fkbp1a	1.11665e-06	0.350722	0.26	0.092	0.013641	DM vs. WM
Vim	1.1541e-06	0.30571	0.338	0.14	0.0140985	DM vs. WM
Akr1b3	1.15447e-06	0.248408	0.221	0.07	0.014103	DM vs. WM
Atp5h	1.19848e-06	0.309952	0.755	0.406	0.0146407	DM vs. WM
Srpk1	1.22656e-06	0.557789	0.108	0.011	0.0149836	DM vs. WM
Mrps14	1.22688e-06	0.360117	0.232	0.077	0.0149875	DM vs. WM
Ociad1	1.24856e-06	0.257593	0.267	0.096	0.0152524	DM vs. WM
Lasp1	1.30895e-06	-1.18141	0.117	0.225	0.0159901	DM vs. WM
Sin3b	1.34713e-06	0.398244	0.213	0.066	0.0164565	DM vs. WM
Prkch	1.36431e-06	0.507124	0.165	0.041	0.0166664	DM vs. WM
Tmem261	1.38586e-06	0.506782	0.122	0.018	0.0169296	DM vs. WM
Cd160	1.41378e-06	0.58076	0.208	0.066	0.0172707	DM vs. WM
Hspa5	1.42339e-06	-0.711615	0.677	0.62	0.0173881	DM vs. WM
Mrpl57	1.44002e-06	0.332748	0.193	0.055	0.0175913	DM vs. WM
Atp5o	1.50343e-06	0.422216	0.199	0.059	0.0183659	DM vs. WM
Sptbn1	1.50521e-06	0.389077	0.178	0.048	0.0183876	DM vs. WM
Tomm6	1.51985e-06	0.256369	0.592	0.295	0.0185665	DM vs. WM
Mlf2	1.57615e-06	0.433519	0.158	0.037	0.0192543	DM vs. WM
Rpl39	1.5989e-06	0.25894	0.97	0.731	0.0195322	DM vs. WM
Igfbp4	1.65086e-06	-1.4415	0.065	0.162	0.0201669	DM vs. WM
Nutf2	1.6636e-06	0.377768	0.158	0.037	0.0203225	DM vs. WM
Uqcrb	1.77788e-06	0.268905	0.321	0.129	0.0217186	DM vs. WM
Txndc17	1.79336e-06	0.336708	0.184	0.052	0.0219077	DM vs. WM
Mrps34	1.7939e-06	0.499846	0.121	0.018	0.0219142	DM vs. WM
Abracl	1.81361e-06	0.3149	0.601	0.31	0.022155	DM vs. WM
Cebpz	1.82305e-06	0.437535	0.135	0.026	0.0222704	DM vs. WM
Phb2	1.85364e-06	0.324185	0.21	0.066	0.0226441	DM vs. WM
Tmem59	1.88478e-06	0.286783	0.241	0.085	0.0230245	DM vs. WM
Cox17	1.91323e-06	-1.08514	0.33	0.395	0.023372	DM vs. WM
Plekhj1	1.92621e-06	0.130712	0.343	0.14	0.0235306	DM vs. WM
Ssh2	2.1551e-06	-1.09253	0.234	0.325	0.0263267	DM vs. WM
Unc50	2.35074e-06	0.515655	0.119	0.018	0.0287167	DM vs. WM
Rnf5	2.37754e-06	0.489005	0.111	0.015	0.0290441	DM vs. WM
Nasp	2.42791e-06	0.400325	0.119	0.018	0.0296594	DM vs. WM
Ube2a	2.73904e-06	0.397256	0.174	0.048	0.0334601	DM vs. WM
Dnajc19-ps	2.74648e-06	0.357696	0.154	0.037	0.033551	DM vs. WM
Gimap9	2.79815e-06	0.262235	0.321	0.133	0.0341822	DM vs. WM
Eif5	2.86574e-06	0.272557	0.471	0.229	0.0350079	DM vs. WM
Dtnbp1	2.92593e-06	0.512432	0.102	0.011	0.0357431	DM vs. WM
Stmn1	2.93414e-06	0.300326	0.263	0.1	0.0358434	DM vs. WM
Camk2n1	2.97001e-06	0.444507	0.139	0.03	0.0362817	DM vs. WM
Trappc6b	2.99936e-06	0.340989	0.219	0.074	0.0366402	DM vs. WM
Phf5a	3.06086e-06	0.351659	0.226	0.077	0.0373915	DM vs. WM
Rab5c	3.08723e-06	0.320523	0.187	0.055	0.0377136	DM vs. WM
Oser1	3.12556e-06	0.29941	0.2	0.063	0.0381819	DM vs. WM
Tmem11	3.128e-06	0.503465	0.117	0.018	0.0382116	DM vs. WM
Sft2d1	3.14065e-06	0.209088	0.286	0.111	0.0383661	DM vs. WM
Pin1	3.1511e-06	0.40953	0.132	0.026	0.0384938	DM vs. WM
Tmem243	3.27385e-06	0.381667	0.173	0.048	0.0399933	DM vs. WM
Ndufs7	3.27403e-06	0.310714	0.18	0.052	0.0399956	DM vs. WM
Tnfrsf9	3.31493e-06	0.677375	0.115	0.018	0.0404951	DM vs. WM
Cox5a	3.63676e-06	0.257865	0.289	0.114	0.0444266	DM vs. WM
Ubl4a	3.85479e-06	0.557728	0.1	0.011	0.0470901	DM vs. WM
Tpd52l2	3.86536e-06	0.38231	0.165	0.044	0.0472192	DM vs. WM
Fam162a	3.86815e-06	0.488169	0.1	0.011	0.0472533	DM vs. WM
Gm3837	4.0041e-06	0.242921	0.262	0.1	0.0489141	DM vs. WM
Gna15	4.03329e-06	0.519656	0.108	0.015	0.0492707	DM vs. WM
