# Supplementary material for: Single-cell RNA-seq Reveals the Inhibitory Effect of Methamphetamine on Liver Immunity with the Involvement of Dopamine Receptor D1
Source: Genomics Proteomics Bioinformatics. 2024 Aug 28;22(4):qzae060. doi: 10.1093/gpbjnl/qzae060 (PMC11576359; doi:10.1093/gpbjnl/qzae060)
Supplement: qzae060_Supplementary_Data [file qzae060_supplementary_data.zip › Table S4.xlsx]

## Sheet: STable4
Table S4 Cell number and frequency of all cell type from 3 group
Cell type	WS		WM		DM		Sum
Mac	2693	0.270708	1822	0.222249	178	0.0494857	4693	0.21584
pDC	1191	0.119723	1316	0.160527	495	0.137615	3002	0.138067
T	614	0.0617209	357	0.0435472	1542	0.428691	2513	0.115577
NK	1243	0.12495	271	0.0330568	539	0.149847	2053	0.0944212
Dividing	906	0.0910736	980	0.119541	165	0.0458716	2051	0.0943292
Gran	939	0.0943908	662	0.0807514	122	0.0339172	1723	0.0792439
DC	1049	0.105448	546	0.0666016	72	0.0200167	1667	0.0766684
Plasma-B	463	0.046542	513	0.0625762	205	0.0569919	1181	0.0543163
Neut	173	0.0173904	883	0.107709	75	0.0208507	1131	0.0520167
B cell	565	0.0567953	221	0.0269578	162	0.0450375	948	0.0436002
Endo	97	0.0097507	407	0.0496463	32	0.0088963	536	0.0246516
Hep	12	0.00120627	211	0.025738	4	0.00111204	227	0.0104401
HSC	3	0.000301568	9	0.00109783	6	0.00166806	18	0.000827853
Total	9948	1	8198	1	3597	1	21743	1
Note: Cell number (left) and frequency (right) of all cell type from group WS, WM, and DM.
