# Supplementary material for: Single-cell RNA-seq Reveals the Inhibitory Effect of Methamphetamine on Liver Immunity with the Involvement of Dopamine Receptor D1
Source: Genomics Proteomics Bioinformatics. 2024 Aug 28;22(4):qzae060. doi: 10.1093/gpbjnl/qzae060 (PMC11576359; doi:10.1093/gpbjnl/qzae060)
Supplement: qzae060_Supplementary_Data [file qzae060_supplementary_data.zip › Table S28.xlsx]

## Sheet: STable28
Table S28 Enrichment of DEGs (B cells)
Note: GO and KEGG enrichment analysis of DEGs in Table S27. Define genes with P.adj < 0.05 and log2FC > 0.5 as up-regulated genes, and P.adj < 0.05 and log2FC < −0.5 as down-regulated genes. The "T" in the column "Plot" signifies true, indicating that the data has been applied to the figure; "F" represents false, meaning it has not been applied.
Category	ID	Description	P.adjust	Gene ID	Count	Change	Comparison	Plot
KEGG	mmu04612	Antigen processing and presentation	4.61805e-12	H2-K1/Cd74/Tap1/H2-Eb1/B2m/H2-Ab1/H2-Q4/H2-Aa	8	Down	WM vs. WS	T
GO_CC	GO:0042611	MHC protein complex	4.86629e-16	H2-K1/Cd74/H2-Eb1/B2m/H2-Ab1/H2-Q4/H2-Aa	7	Down	WM vs. WS	T
GO_BP	GO:0097191	Extrinsic apoptotic signaling pathway	1.02804e-05	Hmgb2/G0s2/Thbs1/Lcn2/Il1b/Gpx1	6	Up	WM vs. WS	T
GO_BP	GO:0002449	Lymphocyte mediated immunity	2.403e-05	H2-K1/Cd74/Tap1/B2m/H2-Ab1/H2-Q4	6	Down	WM vs. WS	T
GO_MF	GO:0003823	Antigen binding	6.84272e-06	H2-K1/Tap1/H2-Ab1/H2-Q4/H2-Aa	5	Down	WM vs. WS	T
GO_BP	GO:0034341	Response to interferon-gamma	9.98999e-05	Ccl5/H2-Eb1/H2-Ab1/H2-Aa	4	Down	WM vs. WS	T
GO_BP	GO:0001909	Leukocyte mediated cytotoxicity	0.000102274	H2-K1/Tap1/B2m/H2-Q4	4	Down	WM vs. WS	T
GO_BP	GO:0050870	Positive regulation of T cell activation	0.000302388	Ccl5/Cd74/H2-Ab1/H2-Aa	4	Down	WM vs. WS	T
GO_BP	GO:0051251	Positive regulation of lymphocyte activation	0.00229425	Ccl5/Cd74/H2-Ab1/H2-Aa	4	Down	WM vs. WS	T
KEGG	mmu04672	Intestinal immune network for IgA production	9.34026e-05	H2-Eb1/H2-Ab1/H2-Aa	3	Down	WM vs. WS	T
GO_BP	GO:0016064	Immunoglobulin mediated immune response	0.0451673	Cd74/H2-Ab1	2	Down	WM vs. WS	T
GO_BP	GO:0019724	B cell mediated immunity	0.0459039	Cd74/H2-Ab1	2	Down	WM vs. WS	T
GO_BP	GO:0051251	Positive regulation of lymphocyte activation	0.000425713	Rps3/Ccl5/Cd74/H2-Ab1/H2-Aa/H2-DMa/Lgals1/Lck/Exosc6/Cd3e/H2-M3/H2-T23/Il7r/Pycard/Cd81/Cd47/Pdcd1lg2/Xcl1/Ifng	19	Up	DM vs. WM	T
GO_BP	GO:0002449	Lymphocyte mediated immunity	0.00064415	Cd74/B2m/H2-Ab1/H2-DMa/H2-D1/H2-Q4/Batf/Exosc6/Fcer1g/H2-M3/H2-T23/Serpinb9/Tap1/Il7r/Cd81/Gzmb/Xcl1/Gfer/Ifng	19	Up	DM vs. WM	T
GO_BP	GO:0050870	Positive regulation of T cell activation	1.03421e-07	Rps3/Ccl5/Cd74/H2-Ab1/H2-Aa/H2-DMa/Lgals1/Lck/Cd3e/H2-M3/H2-T23/Il7r/Pycard/Cd81/Cd47/Pdcd1lg2/Xcl1/Ifng	18	Up	DM vs. WM	T
KEGG	mmu04612	Antigen processing and presentation	6.7244e-09	Cd74/B2m/H2-Eb1/H2-Ab1/H2-Aa/H2-DMa/H2-D1/H2-Q4/H2-Oa/H2-M3/H2-T23/Tap1/Psme1/H2-Ob/Ifng/Ifi30	16	Up	DM vs. WM	T
GO_CC	GO:0042611	MHC protein complex	3.39845e-15	Cd74/B2m/H2-Eb1/H2-Ab1/H2-Aa/H2-DMa/H2-D1/H2-Q4/H2-Oa/H2-M3/H2-T23/H2-Ob	12	Up	DM vs. WM	T
GO_BP	GO:0002366	Leukocyte activation involved in immune response	0.0131132	Cd74/Rps6/Rac2/Lgals1/Batf/Lat/Exosc6/Fcer1g/H2-M3/Pycard/Cd81/Ifng	12	Up	DM vs. WM	T
GO_BP	GO:0001909	Leukocyte mediated cytotoxicity	0.000270721	B2m/H2-D1/H2-Q4/H2-M3/H2-T23/Serpinb9/Tap1/Il7r/Gzmb/Xcl1/Gfer	11	Up	DM vs. WM	T
GO_BP	GO:0019724	B cell mediated immunity	0.0208148	Cd74/H2-Ab1/H2-DMa/Batf/Exosc6/Fcer1g/H2-M3/H2-T23/Cd81/Xcl1/Ifng	11	Up	DM vs. WM	T
GO_BP	GO:0034341	Response to interferon-gamma	0.000912998	Ccl5/H2-Eb1/H2-Ab1/H2-Aa/Rpl13a/Cd47/Gapdh/Capg/Xcl1/Ifng	10	Up	DM vs. WM	T
GO_BP	GO:0016064	Immunoglobulin mediated immune response	0.0462296	Cd74/H2-Ab1/H2-DMa/Batf/Exosc6/Fcer1g/H2-T23/Cd81/Xcl1/Ifng	10	Up	DM vs. WM	T
KEGG	mmu05340	Primary immunodeficiency	0.00159998	Cd3d/Lck/Cd3e/Tap1/Il7r/Cd79a	6	Up	DM vs. WM	T
KEGG	mmu04672	Intestinal immune network for IgA production	0.00361849	H2-Eb1/H2-Ab1/H2-Aa/H2-DMa/H2-Oa/H2-Ob	6	Up	DM vs. WM	T
KEGG	mmu04210	Apoptosis	0.0346291	Actb/Actg1/Mcl1/Fos	4	Down	DM vs. WM	T
KEGG	mmu05168	Herpes simplex virus 1 infection	2.21379e-08	Ccl5/H2-K1/Cd74/Tap1/H2-Eb1/B2m/H2-Ab1/H2-Q4/H2-Aa	9	Down	WM vs. WS	F
GO_BP	GO:0052547	Regulation of peptidase activity	2.89558e-07	S100a9/S100a8/Ngp/Ltf/Thbs1/Mmp9/Slpi/Gpx1/Cd44	9	Up	WM vs. WS	F
GO_BP	GO:2001233	Regulation of apoptotic signaling pathway	2.89558e-07	S100a9/S100a8/Hmgb2/G0s2/Thbs1/Mmp9/Il1b/Gpx1/Cd44	9	Up	WM vs. WS	F
GO_BP	GO:0048002	Antigen processing and presentation of peptide antigen	5.03435e-14	H2-K1/Cd74/Tap1/H2-Eb1/B2m/H2-Ab1/H2-Q4/H2-Aa	8	Down	WM vs. WS	F
GO_BP	GO:0019882	Antigen processing and presentation	1.97069e-12	H2-K1/Cd74/Tap1/H2-Eb1/B2m/H2-Ab1/H2-Q4/H2-Aa	8	Down	WM vs. WS	F
KEGG	mmu05169	Epstein-Barr virus infection	4.93515e-09	H2-K1/Tap1/H2-Eb1/B2m/H2-Ab1/H2-Q4/H2-Aa/Isg15	8	Down	WM vs. WS	F
GO_BP	GO:0050900	Leukocyte migration	9.5169e-07	S100a9/S100a8/Retnlg/Anxa1/Prtn3/Thbs1/Mmp9/Il1b	8	Up	WM vs. WS	F
GO_BP	GO:0051346	Negative regulation of hydrolase activity	1.49223e-06	Ngp/Ltf/Anxa1/Thbs1/Mmp9/Slpi/Gpx1/Cd44	8	Up	WM vs. WS	F
GO_BP	GO:0002478	Antigen processing and presentation of exogenous peptide antigen	2.4144e-14	H2-K1/Cd74/Tap1/H2-Eb1/B2m/H2-Ab1/H2-Aa	7	Down	WM vs. WS	F
GO_BP	GO:0019884	Antigen processing and presentation of exogenous antigen	5.03435e-14	H2-K1/Cd74/Tap1/H2-Eb1/B2m/H2-Ab1/H2-Aa	7	Down	WM vs. WS	F
GO_BP	GO:0097529	Myeloid leukocyte migration	9.5169e-07	S100a9/S100a8/Retnlg/Anxa1/Prtn3/Thbs1/Il1b	7	Up	WM vs. WS	F
GO_BP	GO:2000116	Regulation of cysteine-type endopeptidase activity	1.13533e-06	S100a9/S100a8/Ltf/Thbs1/Mmp9/Gpx1/Cd44	7	Up	WM vs. WS	F
GO_BP	GO:0010466	Negative regulation of peptidase activity	1.37533e-06	Ngp/Ltf/Thbs1/Mmp9/Slpi/Gpx1/Cd44	7	Up	WM vs. WS	F
GO_BP	GO:0002697	Regulation of immune effector process	1.58427e-06	Ccl5/H2-K1/Cd74/Tap1/Rps19/B2m/H2-Q4	7	Down	WM vs. WS	F
GO_BP	GO:0060326	Cell chemotaxis	3.6726e-06	S100a9/S100a8/Retnlg/Hmgb2/Anxa1/Thbs1/Il1b	7	Up	WM vs. WS	F
GO_BP	GO:0045765	Regulation of angiogenesis	4.89159e-06	Ngp/Camp/Anxa1/Thbs1/Mmp9/Il1b/Gadd45a	7	Up	WM vs. WS	F
GO_BP	GO:1901342	Regulation of vasculature development	7.06957e-06	Ngp/Camp/Anxa1/Thbs1/Mmp9/Il1b/Gadd45a	7	Up	WM vs. WS	F
GO_BP	GO:0052548	Regulation of endopeptidase activity	7.06957e-06	S100a9/S100a8/Ltf/Thbs1/Mmp9/Gpx1/Cd44	7	Up	WM vs. WS	F
GO_BP	GO:0045861	Negative regulation of proteolysis	7.06957e-06	Ngp/Ltf/Thbs1/Mmp9/Slpi/Gpx1/Cd44	7	Up	WM vs. WS	F
GO_BP	GO:0032496	Response to lipopolysaccharide	7.81126e-06	S100a9/S100a8/Wfdc21/Hmgb2/Ltf/Slpi/Il1b	7	Up	WM vs. WS	F
GO_BP	GO:0050727	Regulation of inflammatory response	7.81126e-06	S100a9/S100a8/Anxa1/Alox5ap/Il1b/Gpx1/Cd44	7	Up	WM vs. WS	F
GO_BP	GO:0002237	Response to molecule of bacterial origin	1.00776e-05	S100a9/S100a8/Wfdc21/Hmgb2/Ltf/Slpi/Il1b	7	Up	WM vs. WS	F
GO_BP	GO:0006959	Humoral immune response	1.23389e-05	S100a9/Wfdc17/Wfdc21/Camp/Ltf/Slpi/Il1b	7	Up	WM vs. WS	F
GO_BP	GO:0042742	Defense response to bacterium	2.59981e-05	Wfdc17/Wfdc21/Hmgb2/Camp/Ltf/Lcn2/Slpi	7	Up	WM vs. WS	F
GO_MF	GO:0016209	Antioxidant activity	6.22908e-08	S100a9/S100a8/Hbb-b1/Alox5ap/Gpx1/Gsr	6	Up	WM vs. WS	F
KEGG	mmu04145	Phagosome	5.41287e-07	H2-K1/Tap1/H2-Eb1/H2-Ab1/H2-Q4/H2-Aa	6	Down	WM vs. WS	F
GO_BP	GO:0097530	Granulocyte migration	2.33349e-06	S100a9/S100a8/Anxa1/Prtn3/Thbs1/Il1b	6	Up	WM vs. WS	F
GO_MF	GO:0042277	Peptide binding	2.77121e-06	H2-K1/Cd74/Tap1/H2-Ab1/H2-Q4/H2-Aa	6	Down	WM vs. WS	F
GO_BP	GO:0019730	Antimicrobial humoral response	3.05187e-06	S100a9/Wfdc17/Wfdc21/Camp/Ltf/Slpi	6	Up	WM vs. WS	F
KEGG	mmu05166	Human T-cell leukemia virus 1 infection	3.19606e-06	H2-K1/H2-Eb1/B2m/H2-Ab1/H2-Q4/H2-Aa	6	Down	WM vs. WS	F
GO_MF	GO:0033218	Amide binding	6.84272e-06	H2-K1/Cd74/Tap1/H2-Ab1/H2-Q4/H2-Aa	6	Down	WM vs. WS	F
GO_MF	GO:0043177	Organic acid binding	6.9529e-06	S100a9/S100a8/Hbb-b1/Alox5ap/Cd44/Pygl	6	Up	WM vs. WS	F
GO_BP	GO:0043281	Regulation of cysteine-type endopeptidase activity involved in apoptotic process	7.06957e-06	S100a9/S100a8/Thbs1/Mmp9/Gpx1/Cd44	6	Up	WM vs. WS	F
GO_BP	GO:0030595	Leukocyte chemotaxis	7.81126e-06	S100a9/S100a8/Retnlg/Anxa1/Thbs1/Il1b	6	Up	WM vs. WS	F
GO_BP	GO:0034599	Cellular response to oxidative stress	2.36758e-05	Anxa1/Thbs1/Lcn2/Mmp9/Gpx1/Gsr	6	Up	WM vs. WS	F
GO_MF	GO:0004857	Enzyme inhibitor activity	5.34521e-05	Wfdc17/Wfdc21/Ngp/Ltf/Anxa1/Slpi	6	Up	WM vs. WS	F
GO_BP	GO:0062197	Cellular response to chemical stress	6.04939e-05	Anxa1/Thbs1/Lcn2/Mmp9/Gpx1/Gsr	6	Up	WM vs. WS	F
GO_BP	GO:0044403	Symbiotic process	0.000100922	Camp/Ltf/Mmp9/Ifitm1/Slpi/Gpx1	6	Up	WM vs. WS	F
GO_BP	GO:0006979	Response to oxidative stress	0.000160128	Anxa1/Thbs1/Lcn2/Mmp9/Gpx1/Gsr	6	Up	WM vs. WS	F
GO_BP	GO:0032103	Positive regulation of response to external stimulus	0.000172549	S100a9/S100a8/Hmgb2/Alox5ap/Thbs1/Il1b	6	Up	WM vs. WS	F
GO_MF	GO:0042605	Peptide antigen binding	1.6398e-08	H2-K1/Tap1/H2-Ab1/H2-Q4/H2-Aa	5	Down	WM vs. WS	F
KEGG	mmu05332	Graft-versus-host disease	1.77787e-07	H2-K1/H2-Eb1/H2-Ab1/H2-Q4/H2-Aa	5	Down	WM vs. WS	F
KEGG	mmu05330	Allograft rejection	1.77787e-07	H2-K1/H2-Eb1/H2-Ab1/H2-Q4/H2-Aa	5	Down	WM vs. WS	F
KEGG	mmu04940	Type I diabetes mellitus	2.53777e-07	H2-K1/H2-Eb1/H2-Ab1/H2-Q4/H2-Aa	5	Down	WM vs. WS	F
KEGG	mmu05320	Autoimmune thyroid disease	4.02335e-07	H2-K1/H2-Eb1/H2-Ab1/H2-Q4/H2-Aa	5	Down	WM vs. WS	F
KEGG	mmu05416	Viral myocarditis	5.41287e-07	H2-K1/H2-Eb1/H2-Ab1/H2-Q4/H2-Aa	5	Down	WM vs. WS	F
GO_BP	GO:0002821	Positive regulation of adaptive immune response	4.63743e-06	H2-K1/Cd74/B2m/H2-Ab1/H2-Q4	5	Down	WM vs. WS	F
GO_BP	GO:2000117	Negative regulation of cysteine-type endopeptidase activity	4.99861e-06	Ltf/Thbs1/Mmp9/Gpx1/Cd44	5	Up	WM vs. WS	F
GO_BP	GO:0019731	Antibacterial humoral response	7.06957e-06	Wfdc17/Wfdc21/Camp/Ltf/Slpi	5	Up	WM vs. WS	F
KEGG	mmu04514	Cell adhesion molecules	1.32656e-05	H2-K1/H2-Eb1/H2-Ab1/H2-Q4/H2-Aa	5	Down	WM vs. WS	F
GO_BP	GO:0071621	Granulocyte chemotaxis	1.32959e-05	S100a9/S100a8/Anxa1/Thbs1/Il1b	5	Up	WM vs. WS	F
GO_BP	GO:0001906	Cell killing	1.58096e-05	H2-K1/Tap1/Rps19/B2m/H2-Q4	5	Down	WM vs. WS	F
GO_BP	GO:0035821	Modulation of process of other organism	1.93943e-05	S100a9/Camp/Ltf/Mmp9/Slpi	5	Up	WM vs. WS	F
GO_BP	GO:0002819	Regulation of adaptive immune response	2.01565e-05	H2-K1/Cd74/B2m/H2-Ab1/H2-Q4	5	Down	WM vs. WS	F
KEGG	mmu04657	IL-17 signaling pathway	2.79964e-05	S100a9/S100a8/Lcn2/Mmp9/Il1b	5	Up	WM vs. WS	F
GO_BP	GO:2001236	Regulation of extrinsic apoptotic signaling pathway	4.36926e-05	Hmgb2/G0s2/Thbs1/Il1b/Gpx1	5	Up	WM vs. WS	F
GO_BP	GO:2001242	Regulation of intrinsic apoptotic signaling pathway	4.48244e-05	S100a9/S100a8/Mmp9/Gpx1/Cd44	5	Up	WM vs. WS	F
GO_MF	GO:0030414	Peptidase inhibitor activity	5.34521e-05	Wfdc17/Wfdc21/Ngp/Ltf/Slpi	5	Up	WM vs. WS	F
GO_MF	GO:0061135	Endopeptidase regulator activity	5.34521e-05	Wfdc17/Wfdc21/Ngp/Ltf/Slpi	5	Up	WM vs. WS	F
GO_MF	GO:0004866	Endopeptidase inhibitor activity	5.34521e-05	Wfdc17/Wfdc21/Ngp/Ltf/Slpi	5	Up	WM vs. WS	F
GO_MF	GO:0031406	Carboxylic acid binding	5.34521e-05	S100a9/S100a8/Alox5ap/Cd44/Pygl	5	Up	WM vs. WS	F
GO_BP	GO:0002699	Positive regulation of immune effector process	5.70839e-05	H2-K1/Cd74/Rps19/B2m/H2-Q4	5	Down	WM vs. WS	F
GO_BP	GO:0010951	Negative regulation of endopeptidase activity	6.42007e-05	Ltf/Thbs1/Mmp9/Gpx1/Cd44	5	Up	WM vs. WS	F
GO_BP	GO:2001235	Positive regulation of apoptotic signaling pathway	6.56928e-05	S100a9/S100a8/G0s2/Thbs1/Mmp9	5	Up	WM vs. WS	F
KEGG	mmu05163	Human cytomegalovirus infection	6.87993e-05	Ccl5/H2-K1/Tap1/B2m/H2-Q4	5	Down	WM vs. WS	F
GO_BP	GO:0045766	Positive regulation of angiogenesis	7.08689e-05	Camp/Anxa1/Thbs1/Mmp9/Il1b	5	Up	WM vs. WS	F
GO_MF	GO:0061134	Peptidase regulator activity	8.16887e-05	Wfdc17/Wfdc21/Ngp/Ltf/Slpi	5	Up	WM vs. WS	F
GO_BP	GO:0000302	Response to reactive oxygen species	9.52027e-05	Anxa1/Thbs1/Lcn2/Mmp9/Gpx1	5	Up	WM vs. WS	F
GO_BP	GO:1904018	Positive regulation of vasculature development	0.000104087	Camp/Anxa1/Thbs1/Mmp9/Il1b	5	Up	WM vs. WS	F
GO_BP	GO:2001234	Negative regulation of apoptotic signaling pathway	0.000164987	Hmgb2/Mmp9/Il1b/Gpx1/Cd44	5	Up	WM vs. WS	F
GO_BP	GO:0030099	Myeloid cell differentiation	0.000289338	Ccl5/Cd74/Rps19/B2m/Isg15	5	Down	WM vs. WS	F
GO_BP	GO:1903706	Regulation of hemopoiesis	0.000294426	Ccl5/Cd74/B2m/H2-Aa/Isg15	5	Down	WM vs. WS	F
GO_BP	GO:0002460	Adaptive immune response based on somatic recombination of immune receptors built from immunoglobulin superfamily domains	0.000345809	H2-K1/Cd74/B2m/H2-Ab1/H2-Q4	5	Down	WM vs. WS	F
GO_BP	GO:0031349	Positive regulation of defense response	0.000352172	S100a9/S100a8/Hmgb2/Alox5ap/Il1b	5	Up	WM vs. WS	F
GO_BP	GO:0002683	Negative regulation of immune system process	0.000389774	Cd74/Tap1/Rps19/H2-Ab1/H2-Aa	5	Down	WM vs. WS	F
GO_BP	GO:0072593	Reactive oxygen species metabolic process	0.000436797	Hbb-b1/Thbs1/Il1b/Gadd45a/Gpx1	5	Up	WM vs. WS	F
GO_BP	GO:0097193	Intrinsic apoptotic signaling pathway	0.000440096	S100a9/S100a8/Mmp9/Gpx1/Cd44	5	Up	WM vs. WS	F
GO_BP	GO:0010631	Epithelial cell migration	0.000440096	Anxa1/Thbs1/Mmp9/Gadd45a/Gpx1	5	Up	WM vs. WS	F
GO_BP	GO:0090132	Epithelium migration	0.000445545	Anxa1/Thbs1/Mmp9/Gadd45a/Gpx1	5	Up	WM vs. WS	F
GO_BP	GO:0090130	Tissue migration	0.000451138	Anxa1/Thbs1/Mmp9/Gadd45a/Gpx1	5	Up	WM vs. WS	F
GO_BP	GO:0007159	Leukocyte cell-cell adhesion	0.000801003	S100a9/S100a8/Anxa1/Il1b/Cd44	5	Up	WM vs. WS	F
GO_BP	GO:0042060	Wound healing	0.000817568	S100a9/Anxa1/Thbs1/Gpx1/Cd44	5	Up	WM vs. WS	F
GO_BP	GO:0001667	Ameboidal-type cell migration	0.0016493	Anxa1/Thbs1/Mmp9/Gadd45a/Gpx1	5	Up	WM vs. WS	F
GO_BP	GO:0001819	Positive regulation of cytokine production	0.00195887	Hmgb2/Camp/Anxa1/Thbs1/Il1b	5	Up	WM vs. WS	F
GO_BP	GO:0009611	Response to wounding	0.00264264	S100a9/Anxa1/Thbs1/Gpx1/Cd44	5	Up	WM vs. WS	F
GO_CC	GO:0030141	Secretory granule	0.00275887	Camp/Ltf/Prtn3/Thbs1/Il1b	5	Up	WM vs. WS	F
GO_CC	GO:0042824	MHC class I peptide loading complex	7.82248e-09	H2-K1/Tap1/B2m/H2-Q4	4	Down	WM vs. WS	F
GO_BP	GO:0019886	Antigen processing and presentation of exogenous peptide antigen via MHC class II	5.76325e-08	Cd74/H2-Eb1/H2-Ab1/H2-Aa	4	Down	WM vs. WS	F
GO_BP	GO:0002495	Antigen processing and presentation of peptide antigen via MHC class II	1.57556e-07	Cd74/H2-Eb1/H2-Ab1/H2-Aa	4	Down	WM vs. WS	F
GO_BP	GO:0002504	Antigen processing and presentation of peptide or polysaccharide antigen via MHC class II	1.6498e-07	Cd74/H2-Eb1/H2-Ab1/H2-Aa	4	Down	WM vs. WS	F
GO_BP	GO:0070486	Leukocyte aggregation	9.50053e-07	S100a9/S100a8/Il1b/Cd44	4	Up	WM vs. WS	F
GO_BP	GO:0019885	Antigen processing and presentation of endogenous peptide antigen via MHC class I	1.58427e-06	H2-K1/Tap1/B2m/H2-Q4	4	Down	WM vs. WS	F
GO_BP	GO:0002483	Antigen processing and presentation of endogenous peptide antigen	1.58427e-06	H2-K1/Tap1/B2m/H2-Q4	4	Down	WM vs. WS	F
GO_BP	GO:0019883	Antigen processing and presentation of endogenous antigen	1.92785e-06	H2-K1/Tap1/B2m/H2-Q4	4	Down	WM vs. WS	F
GO_BP	GO:0002474	Antigen processing and presentation of peptide antigen via MHC class I	3.24225e-06	H2-K1/Tap1/B2m/H2-Q4	4	Down	WM vs. WS	F
KEGG	mmu05323	Rheumatoid arthritis	2.10166e-05	Ccl5/H2-Eb1/H2-Ab1/H2-Aa	4	Down	WM vs. WS	F
GO_CC	GO:0030176	Integral component of endoplasmic reticulum membrane	3.92275e-05	H2-K1/Tap1/B2m/H2-Q4	4	Down	WM vs. WS	F
GO_CC	GO:0031227	Intrinsic component of endoplasmic reticulum membrane	4.11494e-05	H2-K1/Tap1/B2m/H2-Q4	4	Down	WM vs. WS	F
GO_MF	GO:0033293	Monocarboxylic acid binding	4.25086e-05	S100a9/S100a8/Alox5ap/Pygl	4	Up	WM vs. WS	F
GO_BP	GO:0001910	Regulation of leukocyte mediated cytotoxicity	4.26565e-05	H2-K1/Tap1/B2m/H2-Q4	4	Down	WM vs. WS	F
GO_MF	GO:0048306	Calcium-dependent protein binding	5.16413e-05	S100a9/S100a8/Anxa1/S100a6	4	Up	WM vs. WS	F
GO_BP	GO:0031341	Regulation of cell killing	7.91114e-05	H2-K1/Tap1/B2m/H2-Q4	4	Down	WM vs. WS	F
GO_BP	GO:0043154	Negative regulation of cysteine-type endopeptidase activity involved in apoptotic process	8.2012e-05	Thbs1/Mmp9/Gpx1/Cd44	4	Up	WM vs. WS	F
GO_BP	GO:0002824	Positive regulation of adaptive immune response based on somatic recombination of immune receptors built from immunoglobulin superfamily domains	0.000115661	H2-K1/B2m/H2-Ab1/H2-Q4	4	Down	WM vs. WS	F
KEGG	mmu05164	Influenza A	0.000248565	Ccl5/H2-Eb1/H2-Ab1/H2-Aa	4	Down	WM vs. WS	F
KEGG	mmu05152	Tuberculosis	0.000267461	Cd74/H2-Eb1/H2-Ab1/H2-Aa	4	Down	WM vs. WS	F
GO_BP	GO:0043534	Blood vessel endothelial cell migration	0.000273927	Anxa1/Thbs1/Gadd45a/Gpx1	4	Up	WM vs. WS	F
GO_BP	GO:0002706	Regulation of lymphocyte mediated immunity	0.000294426	H2-K1/Tap1/B2m/H2-Q4	4	Down	WM vs. WS	F
GO_BP	GO:0002822	Regulation of adaptive immune response based on somatic recombination of immune receptors built from immunoglobulin superfamily domains	0.000294426	H2-K1/B2m/H2-Ab1/H2-Q4	4	Down	WM vs. WS	F
GO_BP	GO:1990266	Neutrophil migration	0.000307744	S100a9/S100a8/Prtn3/Il1b	4	Up	WM vs. WS	F
GO_BP	GO:0006690	Icosanoid metabolic process	0.000351797	Anxa1/Alox5ap/Il1b/Gpx1	4	Up	WM vs. WS	F
GO_BP	GO:0045637	Regulation of myeloid cell differentiation	0.000391842	Ccl5/Cd74/B2m/Isg15	4	Down	WM vs. WS	F
GO_BP	GO:1903039	Positive regulation of leukocyte cell-cell adhesion	0.000391842	Ccl5/Cd74/H2-Ab1/H2-Aa	4	Down	WM vs. WS	F
GO_BP	GO:1903708	Positive regulation of hemopoiesis	0.000391842	Ccl5/Cd74/H2-Aa/Isg15	4	Down	WM vs. WS	F
GO_BP	GO:0050670	Regulation of lymphocyte proliferation	0.000423126	Ccl5/Cd74/H2-Ab1/H2-Aa	4	Down	WM vs. WS	F
GO_BP	GO:0032944	Regulation of mononuclear cell proliferation	0.000433918	Ccl5/Cd74/H2-Ab1/H2-Aa	4	Down	WM vs. WS	F
GO_BP	GO:0070663	Regulation of leukocyte proliferation	0.000530926	Ccl5/Cd74/H2-Ab1/H2-Aa	4	Down	WM vs. WS	F
GO_BP	GO:0034614	Cellular response to reactive oxygen species	0.000541033	Anxa1/Thbs1/Lcn2/Mmp9	4	Up	WM vs. WS	F
GO_BP	GO:0050729	Positive regulation of inflammatory response	0.00055936	S100a9/S100a8/Alox5ap/Il1b	4	Up	WM vs. WS	F
GO_BP	GO:1901568	Fatty acid derivative metabolic process	0.000578097	Anxa1/Alox5ap/Il1b/Gpx1	4	Up	WM vs. WS	F
GO_BP	GO:0002703	Regulation of leukocyte mediated immunity	0.000590832	H2-K1/Tap1/B2m/H2-Q4	4	Down	WM vs. WS	F
GO_BP	GO:0022409	Positive regulation of cell-cell adhesion	0.000613274	Ccl5/Cd74/H2-Ab1/H2-Aa	4	Down	WM vs. WS	F
KEGG	mmu05170	Human immunodeficiency virus 1 infection	0.000664179	H2-K1/Tap1/B2m/H2-Q4	4	Down	WM vs. WS	F
GO_CC	GO:0031301	Integral component of organelle membrane	0.000726595	H2-K1/Tap1/B2m/H2-Q4	4	Down	WM vs. WS	F
GO_BP	GO:0002831	Regulation of response to biotic stimulus	0.000828409	Ccl5/Cd74/Tap1/Rps19	4	Down	WM vs. WS	F
GO_CC	GO:0031300	Intrinsic component of organelle membrane	0.000935376	H2-K1/Tap1/B2m/H2-Q4	4	Down	WM vs. WS	F
GO_BP	GO:1903037	Regulation of leukocyte cell-cell adhesion	0.000966454	Ccl5/Cd74/H2-Ab1/H2-Aa	4	Down	WM vs. WS	F
GO_BP	GO:0001659	Temperature homeostasis	0.000980321	G0s2/Lcn2/Il1b/Gpx1	4	Up	WM vs. WS	F
GO_BP	GO:0046651	Lymphocyte proliferation	0.00104714	Ccl5/Cd74/H2-Ab1/H2-Aa	4	Down	WM vs. WS	F
GO_BP	GO:0050863	Regulation of T cell activation	0.00105988	Ccl5/Cd74/H2-Ab1/H2-Aa	4	Down	WM vs. WS	F
GO_BP	GO:0032943	Mononuclear cell proliferation	0.00105988	Ccl5/Cd74/H2-Ab1/H2-Aa	4	Down	WM vs. WS	F
GO_BP	GO:0002262	Myeloid cell homeostasis	0.00108919	Hbb-b1/Hmgb2/Anxa1/Cd44	4	Up	WM vs. WS	F
GO_BP	GO:0048872	Homeostasis of number of cells	0.00115863	Cd74/Rps19/B2m/Isg15	4	Down	WM vs. WS	F
GO_BP	GO:0070661	Leukocyte proliferation	0.00128502	Ccl5/Cd74/H2-Ab1/H2-Aa	4	Down	WM vs. WS	F
GO_BP	GO:0007159	Leukocyte cell-cell adhesion	0.00128502	Ccl5/Cd74/H2-Ab1/H2-Aa	4	Down	WM vs. WS	F
GO_BP	GO:0043542	Endothelial cell migration	0.00155607	Anxa1/Thbs1/Gadd45a/Gpx1	4	Up	WM vs. WS	F
GO_BP	GO:0002685	Regulation of leukocyte migration	0.00161201	Anxa1/Thbs1/Mmp9/Il1b	4	Up	WM vs. WS	F
GO_BP	GO:0010632	Regulation of epithelial cell migration	0.00200481	Anxa1/Thbs1/Mmp9/Gadd45a	4	Up	WM vs. WS	F
GO_BP	GO:0030098	Lymphocyte differentiation	0.00218808	Cd74/B2m/H2-Ab1/H2-Aa	4	Down	WM vs. WS	F
GO_BP	GO:0022407	Regulation of cell-cell adhesion	0.00246376	Ccl5/Cd74/H2-Ab1/H2-Aa	4	Down	WM vs. WS	F
GO_BP	GO:0045785	Positive regulation of cell adhesion	0.00250493	Ccl5/Cd74/H2-Ab1/H2-Aa	4	Down	WM vs. WS	F
GO_BP	GO:0042493	Response to drug	0.00264264	Anxa1/Lcn2/Mmp9/Il1b	4	Up	WM vs. WS	F
GO_BP	GO:0042742	Defense response to bacterium	0.00289556	H2-K1/Rps19/B2m/Isg15	4	Down	WM vs. WS	F
GO_BP	GO:0002696	Positive regulation of leukocyte activation	0.00315347	Ccl5/Cd74/H2-Ab1/H2-Aa	4	Down	WM vs. WS	F
GO_BP	GO:0050867	Positive regulation of cell activation	0.00351656	Ccl5/Cd74/H2-Ab1/H2-Aa	4	Down	WM vs. WS	F
GO_BP	GO:0071902	Positive regulation of protein serine/threonine kinase activity	0.00372363	Ltf/Thbs1/Il1b/Gadd45a	4	Up	WM vs. WS	F
GO_BP	GO:0016032	Viral process	0.00425064	Ltf/Mmp9/Ifitm1/Slpi	4	Up	WM vs. WS	F
GO_BP	GO:0048872	Homeostasis of number of cells	0.0048339	Hbb-b1/Hmgb2/Anxa1/Cd44	4	Up	WM vs. WS	F
GO_BP	GO:0042063	Gliogenesis	0.00511284	S100a9/S100a8/Anxa1/Il1b	4	Up	WM vs. WS	F
GO_BP	GO:0006909	Phagocytosis	0.00589861	Anxa1/Prtn3/Thbs1/Il1b	4	Up	WM vs. WS	F
GO_BP	GO:0032102	Negative regulation of response to external stimulus	0.00704414	Ltf/Thbs1/Gpx1/Cd44	4	Up	WM vs. WS	F
GO_BP	GO:0002791	Regulation of peptide secretion	0.00820641	S100a9/S100a8/Anxa1/Il1b	4	Up	WM vs. WS	F
GO_BP	GO:0006631	Fatty acid metabolic process	0.00828146	Anxa1/Alox5ap/Il1b/Gpx1	4	Up	WM vs. WS	F
GO_BP	GO:1903706	Regulation of hemopoiesis	0.00909352	Hmgb2/Anxa1/Il1b/Cd44	4	Up	WM vs. WS	F
GO_BP	GO:0045785	Positive regulation of cell adhesion	0.0096501	Anxa1/Thbs1/Il1b/Cd44	4	Up	WM vs. WS	F
GO_BP	GO:0071900	Regulation of protein serine/threonine kinase activity	0.00989325	Ltf/Thbs1/Il1b/Gadd45a	4	Up	WM vs. WS	F
GO_BP	GO:0045860	Positive regulation of protein kinase activity	0.00989325	Ltf/Thbs1/Il1b/Gadd45a	4	Up	WM vs. WS	F
GO_BP	GO:0002683	Negative regulation of immune system process	0.0109686	Anxa1/Thbs1/Gpx1/Cd44	4	Up	WM vs. WS	F
GO_CC	GO:0062023	Collagen-containing extracellular matrix	0.0175581	Anxa1/Thbs1/Mmp9/S100a6	4	Up	WM vs. WS	F
GO_CC	GO:0042612	MHC class I protein complex	1.30503e-06	H2-K1/B2m/H2-Q4	3	Down	WM vs. WS	F
GO_MF	GO:0046977	TAP binding	2.77121e-06	H2-K1/Tap1/H2-Q4	3	Down	WM vs. WS	F
GO_MF	GO:0050543	Icosatetraenoic acid binding	6.9529e-06	S100a9/S100a8/Alox5ap	3	Up	WM vs. WS	F
GO_MF	GO:0050542	Icosanoid binding	6.9529e-06	S100a9/S100a8/Alox5ap	3	Up	WM vs. WS	F
GO_MF	GO:0050544	Arachidonic acid binding	6.9529e-06	S100a9/S100a8/Alox5ap	3	Up	WM vs. WS	F
GO_CC	GO:0030670	Phagocytic vesicle membrane	1.14893e-05	H2-K1/Tap1/B2m	3	Down	WM vs. WS	F
KEGG	mmu05310	Asthma	2.10166e-05	H2-Eb1/H2-Ab1/H2-Aa	3	Down	WM vs. WS	F
GO_MF	GO:0030547	Receptor inhibitor activity	2.931e-05	Ccl5/Ly6a/Ly6e	3	Down	WM vs. WS	F
GO_MF	GO:0042287	MHC protein binding	2.99464e-05	H2-K1/Cd74/Tap1	3	Down	WM vs. WS	F
GO_MF	GO:0036041	Long-chain fatty acid binding	3.34095e-05	S100a9/S100a8/Alox5ap	3	Up	WM vs. WS	F
GO_CC	GO:0030666	Endocytic vesicle membrane	3.92275e-05	H2-K1/Tap1/B2m	3	Down	WM vs. WS	F
GO_BP	GO:0002428	Antigen processing and presentation of peptide antigen via MHC class Ib	7.97948e-05	H2-K1/B2m/H2-Q4	3	Down	WM vs. WS	F
GO_MF	GO:1901567	Fatty acid derivative binding	8.12718e-05	S100a9/S100a8/Alox5ap	3	Up	WM vs. WS	F
GO_BP	GO:0002475	Antigen processing and presentation via MHC class Ib	0.000101096	H2-K1/B2m/H2-Q4	3	Down	WM vs. WS	F
GO_BP	GO:0001916	Positive regulation of T cell mediated cytotoxicity	0.000201552	H2-K1/B2m/H2-Q4	3	Down	WM vs. WS	F
GO_MF	GO:0004601	Peroxidase activity	0.000236298	Hbb-b1/Alox5ap/Gpx1	3	Up	WM vs. WS	F
GO_MF	GO:0005504	Fatty acid binding	0.000236298	S100a9/S100a8/Alox5ap	3	Up	WM vs. WS	F
KEGG	mmu05321	Inflammatory bowel disease	0.000248565	H2-Eb1/H2-Ab1/H2-Aa	3	Down	WM vs. WS	F
GO_BP	GO:0001914	Regulation of T cell mediated cytotoxicity	0.000257344	H2-K1/B2m/H2-Q4	3	Down	WM vs. WS	F
GO_MF	GO:0016684	Oxidoreductase activity, acting on peroxide as acceptor	0.000292837	Hbb-b1/Alox5ap/Gpx1	3	Up	WM vs. WS	F
GO_BP	GO:0014002	Astrocyte development	0.000306373	S100a9/S100a8/Il1b	3	Up	WM vs. WS	F
KEGG	mmu05140	Leishmaniasis	0.000319741	H2-Eb1/H2-Ab1/H2-Aa	3	Down	WM vs. WS	F
GO_BP	GO:0001913	T cell mediated cytotoxicity	0.000380836	H2-K1/B2m/H2-Q4	3	Down	WM vs. WS	F
GO_BP	GO:0002711	Positive regulation of T cell mediated immunity	0.000391842	H2-K1/B2m/H2-Q4	3	Down	WM vs. WS	F
GO_CC	GO:0045335	Phagocytic vesicle	0.000470355	H2-K1/Tap1/B2m	3	Down	WM vs. WS	F
GO_BP	GO:0001912	Positive regulation of leukocyte mediated cytotoxicity	0.000502614	H2-K1/B2m/H2-Q4	3	Down	WM vs. WS	F
GO_BP	GO:1902041	Regulation of extrinsic apoptotic signaling pathway via death domain receptors	0.000541033	Hmgb2/Thbs1/Gpx1	3	Up	WM vs. WS	F
KEGG	mmu04658	Th1 and Th2 cell differentiation	0.000599781	H2-Eb1/H2-Ab1/H2-Aa	3	Down	WM vs. WS	F
KEGG	mmu04640	Hematopoietic cell lineage	0.000664179	H2-Eb1/H2-Ab1/H2-Aa	3	Down	WM vs. WS	F
GO_BP	GO:0046456	Icosanoid biosynthetic process	0.000683564	Anxa1/Alox5ap/Il1b	3	Up	WM vs. WS	F
GO_BP	GO:0031343	Positive regulation of cell killing	0.000697602	H2-K1/B2m/H2-Q4	3	Down	WM vs. WS	F
GO_BP	GO:0002709	Regulation of T cell mediated immunity	0.000726905	H2-K1/B2m/H2-Q4	3	Down	WM vs. WS	F
GO_BP	GO:0045071	Negative regulation of viral genome replication	0.000817568	Ltf/Ifitm1/Slpi	3	Up	WM vs. WS	F
GO_BP	GO:0090303	Positive regulation of wound healing	0.00087629	S100a9/Anxa1/Thbs1	3	Up	WM vs. WS	F
KEGG	mmu04659	Th17 cell differentiation	0.000878299	H2-Eb1/H2-Ab1/H2-Aa	3	Down	WM vs. WS	F
GO_BP	GO:0045639	Positive regulation of myeloid cell differentiation	0.000924181	Ccl5/Cd74/Isg15	3	Down	WM vs. WS	F
KEGG	mmu05145	Toxoplasmosis	0.000964972	H2-Eb1/H2-Ab1/H2-Aa	3	Down	WM vs. WS	F
GO_BP	GO:1901570	Fatty acid derivative biosynthetic process	0.00112652	Anxa1/Alox5ap/Il1b	3	Up	WM vs. WS	F
GO_BP	GO:0050868	Negative regulation of T cell activation	0.00117	Cd74/H2-Ab1/H2-Aa	3	Down	WM vs. WS	F
GO_BP	GO:0032677	Regulation of interleukin-8 production	0.00121162	Camp/Anxa1/Il1b	3	Up	WM vs. WS	F
GO_BP	GO:0002456	T cell mediated immunity	0.00140609	H2-K1/B2m/H2-Q4	3	Down	WM vs. WS	F
KEGG	mmu05150	Staphylococcus aureus infection	0.00144326	H2-Eb1/H2-Ab1/H2-Aa	3	Down	WM vs. WS	F
GO_BP	GO:1903038	Negative regulation of leukocyte cell-cell adhesion	0.00144673	Cd74/H2-Ab1/H2-Aa	3	Down	WM vs. WS	F
GO_BP	GO:0032637	Interleukin-8 production	0.00146579	Camp/Anxa1/Il1b	3	Up	WM vs. WS	F
GO_BP	GO:0030218	Erythrocyte differentiation	0.00155353	Rps19/B2m/Isg15	3	Down	WM vs. WS	F
GO_BP	GO:1903036	Positive regulation of response to wounding	0.00158003	S100a9/Anxa1/Thbs1	3	Up	WM vs. WS	F
GO_BP	GO:0008625	Extrinsic apoptotic signaling pathway via death domain receptors	0.00158003	Hmgb2/Thbs1/Gpx1	3	Up	WM vs. WS	F
GO_CC	GO:0030139	Endocytic vesicle	0.00164165	H2-K1/Tap1/B2m	3	Down	WM vs. WS	F
GO_BP	GO:0002708	Positive regulation of lymphocyte mediated immunity	0.00173451	H2-K1/B2m/H2-Q4	3	Down	WM vs. WS	F
GO_BP	GO:1903901	Negative regulation of viral life cycle	0.00177948	Ltf/Ifitm1/Slpi	3	Up	WM vs. WS	F
GO_CC	GO:0005770	Late endosome	0.00185333	Cd74/H2-Eb1/H2-Ab1	3	Down	WM vs. WS	F
GO_BP	GO:0034101	Erythrocyte homeostasis	0.00188919	Rps19/B2m/Isg15	3	Down	WM vs. WS	F
GO_BP	GO:0048708	Astrocyte differentiation	0.0019281	S100a9/S100a8/Il1b	3	Up	WM vs. WS	F
GO_BP	GO:0051702	Interaction with symbiont	0.00205766	Camp/Ltf/Gpx1	3	Up	WM vs. WS	F
KEGG	mmu05322	Systemic lupus erythematosus	0.00211613	H2-Eb1/H2-Ab1/H2-Aa	3	Down	WM vs. WS	F
GO_BP	GO:1903900	Regulation of viral life cycle	0.00218808	Ccl5/Cd74/Isg15	3	Down	WM vs. WS	F
GO_BP	GO:0051250	Negative regulation of lymphocyte activation	0.00218808	Cd74/H2-Ab1/H2-Aa	3	Down	WM vs. WS	F
GO_BP	GO:0043535	Regulation of blood vessel endothelial cell migration	0.00233537	Anxa1/Thbs1/Gadd45a	3	Up	WM vs. WS	F
GO_BP	GO:0015908	Fatty acid transport	0.00233537	Anxa1/Thbs1/Il1b	3	Up	WM vs. WS	F
GO_BP	GO:2001243	Negative regulation of intrinsic apoptotic signaling pathway	0.00238205	Mmp9/Gpx1/Cd44	3	Up	WM vs. WS	F
GO_BP	GO:0045069	Regulation of viral genome replication	0.00247668	Ltf/Ifitm1/Slpi	3	Up	WM vs. WS	F
GO_BP	GO:0042129	Regulation of T cell proliferation	0.00253287	Ccl5/H2-Ab1/H2-Aa	3	Down	WM vs. WS	F
GO_BP	GO:0030593	Neutrophil chemotaxis	0.00260161	S100a9/S100a8/Il1b	3	Up	WM vs. WS	F
GO_BP	GO:2001237	Negative regulation of extrinsic apoptotic signaling pathway	0.00267106	Hmgb2/Il1b/Gpx1	3	Up	WM vs. WS	F
GO_MF	GO:0004867	Serine-type endopeptidase inhibitor activity	0.0026937	Wfdc17/Wfdc21/Slpi	3	Up	WM vs. WS	F
GO_BP	GO:1902107	Positive regulation of leukocyte differentiation	0.00271653	Ccl5/Cd74/H2-Aa	3	Down	WM vs. WS	F
GO_BP	GO:0045088	Regulation of innate immune response	0.00272689	Cd74/Tap1/Rps19	3	Down	WM vs. WS	F
GO_BP	GO:0048525	Negative regulation of viral process	0.00285099	Ltf/Ifitm1/Slpi	3	Up	WM vs. WS	F
GO_BP	GO:0002705	Positive regulation of leukocyte mediated immunity	0.00287169	H2-K1/B2m/H2-Q4	3	Down	WM vs. WS	F
GO_BP	GO:0002262	Myeloid cell homeostasis	0.00289556	Rps19/B2m/Isg15	3	Down	WM vs. WS	F
GO_BP	GO:0002695	Negative regulation of leukocyte activation	0.00294927	Cd74/H2-Ab1/H2-Aa	3	Down	WM vs. WS	F
GO_BP	GO:0006022	Aminoglycan metabolic process	0.00298445	Chil3/Il1b/Cd44	3	Up	WM vs. WS	F
GO_BP	GO:0022408	Negative regulation of cell-cell adhesion	0.00305234	Cd74/H2-Ab1/H2-Aa	3	Down	WM vs. WS	F
GO_BP	GO:0050792	Regulation of viral process	0.00340999	Ccl5/Cd74/Isg15	3	Down	WM vs. WS	F
GO_BP	GO:2000379	Positive regulation of reactive oxygen species metabolic process	0.00362256	Thbs1/Il1b/Gadd45a	3	Up	WM vs. WS	F
GO_BP	GO:0019079	Viral genome replication	0.0036793	Ltf/Ifitm1/Slpi	3	Up	WM vs. WS	F
GO_BP	GO:0050866	Negative regulation of cell activation	0.00374678	Cd74/H2-Ab1/H2-Aa	3	Down	WM vs. WS	F
GO_BP	GO:0021782	Glial cell development	0.00385197	S100a9/S100a8/Il1b	3	Up	WM vs. WS	F
GO_BP	GO:0042098	T cell proliferation	0.00386236	Ccl5/H2-Ab1/H2-Aa	3	Down	WM vs. WS	F
GO_BP	GO:0033559	Unsaturated fatty acid metabolic process	0.0039949	Anxa1/Il1b/Gpx1	3	Up	WM vs. WS	F
GO_BP	GO:0042542	Response to hydrogen peroxide	0.0039949	Anxa1/Lcn2/Gpx1	3	Up	WM vs. WS	F
GO_BP	GO:0050829	Defense response to Gram-negative bacterium	0.0039949	Hmgb2/Camp/Ltf	3	Up	WM vs. WS	F
GO_BP	GO:0043903	Regulation of symbiotic process	0.00401304	Ccl5/Cd74/Isg15	3	Down	WM vs. WS	F
GO_BP	GO:0097529	Myeloid leukocyte migration	0.00401304	Ccl5/Cd74/Rps19	3	Down	WM vs. WS	F
GO_BP	GO:0030595	Leukocyte chemotaxis	0.00401304	Ccl5/Cd74/Rps19	3	Down	WM vs. WS	F
GO_BP	GO:0016525	Negative regulation of angiogenesis	0.00404965	Ngp/Thbs1/Gadd45a	3	Up	WM vs. WS	F
GO_BP	GO:0019058	Viral life cycle	0.00407805	Ccl5/Cd74/Isg15	3	Down	WM vs. WS	F
GO_BP	GO:0010212	Response to ionizing radiation	0.00425064	Anxa1/Gadd45a/Gpx1	3	Up	WM vs. WS	F
GO_BP	GO:2000181	Negative regulation of blood vessel morphogenesis	0.00429112	Ngp/Thbs1/Gadd45a	3	Up	WM vs. WS	F
GO_BP	GO:0061844	Antimicrobial humoral immune response mediated by antimicrobial peptide	0.0044764	S100a9/Camp/Ltf	3	Up	WM vs. WS	F
GO_BP	GO:0034763	Negative regulation of transmembrane transport	0.00454857	Thbs1/Mmp9/Il1b	3	Up	WM vs. WS	F
GO_CC	GO:0030659	Cytoplasmic vesicle membrane	0.00480702	H2-K1/Tap1/B2m	3	Down	WM vs. WS	F
KEGG	mmu05144	Malaria	0.00491175	Hbb-b1/Thbs1/Il1b	3	Up	WM vs. WS	F
GO_BP	GO:1901343	Negative regulation of vasculature development	0.00499844	Ngp/Thbs1/Gadd45a	3	Up	WM vs. WS	F
GO_BP	GO:0061041	Regulation of wound healing	0.00554995	S100a9/Anxa1/Thbs1	3	Up	WM vs. WS	F
GO_CC	GO:0012506	Vesicle membrane	0.0056537	H2-K1/Tap1/B2m	3	Down	WM vs. WS	F
GO_BP	GO:0010634	Positive regulation of epithelial cell migration	0.00587087	Anxa1/Thbs1/Mmp9	3	Up	WM vs. WS	F
GO_BP	GO:0050830	Defense response to Gram-positive bacterium	0.00589808	Hmgb2/Camp/Ltf	3	Up	WM vs. WS	F
GO_BP	GO:0002821	Positive regulation of adaptive immune response	0.00602535	Anxa1/Il1b/Cd44	3	Up	WM vs. WS	F
GO_BP	GO:0002687	Positive regulation of leukocyte migration	0.00621177	Thbs1/Mmp9/Il1b	3	Up	WM vs. WS	F
GO_BP	GO:1903900	Regulation of viral life cycle	0.00643004	Ltf/Ifitm1/Slpi	3	Up	WM vs. WS	F
GO_BP	GO:0045580	Regulation of T cell differentiation	0.00643004	Anxa1/Il1b/Cd44	3	Up	WM vs. WS	F
GO_MF	GO:0004252	Serine-type endopeptidase activity	0.00681489	Ltf/Prtn3/Mmp9	3	Up	WM vs. WS	F
GO_BP	GO:0010594	Regulation of endothelial cell migration	0.00704414	Anxa1/Thbs1/Gadd45a	3	Up	WM vs. WS	F
GO_BP	GO:0031349	Positive regulation of defense response	0.00724681	Ccl5/Cd74/Rps19	3	Down	WM vs. WS	F
GO_BP	GO:0030217	T cell differentiation	0.00741089	Cd74/B2m/H2-Aa	3	Down	WM vs. WS	F
GO_BP	GO:0009615	Response to virus	0.00764619	Ifi27l2a/Ccl5/Isg15	3	Down	WM vs. WS	F
GO_BP	GO:0007162	Negative regulation of cell adhesion	0.00781393	Cd74/H2-Ab1/H2-Aa	3	Down	WM vs. WS	F
GO_BP	GO:0043271	Negative regulation of ion transport	0.00786317	Thbs1/Mmp9/Il1b	3	Up	WM vs. WS	F
GO_BP	GO:0015718	Monocarboxylic acid transport	0.00786317	Anxa1/Thbs1/Il1b	3	Up	WM vs. WS	F
GO_BP	GO:0042129	Regulation of T cell proliferation	0.00792061	Anxa1/Il1b/Cd44	3	Up	WM vs. WS	F
GO_BP	GO:0060326	Cell chemotaxis	0.00862762	Ccl5/Cd74/Rps19	3	Down	WM vs. WS	F
GO_BP	GO:0016032	Viral process	0.00887383	Ccl5/Cd74/Isg15	3	Down	WM vs. WS	F
GO_BP	GO:1902105	Regulation of leukocyte differentiation	0.00887383	Ccl5/Cd74/H2-Aa	3	Down	WM vs. WS	F
GO_MF	GO:0008236	Serine-type peptidase activity	0.00888992	Ltf/Prtn3/Mmp9	3	Up	WM vs. WS	F
GO_MF	GO:0017171	Serine hydrolase activity	0.00893108	Ltf/Prtn3/Mmp9	3	Up	WM vs. WS	F
GO_MF	GO:0005539	Glycosaminoglycan binding	0.00893108	Ltf/Thbs1/Cd44	3	Up	WM vs. WS	F
GO_BP	GO:1903034	Regulation of response to wounding	0.00895323	S100a9/Anxa1/Thbs1	3	Up	WM vs. WS	F
GO_BP	GO:0045619	Regulation of lymphocyte differentiation	0.00943714	Anxa1/Il1b/Cd44	3	Up	WM vs. WS	F
GO_CC	GO:0000323	Lytic vacuole	0.00962222	Cd74/H2-Eb1/H2-Aa	3	Down	WM vs. WS	F
GO_CC	GO:0005764	Lysosome	0.00962222	Cd74/H2-Eb1/H2-Aa	3	Down	WM vs. WS	F
GO_BP	GO:0043491	Protein kinase B signaling	0.00975749	Thbs1/Il1b/Gpx1	3	Up	WM vs. WS	F
GO_BP	GO:0050792	Regulation of viral process	0.0100891	Ltf/Ifitm1/Slpi	3	Up	WM vs. WS	F
GO_BP	GO:0009743	Response to carbohydrate	0.0103215	Thbs1/Il1b/Gpx1	3	Up	WM vs. WS	F
GO_BP	GO:2000377	Regulation of reactive oxygen species metabolic process	0.0106824	Thbs1/Il1b/Gadd45a	3	Up	WM vs. WS	F
GO_BP	GO:0042098	T cell proliferation	0.0111758	Anxa1/Il1b/Cd44	3	Up	WM vs. WS	F
GO_BP	GO:0002819	Regulation of adaptive immune response	0.0111758	Anxa1/Il1b/Cd44	3	Up	WM vs. WS	F
GO_BP	GO:0043903	Regulation of symbiotic process	0.0114706	Ltf/Ifitm1/Slpi	3	Up	WM vs. WS	F
GO_BP	GO:0019058	Viral life cycle	0.0116399	Ltf/Ifitm1/Slpi	3	Up	WM vs. WS	F
GO_BP	GO:1903039	Positive regulation of leukocyte cell-cell adhesion	0.0116399	Anxa1/Il1b/Cd44	3	Up	WM vs. WS	F
GO_BP	GO:1903708	Positive regulation of hemopoiesis	0.0119238	Hmgb2/Anxa1/Il1b	3	Up	WM vs. WS	F
GO_BP	GO:0043406	Positive regulation of MAP kinase activity	0.0121147	Thbs1/Il1b/Gadd45a	3	Up	WM vs. WS	F
GO_BP	GO:0071241	Cellular response to inorganic substance	0.0122105	Alox5ap/Thbs1/Mmp9	3	Up	WM vs. WS	F
GO_BP	GO:0002440	Production of molecular mediator of immune response	0.0123668	Cd74/B2m/H2-Ab1	3	Down	WM vs. WS	F
GO_BP	GO:0050900	Leukocyte migration	0.0123668	Ccl5/Cd74/Rps19	3	Down	WM vs. WS	F
GO_BP	GO:0050670	Regulation of lymphocyte proliferation	0.0127137	Anxa1/Il1b/Cd44	3	Up	WM vs. WS	F
GO_BP	GO:0032944	Regulation of mononuclear cell proliferation	0.0130676	Anxa1/Il1b/Cd44	3	Up	WM vs. WS	F
GO_BP	GO:0044403	Symbiotic process	0.0132644	Ccl5/Cd74/Isg15	3	Down	WM vs. WS	F
GO_BP	GO:0032147	Activation of protein kinase activity	0.0139281	Thbs1/Il1b/Gadd45a	3	Up	WM vs. WS	F
GO_MF	GO:1901681	Sulfur compound binding	0.0146314	Ltf/Thbs1/Gsr	3	Up	WM vs. WS	F
GO_BP	GO:0010001	Glial cell differentiation	0.0149006	S100a9/S100a8/Il1b	3	Up	WM vs. WS	F
GO_BP	GO:0070663	Regulation of leukocyte proliferation	0.015175	Anxa1/Il1b/Cd44	3	Up	WM vs. WS	F
GO_BP	GO:0006959	Humoral immune response	0.0156744	Rps19/B2m/H2-Ab1	3	Down	WM vs. WS	F
GO_BP	GO:0032103	Positive regulation of response to external stimulus	0.0167723	Ccl5/Cd74/Rps19	3	Down	WM vs. WS	F
GO_BP	GO:0022409	Positive regulation of cell-cell adhesion	0.0173086	Anxa1/Il1b/Cd44	3	Up	WM vs. WS	F
GO_BP	GO:0010038	Response to metal ion	0.0187727	Alox5ap/Thbs1/Mmp9	3	Up	WM vs. WS	F
GO_BP	GO:0001819	Positive regulation of cytokine production	0.0195578	Ccl5/Cd74/B2m	3	Down	WM vs. WS	F
GO_BP	GO:0030217	T cell differentiation	0.0200973	Anxa1/Il1b/Cd44	3	Up	WM vs. WS	F
GO_BP	GO:0009615	Response to virus	0.0206481	Lcn2/Ifitm1/Il1b	3	Up	WM vs. WS	F
GO_BP	GO:0007162	Negative regulation of cell adhesion	0.0212912	Anxa1/Thbs1/Cd44	3	Up	WM vs. WS	F
GO_BP	GO:0002831	Regulation of response to biotic stimulus	0.0213231	Hmgb2/Ltf/Il1b	3	Up	WM vs. WS	F
GO_BP	GO:0016053	Organic acid biosynthetic process	0.0227149	Anxa1/Alox5ap/Il1b	3	Up	WM vs. WS	F
GO_BP	GO:0046394	Carboxylic acid biosynthetic process	0.0227149	Anxa1/Alox5ap/Il1b	3	Up	WM vs. WS	F
GO_BP	GO:0043405	Regulation of MAP kinase activity	0.0227869	Thbs1/Il1b/Gadd45a	3	Up	WM vs. WS	F
GO_BP	GO:1902105	Regulation of leukocyte differentiation	0.0239485	Anxa1/Il1b/Cd44	3	Up	WM vs. WS	F
GO_BP	GO:1903037	Regulation of leukocyte cell-cell adhesion	0.0239485	Anxa1/Il1b/Cd44	3	Up	WM vs. WS	F
KEGG	mmu05165	Human papillomavirus infection	0.025187	H2-K1/H2-Q4/Isg15	3	Down	WM vs. WS	F
GO_BP	GO:0046651	Lymphocyte proliferation	0.0252266	Anxa1/Il1b/Cd44	3	Up	WM vs. WS	F
GO_BP	GO:0032943	Mononuclear cell proliferation	0.0256048	Anxa1/Il1b/Cd44	3	Up	WM vs. WS	F
GO_BP	GO:0050863	Regulation of T cell activation	0.0257313	Anxa1/Il1b/Cd44	3	Up	WM vs. WS	F
GO_BP	GO:0046942	Carboxylic acid transport	0.0279637	Anxa1/Thbs1/Il1b	3	Up	WM vs. WS	F
GO_BP	GO:0015849	Organic acid transport	0.0284076	Anxa1/Thbs1/Il1b	3	Up	WM vs. WS	F
GO_BP	GO:0045862	Positive regulation of proteolysis	0.0292024	S100a9/S100a8/Il1b	3	Up	WM vs. WS	F
GO_BP	GO:0070661	Leukocyte proliferation	0.0292024	Anxa1/Il1b/Cd44	3	Up	WM vs. WS	F
GO_BP	GO:0006417	Regulation of translation	0.0309808	S100a9/Hbb-b1/Thbs1	3	Up	WM vs. WS	F
GO_BP	GO:0006869	Lipid transport	0.0324149	Anxa1/Thbs1/Il1b	3	Up	WM vs. WS	F
GO_BP	GO:0050678	Regulation of epithelial cell proliferation	0.0340661	Hmgb2/Thbs1/Gpx1	3	Up	WM vs. WS	F
GO_BP	GO:0001655	Urogenital system development	0.0346208	Anxa1/Mmp9/Cd44	3	Up	WM vs. WS	F
GO_BP	GO:0051098	Regulation of binding	0.0375208	Hmgb2/Mmp9/Slpi	3	Up	WM vs. WS	F
GO_BP	GO:1901652	Response to peptide	0.0395076	Anxa1/Mmp9/Il1b	3	Up	WM vs. WS	F
GO_BP	GO:0009314	Response to radiation	0.0395866	Anxa1/Gadd45a/Gpx1	3	Up	WM vs. WS	F
GO_BP	GO:0030098	Lymphocyte differentiation	0.0409996	Anxa1/Il1b/Cd44	3	Up	WM vs. WS	F
GO_BP	GO:0034248	Regulation of cellular amide metabolic process	0.041146	S100a9/Hbb-b1/Thbs1	3	Up	WM vs. WS	F
GO_BP	GO:0010876	Lipid localization	0.0414614	Anxa1/Thbs1/Il1b	3	Up	WM vs. WS	F
GO_MF	GO:0008047	Enzyme activator activity	0.0415757	Wfdc21/Ltf/Alox5ap	3	Up	WM vs. WS	F
GO_MF	GO:0004175	Endopeptidase activity	0.0415757	Ltf/Prtn3/Mmp9	3	Up	WM vs. WS	F
GO_BP	GO:0030099	Myeloid cell differentiation	0.0416085	Hbb-b1/Hmgb2/Prtn3	3	Up	WM vs. WS	F
GO_BP	GO:0022407	Regulation of cell-cell adhesion	0.0428826	Anxa1/Il1b/Cd44	3	Up	WM vs. WS	F
GO_BP	GO:0050673	Epithelial cell proliferation	0.0443177	Hmgb2/Thbs1/Gpx1	3	Up	WM vs. WS	F
GO_BP	GO:0051047	Positive regulation of secretion	0.0447405	S100a9/S100a8/Il1b	3	Up	WM vs. WS	F
GO_BP	GO:0015711	Organic anion transport	0.0466649	Anxa1/Thbs1/Il1b	3	Up	WM vs. WS	F
GO_BP	GO:0048732	Gland development	0.0466649	Anxa1/Gpx1/Cd44	3	Up	WM vs. WS	F
GO_BP	GO:0048608	Reproductive structure development	0.0468092	Hmgb2/Anxa1/Cd44	3	Up	WM vs. WS	F
GO_MF	GO:0048018	Receptor ligand activity	0.0468997	Retnlg/Hmgb2/Il1b	3	Up	WM vs. WS	F
GO_BP	GO:0002696	Positive regulation of leukocyte activation	0.0472235	Anxa1/Thbs1/Il1b	3	Up	WM vs. WS	F
GO_BP	GO:0061458	Reproductive system development	0.0476391	Hmgb2/Anxa1/Cd44	3	Up	WM vs. WS	F
GO_BP	GO:0050867	Positive regulation of cell activation	0.0493956	Anxa1/Thbs1/Il1b	3	Up	WM vs. WS	F
KEGG	mmu05205	Proteoglycans in cancer	0.0768188	Thbs1/Mmp9/Cd44	3	Up	WM vs. WS	F
GO_MF	GO:0042610	CD8 receptor binding	0.000289446	H2-K1/H2-Q4	2	Down	WM vs. WS	F
GO_MF	GO:0030881	Beta-2-microglobulin binding	0.000308597	H2-K1/H2-Q4	2	Down	WM vs. WS	F
GO_MF	GO:0030550	Acetylcholine receptor inhibitor activity	0.000441231	Ly6a/Ly6e	2	Down	WM vs. WS	F
GO_BP	GO:0002579	Positive regulation of antigen processing and presentation	0.000482293	Cd74/H2-Ab1	2	Down	WM vs. WS	F
GO_MF	GO:0042608	T cell receptor binding	0.000519057	H2-K1/H2-Q4	2	Down	WM vs. WS	F
GO_BP	GO:2000343	Positive regulation of chemokine (C-X-C motif) ligand 2 production	0.000539045	Ccl5/Cd74	2	Down	WM vs. WS	F
GO_MF	GO:0042288	MHC class I protein binding	0.000597688	H2-K1/Tap1	2	Down	WM vs. WS	F
GO_MF	GO:0033130	Acetylcholine receptor binding	0.000612725	Ly6a/Ly6e	2	Down	WM vs. WS	F
GO_MF	GO:0099602	Neurotransmitter receptor regulator activity	0.000706109	Ly6a/Ly6e	2	Down	WM vs. WS	F
GO_MF	GO:0030548	Acetylcholine receptor regulator activity	0.000706109	Ly6a/Ly6e	2	Down	WM vs. WS	F
GO_CC	GO:0005797	Golgi medial cisterna	0.000723711	H2-K1/H2-Q4	2	Down	WM vs. WS	F
GO_MF	GO:0035325	Toll-like receptor binding	0.000798966	S100a9/S100a8	2	Up	WM vs. WS	F
GO_BP	GO:2000341	Regulation of chemokine (C-X-C motif) ligand 2 production	0.000844016	Ccl5/Cd74	2	Down	WM vs. WS	F
GO_BP	GO:0072567	Chemokine (C-X-C motif) ligand 2 production	0.000844016	Ccl5/Cd74	2	Down	WM vs. WS	F
GO_CC	GO:0070971	Endoplasmic reticulum exit site	0.00105973	H2-K1/H2-Q4	2	Down	WM vs. WS	F
GO_BP	GO:0033029	Regulation of neutrophil apoptotic process	0.00108919	Anxa1/Cd44	2	Up	WM vs. WS	F
GO_BP	GO:0019732	Antifungal humoral response	0.00108919	Camp/Ltf	2	Up	WM vs. WS	F
GO_BP	GO:0002577	Regulation of antigen processing and presentation	0.00117	Cd74/H2-Ab1	2	Down	WM vs. WS	F
GO_BP	GO:2001280	Positive regulation of unsaturated fatty acid biosynthetic process	0.00125207	Anxa1/Il1b	2	Up	WM vs. WS	F
GO_BP	GO:0019372	Lipoxygenase pathway	0.00125207	Alox5ap/Gpx1	2	Up	WM vs. WS	F
GO_BP	GO:0031392	Regulation of prostaglandin biosynthetic process	0.00146579	Anxa1/Il1b	2	Up	WM vs. WS	F
GO_MF	GO:0004602	Glutathione peroxidase activity	0.00157807	Alox5ap/Gpx1	2	Up	WM vs. WS	F
GO_BP	GO:0001781	Neutrophil apoptotic process	0.00161201	Anxa1/Cd44	2	Up	WM vs. WS	F
GO_BP	GO:2001279	Regulation of unsaturated fatty acid biosynthetic process	0.00177948	Anxa1/Il1b	2	Up	WM vs. WS	F
GO_BP	GO:0034116	Positive regulation of heterotypic cell-cell adhesion	0.00177948	Il1b/Cd44	2	Up	WM vs. WS	F
GO_CC	GO:0022627	Cytosolic small ribosomal subunit	0.00185333	Rps19/Isg15	2	Down	WM vs. WS	F
GO_CC	GO:0005771	Multivesicular body	0.00202538	Cd74/H2-Ab1	2	Down	WM vs. WS	F
GO_BP	GO:0018119	Peptidyl-cysteine S-nitrosylation	0.00220387	S100a9/S100a8	2	Up	WM vs. WS	F
GO_BP	GO:0095500	Acetylcholine receptor signaling pathway	0.00233322	Ly6a/Ly6e	2	Down	WM vs. WS	F
GO_BP	GO:0017014	Protein nitrosylation	0.00238255	S100a9/S100a8	2	Up	WM vs. WS	F
GO_BP	GO:1905144	Response to acetylcholine	0.00250493	Ly6a/Ly6e	2	Down	WM vs. WS	F
GO_BP	GO:1905145	Cellular response to acetylcholine	0.00250493	Ly6a/Ly6e	2	Down	WM vs. WS	F
GO_BP	GO:0002486	Antigen processing and presentation of endogenous peptide antigen via MHC class I via ER pathway, TAP-independent	0.00250493	H2-K1/H2-Q4	2	Down	WM vs. WS	F
GO_BP	GO:0002476	Antigen processing and presentation of endogenous peptide antigen via MHC class Ib	0.00253287	H2-K1/H2-Q4	2	Down	WM vs. WS	F
GO_BP	GO:0002484	Antigen processing and presentation of endogenous peptide antigen via MHC class I via ER pathway	0.00253287	H2-K1/H2-Q4	2	Down	WM vs. WS	F
GO_CC	GO:0042581	Specific granule	0.00275887	Camp/Ltf	2	Up	WM vs. WS	F
GO_BP	GO:0002544	Chronic inflammatory response	0.00280065	S100a9/Camp	2	Up	WM vs. WS	F
GO_CC	GO:0031985	Golgi cisterna	0.00281301	H2-K1/H2-Q4	2	Down	WM vs. WS	F
GO_MF	GO:0001530	Lipopolysaccharide binding	0.00326141	Camp/Ltf	2	Up	WM vs. WS	F
GO_MF	GO:0001968	Fibronectin binding	0.00333241	Thbs1/Mmp9	2	Up	WM vs. WS	F
GO_BP	GO:0042771	Intrinsic apoptotic signaling pathway in response to DNA damage by p53 class mediator	0.00355488	Cd74/Shisa5	2	Down	WM vs. WS	F
GO_BP	GO:0000272	Polysaccharide catabolic process	0.00362256	Chil3/Pygl	2	Up	WM vs. WS	F
GO_BP	GO:0002827	Positive regulation of T-helper 1 type immune response	0.00384591	Anxa1/Il1b	2	Up	WM vs. WS	F
GO_BP	GO:0098926	Postsynaptic signal transduction	0.00393769	Ly6a/Ly6e	2	Down	WM vs. WS	F
GO_BP	GO:0002523	Leukocyte migration involved in inflammatory response	0.0039949	S100a9/S100a8	2	Up	WM vs. WS	F
GO_CC	GO:0015935	Small ribosomal subunit	0.00418824	Rps19/Isg15	2	Down	WM vs. WS	F
GO_BP	GO:0034114	Regulation of heterotypic cell-cell adhesion	0.00425064	Il1b/Cd44	2	Up	WM vs. WS	F
GO_BP	GO:0045646	Regulation of erythrocyte differentiation	0.0043701	B2m/Isg15	2	Down	WM vs. WS	F
GO_BP	GO:0070229	Negative regulation of lymphocyte apoptotic process	0.0043701	Ccl5/Cd74	2	Down	WM vs. WS	F
GO_BP	GO:0045723	Positive regulation of fatty acid biosynthetic process	0.00440668	Anxa1/Il1b	2	Up	WM vs. WS	F
GO_BP	GO:0001780	Neutrophil homeostasis	0.00440668	Anxa1/Cd44	2	Up	WM vs. WS	F
GO_BP	GO:0032722	Positive regulation of chemokine production	0.00450093	Ccl5/Cd74	2	Down	WM vs. WS	F
GO_BP	GO:1900048	Positive regulation of hemostasis	0.00451616	S100a9/Thbs1	2	Up	WM vs. WS	F
GO_BP	GO:0030194	Positive regulation of blood coagulation	0.00451616	S100a9/Thbs1	2	Up	WM vs. WS	F
GO_BP	GO:0018149	Peptide cross-linking	0.00451616	Anxa1/Thbs1	2	Up	WM vs. WS	F
GO_BP	GO:0006925	Inflammatory cell apoptotic process	0.00451616	Anxa1/Cd44	2	Up	WM vs. WS	F
GO_BP	GO:0030212	Hyaluronan metabolic process	0.00451616	Il1b/Cd44	2	Up	WM vs. WS	F
GO_BP	GO:1900745	Positive regulation of p38MAPK cascade	0.00470217	Il1b/Gadd45a	2	Up	WM vs. WS	F
GO_BP	GO:0042744	Hydrogen peroxide catabolic process	0.00470217	Hbb-b1/Gpx1	2	Up	WM vs. WS	F
GO_BP	GO:0006026	Aminoglycan catabolic process	0.00470217	Chil3/Cd44	2	Up	WM vs. WS	F
GO_CC	GO:0005795	Golgi stack	0.00480702	H2-K1/H2-Q4	2	Down	WM vs. WS	F
GO_BP	GO:0046457	Prostanoid biosynthetic process	0.00492685	Anxa1/Il1b	2	Up	WM vs. WS	F
GO_BP	GO:0001516	Prostaglandin biosynthetic process	0.00492685	Anxa1/Il1b	2	Up	WM vs. WS	F
GO_BP	GO:0002825	Regulation of T-helper 1 type immune response	0.00511284	Anxa1/Il1b	2	Up	WM vs. WS	F
GO_BP	GO:0050820	Positive regulation of coagulation	0.00511284	S100a9/Thbs1	2	Up	WM vs. WS	F
GO_BP	GO:0002720	Positive regulation of cytokine production involved in immune response	0.00518089	Cd74/B2m	2	Down	WM vs. WS	F
GO_BP	GO:1902042	Negative regulation of extrinsic apoptotic signaling pathway via death domain receptors	0.00542002	Hmgb2/Gpx1	2	Up	WM vs. WS	F
GO_BP	GO:0071622	Regulation of granulocyte chemotaxis	0.00545504	Ccl5/Cd74	2	Down	WM vs. WS	F
GO_BP	GO:0002548	Monocyte chemotaxis	0.00545504	Ccl5/Rps19	2	Down	WM vs. WS	F
GO_BP	GO:0045071	Negative regulation of viral genome replication	0.00559298	Ccl5/Isg15	2	Down	WM vs. WS	F
GO_BP	GO:0032743	Positive regulation of interleukin-2 production	0.00564805	Anxa1/Il1b	2	Up	WM vs. WS	F
GO_BP	GO:2000515	Negative regulation of CD4-positive, alpha-beta T cell activation	0.00564805	Anxa1/Cd44	2	Up	WM vs. WS	F
GO_BP	GO:0032891	Negative regulation of organic acid transport	0.00589808	Thbs1/Il1b	2	Up	WM vs. WS	F
GO_BP	GO:0033032	Regulation of myeloid cell apoptotic process	0.00602535	Anxa1/Cd44	2	Up	WM vs. WS	F
GO_BP	GO:2000108	Positive regulation of leukocyte apoptotic process	0.00602535	Anxa1/Cd44	2	Up	WM vs. WS	F
GO_BP	GO:0043537	Negative regulation of blood vessel endothelial cell migration	0.00602535	Thbs1/Gadd45a	2	Up	WM vs. WS	F
GO_BP	GO:0045824	Negative regulation of innate immune response	0.0061245	Tap1/Rps19	2	Down	WM vs. WS	F
GO_BP	GO:0050832	Defense response to fungus	0.00629193	Camp/Ltf	2	Up	WM vs. WS	F
GO_BP	GO:2000191	Regulation of fatty acid transport	0.00652161	Thbs1/Il1b	2	Up	WM vs. WS	F
GO_BP	GO:0002675	Positive regulation of acute inflammatory response	0.00679708	Alox5ap/Il1b	2	Up	WM vs. WS	F
GO_BP	GO:0030574	Collagen catabolic process	0.00679708	Prtn3/Mmp9	2	Up	WM vs. WS	F
GO_CC	GO:0022626	Cytosolic ribosome	0.00735442	Rps19/Isg15	2	Down	WM vs. WS	F
GO_BP	GO:0090049	Regulation of cell migration involved in sprouting angiogenesis	0.00735472	Anxa1/Thbs1	2	Up	WM vs. WS	F
GO_BP	GO:0033028	Myeloid cell apoptotic process	0.00735472	Anxa1/Cd44	2	Up	WM vs. WS	F
GO_BP	GO:0002763	Positive regulation of myeloid leukocyte differentiation	0.00741089	Ccl5/Cd74	2	Down	WM vs. WS	F
GO_BP	GO:2000107	Negative regulation of leukocyte apoptotic process	0.00768331	Ccl5/Cd74	2	Down	WM vs. WS	F
GO_BP	GO:1900744	Regulation of p38MAPK cascade	0.00792061	Il1b/Gadd45a	2	Up	WM vs. WS	F
GO_BP	GO:0042130	Negative regulation of T cell proliferation	0.00820042	H2-Ab1/H2-Aa	2	Down	WM vs. WS	F
GO_BP	GO:0006509	Membrane protein ectodomain proteolysis	0.00820641	Prtn3/Il1b	2	Up	WM vs. WS	F
GO_BP	GO:0042304	Regulation of fatty acid biosynthetic process	0.00838977	Anxa1/Il1b	2	Up	WM vs. WS	F
GO_BP	GO:1903792	Negative regulation of anion transport	0.00838977	Thbs1/Il1b	2	Up	WM vs. WS	F
GO_BP	GO:0046636	Negative regulation of alpha-beta T cell activation	0.00838977	Anxa1/Cd44	2	Up	WM vs. WS	F
GO_BP	GO:0032642	Regulation of chemokine production	0.00857466	Ccl5/Cd74	2	Down	WM vs. WS	F
GO_BP	GO:0043403	Skeletal muscle tissue regeneration	0.00872971	Anxa1/Gpx1	2	Up	WM vs. WS	F
GO_BP	GO:0070228	Regulation of lymphocyte apoptotic process	0.00887383	Ccl5/Cd74	2	Down	WM vs. WS	F
GO_BP	GO:0072332	Intrinsic apoptotic signaling pathway by p53 class mediator	0.00887383	Cd74/Shisa5	2	Down	WM vs. WS	F
GO_BP	GO:0090199	Regulation of release of cytochrome c from mitochondria	0.00896549	Mmp9/Gpx1	2	Up	WM vs. WS	F
GO_BP	GO:0045923	Positive regulation of fatty acid metabolic process	0.00896549	Anxa1/Il1b	2	Up	WM vs. WS	F
GO_BP	GO:0032602	Chemokine production	0.00902369	Ccl5/Cd74	2	Down	WM vs. WS	F
GO_BP	GO:0006636	Unsaturated fatty acid biosynthetic process	0.00925575	Anxa1/Il1b	2	Up	WM vs. WS	F
GO_BP	GO:0042088	T-helper 1 type immune response	0.00943714	Anxa1/Il1b	2	Up	WM vs. WS	F
GO_BP	GO:0045581	Negative regulation of T cell differentiation	0.00943714	Anxa1/Cd44	2	Up	WM vs. WS	F
GO_BP	GO:0043277	Apoptotic cell clearance	0.00943714	Anxa1/Thbs1	2	Up	WM vs. WS	F
GO_BP	GO:0038066	P38MAPK cascade	0.00972824	Il1b/Gadd45a	2	Up	WM vs. WS	F
GO_BP	GO:1903901	Negative regulation of viral life cycle	0.00986568	Ccl5/Isg15	2	Down	WM vs. WS	F
GO_BP	GO:0006692	Prostanoid metabolic process	0.00989325	Anxa1/Il1b	2	Up	WM vs. WS	F
GO_BP	GO:0006693	Prostaglandin metabolic process	0.00989325	Anxa1/Il1b	2	Up	WM vs. WS	F
GO_BP	GO:0018198	Peptidyl-cysteine modification	0.0100891	S100a9/S100a8	2	Up	WM vs. WS	F
GO_BP	GO:0032309	Icosanoid secretion	0.0100891	Anxa1/Il1b	2	Up	WM vs. WS	F
GO_BP	GO:0002718	Regulation of cytokine production involved in immune response	0.0102549	Cd74/B2m	2	Down	WM vs. WS	F
GO_BP	GO:0031663	Lipopolysaccharide-mediated signaling pathway	0.0103803	Ltf/Il1b	2	Up	WM vs. WS	F
GO_BP	GO:0009620	Response to fungus	0.0106727	Camp/Ltf	2	Up	WM vs. WS	F
GO_BP	GO:0032757	Positive regulation of interleukin-8 production	0.0106727	Camp/Il1b	2	Up	WM vs. WS	F
GO_BP	GO:0050672	Negative regulation of lymphocyte proliferation	0.010891	H2-Ab1/H2-Aa	2	Down	WM vs. WS	F
GO_BP	GO:0030850	Prostate gland development	0.0109087	Anxa1/Cd44	2	Up	WM vs. WS	F
GO_BP	GO:0010596	Negative regulation of endothelial cell migration	0.0109087	Thbs1/Gadd45a	2	Up	WM vs. WS	F
GO_BP	GO:0032945	Negative regulation of mononuclear cell proliferation	0.0109567	H2-Ab1/H2-Aa	2	Down	WM vs. WS	F
GO_BP	GO:0071674	Mononuclear cell migration	0.0109567	Ccl5/Rps19	2	Down	WM vs. WS	F
GO_BP	GO:0042743	Hydrogen peroxide metabolic process	0.0111445	Hbb-b1/Gpx1	2	Up	WM vs. WS	F
GO_BP	GO:0034113	Heterotypic cell-cell adhesion	0.0111445	Il1b/Cd44	2	Up	WM vs. WS	F
GO_BP	GO:0002673	Regulation of acute inflammatory response	0.0112087	Alox5ap/Il1b	2	Up	WM vs. WS	F
GO_BP	GO:0033619	Membrane protein proteolysis	0.0112087	Prtn3/Il1b	2	Up	WM vs. WS	F
GO_BP	GO:0006826	Iron ion transport	0.0112087	Ltf/Lcn2	2	Up	WM vs. WS	F
GO_BP	GO:0002042	Cell migration involved in sprouting angiogenesis	0.0112087	Anxa1/Thbs1	2	Up	WM vs. WS	F
GO_BP	GO:0045620	Negative regulation of lymphocyte differentiation	0.0114434	Anxa1/Cd44	2	Up	WM vs. WS	F
GO_BP	GO:0071715	Icosanoid transport	0.0114434	Anxa1/Il1b	2	Up	WM vs. WS	F
GO_BP	GO:1901571	Fatty acid derivative transport	0.0114434	Anxa1/Il1b	2	Up	WM vs. WS	F
GO_BP	GO:0002832	Negative regulation of response to biotic stimulus	0.0116025	Tap1/Rps19	2	Down	WM vs. WS	F
GO_BP	GO:0071622	Regulation of granulocyte chemotaxis	0.0116213	Thbs1/Il1b	2	Up	WM vs. WS	F
GO_BP	GO:0043536	Positive regulation of blood vessel endothelial cell migration	0.0116213	Anxa1/Thbs1	2	Up	WM vs. WS	F
GO_BP	GO:0006749	Glutathione metabolic process	0.0116213	Gpx1/Gsr	2	Up	WM vs. WS	F
GO_BP	GO:0033077	T cell differentiation in thymus	0.011758	Cd74/B2m	2	Down	WM vs. WS	F
GO_BP	GO:0032663	Regulation of interleukin-2 production	0.011799	Anxa1/Il1b	2	Up	WM vs. WS	F
GO_BP	GO:0051703	Intraspecies interaction between organisms	0.011799	Ltf/Il1b	2	Up	WM vs. WS	F
GO_BP	GO:0070664	Negative regulation of leukocyte proliferation	0.0119136	H2-Ab1/H2-Aa	2	Down	WM vs. WS	F
GO_BP	GO:0001836	Release of cytochrome c from mitochondria	0.0120895	Mmp9/Gpx1	2	Up	WM vs. WS	F
GO_BP	GO:0002690	Positive regulation of leukocyte chemotaxis	0.0123204	Ccl5/Cd74	2	Down	WM vs. WS	F
GO_BP	GO:2001238	Positive regulation of extrinsic apoptotic signaling pathway	0.0123234	G0s2/Thbs1	2	Up	WM vs. WS	F
GO_BP	GO:0045069	Regulation of viral genome replication	0.0123668	Ccl5/Isg15	2	Down	WM vs. WS	F
GO_BP	GO:0030593	Neutrophil chemotaxis	0.0126921	Ccl5/Cd74	2	Down	WM vs. WS	F
GO_BP	GO:0031640	Killing of cells of other organism	0.0130267	Camp/Ltf	2	Up	WM vs. WS	F
GO_BP	GO:0045582	Positive regulation of T cell differentiation	0.0132577	Cd74/H2-Aa	2	Down	WM vs. WS	F
GO_BP	GO:0070227	Lymphocyte apoptotic process	0.0132577	Ccl5/Cd74	2	Down	WM vs. WS	F
GO_MF	GO:0004869	Cysteine-type endopeptidase inhibitor activity	0.0134456	Ngp/Ltf	2	Up	WM vs. WS	F
GO_BP	GO:0048525	Negative regulation of viral process	0.0135702	Ccl5/Isg15	2	Down	WM vs. WS	F
GO_BP	GO:0043388	Positive regulation of DNA binding	0.0136178	Hmgb2/Mmp9	2	Up	WM vs. WS	F
GO_BP	GO:1903510	Mucopolysaccharide metabolic process	0.0136178	Il1b/Cd44	2	Up	WM vs. WS	F
GO_BP	GO:0015909	Long-chain fatty acid transport	0.0136178	Anxa1/Thbs1	2	Up	WM vs. WS	F
GO_BP	GO:0042246	Tissue regeneration	0.0138525	Anxa1/Gpx1	2	Up	WM vs. WS	F
GO_BP	GO:2000514	Regulation of CD4-positive, alpha-beta T cell activation	0.0138525	Anxa1/Cd44	2	Up	WM vs. WS	F
GO_BP	GO:0045454	Cell redox homeostasis	0.0138525	Gpx1/Gsr	2	Up	WM vs. WS	F
GO_BP	GO:0032623	Interleukin-2 production	0.0141493	Anxa1/Il1b	2	Up	WM vs. WS	F
GO_BP	GO:0002367	Cytokine production involved in immune response	0.0142439	Cd74/B2m	2	Down	WM vs. WS	F
GO_BP	GO:0002702	Positive regulation of production of molecular mediator of immune response	0.0146634	Cd74/B2m	2	Down	WM vs. WS	F
GO_BP	GO:2000106	Regulation of leukocyte apoptotic process	0.0147149	Ccl5/Cd74	2	Down	WM vs. WS	F
GO_BP	GO:0045089	Positive regulation of innate immune response	0.0147149	Cd74/Rps19	2	Down	WM vs. WS	F
GO_BP	GO:0008630	Intrinsic apoptotic signaling pathway in response to DNA damage	0.0148718	Cd74/Shisa5	2	Down	WM vs. WS	F
GO_BP	GO:2001244	Positive regulation of intrinsic apoptotic signaling pathway	0.0149006	S100a9/S100a8	2	Up	WM vs. WS	F
GO_BP	GO:0071346	Cellular response to interferon-gamma	0.0155585	Ccl5/H2-Ab1	2	Down	WM vs. WS	F
GO_BP	GO:0019079	Viral genome replication	0.0156744	Ccl5/Isg15	2	Down	WM vs. WS	F
GO_BP	GO:0002437	Inflammatory response to antigenic stimulus	0.0159825	Hmgb2/Gpx1	2	Up	WM vs. WS	F
GO_BP	GO:0001885	Endothelial cell development	0.0159825	Il1b/Gpx1	2	Up	WM vs. WS	F
GO_BP	GO:0045621	Positive regulation of lymphocyte differentiation	0.0160308	Cd74/H2-Aa	2	Down	WM vs. WS	F
GO_BP	GO:0010633	Negative regulation of epithelial cell migration	0.0163571	Thbs1/Gadd45a	2	Up	WM vs. WS	F
GO_BP	GO:0002688	Regulation of leukocyte chemotaxis	0.0167723	Ccl5/Cd74	2	Down	WM vs. WS	F
GO_BP	GO:0050829	Defense response to Gram-negative bacterium	0.0167723	Rps19/B2m	2	Down	WM vs. WS	F
GO_BP	GO:0002227	Innate immune response in mucosa	0.0171873	Camp/Ltf	2	Up	WM vs. WS	F
GO_BP	GO:1990266	Neutrophil migration	0.0174757	Ccl5/Cd74	2	Down	WM vs. WS	F
GO_BP	GO:1903670	Regulation of sprouting angiogenesis	0.017496	Anxa1/Thbs1	2	Up	WM vs. WS	F
GO_CC	GO:0044391	Ribosomal subunit	0.0178265	Rps19/Isg15	2	Down	WM vs. WS	F
GO_CC	GO:0031225	Anchored component of membrane	0.0178265	Ly6a/Ly6e	2	Down	WM vs. WS	F
GO_BP	GO:0006919	Activation of cysteine-type endopeptidase activity involved in apoptotic process	0.0178805	S100a9/S100a8	2	Up	WM vs. WS	F
GO_BP	GO:0071621	Granulocyte chemotaxis	0.0179096	Ccl5/Cd74	2	Down	WM vs. WS	F
GO_BP	GO:0061844	Antimicrobial humoral immune response mediated by antimicrobial peptide	0.0186263	Rps19/B2m	2	Down	WM vs. WS	F
GO_BP	GO:0002761	Regulation of myeloid leukocyte differentiation	0.0190668	Ccl5/Cd74	2	Down	WM vs. WS	F
GO_BP	GO:0038034	Signal transduction in absence of ligand	0.0195231	Lcn2/Il1b	2	Up	WM vs. WS	F
GO_BP	GO:0097192	Extrinsic apoptotic signaling pathway in absence of ligand	0.0195231	Lcn2/Il1b	2	Up	WM vs. WS	F
GO_BP	GO:0002698	Negative regulation of immune effector process	0.0196675	Tap1/Rps19	2	Down	WM vs. WS	F
GO_BP	GO:0072331	Signal transduction by p53 class mediator	0.0198254	Cd74/Shisa5	2	Down	WM vs. WS	F
GO_BP	GO:0030193	Regulation of blood coagulation	0.0203197	S100a9/Thbs1	2	Up	WM vs. WS	F
GO_BP	GO:0050671	Positive regulation of lymphocyte proliferation	0.0204278	Ccl5/Cd74	2	Down	WM vs. WS	F
GO_BP	GO:0071887	Leukocyte apoptotic process	0.0204278	Ccl5/Cd74	2	Down	WM vs. WS	F
GO_BP	GO:1900046	Regulation of hemostasis	0.0206481	S100a9/Thbs1	2	Up	WM vs. WS	F
GO_BP	GO:0032946	Positive regulation of mononuclear cell proliferation	0.0208743	Ccl5/Cd74	2	Down	WM vs. WS	F
GO_BP	GO:0051817	Modulation of process of other organism involved in symbiotic interaction	0.0210383	Ltf/Mmp9	2	Up	WM vs. WS	F
GO_BP	GO:0030203	Glycosaminoglycan metabolic process	0.0213231	Il1b/Cd44	2	Up	WM vs. WS	F
GO_BP	GO:0050818	Regulation of coagulation	0.0216728	S100a9/Thbs1	2	Up	WM vs. WS	F
GO_CC	GO:0005840	Ribosome	0.0219762	Rps19/Isg15	2	Down	WM vs. WS	F
GO_BP	GO:0042770	Signal transduction in response to DNA damage	0.0227149	Gadd45a/Cd44	2	Up	WM vs. WS	F
GO_BP	GO:0071674	Mononuclear cell migration	0.0227149	Anxa1/Thbs1	2	Up	WM vs. WS	F
GO_BP	GO:0070301	Cellular response to hydrogen peroxide	0.0227149	Anxa1/Lcn2	2	Up	WM vs. WS	F
GO_BP	GO:0032890	Regulation of organic acid transport	0.0233516	Thbs1/Il1b	2	Up	WM vs. WS	F
GO_BP	GO:0002385	Mucosal immune response	0.0233516	Camp/Ltf	2	Up	WM vs. WS	F
GO_BP	GO:0044344	Cellular response to fibroblast growth factor stimulus	0.0233516	Thbs1/Cd44	2	Up	WM vs. WS	F
GO_BP	GO:0050921	Positive regulation of chemotaxis	0.0234097	Ccl5/Cd74	2	Down	WM vs. WS	F
GO_BP	GO:0055072	Iron ion homeostasis	0.0237618	Ltf/Lcn2	2	Up	WM vs. WS	F
GO_BP	GO:0071774	Response to fibroblast growth factor	0.0239885	Thbs1/Cd44	2	Up	WM vs. WS	F
GO_BP	GO:0070665	Positive regulation of leukocyte proliferation	0.0240295	Ccl5/Cd74	2	Down	WM vs. WS	F
GO_BP	GO:0050729	Positive regulation of inflammatory response	0.0240295	Ccl5/Rps19	2	Down	WM vs. WS	F
GO_BP	GO:0002833	Positive regulation of response to biotic stimulus	0.0244936	Cd74/Rps19	2	Down	WM vs. WS	F
GO_BP	GO:0006457	Protein folding	0.0245	Cd74/B2m	2	Down	WM vs. WS	F
GO_BP	GO:0097530	Granulocyte migration	0.0245	Ccl5/Cd74	2	Down	WM vs. WS	F
GO_BP	GO:0002687	Positive regulation of leukocyte migration	0.0246565	Ccl5/Cd74	2	Down	WM vs. WS	F
GO_BP	GO:0002251	Organ or tissue specific immune response	0.0249075	Camp/Ltf	2	Up	WM vs. WS	F
GO_BP	GO:0050777	Negative regulation of immune response	0.0251196	Tap1/Rps19	2	Down	WM vs. WS	F
GO_BP	GO:0045580	Regulation of T cell differentiation	0.0251253	Cd74/H2-Aa	2	Down	WM vs. WS	F
GO_BP	GO:0002700	Regulation of production of molecular mediator of immune response	0.0251253	Cd74/B2m	2	Down	WM vs. WS	F
GO_BP	GO:0070555	Response to interleukin-1	0.0252266	Anxa1/Il1b	2	Up	WM vs. WS	F
GO_BP	GO:0002690	Positive regulation of leukocyte chemotaxis	0.0252266	Thbs1/Il1b	2	Up	WM vs. WS	F
GO_BP	GO:0019217	Regulation of fatty acid metabolic process	0.0254518	Anxa1/Il1b	2	Up	WM vs. WS	F
GO_BP	GO:0120162	Positive regulation of cold-induced thermogenesis	0.0254518	G0s2/Lcn2	2	Up	WM vs. WS	F
GO_BP	GO:0042102	Positive regulation of T cell proliferation	0.026605	Anxa1/Il1b	2	Up	WM vs. WS	F
GO_BP	GO:0046889	Positive regulation of lipid biosynthetic process	0.026605	Anxa1/Il1b	2	Up	WM vs. WS	F
GO_BP	GO:0019730	Antimicrobial humoral response	0.0268299	Rps19/B2m	2	Down	WM vs. WS	F
GO_BP	GO:0051100	Negative regulation of binding	0.0272998	Gzma/B2m	2	Down	WM vs. WS	F
GO_BP	GO:0045582	Positive regulation of T cell differentiation	0.0275459	Anxa1/Il1b	2	Up	WM vs. WS	F
GO_BP	GO:0010595	Positive regulation of endothelial cell migration	0.0279637	Anxa1/Thbs1	2	Up	WM vs. WS	F
GO_BP	GO:1902106	Negative regulation of leukocyte differentiation	0.0280869	Anxa1/Cd44	2	Up	WM vs. WS	F
GO_BP	GO:0034766	Negative regulation of ion transmembrane transport	0.0280869	Thbs1/Mmp9	2	Up	WM vs. WS	F
GO_BP	GO:0060349	Bone morphogenesis	0.0280869	Ltf/Thbs1	2	Up	WM vs. WS	F
GO_BP	GO:0046634	Regulation of alpha-beta T cell activation	0.0284076	Anxa1/Cd44	2	Up	WM vs. WS	F
GO_BP	GO:0000041	Transition metal ion transport	0.0286263	Ltf/Lcn2	2	Up	WM vs. WS	F
GO_BP	GO:0035710	CD4-positive, alpha-beta T cell activation	0.0286263	Anxa1/Cd44	2	Up	WM vs. WS	F
GO_BP	GO:0031532	Actin cytoskeleton reorganization	0.0286263	S100a9/Anxa1	2	Up	WM vs. WS	F
GO_BP	GO:0010977	Negative regulation of neuron projection development	0.0288492	H2-K1/B2m	2	Down	WM vs. WS	F
GO_MF	GO:0072341	Modified amino acid binding	0.0290043	Thbs1/Gsr	2	Up	WM vs. WS	F
GO_BP	GO:0050709	Negative regulation of protein secretion	0.0290487	Anxa1/Il1b	2	Up	WM vs. WS	F
GO_BP	GO:0048661	Positive regulation of smooth muscle cell proliferation	0.0292024	Thbs1/Mmp9	2	Up	WM vs. WS	F
GO_BP	GO:0045446	Endothelial cell differentiation	0.0292024	Il1b/Gpx1	2	Up	WM vs. WS	F
GO_BP	GO:0051897	Positive regulation of protein kinase B signaling	0.0295862	Thbs1/Gpx1	2	Up	WM vs. WS	F
GO_BP	GO:2000106	Regulation of leukocyte apoptotic process	0.0298031	Anxa1/Cd44	2	Up	WM vs. WS	F
GO_BP	GO:0032612	Interleukin-1 production	0.0298031	Anxa1/Il1b	2	Up	WM vs. WS	F
GO_BP	GO:0002526	Acute inflammatory response	0.0298031	Alox5ap/Il1b	2	Up	WM vs. WS	F
GO_BP	GO:0032963	Collagen metabolic process	0.0301222	Prtn3/Mmp9	2	Up	WM vs. WS	F
GO_BP	GO:0008637	Apoptotic mitochondrial changes	0.0301222	Mmp9/Gpx1	2	Up	WM vs. WS	F
GO_BP	GO:0050764	Regulation of phagocytosis	0.0309808	Prtn3/Il1b	2	Up	WM vs. WS	F
GO_BP	GO:0005976	Polysaccharide metabolic process	0.0313936	Chil3/Pygl	2	Up	WM vs. WS	F
GO_CC	GO:0098791	Golgi apparatus subcompartment	0.0318071	H2-K1/H2-Q4	2	Down	WM vs. WS	F
GO_BP	GO:0001776	Leukocyte homeostasis	0.03182	Anxa1/Cd44	2	Up	WM vs. WS	F
GO_BP	GO:0045619	Regulation of lymphocyte differentiation	0.0321154	Cd74/H2-Aa	2	Down	WM vs. WS	F
GO_BP	GO:0009636	Response to toxic substance	0.0321397	Lcn2/Gpx1	2	Up	WM vs. WS	F
GO_BP	GO:0002792	Negative regulation of peptide secretion	0.0321397	Anxa1/Il1b	2	Up	WM vs. WS	F
GO_BP	GO:0045621	Positive regulation of lymphocyte differentiation	0.0324149	Anxa1/Il1b	2	Up	WM vs. WS	F
GO_BP	GO:0071901	Negative regulation of protein serine/threonine kinase activity	0.0324149	Il1b/Gadd45a	2	Up	WM vs. WS	F
GO_BP	GO:0050731	Positive regulation of peptidyl-tyrosine phosphorylation	0.0328806	Ccl5/Cd74	2	Down	WM vs. WS	F
GO_BP	GO:0000187	Activation of MAPK activity	0.0333162	Thbs1/Il1b	2	Up	WM vs. WS	F
GO_BP	GO:0002688	Regulation of leukocyte chemotaxis	0.0340661	Thbs1/Il1b	2	Up	WM vs. WS	F
GO_BP	GO:1901136	Carbohydrate derivative catabolic process	0.0340661	Chil3/Cd44	2	Up	WM vs. WS	F
GO_BP	GO:0050868	Negative regulation of T cell activation	0.0343855	Anxa1/Cd44	2	Up	WM vs. WS	F
GO_BP	GO:0003158	Endothelium development	0.0343855	Il1b/Gpx1	2	Up	WM vs. WS	F
GO_BP	GO:0031345	Negative regulation of cell projection organization	0.0347026	H2-K1/B2m	2	Down	WM vs. WS	F
GO_BP	GO:0002040	Sprouting angiogenesis	0.0347047	Anxa1/Thbs1	2	Up	WM vs. WS	F
GO_BP	GO:0043123	Positive regulation of I-kappaB kinase/NF-kappaB signaling	0.0355689	Ltf/Il1b	2	Up	WM vs. WS	F
GO_BP	GO:0043280	Positive regulation of cysteine-type endopeptidase activity involved in apoptotic process	0.0355689	S100a9/S100a8	2	Up	WM vs. WS	F
GO_BP	GO:0070374	Positive regulation of ERK1 and ERK2 cascade	0.0360336	Ccl5/Cd74	2	Down	WM vs. WS	F
GO_CC	GO:0031984	Organelle subcompartment	0.0360651	H2-K1/H2-Q4	2	Down	WM vs. WS	F
GO_BP	GO:0002685	Regulation of leukocyte migration	0.0361808	Ccl5/Cd74	2	Down	WM vs. WS	F
GO_BP	GO:0002573	Myeloid leukocyte differentiation	0.0364942	Ccl5/Cd74	2	Down	WM vs. WS	F
GO_BP	GO:0051101	Regulation of DNA binding	0.0365537	Hmgb2/Mmp9	2	Up	WM vs. WS	F
GO_MF	GO:0008144	Drug binding	0.0368126	Lcn2/Pygl	2	Up	WM vs. WS	F
GO_BP	GO:0051592	Response to calcium ion	0.0369904	Alox5ap/Thbs1	2	Up	WM vs. WS	F
GO_BP	GO:0051259	Protein complex oligomerization	0.0372317	Cd74/B2m	2	Down	WM vs. WS	F
GO_BP	GO:0050920	Regulation of chemotaxis	0.0373766	Ccl5/Cd74	2	Down	WM vs. WS	F
GO_BP	GO:0031348	Negative regulation of defense response	0.0374547	Tap1/Rps19	2	Down	WM vs. WS	F
GO_BP	GO:0032368	Regulation of lipid transport	0.0378668	Thbs1/Il1b	2	Up	WM vs. WS	F
GO_BP	GO:0044070	Regulation of anion transport	0.0394359	Thbs1/Il1b	2	Up	WM vs. WS	F
GO_BP	GO:0055076	Transition metal ion homeostasis	0.0395076	Ltf/Lcn2	2	Up	WM vs. WS	F
GO_BP	GO:0001936	Regulation of endothelial cell proliferation	0.0395076	Hmgb2/Thbs1	2	Up	WM vs. WS	F
GO_BP	GO:1903038	Negative regulation of leukocyte cell-cell adhesion	0.0395076	Anxa1/Cd44	2	Up	WM vs. WS	F
GO_MF	GO:0047485	Protein N-terminus binding	0.0396945	Alox5ap/Gadd45a	2	Up	WM vs. WS	F
GO_BP	GO:0051701	Interaction with host	0.0398263	Mmp9/Ifitm1	2	Up	WM vs. WS	F
GO_BP	GO:0051607	Defense response to virus	0.0402435	Ccl5/Isg15	2	Down	WM vs. WS	F
GO_BP	GO:0007050	Cell cycle arrest	0.0408373	Thbs1/Gadd45a	2	Up	WM vs. WS	F
GO_BP	GO:0050671	Positive regulation of lymphocyte proliferation	0.0409996	Anxa1/Il1b	2	Up	WM vs. WS	F
GO_BP	GO:0071887	Leukocyte apoptotic process	0.0409996	Anxa1/Cd44	2	Up	WM vs. WS	F
GO_BP	GO:0030218	Erythrocyte differentiation	0.0409996	Hbb-b1/Hmgb2	2	Up	WM vs. WS	F
GO_BP	GO:0010565	Regulation of cellular ketone metabolic process	0.0412222	Anxa1/Il1b	2	Up	WM vs. WS	F
GO_MF	GO:0005178	Integrin binding	0.0413375	Thbs1/Il1b	2	Up	WM vs. WS	F
GO_MF	GO:0019955	Cytokine binding	0.0413375	Thbs1/Cd44	2	Up	WM vs. WS	F
GO_BP	GO:0032946	Positive regulation of mononuclear cell proliferation	0.0414614	Anxa1/Il1b	2	Up	WM vs. WS	F
GO_BP	GO:0046330	Positive regulation of JNK cascade	0.0414614	Il1b/Gadd45a	2	Up	WM vs. WS	F
GO_MF	GO:0005506	Iron ion binding	0.0415757	Ltf/Lcn2	2	Up	WM vs. WS	F
GO_MF	GO:0008201	Heparin binding	0.0415757	Ltf/Thbs1	2	Up	WM vs. WS	F
GO_MF	GO:0070851	Growth factor receptor binding	0.0415757	Il1b/Cd44	2	Up	WM vs. WS	F
GO_BP	GO:0010821	Regulation of mitochondrion organization	0.0416822	Mmp9/Gpx1	2	Up	WM vs. WS	F
GO_BP	GO:2001056	Positive regulation of cysteine-type endopeptidase activity	0.0416822	S100a9/S100a8	2	Up	WM vs. WS	F
GO_BP	GO:0016052	Carbohydrate catabolic process	0.0416822	Chil3/Pygl	2	Up	WM vs. WS	F
GO_BP	GO:0120161	Regulation of cold-induced thermogenesis	0.0417009	G0s2/Lcn2	2	Up	WM vs. WS	F
GO_BP	GO:0106106	Cold-induced thermogenesis	0.0417009	G0s2/Lcn2	2	Up	WM vs. WS	F
GO_BP	GO:0006633	Fatty acid biosynthetic process	0.0421346	Anxa1/Il1b	2	Up	WM vs. WS	F
GO_BP	GO:0007568	Aging	0.042325	Ifi27l2a/B2m	2	Down	WM vs. WS	F
GO_BP	GO:0051092	Positive regulation of NF-kappaB transcription factor activity	0.0428826	Ltf/Il1b	2	Up	WM vs. WS	F
GO_BP	GO:0002824	Positive regulation of adaptive immune response based on somatic recombination of immune receptors built from immunoglobulin superfamily domains	0.0428826	Anxa1/Il1b	2	Up	WM vs. WS	F
GO_BP	GO:0050921	Positive regulation of chemotaxis	0.0436307	Thbs1/Il1b	2	Up	WM vs. WS	F
GO_BP	GO:0034101	Erythrocyte homeostasis	0.0436307	Hbb-b1/Hmgb2	2	Up	WM vs. WS	F
GO_BP	GO:0001935	Endothelial cell proliferation	0.0436307	Hmgb2/Thbs1	2	Up	WM vs. WS	F
GO_BP	GO:0045665	Negative regulation of neuron differentiation	0.0437888	H2-K1/B2m	2	Down	WM vs. WS	F
GO_BP	GO:0031099	Regeneration	0.043806	Anxa1/Gpx1	2	Up	WM vs. WS	F
GO_BP	GO:0070665	Positive regulation of leukocyte proliferation	0.0443177	Anxa1/Il1b	2	Up	WM vs. WS	F
GO_BP	GO:0050730	Regulation of peptidyl-tyrosine phosphorylation	0.0447075	Ccl5/Cd74	2	Down	WM vs. WS	F
GO_BP	GO:0030856	Regulation of epithelial cell differentiation	0.0453411	Mmp9/Il1b	2	Up	WM vs. WS	F
GO_BP	GO:0062013	Positive regulation of small molecule metabolic process	0.0453411	Anxa1/Il1b	2	Up	WM vs. WS	F
GO_BP	GO:0051250	Negative regulation of lymphocyte activation	0.0453411	Anxa1/Cd44	2	Up	WM vs. WS	F
GO_BP	GO:0050728	Negative regulation of inflammatory response	0.0453411	Gpx1/Cd44	2	Up	WM vs. WS	F
GO_BP	GO:0050777	Negative regulation of immune response	0.0453411	Anxa1/Gpx1	2	Up	WM vs. WS	F
GO_BP	GO:1903707	Negative regulation of hemopoiesis	0.0453411	Anxa1/Cd44	2	Up	WM vs. WS	F
GO_BP	GO:0071248	Cellular response to metal ion	0.0453411	Alox5ap/Mmp9	2	Up	WM vs. WS	F
GO_BP	GO:1990845	Adaptive thermogenesis	0.045768	G0s2/Lcn2	2	Up	WM vs. WS	F
GO_BP	GO:0010950	Positive regulation of endopeptidase activity	0.0461955	S100a9/S100a8	2	Up	WM vs. WS	F
GO_BP	GO:0048659	Smooth muscle cell proliferation	0.0466649	Thbs1/Mmp9	2	Up	WM vs. WS	F
GO_BP	GO:0048660	Regulation of smooth muscle cell proliferation	0.0466649	Thbs1/Mmp9	2	Up	WM vs. WS	F
GO_BP	GO:0051896	Regulation of protein kinase B signaling	0.0466649	Thbs1/Gpx1	2	Up	WM vs. WS	F
GO_BP	GO:0033135	Regulation of peptidyl-serine phosphorylation	0.0466649	Gadd45a/Cd44	2	Up	WM vs. WS	F
GO_BP	GO:1905952	Regulation of lipid localization	0.0466649	Thbs1/Il1b	2	Up	WM vs. WS	F
GO_BP	GO:0070304	Positive regulation of stress-activated protein kinase signaling cascade	0.0466649	Il1b/Gadd45a	2	Up	WM vs. WS	F
GO_BP	GO:0032874	Positive regulation of stress-activated MAPK cascade	0.0466649	Il1b/Gadd45a	2	Up	WM vs. WS	F
GO_BP	GO:0010952	Positive regulation of peptidase activity	0.0466649	S100a9/S100a8	2	Up	WM vs. WS	F
GO_BP	GO:0045931	Positive regulation of mitotic cell cycle	0.0466649	Anxa1/Il1b	2	Up	WM vs. WS	F
GO_BP	GO:0045834	Positive regulation of lipid metabolic process	0.0466649	Anxa1/Il1b	2	Up	WM vs. WS	F
GO_BP	GO:0051224	Negative regulation of protein transport	0.0466649	Anxa1/Il1b	2	Up	WM vs. WS	F
GO_BP	GO:1904950	Negative regulation of establishment of protein localization	0.0466649	Anxa1/Il1b	2	Up	WM vs. WS	F
GO_BP	GO:0007599	Hemostasis	0.0466649	S100a9/Thbs1	2	Up	WM vs. WS	F
GO_BP	GO:0050817	Coagulation	0.0466649	S100a9/Thbs1	2	Up	WM vs. WS	F
GO_BP	GO:0006575	Cellular modified amino acid metabolic process	0.0466649	Gpx1/Gsr	2	Up	WM vs. WS	F
GO_BP	GO:0007596	Blood coagulation	0.0466649	S100a9/Thbs1	2	Up	WM vs. WS	F
GO_BP	GO:0046631	Alpha-beta T cell activation	0.0466649	Anxa1/Cd44	2	Up	WM vs. WS	F
KEGG	mmu05219	Bladder cancer	0.0481557	Thbs1/Mmp9	2	Up	WM vs. WS	F
KEGG	mmu05143	African trypanosomiasis	0.0481557	Hbb-b1/Il1b	2	Up	WM vs. WS	F
GO_BP	GO:1902107	Positive regulation of leukocyte differentiation	0.0491616	Anxa1/Il1b	2	Up	WM vs. WS	F
GO_BP	GO:0071222	Cellular response to lipopolysaccharide	0.0493937	Ccl5/B2m	2	Down	WM vs. WS	F
KEGG	mmu04218	Cellular senescence	0.0494657	H2-K1/H2-Q4	2	Down	WM vs. WS	F
GO_BP	GO:0046890	Regulation of lipid biosynthetic process	0.049486	Anxa1/Il1b	2	Up	WM vs. WS	F
GO_BP	GO:0009749	Response to glucose	0.0497801	Thbs1/Gpx1	2	Up	WM vs. WS	F
GO_BP	GO:0043122	Regulation of I-kappaB kinase/NF-kappaB signaling	0.0497801	Ltf/Il1b	2	Up	WM vs. WS	F
GO_BP	GO:0097193	Intrinsic apoptotic signaling pathway	0.0499444	Cd74/Shisa5	2	Down	WM vs. WS	F
GO_BP	GO:0071219	Cellular response to molecule of bacterial origin	0.0499444	Ccl5/B2m	2	Down	WM vs. WS	F
KEGG	mmu05167	Kaposi sarcoma-associated herpesvirus infection	0.0685754	H2-K1/H2-Q4	2	Down	WM vs. WS	F
KEGG	mmu05203	Viral carcinogenesis	0.0690067	H2-K1/H2-Q4	2	Down	WM vs. WS	F
KEGG	mmu05171	Coronavirus disease - COVID-19	0.076584	Rps19/Isg15	2	Down	WM vs. WS	F
KEGG	mmu04918	Thyroid hormone synthesis	0.0768188	Gpx1/Gsr	2	Up	WM vs. WS	F
KEGG	mmu04115	P53 signaling pathway	0.0768188	Thbs1/Gadd45a	2	Up	WM vs. WS	F
KEGG	mmu00480	Glutathione metabolism	0.0768188	Gpx1/Gsr	2	Up	WM vs. WS	F
KEGG	mmu04144	Endocytosis	0.0855154	H2-K1/H2-Q4	2	Down	WM vs. WS	F
KEGG	mmu04512	ECM-receptor interaction	0.0954746	Thbs1/Cd44	2	Up	WM vs. WS	F
KEGG	mmu04640	Hematopoietic cell lineage	0.0975489	Il1b/Cd44	2	Up	WM vs. WS	F
GO_CC	GO:0098553	Lumenal side of endoplasmic reticulum membrane	0.0202208	H2-K1	1	Down	WM vs. WS	F
GO_CC	GO:0071556	Integral component of lumenal side of endoplasmic reticulum membrane	0.0202208	H2-K1	1	Down	WM vs. WS	F
GO_CC	GO:0098576	Lumenal side of membrane	0.0235566	H2-K1	1	Down	WM vs. WS	F
GO_BP	GO:2000109	Regulation of macrophage apoptotic process	0.0278954	Ccl5	1	Down	WM vs. WS	F
GO_BP	GO:0031620	Regulation of fever generation	0.0278954	Ccl5	1	Down	WM vs. WS	F
GO_BP	GO:0046598	Positive regulation of viral entry into host cell	0.0278954	Cd74	1	Down	WM vs. WS	F
GO_BP	GO:1900122	Positive regulation of receptor binding	0.0278954	B2m	1	Down	WM vs. WS	F
GO_BP	GO:0060907	Positive regulation of macrophage cytokine production	0.0278954	Cd74	1	Down	WM vs. WS	F
GO_BP	GO:2000774	Positive regulation of cellular senescence	0.0278954	B2m	1	Down	WM vs. WS	F
GO_BP	GO:0075294	Positive regulation by symbiont of entry into host	0.0278954	Cd74	1	Down	WM vs. WS	F
GO_BP	GO:0002679	Respiratory burst involved in defense response	0.0296681	Rps19	1	Down	WM vs. WS	F
GO_BP	GO:2001280	Positive regulation of unsaturated fatty acid biosynthetic process	0.0296681	Cd74	1	Down	WM vs. WS	F
GO_BP	GO:1902166	Negative regulation of intrinsic apoptotic signaling pathway in response to DNA damage by p53 class mediator	0.0296681	Cd74	1	Down	WM vs. WS	F
GO_BP	GO:0071888	Macrophage apoptotic process	0.0296681	Ccl5	1	Down	WM vs. WS	F
GO_BP	GO:0002468	Dendritic cell antigen processing and presentation	0.0296681	Cd74	1	Down	WM vs. WS	F
GO_BP	GO:0031392	Regulation of prostaglandin biosynthetic process	0.0314929	Cd74	1	Down	WM vs. WS	F
GO_BP	GO:0033632	Regulation of cell-cell adhesion mediated by integrin	0.0314929	Ccl5	1	Down	WM vs. WS	F
GO_BP	GO:0090343	Positive regulation of cell aging	0.0314929	B2m	1	Down	WM vs. WS	F
GO_BP	GO:0043922	Negative regulation by host of viral transcription	0.0314929	Ccl5	1	Down	WM vs. WS	F
GO_BP	GO:0048241	Epinephrine transport	0.0314929	Ly6e	1	Down	WM vs. WS	F
GO_BP	GO:0031269	Pseudopodium assembly	0.0328806	Ccl5	1	Down	WM vs. WS	F
GO_BP	GO:0031652	Positive regulation of heat generation	0.0328806	Ccl5	1	Down	WM vs. WS	F
GO_BP	GO:0002551	Mast cell chemotaxis	0.0328806	Ccl5	1	Down	WM vs. WS	F
GO_BP	GO:0001660	Fever generation	0.0328806	Ccl5	1	Down	WM vs. WS	F
GO_BP	GO:0071281	Cellular response to iron ion	0.0328806	B2m	1	Down	WM vs. WS	F
GO_BP	GO:0072683	T cell extravasation	0.0343404	Ccl5	1	Down	WM vs. WS	F
GO_BP	GO:2001279	Regulation of unsaturated fatty acid biosynthetic process	0.0343404	Cd74	1	Down	WM vs. WS	F
GO_BP	GO:0060263	Regulation of respiratory burst	0.0343404	Rps19	1	Down	WM vs. WS	F
GO_BP	GO:0010820	Positive regulation of T cell chemotaxis	0.0343404	Ccl5	1	Down	WM vs. WS	F
GO_BP	GO:0045060	Negative thymic T cell selection	0.0343404	Cd74	1	Down	WM vs. WS	F
GO_BP	GO:0097531	Mast cell migration	0.0343404	Ccl5	1	Down	WM vs. WS	F
GO_BP	GO:0010819	Regulation of T cell chemotaxis	0.0352036	Ccl5	1	Down	WM vs. WS	F
GO_BP	GO:0010935	Regulation of macrophage cytokine production	0.0352036	Cd74	1	Down	WM vs. WS	F
GO_BP	GO:1902165	Regulation of intrinsic apoptotic signaling pathway in response to DNA damage by p53 class mediator	0.0352036	Cd74	1	Down	WM vs. WS	F
GO_BP	GO:0031650	Regulation of heat generation	0.0352036	Ccl5	1	Down	WM vs. WS	F
GO_BP	GO:0031268	Pseudopodium organization	0.0352036	Ccl5	1	Down	WM vs. WS	F
GO_BP	GO:0070234	Positive regulation of T cell apoptotic process	0.0352036	Ccl5	1	Down	WM vs. WS	F
GO_BP	GO:0043383	Negative T cell selection	0.0352036	Cd74	1	Down	WM vs. WS	F
GO_BP	GO:1900121	Negative regulation of receptor binding	0.0352036	B2m	1	Down	WM vs. WS	F
GO_MF	GO:0031386	Protein tag	0.0354597	Isg15	1	Down	WM vs. WS	F
GO_MF	GO:1990405	Protein antigen binding	0.0354597	H2-Ab1	1	Down	WM vs. WS	F
GO_MF	GO:0023023	MHC protein complex binding	0.0354597	Cd74	1	Down	WM vs. WS	F
GO_MF	GO:0060229	Lipase activator activity	0.0354597	Ccl5	1	Down	WM vs. WS	F
GO_BP	GO:0045655	Regulation of monocyte differentiation	0.0364942	Cd74	1	Down	WM vs. WS	F
GO_BP	GO:0002830	Positive regulation of type 2 immune response	0.0364942	Cd74	1	Down	WM vs. WS	F
GO_BP	GO:0043518	Negative regulation of DNA damage response, signal transduction by p53 class mediator	0.0364942	Cd74	1	Down	WM vs. WS	F
GO_BP	GO:0070206	Protein trimerization	0.0373766	Cd74	1	Down	WM vs. WS	F
GO_BP	GO:0045059	Positive thymic T cell selection	0.0373766	Cd74	1	Down	WM vs. WS	F
GO_BP	GO:0140131	Positive regulation of lymphocyte chemotaxis	0.0373766	Ccl5	1	Down	WM vs. WS	F
GO_BP	GO:0042415	Norepinephrine metabolic process	0.0373766	Ly6e	1	Down	WM vs. WS	F
GO_BP	GO:0010934	Macrophage cytokine production	0.0373766	Cd74	1	Down	WM vs. WS	F
GO_BP	GO:0006968	Cellular defense response	0.0373766	B2m	1	Down	WM vs. WS	F
GO_BP	GO:0042026	Protein refolding	0.0388668	B2m	1	Down	WM vs. WS	F
GO_BP	GO:0033631	Cell-cell adhesion mediated by integrin	0.0388668	Ccl5	1	Down	WM vs. WS	F
GO_BP	GO:1990000	Amyloid fibril formation	0.0388668	B2m	1	Down	WM vs. WS	F
GO_MF	GO:0015643	Toxic substance binding	0.0392718	H2-Ab1	1	Down	WM vs. WS	F
GO_BP	GO:0002726	Positive regulation of T cell cytokine production	0.0403041	B2m	1	Down	WM vs. WS	F
GO_BP	GO:0061081	Positive regulation of myeloid leukocyte cytokine production involved in immune response	0.0403041	Cd74	1	Down	WM vs. WS	F
GO_BP	GO:0045953	Negative regulation of natural killer cell mediated cytotoxicity	0.0403041	Tap1	1	Down	WM vs. WS	F
GO_MF	GO:0048019	Receptor antagonist activity	0.0407713	Ccl5	1	Down	WM vs. WS	F
GO_MF	GO:0030296	Protein tyrosine kinase activator activity	0.0407713	Ccl5	1	Down	WM vs. WS	F
GO_MF	GO:0005523	Tropomyosin binding	0.0415757	S100a6	1	Up	WM vs. WS	F
GO_MF	GO:0044548	S100 protein binding	0.0415757	S100a6	1	Up	WM vs. WS	F
GO_MF	GO:0015037	Peptide disulfide oxidoreductase activity	0.0415757	Gsr	1	Up	WM vs. WS	F
GO_MF	GO:0005344	Oxygen carrier activity	0.0415757	Hbb-b1	1	Up	WM vs. WS	F
GO_MF	GO:0016668	Oxidoreductase activity, acting on a sulfur group of donors, NAD(P) as acceptor	0.0415757	Gsr	1	Up	WM vs. WS	F
GO_MF	GO:0055102	Lipase inhibitor activity	0.0415757	Anxa1	1	Up	WM vs. WS	F
GO_MF	GO:0030492	Hemoglobin binding	0.0415757	Hbb-b1	1	Up	WM vs. WS	F
GO_MF	GO:0031720	Haptoglobin binding	0.0415757	Hbb-b1	1	Up	WM vs. WS	F
GO_MF	GO:0008061	Chitin binding	0.0415757	Chil3	1	Up	WM vs. WS	F
GO_MF	GO:0016846	Carbon-sulfur lyase activity	0.0415757	Alox5ap	1	Up	WM vs. WS	F
GO_MF	GO:0032052	Bile acid binding	0.0415757	Pygl	1	Up	WM vs. WS	F
GO_MF	GO:0097617	Annealing activity	0.0415757	Anxa1	1	Up	WM vs. WS	F
GO_BP	GO:0009650	UV protection	0.0416822	Gpx1	1	Up	WM vs. WS	F
GO_BP	GO:0035744	T-helper 1 cell cytokine production	0.0416822	Il1b	1	Up	WM vs. WS	F
GO_BP	GO:0051917	Regulation of fibrinolysis	0.0416822	Thbs1	1	Up	WM vs. WS	F
GO_BP	GO:0031620	Regulation of fever generation	0.0416822	Il1b	1	Up	WM vs. WS	F
GO_BP	GO:0034145	Positive regulation of toll-like receptor 4 signaling pathway	0.0416822	Ltf	1	Up	WM vs. WS	F
GO_BP	GO:1900122	Positive regulation of receptor binding	0.0416822	Mmp9	1	Up	WM vs. WS	F
GO_BP	GO:0045654	Positive regulation of megakaryocyte differentiation	0.0416822	Hmgb2	1	Up	WM vs. WS	F
GO_BP	GO:2000192	Negative regulation of fatty acid transport	0.0416822	Thbs1	1	Up	WM vs. WS	F
GO_BP	GO:0015911	Long-chain fatty acid import across plasma membrane	0.0416822	Thbs1	1	Up	WM vs. WS	F
GO_BP	GO:0000185	Activation of MAPKKK activity	0.0416822	Gadd45a	1	Up	WM vs. WS	F
GO_BP	GO:0010818	T cell chemotaxis	0.0416911	Ccl5	1	Down	WM vs. WS	F
GO_BP	GO:0002716	Negative regulation of natural killer cell mediated immunity	0.0416911	Tap1	1	Down	WM vs. WS	F
GO_BP	GO:0033033	Negative regulation of myeloid cell apoptotic process	0.0416911	Ccl5	1	Down	WM vs. WS	F
GO_BP	GO:0048245	Eosinophil chemotaxis	0.0416911	Ccl5	1	Down	WM vs. WS	F
GO_MF	GO:0004629	Phospholipase C activity	0.0420139	Ccl5	1	Down	WM vs. WS	F
GO_MF	GO:0004435	Phosphatidylinositol phospholipase C activity	0.0420139	Ccl5	1	Down	WM vs. WS	F
GO_BP	GO:0000028	Ribosomal small subunit assembly	0.042325	Rps19	1	Down	WM vs. WS	F
GO_BP	GO:0010039	Response to iron ion	0.042325	B2m	1	Down	WM vs. WS	F
GO_BP	GO:1901623	Regulation of lymphocyte chemotaxis	0.042325	Ccl5	1	Down	WM vs. WS	F
GO_BP	GO:0090026	Positive regulation of monocyte chemotaxis	0.042325	Ccl5	1	Down	WM vs. WS	F
GO_BP	GO:0070230	Positive regulation of lymphocyte apoptotic process	0.042325	Ccl5	1	Down	WM vs. WS	F
GO_BP	GO:0033630	Positive regulation of cell adhesion mediated by integrin	0.042325	Ccl5	1	Down	WM vs. WS	F
GO_BP	GO:1902254	Negative regulation of intrinsic apoptotic signaling pathway by p53 class mediator	0.042325	Cd74	1	Down	WM vs. WS	F
GO_BP	GO:0042368	Vitamin D biosynthetic process	0.043806	Il1b	1	Up	WM vs. WS	F
GO_BP	GO:0032429	Regulation of phospholipase A2 activity	0.043806	Anxa1	1	Up	WM vs. WS	F
GO_BP	GO:0033084	Regulation of immature T cell proliferation in thymus	0.043806	Il1b	1	Up	WM vs. WS	F
GO_BP	GO:1902166	Negative regulation of intrinsic apoptotic signaling pathway in response to DNA damage by p53 class mediator	0.043806	Cd44	1	Up	WM vs. WS	F
GO_BP	GO:0002468	Dendritic cell antigen processing and presentation	0.043806	Thbs1	1	Up	WM vs. WS	F
GO_BP	GO:0071732	Cellular response to nitric oxide	0.043806	Thbs1	1	Up	WM vs. WS	F
GO_BP	GO:0031649	Heat generation	0.043964	Ccl5	1	Down	WM vs. WS	F
GO_BP	GO:0002827	Positive regulation of T-helper 1 type immune response	0.0452105	H2-Ab1	1	Down	WM vs. WS	F
GO_BP	GO:0001911	Negative regulation of leukocyte mediated cytotoxicity	0.0452105	Tap1	1	Down	WM vs. WS	F
GO_BP	GO:0001878	Response to yeast	0.0453411	Camp	1	Up	WM vs. WS	F
GO_BP	GO:0045625	Regulation of T-helper 1 cell differentiation	0.0453411	Anxa1	1	Up	WM vs. WS	F
GO_BP	GO:0010755	Regulation of plasminogen activation	0.0453411	Thbs1	1	Up	WM vs. WS	F
GO_BP	GO:0010749	Regulation of nitric oxide mediated signal transduction	0.0453411	Thbs1	1	Up	WM vs. WS	F
GO_BP	GO:2000561	Regulation of CD4-positive, alpha-beta T cell proliferation	0.0453411	Cd44	1	Up	WM vs. WS	F
GO_BP	GO:0071639	Positive regulation of monocyte chemotactic protein-1 production	0.0453411	Il1b	1	Up	WM vs. WS	F
GO_BP	GO:0032725	Positive regulation of granulocyte macrophage colony-stimulating factor production	0.0453411	Il1b	1	Up	WM vs. WS	F
GO_BP	GO:0033080	Immature T cell proliferation in thymus	0.0453411	Il1b	1	Up	WM vs. WS	F
GO_BP	GO:1901072	Glucosamine-containing compound catabolic process	0.0453411	Chil3	1	Up	WM vs. WS	F
GO_BP	GO:0016264	Gap junction assembly	0.0453411	Il1b	1	Up	WM vs. WS	F
GO_MF	GO:0008301	DNA binding, bending	0.04655	Hmgb2	1	Up	WM vs. WS	F
GO_BP	GO:0002903	Negative regulation of B cell apoptotic process	0.0465998	Cd74	1	Down	WM vs. WS	F
GO_BP	GO:0072677	Eosinophil migration	0.0465998	Ccl5	1	Down	WM vs. WS	F
GO_BP	GO:0097577	Sequestering of iron ion	0.0466649	Lcn2	1	Up	WM vs. WS	F
GO_BP	GO:0032026	Response to magnesium ion	0.0466649	Thbs1	1	Up	WM vs. WS	F
GO_BP	GO:0043558	Regulation of translational initiation in response to stress	0.0466649	Hbb-b1	1	Up	WM vs. WS	F
GO_BP	GO:0010998	Regulation of translational initiation by eIF2 alpha phosphorylation	0.0466649	Hbb-b1	1	Up	WM vs. WS	F
GO_BP	GO:0045628	Regulation of T-helper 2 cell differentiation	0.0466649	Anxa1	1	Up	WM vs. WS	F
GO_BP	GO:0033083	Regulation of immature T cell proliferation	0.0466649	Il1b	1	Up	WM vs. WS	F
GO_BP	GO:0032645	Regulation of granulocyte macrophage colony-stimulating factor production	0.0466649	Il1b	1	Up	WM vs. WS	F
GO_BP	GO:0018158	Protein oxidation	0.0466649	Gpx1	1	Up	WM vs. WS	F
GO_BP	GO:0070207	Protein homotrimerization	0.0466649	Alox5ap	1	Up	WM vs. WS	F
GO_BP	GO:0031915	Positive regulation of synaptic plasticity	0.0466649	Mmp9	1	Up	WM vs. WS	F
GO_BP	GO:0051549	Positive regulation of keratinocyte migration	0.0466649	Mmp9	1	Up	WM vs. WS	F
GO_BP	GO:0031652	Positive regulation of heat generation	0.0466649	Il1b	1	Up	WM vs. WS	F
GO_BP	GO:0048711	Positive regulation of astrocyte differentiation	0.0466649	Il1b	1	Up	WM vs. WS	F
GO_BP	GO:0002829	Negative regulation of type 2 immune response	0.0466649	Anxa1	1	Up	WM vs. WS	F
GO_BP	GO:0046642	Negative regulation of alpha-beta T cell proliferation	0.0466649	Cd44	1	Up	WM vs. WS	F
GO_BP	GO:0051451	Myoblast migration	0.0466649	Anxa1	1	Up	WM vs. WS	F
GO_BP	GO:0071850	Mitotic cell cycle arrest	0.0466649	Gadd45a	1	Up	WM vs. WS	F
GO_BP	GO:0019370	Leukotriene biosynthetic process	0.0466649	Alox5ap	1	Up	WM vs. WS	F
GO_BP	GO:1901678	Iron coordination entity transport	0.0466649	Lcn2	1	Up	WM vs. WS	F
GO_BP	GO:0033079	Immature T cell proliferation	0.0466649	Il1b	1	Up	WM vs. WS	F
GO_BP	GO:0030213	Hyaluronan biosynthetic process	0.0466649	Il1b	1	Up	WM vs. WS	F
GO_BP	GO:0070365	Hepatocyte differentiation	0.0466649	Anxa1	1	Up	WM vs. WS	F
GO_BP	GO:0032604	Granulocyte macrophage colony-stimulating factor production	0.0466649	Il1b	1	Up	WM vs. WS	F
GO_BP	GO:0001660	Fever generation	0.0466649	Il1b	1	Up	WM vs. WS	F
GO_BP	GO:1902001	Fatty acid transmembrane transport	0.0466649	Thbs1	1	Up	WM vs. WS	F
GO_BP	GO:0042362	Fat-soluble vitamin biosynthetic process	0.0466649	Il1b	1	Up	WM vs. WS	F
GO_BP	GO:1902170	Cellular response to reactive nitrogen species	0.0466649	Thbs1	1	Up	WM vs. WS	F
GO_BP	GO:0035739	CD4-positive, alpha-beta T cell proliferation	0.0466649	Cd44	1	Up	WM vs. WS	F
GO_BP	GO:0048755	Branching morphogenesis of a nerve	0.0466649	Il1b	1	Up	WM vs. WS	F
GO_MF	GO:1900750	Oligopeptide binding	0.0468997	Gsr	1	Up	WM vs. WS	F
GO_MF	GO:0005149	Interleukin-1 receptor binding	0.0468997	Il1b	1	Up	WM vs. WS	F
GO_MF	GO:0015929	Hexosaminidase activity	0.0468997	Chil3	1	Up	WM vs. WS	F
GO_MF	GO:0043295	Glutathione binding	0.0468997	Gsr	1	Up	WM vs. WS	F
GO_MF	GO:0016208	AMP binding	0.0468997	Pygl	1	Up	WM vs. WS	F
GO_BP	GO:0010759	Positive regulation of macrophage chemotaxis	0.0479552	Ccl5	1	Down	WM vs. WS	F
GO_BP	GO:0032897	Negative regulation of viral transcription	0.0479552	Ccl5	1	Down	WM vs. WS	F
GO_BP	GO:1902230	Negative regulation of intrinsic apoptotic signaling pathway in response to DNA damage	0.0479552	Cd74	1	Down	WM vs. WS	F
GO_BP	GO:0030656	Regulation of vitamin metabolic process	0.0479769	Il1b	1	Up	WM vs. WS	F
GO_BP	GO:0051547	Regulation of keratinocyte migration	0.0479769	Mmp9	1	Up	WM vs. WS	F
GO_BP	GO:1902165	Regulation of intrinsic apoptotic signaling pathway in response to DNA damage by p53 class mediator	0.0479769	Cd44	1	Up	WM vs. WS	F
GO_BP	GO:0031650	Regulation of heat generation	0.0479769	Il1b	1	Up	WM vs. WS	F
GO_BP	GO:0030449	Regulation of complement activation	0.0479769	Il1b	1	Up	WM vs. WS	F
GO_BP	GO:1903587	Regulation of blood vessel endothelial cell proliferation involved in sprouting angiogenesis	0.0479769	Thbs1	1	Up	WM vs. WS	F
GO_BP	GO:0031340	Positive regulation of vesicle fusion	0.0479769	Anxa1	1	Up	WM vs. WS	F
GO_BP	GO:0032308	Positive regulation of prostaglandin secretion	0.0479769	Il1b	1	Up	WM vs. WS	F
GO_BP	GO:0033690	Positive regulation of osteoblast proliferation	0.0479769	Ltf	1	Up	WM vs. WS	F
GO_BP	GO:1902043	Positive regulation of extrinsic apoptotic signaling pathway via death domain receptors	0.0479769	Thbs1	1	Up	WM vs. WS	F
GO_BP	GO:0032717	Negative regulation of interleukin-8 production	0.0479769	Anxa1	1	Up	WM vs. WS	F
GO_BP	GO:0002862	Negative regulation of inflammatory response to antigenic stimulus	0.0479769	Gpx1	1	Up	WM vs. WS	F
GO_BP	GO:0044793	Negative regulation by host of viral process	0.0479769	Ltf	1	Up	WM vs. WS	F
GO_BP	GO:0090594	Inflammatory response to wounding	0.0479769	Cd44	1	Up	WM vs. WS	F
GO_BP	GO:0060442	Branching involved in prostate gland morphogenesis	0.0479769	Cd44	1	Up	WM vs. WS	F
GO_MF	GO:0050998	Nitric-oxide synthase binding	0.0492225	Cd74	1	Down	WM vs. WS	F
GO_BP	GO:0045723	Positive regulation of fatty acid biosynthetic process	0.0492778	Cd74	1	Down	WM vs. WS	F
GO_BP	GO:0070233	Negative regulation of T cell apoptotic process	0.0492778	Ccl5	1	Down	WM vs. WS	F
GO_BP	GO:0030325	Adrenal gland development	0.0492778	Ly6e	1	Down	WM vs. WS	F
GO_BP	GO:0042359	Vitamin D metabolic process	0.0493956	Il1b	1	Up	WM vs. WS	F
GO_BP	GO:0071731	Response to nitric oxide	0.0493956	Thbs1	1	Up	WM vs. WS	F
GO_BP	GO:1903729	Regulation of plasma membrane organization	0.0493956	S100a9	1	Up	WM vs. WS	F
GO_BP	GO:1903140	Regulation of establishment of endothelial barrier	0.0493956	Il1b	1	Up	WM vs. WS	F
GO_BP	GO:1901550	Regulation of endothelial cell development	0.0493956	Il1b	1	Up	WM vs. WS	F
GO_BP	GO:2001267	Regulation of cysteine-type endopeptidase activity involved in apoptotic signaling pathway	0.0493956	Mmp9	1	Up	WM vs. WS	F
GO_BP	GO:0033089	Positive regulation of T cell differentiation in thymus	0.0493956	Il1b	1	Up	WM vs. WS	F
GO_BP	GO:0051044	Positive regulation of membrane protein ectodomain proteolysis	0.0493956	Il1b	1	Up	WM vs. WS	F
GO_BP	GO:0043518	Negative regulation of DNA damage response, signal transduction by p53 class mediator	0.0493956	Cd44	1	Up	WM vs. WS	F
GO_BP	GO:0090051	Negative regulation of cell migration involved in sprouting angiogenesis	0.0493956	Thbs1	1	Up	WM vs. WS	F
GO_BP	GO:0072673	Lamellipodium morphogenesis	0.0493956	Cd44	1	Up	WM vs. WS	F
GO_BP	GO:0015669	Gas transport	0.0493956	Hbb-b1	1	Up	WM vs. WS	F
GO_BP	GO:0002407	Dendritic cell chemotaxis	0.0493956	Retnlg	1	Up	WM vs. WS	F
GO_BP	GO:0046348	Amino sugar catabolic process	0.0493956	Chil3	1	Up	WM vs. WS	F
GO_BP	GO:0045730	Respiratory burst	0.0496217	Rps19	1	Down	WM vs. WS	F
GO_BP	GO:1900120	Regulation of receptor binding	0.0496217	B2m	1	Down	WM vs. WS	F
GO_BP	GO:0032069	Regulation of nuclease activity	0.0496217	Gzma	1	Down	WM vs. WS	F
GO_BP	GO:0090023	Positive regulation of neutrophil chemotaxis	0.0496217	Cd74	1	Down	WM vs. WS	F
GO_BP	GO:0071677	Positive regulation of mononuclear cell migration	0.0496217	Ccl5	1	Down	WM vs. WS	F
GO_BP	GO:0031342	Negative regulation of cell killing	0.0496217	Tap1	1	Down	WM vs. WS	F
GO_BP	GO:0006925	Inflammatory cell apoptotic process	0.0496217	Ccl5	1	Down	WM vs. WS	F
GO_BP	GO:0045061	Thymic T cell selection	0.0499444	Cd74	1	Down	WM vs. WS	F
GO_BP	GO:0090025	Regulation of monocyte chemotaxis	0.0499444	Ccl5	1	Down	WM vs. WS	F
GO_BP	GO:0045648	Positive regulation of erythrocyte differentiation	0.0499444	Isg15	1	Down	WM vs. WS	F
GO_BP	GO:1903131	Mononuclear cell differentiation	0.0499444	Cd74	1	Down	WM vs. WS	F
GO_BP	GO:0030224	Monocyte differentiation	0.0499444	Cd74	1	Down	WM vs. WS	F
GO_BP	GO:0019835	Cytolysis	0.0499444	Gzma	1	Down	WM vs. WS	F
KEGG	mmu05340	Primary immunodeficiency	0.0782339	Tap1	1	Down	WM vs. WS	F
GO_CC	GO:0005840	Ribosome	2.31413e-58	Uba52/Rpl13/Rpl19/Rpl32/Rps19/Rps3/Rpl17/Rplp0/Rps23/Rps16/Rpl21/Rpl18/Rpl6/Rps11/Rpl35/Rpl15/Rpl10a/Rpl10/Rps2/Rpl4/Rpl27a/Rps18/Rpl23a/Rpl8/Rps4x/Rps5/Rpl37rt/Rps25/Rps15/Rps6/Rpl14/Fau/Rpl26/Rps24/Eif3h/Rps20/Rps13/Mrpl30/Rps3a1/Rpl7/Mrps14/Rps8/Mrps24/Mrpl4/Mrpl23/Btf3/Mrpl20/Rpl22l1/Rpl13a/Rps10/Rpl5/Ndufa7/Mrpl24/Mrpl57/Gadd45gip1/Chchd1/Aurkaip1/Mrps36/Mrps18a/Mrpl34/Mrpl46/Mrps23/Mrpl54	63	Up	DM vs. WM	F
GO_MF	GO:0003735	Structural constituent of ribosome	3.33577e-60	Rpl13/Rpl19/Rpl32/Rps19/Rps3/Rpl17/Rplp0/Rps23/Rps16/Rpl21/Rpl18/Rpl6/Rps11/Rpl35/Rpl15/Rpl10a/Rpl10/Rps2/Rpl4/Rpl27a/Rps18/Rpl23a/Rpl8/Rps4x/Rps5/Rpl37rt/Rps25/Rps15/Rps6/Rpl14/Fau/Rpl26/Rps24/Rps20/Rps13/Mrpl30/Rps3a1/Rpl7/Mrps14/Rps8/Mrps24/Mrpl4/Mrpl23/Mrpl20/Rpl22l1/Rpl13a/Rps10/Rpl5/Ndufa7/Mrpl24/Mrpl57/Mrps18a/Mrpl34/Mrpl46/Mrps23/Mrpl54	56	Up	DM vs. WM	F
GO_CC	GO:0044391	Ribosomal subunit	1.08216e-51	Uba52/Rpl13/Rpl19/Rpl32/Rps19/Rps3/Rpl17/Rplp0/Rps23/Rps16/Rpl21/Rpl18/Rpl6/Rps11/Rpl35/Rpl15/Rpl10a/Rpl10/Rps2/Rpl4/Rpl27a/Rps18/Rpl23a/Rpl8/Rps4x/Rps5/Rps25/Rps15/Rps6/Rpl14/Fau/Rpl26/Rps24/Rps20/Rps13/Mrpl30/Rps3a1/Rpl7/Mrps14/Rps8/Mrps24/Mrpl4/Mrpl23/Mrpl20/Rpl13a/Rps10/Rpl5/Mrpl24/Mrpl57/Mrps36/Mrps18a/Mrpl34/Mrpl46/Mrps23/Mrpl54	55	Up	DM vs. WM	F
KEGG	mmu03010	Ribosome	2.28104e-44	Uba52/Rpl13/Rpl19/Rpl32/Rps19/Rps3/Rpl17/Rpl34-ps1/Rplp0/Rps23/Rps27rt/Rps16/Rpl21/Rpl18/Rpl31-ps12/Rpl6/Rps11/Rpl35/Rpl15/Rpl10a/Rpl10/Rps2/Rpl4/Rpl27a/Rps18/Rpl23a/Rpl8/Rps4x/Rps5/Rpl37rt/Rps25/Rps15/Rps6/Rpl14/Fau/Rpl26/Rps24/Rps20/Rps13/Mrpl30/Rps3a1/Rpl7/Mrps14/Rps8/Mrpl4/Mrpl23/Mrpl20/Rpl22l1/Rpl13a/Rps10/Rpl5/Mrpl24/Mrps18a/Rpl36al/Mrpl34	55	Up	DM vs. WM	F
GO_CC	GO:0098798	Mitochondrial protein complex	3.47115e-34	Atp5d/Tomm22/Mrpl30/Ndufb5/Ndufa13/Uqcr10/Dnajc15/Bax/Timm23/Atp5b/Ndufa6/Atp5g1/Mrps14/Ndufb6/Ndufb10/Ndufa8/Mrps24/Mrpl4/Mrpl23/Mrpl20/Uqcrb/Ndufs2/Ndufa12/Ndufa1/Timm10b/Sdhb/Ndufa7/Ndufv3/Ndufa4/Ndufb11/Mrpl24/Chchd10/Uqcrfs1/Mrpl57/Cyc1/Chchd3/Ndufv2/Timm17b/Mrps36/Ndufb9/Mrps18a/Mrpl34/Grpel1/Uqcrc1/Mrpl46/Mrps23/Mrpl54	47	Up	DM vs. WM	F
KEGG	mmu05171	Coronavirus disease - COVID-19	2.50337e-27	Uba52/Rpl13/Rpl19/Rpl32/Rps19/Rps3/Rpl17/Rpl34-ps1/Rplp0/Rps23/Rps27rt/Rps16/Rpl21/Rpl18/Rpl31-ps12/Rpl6/Rps11/Rpl35/Rpl15/Rpl10a/Rpl10/Rps2/Rpl4/Rpl27a/Rps18/Rpl23a/Rpl8/Rps4x/Rps5/Rpl37rt/Rps25/Rps15/Rps6/Rpl14/Fau/Rpl26/Rps24/Rps20/Rps13/Rps3a1/Rpl7/Rps8/Rpl22l1/Rpl13a/Rps10/Rpl5/Rpl36al	47	Up	DM vs. WM	F
GO_CC	GO:0019866	Organelle inner membrane	1.18076e-22	Rps3/Cox8a/Emd/Atp5d/Tomm22/Cox6b1/Cox7b/Ndufb5/Ndufa13/Cox5b/Uqcr10/Dnajc15/Higd2a/Timm23/Atp5b/Ndufa6/Atp5g1/Ndufb6/Mpc1/Ndufb10/Ndufa8/Uqcrb/Cox20/Ifi27/Slc25a4/Ndufs2/Ndufa12/Ndufa1/Timm10b/Unc50/Sdhb/Ndufa7/Ndufv3/Ndufa4/Ndufb11/Chchd10/Uqcrfs1/Cyc1/Chchd3/Ndufv2/Timm17b/Uqcc2/Ndufb9/Grpel1/Uqcrc1/Slc25a5/Oxa1l	47	Up	DM vs. WM	F
KEGG	mmu05022	Pathways of neurodegeneration - multiple diseases	4.35417e-15	Uba52/Ubb/Cox8a/Atp5d/Cox6b1/Cox7b/Ndufb5/Cycs/Ndufa13/Cox5b/Uqcr10/Bax/Atp5b/Park7/Ndufa6/Atp5g1/Ndufb6/Ndufb10/Ndufa8/Psmb6/Uqcrb/Adrm1/Map1lc3b/Psmb1/Slc25a4/Ndufs2/Ndufa12/Ndufa1/Sdhb/Ndufa7/Ndufv3/Ndufa4/Ndufb11/Uqcrfs1/Psma6/Csnk2b/Cyc1/Psmb2/Ndufv2/Rac1/Ndufb9/Ppp3cc/Uqcrc1/Slc25a5/Psmb3/Tuba1a	46	Up	DM vs. WM	F
KEGG	mmu05020	Prion disease	8.01404e-24	Ccl5/Cox8a/Rac2/Atp5d/Cox6b1/Cox7b/Ndufb5/Cycs/Ndufa13/Cox5b/Uqcr10/Bax/Atp5b/Ndufa6/Atp5g1/Ndufb6/Ndufb10/Ndufa8/Psmb6/Uqcrb/Cyba/Adrm1/Psmb1/Slc25a4/Ndufs2/Ndufa12/Ndufa1/Sdhb/Ndufa7/Ndufv3/Ndufa4/Ndufb11/Uqcrfs1/Psma6/Csnk2b/Cyc1/Psmb2/Ndufv2/Rac1/Ndufb9/Ppp3cc/Uqcrc1/Slc25a5/Psmb3/Tuba1a	45	Up	DM vs. WM	F
GO_CC	GO:0005743	Mitochondrial inner membrane	9.35845e-22	Rps3/Cox8a/Atp5d/Tomm22/Cox6b1/Cox7b/Ndufb5/Ndufa13/Cox5b/Uqcr10/Dnajc15/Higd2a/Timm23/Atp5b/Ndufa6/Atp5g1/Ndufb6/Mpc1/Ndufb10/Ndufa8/Uqcrb/Cox20/Slc25a4/Ndufs2/Ndufa12/Ndufa1/Timm10b/Sdhb/Ndufa7/Ndufv3/Ndufa4/Ndufb11/Chchd10/Uqcrfs1/Cyc1/Chchd3/Ndufv2/Timm17b/Uqcc2/Ndufb9/Grpel1/Uqcrc1/Slc25a5/Oxa1l	44	Up	DM vs. WM	F
KEGG	mmu05012	Parkinson disease	2.99331e-22	Uba52/Ubb/Cox8a/Atp5d/Cox6b1/Cox7b/Ndufb5/Cycs/Ndufa13/Cox5b/Uqcr10/Gnas/Bax/Atp5b/Park7/Ndufa6/Atp5g1/Ndufb6/Ndufb10/Ndufa8/Psmb6/Uqcrb/Adrm1/Psmb1/Slc25a4/Ndufs2/Ndufa12/Ndufa1/Sdhb/Ndufa7/Ndufv3/Ndufa4/Ndufb11/Uqcrfs1/Psma6/Cyc1/Psmb2/Ndufv2/Ndufb9/Uqcrc1/Slc25a5/Psmb3/Tuba1a	43	Up	DM vs. WM	F
KEGG	mmu05010	Alzheimer disease	3.93814e-16	Apoe/Cox8a/Atp5d/Cox6b1/Cox7b/Ndufb5/Cycs/Ndufa13/Cox5b/Uqcr10/Psenen/Atp5b/Ndufa6/Atp5g1/Ndufb6/Ndufb10/Ndufa8/Psmb6/Uqcrb/Adrm1/Psmb1/Slc25a4/Ndufs2/Ndufa12/Ndufa1/Sdhb/Ndufa7/Ndufv3/Ndufa4/Ndufb11/Uqcrfs1/Psma6/Csnk2b/Cyc1/Psmb2/Ndufv2/Ndufb9/Gapdh/Ppp3cc/Uqcrc1/Slc25a5/Psmb3/Tuba1a	43	Up	DM vs. WM	F
KEGG	mmu05016	Huntington disease	3.33638e-19	Cox8a/Atp5d/Cox6b1/Cox7b/Ndufb5/Cycs/Ndufa13/Cox5b/Uqcr10/Bax/Atp5b/Ndufa6/Atp5g1/Ndufb6/Ndufb10/Ndufa8/Psmb6/Uqcrb/Adrm1/Psmb1/Slc25a4/Ndufs2/Ndufa12/Ndufa1/Sdhb/Ndufa7/Ndufv3/Ndufa4/Ndufb11/Uqcrfs1/Psma6/Cyc1/Psmb2/Ndufv2/Ndufb9/Hdac1/Uqcrc1/Slc25a5/Psmb3/Tuba1a/Polr2f/Polr2c	42	Up	DM vs. WM	F
GO_CC	GO:0022626	Cytosolic ribosome	2.56491e-43	Uba52/Rpl13/Rpl19/Rpl32/Rps19/Rps3/Rpl17/Rplp0/Rps23/Rps16/Rpl21/Rpl18/Rpl6/Rps11/Rpl35/Rpl15/Rpl10a/Rpl10/Rps2/Rpl4/Rpl27a/Rps18/Rpl23a/Rpl8/Rps4x/Rps5/Rps25/Rps15/Rps6/Rpl14/Fau/Rpl26/Rps24/Rps20/Rps13/Rps3a1/Rpl7/Rps8/Rpl13a/Rps10/Rpl5	41	Up	DM vs. WM	F
KEGG	mmu05014	Amyotrophic lateral sclerosis	2.92055e-15	Cox8a/Atp5d/Cox6b1/Cox7b/Ndufb5/Cycs/Ndufa13/Cox5b/Uqcr10/Bax/Atp5b/Ndufa6/Atp5g1/Ndufb6/Ndufb10/Ndufa8/Psmb6/Uqcrb/Adrm1/Map1lc3b/Psmb1/Ndufs2/Ndufa12/Ndufa1/Sdhb/Ndufa7/Ndufv3/Ndufa4/Ndufb11/Chchd10/Uqcrfs1/Psma6/Cyc1/Psmb2/Ndufv2/Rac1/Ndufb9/Ppp3cc/Uqcrc1/Psmb3/Tuba1a	41	Up	DM vs. WM	F
KEGG	mmu05415	Diabetic cardiomyopathy	3.48948e-20	Cox8a/Ppp1ca/Rac2/Atp5d/Cox6b1/Cox7b/Ndufb5/Ndufa13/Cox5b/Uqcr10/Atp5b/Ndufa6/Atp5g1/Ndufb6/Mpc1/Ndufb10/Ndufa8/Uqcrb/Cyba/Slc25a4/Ndufs2/Ndufa12/Ndufa1/Sdhb/Ndufa7/Ndufv3/Ndufa4/Ndufb11/Uqcrfs1/Cyc1/Ndufv2/Rac1/Ppp1cc/Ndufb9/Gapdh/Uqcrc1/Slc25a5	37	Up	DM vs. WM	F
GO_BP	GO:0006091	Generation of precursor metabolites and energy	2.40931e-15	Ppp1ca/Aldoa/Atp5d/Pgls/Cycs/Cox5b/Eno1/Uqcr10/Gnas/Dnajc15/Bax/Atp5b/Park7/Ndufb6/Ndufa8/Uqcrb/Cox20/Ndufs2/Ndufa12/Sdhb/Ndufa7/Ndufv3/Chchd10/Prelid1/Uqcrfs1/Gadd45gip1/Cyc1/Ndufv2/Ppp1cc/Uqcc2/Bloc1s1/Ndufb9/Gapdh/Uqcrc1/Ifng/Oxa1l	36	Up	DM vs. WM	F
GO_CC	GO:0015934	Large ribosomal subunit	1.76614e-28	Uba52/Rpl13/Rpl19/Rpl32/Rpl17/Rplp0/Rpl21/Rpl18/Rpl6/Rpl35/Rpl15/Rpl10a/Rpl10/Rpl4/Rpl27a/Rpl23a/Rpl8/Rpl14/Rpl26/Mrpl30/Rpl7/Mrpl4/Mrpl23/Mrpl20/Rpl13a/Rpl5/Mrpl24/Mrpl57/Mrps18a/Mrpl34/Mrpl46/Mrpl54	32	Up	DM vs. WM	F
KEGG	mmu05208	Chemical carcinogenesis - reactive oxygen species	4.35417e-15	Cox8a/Atp5d/Cox6b1/Cox7b/Ndufb5/Ndufa13/Cox5b/Uqcr10/Atp5b/Ndufa6/Atp5g1/Ndufb6/Ndufb10/Ndufa8/Uqcrb/Cyba/Slc25a4/Ndufs2/Ndufa12/Ndufa1/Sdhb/Ndufa7/Ndufv3/Ndufa4/Ndufb11/Uqcrfs1/Cyc1/Ndufv2/Rac1/Ndufb9/Uqcrc1/Slc25a5	32	Up	DM vs. WM	F
KEGG	mmu04714	Thermogenesis	1.30753e-14	Cox8a/Rps6/Atp5d/Cox6b1/Cox7b/Ndufb5/Ndufa13/Cox5b/Uqcr10/Gnas/Atp5b/Ndufa6/Atp5g1/Ndufb6/Ndufb10/Ndufa8/Rheb/Uqcrb/Cox20/Ndufs2/Ndufa12/Ndufa1/Sdhb/Ndufa7/Ndufv3/Ndufa4/Ndufb11/Uqcrfs1/Cyc1/Ndufv2/Ndufb9/Uqcrc1	32	Up	DM vs. WM	F
GO_BP	GO:0007005	Mitochondrion organization	1.65299e-10	Atp5d/Tomm22/Ndufb5/Ndufa13/Uqcr10/Dnajc15/Higd2a/Bax/Timm23/Park7/Ndufa6/Fundc2/Ndufb6/Ndufb10/Ndufa8/Uqcrb/Map1lc3b/Cox20/Slc25a4/Ndufa1/Ndufb11/Chchd10/Gabarap/Prelid1/Pycard/Chchd3/Timm17b/Uqcc2/Ndufb9/Grpel1/Slc25a5/Oxa1l	32	Up	DM vs. WM	F
GO_CC	GO:0098800	Inner mitochondrial membrane protein complex	1.7316e-26	Atp5d/Ndufb5/Ndufa13/Uqcr10/Dnajc15/Timm23/Atp5b/Ndufa6/Atp5g1/Ndufb6/Ndufb10/Ndufa8/Uqcrb/Ndufs2/Ndufa12/Ndufa1/Timm10b/Sdhb/Ndufa7/Ndufv3/Ndufa4/Ndufb11/Chchd10/Uqcrfs1/Cyc1/Chchd3/Ndufv2/Timm17b/Ndufb9/Grpel1/Uqcrc1	31	Up	DM vs. WM	F
KEGG	mmu00190	Oxidative phosphorylation	2.39484e-19	Cox8a/Atp5d/Cox6b1/Cox7b/Ndufb5/Cycs/Ndufa13/Cox5b/Atp6v1f/Uqcr10/Atp5b/Ndufa6/Atp5g1/Ndufb6/Ndufb10/Ndufa8/Uqcrb/Ndufs2/Ndufa12/Ndufa1/Sdhb/Ndufa7/Ndufv3/Ndufa4/Ndufb11/Uqcrfs1/Cyc1/Ndufv2/Ndufb9/Uqcrc1	30	Up	DM vs. WM	F
GO_BP	GO:0022613	Ribonucleoprotein complex biogenesis	3.83385e-10	Rps19/Rplp0/Rps16/Rpl6/Rpl35/Rpl10a/Rpl10/Rps2/Rpl23a/Rps5/Rps25/Rps15/Rps6/Rpl14/Rpl26/Rps24/Gemin7/Snrpd2/Nop10/Rpl7/Rps8/Mrpl20/Exosc6/Pop5/Lsm4/Rpl13a/Rps10/Rpl5/Zfp622	29	Up	DM vs. WM	F
KEGG	mmu04932	Non-alcoholic fatty liver disease	1.43483e-15	Cox8a/Cox6b1/Cox7b/Ndufb5/Cycs/Ndufa13/Cox5b/Uqcr10/Bax/Ndufa6/Ndufb6/Ndufb10/Ndufa8/Uqcrb/Ndufs2/Ndufa12/Ndufa1/Sdhb/Ndufa7/Ndufv3/Ndufa4/Ndufb11/Uqcrfs1/Cyc1/Ndufv2/Rac1/Ndufb9/Uqcrc1	28	Up	DM vs. WM	F
GO_BP	GO:0015980	Energy derivation by oxidation of organic compounds	2.40967e-14	Ppp1ca/Atp5d/Cycs/Cox5b/Uqcr10/Gnas/Dnajc15/Bax/Park7/Ndufb6/Ndufa8/Uqcrb/Cox20/Ndufs2/Ndufa12/Sdhb/Ndufa7/Ndufv3/Prelid1/Uqcrfs1/Cyc1/Ndufv2/Ppp1cc/Bloc1s1/Ndufb9/Uqcrc1/Ifng/Oxa1l	28	Up	DM vs. WM	F
GO_BP	GO:0046034	ATP metabolic process	2.24753e-13	Aldoa/Atp5d/Cycs/Cox5b/Eno1/Uqcr10/Dnajc15/Atp5b/Park7/Atp5g1/Ndufb6/Ndufa8/Uqcrb/Ndufs2/Ndufa12/Ndufa7/Ndufv3/Chchd10/Uqcrfs1/Gadd45gip1/Cyc1/Ndufv2/Uqcc2/Ndufb9/Gapdh/Uqcrc1/Ifng	27	Up	DM vs. WM	F
GO_CC	GO:0015935	Small ribosomal subunit	5.90153e-25	Uba52/Rps19/Rps3/Rps23/Rps16/Rps11/Rps2/Rps18/Rps4x/Rps5/Rps25/Rps15/Rps6/Fau/Rps24/Rps20/Rps13/Rps3a1/Mrps14/Rps8/Mrps24/Rps10/Mrps36/Mrps18a/Mrps23	25	Up	DM vs. WM	F
GO_BP	GO:0045333	Cellular respiration	8.48651e-16	Atp5d/Cycs/Cox5b/Uqcr10/Dnajc15/Bax/Park7/Ndufb6/Ndufa8/Uqcrb/Cox20/Ndufs2/Ndufa12/Sdhb/Ndufa7/Ndufv3/Prelid1/Uqcrfs1/Cyc1/Ndufv2/Bloc1s1/Ndufb9/Uqcrc1/Ifng/Oxa1l	25	Up	DM vs. WM	F
GO_BP	GO:0042254	Ribosome biogenesis	3.12853e-10	Rps19/Rplp0/Rps16/Rpl6/Rpl35/Rpl10a/Rpl10/Rps2/Rpl23a/Rps5/Rps25/Rps15/Rps6/Rpl14/Rpl26/Rps24/Nop10/Rpl7/Rps8/Mrpl20/Exosc6/Pop5/Rps10/Rpl5/Zfp622	25	Up	DM vs. WM	F
GO_BP	GO:0050863	Regulation of T cell activation	1.67585e-09	Rps3/Ccl5/Cd74/H2-Ab1/H2-Aa/H2-DMa/Rac2/H2-Oa/Lgals1/Lck/Lat/Adrm1/Cd3e/H2-M3/H2-T23/Prelid1/Prdx2/Il7r/Pycard/Cd81/Cd47/Tnfaip8l2/Pdcd1lg2/Xcl1/Ifng	25	Up	DM vs. WM	F
GO_BP	GO:0030098	Lymphocyte differentiation	1.86312e-07	Cd74/B2m/H2-Ab1/H2-Aa/Rps6/H2-DMa/Cd3d/H2-Oa/Lgals1/Ly6d/Bax/Bcl2a1d/Batf/Lck/Adrm1/Cd3g/Fcer1g/Cd3e/H2-M3/Prelid1/Prdx2/Il7r/Cd79a/Ifng/Gpr18	25	Up	DM vs. WM	F
GO_BP	GO:0002683	Negative regulation of immune system process	1.60298e-06	Rps19/Cd74/H2-Ab1/H2-Aa/Nme2/Cd37/H2-Oa/Gpr171/Fcer1g/H2-M3/H2-T23/N4bp2l2/Serpinb9/Tap1/Prdx2/Il7r/H2-Ob/Cd47/Trim27/Tnfaip8l2/Pdcd1lg2/Xcl1/Gfer/Ifng/Gpr18	25	Up	DM vs. WM	F
GO_CC	GO:0098803	Respiratory chain complex	5.8125e-23	Cox8a/Cox6b1/Cox7b/Ndufb5/Ndufa13/Uqcr10/Ndufa6/Ndufb6/Ndufb10/Ndufa8/Uqcrb/Ndufs2/Ndufa12/Ndufa1/Sdhb/Ndufa7/Ndufv3/Ndufa4/Ndufb11/Uqcrfs1/Cyc1/Ndufv2/Ndufb9/Uqcrc1	24	Up	DM vs. WM	F
GO_CC	GO:0070469	Respirasome	7.06959e-22	Cox8a/Cox6b1/Cox7b/Ndufb5/Ndufa13/Uqcr10/Ndufa6/Ndufb6/Ndufb10/Ndufa8/Uqcrb/Ndufs2/Ndufa12/Ndufa1/Sdhb/Ndufa7/Ndufv3/Ndufa4/Ndufb11/Uqcrfs1/Cyc1/Ndufv2/Ndufb9/Uqcrc1	24	Up	DM vs. WM	F
GO_CC	GO:0005759	Mitochondrial matrix	8.62856e-11	Rps3/Mrpl30/Dnajc15/Atp5b/Park7/Mrps14/Mrps24/Mrpl4/Mrpl23/Mrpl20/Ndufa7/Mrpl24/Mrpl57/Chchd1/Uqcc2/Mrps36/Bloc1s1/Mrps18a/Mrpl34/Grpel1/Slc25a5/Mrpl46/Mrps23/Mrpl54	24	Up	DM vs. WM	F
GO_CC	GO:1990204	Oxidoreductase complex	1.48732e-18	Ndufb5/Ndufa13/Uqcr10/Ndufa6/Ndufb6/Ndufb10/Ndufa8/Uqcrb/Cyba/Ndufs2/Ndufa12/Ndufa1/Sdhb/Ndufa7/Ndufv3/Ndufa4/Ndufb11/Uqcrfs1/Cyc1/Ndufv2/Mrps36/Ndufb9/Uqcrc1	23	Up	DM vs. WM	F
GO_BP	GO:0002697	Regulation of immune effector process	9.71313e-06	Rps19/Ccl5/Cd74/B2m/H2-D1/Mzb1/Apobec3/Rac2/H2-Q4/Cd37/Exosc6/Fcer1g/H2-M3/H2-T23/Serpinb9/Tap1/Il7r/Pycard/Cd81/Cd47/Xcl1/Gfer/Ifng	23	Up	DM vs. WM	F
GO_CC	GO:0022625	Cytosolic large ribosomal subunit	8.01928e-23	Uba52/Rpl13/Rpl19/Rpl32/Rpl17/Rplp0/Rpl21/Rpl18/Rpl6/Rpl35/Rpl15/Rpl10a/Rpl10/Rpl4/Rpl27a/Rpl23a/Rpl8/Rpl14/Rpl26/Rpl7/Rpl13a/Rpl5	22	Up	DM vs. WM	F
GO_CC	GO:0005746	Mitochondrial respirasome	1.14109e-20	Cox7b/Ndufb5/Ndufa13/Uqcr10/Ndufa6/Ndufb6/Ndufb10/Ndufa8/Uqcrb/Ndufs2/Ndufa12/Ndufa1/Sdhb/Ndufa7/Ndufv3/Ndufa4/Ndufb11/Uqcrfs1/Cyc1/Ndufv2/Ndufb9/Uqcrc1	22	Up	DM vs. WM	F
GO_BP	GO:0006119	Oxidative phosphorylation	8.48651e-16	Atp5d/Cycs/Cox5b/Uqcr10/Dnajc15/Atp5b/Park7/Ndufb6/Ndufa8/Uqcrb/Ndufs2/Ndufa12/Ndufa7/Ndufv3/Chchd10/Uqcrfs1/Gadd45gip1/Cyc1/Ndufv2/Uqcc2/Ndufb9/Uqcrc1	22	Up	DM vs. WM	F
GO_BP	GO:0007159	Leukocyte cell-cell adhesion	7.01876e-07	Rps3/Ccl5/Cd74/H2-Ab1/H2-Aa/H2-DMa/Rac2/Lgals1/Lck/Cd3e/H2-M3/H2-T23/Prdx2/Il7r/Pycard/Cd81/Cd47/Tnfaip8l2/Pdcd1lg2/Skap1/Xcl1/Ifng	22	Up	DM vs. WM	F
GO_BP	GO:0045785	Positive regulation of cell adhesion	2.88494e-05	Rps3/Ccl5/Cd74/H2-Ab1/H2-Aa/H2-DMa/S100a10/Lgals1/Lck/Cd3e/H2-M3/H2-T23/Il7r/Pycard/Rac1/Cd81/Cd47/Pdcd1lg2/Skap1/Xcl1/Ifng/Tnfrsf18	22	Up	DM vs. WM	F
GO_BP	GO:1903037	Regulation of leukocyte cell-cell adhesion	5.53586e-07	Rps3/Ccl5/Cd74/H2-Ab1/H2-Aa/H2-DMa/Lgals1/Lck/Cd3e/H2-M3/H2-T23/Prdx2/Il7r/Pycard/Cd81/Cd47/Tnfaip8l2/Pdcd1lg2/Skap1/Xcl1/Ifng	21	Up	DM vs. WM	F
GO_BP	GO:0022407	Regulation of cell-cell adhesion	7.02925e-05	Rps3/Ccl5/Cd74/H2-Ab1/H2-Aa/H2-DMa/Lgals1/Lck/Cd3e/H2-M3/H2-T23/Prdx2/Il7r/Pycard/Cd81/Cd47/Tnfaip8l2/Pdcd1lg2/Skap1/Xcl1/Ifng	21	Up	DM vs. WM	F
GO_CC	GO:0000323	Lytic vacuole	8.3135e-05	Ftl1/Cd74/Apoe/Fth1/H2-Eb1/H2-Aa/H2-DMa/Rnaset2a/Acp5/Napsa/Map1lc3b/Vti1b/Lamtor5/Rnaset2b/Bri3/Gabarap/Slc3a2/H2-Ob/Bloc1s1/Gzmb/Ifi30	21	Up	DM vs. WM	F
GO_CC	GO:0005764	Lysosome	8.3135e-05	Ftl1/Cd74/Apoe/Fth1/H2-Eb1/H2-Aa/H2-DMa/Rnaset2a/Acp5/Napsa/Map1lc3b/Vti1b/Lamtor5/Rnaset2b/Bri3/Gabarap/Slc3a2/H2-Ob/Bloc1s1/Gzmb/Ifi30	21	Up	DM vs. WM	F
GO_CC	GO:0022627	Cytosolic small ribosomal subunit	4.30452e-23	Uba52/Rps19/Rps3/Rps23/Rps16/Rps11/Rps2/Rps18/Rps4x/Rps5/Rps25/Rps15/Rps6/Fau/Rps24/Rps20/Rps13/Rps3a1/Rps8/Rps10	20	Up	DM vs. WM	F
GO_BP	GO:0030217	T cell differentiation	6.06694e-07	Cd74/B2m/H2-Aa/Rps6/H2-DMa/Cd3d/H2-Oa/Bcl2a1d/Batf/Lck/Adrm1/Cd3g/Fcer1g/Cd3e/H2-M3/Prelid1/Prdx2/Il7r/Ifng/Gpr18	20	Up	DM vs. WM	F
GO_BP	GO:0046651	Lymphocyte proliferation	3.48423e-06	Rps3/Ccl5/Cd74/H2-Ab1/H2-Aa/Rps6/Mzb1/Rac2/Bax/Cd3e/H2-M3/H2-T23/Prdx2/Il7r/Pycard/Cd81/Cd79a/Pdcd1lg2/Xcl1/Ifng	20	Up	DM vs. WM	F
GO_BP	GO:0032943	Mononuclear cell proliferation	3.97359e-06	Rps3/Ccl5/Cd74/H2-Ab1/H2-Aa/Rps6/Mzb1/Rac2/Bax/Cd3e/H2-M3/H2-T23/Prdx2/Il7r/Pycard/Cd81/Cd79a/Pdcd1lg2/Xcl1/Ifng	20	Up	DM vs. WM	F
KEGG	mmu05169	Epstein-Barr virus infection	9.34959e-06	B2m/H2-Eb1/H2-Ab1/H2-Aa/H2-DMa/H2-D1/H2-Q4/Cd3d/H2-Oa/Cycs/Bax/Adrm1/Cd3g/Cd3e/H2-M3/H2-T23/Tap1/Rac1/H2-Ob/Hdac1	20	Up	DM vs. WM	F
GO_BP	GO:0070661	Leukocyte proliferation	1.17747e-05	Rps3/Ccl5/Cd74/H2-Ab1/H2-Aa/Rps6/Mzb1/Rac2/Bax/Cd3e/H2-M3/H2-T23/Prdx2/Il7r/Pycard/Cd81/Cd79a/Pdcd1lg2/Xcl1/Ifng	20	Up	DM vs. WM	F
KEGG	mmu05166	Human T-cell leukemia virus 1 infection	2.60331e-05	B2m/H2-Eb1/H2-Ab1/H2-Aa/H2-DMa/H2-D1/H2-Q4/Cd3d/H2-Oa/Bax/Lck/Cd3g/Cd3e/Slc25a4/H2-M3/H2-T23/H2-Ob/Ppp3cc/Slc25a5/Ranbp1	20	Up	DM vs. WM	F
GO_BP	GO:0002696	Positive regulation of leukocyte activation	0.000746587	Rps3/Ccl5/Cd74/H2-Ab1/H2-Aa/H2-DMa/Lgals1/Lck/Exosc6/Fcer1g/Cd3e/H2-M3/H2-T23/Il7r/Pycard/Cd81/Cd47/Pdcd1lg2/Xcl1/Ifng	20	Up	DM vs. WM	F
GO_BP	GO:0050867	Positive regulation of cell activation	0.00108805	Rps3/Ccl5/Cd74/H2-Ab1/H2-Aa/H2-DMa/Lgals1/Lck/Exosc6/Fcer1g/Cd3e/H2-M3/H2-T23/Il7r/Pycard/Cd81/Cd47/Pdcd1lg2/Xcl1/Ifng	20	Up	DM vs. WM	F
KEGG	mmu05168	Herpes simplex virus 1 infection	0.0448566	Ccl5/Cd74/B2m/H2-Eb1/H2-Ab1/H2-Aa/H2-DMa/H2-D1/Ppp1ca/H2-Q4/H2-Oa/Cycs/Bax/Rheb/H2-M3/H2-T23/Tap1/Ppp1cc/H2-Ob/Ifng	20	Up	DM vs. WM	F
GO_BP	GO:0019882	Antigen processing and presentation	1.29815e-12	Cd74/B2m/H2-Eb1/H2-Ab1/H2-Aa/H2-DMa/H2-D1/H2-Q4/H2-Oa/Psmb8/Fcer1g/H2-M3/H2-T23/Tap1/Psme1/Pycard/H2-Ob/Ifng/Ifi30	19	Up	DM vs. WM	F
GO_BP	GO:1903039	Positive regulation of leukocyte cell-cell adhesion	8.21371e-08	Rps3/Ccl5/Cd74/H2-Ab1/H2-Aa/H2-DMa/Lgals1/Lck/Cd3e/H2-M3/H2-T23/Il7r/Pycard/Cd81/Cd47/Pdcd1lg2/Skap1/Xcl1/Ifng	19	Up	DM vs. WM	F
GO_BP	GO:0022409	Positive regulation of cell-cell adhesion	1.09529e-06	Rps3/Ccl5/Cd74/H2-Ab1/H2-Aa/H2-DMa/Lgals1/Lck/Cd3e/H2-M3/H2-T23/Il7r/Pycard/Cd81/Cd47/Pdcd1lg2/Skap1/Xcl1/Ifng	19	Up	DM vs. WM	F
GO_BP	GO:0052547	Regulation of peptidase activity	0.000481751	Rps3/Cycs/Ndufa13/Psenen/Bax/Park7/Bcl2a1d/Fcmr/Lck/Psmb8/Serpinb9/Lamtor5/Cstb/Prelid1/Psme1/Pycard/Ubxn1/Gapdh/Hdac1	19	Up	DM vs. WM	F
GO_BP	GO:0043254	Regulation of protein-containing complex assembly	0.00072499	Rps3/Tmsb10/Apoe/Arpc1b/Dnajc15/Tmsb4x/Bax/Park7/Gmfg/Rpl13a/Stmn1/Pycard/Rac1/Sumo1/Trim27/Capg/Skap1/Ifng/Brk1	19	Up	DM vs. WM	F
GO_BP	GO:0001819	Positive regulation of cytokine production	0.000938927	Rps3/Ccl5/Cd74/B2m/Park7/Cd2/Cyba/Hilpda/Fcer1g/Cd3e/H2-M3/H2-T23/Lamtor5/Pycard/Cd81/Gapdh/Hdac1/Xcl1/Ifng	19	Up	DM vs. WM	F
GO_MF	GO:0019843	RRNA binding	2.55599e-15	Rpl19/Rps3/Rpl17/Rplp0/Rpl6/Rps11/Rpl4/Rps18/Rpl23a/Rpl8/Rps4x/Rps5/Rpl37rt/Rps13/Rpl7/Mrpl20/Rpl5/Mrps18a	18	Up	DM vs. WM	F
GO_BP	GO:0022904	Respiratory electron transport chain	4.64819e-14	Cycs/Cox5b/Uqcr10/Dnajc15/Park7/Ndufb6/Ndufa8/Uqcrb/Ndufs2/Ndufa12/Sdhb/Ndufa7/Ndufv3/Uqcrfs1/Cyc1/Ndufv2/Ndufb9/Uqcrc1	18	Up	DM vs. WM	F
GO_BP	GO:0022900	Electron transport chain	8.14268e-14	Cycs/Cox5b/Uqcr10/Dnajc15/Park7/Ndufb6/Ndufa8/Uqcrb/Ndufs2/Ndufa12/Sdhb/Ndufa7/Ndufv3/Uqcrfs1/Cyc1/Ndufv2/Ndufb9/Uqcrc1	18	Up	DM vs. WM	F
GO_BP	GO:0002181	Cytoplasmic translation	2.68417e-13	Rpl19/Rpl17/Rplp0/Rps23/Rpl18/Rpl6/Rpl15/Rpl10a/Rps2/Rpl8/Rpl26/Tma7/Cnbp/Dph3/Eif3i/Rpl22l1/Rpl13a/Eif3m	18	Up	DM vs. WM	F
GO_BP	GO:0044403	Symbiotic process	0.000365972	Ccl5/Cd74/Apoe/Ppia/Eif3f/Ppib/Apobec3/Lgals1/Bax/Snx3/Trim12a/Serpinb9/Lamtor5/Gapdh/Trim27/Hdac1/Ifng/Snf8	18	Up	DM vs. WM	F
GO_BP	GO:0034248	Regulation of cellular amide metabolic process	0.000938927	Rps3/Rpl10/Apoe/Rpl26/Ppp1ca/Cnbp/Rps3a1/Dph3/Eif3e/Eif5a/Rpl13a/Rpl5/Pym1/Tmed10/Uqcc2/Gapdh/Ifng/Eif4a3	18	Up	DM vs. WM	F
GO_BP	GO:0042775	Mitochondrial ATP synthesis coupled electron transport	2.44105e-15	Cycs/Cox5b/Uqcr10/Dnajc15/Park7/Ndufb6/Ndufa8/Uqcrb/Ndufs2/Ndufa12/Ndufa7/Ndufv3/Uqcrfs1/Cyc1/Ndufv2/Ndufb9/Uqcrc1	17	Up	DM vs. WM	F
GO_BP	GO:0042773	ATP synthesis coupled electron transport	7.12416e-15	Cycs/Cox5b/Uqcr10/Dnajc15/Park7/Ndufb6/Ndufa8/Uqcrb/Ndufs2/Ndufa12/Ndufa7/Ndufv3/Uqcrfs1/Cyc1/Ndufv2/Ndufb9/Uqcrc1	17	Up	DM vs. WM	F
GO_CC	GO:0043209	Myelin sheath	4.09314e-07	Uba52/Ubb/Ppia/Nme2/Aldoa/Cycs/Cox5b/Eno1/Atp5b/Slc25a4/Prdx2/Uqcrfs1/Ndufv2/Gapdh/Uqcrc1/Slc25a5/Tuba1a	17	Up	DM vs. WM	F
GO_BP	GO:0002819	Regulation of adaptive immune response	1.29942e-06	Cd74/B2m/H2-Ab1/H2-DMa/H2-D1/H2-Q4/Exosc6/Fcer1g/H2-M3/H2-T23/Il7r/Pycard/Cd81/Trim27/Skap1/Xcl1/Ifng	17	Up	DM vs. WM	F
GO_BP	GO:0052548	Regulation of endopeptidase activity	0.000473313	Rps3/Cycs/Ndufa13/Psenen/Bax/Park7/Bcl2a1d/Fcmr/Lck/Psmb8/Serpinb9/Lamtor5/Prelid1/Psme1/Pycard/Gapdh/Hdac1	17	Up	DM vs. WM	F
GO_CC	GO:0031300	Intrinsic component of organelle membrane	0.00120648	B2m/H2-D1/H2-Q4/Sys1/Timm23/Fundc2/Mpc1/H2-T23/Unc50/Tap1/Chchd10/Emc6/Chchd3/Timm17b/Rce1/Rab4b/Oxa1l	17	Up	DM vs. WM	F
GO_BP	GO:0051098	Regulation of binding	0.00151705	B2m/Apoe/Edf1/S100a10/Dph3/Cycs/Eno1/Eif3e/Bax/Park7/Map1lc3b/Stmn1/Lamtor5/Sri/Sumo1/Ifng/Eif4a3	17	Up	DM vs. WM	F
GO_BP	GO:2001233	Regulation of apoptotic signaling pathway	0.00253549	Rps3/Cd74/Ubb/Rpl26/Ppp1ca/Ndufa13/Bax/Park7/Fcmr/Lck/Chchd10/Prelid1/Prdx2/Pycard/Hdac1/Slc25a5/Eef1e1	17	Up	DM vs. WM	F
GO_BP	GO:1903706	Regulation of hemopoiesis	0.00325813	Ccl5/Cd74/B2m/H2-Aa/H2-DMa/Nme2/H2-Oa/Gnas/Lck/Gpr171/Adrm1/H2-M3/N4bp2l2/Prelid1/Prdx2/Il7r/Ifng	17	Up	DM vs. WM	F
GO_BP	GO:0002460	Adaptive immune response based on somatic recombination of immune receptors built from immunoglobulin superfamily domains	0.0051709	Cd74/B2m/H2-Ab1/H2-DMa/H2-D1/H2-Q4/Batf/Exosc6/Fcer1g/H2-M3/H2-T23/Serpinb9/Il7r/Cd81/Gzmb/Xcl1/Ifng	17	Up	DM vs. WM	F
GO_BP	GO:0048002	Antigen processing and presentation of peptide antigen	1.29815e-12	Cd74/B2m/H2-Eb1/H2-Ab1/H2-Aa/H2-DMa/H2-D1/H2-Q4/H2-Oa/Fcer1g/H2-M3/H2-T23/Tap1/Pycard/H2-Ob/Ifi30	16	Up	DM vs. WM	F
GO_CC	GO:0000313	Organellar ribosome	1.05151e-11	Mrpl30/Mrps14/Mrps24/Mrpl4/Mrpl23/Mrpl20/Ndufa7/Mrpl24/Mrpl57/Chchd1/Mrps36/Mrps18a/Mrpl34/Mrpl46/Mrps23/Mrpl54	16	Up	DM vs. WM	F
GO_CC	GO:0005761	Mitochondrial ribosome	1.05151e-11	Mrpl30/Mrps14/Mrps24/Mrpl4/Mrpl23/Mrpl20/Ndufa7/Mrpl24/Mrpl57/Chchd1/Mrps36/Mrps18a/Mrpl34/Mrpl46/Mrps23/Mrpl54	16	Up	DM vs. WM	F
GO_BP	GO:0022618	Ribonucleoprotein complex assembly	4.74214e-07	Rps19/Rplp0/Rpl6/Rpl10/Rps2/Rpl23a/Rps5/Rps25/Rps15/Gemin7/Snrpd2/Mrpl20/Lsm4/Rpl13a/Rps10/Rpl5	16	Up	DM vs. WM	F
GO_BP	GO:0071826	Ribonucleoprotein complex subunit organization	7.29462e-07	Rps19/Rplp0/Rpl6/Rpl10/Rps2/Rpl23a/Rps5/Rps25/Rps15/Gemin7/Snrpd2/Mrpl20/Lsm4/Rpl13a/Rps10/Rpl5	16	Up	DM vs. WM	F
GO_BP	GO:0006839	Mitochondrial transport	3.18059e-06	Atp5d/Tomm22/Ndufa13/Cox5b/Dnajc15/Bax/Timm23/Atp5b/Mpc1/Slc25a4/Chchd10/Cyc1/Timm17b/Grpel1/Slc25a5/Oxa1l	16	Up	DM vs. WM	F
GO_BP	GO:0042098	T cell proliferation	7.09756e-06	Rps3/Ccl5/H2-Ab1/H2-Aa/Rps6/Rac2/Bax/Cd3e/H2-M3/H2-T23/Prdx2/Pycard/Cd81/Pdcd1lg2/Xcl1/Ifng	16	Up	DM vs. WM	F
GO_BP	GO:0002831	Regulation of response to biotic stimulus	0.000246453	Rps19/Ccl5/Cd74/Apoe/Apobec3/Cd37/Cyba/H2-M3/H2-T23/Serpinb9/Tap1/Prdx2/Pycard/Xcl1/Gfer/Ifng	16	Up	DM vs. WM	F
GO_BP	GO:0016032	Viral process	0.000449928	Ccl5/Cd74/Apoe/Ppia/Eif3f/Ppib/Apobec3/Lgals1/Bax/Snx3/Trim12a/Lamtor5/Trim27/Hdac1/Ifng/Snf8	16	Up	DM vs. WM	F
GO_CC	GO:0031301	Integral component of organelle membrane	0.00130984	B2m/H2-D1/H2-Q4/Sys1/Timm23/Fundc2/Mpc1/H2-T23/Unc50/Tap1/Chchd10/Emc6/Chchd3/Timm17b/Rce1/Oxa1l	16	Up	DM vs. WM	F
GO_MF	GO:0003729	MRNA binding	0.00134384	Rps3/Rpl6/Rpl35/Rps2/Rps5/Rps6/Rpl26/Cnbp/Rps13/Rps3a1/Park7/Rpl7/Rpl13a/Rpl5/Ybx1/Eif4a3	16	Up	DM vs. WM	F
GO_BP	GO:0034470	NcRNA processing	0.00165985	Rps19/Rps16/Rpl35/Rpl10a/Rps15/Rps6/Rpl14/Rpl26/Rps24/Dph3/Nop10/Rpl7/Rps8/Exosc6/Pop5/Rpl5	16	Up	DM vs. WM	F
KEGG	mmu05170	Human immunodeficiency virus 1 infection	0.00185694	B2m/H2-D1/Apobec3/Rac2/H2-Q4/Cd3d/Cycs/Bax/Rbx1/Cd3g/Cd3e/H2-M3/H2-T23/Tap1/Rac1/Ppp3cc	16	Up	DM vs. WM	F
GO_BP	GO:0050900	Leukocyte migration	0.0018841	Rps19/Ccl5/Cd74/Ppib/Rac2/Fcer1g/Rpl13a/Pycard/Rac1/Cd81/Cd47/Cxcr5/Xcl1/Ifng/Tnfrsf18/Gpr18	16	Up	DM vs. WM	F
GO_CC	GO:0098589	Membrane region	0.00253227	H2-D1/S100a10/Eno1/Gnas/Atp5b/Park7/Eif5a/Lck/Cd2/Fcer1g/Slc25a4/Lamtor5/Cd79a/Skap1/Slc25a5/Tuba1a	16	Up	DM vs. WM	F
GO_CC	GO:0099572	Postsynaptic specialization	0.00710053	Rps19/Rps3/Rplp0/Rpl6/Rpl10a/Rpl4/Rps18/Rpl8/Rps25/Rpl14/Rps13/Rpl7/Lck/Rheb/Rpl5/Gapdh	16	Up	DM vs. WM	F
GO_BP	GO:0034660	NcRNA metabolic process	0.011676	Rps19/Rps16/Rpl35/Rpl10a/Rps15/Rps6/Rpl14/Rpl26/Rps24/Dph3/Nop10/Rpl7/Rps8/Exosc6/Pop5/Rpl5	16	Up	DM vs. WM	F
GO_CC	GO:0045271	Respiratory chain complex I	1.47169e-14	Ndufb5/Ndufa13/Ndufa6/Ndufb6/Ndufb10/Ndufa8/Ndufs2/Ndufa12/Ndufa1/Ndufa7/Ndufv3/Ndufa4/Ndufb11/Ndufv2/Ndufb9	15	Up	DM vs. WM	F
GO_CC	GO:0030964	NADH dehydrogenase complex	1.47169e-14	Ndufb5/Ndufa13/Ndufa6/Ndufb6/Ndufb10/Ndufa8/Ndufs2/Ndufa12/Ndufa1/Ndufa7/Ndufv3/Ndufa4/Ndufb11/Ndufv2/Ndufb9	15	Up	DM vs. WM	F
GO_CC	GO:0005747	Mitochondrial respiratory chain complex I	1.47169e-14	Ndufb5/Ndufa13/Ndufa6/Ndufb6/Ndufb10/Ndufa8/Ndufs2/Ndufa12/Ndufa1/Ndufa7/Ndufv3/Ndufa4/Ndufb11/Ndufv2/Ndufb9	15	Up	DM vs. WM	F
GO_CC	GO:0005844	Polysome	5.8457e-12	Rpl19/Rps3/Rpl17/Rps23/Rpl18/Rpl6/Rpl10a/Rpl8/Rps4x/Rps25/Rps6/Eif3h/Rpl7/Btf3/Psma6	15	Up	DM vs. WM	F
GO_BP	GO:0002821	Positive regulation of adaptive immune response	7.01876e-07	Cd74/B2m/H2-Ab1/H2-DMa/H2-D1/H2-Q4/Exosc6/Fcer1g/H2-M3/H2-T23/Pycard/Cd81/Skap1/Xcl1/Ifng	15	Up	DM vs. WM	F
GO_BP	GO:0006364	RRNA processing	2.40953e-05	Rps19/Rps16/Rpl35/Rpl10a/Rps15/Rps6/Rpl14/Rpl26/Rps24/Nop10/Rpl7/Rps8/Exosc6/Pop5/Rpl5	15	Up	DM vs. WM	F
KEGG	mmu04723	Retrograde endocannabinoid signaling	2.60331e-05	Ndufb5/Ndufa13/Ndufa6/Ndufb6/Ndufb10/Ndufa8/Ndufs2/Ndufa12/Ndufa1/Ndufa7/Ndufv3/Ndufa4/Ndufb11/Ndufv2/Ndufb9	15	Up	DM vs. WM	F
GO_BP	GO:0016072	RRNA metabolic process	3.77674e-05	Rps19/Rps16/Rpl35/Rpl10a/Rps15/Rps6/Rpl14/Rpl26/Rps24/Nop10/Rpl7/Rps8/Exosc6/Pop5/Rpl5	15	Up	DM vs. WM	F
GO_BP	GO:0050670	Regulation of lymphocyte proliferation	7.99243e-05	Rps3/Ccl5/Cd74/H2-Ab1/H2-Aa/Mzb1/Rac2/Cd3e/H2-M3/H2-T23/Pycard/Cd81/Pdcd1lg2/Xcl1/Ifng	15	Up	DM vs. WM	F
GO_BP	GO:0032944	Regulation of mononuclear cell proliferation	8.82447e-05	Rps3/Ccl5/Cd74/H2-Ab1/H2-Aa/Mzb1/Rac2/Cd3e/H2-M3/H2-T23/Pycard/Cd81/Pdcd1lg2/Xcl1/Ifng	15	Up	DM vs. WM	F
GO_BP	GO:0070663	Regulation of leukocyte proliferation	0.000181905	Rps3/Ccl5/Cd74/H2-Ab1/H2-Aa/Mzb1/Rac2/Cd3e/H2-M3/H2-T23/Pycard/Cd81/Pdcd1lg2/Xcl1/Ifng	15	Up	DM vs. WM	F
GO_BP	GO:0002703	Regulation of leukocyte mediated immunity	0.000270721	B2m/H2-D1/Rac2/H2-Q4/Exosc6/Fcer1g/H2-M3/H2-T23/Serpinb9/Tap1/Il7r/Cd81/Xcl1/Gfer/Ifng	15	Up	DM vs. WM	F
KEGG	mmu04145	Phagosome	0.000308009	H2-Eb1/H2-Ab1/H2-Aa/H2-DMa/H2-D1/H2-Q4/H2-Oa/Atp6v1f/Cyba/H2-M3/H2-T23/Tap1/Rac1/H2-Ob/Tuba1a	15	Up	DM vs. WM	F
GO_BP	GO:0002699	Positive regulation of immune effector process	0.000425713	Rps19/Cd74/B2m/H2-D1/Mzb1/Rac2/H2-Q4/Cd37/Exosc6/Fcer1g/H2-M3/H2-T23/Cd81/Xcl1/Ifng	15	Up	DM vs. WM	F
GO_MF	GO:0031625	Ubiquitin protein ligase binding	0.00134207	Uba52/Ubb/H2-Ab1/Sumo2/Ube2n/Nedd8/Map1lc3b/Ndufs2/Rpl5/Gabarap/Ubxn1/Sumo1/Uqcrc1/Slc25a5/Ube2a	15	Up	DM vs. WM	F
GO_MF	GO:0044389	Ubiquitin-like protein ligase binding	0.00198482	Uba52/Ubb/H2-Ab1/Sumo2/Ube2n/Nedd8/Map1lc3b/Ndufs2/Rpl5/Gabarap/Ubxn1/Sumo1/Uqcrc1/Slc25a5/Ube2a	15	Up	DM vs. WM	F
GO_BP	GO:0006417	Regulation of translation	0.00419849	Rps3/Rpl10/Rpl26/Ppp1ca/Cnbp/Rps3a1/Dph3/Eif3e/Eif5a/Rpl13a/Rpl5/Pym1/Uqcc2/Gapdh/Eif4a3	15	Up	DM vs. WM	F
GO_CC	GO:0045121	Membrane raft	0.00471619	H2-D1/S100a10/Eno1/Gnas/Atp5b/Park7/Lck/Cd2/Fcer1g/Slc25a4/Lamtor5/Cd79a/Skap1/Slc25a5/Tuba1a	15	Up	DM vs. WM	F
GO_CC	GO:0098857	Membrane microdomain	0.0047649	H2-D1/S100a10/Eno1/Gnas/Atp5b/Park7/Lck/Cd2/Fcer1g/Slc25a4/Lamtor5/Cd79a/Skap1/Slc25a5/Tuba1a	15	Up	DM vs. WM	F
GO_CC	GO:0014069	Postsynaptic density	0.0074793	Rps19/Rps3/Rplp0/Rpl6/Rpl10a/Rpl4/Rps18/Rpl8/Rps25/Rpl14/Rps13/Rpl7/Rheb/Rpl5/Gapdh	15	Up	DM vs. WM	F
GO_CC	GO:0032279	Asymmetric synapse	0.00820094	Rps19/Rps3/Rplp0/Rpl6/Rpl10a/Rpl4/Rps18/Rpl8/Rps25/Rpl14/Rps13/Rpl7/Rheb/Rpl5/Gapdh	15	Up	DM vs. WM	F
GO_BP	GO:0042176	Regulation of protein catabolic process	0.0103583	Ubb/Apoe/Sumo2/Ndufa13/Vps28/Park7/Snx3/Rpl5/Psme1/Ubxn1/Cd81/Uqcc2/Sumo1/Ifng/Snf8	15	Up	DM vs. WM	F
GO_CC	GO:0005635	Nuclear envelope	0.0112741	Apoe/Emd/Rac2/Bax/Txnl4a/Eif5a/Ifi27/Unc50/Ybx1/Gapdh/Cetn3/Sumo1/Trim27/Mrps23/Ranbp1	15	Up	DM vs. WM	F
GO_BP	GO:0032970	Regulation of actin filament-based process	0.0132487	Tmsb10/Rac2/Arpc1b/S100a10/Tmsb4x/Gmfg/Stmn1/Pycard/Sri/Rac1/Cd47/Sumo1/Trim27/Capg/Brk1	15	Up	DM vs. WM	F
GO_BP	GO:0032535	Regulation of cellular component size	0.0139308	Tmsb10/Rpl4/Apoe/Arpc1b/Tmsb4x/Atp5g1/Gmfg/Lamtor5/Il7r/Pycard/Rac1/Trim27/Capg/Brk1/Snf8	15	Up	DM vs. WM	F
GO_CC	GO:0098984	Neuron to neuron synapse	0.0139466	Rps19/Rps3/Rplp0/Rpl6/Rpl10a/Rpl4/Rps18/Rpl8/Rps25/Rpl14/Rps13/Rpl7/Rheb/Rpl5/Gapdh	15	Up	DM vs. WM	F
GO_BP	GO:0032103	Positive regulation of response to external stimulus	0.0151029	Rps19/Ccl5/Cd74/Rac2/Park7/Cyba/Fcer1g/H2-M3/H2-T23/Pycard/Rac1/Cd81/Cd47/Xcl1/Ifng	15	Up	DM vs. WM	F
GO_BP	GO:0010498	Proteasomal protein catabolic process	0.034208	Ubb/Apoe/Sumo2/Park7/Psmb6/Rbx1/Psmb8/Psmb1/Psme1/Psma6/Psmb2/Ubxn1/Sumo1/Psmb3/Ube2a	15	Up	DM vs. WM	F
GO_BP	GO:0033108	Mitochondrial respiratory chain complex assembly	2.27206e-09	Ndufb5/Ndufa13/Uqcr10/Ndufa6/Ndufb6/Ndufb10/Ndufa8/Uqcrb/Cox20/Ndufa1/Ndufb11/Uqcc2/Ndufb9/Oxa1l	14	Up	DM vs. WM	F
GO_BP	GO:0002706	Regulation of lymphocyte mediated immunity	6.29368e-05	B2m/H2-D1/H2-Q4/Exosc6/Fcer1g/H2-M3/H2-T23/Serpinb9/Tap1/Il7r/Cd81/Xcl1/Gfer/Ifng	14	Up	DM vs. WM	F
GO_BP	GO:0001906	Cell killing	7.48929e-05	Rps19/B2m/H2-D1/H2-Q4/H2-M3/H2-T23/Serpinb9/Tap1/Il7r/Gapdh/Gzmb/Xcl1/Gfer/Ifng	14	Up	DM vs. WM	F
GO_BP	GO:0043903	Regulation of symbiotic process	0.00017034	Ccl5/Cd74/Apoe/Ppia/Ppib/Apobec3/Lgals1/Snx3/Trim12a/Gapdh/Trim27/Hdac1/Ifng/Snf8	14	Up	DM vs. WM	F
GO_BP	GO:0097193	Intrinsic apoptotic signaling pathway	0.00239088	Rps3/Cd74/Ubb/Rpl26/Ndufa13/Bcl2a1b/Bax/Park7/Bcl2a1d/Lck/Hint1/Pycard/Zfp622/Hdac1	14	Up	DM vs. WM	F
GO_BP	GO:1902105	Regulation of leukocyte differentiation	0.00345157	Ccl5/Cd74/H2-Aa/H2-DMa/Nme2/H2-Oa/Gnas/Lck/Adrm1/H2-M3/Prelid1/Prdx2/Il7r/Ifng	14	Up	DM vs. WM	F
GO_BP	GO:0045862	Positive regulation of proteolysis	0.00832727	Rps3/Apoe/Sumo2/Cycs/Ndufa13/Psenen/Bax/Lck/Prelid1/Psme1/Pycard/Aurkaip1/Sumo1/Ifng	14	Up	DM vs. WM	F
GO_BP	GO:0002440	Production of molecular mediator of immune response	0.0120436	Cd74/B2m/H2-Ab1/Mzb1/Cd37/Batf/Exosc6/Fcer1g/H2-M3/H2-T23/Il7r/Cd81/Xcl1/Ifng	14	Up	DM vs. WM	F
GO_BP	GO:1902903	Regulation of supramolecular fiber organization	0.0138029	Rps3/Tmsb10/Apoe/Arpc1b/S100a10/Tmsb4x/Gmfg/Stmn1/Pycard/Rac1/Cd47/Trim27/Capg/Brk1	14	Up	DM vs. WM	F
KEGG	mmu05163	Human cytomegalovirus infection	0.0220345	Ccl5/B2m/H2-D1/Rac2/H2-Q4/Cycs/Gnas/Bax/Rheb/H2-M3/H2-T23/Tap1/Rac1/Ppp3cc	14	Up	DM vs. WM	F
GO_BP	GO:0002791	Regulation of peptide secretion	0.0254259	Ccl5/Cd74/Apoe/Ppia/Ppp1r11/Dph3/Dynll1/H2-T23/Sri/Rac1/Uqcc2/Gapdh/Hdac1/Ifng	14	Up	DM vs. WM	F
GO_BP	GO:0019884	Antigen processing and presentation of exogenous antigen	2.24753e-13	Cd74/B2m/H2-Eb1/H2-Ab1/H2-Aa/H2-DMa/H2-Oa/Fcer1g/H2-M3/H2-T23/Tap1/Psme1/Ifi30	13	Up	DM vs. WM	F
KEGG	mmu05416	Viral myocarditis	2.24717e-06	H2-Eb1/H2-Ab1/H2-Aa/H2-DMa/H2-D1/Rac2/H2-Q4/H2-Oa/Cycs/H2-M3/H2-T23/Rac1/H2-Ob	13	Up	DM vs. WM	F
KEGG	mmu04658	Th1 and Th2 cell differentiation	2.24717e-06	H2-Eb1/H2-Ab1/H2-Aa/H2-DMa/Cd3d/H2-Oa/Lck/Lat/Cd3g/Cd3e/H2-Ob/Ppp3cc/Ifng	13	Up	DM vs. WM	F
KEGG	mmu04640	Hematopoietic cell lineage	4.70474e-06	H2-Eb1/H2-Ab1/H2-Aa/H2-DMa/Cd37/Cd3d/H2-Oa/Cd2/Cd3g/Cd3e/Il7r/H2-Ob/Cd7	13	Up	DM vs. WM	F
KEGG	mmu04659	Th17 cell differentiation	1.53546e-05	H2-Eb1/H2-Ab1/H2-Aa/H2-DMa/Cd3d/H2-Oa/Lck/Lat/Cd3g/Cd3e/H2-Ob/Ppp3cc/Ifng	13	Up	DM vs. WM	F
GO_BP	GO:0042129	Regulation of T cell proliferation	8.63313e-05	Rps3/Ccl5/H2-Ab1/H2-Aa/Rac2/Cd3e/H2-M3/H2-T23/Pycard/Cd81/Pdcd1lg2/Xcl1/Ifng	13	Up	DM vs. WM	F
GO_BP	GO:0002822	Regulation of adaptive immune response based on somatic recombination of immune receptors built from immunoglobulin superfamily domains	0.000259887	B2m/H2-Ab1/H2-DMa/H2-D1/H2-Q4/Exosc6/Fcer1g/H2-M3/H2-T23/Il7r/Cd81/Xcl1/Ifng	13	Up	DM vs. WM	F
GO_BP	GO:0050792	Regulation of viral process	0.000304343	Ccl5/Cd74/Apoe/Ppia/Ppib/Apobec3/Lgals1/Snx3/Trim12a/Trim27/Hdac1/Ifng/Snf8	13	Up	DM vs. WM	F
KEGG	mmu05164	Influenza A	0.00204459	Ccl5/H2-Eb1/H2-Ab1/H2-Aa/H2-DMa/H2-Oa/Cycs/Bax/Slc25a4/Pycard/H2-Ob/Slc25a5/Ifng	13	Up	DM vs. WM	F
GO_BP	GO:0031349	Positive regulation of defense response	0.00419582	Rps19/Ccl5/Cd74/Park7/Cyba/Fcer1g/H2-M3/H2-T23/Pycard/Cd81/Cd47/Xcl1/Ifng	13	Up	DM vs. WM	F
GO_BP	GO:0072593	Reactive oxygen species metabolic process	0.00619867	Cycs/Ndufa13/Dynll1/Acp5/Park7/Eif5a/Atp5g1/Cyba/H2-M3/Prdx2/Rac1/Cd47/Ifng	13	Up	DM vs. WM	F
GO_BP	GO:0051235	Maintenance of location	0.0120376	Ftl1/Tmsb10/Apoe/Fth1/Tmsb4x/Bax/Park7/Lck/Cyba/Hilpda/Chchd10/Sri/Xcl1	13	Up	DM vs. WM	F
GO_BP	GO:0048872	Homeostasis of number of cells	0.0140804	Rps19/Cd74/B2m/Rps6/Rps24/Bax/Lat/Fcer1g/Prdx2/Il7r/Rac1/Cd7/Ifng	13	Up	DM vs. WM	F
GO_BP	GO:0002768	Immune response-regulating cell surface receptor signaling pathway	0.0178611	Rps3/Bax/Ube2n/Bcl2a1d/Lck/Fcer1g/Cd3e/H2-M3/Cd81/Cd79a/Cd47/Skap1/Ifng	13	Up	DM vs. WM	F
GO_BP	GO:0002764	Immune response-regulating signaling pathway	0.0187304	Rps3/Bax/Ube2n/Bcl2a1d/Lck/Fcer1g/Cd3e/H2-M3/Cd81/Cd79a/Cd47/Skap1/Ifng	13	Up	DM vs. WM	F
GO_BP	GO:0032956	Regulation of actin cytoskeleton organization	0.0247702	Tmsb10/Rac2/Arpc1b/S100a10/Tmsb4x/Gmfg/Stmn1/Pycard/Rac1/Cd47/Trim27/Capg/Brk1	13	Up	DM vs. WM	F
GO_BP	GO:0050708	Regulation of protein secretion	0.0267024	Ccl5/Apoe/Ppia/Ppp1r11/Dph3/Dynll1/H2-T23/Sri/Rac1/Uqcc2/Gapdh/Hdac1/Ifng	13	Up	DM vs. WM	F
GO_BP	GO:0050727	Regulation of inflammatory response	0.0304157	Rps19/Ccl5/Apoe/Acp5/Park7/Fcer1g/H2-T23/Pycard/Cd81/Cd47/Tnfaip8l2/Xcl1/Ifng	13	Up	DM vs. WM	F
KEGG	mmu05132	Salmonella infection	0.0465458	Rps3/Arpc1b/S100a10/Myl12a/Cycs/Dynll1/Bax/Dynlrb1/Pycard/Rac1/Gapdh/Tuba1a/Brk1	13	Up	DM vs. WM	F
GO_BP	GO:0002478	Antigen processing and presentation of exogenous peptide antigen	2.71489e-13	Cd74/B2m/H2-Eb1/H2-Ab1/H2-Aa/H2-DMa/H2-Oa/Fcer1g/H2-M3/H2-T23/Tap1/Ifi30	12	Up	DM vs. WM	F
GO_BP	GO:0042255	Ribosome assembly	2.41859e-08	Rps19/Rplp0/Rpl6/Rpl10/Rps2/Rpl23a/Rps5/Rps25/Rps15/Mrpl20/Rps10/Rpl5	12	Up	DM vs. WM	F
GO_MF	GO:0009055	Electron transfer activity	4.1012e-08	Sh3bgrl3/Cox8a/Cox7b/Cycs/Cyba/Ndufa12/Sdhb/Ndufa4/Uqcrfs1/Cyc1/Cyb5a/Glrx3	12	Up	DM vs. WM	F
GO_BP	GO:0042273	Ribosomal large subunit biogenesis	8.59789e-08	Rplp0/Rpl6/Rpl35/Rpl10a/Rpl10/Rpl23a/Rpl14/Rpl26/Rpl7/Mrpl20/Rpl5/Zfp622	12	Up	DM vs. WM	F
KEGG	mmu05332	Graft-versus-host disease	4.30927e-07	H2-Eb1/H2-Ab1/H2-Aa/H2-DMa/H2-D1/H2-Q4/H2-Oa/H2-M3/H2-T23/H2-Ob/Gzmb/Ifng	12	Up	DM vs. WM	F
KEGG	mmu05330	Allograft rejection	4.30927e-07	H2-Eb1/H2-Ab1/H2-Aa/H2-DMa/H2-D1/H2-Q4/H2-Oa/H2-M3/H2-T23/H2-Ob/Gzmb/Ifng	12	Up	DM vs. WM	F
KEGG	mmu04940	Type I diabetes mellitus	1.3904e-06	H2-Eb1/H2-Ab1/H2-Aa/H2-DMa/H2-D1/H2-Q4/H2-Oa/H2-M3/H2-T23/H2-Ob/Gzmb/Ifng	12	Up	DM vs. WM	F
GO_BP	GO:0031341	Regulation of cell killing	2.10845e-05	B2m/H2-D1/H2-Q4/H2-M3/H2-T23/Serpinb9/Tap1/Il7r/Gapdh/Xcl1/Gfer/Ifng	12	Up	DM vs. WM	F
GO_MF	GO:0045182	Translation regulator activity	3.28609e-05	Rpl10/Eif1/Eif3f/Eif3h/Eef1d/Cnbp/Eif3e/Eef1g/Eif3i/Eif5a/Eif3m/Eif4a3	12	Up	DM vs. WM	F
GO_BP	GO:0002824	Positive regulation of adaptive immune response based on somatic recombination of immune receptors built from immunoglobulin superfamily domains	8.29991e-05	B2m/H2-Ab1/H2-DMa/H2-D1/H2-Q4/Exosc6/Fcer1g/H2-M3/H2-T23/Cd81/Xcl1/Ifng	12	Up	DM vs. WM	F
GO_BP	GO:0051099	Positive regulation of binding	0.00101897	B2m/Apoe/Edf1/S100a10/Dph3/Eno1/Eif3e/Park7/Map1lc3b/Stmn1/Lamtor5/Ifng	12	Up	DM vs. WM	F
GO_BP	GO:0051651	Maintenance of location in cell	0.00167878	Ftl1/Tmsb10/Apoe/Fth1/Tmsb4x/Bax/Park7/Lck/Cyba/Chchd10/Sri/Xcl1	12	Up	DM vs. WM	F
GO_BP	GO:0097529	Myeloid leukocyte migration	0.00202235	Rps19/Ccl5/Cd74/Ppib/Rac2/Fcer1g/Rpl13a/Rac1/Cd81/Cd47/Xcl1/Ifng	12	Up	DM vs. WM	F
GO_BP	GO:0030595	Leukocyte chemotaxis	0.00202235	Rps19/Ccl5/Cd74/Ppib/Rac2/Fcer1g/Rpl13a/Rac1/Cxcr5/Xcl1/Ifng/Gpr18	12	Up	DM vs. WM	F
GO_BP	GO:0019058	Viral life cycle	0.0021598	Ccl5/Cd74/Apoe/Ppia/Ppib/Apobec3/Lgals1/Snx3/Trim12a/Lamtor5/Trim27/Snf8	12	Up	DM vs. WM	F
GO_BP	GO:0031334	Positive regulation of protein-containing complex assembly	0.00334425	Rps3/Arpc1b/Bax/Park7/Gmfg/Pycard/Rac1/Sumo1/Trim27/Skap1/Ifng/Brk1	12	Up	DM vs. WM	F
KEGG	mmu04514	Cell adhesion molecules	0.00665233	H2-Eb1/H2-Ab1/H2-Aa/H2-DMa/H2-D1/H2-Q4/H2-Oa/Cd2/H2-M3/H2-T23/H2-Ob/Pdcd1lg2	12	Up	DM vs. WM	F
KEGG	mmu05152	Tuberculosis	0.00847194	Cd74/H2-Eb1/H2-Ab1/H2-Aa/H2-DMa/H2-Oa/Cycs/Bax/Fcer1g/H2-Ob/Ppp3cc/Ifng	12	Up	DM vs. WM	F
GO_BP	GO:0110053	Regulation of actin filament organization	0.0100369	Tmsb10/Arpc1b/S100a10/Tmsb4x/Gmfg/Stmn1/Pycard/Rac1/Cd47/Trim27/Capg/Brk1	12	Up	DM vs. WM	F
GO_BP	GO:0002263	Cell activation involved in immune response	0.0139999	Cd74/Rps6/Rac2/Lgals1/Batf/Lat/Exosc6/Fcer1g/H2-M3/Pycard/Cd81/Ifng	12	Up	DM vs. WM	F
GO_BP	GO:0060326	Cell chemotaxis	0.0186351	Rps19/Ccl5/Cd74/Ppib/Rac2/Fcer1g/Rpl13a/Rac1/Cxcr5/Xcl1/Ifng/Gpr18	12	Up	DM vs. WM	F
GO_MF	GO:0042277	Peptide binding	0.0260476	Rplp0/Cd74/Apoe/H2-Ab1/Ppia/H2-Aa/H2-D1/Ppib/H2-Q4/H2-M3/H2-T23/Tap1	12	Up	DM vs. WM	F
GO_BP	GO:0009150	Purine ribonucleotide metabolic process	0.0276338	Nme2/Aldoa/Atp5d/Cox5b/Eno1/Atp5b/Atp5g1/Mpc1/Hint1/Cyc1/Gapdh/Ifng	12	Up	DM vs. WM	F
GO_BP	GO:0002429	Immune response-activating cell surface receptor signaling pathway	0.0309296	Rps3/Bax/Ube2n/Bcl2a1d/Lck/Fcer1g/Cd3e/Cd81/Cd79a/Cd47/Skap1/Ifng	12	Up	DM vs. WM	F
GO_BP	GO:0002757	Immune response-activating signal transduction	0.0315223	Rps3/Bax/Ube2n/Bcl2a1d/Lck/Fcer1g/Cd3e/Cd81/Cd79a/Cd47/Skap1/Ifng	12	Up	DM vs. WM	F
GO_BP	GO:0009259	Ribonucleotide metabolic process	0.0333621	Nme2/Aldoa/Atp5d/Cox5b/Eno1/Atp5b/Atp5g1/Mpc1/Hint1/Cyc1/Gapdh/Ifng	12	Up	DM vs. WM	F
GO_BP	GO:0019693	Ribose phosphate metabolic process	0.0411381	Nme2/Aldoa/Atp5d/Cox5b/Eno1/Atp5b/Atp5g1/Mpc1/Hint1/Cyc1/Gapdh/Ifng	12	Up	DM vs. WM	F
GO_BP	GO:0006163	Purine nucleotide metabolic process	0.0481697	Nme2/Aldoa/Atp5d/Cox5b/Eno1/Atp5b/Atp5g1/Mpc1/Hint1/Cyc1/Gapdh/Ifng	12	Up	DM vs. WM	F
KEGG	mmu05320	Autoimmune thyroid disease	2.60331e-05	H2-Eb1/H2-Ab1/H2-Aa/H2-DMa/H2-D1/H2-Q4/H2-Oa/H2-M3/H2-T23/H2-Ob/Gzmb	11	Up	DM vs. WM	F
GO_BP	GO:0002702	Positive regulation of production of molecular mediator of immune response	3.31966e-05	Cd74/B2m/Mzb1/Cd37/Exosc6/Fcer1g/H2-M3/H2-T23/Cd81/Xcl1/Ifng	11	Up	DM vs. WM	F
GO_BP	GO:2001233	Regulation of apoptotic signaling pathway	4.19739e-05	S100a9/S100a8/Hmgb2/Tpt1/Mcl1/Cd44/Il1b/Ptprc/Grina/Thbs1/Mmp9	11	Down	DM vs. WM	F
GO_BP	GO:0032680	Regulation of tumor necrosis factor production	7.48929e-05	Acp5/Cd2/Cyba/Fcer1g/H2-T23/Pycard/Cd47/Trim27/Hdac1/Ifng/Gpr18	11	Up	DM vs. WM	F
GO_BP	GO:1903555	Regulation of tumor necrosis factor superfamily cytokine production	8.37559e-05	Acp5/Cd2/Cyba/Fcer1g/H2-T23/Pycard/Cd47/Trim27/Hdac1/Ifng/Gpr18	11	Up	DM vs. WM	F
GO_BP	GO:0032640	Tumor necrosis factor production	0.00010851	Acp5/Cd2/Cyba/Fcer1g/H2-T23/Pycard/Cd47/Trim27/Hdac1/Ifng/Gpr18	11	Up	DM vs. WM	F
GO_BP	GO:0071706	Tumor necrosis factor superfamily cytokine production	0.000124862	Acp5/Cd2/Cyba/Fcer1g/H2-T23/Pycard/Cd47/Trim27/Hdac1/Ifng/Gpr18	11	Up	DM vs. WM	F
GO_BP	GO:0071887	Leukocyte apoptotic process	0.000232978	Ccl5/Cd74/Rps6/Bax/Fcmr/Cd3g/Fcer1g/Serpinb9/Prelid1/Il7r/Ifng	11	Up	DM vs. WM	F
GO_BP	GO:0034250	Positive regulation of cellular amide metabolic process	0.00064415	Apoe/Rpl26/Cnbp/Rps3a1/Eif3e/Eif5a/Rpl5/Pym1/Uqcc2/Ifng/Eif4a3	11	Up	DM vs. WM	F
GO_BP	GO:0045580	Regulation of T cell differentiation	0.000657434	Cd74/H2-Aa/H2-DMa/H2-Oa/Lck/Adrm1/H2-M3/Prelid1/Prdx2/Il7r/Ifng	11	Up	DM vs. WM	F
GO_BP	GO:0002700	Regulation of production of molecular mediator of immune response	0.000657434	Cd74/B2m/Mzb1/Cd37/Exosc6/Fcer1g/H2-M3/H2-T23/Cd81/Xcl1/Ifng	11	Up	DM vs. WM	F
GO_BP	GO:0045619	Regulation of lymphocyte differentiation	0.00249114	Cd74/H2-Aa/H2-DMa/H2-Oa/Lck/Adrm1/H2-M3/Prelid1/Prdx2/Il7r/Ifng	11	Up	DM vs. WM	F
GO_BP	GO:2000377	Regulation of reactive oxygen species metabolic process	0.00419849	Dynll1/Acp5/Park7/Eif5a/Atp5g1/Cyba/H2-M3/Prdx2/Rac1/Cd47/Ifng	11	Up	DM vs. WM	F
GO_BP	GO:0032271	Regulation of protein polymerization	0.00801588	Rps3/Tmsb10/Arpc1b/Tmsb4x/Gmfg/Stmn1/Pycard/Rac1/Trim27/Capg/Brk1	11	Up	DM vs. WM	F
GO_BP	GO:0097191	Extrinsic apoptotic signaling pathway	0.00936218	Ppp1ca/Ndufa13/Bcl2a1b/Bax/Park7/Bcl2a1d/Fcmr/Gabarap/Prdx2/Pycard/Ifng	11	Up	DM vs. WM	F
GO_BP	GO:0031647	Regulation of protein stability	0.030683	Cd74/Ppib/Dad1/Park7/Rpl5/Pycard/Cd81/Gapdh/Sumo1/Tbrg1/Ifi30	11	Up	DM vs. WM	F
GO_BP	GO:0051258	Protein polymerization	0.0344526	Rps3/Tmsb10/Arpc1b/Tmsb4x/Gmfg/Stmn1/Pycard/Rac1/Trim27/Capg/Brk1	11	Up	DM vs. WM	F
GO_BP	GO:0002495	Antigen processing and presentation of peptide antigen via MHC class II	2.35615e-11	Cd74/H2-Eb1/H2-Ab1/H2-Aa/H2-DMa/H2-Oa/Fcer1g/Pycard/H2-Ob/Ifi30	10	Up	DM vs. WM	F
GO_BP	GO:0002504	Antigen processing and presentation of peptide or polysaccharide antigen via MHC class II	3.99789e-11	Cd74/H2-Eb1/H2-Ab1/H2-Aa/H2-DMa/H2-Oa/Fcer1g/Pycard/H2-Ob/Ifi30	10	Up	DM vs. WM	F
GO_BP	GO:0010257	NADH dehydrogenase complex assembly	1.28103e-07	Ndufb5/Ndufa13/Ndufa6/Ndufb6/Ndufb10/Ndufa8/Ndufa1/Ndufb11/Ndufb9/Oxa1l	10	Up	DM vs. WM	F
GO_BP	GO:0032981	Mitochondrial respiratory chain complex I assembly	1.28103e-07	Ndufb5/Ndufa13/Ndufa6/Ndufb6/Ndufb10/Ndufa8/Ndufa1/Ndufb11/Ndufb9/Oxa1l	10	Up	DM vs. WM	F
GO_CC	GO:0000315	Organellar large ribosomal subunit	3.11377e-07	Mrpl30/Mrpl4/Mrpl23/Mrpl20/Mrpl24/Mrpl57/Mrps18a/Mrpl34/Mrpl46/Mrpl54	10	Up	DM vs. WM	F
GO_CC	GO:0005762	Mitochondrial large ribosomal subunit	3.11377e-07	Mrpl30/Mrpl4/Mrpl23/Mrpl20/Mrpl24/Mrpl57/Mrps18a/Mrpl34/Mrpl46/Mrpl54	10	Up	DM vs. WM	F
GO_BP	GO:0042274	Ribosomal small subunit biogenesis	7.09756e-06	Rps19/Rps16/Rps2/Rps5/Rps25/Rps15/Rps6/Rps24/Rps8/Rps10	10	Up	DM vs. WM	F
GO_CC	GO:1905368	Peptidase complex	2.07755e-05	Psmb6/Adrm1/Sec11a/Psmb8/Psmb1/Txnl1/Psme1/Psma6/Psmb2/Psmb3	10	Up	DM vs. WM	F
GO_BP	GO:0001910	Regulation of leukocyte mediated cytotoxicity	0.000138708	B2m/H2-D1/H2-Q4/H2-M3/H2-T23/Serpinb9/Tap1/Il7r/Xcl1/Gfer	10	Up	DM vs. WM	F
KEGG	mmu05323	Rheumatoid arthritis	0.000379039	Ccl5/H2-Eb1/H2-Ab1/H2-Aa/H2-DMa/H2-Oa/Atp6v1f/Acp5/H2-Ob/Ifng	10	Up	DM vs. WM	F
GO_BP	GO:0002456	T cell mediated immunity	0.000698987	B2m/H2-D1/H2-Q4/H2-M3/H2-T23/Serpinb9/Il7r/Cd81/Gzmb/Xcl1	10	Up	DM vs. WM	F
GO_BP	GO:0050671	Positive regulation of lymphocyte proliferation	0.000938927	Rps3/Ccl5/Cd74/Cd3e/H2-T23/Pycard/Cd81/Pdcd1lg2/Xcl1/Ifng	10	Up	DM vs. WM	F
GO_BP	GO:0032946	Positive regulation of mononuclear cell proliferation	0.00101897	Rps3/Ccl5/Cd74/Cd3e/H2-T23/Pycard/Cd81/Pdcd1lg2/Xcl1/Ifng	10	Up	DM vs. WM	F
GO_BP	GO:0002708	Positive regulation of lymphocyte mediated immunity	0.0012353	B2m/H2-D1/H2-Q4/Exosc6/Fcer1g/H2-M3/H2-T23/Cd81/Xcl1/Ifng	10	Up	DM vs. WM	F
GO_MF	GO:0043021	Ribonucleoprotein complex binding	0.00141998	Rpl35/Eif1/Ppp1ca/Snrpd2/Eif5a/Pym1/Gadd45gip1/Csnk2b/Oxa1l/Eif4a3	10	Up	DM vs. WM	F
GO_BP	GO:0070665	Positive regulation of leukocyte proliferation	0.00183538	Rps3/Ccl5/Cd74/Cd3e/H2-T23/Pycard/Cd81/Pdcd1lg2/Xcl1/Ifng	10	Up	DM vs. WM	F
GO_BP	GO:1903900	Regulation of viral life cycle	0.00239088	Ccl5/Cd74/Ppia/Ppib/Apobec3/Lgals1/Snx3/Trim12a/Trim27/Snf8	10	Up	DM vs. WM	F
GO_BP	GO:2001242	Regulation of intrinsic apoptotic signaling pathway	0.00325944	Rps3/Cd74/Ubb/Rpl26/Ndufa13/Bax/Park7/Lck/Pycard/Hdac1	10	Up	DM vs. WM	F
GO_CC	GO:0030017	Sarcomere	0.00425883	Rpl17/Rpl6/Rpl15/Rpl4/Aldoa/Myl12a/Rpl7/Psma6/Sri/Glrx3	10	Up	DM vs. WM	F
KEGG	mmu04650	Natural killer cell mediated cytotoxicity	0.00447528	H2-D1/Rac2/Lck/Lat/Fcer1g/H2-T23/Rac1/Ppp3cc/Gzmb/Ifng	10	Up	DM vs. WM	F
GO_BP	GO:0045088	Regulation of innate immune response	0.00563434	Rps19/Cd74/Apoe/H2-M3/H2-T23/Serpinb9/Tap1/Pycard/Xcl1/Gfer	10	Up	DM vs. WM	F
GO_BP	GO:2001235	Positive regulation of apoptotic signaling pathway	0.00625218	Rps3/Ubb/Rpl26/Ppp1ca/Bax/Park7/Lck/Chchd10/Pycard/Eef1e1	10	Up	DM vs. WM	F
GO_CC	GO:0030139	Endocytic vesicle	0.0062992	Ftl1/B2m/Fth1/H2-D1/Snx3/Lck/H2-T23/Tap1/Capg/Rab24	10	Up	DM vs. WM	F
GO_BP	GO:0002705	Positive regulation of leukocyte mediated immunity	0.00645862	B2m/H2-D1/H2-Q4/Exosc6/Fcer1g/H2-M3/H2-T23/Cd81/Xcl1/Ifng	10	Up	DM vs. WM	F
GO_CC	GO:0030016	Myofibril	0.00889989	Rpl17/Rpl6/Rpl15/Rpl4/Aldoa/Myl12a/Rpl7/Psma6/Sri/Glrx3	10	Up	DM vs. WM	F
GO_CC	GO:0005770	Late endosome	0.0109895	Cd74/Apoe/H2-Eb1/H2-Ab1/H2-DMa/Vti1b/Lamtor5/Cd79a/Chmp1a/Snf8	10	Up	DM vs. WM	F
GO_CC	GO:0043292	Contractile fiber	0.0130749	Rpl17/Rpl6/Rpl15/Rpl4/Aldoa/Myl12a/Rpl7/Psma6/Sri/Glrx3	10	Up	DM vs. WM	F
GO_BP	GO:0043281	Regulation of cysteine-type endopeptidase activity involved in apoptotic process	0.0131132	Rps3/Cycs/Ndufa13/Bax/Park7/Bcl2a1d/Fcmr/Lck/Lamtor5/Pycard	10	Up	DM vs. WM	F
GO_BP	GO:0050866	Negative regulation of cell activation	0.0132487	Cd74/Apoe/H2-Ab1/H2-Aa/Cd37/H2-M3/Prdx2/Tnfaip8l2/Pdcd1lg2/Xcl1	10	Up	DM vs. WM	F
GO_CC	GO:0035770	Ribonucleoprotein granule	0.0140025	Rplp0/Rpl6/Rps6/Apobec3/Lsm4/Psma6/Rac1/Ybx1/Sumo1/Tuba1a	10	Up	DM vs. WM	F
GO_BP	GO:1903708	Positive regulation of hemopoiesis	0.018643	Ccl5/Cd74/H2-Aa/H2-DMa/Gnas/Lck/H2-M3/N4bp2l2/Il7r/Ifng	10	Up	DM vs. WM	F
GO_BP	GO:0051495	Positive regulation of cytoskeleton organization	0.019026	Rps3/Arpc1b/S100a10/Gmfg/Pycard/Rac1/Cd47/Trim27/Brk1/Ranbp1	10	Up	DM vs. WM	F
GO_BP	GO:0031348	Negative regulation of defense response	0.0202545	Rps19/Apoe/Acp5/H2-M3/H2-T23/Serpinb9/Tap1/Pycard/Tnfaip8l2/Gfer	10	Up	DM vs. WM	F
GO_BP	GO:2000116	Regulation of cysteine-type endopeptidase activity	0.0232502	Rps3/Cycs/Ndufa13/Bax/Park7/Bcl2a1d/Fcmr/Lck/Lamtor5/Pycard	10	Up	DM vs. WM	F
GO_BP	GO:1903362	Regulation of cellular protein catabolic process	0.0367488	Ubb/Apoe/Sumo2/Park7/Rpl5/Psme1/Ubxn1/Cd81/Uqcc2/Sumo1	10	Up	DM vs. WM	F
KEGG	mmu04218	Cellular senescence	0.0718875	H2-D1/Ppp1ca/H2-Q4/Rheb/Slc25a4/H2-M3/H2-T23/Ppp1cc/Ppp3cc/Slc25a5	10	Up	DM vs. WM	F
GO_CC	GO:0070069	Cytochrome complex	9.28678e-09	Cox8a/Cox6b1/Cox7b/Uqcr10/Uqcrb/Ndufa4/Uqcrfs1/Cyc1/Uqcrc1	9	Up	DM vs. WM	F
KEGG	mmu04657	IL-17 signaling pathway	6.82479e-08	S100a9/S100a8/Il1b/Fos/Hsp90b1/Cebpb/Jund/Hsp90ab1/Mmp9	9	Down	DM vs. WM	F
KEGG	mmu05418	Fluid shear stress and atherosclerosis	2.13747e-06	Actb/Actg1/Dusp1/Il1b/Fos/Klf2/Hsp90b1/Hsp90ab1/Mmp9	9	Down	DM vs. WM	F
GO_CC	GO:0000502	Proteasome complex	6.14121e-06	Psmb6/Adrm1/Psmb8/Psmb1/Txnl1/Psme1/Psma6/Psmb2/Psmb3	9	Up	DM vs. WM	F
GO_CC	GO:1905369	Endopeptidase complex	1.29884e-05	Psmb6/Adrm1/Psmb8/Psmb1/Txnl1/Psme1/Psma6/Psmb2/Psmb3	9	Up	DM vs. WM	F
KEGG	mmu03050	Proteasome	1.53546e-05	Psmb6/Adrm1/Psmb8/Psmb1/Psme1/Psma6/Psmb2/Psmb3/Ifng	9	Up	DM vs. WM	F
GO_BP	GO:0001913	T cell mediated cytotoxicity	3.85466e-05	B2m/H2-D1/H2-Q4/H2-M3/H2-T23/Serpinb9/Il7r/Gzmb/Xcl1	9	Up	DM vs. WM	F
GO_CC	GO:0005758	Mitochondrial intermembrane space	5.0671e-05	Cycs/Timm23/Park7/Ndufa8/Timm10b/Chchd10/Prelid1/Uqcc2/Bloc1s1	9	Up	DM vs. WM	F
GO_BP	GO:0009060	Aerobic respiration	6.69628e-05	Atp5d/Cycs/Cox5b/Uqcr10/Uqcrb/Cox20/Sdhb/Bloc1s1/Oxa1l	9	Up	DM vs. WM	F
GO_BP	GO:0097193	Intrinsic apoptotic signaling pathway	9.59171e-05	S100a9/S100a8/Ddx5/Tpt1/Mcl1/Cd44/Cebpb/Grina/Mmp9	9	Down	DM vs. WM	F
GO_MF	GO:0008135	Translation factor activity, RNA binding	9.83564e-05	Eif1/Eif3f/Eif3h/Eef1d/Eif3e/Eef1g/Eif3i/Eif5a/Eif3m	9	Up	DM vs. WM	F
GO_BP	GO:1990542	Mitochondrial transmembrane transport	0.000145575	Atp5d/Cox5b/Dnajc15/Timm23/Atp5b/Mpc1/Cyc1/Timm17b/Grpel1	9	Up	DM vs. WM	F
GO_CC	GO:0031970	Organelle envelope lumen	0.000151514	Cycs/Timm23/Park7/Ndufa8/Timm10b/Chchd10/Prelid1/Uqcc2/Bloc1s1	9	Up	DM vs. WM	F
GO_BP	GO:0007159	Leukocyte cell-cell adhesion	0.00021468	S100a9/S100a8/Cd44/Il1b/Ptprc/Ets1/Cebpb/Anxa1/Itgal	9	Down	DM vs. WM	F
GO_BP	GO:0050900	Leukocyte migration	0.000254953	S100a9/S100a8/Dusp1/Il1b/Retnlg/Thbs1/Anxa1/Itgal/Mmp9	9	Down	DM vs. WM	F
GO_BP	GO:0033077	T cell differentiation in thymus	0.00031057	Cd74/B2m/Rps6/H2-DMa/Cd3d/Adrm1/Cd3g/Cd3e/Il7r	9	Up	DM vs. WM	F
GO_MF	GO:0090079	Translation regulator activity, nucleic acid binding	0.000492305	Eif1/Eif3f/Eif3h/Eef1d/Eif3e/Eef1g/Eif3i/Eif5a/Eif3m	9	Up	DM vs. WM	F
GO_BP	GO:1903706	Regulation of hemopoiesis	0.00050753	Hmgb2/Cd44/Il1b/Fos/Ptprc/Zfp36l1/Ets1/Cebpb/Anxa1	9	Down	DM vs. WM	F
GO_BP	GO:0042102	Positive regulation of T cell proliferation	0.000509416	Rps3/Ccl5/Cd3e/H2-T23/Pycard/Cd81/Pdcd1lg2/Xcl1/Ifng	9	Up	DM vs. WM	F
GO_BP	GO:0070227	Lymphocyte apoptotic process	0.000574119	Ccl5/Cd74/Rps6/Bax/Fcmr/Cd3g/Serpinb9/Prelid1/Il7r	9	Up	DM vs. WM	F
GO_BP	GO:1903426	Regulation of reactive oxygen species biosynthetic process	0.000746587	Dynll1/Acp5/Park7/Atp5g1/Cyba/H2-M3/Rac1/Cd47/Ifng	9	Up	DM vs. WM	F
GO_BP	GO:2000106	Regulation of leukocyte apoptotic process	0.000914687	Ccl5/Cd74/Bax/Fcmr/Cd3g/Fcer1g/Serpinb9/Prelid1/Il7r	9	Up	DM vs. WM	F
KEGG	mmu04260	Cardiac muscle contraction	0.00185694	Cox8a/Cox6b1/Cox7b/Cox5b/Uqcr10/Uqcrb/Uqcrfs1/Cyc1/Uqcrc1	9	Up	DM vs. WM	F
KEGG	mmu05235	PD-L1 expression and PD-1 checkpoint pathway in cancer	0.00193597	Cd3d/Batf/Lck/Lat/Cd3g/Cd3e/Csnk2b/Ppp3cc/Ifng	9	Up	DM vs. WM	F
GO_BP	GO:1903409	Reactive oxygen species biosynthetic process	0.00202235	Dynll1/Acp5/Park7/Atp5g1/Cyba/H2-M3/Rac1/Cd47/Ifng	9	Up	DM vs. WM	F
GO_BP	GO:0045727	Positive regulation of translation	0.00229359	Rpl26/Cnbp/Rps3a1/Eif3e/Eif5a/Rpl5/Pym1/Uqcc2/Eif4a3	9	Up	DM vs. WM	F
GO_BP	GO:0002698	Negative regulation of immune effector process	0.00297631	Rps19/H2-M3/H2-T23/Serpinb9/Tap1/Il7r/Cd47/Xcl1/Gfer	9	Up	DM vs. WM	F
GO_BP	GO:0072331	Signal transduction by p53 class mediator	0.00312989	Cd74/Ubb/Rpl26/Bax/Batf/Hint1/Rpl5/Pycard/Eef1e1	9	Up	DM vs. WM	F
GO_BP	GO:0050777	Negative regulation of immune response	0.00805226	Rps19/H2-M3/H2-T23/Serpinb9/Tap1/Il7r/Trim27/Xcl1/Gfer	9	Up	DM vs. WM	F
KEGG	mmu05145	Toxoplasmosis	0.00828364	H2-Eb1/H2-Ab1/H2-Aa/H2-DMa/H2-Oa/Cycs/H2-Ob/Igtp/Ifng	9	Up	DM vs. WM	F
GO_BP	GO:0010950	Positive regulation of endopeptidase activity	0.00865177	Rps3/Cycs/Ndufa13/Psenen/Bax/Lck/Prelid1/Psme1/Pycard	9	Up	DM vs. WM	F
GO_BP	GO:0046631	Alpha-beta T cell activation	0.0106136	H2-Ab1/Batf/Cd3e/H2-M3/H2-T23/Cd81/Xcl1/Ifng/Gpr18	9	Up	DM vs. WM	F
GO_BP	GO:0030833	Regulation of actin filament polymerization	0.0124367	Tmsb10/Arpc1b/Tmsb4x/Gmfg/Pycard/Rac1/Trim27/Capg/Brk1	9	Up	DM vs. WM	F
GO_BP	GO:0010952	Positive regulation of peptidase activity	0.0124367	Rps3/Cycs/Ndufa13/Psenen/Bax/Lck/Prelid1/Psme1/Pycard	9	Up	DM vs. WM	F
GO_BP	GO:1902107	Positive regulation of leukocyte differentiation	0.0156269	Ccl5/Cd74/H2-Aa/H2-DMa/Gnas/Lck/H2-M3/Il7r/Ifng	9	Up	DM vs. WM	F
GO_CC	GO:0005681	Spliceosomal complex	0.0159913	Snrpd2/Txnl4a/Rheb/Ccdc12/Lsm4/Sf3b4/Ybx1/Eif4a3/Zfp830	9	Up	DM vs. WM	F
GO_BP	GO:0030041	Actin filament polymerization	0.0187304	Tmsb10/Arpc1b/Tmsb4x/Gmfg/Pycard/Rac1/Trim27/Capg/Brk1	9	Up	DM vs. WM	F
GO_BP	GO:0008064	Regulation of actin polymerization or depolymerization	0.0191849	Tmsb10/Arpc1b/Tmsb4x/Gmfg/Pycard/Rac1/Trim27/Capg/Brk1	9	Up	DM vs. WM	F
GO_BP	GO:0002695	Negative regulation of leukocyte activation	0.0196065	Cd74/H2-Ab1/H2-Aa/Cd37/H2-M3/Prdx2/Tnfaip8l2/Pdcd1lg2/Xcl1	9	Up	DM vs. WM	F
GO_BP	GO:0030832	Regulation of actin filament length	0.0205105	Tmsb10/Arpc1b/Tmsb4x/Gmfg/Pycard/Rac1/Trim27/Capg/Brk1	9	Up	DM vs. WM	F
GO_BP	GO:1902905	Positive regulation of supramolecular fiber organization	0.0260419	Rps3/Arpc1b/S100a10/Gmfg/Pycard/Rac1/Cd47/Trim27/Brk1	9	Up	DM vs. WM	F
GO_BP	GO:0002285	Lymphocyte activation involved in immune response	0.0280798	Cd74/Rps6/Lgals1/Batf/Exosc6/Fcer1g/H2-M3/Cd81/Ifng	9	Up	DM vs. WM	F
GO_CC	GO:0036464	Cytoplasmic ribonucleoprotein granule	0.0292216	Rplp0/Rpl6/Rps6/Apobec3/Lsm4/Psma6/Rac1/Ybx1/Tuba1a	9	Up	DM vs. WM	F
GO_CC	GO:0010008	Endosome membrane	0.0352147	H2-Eb1/H2-DMa/Vps28/Snx3/Vti1b/Lamtor5/Rac1/Chmp1a/Snf8	9	Up	DM vs. WM	F
GO_BP	GO:0008154	Actin polymerization or depolymerization	0.0379668	Tmsb10/Arpc1b/Tmsb4x/Gmfg/Pycard/Rac1/Trim27/Capg/Brk1	9	Up	DM vs. WM	F
GO_BP	GO:0002685	Regulation of leukocyte migration	0.0399501	Ccl5/Cd74/Rac2/Pycard/Rac1/Cd81/Xcl1/Tnfrsf18/Gpr18	9	Up	DM vs. WM	F
KEGG	mmu05017	Spinocerebellar ataxia	0.0405583	Cycs/Psmb6/Adrm1/Psmb1/Slc25a4/Psma6/Psmb2/Slc25a5/Psmb3	9	Up	DM vs. WM	F
GO_BP	GO:0045732	Positive regulation of protein catabolic process	0.0450313	Apoe/Sumo2/Ndufa13/Vps28/Cd81/Uqcc2/Sumo1/Ifng/Snf8	9	Up	DM vs. WM	F
GO_BP	GO:0019886	Antigen processing and presentation of exogenous peptide antigen via MHC class II	3.05672e-09	Cd74/H2-Eb1/H2-Ab1/H2-Aa/H2-DMa/H2-Oa/Fcer1g/Ifi30	8	Up	DM vs. WM	F
GO_BP	GO:0006120	Mitochondrial electron transport, NADH to ubiquinone	6.45332e-08	Dnajc15/Park7/Ndufb6/Ndufa8/Ndufs2/Ndufa7/Ndufv2/Ndufb9	8	Up	DM vs. WM	F
GO_CC	GO:0042788	Polysomal ribosome	2.3419e-07	Rpl19/Rps23/Rpl18/Rpl6/Rpl10a/Rpl8/Eif3h/Btf3	8	Up	DM vs. WM	F
GO_BP	GO:0002474	Antigen processing and presentation of peptide antigen via MHC class I	3.85466e-05	B2m/H2-D1/H2-Q4/Fcer1g/H2-M3/H2-T23/Tap1/Ifi30	8	Up	DM vs. WM	F
GO_BP	GO:0045765	Regulation of angiogenesis	0.00050753	Btg1/Il1b/Klf2/Ets1/Ngp/Thbs1/Anxa1/Mmp9	8	Down	DM vs. WM	F
GO_BP	GO:0060326	Cell chemotaxis	0.00050753	S100a9/S100a8/Hmgb2/Dusp1/Il1b/Retnlg/Thbs1/Anxa1	8	Down	DM vs. WM	F
GO_BP	GO:0070228	Regulation of lymphocyte apoptotic process	0.000566775	Ccl5/Cd74/Bax/Fcmr/Cd3g/Serpinb9/Prelid1/Il7r	8	Up	DM vs. WM	F
GO_BP	GO:0062197	Cellular response to chemical stress	0.000576829	Psap/Mcl1/Fos/Gsr/Zfp36l1/Thbs1/Anxa1/Mmp9	8	Down	DM vs. WM	F
GO_BP	GO:1901342	Regulation of vasculature development	0.000853823	Btg1/Il1b/Klf2/Ets1/Ngp/Thbs1/Anxa1/Mmp9	8	Down	DM vs. WM	F
GO_BP	GO:0006979	Response to oxidative stress	0.00145616	Psap/Mcl1/Fos/Txnip/Gsr/Thbs1/Anxa1/Mmp9	8	Down	DM vs. WM	F
GO_BP	GO:0052547	Regulation of peptidase activity	0.00150853	S100a9/S100a8/Cd44/Ngp/Pi16/Thbs1/Ltf/Mmp9	8	Down	DM vs. WM	F
GO_BP	GO:0022407	Regulation of cell-cell adhesion	0.00150853	Cd44/Il1b/Ptprc/Ets1/Cebpb/Anxa1/Gcnt2/Itgal	8	Down	DM vs. WM	F
GO_BP	GO:0030099	Myeloid cell differentiation	0.00150853	Hmgb2/Fos/Klf2/Zfp36l1/Ets1/Cebpb/Junb/Hbb-b1	8	Down	DM vs. WM	F
GO_BP	GO:0072655	Establishment of protein localization to mitochondrion	0.00153007	Tomm22/Ndufa13/Dnajc15/Bax/Timm23/Timm17b/Grpel1/Oxa1l	8	Up	DM vs. WM	F
GO_BP	GO:0045785	Positive regulation of cell adhesion	0.00155117	Cd44/Il1b/Ptprc/Ets1/Thbs1/Anxa1/Gcnt2/Itgal	8	Down	DM vs. WM	F
GO_BP	GO:0071900	Regulation of protein serine/threonine kinase activity	0.00166649	Actb/Dusp1/Il1b/Dazap2/Ptprc/Thbs1/Hsp90ab1/Ltf	8	Down	DM vs. WM	F
GO_BP	GO:1902600	Proton transmembrane transport	0.00172868	Atp5d/Cox5b/Atp6v1f/Atp5b/Park7/Atp5g1/Slc25a4/Cyc1	8	Up	DM vs. WM	F
GO_BP	GO:0031343	Positive regulation of cell killing	0.00172868	B2m/H2-D1/H2-Q4/H2-M3/H2-T23/Gapdh/Xcl1/Ifng	8	Up	DM vs. WM	F
KEGG	mmu05140	Leishmaniasis	0.00193597	H2-Eb1/H2-Ab1/H2-Aa/H2-DMa/H2-Oa/Cyba/H2-Ob/Ifng	8	Up	DM vs. WM	F
GO_BP	GO:0002709	Regulation of T cell mediated immunity	0.00196132	B2m/H2-D1/H2-Q4/H2-M3/H2-T23/Il7r/Cd81/Xcl1	8	Up	DM vs. WM	F
GO_BP	GO:0002683	Negative regulation of immune system process	0.00202068	Dusp1/Cd44/Ptprc/Zfp36l1/Cebpb/Thbs1/Anxa1/Pcbp2	8	Down	DM vs. WM	F
GO_BP	GO:0070585	Protein localization to mitochondrion	0.00202235	Tomm22/Ndufa13/Dnajc15/Bax/Timm23/Timm17b/Grpel1/Oxa1l	8	Up	DM vs. WM	F
GO_BP	GO:0030593	Neutrophil chemotaxis	0.00214271	Ccl5/Cd74/Ppib/Rac2/Fcer1g/Rac1/Xcl1/Ifng	8	Up	DM vs. WM	F
GO_BP	GO:0048608	Reproductive structure development	0.00225381	Psap/Hmgb2/Cd44/Zfp36l1/Cebpb/Junb/Anxa1/Hsp90ab1	8	Down	DM vs. WM	F
GO_BP	GO:0061458	Reproductive system development	0.00233738	Psap/Hmgb2/Cd44/Zfp36l1/Cebpb/Junb/Anxa1/Hsp90ab1	8	Down	DM vs. WM	F
GO_BP	GO:0007006	Mitochondrial membrane organization	0.00249114	Tomm22/Ndufa13/Bax/Slc25a4/Chchd10/Chchd3/Slc25a5/Oxa1l	8	Up	DM vs. WM	F
GO_BP	GO:0006413	Translational initiation	0.00280224	Rps2/Eif1/Eif3f/Eif3h/Eif3e/Eif3i/Rpl13a/Eif3m	8	Up	DM vs. WM	F
GO_BP	GO:0140053	Mitochondrial gene expression	0.00325813	Mrps14/Mrpl23/Ndufa7/Chchd10/Mrpl57/Chchd1/Uqcc2/Mrps18a	8	Up	DM vs. WM	F
GO_CC	GO:0001650	Fibrillar center	0.00440938	Eef1d/Ube2n/Mrpl23/Chchd1/Sumo1/Trim27/Sp140/Polr2f	8	Up	DM vs. WM	F
GO_BP	GO:0071346	Cellular response to interferon-gamma	0.00458801	Ccl5/H2-Ab1/Rpl13a/Cd47/Gapdh/Capg/Xcl1/Ifng	8	Up	DM vs. WM	F
GO_BP	GO:0050868	Negative regulation of T cell activation	0.00685372	Cd74/H2-Ab1/H2-Aa/H2-M3/Prdx2/Tnfaip8l2/Pdcd1lg2/Xcl1	8	Up	DM vs. WM	F
GO_BP	GO:1990266	Neutrophil migration	0.00734064	Ccl5/Cd74/Ppib/Rac2/Fcer1g/Rac1/Xcl1/Ifng	8	Up	DM vs. WM	F
GO_BP	GO:0071621	Granulocyte chemotaxis	0.00804884	Ccl5/Cd74/Ppib/Rac2/Fcer1g/Rac1/Xcl1/Ifng	8	Up	DM vs. WM	F
GO_BP	GO:0032609	Interferon-gamma production	0.00868327	Cd2/Cd3e/H2-M3/Pycard/Cd47/Trim27/Pdcd1lg2/Xcl1	8	Up	DM vs. WM	F
GO_BP	GO:0050852	T cell receptor signaling pathway	0.00936218	Rps3/Ube2n/Bcl2a1d/Lck/Cd3e/Cd81/Skap1/Ifng	8	Up	DM vs. WM	F
GO_BP	GO:1903038	Negative regulation of leukocyte cell-cell adhesion	0.010973	Cd74/H2-Ab1/H2-Aa/H2-M3/Prdx2/Tnfaip8l2/Pdcd1lg2/Xcl1	8	Up	DM vs. WM	F
GO_BP	GO:0009152	Purine ribonucleotide biosynthetic process	0.0135879	Nme2/Aldoa/Atp5d/Cox5b/Atp5b/Atp5g1/Mpc1/Cyc1	8	Up	DM vs. WM	F
GO_BP	GO:0009260	Ribonucleotide biosynthetic process	0.0180348	Nme2/Aldoa/Atp5d/Cox5b/Atp5b/Atp5g1/Mpc1/Cyc1	8	Up	DM vs. WM	F
GO_BP	GO:0050729	Positive regulation of inflammatory response	0.019026	Rps19/Ccl5/Park7/Fcer1g/H2-T23/Cd81/Cd47/Ifng	8	Up	DM vs. WM	F
GO_BP	GO:0006457	Protein folding	0.0205105	Cd74/B2m/Ppia/H2-DMa/Ppib/Pfdn5/Nudc/Grpel1	8	Up	DM vs. WM	F
GO_BP	GO:0097530	Granulocyte migration	0.0205105	Ccl5/Cd74/Ppib/Rac2/Fcer1g/Rac1/Xcl1/Ifng	8	Up	DM vs. WM	F
GO_MF	GO:0002020	Protease binding	0.0206208	Aldoa/Park7/Adrm1/Serpinb9/Cstb/Pycard/Sri/Sumo1	8	Up	DM vs. WM	F
GO_BP	GO:0046390	Ribose phosphate biosynthetic process	0.0216821	Nme2/Aldoa/Atp5d/Cox5b/Atp5b/Atp5g1/Mpc1/Cyc1	8	Up	DM vs. WM	F
GO_BP	GO:0051250	Negative regulation of lymphocyte activation	0.0223448	Cd74/H2-Ab1/H2-Aa/H2-M3/Prdx2/Tnfaip8l2/Pdcd1lg2/Xcl1	8	Up	DM vs. WM	F
GO_BP	GO:0006164	Purine nucleotide biosynthetic process	0.0240108	Nme2/Aldoa/Atp5d/Cox5b/Atp5b/Atp5g1/Mpc1/Cyc1	8	Up	DM vs. WM	F
GO_BP	GO:0072522	Purine-containing compound biosynthetic process	0.0276338	Nme2/Aldoa/Atp5d/Cox5b/Atp5b/Atp5g1/Mpc1/Cyc1	8	Up	DM vs. WM	F
GO_BP	GO:0050821	Protein stabilization	0.0399501	Cd74/Ppib/Park7/Rpl5/Gapdh/Sumo1/Tbrg1/Ifi30	8	Up	DM vs. WM	F
GO_CC	GO:0019867	Outer membrane	0.0432111	Emd/Tomm22/Bcl2a1b/Bax/Bcl2a1d/Fundc2/Slc25a4/Ppp1cc	8	Up	DM vs. WM	F
GO_CC	GO:0031968	Organelle outer membrane	0.0432111	Emd/Tomm22/Bcl2a1b/Bax/Bcl2a1d/Fundc2/Slc25a4/Ppp1cc	8	Up	DM vs. WM	F
KEGG	mmu05310	Asthma	1.53546e-05	H2-Eb1/H2-Ab1/H2-Aa/H2-DMa/H2-Oa/Fcer1g/H2-Ob	7	Up	DM vs. WM	F
GO_BP	GO:0002707	Negative regulation of lymphocyte mediated immunity	0.000176495	H2-M3/H2-T23/Serpinb9/Tap1/Il7r/Xcl1/Gfer	7	Up	DM vs. WM	F
GO_BP	GO:2001242	Regulation of intrinsic apoptotic signaling pathway	0.00021468	S100a9/S100a8/Tpt1/Mcl1/Cd44/Grina/Mmp9	7	Down	DM vs. WM	F
GO_MF	GO:0042605	Peptide antigen binding	0.000227635	H2-Ab1/H2-Aa/H2-D1/H2-Q4/H2-M3/H2-T23/Tap1	7	Up	DM vs. WM	F
GO_BP	GO:0002262	Myeloid cell homeostasis	0.000283144	Hmgb2/Cd44/Klf2/Zfp36l1/Ets1/Hbb-b1/Anxa1	7	Down	DM vs. WM	F
GO_BP	GO:0002720	Positive regulation of cytokine production involved in immune response	0.000481751	Cd74/B2m/Fcer1g/H2-M3/H2-T23/Cd81/Xcl1	7	Up	DM vs. WM	F
GO_BP	GO:1903708	Positive regulation of hemopoiesis	0.00050753	Hmgb2/Il1b/Fos/Ptprc/Zfp36l1/Ets1/Anxa1	7	Down	DM vs. WM	F
GO_BP	GO:0097529	Myeloid leukocyte migration	0.00050753	S100a9/S100a8/Dusp1/Il1b/Retnlg/Thbs1/Anxa1	7	Down	DM vs. WM	F
GO_BP	GO:0030595	Leukocyte chemotaxis	0.00050753	S100a9/S100a8/Dusp1/Il1b/Retnlg/Thbs1/Anxa1	7	Down	DM vs. WM	F
GO_BP	GO:0001914	Regulation of T cell mediated cytotoxicity	0.000523883	B2m/H2-D1/H2-Q4/H2-M3/H2-T23/Il7r/Xcl1	7	Up	DM vs. WM	F
GO_BP	GO:0002704	Negative regulation of leukocyte mediated immunity	0.000523883	H2-M3/H2-T23/Serpinb9/Tap1/Il7r/Xcl1/Gfer	7	Up	DM vs. WM	F
GO_BP	GO:2001234	Negative regulation of apoptotic signaling pathway	0.000576106	Hmgb2/Tpt1/Mcl1/Cd44/Il1b/Grina/Mmp9	7	Down	DM vs. WM	F
GO_BP	GO:0032760	Positive regulation of tumor necrosis factor production	0.000943785	Cd2/Cyba/Fcer1g/H2-T23/Pycard/Hdac1/Ifng	7	Up	DM vs. WM	F
GO_BP	GO:1903557	Positive regulation of tumor necrosis factor superfamily cytokine production	0.00101897	Cd2/Cyba/Fcer1g/H2-T23/Pycard/Hdac1/Ifng	7	Up	DM vs. WM	F
GO_BP	GO:0022409	Positive regulation of cell-cell adhesion	0.00102147	Cd44/Il1b/Ptprc/Ets1/Anxa1/Gcnt2/Itgal	7	Down	DM vs. WM	F
GO_BP	GO:0009206	Purine ribonucleoside triphosphate biosynthetic process	0.00109419	Nme2/Aldoa/Atp5d/Cox5b/Atp5b/Atp5g1/Cyc1	7	Up	DM vs. WM	F
GO_BP	GO:0009145	Purine nucleoside triphosphate biosynthetic process	0.00119007	Nme2/Aldoa/Atp5d/Cox5b/Atp5b/Atp5g1/Cyc1	7	Up	DM vs. WM	F
GO_BP	GO:0034599	Cellular response to oxidative stress	0.00122666	Psap/Mcl1/Fos/Gsr/Thbs1/Anxa1/Mmp9	7	Down	DM vs. WM	F
GO_BP	GO:0007162	Negative regulation of cell adhesion	0.00141766	Dusp1/Cd44/Ptprc/Cebpb/Thbs1/Anxa1/Gcnt2	7	Down	DM vs. WM	F
GO_BP	GO:0009201	Ribonucleoside triphosphate biosynthetic process	0.00142299	Nme2/Aldoa/Atp5d/Cox5b/Atp5b/Atp5g1/Cyc1	7	Up	DM vs. WM	F
GO_CC	GO:0032592	Integral component of mitochondrial membrane	0.00149232	Timm23/Fundc2/Mpc1/Chchd10/Chchd3/Timm17b/Oxa1l	7	Up	DM vs. WM	F
GO_BP	GO:0016032	Viral process	0.00150853	Ddx5/Pabpc1/Ddx6/Hsp90ab1/Ltf/Mmp9/Pcbp2	7	Down	DM vs. WM	F
GO_BP	GO:1902105	Regulation of leukocyte differentiation	0.00150853	Cd44/Il1b/Fos/Ptprc/Zfp36l1/Cebpb/Anxa1	7	Down	DM vs. WM	F
GO_BP	GO:1903037	Regulation of leukocyte cell-cell adhesion	0.00150853	Cd44/Il1b/Ptprc/Ets1/Cebpb/Anxa1/Itgal	7	Down	DM vs. WM	F
GO_CC	GO:0098573	Intrinsic component of mitochondrial membrane	0.00171181	Timm23/Fundc2/Mpc1/Chchd10/Chchd3/Timm17b/Oxa1l	7	Up	DM vs. WM	F
GO_BP	GO:0048872	Homeostasis of number of cells	0.00183754	Hmgb2/Cd44/Klf2/Zfp36l1/Ets1/Hbb-b1/Anxa1	7	Down	DM vs. WM	F
GO_BP	GO:0002711	Positive regulation of T cell mediated immunity	0.00202235	B2m/H2-D1/H2-Q4/H2-M3/H2-T23/Cd81/Xcl1	7	Up	DM vs. WM	F
GO_BP	GO:0045861	Negative regulation of proteolysis	0.00225381	Cd44/Ngp/Pi16/Thbs1/Hsp90ab1/Ltf/Mmp9	7	Down	DM vs. WM	F
GO_BP	GO:0032543	Mitochondrial translation	0.00245398	Mrps14/Mrpl23/Ndufa7/Mrpl57/Chchd1/Uqcc2/Mrps18a	7	Up	DM vs. WM	F
GO_BP	GO:0032496	Response to lipopolysaccharide	0.00251587	S100a9/S100a8/Hmgb2/Il1b/Cebpb/Wfdc21/Ltf	7	Down	DM vs. WM	F
GO_BP	GO:0050727	Regulation of inflammatory response	0.00264072	S100a9/S100a8/Cd44/Il1b/Ets1/Cebpb/Anxa1	7	Down	DM vs. WM	F
GO_BP	GO:0044403	Symbiotic process	0.00268906	Ddx5/Pabpc1/Ddx6/Hsp90ab1/Ltf/Mmp9/Pcbp2	7	Down	DM vs. WM	F
GO_BP	GO:0009142	Nucleoside triphosphate biosynthetic process	0.00280224	Nme2/Aldoa/Atp5d/Cox5b/Atp5b/Atp5g1/Cyc1	7	Up	DM vs. WM	F
GO_BP	GO:0009205	Purine ribonucleoside triphosphate metabolic process	0.00296245	Nme2/Aldoa/Atp5d/Cox5b/Atp5b/Atp5g1/Cyc1	7	Up	DM vs. WM	F
GO_BP	GO:0002237	Response to molecule of bacterial origin	0.00323676	S100a9/S100a8/Hmgb2/Il1b/Cebpb/Wfdc21/Ltf	7	Down	DM vs. WM	F
GO_BP	GO:0009199	Ribonucleoside triphosphate metabolic process	0.0038276	Nme2/Aldoa/Atp5d/Cox5b/Atp5b/Atp5g1/Cyc1	7	Up	DM vs. WM	F
GO_BP	GO:0051346	Negative regulation of hydrolase activity	0.00384375	Cd44/Ngp/Pi16/Thbs1/Anxa1/Ltf/Mmp9	7	Down	DM vs. WM	F
GO_BP	GO:0051817	Modulation of process of other organism involved in symbiotic interaction	0.00407701	Ccl5/Apoe/Ppib/Serpinb9/Gapdh/Hdac1/Ifng	7	Up	DM vs. WM	F
GO_BP	GO:0002718	Regulation of cytokine production involved in immune response	0.00426591	Cd74/B2m/Fcer1g/H2-M3/H2-T23/Cd81/Xcl1	7	Up	DM vs. WM	F
GO_BP	GO:0032103	Positive regulation of response to external stimulus	0.0044101	S100a9/S100a8/Hmgb2/Il1b/Ets1/Cebpb/Thbs1	7	Down	DM vs. WM	F
KEGG	mmu05321	Inflammatory bowel disease	0.00447528	H2-Eb1/H2-Ab1/H2-Aa/H2-DMa/H2-Oa/H2-Ob/Ifng	7	Up	DM vs. WM	F
GO_MF	GO:0003729	MRNA binding	0.00485923	Ddx5/Pabpc1/Zfp36l1/Snrnp70/Ddx6/Eif4g2/Pcbp2	7	Down	DM vs. WM	F
KEGG	mmu05132	Salmonella infection	0.00488499	Actb/Actg1/Il1b/Fos/Hsp90b1/Ptprc/Hsp90ab1	7	Down	DM vs. WM	F
GO_BP	GO:0009144	Purine nucleoside triphosphate metabolic process	0.00514396	Nme2/Aldoa/Atp5d/Cox5b/Atp5b/Atp5g1/Cyc1	7	Up	DM vs. WM	F
GO_BP	GO:0002832	Negative regulation of response to biotic stimulus	0.00645862	Rps19/H2-M3/H2-T23/Serpinb9/Tap1/Prdx2/Gfer	7	Up	DM vs. WM	F
GO_BP	GO:0045582	Positive regulation of T cell differentiation	0.010441	Cd74/H2-Aa/H2-DMa/Lck/H2-M3/Il7r/Ifng	7	Up	DM vs. WM	F
GO_BP	GO:0048145	Regulation of fibroblast proliferation	0.0128794	Cd74/Fth1/Emd/Rps3a1/Bax/Ifng/Ifi30	7	Up	DM vs. WM	F
GO_BP	GO:0002367	Cytokine production involved in immune response	0.0128794	Cd74/B2m/Fcer1g/H2-M3/H2-T23/Cd81/Xcl1	7	Up	DM vs. WM	F
GO_BP	GO:0009141	Nucleoside triphosphate metabolic process	0.0135661	Nme2/Aldoa/Atp5d/Cox5b/Atp5b/Atp5g1/Cyc1	7	Up	DM vs. WM	F
GO_BP	GO:0048144	Fibroblast proliferation	0.0135661	Cd74/Fth1/Emd/Rps3a1/Bax/Ifng/Ifi30	7	Up	DM vs. WM	F
GO_BP	GO:0008630	Intrinsic apoptotic signaling pathway in response to DNA damage	0.0145705	Rps3/Cd74/Rpl26/Bcl2a1b/Bax/Bcl2a1d/Pycard	7	Up	DM vs. WM	F
GO_MF	GO:0015078	Proton transmembrane transporter activity	0.0165473	Cox8a/Atp5d/Cox7b/Atp6v1f/Atp5b/Atp5g1/Ndufa4	7	Up	DM vs. WM	F
GO_BP	GO:0032649	Regulation of interferon-gamma production	0.0165724	Cd2/Cd3e/H2-M3/Pycard/Cd47/Pdcd1lg2/Xcl1	7	Up	DM vs. WM	F
GO_BP	GO:0002286	T cell activation involved in immune response	0.0180471	Cd74/Rps6/Batf/Fcer1g/H2-M3/Cd81/Ifng	7	Up	DM vs. WM	F
GO_BP	GO:0045621	Positive regulation of lymphocyte differentiation	0.0180471	Cd74/H2-Aa/H2-DMa/Lck/H2-M3/Il7r/Ifng	7	Up	DM vs. WM	F
GO_BP	GO:0032273	Positive regulation of protein polymerization	0.0269901	Rps3/Arpc1b/Gmfg/Pycard/Rac1/Trim27/Brk1	7	Up	DM vs. WM	F
GO_BP	GO:0043467	Regulation of generation of precursor metabolites and energy	0.0327817	Ppp1ca/Dnajc15/Park7/Prelid1/Gadd45gip1/Uqcc2/Ifng	7	Up	DM vs. WM	F
GO_BP	GO:0051701	Interaction with host	0.0327817	Cd74/Lgals1/Snx3/Trim12a/Serpinb9/Gapdh/Trim27	7	Up	DM vs. WM	F
GO_BP	GO:0035821	Modulation of process of other organism	0.0348556	Ccl5/Apoe/Ppib/Serpinb9/Gapdh/Hdac1/Ifng	7	Up	DM vs. WM	F
GO_CC	GO:0030176	Integral component of endoplasmic reticulum membrane	0.0388343	B2m/H2-D1/H2-Q4/H2-T23/Tap1/Emc6/Rce1	7	Up	DM vs. WM	F
GO_CC	GO:0031227	Intrinsic component of endoplasmic reticulum membrane	0.0467055	B2m/H2-D1/H2-Q4/H2-T23/Tap1/Emc6/Rce1	7	Up	DM vs. WM	F
GO_BP	GO:0051092	Positive regulation of NF-kappaB transcription factor activity	0.0475298	Rps3/Ube2n/Trim12a/Lamtor5/Psma6/Pycard/Trim27	7	Up	DM vs. WM	F
KEGG	mmu04660	T cell receptor signaling pathway	0.0642794	Cd3d/Lck/Lat/Cd3g/Cd3e/Ppp3cc/Ifng	7	Up	DM vs. WM	F
GO_BP	GO:0006122	Mitochondrial electron transport, ubiquinol to cytochrome c	4.01088e-07	Cycs/Uqcr10/Uqcrb/Uqcrfs1/Cyc1/Uqcrc1	6	Up	DM vs. WM	F
GO_MF	GO:0031386	Protein tag	9.37274e-07	Uba52/Ubb/Sumo2/Nedd8/Ubl5/Sumo1	6	Up	DM vs. WM	F
GO_CC	GO:0005839	Proteasome core complex	3.63132e-06	Psmb6/Psmb8/Psmb1/Psma6/Psmb2/Psmb3	6	Up	DM vs. WM	F
GO_BP	GO:0000028	Ribosomal small subunit assembly	2.58403e-05	Rps19/Rps2/Rps5/Rps25/Rps15/Rps10	6	Up	DM vs. WM	F
GO_MF	GO:0004298	Threonine-type endopeptidase activity	3.28609e-05	Psmb6/Psmb8/Psmb1/Psma6/Psmb2/Psmb3	6	Up	DM vs. WM	F
GO_BP	GO:0010499	Proteasomal ubiquitin-independent protein catabolic process	3.31966e-05	Psmb6/Psmb8/Psmb1/Psma6/Psmb2/Psmb3	6	Up	DM vs. WM	F
GO_BP	GO:0001911	Negative regulation of leukocyte mediated cytotoxicity	4.11479e-05	H2-M3/H2-T23/Serpinb9/Tap1/Il7r/Gfer	6	Up	DM vs. WM	F
GO_BP	GO:0031342	Negative regulation of cell killing	9.63139e-05	H2-M3/H2-T23/Serpinb9/Tap1/Il7r/Gfer	6	Up	DM vs. WM	F
GO_MF	GO:0070003	Threonine-type peptidase activity	9.83564e-05	Psmb6/Psmb8/Psmb1/Psma6/Psmb2/Psmb3	6	Up	DM vs. WM	F
GO_BP	GO:0000027	Ribosomal large subunit assembly	0.00017034	Rplp0/Rpl6/Rpl10/Rpl23a/Mrpl20/Rpl5	6	Up	DM vs. WM	F
GO_CC	GO:0001772	Immunological synapse	0.000306792	Cd37/Lck/Lat/Cd3e/Cd81/Skap1	6	Up	DM vs. WM	F
GO_BP	GO:0017004	Cytochrome complex assembly	0.000365972	Uqcr10/Uqcrb/Cyba/Cox20/Uqcc2/Oxa1l	6	Up	DM vs. WM	F
GO_MF	GO:0031369	Translation initiation factor binding	0.000578826	Rps19/Rps24/Eif3f/Rps3a1/Rbx1/Eif3m	6	Up	DM vs. WM	F
GO_CC	GO:0031305	Integral component of mitochondrial inner membrane	0.000634703	Timm23/Mpc1/Chchd10/Chchd3/Timm17b/Oxa1l	6	Up	DM vs. WM	F
GO_CC	GO:0031304	Intrinsic component of mitochondrial inner membrane	0.000672396	Timm23/Mpc1/Chchd10/Chchd3/Timm17b/Oxa1l	6	Up	DM vs. WM	F
GO_BP	GO:0043368	Positive T cell selection	0.000677287	Cd74/H2-DMa/Cd3d/Batf/Cd3g/Cd3e	6	Up	DM vs. WM	F
GO_BP	GO:0019885	Antigen processing and presentation of endogenous peptide antigen via MHC class I	0.000746587	B2m/H2-D1/H2-Q4/H2-M3/H2-T23/Tap1	6	Up	DM vs. WM	F
GO_BP	GO:0002483	Antigen processing and presentation of endogenous peptide antigen	0.000746587	B2m/H2-D1/H2-Q4/H2-M3/H2-T23/Tap1	6	Up	DM vs. WM	F
GO_BP	GO:0042129	Regulation of T cell proliferation	0.00102147	Cd44/Il1b/Ptprc/Cebpb/Anxa1/Itgal	6	Down	DM vs. WM	F
GO_BP	GO:0019883	Antigen processing and presentation of endogenous antigen	0.00102372	B2m/H2-D1/H2-Q4/H2-M3/H2-T23/Tap1	6	Up	DM vs. WM	F
GO_BP	GO:2001235	Positive regulation of apoptotic signaling pathway	0.00123526	S100a9/S100a8/Mcl1/Ptprc/Thbs1/Mmp9	6	Down	DM vs. WM	F
GO_BP	GO:0045766	Positive regulation of angiogenesis	0.00133486	Btg1/Il1b/Ets1/Thbs1/Anxa1/Mmp9	6	Down	DM vs. WM	F
GO_MF	GO:0003743	Translation initiation factor activity	0.00141998	Eif1/Eif3f/Eif3h/Eif3e/Eif3i/Eif3m	6	Up	DM vs. WM	F
GO_BP	GO:1904018	Positive regulation of vasculature development	0.00150853	Btg1/Il1b/Ets1/Thbs1/Anxa1/Mmp9	6	Down	DM vs. WM	F
GO_BP	GO:0071560	Cellular response to transforming growth factor beta stimulus	0.00150853	Fos/Zfp36l1/Hspa5/Thbs1/Gcnt2/Hsp90ab1	6	Down	DM vs. WM	F
GO_BP	GO:0042098	T cell proliferation	0.00155117	Cd44/Il1b/Ptprc/Cebpb/Anxa1/Itgal	6	Down	DM vs. WM	F
GO_BP	GO:0071559	Response to transforming growth factor beta	0.00155117	Fos/Zfp36l1/Hspa5/Thbs1/Gcnt2/Hsp90ab1	6	Down	DM vs. WM	F
GO_BP	GO:0019058	Viral life cycle	0.00177338	Ddx5/Pabpc1/Ddx6/Hsp90ab1/Ltf/Pcbp2	6	Down	DM vs. WM	F
GO_BP	GO:1903039	Positive regulation of leukocyte cell-cell adhesion	0.00177338	Cd44/Il1b/Ptprc/Ets1/Anxa1/Itgal	6	Down	DM vs. WM	F
GO_BP	GO:0050670	Regulation of lymphocyte proliferation	0.00203274	Cd44/Il1b/Ptprc/Cebpb/Anxa1/Itgal	6	Down	DM vs. WM	F
GO_BP	GO:0001916	Positive regulation of T cell mediated cytotoxicity	0.00203724	B2m/H2-D1/H2-Q4/H2-M3/H2-T23/Xcl1	6	Up	DM vs. WM	F
GO_BP	GO:0032944	Regulation of mononuclear cell proliferation	0.0020964	Cd44/Il1b/Ptprc/Cebpb/Anxa1/Itgal	6	Down	DM vs. WM	F
GO_BP	GO:2000116	Regulation of cysteine-type endopeptidase activity	0.0020964	S100a9/S100a8/Cd44/Thbs1/Ltf/Mmp9	6	Down	DM vs. WM	F
GO_BP	GO:0002639	Positive regulation of immunoglobulin production	0.00222935	Mzb1/Cd37/Exosc6/H2-T23/Xcl1/Ifng	6	Up	DM vs. WM	F
GO_BP	GO:0010466	Negative regulation of peptidase activity	0.00245506	Cd44/Ngp/Pi16/Thbs1/Ltf/Mmp9	6	Down	DM vs. WM	F
GO_BP	GO:0034976	Response to endoplasmic reticulum stress	0.00250527	Hsp90b1/Cebpb/Grina/Hspa5/Thbs1/Canx	6	Down	DM vs. WM	F
GO_BP	GO:0070663	Regulation of leukocyte proliferation	0.00251587	Cd44/Il1b/Ptprc/Cebpb/Anxa1/Itgal	6	Down	DM vs. WM	F
GO_BP	GO:0006754	ATP biosynthetic process	0.00281533	Aldoa/Atp5d/Cox5b/Atp5b/Atp5g1/Cyc1	6	Up	DM vs. WM	F
GO_BP	GO:0045058	T cell selection	0.00329718	Cd74/H2-DMa/Cd3d/Batf/Cd3g/Cd3e	6	Up	DM vs. WM	F
GO_BP	GO:0043588	Skin development	0.0035386	Psap/Txnip/Zfp36l1/Fosl2/Scd1/Anxa1	6	Down	DM vs. WM	F
GO_BP	GO:0031349	Positive regulation of defense response	0.00365256	S100a9/S100a8/Hmgb2/Il1b/Ets1/Cebpb	6	Down	DM vs. WM	F
GO_BP	GO:0030217	T cell differentiation	0.00384375	Psap/Cd44/Il1b/Ptprc/Zfp36l1/Anxa1	6	Down	DM vs. WM	F
GO_BP	GO:0070231	T cell apoptotic process	0.00419849	Ccl5/Rps6/Bax/Serpinb9/Prelid1/Il7r	6	Up	DM vs. WM	F
GO_BP	GO:0071902	Positive regulation of protein serine/threonine kinase activity	0.0043846	Il1b/Dazap2/Ptprc/Thbs1/Hsp90ab1/Ltf	6	Down	DM vs. WM	F
GO_BP	GO:0045824	Negative regulation of innate immune response	0.00448761	Rps19/H2-M3/H2-T23/Serpinb9/Tap1/Gfer	6	Up	DM vs. WM	F
GO_MF	GO:0043177	Organic acid binding	0.00485923	S100a9/S100a8/Psap/Cd44/Hdc/Hbb-b1	6	Down	DM vs. WM	F
GO_BP	GO:0046651	Lymphocyte proliferation	0.00631044	Cd44/Il1b/Ptprc/Cebpb/Anxa1/Itgal	6	Down	DM vs. WM	F
GO_BP	GO:0032943	Mononuclear cell proliferation	0.00648729	Cd44/Il1b/Ptprc/Cebpb/Anxa1/Itgal	6	Down	DM vs. WM	F
GO_BP	GO:0050863	Regulation of T cell activation	0.00652305	Cd44/Il1b/Ptprc/Cebpb/Anxa1/Itgal	6	Down	DM vs. WM	F
GO_BP	GO:0070371	ERK1 and ERK2 cascade	0.0067719	Dusp1/Cd44/Il1b/Ptprc/Zfp36l1/Gcnt2	6	Down	DM vs. WM	F
GO_MF	GO:0051540	Metal cluster binding	0.00681383	Ndufs2/Sdhb/Uqcrfs1/Ndufv2/Glrx3/Cisd3	6	Up	DM vs. WM	F
GO_MF	GO:0051536	Iron-sulfur cluster binding	0.00681383	Ndufs2/Sdhb/Uqcrfs1/Ndufv2/Glrx3/Cisd3	6	Up	DM vs. WM	F
KEGG	mmu05205	Proteoglycans in cancer	0.00693386	Actb/Actg1/Ddx5/Cd44/Thbs1/Mmp9	6	Down	DM vs. WM	F
GO_BP	GO:2001244	Positive regulation of intrinsic apoptotic signaling pathway	0.00733724	Rps3/Ubb/Rpl26/Bax/Park7/Lck	6	Up	DM vs. WM	F
GO_BP	GO:0046635	Positive regulation of alpha-beta T cell activation	0.00733724	H2-Ab1/Cd3e/H2-T23/Cd81/Xcl1/Ifng	6	Up	DM vs. WM	F
GO_BP	GO:0045428	Regulation of nitric oxide biosynthetic process	0.00784134	Dynll1/Acp5/H2-M3/Rac1/Cd47/Ifng	6	Up	DM vs. WM	F
KEGG	mmu05417	Lipid and atherosclerosis	0.00823347	Il1b/Fos/Hsp90b1/Hspa5/Hsp90ab1/Mmp9	6	Down	DM vs. WM	F
GO_BP	GO:2000107	Negative regulation of leukocyte apoptotic process	0.00826971	Ccl5/Cd74/Fcmr/Fcer1g/Serpinb9/Il7r	6	Up	DM vs. WM	F
GO_BP	GO:0070661	Leukocyte proliferation	0.00842893	Cd44/Il1b/Ptprc/Cebpb/Anxa1/Itgal	6	Down	DM vs. WM	F
GO_BP	GO:0052548	Regulation of endopeptidase activity	0.0084898	S100a9/S100a8/Cd44/Thbs1/Ltf/Mmp9	6	Down	DM vs. WM	F
GO_BP	GO:0006626	Protein targeting to mitochondrion	0.010441	Tomm22/Ndufa13/Dnajc15/Timm23/Timm17b/Grpel1	6	Up	DM vs. WM	F
GO_MF	GO:0044389	Ubiquitin-like protein ligase binding	0.0105705	Actg1/Txnip/Cebpb/Hspa5/Hsp90ab1/Pcbp2	6	Down	DM vs. WM	F
GO_BP	GO:0007178	Transmembrane receptor protein serine/threonine kinase signaling pathway	0.0106073	Ddx5/Fos/Hspa5/Thbs1/Gcnt2/Hsp90ab1	6	Down	DM vs. WM	F
GO_BP	GO:0006809	Nitric oxide biosynthetic process	0.0122673	Dynll1/Acp5/H2-M3/Rac1/Cd47/Ifng	6	Up	DM vs. WM	F
GO_BP	GO:0032102	Negative regulation of response to external stimulus	0.0126866	Dusp1/Cd44/Ets1/Thbs1/Ltf/Pcbp2	6	Down	DM vs. WM	F
GO_CC	GO:0005684	U2-type spliceosomal complex	0.0127551	Snrpd2/Txnl4a/Ccdc12/Lsm4/Sf3b4/Eif4a3	6	Up	DM vs. WM	F
GO_BP	GO:0072332	Intrinsic apoptotic signaling pathway by p53 class mediator	0.0128794	Cd74/Ubb/Rpl26/Bax/Hint1/Pycard	6	Up	DM vs. WM	F
GO_BP	GO:0002637	Regulation of immunoglobulin production	0.013137	Mzb1/Cd37/Exosc6/H2-T23/Xcl1/Ifng	6	Up	DM vs. WM	F
KEGG	mmu05171	Coronavirus disease - COVID-19	0.0138177	Il1b/Rpl29/Fos/Rpl35a/Rps28/Rpl37a	6	Down	DM vs. WM	F
GO_BP	GO:0046209	Nitric oxide metabolic process	0.0142845	Dynll1/Acp5/H2-M3/Rac1/Cd47/Ifng	6	Up	DM vs. WM	F
GO_MF	GO:0004857	Enzyme inhibitor activity	0.0145843	Txnip/Ngp/Wfdc21/Pi16/Anxa1/Ltf	6	Down	DM vs. WM	F
GO_BP	GO:0001912	Positive regulation of leukocyte mediated cytotoxicity	0.0149978	B2m/H2-D1/H2-Q4/H2-M3/H2-T23/Xcl1	6	Up	DM vs. WM	F
GO_BP	GO:0030098	Lymphocyte differentiation	0.0151556	Psap/Cd44/Il1b/Ptprc/Zfp36l1/Anxa1	6	Down	DM vs. WM	F
GO_MF	GO:0016651	Oxidoreductase activity, acting on NAD(P)H	0.0165473	Ndufa13/Cyba/Ndufs2/Ndufa12/Ndufa7/Ndufv2	6	Up	DM vs. WM	F
GO_BP	GO:0048524	Positive regulation of viral process	0.0171609	Cd74/Apoe/Ppia/Ppib/Lgals1/Ifng	6	Up	DM vs. WM	F
GO_BP	GO:2001057	Reactive nitrogen species metabolic process	0.0179696	Dynll1/Acp5/H2-M3/Rac1/Cd47/Ifng	6	Up	DM vs. WM	F
GO_CC	GO:0062023	Collagen-containing extracellular matrix	0.0187848	S100a6/Tgfbi/Emilin2/Thbs1/Anxa1/Mmp9	6	Down	DM vs. WM	F
GO_BP	GO:0045860	Positive regulation of protein kinase activity	0.0195922	Il1b/Dazap2/Ptprc/Thbs1/Hsp90ab1/Ltf	6	Down	DM vs. WM	F
GO_BP	GO:0051702	Interaction with symbiont	0.0202091	Ccl5/Apoe/Ppib/Gapdh/Hdac1/Ifng	6	Up	DM vs. WM	F
GO_BP	GO:0001819	Positive regulation of cytokine production	0.0214291	Hmgb2/Il1b/Ptprc/Cebpb/Thbs1/Anxa1	6	Down	DM vs. WM	F
GO_BP	GO:0042742	Defense response to bacterium	0.0234742	Hmgb2/Cebpb/H2-K1/Wfdc21/Scd1/Ltf	6	Down	DM vs. WM	F
GO_CC	GO:0005667	Transcription regulator complex	0.025357	Fos/Dazap2/Ets1/Cebpb/Jund/Junb	6	Down	DM vs. WM	F
GO_BP	GO:0030838	Positive regulation of actin filament polymerization	0.0267024	Arpc1b/Gmfg/Pycard/Rac1/Trim27/Brk1	6	Up	DM vs. WM	F
GO_BP	GO:0009611	Response to wounding	0.0268466	S100a9/Actg1/Cd44/Zfp36l1/Thbs1/Anxa1	6	Down	DM vs. WM	F
GO_CC	GO:0045335	Phagocytic vesicle	0.0315549	B2m/H2-D1/Snx3/H2-T23/Tap1/Capg	6	Up	DM vs. WM	F
GO_BP	GO:0046634	Regulation of alpha-beta T cell activation	0.0379668	H2-Ab1/Cd3e/H2-T23/Cd81/Xcl1/Ifng	6	Up	DM vs. WM	F
GO_BP	GO:1904894	Positive regulation of receptor signaling pathway via STAT	0.0409542	Ccl5/Lck/Il7r/Hdac1/Ifng/Tnfrsf18	6	Up	DM vs. WM	F
GO_BP	GO:0045089	Positive regulation of innate immune response	0.0458383	Rps19/Cd74/H2-M3/H2-T23/Pycard/Xcl1	6	Up	DM vs. WM	F
GO_BP	GO:0008637	Apoptotic mitochondrial changes	0.0468922	Bax/Slc25a4/Chchd10/Prelid1/Pycard/Slc25a5	6	Up	DM vs. WM	F
GO_BP	GO:0050764	Regulation of phagocytosis	0.0497536	Snx3/Cyba/Fcer1g/Pycard/Cd47/Ifng	6	Up	DM vs. WM	F
GO_CC	GO:0045275	Respiratory chain complex III	4.26146e-06	Uqcr10/Uqcrb/Uqcrfs1/Cyc1/Uqcrc1	5	Up	DM vs. WM	F
GO_CC	GO:0005750	Mitochondrial respiratory chain complex III	4.26146e-06	Uqcr10/Uqcrb/Uqcrfs1/Cyc1/Uqcrc1	5	Up	DM vs. WM	F
GO_CC	GO:0005852	Eukaryotic translation initiation factor 3 complex	3.3534e-05	Eif3f/Eif3h/Eif3e/Eif3i/Eif3m	5	Up	DM vs. WM	F
GO_CC	GO:0045277	Respiratory chain complex IV	0.000101643	Cox8a/Cox6b1/Cox7b/Ndufa4/Uqcrfs1	5	Up	DM vs. WM	F
GO_BP	GO:0045059	Positive thymic T cell selection	0.000147198	Cd74/H2-DMa/Cd3d/Cd3g/Cd3e	5	Up	DM vs. WM	F
GO_BP	GO:0045953	Negative regulation of natural killer cell mediated cytotoxicity	0.000246453	H2-M3/H2-T23/Serpinb9/Tap1/Gfer	5	Up	DM vs. WM	F
GO_BP	GO:0002577	Regulation of antigen processing and presentation	0.000304343	Cd74/H2-Ab1/H2-Oa/Pycard/H2-Ob	5	Up	DM vs. WM	F
GO_BP	GO:0002716	Negative regulation of natural killer cell mediated immunity	0.000304343	H2-M3/H2-T23/Serpinb9/Tap1/Gfer	5	Up	DM vs. WM	F
GO_BP	GO:0015985	Energy coupled proton transport, down electrochemical gradient	0.000652914	Atp5d/Cox5b/Atp5b/Atp5g1/Cyc1	5	Up	DM vs. WM	F
GO_BP	GO:0015986	ATP synthesis coupled proton transport	0.000652914	Atp5d/Cox5b/Atp5b/Atp5g1/Cyc1	5	Up	DM vs. WM	F
GO_CC	GO:0000314	Organellar small ribosomal subunit	0.000670628	Mrps14/Mrps24/Mrps36/Mrps18a/Mrps23	5	Up	DM vs. WM	F
GO_CC	GO:0005763	Mitochondrial small ribosomal subunit	0.000670628	Mrps14/Mrps24/Mrps36/Mrps18a/Mrps23	5	Up	DM vs. WM	F
GO_BP	GO:2001243	Negative regulation of intrinsic apoptotic signaling pathway	0.000853823	Tpt1/Mcl1/Cd44/Grina/Mmp9	5	Down	DM vs. WM	F
GO_BP	GO:0045730	Respiratory burst	0.00101897	Rps19/Rac2/Cyba/Prdx2/Rac1	5	Up	DM vs. WM	F
GO_MF	GO:0008137	NADH dehydrogenase (ubiquinone) activity	0.00104256	Ndufa13/Ndufs2/Ndufa12/Ndufa7/Ndufv2	5	Up	DM vs. WM	F
GO_MF	GO:0050136	NADH dehydrogenase (quinone) activity	0.00104256	Ndufa13/Ndufs2/Ndufa12/Ndufa7/Ndufv2	5	Up	DM vs. WM	F
GO_BP	GO:0045061	Thymic T cell selection	0.00117886	Cd74/H2-DMa/Cd3d/Cd3g/Cd3e	5	Up	DM vs. WM	F
GO_MF	GO:0003954	NADH dehydrogenase activity	0.00134207	Ndufa13/Ndufs2/Ndufa12/Ndufa7/Ndufv2	5	Up	DM vs. WM	F
GO_MF	GO:0048306	Calcium-dependent protein binding	0.00138815	S100a9/S100a8/Ddx5/S100a6/Anxa1	5	Down	DM vs. WM	F
GO_BP	GO:0030216	Keratinocyte differentiation	0.00143984	Psap/Txnip/Zfp36l1/Fosl2/Anxa1	5	Down	DM vs. WM	F
GO_BP	GO:0071621	Granulocyte chemotaxis	0.00155117	S100a9/S100a8/Il1b/Thbs1/Anxa1	5	Down	DM vs. WM	F
GO_CC	GO:0031672	A band	0.00190213	Rpl17/Rpl6/Rpl15/Rpl4/Rpl7	5	Up	DM vs. WM	F
GO_BP	GO:0030218	Erythrocyte differentiation	0.00199852	Hmgb2/Klf2/Zfp36l1/Ets1/Hbb-b1	5	Down	DM vs. WM	F
GO_BP	GO:0034101	Erythrocyte homeostasis	0.00239913	Hmgb2/Klf2/Zfp36l1/Ets1/Hbb-b1	5	Down	DM vs. WM	F
GO_BP	GO:0034614	Cellular response to reactive oxygen species	0.00243145	Psap/Fos/Thbs1/Anxa1/Mmp9	5	Down	DM vs. WM	F
GO_BP	GO:0050729	Positive regulation of inflammatory response	0.00245506	S100a9/S100a8/Il1b/Ets1/Cebpb	5	Down	DM vs. WM	F
GO_BP	GO:0030856	Regulation of epithelial cell differentiation	0.00251587	Btg1/Il1b/Zfp36l1/Cebpb/Mmp9	5	Down	DM vs. WM	F
GO_BP	GO:0002821	Positive regulation of adaptive immune response	0.00251587	Cd44/Il1b/Ptprc/H2-K1/Anxa1	5	Down	DM vs. WM	F
GO_BP	GO:0097530	Granulocyte migration	0.00251587	S100a9/S100a8/Il1b/Thbs1/Anxa1	5	Down	DM vs. WM	F
GO_BP	GO:0048147	Negative regulation of fibroblast proliferation	0.00281533	Fth1/Emd/Bax/Ifng/Ifi30	5	Up	DM vs. WM	F
GO_BP	GO:0002428	Antigen processing and presentation of peptide antigen via MHC class Ib	0.00281533	B2m/H2-D1/H2-Q4/H2-M3/H2-T23	5	Up	DM vs. WM	F
KEGG	mmu05416	Viral myocarditis	0.00298628	Actb/Actg1/H2-K1/Eif4g2/Itgal	5	Down	DM vs. WM	F
GO_BP	GO:2001236	Regulation of extrinsic apoptotic signaling pathway	0.0030847	Hmgb2/Mcl1/Il1b/Ptprc/Thbs1	5	Down	DM vs. WM	F
GO_BP	GO:0046631	Alpha-beta T cell activation	0.00312761	Psap/Cd44/Ptprc/Cebpb/Anxa1	5	Down	DM vs. WM	F
GO_BP	GO:0007179	Transforming growth factor beta receptor signaling pathway	0.00330628	Fos/Hspa5/Thbs1/Gcnt2/Hsp90ab1	5	Down	DM vs. WM	F
GO_MF	GO:0042287	MHC protein binding	0.00346002	Cd74/Atp5b/H2-T23/Tap1/Cd81	5	Up	DM vs. WM	F
GO_BP	GO:1902107	Positive regulation of leukocyte differentiation	0.00409507	Il1b/Fos/Ptprc/Zfp36l1/Anxa1	5	Down	DM vs. WM	F
GO_BP	GO:0002475	Antigen processing and presentation via MHC class Ib	0.00427664	B2m/H2-D1/H2-Q4/H2-M3/H2-T23	5	Up	DM vs. WM	F
GO_MF	GO:0016655	Oxidoreductase activity, acting on NAD(P)H, quinone or similar compound as acceptor	0.00431134	Ndufa13/Ndufs2/Ndufa12/Ndufa7/Ndufv2	5	Up	DM vs. WM	F
KEGG	mmu04668	TNF signaling pathway	0.00488499	Il1b/Fos/Cebpb/Junb/Mmp9	5	Down	DM vs. WM	F
GO_BP	GO:0045619	Regulation of lymphocyte differentiation	0.00519162	Cd44/Il1b/Ptprc/Zfp36l1/Anxa1	5	Down	DM vs. WM	F
GO_BP	GO:0009913	Epidermal cell differentiation	0.00525407	Psap/Txnip/Zfp36l1/Fosl2/Anxa1	5	Down	DM vs. WM	F
GO_BP	GO:0043491	Protein kinase B signaling	0.00557585	Il1b/Zfp36l1/Thbs1/Gcnt2/Hsp90ab1	5	Down	DM vs. WM	F
GO_MF	GO:0015036	Disulfide oxidoreductase activity	0.00596348	Sh3bgrl3/Txnl1/Gfer/Glrx3/Ifi30	5	Up	DM vs. WM	F
GO_BP	GO:0000302	Response to reactive oxygen species	0.00626013	Psap/Fos/Thbs1/Anxa1/Mmp9	5	Down	DM vs. WM	F
GO_BP	GO:0001649	Osteoblast differentiation	0.00648729	Ddx5/Cebpb/Jund/Junb/Ltf	5	Down	DM vs. WM	F
GO_CC	GO:0005771	Multivesicular body	0.00650235	Cd74/H2-Ab1/H2-DMa/Cd79a/Chmp1a	5	Up	DM vs. WM	F
GO_BP	GO:0043281	Regulation of cysteine-type endopeptidase activity involved in apoptotic process	0.0067719	S100a9/S100a8/Cd44/Thbs1/Mmp9	5	Down	DM vs. WM	F
KEGG	mmu04380	Osteoclast differentiation	0.00693386	Il1b/Fos/Jund/Fosl2/Junb	5	Down	DM vs. WM	F
GO_BP	GO:0042269	Regulation of natural killer cell mediated cytotoxicity	0.00701855	H2-M3/H2-T23/Serpinb9/Tap1/Gfer	5	Up	DM vs. WM	F
GO_BP	GO:0002819	Regulation of adaptive immune response	0.00715677	Cd44/Il1b/Ptprc/H2-K1/Anxa1	5	Down	DM vs. WM	F
GO_BP	GO:0002685	Regulation of leukocyte migration	0.00763444	Dusp1/Il1b/Thbs1/Anxa1/Mmp9	5	Down	DM vs. WM	F
GO_BP	GO:0002715	Regulation of natural killer cell mediated immunity	0.00815034	H2-M3/H2-T23/Serpinb9/Tap1/Gfer	5	Up	DM vs. WM	F
GO_BP	GO:0045637	Regulation of myeloid cell differentiation	0.00847985	Hmgb2/Fos/Zfp36l1/Ets1/Cebpb	5	Down	DM vs. WM	F
GO_BP	GO:0071241	Cellular response to inorganic substance	0.00866976	Fos/Jund/Junb/Thbs1/Mmp9	5	Down	DM vs. WM	F
GO_BP	GO:0046596	Regulation of viral entry into host cell	0.00944182	Cd74/Lgals1/Snx3/Trim12a/Trim27	5	Up	DM vs. WM	F
GO_BP	GO:0097191	Extrinsic apoptotic signaling pathway	0.00949268	Hmgb2/Mcl1/Il1b/Ptprc/Thbs1	5	Down	DM vs. WM	F
GO_MF	GO:0005539	Glycosaminoglycan binding	0.0105705	Cd44/Rpl29/Ptprc/Thbs1/Ltf	5	Down	DM vs. WM	F
GO_MF	GO:0031406	Carboxylic acid binding	0.0105705	S100a9/S100a8/Psap/Cd44/Hdc	5	Down	DM vs. WM	F
GO_BP	GO:0070229	Negative regulation of lymphocyte apoptotic process	0.010973	Ccl5/Cd74/Fcmr/Serpinb9/Il7r	5	Up	DM vs. WM	F
GO_BP	GO:0032757	Positive regulation of interleukin-8 production	0.0126279	Cd74/Park7/Cd2/Lamtor5/Pycard	5	Up	DM vs. WM	F
GO_BP	GO:0002891	Positive regulation of immunoglobulin mediated immune response	0.0131132	Exosc6/Fcer1g/H2-T23/Xcl1/Ifng	5	Up	DM vs. WM	F
GO_BP	GO:0002714	Positive regulation of B cell mediated immunity	0.0131132	Exosc6/Fcer1g/H2-T23/Xcl1/Ifng	5	Up	DM vs. WM	F
GO_BP	GO:0052372	Modulation by symbiont of entry into host	0.0131132	Cd74/Lgals1/Snx3/Trim12a/Trim27	5	Up	DM vs. WM	F
GO_BP	GO:0001818	Negative regulation of cytokine production	0.0136786	Klf2/Ptprc/Thbs1/Anxa1/Hsp90ab1	5	Down	DM vs. WM	F
GO_MF	GO:1901681	Sulfur compound binding	0.0145843	Rpl29/Ptprc/Gsr/Thbs1/Ltf	5	Down	DM vs. WM	F
GO_BP	GO:0042531	Positive regulation of tyrosine phosphorylation of STAT protein	0.0146408	Ccl5/Lck/Hdac1/Ifng/Tnfrsf18	5	Up	DM vs. WM	F
GO_BP	GO:0010038	Response to metal ion	0.0153742	Fos/Jund/Junb/Thbs1/Mmp9	5	Down	DM vs. WM	F
GO_BP	GO:0060485	Mesenchyme development	0.0165305	Ddx5/Il1b/Zfp36l1/Thbs1/Gcnt2	5	Down	DM vs. WM	F
GO_MF	GO:0016667	Oxidoreductase activity, acting on a sulfur group of donors	0.0165473	Sh3bgrl3/Txnl1/Gfer/Glrx3/Ifi30	5	Up	DM vs. WM	F
GO_BP	GO:0071622	Regulation of granulocyte chemotaxis	0.0167658	Ccl5/Cd74/Rac2/Rac1/Xcl1	5	Up	DM vs. WM	F
GO_BP	GO:0032653	Regulation of interleukin-10 production	0.0174231	Fcer1g/Pycard/Cd47/Pdcd1lg2/Xcl1	5	Up	DM vs. WM	F
GO_BP	GO:0042267	Natural killer cell mediated cytotoxicity	0.0174231	H2-M3/H2-T23/Serpinb9/Tap1/Gfer	5	Up	DM vs. WM	F
GO_MF	GO:0061629	RNA polymerase II-specific DNA-binding transcription factor binding	0.0179898	Actb/Ddx5/Fos/Cebpb/Jund	5	Down	DM vs. WM	F
GO_CC	GO:0005840	Ribosome	0.0187848	Rpl29/Rpl35a/Rps28/Canx/Rpl37a	5	Down	DM vs. WM	F
GO_CC	GO:0043209	Myelin sheath	0.0187848	Actb/Actg1/Hbb-b1/Hspa5/Canx	5	Down	DM vs. WM	F
KEGG	mmu04145	Phagosome	0.0196829	Actb/Actg1/H2-K1/Thbs1/Canx	5	Down	DM vs. WM	F
GO_BP	GO:0002228	Natural killer cell mediated immunity	0.0202545	H2-M3/H2-T23/Serpinb9/Tap1/Gfer	5	Up	DM vs. WM	F
GO_BP	GO:0051851	Modulation by host of symbiont process	0.0202545	Ccl5/Apoe/Ppib/Hdac1/Ifng	5	Up	DM vs. WM	F
GO_MF	GO:0031625	Ubiquitin protein ligase binding	0.0204216	Actg1/Txnip/Hspa5/Hsp90ab1/Pcbp2	5	Down	DM vs. WM	F
GO_BP	GO:0072665	Protein localization to vacuole	0.0211431	Vps28/Vti1b/Lamtor5/Cd81/Snf8	5	Up	DM vs. WM	F
GO_BP	GO:0032613	Interleukin-10 production	0.0211431	Fcer1g/Pycard/Cd47/Pdcd1lg2/Xcl1	5	Up	DM vs. WM	F
GO_BP	GO:0070372	Regulation of ERK1 and ERK2 cascade	0.022427	Dusp1/Cd44/Il1b/Ptprc/Gcnt2	5	Down	DM vs. WM	F
GO_BP	GO:0009895	Negative regulation of catabolic process	0.02299	Mcl1/Il1b/Pabpc1/Eif4g2/Hsp90ab1	5	Down	DM vs. WM	F
GO_BP	GO:0008544	Epidermis development	0.02299	Psap/Txnip/Zfp36l1/Fosl2/Anxa1	5	Down	DM vs. WM	F
GO_CC	GO:0005776	Autophagosome	0.0244121	Ftl1/Fth1/Map1lc3b/Gabarap/Rab24	5	Up	DM vs. WM	F
GO_BP	GO:0071216	Cellular response to biotic stimulus	0.0244971	Il1b/Txnip/Cebpb/Hspa5/Ltf	5	Down	DM vs. WM	F
GO_BP	GO:0032623	Interleukin-2 production	0.0262619	Rps3/Fcer1g/Cd3e/Trim27/Xcl1	5	Up	DM vs. WM	F
GO_BP	GO:0042060	Wound healing	0.0290503	S100a9/Actg1/Cd44/Thbs1/Anxa1	5	Down	DM vs. WM	F
GO_BP	GO:0002889	Regulation of immunoglobulin mediated immune response	0.0291304	Exosc6/Fcer1g/H2-T23/Xcl1/Ifng	5	Up	DM vs. WM	F
GO_BP	GO:0002712	Regulation of B cell mediated immunity	0.0291304	Exosc6/Fcer1g/H2-T23/Xcl1/Ifng	5	Up	DM vs. WM	F
GO_BP	GO:0031589	Cell-substrate adhesion	0.0294902	Actg1/Rpl29/Thbs1/Gcnt2/Itgal	5	Down	DM vs. WM	F
GO_BP	GO:0006417	Regulation of translation	0.0298358	S100a9/Zfp36l1/Hbb-b1/Thbs1/Eif4g2	5	Down	DM vs. WM	F
GO_BP	GO:0006909	Phagocytosis	0.0302435	Il1b/Ptprc/Thbs1/Anxa1/Itgal	5	Down	DM vs. WM	F
GO_BP	GO:0032677	Regulation of interleukin-8 production	0.0306795	Cd74/Park7/Cd2/Lamtor5/Pycard	5	Up	DM vs. WM	F
GO_MF	GO:0140297	DNA-binding transcription factor binding	0.0309264	Actb/Ddx5/Fos/Cebpb/Jund	5	Down	DM vs. WM	F
GO_BP	GO:0002381	Immunoglobulin production involved in immunoglobulin mediated immune response	0.0319127	H2-Ab1/Batf/Exosc6/Xcl1/Ifng	5	Up	DM vs. WM	F
GO_BP	GO:0042509	Regulation of tyrosine phosphorylation of STAT protein	0.0333621	Ccl5/Lck/Hdac1/Ifng/Tnfrsf18	5	Up	DM vs. WM	F
GO_BP	GO:1901796	Regulation of signal transduction by p53 class mediator	0.0333621	Cd74/Ubb/Rpl26/Rpl5/Eef1e1	5	Up	DM vs. WM	F
GO_BP	GO:0002437	Inflammatory response to antigenic stimulus	0.0333621	Park7/Fcer1g/H2-T23/Serpinb9/Cd81	5	Up	DM vs. WM	F
GO_BP	GO:1901214	Regulation of neuron death	0.0343223	Mcl1/Il1b/Fos/Cebpb/Hsp90ab1	5	Down	DM vs. WM	F
GO_BP	GO:0042130	Negative regulation of T cell proliferation	0.03708	H2-Ab1/H2-Aa/H2-M3/Pdcd1lg2/Xcl1	5	Up	DM vs. WM	F
GO_BP	GO:0001503	Ossification	0.0375321	Ddx5/Cebpb/Jund/Junb/Ltf	5	Down	DM vs. WM	F
GO_BP	GO:0006414	Translational elongation	0.0389826	Eef1d/Dph3/Eef1g/Eif5a/Eif4a3	5	Up	DM vs. WM	F
GO_BP	GO:0006959	Humoral immune response	0.0407413	S100a9/Il1b/Ptprc/Wfdc21/Ltf	5	Down	DM vs. WM	F
GO_BP	GO:0007260	Tyrosine phosphorylation of STAT protein	0.0408354	Ccl5/Lck/Hdac1/Ifng/Tnfrsf18	5	Up	DM vs. WM	F
GO_BP	GO:0032637	Interleukin-8 production	0.0408354	Cd74/Park7/Cd2/Lamtor5/Pycard	5	Up	DM vs. WM	F
GO_BP	GO:0034248	Regulation of cellular amide metabolic process	0.0419912	S100a9/Zfp36l1/Hbb-b1/Thbs1/Eif4g2	5	Down	DM vs. WM	F
GO_MF	GO:0043130	Ubiquitin binding	0.042608	Vps28/Ube2n/Adrm1/Ubxn1/Uchl3	5	Up	DM vs. WM	F
GO_BP	GO:0070997	Neuron death	0.0433903	Mcl1/Il1b/Fos/Cebpb/Hsp90ab1	5	Down	DM vs. WM	F
GO_BP	GO:0031397	Negative regulation of protein ubiquitination	0.0448193	Rps3/Vps28/Park7/Rpl5/Ubxn1	5	Up	DM vs. WM	F
GO_BP	GO:0046718	Viral entry into host cell	0.0462296	Cd74/Lgals1/Snx3/Trim12a/Trim27	5	Up	DM vs. WM	F
GO_BP	GO:0038034	Signal transduction in absence of ligand	0.0497536	Ppp1ca/Bcl2a1b/Bax/Bcl2a1d/Prdx2	5	Up	DM vs. WM	F
GO_BP	GO:0050688	Regulation of defense response to virus	0.0497536	Ccl5/Apobec3/Cd37/Pycard/Ifng	5	Up	DM vs. WM	F
GO_BP	GO:0097192	Extrinsic apoptotic signaling pathway in absence of ligand	0.0497536	Ppp1ca/Bcl2a1b/Bax/Bcl2a1d/Prdx2	5	Up	DM vs. WM	F
GO_BP	GO:0002697	Regulation of immune effector process	0.0499139	Il1b/Ptprc/H2-K1/Anxa1/Pcbp2	5	Down	DM vs. WM	F
KEGG	mmu05166	Human T-cell leukemia virus 1 infection	0.0551629	Fos/Ets1/H2-K1/Canx/Itgal	5	Down	DM vs. WM	F
GO_BP	GO:0070486	Leukocyte aggregation	9.59171e-05	S100a9/S100a8/Cd44/Il1b	4	Down	DM vs. WM	F
GO_CC	GO:0005744	TIM23 mitochondrial import inner membrane translocase complex	0.000152915	Dnajc15/Timm23/Timm17b/Grpel1	4	Up	DM vs. WM	F
GO_CC	GO:0042612	MHC class I protein complex	0.000221249	B2m/H2-D1/H2-Q4/H2-T23	4	Up	DM vs. WM	F
GO_CC	GO:0042101	T cell receptor complex	0.000549381	Cd3d/Cd3g/Cd3e/Skap1	4	Up	DM vs. WM	F
GO_CC	GO:0042824	MHC class I peptide loading complex	0.000549381	B2m/H2-D1/H2-Q4/Tap1	4	Up	DM vs. WM	F
GO_MF	GO:0042610	CD8 receptor binding	0.000578826	H2-D1/H2-Q4/Lck/H2-M3	4	Up	DM vs. WM	F
GO_MF	GO:0023023	MHC protein complex binding	0.000739892	Cd74/H2-DMa/H2-Oa/H2-Ob	4	Up	DM vs. WM	F
GO_BP	GO:0034113	Heterotypic cell-cell adhesion	0.00138164	Cd44/Il1b/Ptprc/Gcnt2	4	Down	DM vs. WM	F
GO_BP	GO:0090303	Positive regulation of wound healing	0.00150853	S100a9/Actg1/Thbs1/Anxa1	4	Down	DM vs. WM	F
GO_MF	GO:0042608	T cell receptor binding	0.00198482	H2-D1/H2-Q4/Lck/H2-T23	4	Up	DM vs. WM	F
GO_BP	GO:0042776	Mitochondrial ATP synthesis coupled proton transport	0.00202235	Atp5d/Cox5b/Atp5b/Cyc1	4	Up	DM vs. WM	F
GO_BP	GO:0030150	Protein import into mitochondrial matrix	0.00239088	Dnajc15/Timm23/Timm17b/Grpel1	4	Up	DM vs. WM	F
GO_BP	GO:1903036	Positive regulation of response to wounding	0.00245506	S100a9/Actg1/Thbs1/Anxa1	4	Down	DM vs. WM	F
GO_BP	GO:2000117	Negative regulation of cysteine-type endopeptidase activity	0.00354909	Cd44/Thbs1/Ltf/Mmp9	4	Down	DM vs. WM	F
GO_BP	GO:0002863	Positive regulation of inflammatory response to antigenic stimulus	0.0039835	Park7/Fcer1g/H2-T23/Cd81	4	Up	DM vs. WM	F
GO_CC	GO:0030670	Phagocytic vesicle membrane	0.00424139	B2m/H2-D1/H2-T23/Tap1	4	Up	DM vs. WM	F
GO_BP	GO:0046641	Positive regulation of alpha-beta T cell proliferation	0.00457535	Cd3e/H2-T23/Cd81/Xcl1	4	Up	DM vs. WM	F
GO_BP	GO:0042102	Positive regulation of T cell proliferation	0.00460418	Il1b/Ptprc/Anxa1/Itgal	4	Down	DM vs. WM	F
GO_MF	GO:0051082	Unfolded protein binding	0.00485923	Hsp90b1/Hspa5/Canx/Hsp90ab1	4	Down	DM vs. WM	F
GO_MF	GO:0016209	Antioxidant activity	0.00485923	S100a9/S100a8/Gsr/Hbb-b1	4	Down	DM vs. WM	F
KEGG	mmu05144	Malaria	0.00488499	Il1b/Hbb-b1/Thbs1/Itgal	4	Down	DM vs. WM	F
GO_BP	GO:0045639	Positive regulation of myeloid cell differentiation	0.00589567	Hmgb2/Fos/Zfp36l1/Ets1	4	Down	DM vs. WM	F
GO_BP	GO:0019079	Viral genome replication	0.00677622	Ddx5/Pabpc1/Ltf/Pcbp2	4	Down	DM vs. WM	F
KEGG	mmu04918	Thyroid hormone synthesis	0.00693386	Hsp90b1/Gsr/Hspa5/Canx	4	Down	DM vs. WM	F
GO_BP	GO:0090151	Establishment of protein localization to mitochondrial membrane	0.00706359	Tomm22/Ndufa13/Bax/Oxa1l	4	Up	DM vs. WM	F
GO_BP	GO:0002183	Cytoplasmic translational initiation	0.00706359	Rps2/Eif3i/Rpl13a/Eif3m	4	Up	DM vs. WM	F
GO_MF	GO:0051537	2 iron, 2 sulfur cluster binding	0.0085323	Sdhb/Uqcrfs1/Ndufv2/Cisd3	4	Up	DM vs. WM	F
GO_BP	GO:0090023	Positive regulation of neutrophil chemotaxis	0.0089009	Cd74/Rac2/Rac1/Xcl1	4	Up	DM vs. WM	F
GO_BP	GO:0051592	Response to calcium ion	0.0089369	Fos/Jund/Junb/Thbs1	4	Down	DM vs. WM	F
GO_MF	GO:1904680	Peptide transmembrane transporter activity	0.0092403	Tomm22/Timm23/Tap1/Timm17b	4	Up	DM vs. WM	F
GO_BP	GO:0031295	T cell costimulation	0.010973	Lgals1/Cd3e/Cd81/Pdcd1lg2	4	Up	DM vs. WM	F
GO_BP	GO:0071624	Positive regulation of granulocyte chemotaxis	0.010973	Cd74/Rac2/Rac1/Xcl1	4	Up	DM vs. WM	F
GO_BP	GO:0050671	Positive regulation of lymphocyte proliferation	0.0110376	Il1b/Ptprc/Anxa1/Itgal	4	Down	DM vs. WM	F
GO_CC	GO:0005790	Smooth endoplasmic reticulum	0.0115457	Rpl10/Ppib/Gabarap/Sri	4	Up	DM vs. WM	F
GO_BP	GO:0032946	Positive regulation of mononuclear cell proliferation	0.0115491	Il1b/Ptprc/Anxa1/Itgal	4	Down	DM vs. WM	F
KEGG	mmu04612	Antigen processing and presentation	0.0118139	H2-K1/Hspa5/Canx/Hsp90ab1	4	Down	DM vs. WM	F
GO_BP	GO:0043457	Regulation of cellular respiration	0.0122673	Dnajc15/Park7/Prelid1/Ifng	4	Up	DM vs. WM	F
GO_BP	GO:0061041	Regulation of wound healing	0.0130617	S100a9/Actg1/Thbs1/Anxa1	4	Down	DM vs. WM	F
GO_BP	GO:0031294	Lymphocyte costimulation	0.0131132	Lgals1/Cd3e/Cd81/Pdcd1lg2	4	Up	DM vs. WM	F
GO_BP	GO:0036037	CD8-positive, alpha-beta T cell activation	0.0131132	H2-T23/Xcl1/Ifng/Gpr18	4	Up	DM vs. WM	F
GO_BP	GO:0045667	Regulation of osteoblast differentiation	0.0131172	Ddx5/Cebpb/Jund/Ltf	4	Down	DM vs. WM	F
GO_BP	GO:0002824	Positive regulation of adaptive immune response based on somatic recombination of immune receptors built from immunoglobulin superfamily domains	0.0131172	Il1b/Ptprc/H2-K1/Anxa1	4	Down	DM vs. WM	F
GO_BP	GO:0010634	Positive regulation of epithelial cell migration	0.0138049	Ets1/Thbs1/Anxa1/Mmp9	4	Down	DM vs. WM	F
GO_BP	GO:0007007	Inner mitochondrial membrane organization	0.0140804	Ndufa13/Bax/Chchd10/Chchd3	4	Up	DM vs. WM	F
GO_BP	GO:0002438	Acute inflammatory response to antigenic stimulus	0.0140804	Park7/Fcer1g/H2-T23/Serpinb9	4	Up	DM vs. WM	F
GO_BP	GO:0070665	Positive regulation of leukocyte proliferation	0.0143401	Il1b/Ptprc/Anxa1/Itgal	4	Down	DM vs. WM	F
GO_MF	GO:0043021	Ribonucleoprotein complex binding	0.0145843	Ddx5/Snrnp70/Rpl35a/Hspa5	4	Down	DM vs. WM	F
GO_BP	GO:0006457	Protein folding	0.0150644	Hsp90b1/Hspa5/Canx/Hsp90ab1	4	Down	DM vs. WM	F
GO_BP	GO:0071248	Cellular response to metal ion	0.0151556	Fos/Jund/Junb/Mmp9	4	Down	DM vs. WM	F
GO_BP	GO:0045580	Regulation of T cell differentiation	0.0153742	Cd44/Il1b/Ptprc/Anxa1	4	Down	DM vs. WM	F
GO_BP	GO:0002486	Antigen processing and presentation of endogenous peptide antigen via MHC class I via ER pathway, TAP-independent	0.0153904	H2-D1/H2-Q4/H2-M3/H2-T23	4	Up	DM vs. WM	F
GO_MF	GO:0003735	Structural constituent of ribosome	0.0157991	Rpl29/Rpl35a/Rps28/Rpl37a	4	Down	DM vs. WM	F
GO_MF	GO:0008201	Heparin binding	0.0157991	Rpl29/Ptprc/Thbs1/Ltf	4	Down	DM vs. WM	F
GO_BP	GO:0090022	Regulation of neutrophil chemotaxis	0.0168047	Cd74/Rac2/Rac1/Xcl1	4	Up	DM vs. WM	F
GO_BP	GO:0044743	Protein transmembrane import into intracellular organelle	0.0168047	Dnajc15/Timm23/Timm17b/Grpel1	4	Up	DM vs. WM	F
GO_BP	GO:0002476	Antigen processing and presentation of endogenous peptide antigen via MHC class Ib	0.0168047	H2-D1/H2-Q4/H2-M3/H2-T23	4	Up	DM vs. WM	F
GO_BP	GO:0002484	Antigen processing and presentation of endogenous peptide antigen via MHC class I via ER pathway	0.0168047	H2-D1/H2-Q4/H2-M3/H2-T23	4	Up	DM vs. WM	F
GO_BP	GO:0002082	Regulation of oxidative phosphorylation	0.0180348	Dnajc15/Park7/Gadd45gip1/Uqcc2	4	Up	DM vs. WM	F
GO_CC	GO:0030176	Integral component of endoplasmic reticulum membrane	0.0187848	H2-K1/Scd1/Hspa5/Canx	4	Down	DM vs. WM	F
GO_CC	GO:0022626	Cytosolic ribosome	0.0187848	Rpl29/Rpl35a/Rps28/Rpl37a	4	Down	DM vs. WM	F
GO_BP	GO:1902624	Positive regulation of neutrophil migration	0.0191849	Cd74/Rac2/Rac1/Xcl1	4	Up	DM vs. WM	F
GO_CC	GO:0090575	RNA polymerase II transcription regulator complex	0.0191949	Fos/Cebpb/Jund/Junb	4	Down	DM vs. WM	F
GO_CC	GO:0031227	Intrinsic component of endoplasmic reticulum membrane	0.0191949	H2-K1/Scd1/Hspa5/Canx	4	Down	DM vs. WM	F
GO_BP	GO:0001890	Placenta development	0.0195922	Zfp36l1/Cebpb/Junb/Hsp90ab1	4	Down	DM vs. WM	F
GO_BP	GO:0002675	Positive regulation of acute inflammatory response	0.0205105	Ccl5/Park7/Fcer1g/H2-T23	4	Up	DM vs. WM	F
GO_BP	GO:1903427	Negative regulation of reactive oxygen species biosynthetic process	0.0205105	Dynll1/Acp5/Park7/Atp5g1	4	Up	DM vs. WM	F
GO_BP	GO:0034314	Arp2/3 complex-mediated actin nucleation	0.0205105	Arpc1b/Gmfg/Trim27/Brk1	4	Up	DM vs. WM	F
GO_CC	GO:0030666	Endocytic vesicle membrane	0.0215224	B2m/H2-D1/H2-T23/Tap1	4	Up	DM vs. WM	F
GO_BP	GO:0002861	Regulation of inflammatory response to antigenic stimulus	0.022093	Park7/Fcer1g/H2-T23/Cd81	4	Up	DM vs. WM	F
GO_BP	GO:0046640	Regulation of alpha-beta T cell proliferation	0.022093	Cd3e/H2-T23/Cd81/Xcl1	4	Up	DM vs. WM	F
GO_BP	GO:0010951	Negative regulation of endopeptidase activity	0.0222464	Cd44/Thbs1/Ltf/Mmp9	4	Down	DM vs. WM	F
GO_BP	GO:1903034	Regulation of response to wounding	0.02299	S100a9/Actg1/Thbs1/Anxa1	4	Down	DM vs. WM	F
GO_BP	GO:1902108	Regulation of mitochondrial membrane permeability involved in apoptotic process	0.0240371	Bax/Slc25a4/Chchd10/Slc25a5	4	Up	DM vs. WM	F
KEGG	mmu04670	Leukocyte transendothelial migration	0.0252315	Actb/Actg1/Itgal/Mmp9	4	Down	DM vs. WM	F
GO_BP	GO:0042092	Type 2 immune response	0.0257648	Cd74/Batf/Cd81/Xcl1	4	Up	DM vs. WM	F
GO_BP	GO:0051205	Protein insertion into membrane	0.0257648	Tomm22/Ndufa13/Bax/Oxa1l	4	Up	DM vs. WM	F
GO_BP	GO:0002822	Regulation of adaptive immune response based on somatic recombination of immune receptors built from immunoglobulin superfamily domains	0.0260582	Il1b/Ptprc/H2-K1/Anxa1	4	Down	DM vs. WM	F
GO_BP	GO:0050870	Positive regulation of T cell activation	0.0264959	Il1b/Ptprc/Anxa1/Itgal	4	Down	DM vs. WM	F
GO_BP	GO:0001906	Cell killing	0.0264959	Ptprc/H2-K1/Hsp90ab1/Ltf	4	Down	DM vs. WM	F
GO_CC	GO:0071005	U2-type precatalytic spliceosome	0.0266407	Snrpd2/Txnl4a/Lsm4/Sf3b4	4	Up	DM vs. WM	F
GO_BP	GO:0034205	Amyloid-beta formation	0.0276338	Apoe/Psenen/Tmed10/Ifng	4	Up	DM vs. WM	F
GO_BP	GO:0006469	Negative regulation of protein kinase activity	0.0279419	Actb/Dusp1/Il1b/Ptprc	4	Down	DM vs. WM	F
GO_CC	GO:0005681	Spliceosomal complex	0.0279459	Ddx5/Pabpc1/Snrnp70/Hnrnph1	4	Down	DM vs. WM	F
GO_CC	GO:0044391	Ribosomal subunit	0.0279459	Rpl29/Rpl35a/Rps28/Rpl37a	4	Down	DM vs. WM	F
GO_BP	GO:2000772	Regulation of cellular senescence	0.0296763	B2m/H2-M3/Ybx1/Eef1e1	4	Up	DM vs. WM	F
GO_BP	GO:0046633	Alpha-beta T cell proliferation	0.0296763	Cd3e/H2-T23/Cd81/Xcl1	4	Up	DM vs. WM	F
GO_BP	GO:0070374	Positive regulation of ERK1 and ERK2 cascade	0.0298114	Cd44/Il1b/Ptprc/Gcnt2	4	Down	DM vs. WM	F
GO_CC	GO:0016469	Proton-transporting two-sector ATPase complex	0.0298331	Atp5d/Atp6v1f/Atp5b/Atp5g1	4	Up	DM vs. WM	F
GO_BP	GO:0031668	Cellular response to extracellular stimulus	0.0299401	Fos/Ptprc/Hspa5/Mmp9	4	Down	DM vs. WM	F
GO_BP	GO:0048545	Response to steroid hormone	0.0300317	Hmgb2/Ddx5/Zfp36l1/Anxa1	4	Down	DM vs. WM	F
GO_MF	GO:0030414	Peptidase inhibitor activity	0.0303387	Ngp/Wfdc21/Pi16/Ltf	4	Down	DM vs. WM	F
GO_BP	GO:0002573	Myeloid leukocyte differentiation	0.0304866	Fos/Zfp36l1/Cebpb/Junb	4	Down	DM vs. WM	F
GO_BP	GO:2001020	Regulation of response to DNA damage stimulus	0.0312143	Ddx5/Tpt1/Mcl1/Cd44	4	Down	DM vs. WM	F
GO_BP	GO:0070232	Regulation of T cell apoptotic process	0.0315223	Ccl5/Serpinb9/Prelid1/Il7r	4	Up	DM vs. WM	F
GO_BP	GO:0033673	Negative regulation of kinase activity	0.0325047	Actb/Dusp1/Il1b/Ptprc	4	Down	DM vs. WM	F
GO_CC	GO:0036464	Cytoplasmic ribonucleoprotein granule	0.0325932	Actb/Pabpc1/Zfp36l1/Ddx6	4	Down	DM vs. WM	F
GO_CC	GO:0071011	Precatalytic spliceosome	0.0332127	Snrpd2/Txnl4a/Lsm4/Sf3b4	4	Up	DM vs. WM	F
KEGG	mmu05135	Yersinia infection	0.0346291	Actb/Actg1/Il1b/Fos	4	Down	DM vs. WM	F
KEGG	mmu04915	Estrogen signaling pathway	0.0346291	Fos/Hsp90b1/Hsp90ab1/Mmp9	4	Down	DM vs. WM	F
GO_BP	GO:0010632	Regulation of epithelial cell migration	0.0348633	Ets1/Thbs1/Anxa1/Mmp9	4	Down	DM vs. WM	F
GO_BP	GO:0006470	Protein dephosphorylation	0.0348633	Dusp1/Hsp90b1/Ptprc/Hsp90ab1	4	Down	DM vs. WM	F
GO_CC	GO:0035770	Ribonucleoprotein granule	0.0357418	Actb/Pabpc1/Zfp36l1/Ddx6	4	Down	DM vs. WM	F
GO_MF	GO:0042887	Amide transmembrane transporter activity	0.0357502	Tomm22/Timm23/Tap1/Timm17b	4	Up	DM vs. WM	F
GO_BP	GO:0030278	Regulation of ossification	0.0366848	Ddx5/Cebpb/Jund/Ltf	4	Down	DM vs. WM	F
GO_BP	GO:0031330	Negative regulation of cellular catabolic process	0.0389225	Mcl1/Pabpc1/Eif4g2/Hsp90ab1	4	Down	DM vs. WM	F
GO_BP	GO:0045444	Fat cell differentiation	0.0398816	Zfp36l1/Cebpb/Wfdc21/Scd1	4	Down	DM vs. WM	F
GO_BP	GO:0002820	Negative regulation of adaptive immune response	0.0410877	H2-M3/Il7r/Trim27/Xcl1	4	Up	DM vs. WM	F
GO_BP	GO:0002064	Epithelial cell development	0.0419912	Psap/Il1b/Fosl2/Ccdc88c	4	Down	DM vs. WM	F
GO_BP	GO:0042493	Response to drug	0.0428151	Il1b/Fos/Anxa1/Mmp9	4	Down	DM vs. WM	F
GO_BP	GO:0051348	Negative regulation of transferase activity	0.0428151	Actb/Dusp1/Il1b/Ptprc	4	Down	DM vs. WM	F
GO_MF	GO:0061134	Peptidase regulator activity	0.0436338	Ngp/Wfdc21/Pi16/Ltf	4	Down	DM vs. WM	F
GO_BP	GO:1902622	Regulation of neutrophil migration	0.0438484	Cd74/Rac2/Rac1/Xcl1	4	Up	DM vs. WM	F
GO_BP	GO:1903311	Regulation of mRNA metabolic process	0.0450132	Ddx5/Pabpc1/Zfp36l1/Snrnp70	4	Down	DM vs. WM	F
GO_BP	GO:0006368	Transcription elongation from RNA polymerase II promoter	0.046227	Supt4a/Adrm1/Elof1/Cbx7	4	Up	DM vs. WM	F
GO_BP	GO:0090342	Regulation of cell aging	0.046227	B2m/H2-M3/Ybx1/Eef1e1	4	Up	DM vs. WM	F
GO_BP	GO:0043523	Regulation of neuron apoptotic process	0.046463	Mcl1/Il1b/Cebpb/Hsp90ab1	4	Down	DM vs. WM	F
GO_CC	GO:0031902	Late endosome membrane	0.0467055	H2-Eb1/Vti1b/Lamtor5/Snf8	4	Up	DM vs. WM	F
GO_BP	GO:0031098	Stress-activated protein kinase signaling cascade	0.0474863	Dusp1/Il1b/Zfp36l1/Ccdc88c	4	Down	DM vs. WM	F
GO_BP	GO:0002699	Positive regulation of immune effector process	0.0477173	Il1b/Ptprc/H2-K1/Anxa1	4	Down	DM vs. WM	F
GO_BP	GO:0051438	Regulation of ubiquitin-protein transferase activity	0.0489191	Rps2/Ube2n/Park7/Rpl5	4	Up	DM vs. WM	F
GO_BP	GO:0071496	Cellular response to external stimulus	0.049915	Fos/Ptprc/Hspa5/Mmp9	4	Down	DM vs. WM	F
KEGG	mmu04141	Protein processing in endoplasmic reticulum	0.063716	Hsp90b1/Hspa5/Canx/Hsp90ab1	4	Down	DM vs. WM	F
KEGG	mmu03010	Ribosome	0.0696918	Rpl29/Rpl35a/Rps28/Rpl37a	4	Down	DM vs. WM	F
KEGG	mmu04216	Ferroptosis	0.075755	Ftl1/Fth1/Map1lc3b/Slc3a2	4	Up	DM vs. WM	F
GO_BP	GO:0034116	Positive regulation of heterotypic cell-cell adhesion	0.000853823	Cd44/Il1b/Gcnt2	3	Down	DM vs. WM	F
GO_BP	GO:0034114	Regulation of heterotypic cell-cell adhesion	0.00202068	Cd44/Il1b/Gcnt2	3	Down	DM vs. WM	F
GO_BP	GO:0032743	Positive regulation of interleukin-2 production	0.00301388	Il1b/Ptprc/Anxa1	3	Down	DM vs. WM	F
GO_BP	GO:0014002	Astrocyte development	0.00435004	S100a9/S100a8/Il1b	3	Down	DM vs. WM	F
GO_CC	GO:0044754	Autolysosome	0.00465528	Ftl1/Fth1/Map1lc3b	3	Up	DM vs. WM	F
GO_BP	GO:0017062	Respiratory chain complex III assembly	0.00573647	Uqcr10/Uqcrb/Uqcc2	3	Up	DM vs. WM	F
GO_BP	GO:2000774	Positive regulation of cellular senescence	0.00573647	B2m/H2-M3/Eef1e1	3	Up	DM vs. WM	F
GO_BP	GO:0034551	Mitochondrial respiratory chain complex III assembly	0.00573647	Uqcr10/Uqcrb/Uqcc2	3	Up	DM vs. WM	F
GO_MF	GO:0070181	Small ribosomal subunit rRNA binding	0.00633858	Rps3/Rps13/Mrps18a	3	Up	DM vs. WM	F
GO_BP	GO:0006636	Unsaturated fatty acid biosynthetic process	0.00660184	Il1b/Scd1/Anxa1	3	Down	DM vs. WM	F
GO_BP	GO:0038066	P38MAPK cascade	0.00715677	Dusp1/Il1b/Zfp36l1	3	Down	DM vs. WM	F
GO_BP	GO:1901857	Positive regulation of cellular respiration	0.00733724	Park7/Prelid1/Ifng	3	Up	DM vs. WM	F
GO_BP	GO:0002579	Positive regulation of antigen processing and presentation	0.00733724	Cd74/H2-Ab1/Pycard	3	Up	DM vs. WM	F
GO_BP	GO:0045646	Regulation of erythrocyte differentiation	0.00777229	Hmgb2/Zfp36l1/Ets1	3	Down	DM vs. WM	F
GO_CC	GO:0033178	Proton-transporting two-sector ATPase complex, catalytic domain	0.00820094	Atp5d/Atp6v1f/Atp5b	3	Up	DM vs. WM	F
GO_BP	GO:0043666	Regulation of phosphoprotein phosphatase activity	0.00866976	Hsp90b1/Ptprc/Hsp90ab1	3	Down	DM vs. WM	F
GO_BP	GO:0030850	Prostate gland development	0.00866976	Psap/Cd44/Anxa1	3	Down	DM vs. WM	F
GO_BP	GO:0033632	Regulation of cell-cell adhesion mediated by integrin	0.00904799	Ccl5/Cd3e/Skap1	3	Up	DM vs. WM	F
GO_BP	GO:2000343	Positive regulation of chemokine (C-X-C motif) ligand 2 production	0.00904799	Ccl5/Cd74/Hdac1	3	Up	DM vs. WM	F
GO_BP	GO:0090343	Positive regulation of cell aging	0.00904799	B2m/H2-M3/Eef1e1	3	Up	DM vs. WM	F
GO_MF	GO:0046977	TAP binding	0.0092403	H2-D1/H2-Q4/Tap1	3	Up	DM vs. WM	F
GO_MF	GO:0030881	Beta-2-microglobulin binding	0.0092403	H2-D1/H2-Q4/H2-T23	3	Up	DM vs. WM	F
GO_CC	GO:0005767	Secondary lysosome	0.00968878	Ftl1/Fth1/Map1lc3b	3	Up	DM vs. WM	F
GO_BP	GO:0043536	Positive regulation of blood vessel endothelial cell migration	0.0102962	Ets1/Thbs1/Anxa1	3	Down	DM vs. WM	F
GO_BP	GO:0032663	Regulation of interleukin-2 production	0.0106073	Il1b/Ptprc/Anxa1	3	Down	DM vs. WM	F
GO_BP	GO:0061614	Pri-miRNA transcription by RNA polymerase II	0.0106073	Ddx5/Fos/Ets1	3	Down	DM vs. WM	F
GO_BP	GO:0002551	Mast cell chemotaxis	0.010973	Ccl5/Rac2/Rac1	3	Up	DM vs. WM	F
GO_MF	GO:0008097	5S rRNA binding	0.0115235	Rpl4/Rpl7/Rpl5	3	Up	DM vs. WM	F
GO_BP	GO:0060263	Regulation of respiratory burst	0.013071	Rps19/Rac2/Rac1	3	Up	DM vs. WM	F
GO_BP	GO:0097531	Mast cell migration	0.013071	Ccl5/Rac2/Rac1	3	Up	DM vs. WM	F
GO_BP	GO:0032623	Interleukin-2 production	0.0138049	Il1b/Ptprc/Anxa1	3	Down	DM vs. WM	F
GO_BP	GO:2001244	Positive regulation of intrinsic apoptotic signaling pathway	0.014708	S100a9/S100a8/Mcl1	3	Down	DM vs. WM	F
GO_BP	GO:0010917	Negative regulation of mitochondrial membrane potential	0.0147559	Bax/Atp5g1/Prelid1	3	Up	DM vs. WM	F
GO_BP	GO:0032677	Regulation of interleukin-8 production	0.0151113	Il1b/Ptprc/Anxa1	3	Down	DM vs. WM	F
GO_BP	GO:0048488	Synaptic vesicle endocytosis	0.0151556	Actb/Actg1/Canx	3	Down	DM vs. WM	F
GO_BP	GO:0140238	Presynaptic endocytosis	0.0151556	Actb/Actg1/Canx	3	Down	DM vs. WM	F
GO_BP	GO:0045669	Positive regulation of osteoblast differentiation	0.0151556	Cebpb/Jund/Ltf	3	Down	DM vs. WM	F
GO_BP	GO:0002711	Positive regulation of T cell mediated immunity	0.0162371	Il1b/Ptprc/H2-K1	3	Down	DM vs. WM	F
GO_MF	GO:0140318	Protein transporter activity	0.0164472	Tomm22/Timm23/Timm17b	3	Up	DM vs. WM	F
GO_MF	GO:0008320	Protein transmembrane transporter activity	0.0164472	Tomm22/Timm23/Timm17b	3	Up	DM vs. WM	F
GO_MF	GO:0051400	BH domain binding	0.0164472	Bcl2a1b/Bax/Bcl2a1d	3	Up	DM vs. WM	F
GO_CC	GO:0005753	Mitochondrial proton-transporting ATP synthase complex	0.0166861	Atp5d/Atp5b/Atp5g1	3	Up	DM vs. WM	F
GO_BP	GO:2000341	Regulation of chemokine (C-X-C motif) ligand 2 production	0.0170623	Ccl5/Cd74/Hdac1	3	Up	DM vs. WM	F
GO_BP	GO:0002830	Positive regulation of type 2 immune response	0.0170623	Cd74/Cd81/Xcl1	3	Up	DM vs. WM	F
GO_BP	GO:0002866	Positive regulation of acute inflammatory response to antigenic stimulus	0.0170623	Park7/Fcer1g/H2-T23	3	Up	DM vs. WM	F
GO_BP	GO:0072567	Chemokine (C-X-C motif) ligand 2 production	0.0170623	Ccl5/Cd74/Hdac1	3	Up	DM vs. WM	F
GO_BP	GO:1903670	Regulation of sprouting angiogenesis	0.0171472	Klf2/Thbs1/Anxa1	3	Down	DM vs. WM	F
GO_BP	GO:0032637	Interleukin-8 production	0.0171472	Il1b/Ptprc/Anxa1	3	Down	DM vs. WM	F
GO_BP	GO:0071277	Cellular response to calcium ion	0.0180109	Fos/Jund/Junb	3	Down	DM vs. WM	F
GO_MF	GO:0046933	Proton-transporting ATP synthase activity, rotational mechanism	0.0180235	Atp5d/Atp5b/Atp5g1	3	Up	DM vs. WM	F
GO_CC	GO:0045259	Proton-transporting ATP synthase complex	0.0187702	Atp5d/Atp5b/Atp5g1	3	Up	DM vs. WM	F
GO_CC	GO:0035145	Exon-exon junction complex	0.0187702	Sap18b/Pym1/Eif4a3	3	Up	DM vs. WM	F
GO_CC	GO:0005790	Smooth endoplasmic reticulum	0.0187848	Hsp90b1/Hspa5/Canx	3	Down	DM vs. WM	F
GO_CC	GO:0022625	Cytosolic large ribosomal subunit	0.0187848	Rpl29/Rpl35a/Rpl37a	3	Down	DM vs. WM	F
GO_BP	GO:0098760	Response to interleukin-7	0.0191849	Eno1/Atp5b/Ybx1	3	Up	DM vs. WM	F
GO_BP	GO:0044794	Positive regulation by host of viral process	0.0191849	Apoe/Ppib/Ifng	3	Up	DM vs. WM	F
GO_BP	GO:0098761	Cellular response to interleukin-7	0.0191849	Eno1/Atp5b/Ybx1	3	Up	DM vs. WM	F
GO_BP	GO:0036465	Synaptic vesicle recycling	0.0195922	Actb/Actg1/Canx	3	Down	DM vs. WM	F
GO_MF	GO:0033293	Monocarboxylic acid binding	0.0196176	S100a9/S100a8/Psap	3	Down	DM vs. WM	F
GO_MF	GO:0003746	Translation elongation factor activity	0.0206208	Eef1d/Eef1g/Eif5a	3	Up	DM vs. WM	F
GO_BP	GO:0006448	Regulation of translational elongation	0.0215445	Dph3/Eif5a/Eif4a3	3	Up	DM vs. WM	F
GO_BP	GO:0033631	Cell-cell adhesion mediated by integrin	0.0215445	Ccl5/Cd3e/Skap1	3	Up	DM vs. WM	F
GO_BP	GO:0043154	Negative regulation of cysteine-type endopeptidase activity involved in apoptotic process	0.0221078	Cd44/Thbs1/Mmp9	3	Down	DM vs. WM	F
GO_BP	GO:0035304	Regulation of protein dephosphorylation	0.02299	Hsp90b1/Ptprc/Hsp90ab1	3	Down	DM vs. WM	F
GO_BP	GO:0048708	Astrocyte differentiation	0.02299	S100a9/S100a8/Il1b	3	Down	DM vs. WM	F
GO_CC	GO:0071013	Catalytic step 2 spliceosome	0.0230023	Ddx5/Pabpc1/Hnrnph1	3	Down	DM vs. WM	F
GO_MF	GO:0022884	Macromolecule transmembrane transporter activity	0.0233679	Tomm22/Timm23/Timm17b	3	Up	DM vs. WM	F
GO_MF	GO:0008199	Ferric iron binding	0.0233679	Ftl1/Fth1/Acp5	3	Up	DM vs. WM	F
GO_BP	GO:0046683	Response to organophosphorus	0.0234742	Il1b/Hsp90b1/Zfp36l1	3	Down	DM vs. WM	F
GO_BP	GO:0071674	Mononuclear cell migration	0.0241025	Dusp1/Thbs1/Anxa1	3	Down	DM vs. WM	F
GO_BP	GO:0002726	Positive regulation of T cell cytokine production	0.0244547	B2m/Cd81/Xcl1	3	Up	DM vs. WM	F
GO_BP	GO:0061081	Positive regulation of myeloid leukocyte cytokine production involved in immune response	0.0244547	Cd74/Fcer1g/H2-M3	3	Up	DM vs. WM	F
GO_BP	GO:0002710	Negative regulation of T cell mediated immunity	0.0244547	H2-M3/Il7r/Xcl1	3	Up	DM vs. WM	F
GO_BP	GO:0045837	Negative regulation of membrane potential	0.0244547	Bax/Atp5g1/Prelid1	3	Up	DM vs. WM	F
GO_BP	GO:0072091	Regulation of stem cell proliferation	0.0249507	Hmgb2/Ptprc/Zfp36l1	3	Down	DM vs. WM	F
GO_BP	GO:0002181	Cytoplasmic translation	0.0249507	Rpl29/Rpl35a/Rps28	3	Down	DM vs. WM	F
GO_BP	GO:0044344	Cellular response to fibroblast growth factor stimulus	0.0249507	Cd44/Zfp36l1/Thbs1	3	Down	DM vs. WM	F
GO_BP	GO:0033077	T cell differentiation in thymus	0.0259547	Il1b/Ptprc/Zfp36l1	3	Down	DM vs. WM	F
GO_BP	GO:0071774	Response to fibroblast growth factor	0.0259547	Cd44/Zfp36l1/Thbs1	3	Down	DM vs. WM	F
GO_BP	GO:0045445	Myoblast differentiation	0.0259547	Btg1/Ddx5/Zfp36l1	3	Down	DM vs. WM	F
GO_MF	GO:0015035	Protein disulfide oxidoreductase activity	0.0260476	Sh3bgrl3/Gfer/Glrx3	3	Up	DM vs. WM	F
GO_MF	GO:0042288	MHC class I protein binding	0.0260476	Atp5b/H2-T23/Tap1	3	Up	DM vs. WM	F
GO_BP	GO:0043535	Regulation of blood vessel endothelial cell migration	0.0261749	Ets1/Thbs1/Anxa1	3	Down	DM vs. WM	F
GO_BP	GO:1903313	Positive regulation of mRNA metabolic process	0.0261749	Pabpc1/Zfp36l1/Snrnp70	3	Down	DM vs. WM	F
GO_BP	GO:0015908	Fatty acid transport	0.0261749	Il1b/Thbs1/Anxa1	3	Down	DM vs. WM	F
GO_MF	GO:0003730	MRNA 3'-UTR binding	0.026341	Ddx5/Pabpc1/Zfp36l1	3	Down	DM vs. WM	F
GO_BP	GO:0070555	Response to interleukin-1	0.026785	Il1b/Cebpb/Anxa1	3	Down	DM vs. WM	F
GO_BP	GO:0045069	Regulation of viral genome replication	0.026785	Ddx5/Pabpc1/Ltf	3	Down	DM vs. WM	F
GO_BP	GO:0002709	Regulation of T cell mediated immunity	0.026785	Il1b/Ptprc/H2-K1	3	Down	DM vs. WM	F
GO_BP	GO:0030593	Neutrophil chemotaxis	0.0279419	S100a9/S100a8/Il1b	3	Down	DM vs. WM	F
GO_BP	GO:0045582	Positive regulation of T cell differentiation	0.0288212	Il1b/Ptprc/Anxa1	3	Down	DM vs. WM	F
GO_BP	GO:2001237	Negative regulation of extrinsic apoptotic signaling pathway	0.0288212	Hmgb2/Mcl1/Il1b	3	Down	DM vs. WM	F
GO_CC	GO:0036452	ESCRT complex	0.0292216	Vps28/Chmp1a/Snf8	3	Up	DM vs. WM	F
GO_BP	GO:0010595	Positive regulation of endothelial cell migration	0.0292979	Ets1/Thbs1/Anxa1	3	Down	DM vs. WM	F
GO_BP	GO:0014074	Response to purine-containing compound	0.0296895	Il1b/Hsp90b1/Zfp36l1	3	Down	DM vs. WM	F
GO_BP	GO:0045778	Positive regulation of ossification	0.0296895	Cebpb/Jund/Ltf	3	Down	DM vs. WM	F
GO_BP	GO:0046634	Regulation of alpha-beta T cell activation	0.0298114	Cd44/Ptprc/Anxa1	3	Down	DM vs. WM	F
GO_BP	GO:0035710	CD4-positive, alpha-beta T cell activation	0.0300317	Cd44/Cebpb/Anxa1	3	Down	DM vs. WM	F
GO_BP	GO:0006022	Aminoglycan metabolic process	0.0300317	Cd44/Il1b/Chil3	3	Down	DM vs. WM	F
GO_BP	GO:0051204	Protein insertion into mitochondrial membrane	0.030683	Tomm22/Ndufa13/Bax	3	Up	DM vs. WM	F
GO_BP	GO:0070230	Positive regulation of lymphocyte apoptotic process	0.030683	Ccl5/Bax/Prelid1	3	Up	DM vs. WM	F
GO_BP	GO:0033630	Positive regulation of cell adhesion mediated by integrin	0.030683	Ccl5/Cd3e/Skap1	3	Up	DM vs. WM	F
GO_BP	GO:0000956	Nuclear-transcribed mRNA catabolic process	0.0308747	Ddx5/Pabpc1/Zfp36l1	3	Down	DM vs. WM	F
GO_BP	GO:0051897	Positive regulation of protein kinase B signaling	0.0314129	Thbs1/Gcnt2/Hsp90ab1	3	Down	DM vs. WM	F
GO_CC	GO:0005689	U12-type spliceosomal complex	0.0315549	Snrpd2/Sf3b4/Ybx1	3	Up	DM vs. WM	F
GO_BP	GO:0017015	Regulation of transforming growth factor beta receptor signaling pathway	0.0319547	Hspa5/Thbs1/Hsp90ab1	3	Down	DM vs. WM	F
GO_BP	GO:0030316	Osteoclast differentiation	0.0325	Fos/Cebpb/Junb	3	Down	DM vs. WM	F
GO_BP	GO:0008630	Intrinsic apoptotic signaling pathway in response to DNA damage	0.0325	Tpt1/Mcl1/Cd44	3	Down	DM vs. WM	F
GO_BP	GO:1903844	Regulation of cellular response to transforming growth factor beta stimulus	0.0325047	Hspa5/Thbs1/Hsp90ab1	3	Down	DM vs. WM	F
GO_BP	GO:0007009	Plasma membrane organization	0.0325047	S100a9/Psap/Ptprc	3	Down	DM vs. WM	F
GO_MF	GO:0016922	Nuclear receptor binding	0.0327547	Ddx5/Cebpb/Jund	3	Down	DM vs. WM	F
GO_BP	GO:2000379	Positive regulation of reactive oxygen species metabolic process	0.0335759	Il1b/Klf2/Thbs1	3	Down	DM vs. WM	F
GO_BP	GO:0001892	Embryonic placenta development	0.0335759	Zfp36l1/Cebpb/Junb	3	Down	DM vs. WM	F
GO_BP	GO:0019882	Antigen processing and presentation	0.0348544	Psap/H2-K1/Thbs1	3	Down	DM vs. WM	F
GO_BP	GO:0006986	Response to unfolded protein	0.0348633	Hspa5/Thbs1/Canx	3	Down	DM vs. WM	F
GO_BP	GO:0045621	Positive regulation of lymphocyte differentiation	0.0348633	Il1b/Ptprc/Anxa1	3	Down	DM vs. WM	F
GO_BP	GO:0021782	Glial cell development	0.0355623	S100a9/S100a8/Il1b	3	Down	DM vs. WM	F
GO_MF	GO:0015252	Proton channel activity	0.0357502	Atp5d/Atp5b/Atp5g1	3	Up	DM vs. WM	F
GO_MF	GO:0016676	Oxidoreductase activity, acting on a heme group of donors, oxygen as acceptor	0.0357502	Cox8a/Cox7b/Ndufa4	3	Up	DM vs. WM	F
GO_MF	GO:0015002	Heme-copper terminal oxidase activity	0.0357502	Cox8a/Cox7b/Ndufa4	3	Up	DM vs. WM	F
GO_MF	GO:0004129	Cytochrome-c oxidase activity	0.0357502	Cox8a/Cox7b/Ndufa4	3	Up	DM vs. WM	F
GO_BP	GO:0043534	Blood vessel endothelial cell migration	0.035851	Ets1/Thbs1/Anxa1	3	Down	DM vs. WM	F
GO_BP	GO:0000187	Activation of MAPK activity	0.035851	Il1b/Ptprc/Thbs1	3	Down	DM vs. WM	F
GO_BP	GO:0033559	Unsaturated fatty acid metabolic process	0.0365566	Il1b/Scd1/Anxa1	3	Down	DM vs. WM	F
GO_BP	GO:0002688	Regulation of leukocyte chemotaxis	0.0366848	Dusp1/Il1b/Thbs1	3	Down	DM vs. WM	F
GO_BP	GO:1901136	Carbohydrate derivative catabolic process	0.0366848	Psap/Cd44/Chil3	3	Down	DM vs. WM	F
GO_BP	GO:0050868	Negative regulation of T cell activation	0.0371433	Cd44/Cebpb/Anxa1	3	Down	DM vs. WM	F
GO_BP	GO:0016525	Negative regulation of angiogenesis	0.0371433	Klf2/Ngp/Thbs1	3	Down	DM vs. WM	F
GO_BP	GO:0002040	Sprouting angiogenesis	0.0375321	Klf2/Thbs1/Anxa1	3	Down	DM vs. WM	F
GO_BP	GO:0010921	Regulation of phosphatase activity	0.0375321	Hsp90b1/Ptprc/Hsp90ab1	3	Down	DM vs. WM	F
GO_BP	GO:1990266	Neutrophil migration	0.0378779	S100a9/S100a8/Il1b	3	Down	DM vs. WM	F
GO_BP	GO:0031341	Regulation of cell killing	0.0388949	Ptprc/H2-K1/Hsp90ab1	3	Down	DM vs. WM	F
GO_BP	GO:1901216	Positive regulation of neuron death	0.0388949	Mcl1/Il1b/Fos	3	Down	DM vs. WM	F
GO_BP	GO:2000181	Negative regulation of blood vessel morphogenesis	0.0388949	Klf2/Ngp/Thbs1	3	Down	DM vs. WM	F
GO_MF	GO:0016675	Oxidoreductase activity, acting on a heme group of donors	0.0399078	Cox8a/Cox7b/Ndufa4	3	Up	DM vs. WM	F
GO_BP	GO:0002864	Regulation of acute inflammatory response to antigenic stimulus	0.0419648	Park7/Fcer1g/H2-T23	3	Up	DM vs. WM	F
GO_BP	GO:0045324	Late endosome to vacuole transport	0.0419648	Vps28/Chmp1a/Snf8	3	Up	DM vs. WM	F
GO_BP	GO:0002761	Regulation of myeloid leukocyte differentiation	0.0421213	Fos/Zfp36l1/Cebpb	3	Down	DM vs. WM	F
GO_BP	GO:0002456	T cell mediated immunity	0.0427201	Il1b/Ptprc/H2-K1	3	Down	DM vs. WM	F
GO_BP	GO:0034763	Negative regulation of transmembrane transport	0.0427201	Il1b/Thbs1/Mmp9	3	Down	DM vs. WM	F
GO_BP	GO:0044070	Regulation of anion transport	0.0430292	Il1b/Cebpb/Thbs1	3	Down	DM vs. WM	F
GO_CC	GO:0046540	U4/U6 x U5 tri-snRNP complex	0.0432111	Snrpd2/Txnl4a/Lsm4	3	Up	DM vs. WM	F
GO_CC	GO:0030137	COPI-coated vesicle	0.0432111	Use1/Gnas/Tmed10	3	Up	DM vs. WM	F
GO_BP	GO:1903038	Negative regulation of leukocyte cell-cell adhesion	0.0434859	Cd44/Cebpb/Anxa1	3	Down	DM vs. WM	F
GO_BP	GO:0002698	Negative regulation of immune effector process	0.0434859	Ptprc/Anxa1/Pcbp2	3	Down	DM vs. WM	F
GO_CC	GO:0015934	Large ribosomal subunit	0.0449282	Rpl29/Rpl35a/Rpl37a	3	Down	DM vs. WM	F
GO_BP	GO:0035821	Modulation of process of other organism	0.0450132	S100a9/Ltf/Mmp9	3	Down	DM vs. WM	F
GO_BP	GO:1901798	Positive regulation of signal transduction by p53 class mediator	0.046227	Ubb/Rpl26/Eef1e1	3	Up	DM vs. WM	F
GO_BP	GO:0032753	Positive regulation of interleukin-4 production	0.046227	Fcer1g/Cd3e/H2-T23	3	Up	DM vs. WM	F
GO_BP	GO:0032897	Negative regulation of viral transcription	0.046227	Ccl5/Trim27/Hdac1	3	Up	DM vs. WM	F
GO_BP	GO:1901343	Negative regulation of vasculature development	0.046463	Klf2/Ngp/Thbs1	3	Down	DM vs. WM	F
GO_CC	GO:0097526	Spliceosomal tri-snRNP complex	0.0467055	Snrpd2/Txnl4a/Lsm4	3	Up	DM vs. WM	F
GO_MF	GO:0005178	Integrin binding	0.0474822	Il1b/Tgfbi/Thbs1	3	Down	DM vs. WM	F
GO_BP	GO:0035966	Response to topologically incorrect protein	0.0477173	Hspa5/Thbs1/Canx	3	Down	DM vs. WM	F
GO_MF	GO:0048027	MRNA 5'-UTR binding	0.0488875	Rpl26/Rps13/Rpl5	3	Up	DM vs. WM	F
GO_BP	GO:0072089	Stem cell proliferation	0.049045	Hmgb2/Ptprc/Zfp36l1	3	Down	DM vs. WM	F
GO_BP	GO:0002708	Positive regulation of lymphocyte mediated immunity	0.049045	Il1b/Ptprc/H2-K1	3	Down	DM vs. WM	F
GO_BP	GO:0001837	Epithelial to mesenchymal transition	0.049045	Ddx5/Il1b/Gcnt2	3	Down	DM vs. WM	F
GO_BP	GO:0055094	Response to lipoprotein particle	0.0497536	Apoe/Fcer1g/Cd81	3	Up	DM vs. WM	F
GO_BP	GO:2000765	Regulation of cytoplasmic translation	0.0497536	Cnbp/Dph3/Rpl13a	3	Up	DM vs. WM	F
GO_BP	GO:2000679	Positive regulation of transcription regulatory region DNA binding	0.0497536	Park7/Lamtor5/Ifng	3	Up	DM vs. WM	F
GO_BP	GO:0010592	Positive regulation of lamellipodium assembly	0.0497536	Rac2/Rac1/Brk1	3	Up	DM vs. WM	F
GO_BP	GO:0070233	Negative regulation of T cell apoptotic process	0.0497536	Ccl5/Serpinb9/Il7r	3	Up	DM vs. WM	F
GO_BP	GO:0006633	Fatty acid biosynthetic process	0.049827	Il1b/Scd1/Anxa1	3	Down	DM vs. WM	F
KEGG	mmu03018	RNA degradation	0.0573484	Btg1/Pabpc1/Ddx6	3	Down	DM vs. WM	F
KEGG	mmu05323	Rheumatoid arthritis	0.0599901	Il1b/Fos/Itgal	3	Down	DM vs. WM	F
KEGG	mmu05215	Prostate cancer	0.0741101	Hsp90b1/Hsp90ab1/Mmp9	3	Down	DM vs. WM	F
KEGG	mmu04659	Th17 cell differentiation	0.0831732	Il1b/Fos/Hsp90ab1	3	Down	DM vs. WM	F
GO_BP	GO:0033029	Regulation of neutrophil apoptotic process	0.00719392	Cd44/Anxa1	2	Down	DM vs. WM	F
GO_BP	GO:2001280	Positive regulation of unsaturated fatty acid biosynthetic process	0.00842893	Il1b/Anxa1	2	Down	DM vs. WM	F
GO_BP	GO:0031392	Regulation of prostaglandin biosynthetic process	0.00944186	Il1b/Anxa1	2	Down	DM vs. WM	F
GO_MF	GO:0050543	Icosatetraenoic acid binding	0.0105705	S100a9/S100a8	2	Down	DM vs. WM	F
GO_MF	GO:0050542	Icosanoid binding	0.0105705	S100a9/S100a8	2	Down	DM vs. WM	F
GO_MF	GO:0050544	Arachidonic acid binding	0.0105705	S100a9/S100a8	2	Down	DM vs. WM	F
GO_BP	GO:0001781	Neutrophil apoptotic process	0.0106073	Cd44/Anxa1	2	Down	DM vs. WM	F
GO_BP	GO:2001279	Regulation of unsaturated fatty acid biosynthetic process	0.0118716	Il1b/Anxa1	2	Down	DM vs. WM	F
GO_BP	GO:0003334	Keratinocyte development	0.0118716	Psap/Fosl2	2	Down	DM vs. WM	F
GO_BP	GO:0150105	Protein localization to cell-cell junction	0.0131172	Actb/Actg1	2	Down	DM vs. WM	F
GO_BP	GO:0018119	Peptidyl-cysteine S-nitrosylation	0.0143792	S100a9/S100a8	2	Down	DM vs. WM	F
GO_MF	GO:0035325	Toll-like receptor binding	0.0145843	S100a9/S100a8	2	Down	DM vs. WM	F
GO_BP	GO:0017014	Protein nitrosylation	0.0151556	S100a9/S100a8	2	Down	DM vs. WM	F
GO_BP	GO:0032516	Positive regulation of phosphoprotein phosphatase activity	0.0151556	Ptprc/Hsp90ab1	2	Down	DM vs. WM	F
GO_BP	GO:0050872	White fat cell differentiation	0.0162371	Wfdc21/Scd1	2	Down	DM vs. WM	F
GO_BP	GO:1900153	Positive regulation of nuclear-transcribed mRNA catabolic process, deadenylation-dependent decay	0.0162371	Pabpc1/Zfp36l1	2	Down	DM vs. WM	F
GO_BP	GO:0044406	Adhesion of symbiont to host	0.0162371	Hsp90ab1/Ltf	2	Down	DM vs. WM	F
GO_BP	GO:2000269	Regulation of fibroblast apoptotic process	0.0173896	Btg1/Stk17b	2	Down	DM vs. WM	F
GO_BP	GO:0002922	Positive regulation of humoral immune response	0.0173896	Il1b/Ptprc	2	Down	DM vs. WM	F
GO_BP	GO:0002544	Chronic inflammatory response	0.0173896	S100a9/Cebpb	2	Down	DM vs. WM	F
GO_MF	GO:0099186	Structural constituent of postsynapse	0.0180761	Actb/Actg1	2	Down	DM vs. WM	F
GO_MF	GO:0036041	Long-chain fatty acid binding	0.0180761	S100a9/S100a8	2	Down	DM vs. WM	F
GO_CC	GO:0098871	Postsynaptic actin cytoskeleton	0.0187848	Actb/Actg1	2	Down	DM vs. WM	F
GO_CC	GO:0098553	Lumenal side of endoplasmic reticulum membrane	0.0187848	H2-K1/Canx	2	Down	DM vs. WM	F
GO_CC	GO:0071556	Integral component of lumenal side of endoplasmic reticulum membrane	0.0187848	H2-K1/Canx	2	Down	DM vs. WM	F
GO_CC	GO:0034663	Endoplasmic reticulum chaperone complex	0.0187848	Hsp90b1/Hspa5	2	Down	DM vs. WM	F
GO_BP	GO:1900151	Regulation of nuclear-transcribed mRNA catabolic process, deadenylation-dependent decay	0.0190328	Pabpc1/Zfp36l1	2	Down	DM vs. WM	F
GO_CC	GO:0099571	Postsynaptic cytoskeleton	0.0200035	Actb/Actg1	2	Down	DM vs. WM	F
GO_BP	GO:0044346	Fibroblast apoptotic process	0.0204595	Btg1/Stk17b	2	Down	DM vs. WM	F
GO_CC	GO:0098576	Lumenal side of membrane	0.0207059	H2-K1/Canx	2	Down	DM vs. WM	F
GO_MF	GO:0070412	R-SMAD binding	0.0217205	Ddx5/Fos	2	Down	DM vs. WM	F
GO_MF	GO:0000979	RNA polymerase II core promoter sequence-specific DNA binding	0.0217205	Fos/Cebpb	2	Down	DM vs. WM	F
GO_BP	GO:0036003	Positive regulation of transcription from RNA polymerase II promoter in response to stress	0.02299	Klf2/Cebpb	2	Down	DM vs. WM	F
GO_BP	GO:0002827	Positive regulation of T-helper 1 type immune response	0.02299	Il1b/Anxa1	2	Down	DM vs. WM	F
GO_BP	GO:0071276	Cellular response to cadmium ion	0.02299	Fos/Mmp9	2	Down	DM vs. WM	F
GO_BP	GO:0002523	Leukocyte migration involved in inflammatory response	0.0242553	S100a9/S100a8	2	Down	DM vs. WM	F
GO_MF	GO:0044183	Protein folding chaperone	0.0244631	Hspa5/Hsp90ab1	2	Down	DM vs. WM	F
GO_BP	GO:1902230	Negative regulation of intrinsic apoptotic signaling pathway in response to DNA damage	0.025573	Tpt1/Cd44	2	Down	DM vs. WM	F
GO_BP	GO:0045723	Positive regulation of fatty acid biosynthetic process	0.0263156	Il1b/Anxa1	2	Down	DM vs. WM	F
GO_BP	GO:0001780	Neutrophil homeostasis	0.0263156	Cd44/Anxa1	2	Down	DM vs. WM	F
GO_BP	GO:1900048	Positive regulation of hemostasis	0.026785	S100a9/Thbs1	2	Down	DM vs. WM	F
GO_BP	GO:0030194	Positive regulation of blood coagulation	0.026785	S100a9/Thbs1	2	Down	DM vs. WM	F
GO_BP	GO:0018149	Peptide cross-linking	0.026785	Thbs1/Anxa1	2	Down	DM vs. WM	F
GO_BP	GO:0031342	Negative regulation of cell killing	0.026785	Ptprc/Hsp90ab1	2	Down	DM vs. WM	F
GO_BP	GO:0006925	Inflammatory cell apoptotic process	0.026785	Cd44/Anxa1	2	Down	DM vs. WM	F
GO_BP	GO:0030212	Hyaluronan metabolic process	0.026785	Cd44/Il1b	2	Down	DM vs. WM	F
GO_BP	GO:0045648	Positive regulation of erythrocyte differentiation	0.0279419	Hmgb2/Ets1	2	Down	DM vs. WM	F
GO_BP	GO:1903671	Negative regulation of sprouting angiogenesis	0.0279419	Klf2/Thbs1	2	Down	DM vs. WM	F
GO_BP	GO:0006026	Aminoglycan catabolic process	0.0279419	Cd44/Chil3	2	Down	DM vs. WM	F
GO_BP	GO:0033198	Response to ATP	0.0288212	Il1b/Hsp90b1	2	Down	DM vs. WM	F
GO_BP	GO:0046457	Prostanoid biosynthetic process	0.0288212	Il1b/Anxa1	2	Down	DM vs. WM	F
GO_BP	GO:0001516	Prostaglandin biosynthetic process	0.0288212	Il1b/Anxa1	2	Down	DM vs. WM	F
GO_BP	GO:0030511	Positive regulation of transforming growth factor beta receptor signaling pathway	0.0288212	Thbs1/Hsp90ab1	2	Down	DM vs. WM	F
GO_BP	GO:1903846	Positive regulation of cellular response to transforming growth factor beta stimulus	0.0288212	Thbs1/Hsp90ab1	2	Down	DM vs. WM	F
GO_BP	GO:0071353	Cellular response to interleukin-4	0.0288212	Hspa5/Hsp90ab1	2	Down	DM vs. WM	F
GO_BP	GO:0002825	Regulation of T-helper 1 type immune response	0.0296977	Il1b/Anxa1	2	Down	DM vs. WM	F
GO_BP	GO:0010922	Positive regulation of phosphatase activity	0.0296977	Ptprc/Hsp90ab1	2	Down	DM vs. WM	F
GO_BP	GO:0050820	Positive regulation of coagulation	0.0296977	S100a9/Thbs1	2	Down	DM vs. WM	F
GO_MF	GO:0098918	Structural constituent of synapse	0.0300945	Actb/Actg1	2	Down	DM vs. WM	F
GO_BP	GO:0070670	Response to interleukin-4	0.0303043	Hspa5/Hsp90ab1	2	Down	DM vs. WM	F
GO_BP	GO:0033687	Osteoblast proliferation	0.0303043	Junb/Ltf	2	Down	DM vs. WM	F
GO_MF	GO:0001968	Fibronectin binding	0.0303387	Thbs1/Mmp9	2	Down	DM vs. WM	F
GO_MF	GO:0035035	Histone acetyltransferase binding	0.0307695	Ets1/Cebpb	2	Down	DM vs. WM	F
GO_BP	GO:2000515	Negative regulation of CD4-positive, alpha-beta T cell activation	0.0315764	Cd44/Anxa1	2	Down	DM vs. WM	F
GO_BP	GO:1901099	Negative regulation of signal transduction in absence of ligand	0.0325047	Mcl1/Il1b	2	Down	DM vs. WM	F
GO_BP	GO:0032891	Negative regulation of organic acid transport	0.0325047	Il1b/Thbs1	2	Down	DM vs. WM	F
GO_BP	GO:2001240	Negative regulation of extrinsic apoptotic signaling pathway in absence of ligand	0.0325047	Mcl1/Il1b	2	Down	DM vs. WM	F
GO_CC	GO:0061827	Sperm head	0.0325932	Ddx6/Hsp90ab1	2	Down	DM vs. WM	F
GO_CC	GO:0042788	Polysomal ribosome	0.0325932	Rpl29/Rps28	2	Down	DM vs. WM	F
GO_CC	GO:0044305	Calyx of Held	0.0325932	Actb/Actg1	2	Down	DM vs. WM	F
GO_MF	GO:1901567	Fatty acid derivative binding	0.0333705	S100a9/S100a8	2	Down	DM vs. WM	F
GO_BP	GO:0071634	Regulation of transforming growth factor beta production	0.0335759	Thbs1/Hsp90ab1	2	Down	DM vs. WM	F
GO_BP	GO:0033032	Regulation of myeloid cell apoptotic process	0.0335759	Cd44/Anxa1	2	Down	DM vs. WM	F
GO_BP	GO:2000108	Positive regulation of leukocyte apoptotic process	0.0335759	Cd44/Anxa1	2	Down	DM vs. WM	F
GO_BP	GO:0046686	Response to cadmium ion	0.0348633	Fos/Mmp9	2	Down	DM vs. WM	F
GO_BP	GO:0043516	Regulation of DNA damage response, signal transduction by p53 class mediator	0.0348633	Ddx5/Cd44	2	Down	DM vs. WM	F
GO_CC	GO:0008180	COP9 signalosome	0.0357418	Hspa5/Hsp90ab1	2	Down	DM vs. WM	F
GO_BP	GO:0071604	Transforming growth factor beta production	0.035851	Thbs1/Hsp90ab1	2	Down	DM vs. WM	F
GO_BP	GO:2000191	Regulation of fatty acid transport	0.035851	Il1b/Thbs1	2	Down	DM vs. WM	F
GO_BP	GO:1902229	Regulation of intrinsic apoptotic signaling pathway in response to DNA damage	0.0366848	Tpt1/Cd44	2	Down	DM vs. WM	F
GO_BP	GO:0002920	Regulation of humoral immune response	0.0366848	Il1b/Ptprc	2	Down	DM vs. WM	F
GO_BP	GO:0021680	Cerebellar Purkinje cell layer development	0.0366848	Psap/Hspa5	2	Down	DM vs. WM	F
GO_BP	GO:0045601	Regulation of endothelial cell differentiation	0.0375321	Btg1/Il1b	2	Down	DM vs. WM	F
GO_BP	GO:0046640	Regulation of alpha-beta T cell proliferation	0.0375321	Cd44/Ptprc	2	Down	DM vs. WM	F
GO_BP	GO:0045940	Positive regulation of steroid metabolic process	0.0375321	Il1b/Scd1	2	Down	DM vs. WM	F
GO_BP	GO:0090049	Regulation of cell migration involved in sprouting angiogenesis	0.0388949	Thbs1/Anxa1	2	Down	DM vs. WM	F
GO_BP	GO:0033028	Myeloid cell apoptotic process	0.0388949	Cd44/Anxa1	2	Down	DM vs. WM	F
GO_BP	GO:0035307	Positive regulation of protein dephosphorylation	0.0401816	Ptprc/Hsp90ab1	2	Down	DM vs. WM	F
GO_CC	GO:0034709	Methylosome	0.0415864	Snrpd2/Erh	2	Up	DM vs. WM	F
GO_BP	GO:1900744	Regulation of p38MAPK cascade	0.0418717	Dusp1/Il1b	2	Down	DM vs. WM	F
GO_BP	GO:0046633	Alpha-beta T cell proliferation	0.0428151	Cd44/Ptprc	2	Down	DM vs. WM	F
GO_BP	GO:0042304	Regulation of fatty acid biosynthetic process	0.0436608	Il1b/Anxa1	2	Down	DM vs. WM	F
GO_BP	GO:1903792	Negative regulation of anion transport	0.0436608	Il1b/Thbs1	2	Down	DM vs. WM	F
GO_BP	GO:0046636	Negative regulation of alpha-beta T cell activation	0.0436608	Cd44/Anxa1	2	Down	DM vs. WM	F
GO_MF	GO:0043539	Protein serine/threonine kinase activator activity	0.0449466	Dazap2/Ltf	2	Down	DM vs. WM	F
GO_BP	GO:1902895	Positive regulation of pri-miRNA transcription by RNA polymerase II	0.0450132	Fos/Ets1	2	Down	DM vs. WM	F
GO_BP	GO:0048821	Erythrocyte development	0.0450132	Klf2/Hbb-b1	2	Down	DM vs. WM	F
GO_BP	GO:0071385	Cellular response to glucocorticoid stimulus	0.0450132	Zfp36l1/Anxa1	2	Down	DM vs. WM	F
GO_BP	GO:0045923	Positive regulation of fatty acid metabolic process	0.046463	Il1b/Anxa1	2	Down	DM vs. WM	F
GO_BP	GO:0043618	Regulation of transcription from RNA polymerase II promoter in response to stress	0.0477173	Klf2/Cebpb	2	Down	DM vs. WM	F
GO_BP	GO:0071384	Cellular response to corticosteroid stimulus	0.0477173	Zfp36l1/Anxa1	2	Down	DM vs. WM	F
GO_BP	GO:0042088	T-helper 1 type immune response	0.0489704	Il1b/Anxa1	2	Down	DM vs. WM	F
GO_BP	GO:2001239	Regulation of extrinsic apoptotic signaling pathway in absence of ligand	0.0489704	Mcl1/Il1b	2	Down	DM vs. WM	F
GO_BP	GO:0010718	Positive regulation of epithelial to mesenchymal transition	0.0489704	Il1b/Gcnt2	2	Down	DM vs. WM	F
GO_BP	GO:0045581	Negative regulation of T cell differentiation	0.0489704	Cd44/Anxa1	2	Down	DM vs. WM	F
GO_BP	GO:0043277	Apoptotic cell clearance	0.0489704	Thbs1/Anxa1	2	Down	DM vs. WM	F
GO_BP	GO:0045429	Positive regulation of nitric oxide biosynthetic process	0.049915	Il1b/Klf2	2	Down	DM vs. WM	F
KEGG	mmu05143	African trypanosomiasis	0.0848881	Il1b/Hbb-b1	2	Down	DM vs. WM	F
KEGG	mmu05219	Bladder cancer	0.0897673	Thbs1/Mmp9	2	Down	DM vs. WM	F
