# Supplementary material for: Single-cell RNA-seq Reveals the Inhibitory Effect of Methamphetamine on Liver Immunity with the Involvement of Dopamine Receptor D1
Source: Genomics Proteomics Bioinformatics. 2024 Aug 28;22(4):qzae060. doi: 10.1093/gpbjnl/qzae060 (PMC11576359; doi:10.1093/gpbjnl/qzae060)
Supplement: qzae060_Supplementary_Data [file qzae060_supplementary_data.zip › Table S2.xlsx]

## Sheet: STable2
Supplementary Table 2. Enrichment of DEGs of RNA-Seq.
Note: GO and KEGG enrichment analysis of DEGs in Table S1. Define genes with P.adj < 0.05 and log2FC > 1 as up-regulated genes, and P.adj < 0.05 and log2FC < –1 as down-regulated genes. The "T" in the column "Plot" signifies true, indicating that the data has been applied to the figure; "F" represents false, meaning it has not been applied.
Category	ID	Description	P value	P.adjust	Gene ID	Count	Comparison	Plot
GO_BP	GO:0002218	Activation of innate immune response	4.26e-07	5.59e-05	Ifi204/Ifi205/Ifi208/Ifi209/Ifi211/Klrk1/Mndal/Zbp1	8	DM vs. WM	T
GO_BP	GO:0002218	Activation of innate immune response	7.17e-11	1.49e-08	Ifi203/Ifi204/Ifi205/Ifi208/Ifi209/Ifi211/Mndal/Zbp1	8	WM vs. WS	T
GO_BP	GO:0002526	Acute inflammatory response	8.08e-06	0.0013686	Ccl5/Cd163/Cxcl1/Fcgr1/Il1rn/Orm2/Saa1/Saa2/Saa3/Nupr1	10	DS vs. WS	T
KEGG	mmu05031	Amphetamine addiction	0.0329	0.258	Camk2b/Drd1/Fos/Prkcb/Ddc	5	DM vs. WM	T
GO_BP	GO:0019882	Antigen processing and presentation	8.03e-05	0.00649499	Cd1d2/Cd74/Clec4a2/Fcgr1/Fgl2/Tap1/Treml4/Was/Gm11127	9	DS vs. WS	T
GO_BP	GO:0051607	Defense response to virus	3.31e-10	2.91e-07	Dhx58/Ifit3/Ifit3b/Mlkl/Oas1a/Oas1c/Oasl1/Rtp4/Spon2/Trim12a/Zbp1	11	DM vs. DS	T
GO_BP	GO:0051607	Defense response to virus	8.88e-21	1.16e-17	Cd207/Tlr8/Trim12a/Adar/Bst2/Cxcl10/Ddx58/Ddx60/Dhx58/Eif2ak2/Fv1/Ifi27l2b/Ifi44l/Ifit1/Ifit1bl1/Ifit2/Ifit3/Ifit3b/Ifitm3/Irf7/Isg15/Isg20/Oas1a/Oas1b/Oas1c/Oas1g/Oas2/Oas3/Oasl1/Oasl2/Rsad2/Rtp4/Stat1/Trex1/Zbp1	35	DM vs. WM	T
GO_BP	GO:0051607	Defense response to virus	2.29e-05	0.00291451	Ccl5/Fgl2/Gbp2b/Gbp4/Mill2/Oas3/Ripk3/Slfn9/Tlr8/Treml4/Trim12a/Trim34a/Fv1/Ifi44l	14	DS vs. WS	T
GO_BP	GO:0051607	Defense response to virus	2.3e-23	1.07e-20	Cxcl10/Ddx60/Dhx58/Gbp4/Ifi44l/Ifit1/Ifit1bl1/Ifit2/Ifit3/Ifit3b/Irf7/Isg15/Oas1a/Oas1b/Oas1c/Oas1g/Oas3/Oasl1/Oasl2/Rtp4/Slfn9/Stat1/Trim34a/Zbp1/Spon2	25	WM vs. WS	T
KEGG	mmu05160	Hepatitis C	5.4e-06	0.000536259	Cxcl10/Ddx58/E2f2/Eif2ak2/Ifit1/Ifit1bl1/Irf7/Mx1/Mx2/Oas1a/Oas1b/Oas1g/Oas2/Oas3/Rsad2/Stat1	16	DM vs. WM	T
KEGG	mmu05160	Hepatitis C	6.12e-08	9.73e-06	Cxcl10/Ifit1/Ifit1bl1/Irf7/Mx2/Oas1a/Oas1b/Oas1g/Oas3/Stat1/Cldn1	11	WM vs. WS	T
GO_BP	GO:0007249	I-kappaB kinase/NF-kappaB signaling	8.03e-05	0.00471687	Cd36/Cd74/Prkcb/Tgm2/Tlr8/Trim12a/Trim30d/Trim5/Ajuba/Hspb1/Stat1/Trim12c/Trim34b/Trim68	14	DM vs. WM	T
GO_BP	GO:0007249	I-kappaB kinase/NF-kappaB signaling	2.59e-07	0.00018421	Cd74/Hdac1/Ripk3/Saa3/Tgm2/Tlr2/Tlr8/Tnfsf10/Trim12a/Trim30d/Trim34a/Trim5/Ubd/Ajuba/Trim34b/Trim68	16	DS vs. WS	T
GO_BP	GO:0032611	Interleukin-1 beta production	6.61e-05	0.00414865	Cd36/Egr1/Tlr8/Hspb1/Ifi204/Ifi205/Ifi211/Lpl/Mndal	9	DM vs. WM	T
GO_BP	GO:0050900	Leukocyte migration	4.99e-05	0.00443977	Ccl5/Cd74/Cxcl1/Cxcl13/Fpr2/Il1r1/Itgal/Itgb2/Itgb7/Ripk3/Slamf8/Tlr2/Trpm2/Trpm4/Vcam1/Cyp7b1/Pla2g7	17	DS vs. WS	T
GO_BP	GO:1903901	Negative regulation of viral life cycle	5.73e-08	5.62e-06	Isg15/Oas1a/Oas1b/Oas1c/Oas1g/Oas3/Oasl1/Oasl2	8	WM vs. WS	T
GO_BP	GO:0048525	Negative regulation of viral process	1.55e-11	4.36e-09	Apcs/Adar/Bst2/Eif2ak2/Ifitm3/Isg15/Isg20/Oas1a/Oas1b/Oas1c/Oas1g/Oas2/Oas3/Oasl1/Oasl2/Rsad2/Stat1	17	DM vs. WM	T
GO_BP	GO:1990266	Neutrophil migration	0.000148726	0.00705464	Camk1d/Cd74/Cxcl1/Cxcl13/Il1r1/Itgam/Pde4d/Cxcl10/Lgals3/Pf4	10	DM vs. WM	T
GO_BP	GO:0001819	Positive regulation of cytokine production	6.21e-08	9.05e-06	Ankrd42/Cd36/Cd74/Egr1/Il1r1/Il6ra/Mbp/Nfam1/P2ry2/Tlr8/Cd274/Clec7a/Ddx58/Ddx60/Dhx58/Eif2ak2/Hspb1/Ifi204/Ifi205/Ifi211/Irf7/Klrk1/Lpl/Mndal/Pf4/Rsad2/Stat1/Tnfrsf14	28	DM vs. WM	T
GO_BP	GO:0031349	Positive regulation of defense response	2.11e-10	4.62e-08	Ankrd42/Cd74/Cxcl1/Tgm2/Tlr8/Clec7a/Ddx60/Dhx58/Fcgr1/Hmgb3/Ifi204/Ifi205/Ifi208/Ifi209/Ifi211/Irf7/Irgm1/Irgm2/Klrb1c/Klrk1/Lpl/Mndal/Nupr1/Srebf1/Zbp1	25	DM vs. WM	T
GO_BP	GO:0031349	Positive regulation of defense response	2.97e-09	4.24e-07	Ddx60/Dhx58/Fcgr1/Ifi203/Ifi204/Ifi205/Ifi208/Ifi209/Ifi211/Irf7/Irgm1/Irgm2/Mndal/Zbp1	14	WM vs. WS	T
GO_BP	GO:0002699	Positive regulation of immune effector process	8.9e-05	0.00500484	Cd1d2/Cd36/Cd74/Cxcl1/Il1r1/Itgam/Ddx58/Ddx60/Dhx58/Fcgr1/Gm7030/Klrb1c/Klrk1/Mlh1/Rsad2/Tnfrsf14	16	DM vs. WM	T
GO_BP	GO:0045089	Positive regulation of innate immune response	3.75e-10	7.47e-08	Cd74/Tlr8/Hmgb3/Ifi204/Ifi205/Ifi208/Ifi209/Ifi211/Irf7/Irgm1/Irgm2/Klrb1c/Klrk1/Mndal/Srebf1/Zbp1	16	DM vs. WM	T
GO_BP	GO:0045089	Positive regulation of innate immune response	1.15e-10	2.14e-08	Ifi203/Ifi204/Ifi205/Ifi208/Ifi209/Ifi211/Irf7/Irgm1/Irgm2/Mndal/Zbp1	11	WM vs. WS	T
GO_BP	GO:2000108	Positive regulation of leukocyte apoptotic process	0.000163922	0.00940701	Ccl5/Cd274/Myc/Pik3cd/Siglec1	5	DS vs. WS	T
GO_BP	GO:0045088	Regulation of innate immune response	9.17e-07	0.000326285	Cd74/Fgr/Fpr2/Ifi203/Irak3/Serpinb1a/Slamf8/Tap1/Tlr2/Tlr8/Treml4/Hmgb3/Ifi208/Ifi209	14	DS vs. WS	T
GO_BP	GO:0035455	Response to interferon-alpha	1.01e-08	1.59e-06	Adar/Bst2/Eif2ak2/Ifi204/Ifit1/Ifit2/Ifit3/Ifitm3	8	DM vs. WM	T
GO_BP	GO:0035456	Response to interferon-beta	6.8e-28	2.68e-24	Gm4841/Ifi202b/Bst2/F830016B08Rik/Gbp3/Gbp6/Gm4951/Gm5431/Ifi204/Ifi205/Ifi206/Ifi207/Ifi208/Ifi209/Ifi211/Ifi213/Ifit1/Ifit3/Ifitm3/Irgm1/Irgm2/Mndal/Stat1/Trex1/Xaf1	25	DM vs. WM	T
GO_BP	GO:0035456	Response to interferon-beta	2.46e-07	0.00018421	Gbp2/Gbp2b/Gm4841/Ifi202b/Ifi203/Xaf1/Ifi206/Ifi208/Ifi209	9	DS vs. WS	T
GO_BP	GO:0035456	Response to interferon-beta	4.44e-32	4.14e-29	Gbp3/Gbp6/Gm5431/Ifi203/Ifi204/Ifi205/Ifi206/Ifi208/Ifi209/Ifi211/Ifi213/Ifit1/Ifit3/Igtp/Irgm1/Irgm2/Mndal/Stat1/Tgtp1/Tgtp2/Xaf1	21	WM vs. WS	T
GO_BP	GO:0034341	Response to interferon-gamma	9.5e-06	0.00150634	Ccl5/Ciita/Gbp11/Gbp2/Gbp2b/Gbp4/Gbp7/Gbp8/Tlr2/Ubd/Was	11	DS vs. WS	T
GO_BP	GO:0034341	Response to interferon-gamma	1.79e-08	2.09e-06	Gbp10/Gbp3/Gbp4/Gbp6/Gbp7/Irgm1/Irgm2/Parp14/Stat1/Tgtp1	10	WM vs. WS	T
GO_BP	GO:0009615	Response to virus	4.39e-13	7.73e-10	Dhx58/Ifi27l2a/Ifit3/Ifit3b/Irgm2/Lcn2/Mlkl/Oas1a/Oas1c/Oasl1/Rtp4/Spon2/Trim12a/Zbp1	14	DM vs. DS	T
GO_BP	GO:0002456	T cell mediated immunity	3.98e-05	0.00403776	Arid5a/Cd1d2/Crlf2/Gzmb/Il1r1/Ripk3/Treml4/Trpm4/Was/Gm11127	10	DS vs. WS	T
GO_MF	GO:0004114	3',5'-cyclic-nucleotide phosphodiesterase activity	8.90056e-05	0.00602568	Pde1a/Pde1b/Pde3a/Pde4d/Pde9a	5	DM vs. WM	F
GO_BP	GO:0006953	Acute-phase response	2.81467e-06	0.000715329	Ccl5/Cd163/Il1rn/Orm2/Saa1/Saa2/Saa3	7	DS vs. WS	F
GO_BP	GO:0046463	Acylglycerol biosynthetic process	2.92963e-06	0.000311728	Lpin1/Lpin2/Mfsd2a/Gpat3/Lpl/Pnpla3/Srebf1/Thrsp	8	DM vs. WM	F
GO_BP	GO:0002460	Adaptive immune response based on somatic recombination of immune receptors built from immunoglobulin superfamily domains	7.08167e-05	0.00585967	Apcs/Arid5a/Cd1d2/Cd274/Cd74/Crlf2/Fcgr1/Fgl2/Gadd45g/Gzmb/Il1r1/Pla2g4a/Pou2f2/Ripk3/Treml4/Trpm4/Was/Gm11127/Mlh1	19	DS vs. WS	F
GO_MF	GO:0070566	Adenylyltransferase activity	2.94394e-06	0.000493518	Papss1/Oas1a/Oas1b/Oas1g/Oas2/Oas3/Oasl2	7	DM vs. WM	F
GO_MF	GO:0070566	Adenylyltransferase activity	2.58794e-06	0.000139231	Oas1a/Oas1b/Oas1g/Oas3/Oasl2	5	WM vs. WS	F
GO_BP	GO:0044406	Adhesion of symbiont to host	0.000190398	0.00866541	Gbp3/Gbp6/Gbp7	3	WM vs. WS	F
KEGG	mmu05146	Amoebiasis	0.000436858	0.0171765	Adcy1/Cd1d2/Cxcl1/Il1r1/Itgam/Lama5/Lamc2/Lamc3/Prkcb/Hspb1	10	DM vs. WM	F
GO_BP	GO:0019884	Antigen processing and presentation of exogenous antigen	0.000163922	0.00940701	Cd1d2/Cd74/Clec4a2/Fcgr1/Tap1	5	DS vs. WS	F
GO_MF	GO:0008392	Arachidonic acid epoxygenase activity	3.64489e-06	0.000493518	Cyp2a22/Cyp2a4/Cyp2b10/Cyp2b9/Cyp2c38/Cyp2c39/Cyp2c40	7	DM vs. WM	F
GO_BP	GO:0019369	Arachidonic acid metabolic process	5.97257e-05	0.0038605	Cyp2a22/Cyp2a4/Cyp2b10/Cyp2b9/Cyp2c38/Cyp2c39/Cyp2c40/Cyp4a14	8	DM vs. WM	F
GO_MF	GO:0008391	Arachidonic acid monooxygenase activity	1.97507e-06	0.000459982	Cyp2a22/Cyp2a4/Cyp2b10/Cyp2b9/Cyp2c38/Cyp2c39/Cyp2c40/Cyp4a14	8	DM vs. WM	F
KEGG	mmu01040	Biosynthesis of unsaturated fatty acids	0.00242542	0.0428491	Elovl6/Acnat2/Elovl3	3	WM vs. WS	F
GO_BP	GO:0001906	Cell killing	3.66295e-05	0.00285811	Cd1d2/Cxcl1/Cxcl13/Itgam/Raet1d/Raet1e/Clec7a/Cxcl10/Fcgr1/Gm7030/Klrb1c/Klrk1/Lgals3/Pf4	14	DM vs. WM	F
GO_BP	GO:0044262	Cellular carbohydrate metabolic process	1.3847e-05	0.00189491	Aoah/B3galnt1/Gys1/Hk2/Igfbp3/Isyna1/Lepr/Myof/Nhlrc1/Pla2g4a/Ppargc1a/Gck/Mup1/Nupr1/Ppp1r3e/Serpina12	16	DS vs. WS	F
GO_BP	GO:0045123	Cellular extravasation	0.000122461	0.00847057	Ccl5/Il1r1/Itgal/Itgb2/Itgb7/Ripk3/Vcam1	7	DS vs. WS	F
GO_BP	GO:0071216	Cellular response to biotic stimulus	0.000212605	0.00944572	Cd274/Cmpk2/Cxcl10/Gbp10/Gbp6/Irgm2/Stat1/Nr1d1/Spon2	9	WM vs. WS	F
GO_BP	GO:0031668	Cellular response to extracellular stimulus	8.86177e-05	0.00500484	Fam107a/Fos/Inhbb/Mfsd2a/Pik3c2a/Slc39a5/Vcam1/Asns/Atf3/Bhlha15/Eif2ak2/Gck/Lpl/Srebf1	14	DM vs. WM	F
GO_BP	GO:0035457	Cellular response to interferon-alpha	5.98147e-05	0.0038605	Ifi204/Ifit1/Ifit2/Ifit3	4	DM vs. WM	F
GO_BP	GO:0035457	Cellular response to interferon-alpha	7.40141e-07	4.45517e-05	Ifi204/Ifit1/Ifit2/Ifit3	4	WM vs. WS	F
GO_BP	GO:0035458	Cellular response to interferon-beta	1.08124e-25	2.12842e-22	Gm4841/Ifi202b/F830016B08Rik/Gbp3/Gbp6/Gm4951/Gm5431/Ifi204/Ifi205/Ifi206/Ifi207/Ifi208/Ifi209/Ifi211/Ifi213/Ifit1/Ifit3/Irgm1/Irgm2/Mndal/Stat1/Trex1	22	DM vs. WM	F
GO_BP	GO:0035458	Cellular response to interferon-beta	5.53699e-07	0.000281437	Gbp2/Gbp2b/Gm4841/Ifi202b/Ifi203/Ifi206/Ifi208/Ifi209	8	DS vs. WS	F
GO_BP	GO:0035458	Cellular response to interferon-beta	2.48594e-32	4.14265e-29	Gbp3/Gbp6/Gm5431/Ifi203/Ifi204/Ifi205/Ifi206/Ifi208/Ifi209/Ifi211/Ifi213/Ifit1/Ifit3/Igtp/Irgm1/Irgm2/Mndal/Stat1/Tgtp1/Tgtp2	20	WM vs. WS	F
GO_BP	GO:0071346	Cellular response to interferon-gamma	7.0155e-05	0.00585967	Ccl5/Gbp11/Gbp2/Gbp2b/Gbp4/Gbp7/Gbp8/Tlr2/Was	9	DS vs. WS	F
GO_BP	GO:0071346	Cellular response to interferon-gamma	4.79764e-08	4.97355e-06	Gbp10/Gbp3/Gbp4/Gbp6/Gbp7/Irgm1/Irgm2/Parp14/Stat1	9	WM vs. WS	F
GO_BP	GO:0071222	Cellular response to lipopolysaccharide	8.91043e-05	0.00461857	Cd274/Cmpk2/Cxcl10/Gbp10/Gbp6/Irgm2/Stat1/Nr1d1/Spon2	9	WM vs. WS	F
GO_BP	GO:0071219	Cellular response to molecule of bacterial origin	0.000115713	0.00553644	Cd274/Cmpk2/Cxcl10/Gbp10/Gbp6/Irgm2/Stat1/Nr1d1/Spon2	9	WM vs. WS	F
GO_BP	GO:1901653	Cellular response to peptide	7.84996e-05	0.00468262	Ano1/Cd36/Cpeb2/Inhbb/Lpin1/Lpin2/Prkcb/Vcam1/Gck/Lpl/Nr4a1/Nucb2/Serpina12/Slc2a4/Slc30a10/Srebf1/Stat1	17	DM vs. WM	F
GO_BP	GO:0071357	Cellular response to type I interferon	1.02003e-05	0.000956156	Adar/Ifitm3/Irf7/Oas2/Stat1/Trex1/Zbp1	7	DM vs. WM	F
GO_BP	GO:0071466	Cellular response to xenobiotic stimulus	0.00017279	0.00770666	Cyp2a22/Cyp2a4/Cyp2b10/Cyp2b9/Cyp2c38/Cyp2c39/Cyp2c40/Gsta1/Guk1	9	DM vs. WM	F
GO_BP	GO:0072567	Chemokine (C-X-C motif) ligand 2 production	8.76527e-05	0.00677974	Ccl5/Cd74/Hdac1/Mbp	4	DS vs. WS	F
KEGG	mmu04710	Circadian rhythm	0.000209171	0.023218	Cry1/Bhlhe41/Nr1d1	3	DM vs. DS	F
KEGG	mmu05171	Coronavirus disease - COVID-19	5.89295e-06	0.000536259	Fos/Il6ra/Prkcb/Tlr8/Tmprss2/Adar/Cxcl10/Ddx58/Eif2ak2/Isg15/Mx1/Mx2/Oas1a/Oas1b/Oas1g/Oas2/Oas3/Rpl29/Rps3a1/Stat1	20	DM vs. WM	F
KEGG	mmu05171	Coronavirus disease - COVID-19	0.000729214	0.0165636	Cxcl10/Isg15/Mx2/Oas1a/Oas1b/Oas1g/Oas3/Stat1	8	WM vs. WS	F
GO_MF	GO:0045236	CXCR chemokine receptor binding	0.000168414	0.00950136	Cxcl1/Cxcl13/Cxcl10/Pf4	4	DM vs. WM	F
GO_MF	GO:0004112	Cyclic-nucleotide phosphodiesterase activity	0.000133364	0.00820795	Pde1a/Pde1b/Pde3a/Pde4d/Pde9a	5	DM vs. WM	F
GO_BP	GO:0019221	Cytokine-mediated signaling pathway	3.70241e-05	0.00285811	Ackr1/Cd74/Cxcl1/Cxcl13/Egr1/Il1r1/Il1rn/Il6ra/Lepr/Adar/Cxcl10/Ifitm3/Irf7/Irgm1/Irgm2/Oas2/Pf4/Stat1/Trex1/Zbp1	20	DM vs. WM	F
KEGG	mmu04623	Cytosolic DNA-sensing pathway	0.00115135	0.0349242	Ifi202b/Adar/Cxcl10/Ddx58/Irf7/Trex1/Zbp1	7	DM vs. WM	F
GO_BP	GO:0050830	Defense response to Gram-positive bacterium	0.000123594	0.00847057	Fgr/Gbp11/Gbp2/Gbp2b/Gbp4/Gbp7/Gbp8/Hck/Mpeg1/Tlr2	10	DS vs. WS	F
GO_BP	GO:0042832	Defense response to protozoan	5.94204e-05	0.0038605	Tlr12/Gbp10/Gbp3/Gbp6/Irgm2/Pf4	6	DM vs. WM	F
GO_BP	GO:0042832	Defense response to protozoan	6.17761e-08	0.0001099	Ccdc88b/Gbp11/Gbp2/Gbp2b/Gbp4/Gbp7/Gbp8/Tlr12	8	DS vs. WS	F
GO_BP	GO:0042832	Defense response to protozoan	9.80514e-08	7.95495e-06	Gbp10/Gbp3/Gbp4/Gbp6/Gbp7/Irgm2	6	WM vs. WS	F
GO_MF	GO:0001217	DNA-binding transcription repressor activity	0.000158128	0.00865748	Bcl6/Zbtb20/Bhlhe41/Foxq1/Myc/Nr1d1/Sp5	7	DM vs. DS	F
GO_MF	GO:0001217	DNA-binding transcription repressor activity	6.14563e-07	4.13294e-05	Atf3/Ifi203/Ifi204/Ifi205/Ifi206/Ifi208/Ifi209/Ifi211/Ifi213/Mndal/Rorc/Nr1d1/Zfp37	13	WM vs. WS	F
GO_MF	GO:0001227	DNA-binding transcription repressor activity, RNA polymerase II-specific	0.000155332	0.00865748	Bcl6/Zbtb20/Bhlhe41/Foxq1/Myc/Nr1d1/Sp5	7	DM vs. DS	F
GO_MF	GO:0001227	DNA-binding transcription repressor activity, RNA polymerase II-specific	5.94803e-07	4.13294e-05	Atf3/Ifi203/Ifi204/Ifi205/Ifi206/Ifi208/Ifi209/Ifi211/Ifi213/Mndal/Rorc/Nr1d1/Zfp37	13	WM vs. WS	F
GO_MF	GO:0003725	Double-stranded RNA binding	9.86287e-06	0.00204216	Dhx58/Oas1a/Oas1c/Oasl1/Zbp1	5	DM vs. DS	F
GO_MF	GO:0003725	Double-stranded RNA binding	1.00462e-10	6.80127e-08	Tlr8/Adar/Ddx58/Ddx60/Dhx58/Eif2ak2/Oas1a/Oas1b/Oas1c/Oas1g/Oas2/Oas3/Oasl1/Oasl2/Zbp1	15	DM vs. WM	F
GO_MF	GO:0003725	Double-stranded RNA binding	2.77347e-10	7.46064e-08	Ddx60/Dhx58/Oas1a/Oas1b/Oas1c/Oas1g/Oas3/Oasl1/Oasl2/Zbp1	10	WM vs. WS	F
GO_BP	GO:0042737	Drug catabolic process	7.68064e-05	0.00465211	Cyp2a22/Cyp2a4/Cyp2b10/Cyp2b9/Cyp2c38/Cyp2c39/Cyp2c40	7	DM vs. WM	F
GO_BP	GO:0017144	Drug metabolic process	5.97257e-05	0.0038605	Cyp2a22/Cyp2a4/Cyp2b10/Cyp2b9/Cyp2c38/Cyp2c39/Cyp2c40/Tpmt	8	DM vs. WM	F
GO_MF	GO:0070888	E-box binding	1.86499e-05	0.00204216	Cry1/Bhlhe41/Myc/Nr1d1	4	DM vs. DS	F
GO_BP	GO:0044409	Entry into host	4.98111e-07	6.32601e-05	Apcs/Cd74/Lgals1/Tmprss2/Trim12a/Trim30d/Trim5/Ifitm3/Trim12c/Trim34b/Trim68	11	DM vs. WM	F
GO_BP	GO:0044409	Entry into host	4.88572e-06	0.00102255	Apcs/Cd74/Siglec1/Trim12a/Trim30d/Trim34a/Trim5/Trim34b/Trim68	9	DS vs. WS	F
GO_BP	GO:0019373	Epoxygenase P450 pathway	1.67122e-06	0.000199382	Cyp2a22/Cyp2a4/Cyp2b10/Cyp2b9/Cyp2c38/Cyp2c39/Cyp2c40	7	DM vs. WM	F
KEGG	mmu05169	Epstein-Barr virus infection	0.000468373	0.0124119	Cxcl10/Irf7/Isg15/Oas1a/Oas1b/Oas1g/Oas3/Stat1	8	WM vs. WS	F
GO_BP	GO:0042738	Exogenous drug catabolic process	6.79667e-05	0.00418102	Cyp2a22/Cyp2a4/Cyp2b10/Cyp2b9/Cyp2c38/Cyp2c39/Cyp2c40	7	DM vs. WM	F
GO_CC	GO:0065010	Extracellular membrane-bounded organelle	5.57138e-07	2.78539e-05	Gbp3/Gbp6/Gbp7/Irgm2	4	WM vs. WS	F
GO_CC	GO:0043230	Extracellular organelle	8.61492e-05	0.00247371	Cd274/Gbp3/Gbp6/Gbp7/Irgm2/Slc2a4	6	WM vs. WS	F
GO_BP	GO:0006631	Fatty acid metabolic process	5.17243e-06	0.000535891	Abcd2/Cd36/Cd74/Cyp2a22/Cyp2a4/Cyp2b10/Cyp2b9/Cyp2c38/Cyp2c39/Cyp2c40/Cyp4a14/Fads3/Lpin1/Lpin2/Mfsd2a/Ppargc1a/Fasn/Lpl/Mid1ip1/Nucb2/Pnpla3/Srebf1/Trex1	23	DM vs. WM	F
KEGG	mmu04540	Gap junction	0.00167589	0.0457519	Adcy1/Adcy9/Drd1/Prkcb/Tuba1c/Tuba8/Tubb2a/Tubb6	8	DM vs. WM	F
GO_BP	GO:0046486	Glycerolipid metabolic process	4.99131e-05	0.00443977	Cish/Fpr2/Gpcpd1/Mfsd2a/Pik3c2a/Pik3c2g/Pik3cd/Pla2g4a/Serinc2/Socs3/Ajuba/Gpat3/Insig2/Pla2g6/Pla2g7/Serpina12/Thrsp	17	DS vs. WS	F
GO_MF	GO:0003924	GTPase activity	8.54652e-05	0.00602568	Gm4841/Rasd1/Rasl10b/F830016B08Rik/Gbp10/Gbp3/Gbp6/Gm4951/Gm5431/Irgm1/Irgm2/Mx1/Mx2/Tuba1c/Tuba8/Tubb2a/Tubb6	17	DM vs. WM	F
GO_MF	GO:0003924	GTPase activity	1.06879e-07	1.43753e-05	Gbp10/Gbp3/Gbp4/Gbp6/Gbp7/Gm5431/Igtp/Irgm1/Irgm2/Mx2/Tgtp1/Tgtp2/Gnai1	13	WM vs. WS	F
GO_CC	GO:0043657	Host cell	8.31459e-07	2.78539e-05	Gbp3/Gbp6/Gbp7/Irgm2	4	WM vs. WS	F
GO_CC	GO:0033643	Host cell part	8.31459e-07	2.78539e-05	Gbp3/Gbp6/Gbp7/Irgm2	4	WM vs. WS	F
GO_CC	GO:0018995	Host cellular component	8.31459e-07	2.78539e-05	Gbp3/Gbp6/Gbp7/Irgm2	4	WM vs. WS	F
GO_CC	GO:0033646	Host intracellular part	5.57138e-07	2.78539e-05	Gbp3/Gbp6/Gbp7/Irgm2	4	WM vs. WS	F
GO_CC	GO:0043656	Host intracellular region	5.57138e-07	2.78539e-05	Gbp3/Gbp6/Gbp7/Irgm2	4	WM vs. WS	F
KEGG	mmu04750	Inflammatory mediator regulation of TRP channels	0.000440422	0.0171765	Adcy1/Adcy9/Asic5/Camk2b/Cyp2c38/Cyp2c39/Cyp2c40/Cyp4a14/Il1r1/P2ry2/Prkcb	11	DM vs. WM	F
KEGG	mmu05164	Influenza A	4.85398e-07	0.000132514	Ciita/Prkcb/Tmprss2/Adar/Cxcl10/Ddx58/Eif2ak2/Irf7/Mx1/Mx2/Oas1a/Oas1b/Oas1g/Oas2/Oas3/Rsad2/Stat1/Tnfrsf10b	18	DM vs. WM	F
KEGG	mmu05164	Influenza A	6.41384e-05	0.00339934	Cxcl10/Irf7/Mx2/Oas1a/Oas1b/Oas1g/Oas3/Stat1	8	WM vs. WS	F
GO_BP	GO:0048017	Inositol lipid-mediated signaling	1.17029e-05	0.00173495	Ccl5/Fgr/Fpr2/Pik3ap1/Pik3c2a/Pik3c2g/Pik3cd/Plcd3/Erbb4/Ntrk2/Serpina12/Serpine2	12	DS vs. WS	F
GO_BP	GO:0051701	Interaction with host	2.23328e-06	0.000251212	Apcs/Cd74/Lgals1/Tmprss2/Trim12a/Trim30d/Trim5/Ifitm3/Irgm1/Irgm2/Trim12c/Trim34b/Trim68	13	DM vs. WM	F
GO_BP	GO:0051701	Interaction with host	4.8282e-05	0.00443977	Apcs/Cd74/Myc/Siglec1/Trim12a/Trim30d/Trim34a/Trim5/Trim34b/Trim68	10	DS vs. WS	F
GO_BP	GO:0060333	Interferon-gamma-mediated signaling pathway	8.55974e-06	0.000469778	Irgm1/Irgm2/Parp14/Stat1	4	WM vs. WS	F
GO_BP	GO:0001676	Long-chain fatty acid metabolic process	5.86424e-05	0.0038605	Cd36/Cyp2a22/Cyp2a4/Cyp2b10/Cyp2b9/Cyp2c38/Cyp2c39/Cyp2c40/Cyp4a14/Pnpla3	10	DM vs. WM	F
KEGG	mmu05162	Measles	0.000101513	0.00554258	Fos/Adar/Ddx58/Eif2ak2/Irf7/Mx1/Mx2/Oas1a/Oas1b/Oas1g/Oas2/Oas3/Stat1	13	DM vs. WM	F
KEGG	mmu05162	Measles	0.000151341	0.0060158	Irf7/Mx2/Oas1a/Oas1b/Oas1g/Oas3/Stat1	7	WM vs. WS	F
GO_BP	GO:0052372	Modulation by symbiont of entry into host	4.48049e-09	7.34988e-07	Apcs/Cd74/Lgals1/Tmprss2/Trim12a/Trim30d/Trim5/Ifitm3/Trim12c/Trim34b/Trim68	11	DM vs. WM	F
GO_BP	GO:0052372	Modulation by symbiont of entry into host	1.43983e-06	0.000465719	Apcs/Cd74/Trim12a/Trim30d/Trim34a/Trim5/Trim34b/Trim68	8	DS vs. WS	F
GO_MF	GO:0004497	Monooxygenase activity	9.98586e-06	0.00112674	Cyp17a1/Cyp2a22/Cyp2a4/Cyp2b10/Cyp2b9/Cyp2c38/Cyp2c39/Cyp2c40/Cyp39a1/Cyp3a44/Cyp4a14/Gm12248/Moxd1	13	DM vs. WM	F
KEGG	mmu05032	Morphine addiction	0.000556248	0.018982	Adcy1/Adcy9/Drd1/Grk3/Pde1a/Pde1b/Pde3a/Pde4d/Prkcb	9	DM vs. WM	F
GO_BP	GO:0052126	Movement in host environment	5.42621e-06	0.000547769	Apcs/Cd74/Lgals1/Tmprss2/Trim12a/Trim30d/Trim5/Ifitm3/Trim12c/Trim34b/Trim68	11	DM vs. WM	F
GO_BP	GO:0052126	Movement in host environment	3.40285e-05	0.00356098	Apcs/Cd74/Siglec1/Trim12a/Trim30d/Trim34a/Trim5/Trim34b/Trim68	9	DS vs. WS	F
GO_BP	GO:0007162	Negative regulation of cell adhesion	5.38765e-05	0.00378771	Cd74/Dab1/Fam107a/Il1rn/Lgals1/Lrrc32/Mbp/Notch4/Sema5a/Zc3h12d/Cd274/Ihh/Lgals3/Nat8f5/Serpine2/Slfn1/Tnfrsf14	17	DM vs. WM	F
GO_BP	GO:0010677	Negative regulation of cellular carbohydrate metabolic process	0.000116112	0.00847057	Lepr/Ppargc1a/Gck/Mup1/Nupr1/Serpina12	6	DS vs. WS	F
GO_BP	GO:0045721	Negative regulation of gluconeogenesis	0.000179959	0.00999986	Lepr/Gck/Mup1/Serpina12	4	DS vs. WS	F
GO_BP	GO:0062014	Negative regulation of small molecule metabolic process	2.2936e-05	0.00291451	Dkk3/Lepr/Mfsd2a/Ppargc1a/Gck/Insig2/Mup1/Nupr1/Serpina12	9	DS vs. WS	F
GO_BP	GO:0045071	Negative regulation of viral genome replication	2.10726e-13	7.54208e-11	Adar/Bst2/Eif2ak2/Ifitm3/Isg15/Isg20/Oas1a/Oas1b/Oas1c/Oas1g/Oas2/Oas3/Oasl1/Oasl2/Rsad2	15	DM vs. WM	F
GO_BP	GO:0045071	Negative regulation of viral genome replication	3.18038e-09	4.239e-07	Isg15/Oas1a/Oas1b/Oas1c/Oas1g/Oas3/Oasl1/Oasl2	8	WM vs. WS	F
GO_BP	GO:1903901	Negative regulation of viral life cycle	4.46696e-12	1.3528e-09	Apcs/Adar/Bst2/Eif2ak2/Ifitm3/Isg15/Isg20/Oas1a/Oas1b/Oas1c/Oas1g/Oas2/Oas3/Oasl1/Oasl2/Rsad2	16	DM vs. WM	F
GO_BP	GO:0048525	Negative regulation of viral process	2.14578e-08	2.35531e-06	Isg15/Oas1a/Oas1b/Oas1c/Oas1g/Oas3/Oasl1/Oasl2/Stat1	9	WM vs. WS	F
GO_BP	GO:0046460	Neutral lipid biosynthetic process	2.92963e-06	0.000311728	Lpin1/Lpin2/Mfsd2a/Gpat3/Lpl/Pnpla3/Srebf1/Thrsp	8	DM vs. WM	F
GO_BP	GO:0030593	Neutrophil chemotaxis	0.000127521	0.00630825	Camk1d/Cd74/Cxcl1/Cxcl13/Itgam/Pde4d/Cxcl10/Lgals3/Pf4	9	DM vs. WM	F
GO_BP	GO:0007263	Nitric oxide mediated signal transduction	0.000122953	0.00628655	Atp2b4/Cd36/Mt1/Mt2/Rasd1	5	DM vs. WM	F
KEGG	mmu04621	NOD-like receptor signaling pathway	4.09388e-05	0.00325463	Gbp3/Gbp7/Ifi204/Irf7/Oas1a/Oas1b/Oas1g/Oas3/Stat1	9	WM vs. WS	F
GO_BP	GO:0009132	Nucleoside diphosphate metabolic process	0.000139083	0.00676012	Ppargc1a/Ak7/Cmpk2/Gale/Gck/Guk1/Nme6/Nudt18/Nupr1/Trex1	10	DM vs. WM	F
GO_BP	GO:0009132	Nucleoside diphosphate metabolic process	0.000126178	0.00847057	Hk2/Hk3/Myc/Ppargc1a/Dhtkd1/Gck/Guk1/Nudt18/Nupr1	9	DS vs. WS	F
GO_BP	GO:0006753	Nucleoside phosphate metabolic process	0.000128184	0.00630825	Adcy1/Adcy9/Nt5e/Papss1/Pde1a/Pde4d/Ppargc1a/Sult1e1/Ak7/Cmpk2/Fasn/Gale/Gck/Guk1/Nme6/Nudt18/Nupr1/Oas1a/Oasl2/Pde9a/Trex1	21	DM vs. WM	F
GO_BP	GO:0009117	Nucleotide metabolic process	9.59344e-05	0.00524575	Adcy1/Adcy9/Nt5e/Papss1/Pde1a/Pde4d/Ppargc1a/Sult1e1/Ak7/Cmpk2/Fasn/Gale/Gck/Guk1/Nme6/Nudt18/Nupr1/Oas1a/Oasl2/Pde9a/Trex1	21	DM vs. WM	F
GO_BP	GO:0120254	Olefinic compound metabolic process	3.38351e-05	0.00271854	Cyp17a1/Cyp2a22/Cyp2a4/Cyp2b10/Cyp2b9/Cyp2c38/Cyp2c39/Cyp2c40/Cyp4a14/Egr1/Ppargc1a	11	DM vs. WM	F
GO_MF	GO:0016705	Oxidoreductase activity, acting on paired donors, with incorporation or reduction of molecular oxygen	8.71154e-05	0.00602568	Cyp17a1/Cyp2a22/Cyp2a4/Cyp2b10/Cyp2b9/Cyp2c38/Cyp2c39/Cyp2c40/Cyp39a1/Cyp3a44/Cyp4a14/Gm12248/Kdm2b/Moxd1	14	DM vs. WM	F
GO_MF	GO:0016712	Oxidoreductase activity, acting on paired donors, with incorporation or reduction of molecular oxygen, reduced flavin or flavoprotein as one donor, and incorporation of one atom of oxygen	0.00018738	0.00975816	Cyp2a22/Cyp2a4/Cyp2b10/Cyp2b9/Cyp2c38/Cyp2c39/Cyp2c40	7	DM vs. WM	F
GO_MF	GO:0038187	Pattern recognition receptor activity	7.1612e-05	0.00602568	Cd36/Tlr8/Trim5/Clec7a/Trim12c	5	DM vs. WM	F
GO_BP	GO:0002221	Pattern recognition receptor signaling pathway	0.000154745	0.00709966	Cd36/Pik3ap1/Tlr12/Tlr8/Ddx58/Ddx60/Dhx58/Irf7/Irgm2/Mapkapk3/Rsad2	11	DM vs. WM	F
GO_BP	GO:0014065	Phosphatidylinositol 3-kinase signaling	5.32569e-06	0.00105271	Ccl5/Fgr/Fpr2/Pik3ap1/Pik3c2a/Pik3c2g/Pik3cd/Erbb4/Ntrk2/Serpina12/Serpine2	11	DS vs. WS	F
GO_BP	GO:0048015	Phosphatidylinositol-mediated signaling	9.73742e-06	0.00150634	Ccl5/Fgr/Fpr2/Pik3ap1/Pik3c2a/Pik3c2g/Pik3cd/Plcd3/Erbb4/Ntrk2/Serpina12/Serpine2	12	DS vs. WS	F
GO_BP	GO:2000343	Positive regulation of chemokine (C-X-C motif) ligand 2 production	2.50347e-05	0.0030715	Ccl5/Cd74/Hdac1/Mbp	4	DS vs. WS	F
GO_BP	GO:0032722	Positive regulation of chemokine production	0.000129901	0.00855902	Ccl5/Cd74/Hdac1/Mbp/P2ry2/Tlr2	6	DS vs. WS	F
GO_BP	GO:0001961	Positive regulation of cytokine-mediated signaling pathway	0.000214635	0.00898956	Cd74/Il1r1/Irf7/Irgm1/Irgm2/Zbp1	6	DM vs. WM	F
GO_BP	GO:0001961	Positive regulation of cytokine-mediated signaling pathway	3.91206e-07	2.51721e-05	Csf1/Irf7/Irgm1/Irgm2/Parp14/Zbp1	6	WM vs. WS	F
GO_BP	GO:0031349	Positive regulation of defense response	0.000116954	0.00847057	Ccl5/Cd74/Cxcl1/Fcgr1/Fpr2/Ifi203/Pla2g4a/Tgm2/Tlr2/Tlr8/Hmgb3/Ifi208/Ifi209/Nupr1	14	DS vs. WS	F
GO_BP	GO:0051091	Positive regulation of DNA-binding transcription factor activity	1.34716e-05	0.00123344	Adcy1/Adgrf1/Ankrd42/Camk1d/Cd36/Nfam1/Ppargc1a/Ppargc1b/Prkcb/Trim12a/Trim30d/Trim5/Ddx58/Eif2ak2/Trim12c/Trim34b/Trim68	17	DM vs. WM	F
GO_BP	GO:0045923	Positive regulation of fatty acid metabolic process	0.000214635	0.00898956	Abcd2/Cd74/Ppargc1a/Mid1ip1/Nucb2/Srebf1	6	DM vs. WM	F
GO_BP	GO:0043123	Positive regulation of I-kappaB kinase/NF-kappaB signaling	3.14171e-05	0.00263168	Cd36/Cd74/Prkcb/Tgm2/Trim12a/Trim30d/Trim5/Ajuba/Trim12c/Trim34b/Trim68	11	DM vs. WM	F
GO_BP	GO:0043123	Positive regulation of I-kappaB kinase/NF-kappaB signaling	3.9213e-06	0.000872	Cd74/Tgm2/Tnfsf10/Trim12a/Trim30d/Trim34a/Trim5/Ubd/Ajuba/Trim34b/Trim68	11	DS vs. WS	F
GO_BP	GO:0032731	Positive regulation of interleukin-1 beta production	6.44423e-06	0.000634273	Egr1/Tlr8/Hspb1/Ifi204/Ifi205/Ifi211/Lpl/Mndal	8	DM vs. WM	F
GO_BP	GO:0032732	Positive regulation of interleukin-1 production	2.16723e-05	0.00189608	Egr1/Tlr8/Hspb1/Ifi204/Ifi205/Ifi211/Lpl/Mndal	8	DM vs. WM	F
GO_BP	GO:0051092	Positive regulation of NF-kappaB transcription factor activity	9.89181e-05	0.00748831	Irak3/Itgb2/Ripk3/Tlr2/Trim12a/Trim30d/Trim34a/Trim5/Trim34b/Trim68	10	DS vs. WS	F
GO_BP	GO:0014068	Positive regulation of phosphatidylinositol 3-kinase signaling	0.000133678	0.00864772	Ccl5/Fgr/Fpr2/Pik3ap1/Erbb4/Ntrk2/Serpina12	7	DS vs. WS	F
GO_BP	GO:0002833	Positive regulation of response to biotic stimulus	2.37332e-12	7.78648e-10	Cd74/Cxcl1/Tlr8/Cd274/Ddx60/Dhx58/Hmgb3/Ifi204/Ifi205/Ifi208/Ifi209/Ifi211/Irf7/Irgm1/Irgm2/Klrb1c/Klrk1/Ly86/Mndal/Srebf1/Zbp1	21	DM vs. WM	F
GO_BP	GO:0002833	Positive regulation of response to biotic stimulus	0.000145349	0.00923482	Cd274/Cd74/Cxcl1/Fpr2/Ifi203/Tlr2/Tlr8/Hmgb3/Ifi208/Ifi209	10	DS vs. WS	F
GO_BP	GO:0002833	Positive regulation of response to biotic stimulus	1.12862e-12	4.21199e-10	Cd274/Ddx60/Dhx58/Ifi203/Ifi204/Ifi205/Ifi208/Ifi209/Ifi211/Irf7/Irgm1/Irgm2/Mndal/Zbp1	14	WM vs. WS	F
GO_BP	GO:0060760	Positive regulation of response to cytokine stimulus	5.27695e-05	0.00377734	Cd74/Il1r1/Ddx58/Irf7/Irgm1/Irgm2/Zbp1	7	DM vs. WM	F
GO_BP	GO:0060760	Positive regulation of response to cytokine stimulus	8.38337e-07	4.88855e-05	Csf1/Irf7/Irgm1/Irgm2/Parp14/Zbp1	6	WM vs. WS	F
GO_BP	GO:0032103	Positive regulation of response to external stimulus	4.19644e-11	1.10142e-08	Ankrd42/Camk1d/Cd74/Cxcl1/Cxcl13/Sema5a/Tgm2/Tlr8/Clec7a/Cxcl10/Ddx60/Dhx58/Fcgr1/Hmgb3/Hspb1/Ifi204/Ifi205/Ifi208/Ifi209/Ifi211/Irf7/Irgm1/Irgm2/Klrb1c/Klrk1/Lpl/Ly86/Mndal/Nupr1/Pla2g7/Srebf1/Zbp1	32	DM vs. WM	F
GO_BP	GO:0032103	Positive regulation of response to external stimulus	1.0728e-08	1.33457e-06	Csf1/Cxcl10/Ddx60/Dhx58/Fcgr1/Ifi203/Ifi204/Ifi205/Ifi208/Ifi209/Ifi211/Irf7/Irgm1/Irgm2/Mndal/Zbp1	16	WM vs. WS	F
KEGG	mmu00230	Purine metabolism	1.06544e-05	0.000727161	Adcy1/Adcy9/Entpd4/Nt5e/Papss1/Pde1a/Pde1b/Pde3a/Pde4d/Ak7/Enpp4/Guk1/Nme6/Pde9a	14	DM vs. WM	F
GO_BP	GO:0009135	Purine nucleoside diphosphate metabolic process	3.40285e-05	0.00356098	Hk2/Hk3/Myc/Ppargc1a/Dhtkd1/Gck/Guk1/Nudt18/Nupr1	9	DS vs. WS	F
GO_BP	GO:0006195	Purine nucleotide catabolic process	0.000122953	0.00628655	Nt5e/Pde1a/Pde4d/Nudt18/Pde9a	5	DM vs. WM	F
GO_BP	GO:0006163	Purine nucleotide metabolic process	2.0563e-05	0.00183992	Adcy1/Adcy9/Nt5e/Papss1/Pde1a/Pde4d/Ppargc1a/Sult1e1/Ak7/Fasn/Gale/Gck/Guk1/Nme6/Nudt18/Nupr1/Oas1a/Oasl2/Pde9a/Trex1	20	DM vs. WM	F
GO_BP	GO:0009179	Purine ribonucleoside diphosphate metabolic process	3.40285e-05	0.00356098	Hk2/Hk3/Myc/Ppargc1a/Dhtkd1/Gck/Guk1/Nudt18/Nupr1	9	DS vs. WS	F
GO_BP	GO:0009154	Purine ribonucleotide catabolic process	5.24536e-05	0.00377734	Nt5e/Pde1a/Pde4d/Nudt18/Pde9a	5	DM vs. WM	F
GO_BP	GO:0009150	Purine ribonucleotide metabolic process	0.000205736	0.00880416	Adcy1/Adcy9/Nt5e/Papss1/Pde1a/Pde4d/Ppargc1a/Sult1e1/Fasn/Gale/Gck/Guk1/Nme6/Nudt18/Nupr1/Pde9a/Trex1	17	DM vs. WM	F
GO_BP	GO:0072523	Purine-containing compound catabolic process	9.47855e-05	0.00524575	Nt5e/Pde1a/Pde4d/Enpp4/Nudt18/Pde9a	6	DM vs. WM	F
GO_BP	GO:0072521	Purine-containing compound metabolic process	3.27236e-05	0.00268402	Adcy1/Adcy9/Nt5e/Papss1/Pde1a/Pde4d/Ppargc1a/Sult1e1/Ak7/Enpp4/Fasn/Gale/Gck/Guk1/Nme6/Nudt18/Nupr1/Oas1a/Oasl2/Pde9a/Trex1	21	DM vs. WM	F
GO_BP	GO:0002819	Regulation of adaptive immune response	0.000126097	0.00847057	Arid5a/Cd1d2/Cd274/Cd74/Fcgr1/Il1r1/Pla2g4a/Ripk3/Trpm4/Was/Gm11127/Mlh1	12	DS vs. WS	F
GO_BP	GO:0045765	Regulation of angiogenesis	0.000177685	0.00777272	Atp2b4/Bmper/Cd36/Hhip/Itgb8/Notch4/Pik3c2a/Prkcb/Sema5a/Cxcl10/E2f2/Hspb1/Lgals3/Pf4/Prok1/Stat1/Tgfbr2	17	DM vs. WM	F
GO_BP	GO:0022407	Regulation of cell-cell adhesion	4.08542e-05	0.00403776	Ccdc88b/Ccl5/Cd274/Cd74/Cxcl13/Fermt3/Fgl2/Il1rn/Il2rg/Itgal/Itgb2/Lrrc32/Mbp/Vcam1/Zbtb16/Akna/Cdh1/Serpine2/Tgfbr2	19	DS vs. WS	F
GO_BP	GO:0010565	Regulation of cellular ketone metabolic process	8.3203e-05	0.00481721	Abcd2/Atp2b4/Cd74/Egr1/Mfsd2a/Ppargc1a/Pptc7/Mid1ip1/Nucb2/Srebf1/Trex1	11	DM vs. WM	F
GO_BP	GO:2000341	Regulation of chemokine (C-X-C motif) ligand 2 production	8.76527e-05	0.00677974	Ccl5/Cd74/Hdac1/Mbp	4	DS vs. WS	F
GO_BP	GO:0032642	Regulation of chemokine production	0.000158612	0.00940571	Ackr1/Ccl5/Cd74/Hdac1/Mbp/P2ry2/Tlr2	7	DS vs. WS	F
GO_BP	GO:0001959	Regulation of cytokine-mediated signaling pathway	6.22761e-06	0.000352143	Csf1/Irf7/Irgm1/Irgm2/Parp14/Zbp1/Il1rn	7	WM vs. WS	F
GO_BP	GO:0043122	Regulation of I-kappaB kinase/NF-kappaB signaling	6.63868e-05	0.00414865	Cd36/Cd74/Prkcb/Tgm2/Trim12a/Trim30d/Trim5/Ajuba/Hspb1/Stat1/Trim12c/Trim34b/Trim68	13	DM vs. WM	F
GO_BP	GO:0043122	Regulation of I-kappaB kinase/NF-kappaB signaling	3.24943e-05	0.00356098	Cd74/Hdac1/Tgm2/Tnfsf10/Trim12a/Trim30d/Trim34a/Trim5/Ubd/Ajuba/Trim34b/Trim68	12	DS vs. WS	F
GO_BP	GO:0002697	Regulation of immune effector process	0.000145365	0.0069793	Cd1d2/Cd36/Cd74/Cxcl1/Il1r1/Itgam/Trpm4/Ddx58/Ddx60/Dhx58/Dusp10/Fcgr1/Gm7030/Klrb1c/Klrk1/Lgals3/Mlh1/Rsad2/Stat1/Tnfrsf14/Trex1	21	DM vs. WM	F
GO_BP	GO:0002697	Regulation of immune effector process	1.57716e-06	0.000467629	Arid5a/Ccl5/Cd1d2/Cd74/Cxcl1/Fcgr1/Fgl2/Fgr/Gbp4/Il1r1/Irak3/Itgb2/Mill2/Ripk3/Slamf8/Tap1/Tlr2/Treml4/Trpm4/Was/Gm11127/Mlh1	22	DS vs. WS	F
GO_BP	GO:0045088	Regulation of innate immune response	3.79592e-10	7.47226e-08	Cd74/Tlr8/Adar/Dhx58/Dusp10/Hmgb3/Ifi204/Ifi205/Ifi208/Ifi209/Ifi211/Irf7/Irgm1/Irgm2/Klrb1c/Klrk1/Mndal/Srebf1/Trex1/Zbp1	20	DM vs. WM	F
GO_BP	GO:0060334	Regulation of interferon-gamma-mediated signaling pathway	0.000107659	0.00528661	Irgm1/Irgm2/Parp14	3	WM vs. WS	F
GO_BP	GO:0032651	Regulation of interleukin-1 beta production	0.000155085	0.00709966	Egr1/Tlr8/Hspb1/Ifi204/Ifi205/Ifi211/Lpl/Mndal	8	DM vs. WM	F
GO_BP	GO:0002703	Regulation of leukocyte mediated immunity	5.98027e-05	0.00518971	Arid5a/Cd1d2/Cxcl1/Fcgr1/Fgr/Il1r1/Itgb2/Ripk3/Tap1/Tlr2/Trpm4/Was/Gm11127/Mlh1	14	DS vs. WS	F
GO_BP	GO:0046890	Regulation of lipid biosynthetic process	6.10574e-06	0.00114338	Cd74/Cyp17a1/Dkk3/Egr1/Fpr2/Mfsd2a/Pla2g4a/Ppargc1a/Insig2/Mup1/Pla2g6/Serpina12/Thrsp	13	DS vs. WS	F
GO_BP	GO:0019216	Regulation of lipid metabolic process	0.000182684	0.00999986	Cd74/Cyp17a1/Dkk3/Egr1/Fgr/Fpr2/Mfsd2a/Pla2g4a/Ppargc1a/Zfp69/Insig2/Mup1/Nucb2/Pla2g6/Serpina12/Thrsp	16	DS vs. WS	F
GO_BP	GO:0032069	Regulation of nuclease activity	2.90013e-08	4.39147e-06	Oas1a/Oas1b/Oas1c/Oas1g/Oas2/Oas3/Oasl1/Oasl2	8	DM vs. WM	F
GO_BP	GO:0032069	Regulation of nuclease activity	2.86359e-10	4.45288e-08	Oas1a/Oas1b/Oas1c/Oas1g/Oas3/Oasl1/Oasl2	7	WM vs. WS	F
GO_BP	GO:0014066	Regulation of phosphatidylinositol 3-kinase signaling	0.000150331	0.0093838	Ccl5/Fgr/Fpr2/Pik3ap1/Erbb4/Ntrk2/Serpina12/Serpine2	8	DS vs. WS	F
GO_BP	GO:0002831	Regulation of response to biotic stimulus	1.0534e-10	2.43955e-08	Cd74/Cxcl1/Tlr8/Adar/Cd274/Ddx58/Ddx60/Dhx58/Dusp10/Hmgb3/Ifi204/Ifi205/Ifi208/Ifi209/Ifi211/Irf7/Irgm1/Irgm2/Klrb1c/Klrk1/Ly86/Mndal/Srebf1/Stat1/Trex1/Zbp1	26	DM vs. WM	F
GO_BP	GO:0002831	Regulation of response to biotic stimulus	3.1089e-08	0.0001099	Ccl5/Cd274/Cd74/Cxcl1/Fgl2/Fgr/Fpr2/Gbp4/Ifi203/Irak3/Mill2/Serpinb1a/Slamf8/Tap1/Tlr2/Tlr8/Treml4/Hmgb3/Ifi208/Ifi209	20	DS vs. WS	F
GO_BP	GO:0002831	Regulation of response to biotic stimulus	5.26252e-12	1.40284e-09	Cd274/Ddx60/Dhx58/Gbp4/Ifi203/Ifi204/Ifi205/Ifi208/Ifi209/Ifi211/Irf7/Irgm1/Irgm2/Mndal/Parp14/Stat1/Zbp1	17	WM vs. WS	F
GO_BP	GO:0060759	Regulation of response to cytokine stimulus	0.000105604	0.00569536	Cd74/Il1r1/Il1rn/Adar/Ddx58/Irf7/Irgm1/Irgm2/Trex1/Zbp1	10	DM vs. WM	F
GO_BP	GO:0060759	Regulation of response to cytokine stimulus	1.11062e-05	0.000592119	Csf1/Irf7/Irgm1/Irgm2/Parp14/Zbp1/Il1rn	7	WM vs. WS	F
GO_BP	GO:0060330	Regulation of response to interferon-gamma	0.000107659	0.00528661	Irgm1/Irgm2/Parp14	3	WM vs. WS	F
GO_BP	GO:0060700	Regulation of ribonuclease activity	1.46995e-05	0.0086237	Oas1a/Oas1c/Oasl1	3	DM vs. DS	F
GO_BP	GO:0060700	Regulation of ribonuclease activity	1.03026e-10	2.43955e-08	Oas1a/Oas1b/Oas1c/Oas1g/Oas2/Oas3/Oasl1/Oasl2	8	DM vs. WM	F
GO_BP	GO:0060700	Regulation of ribonuclease activity	2.21135e-12	6.8773e-10	Oas1a/Oas1b/Oas1c/Oas1g/Oas3/Oasl1/Oasl2	7	WM vs. WS	F
GO_BP	GO:0062012	Regulation of small molecule metabolic process	0.000156086	0.00940571	Cd74/Dkk3/Egr1/Igfbp3/Lepr/Mfsd2a/Myc/Pla2g4a/Ppargc1a/Gck/Insig2/Mup1/Nucb2/Nupr1/Ppp1r3e/Serpina12	16	DS vs. WS	F
GO_BP	GO:0043903	Regulation of symbiotic process	1.86035e-14	9.89361e-12	Apcs/Cd74/Cxcl1/Lgals1/Tmprss2/Trim12a/Trim30d/Trim5/Adar/Bst2/Eif2ak2/Ifitm3/Isg15/Isg20/Oas1a/Oas1b/Oas1c/Oas1g/Oas2/Oas3/Oasl1/Oasl2/Rsad2/Stat1/Trim12c/Trim34b/Trim68	27	DM vs. WM	F
GO_BP	GO:0043903	Regulation of symbiotic process	0.000156706	0.00940571	Apcs/Ccl5/Cd74/Cxcl1/Hdac1/Oas3/Trim12a/Trim30d/Trim34a/Trim5/Trim34b/Trim68	12	DS vs. WS	F
GO_BP	GO:0043903	Regulation of symbiotic process	1.53789e-07	1.19571e-05	Isg15/Oas1a/Oas1b/Oas1c/Oas1g/Oas3/Oasl1/Oasl2/Stat1/Trim34a/Trim34b	11	WM vs. WS	F
GO_BP	GO:1901342	Regulation of vasculature development	2.22874e-05	0.00190751	Angptl7/Atp2b4/Bmper/Cd36/Egr1/Hhip/Il6ra/Itgb8/Notch4/Pik3c2a/Prkcb/Sema5a/Cxcl10/E2f2/Hspb1/Lgals3/Pf4/Prok1/Stat1/Tgfbr2	20	DM vs. WM	F
GO_BP	GO:0046596	Regulation of viral entry into host cell	1.44851e-09	2.47948e-07	Apcs/Cd74/Lgals1/Tmprss2/Trim12a/Trim30d/Trim5/Ifitm3/Trim12c/Trim34b/Trim68	11	DM vs. WM	F
GO_BP	GO:0046596	Regulation of viral entry into host cell	6.55572e-07	0.000291566	Apcs/Cd74/Trim12a/Trim30d/Trim34a/Trim5/Trim34b/Trim68	8	DS vs. WS	F
GO_BP	GO:0045069	Regulation of viral genome replication	5.51494e-10	1.03392e-07	Adar/Bst2/Eif2ak2/Ifitm3/Isg15/Isg20/Oas1a/Oas1b/Oas1c/Oas1g/Oas2/Oas3/Oasl1/Oasl2/Rsad2	15	DM vs. WM	F
GO_BP	GO:0045069	Regulation of viral genome replication	1.94715e-07	1.3457e-05	Isg15/Oas1a/Oas1b/Oas1c/Oas1g/Oas3/Oasl1/Oasl2	8	WM vs. WS	F
GO_BP	GO:1903900	Regulation of viral life cycle	6.2046e-16	4.07125e-13	Apcs/Cd74/Lgals1/Tmprss2/Trim12a/Trim30d/Trim5/Adar/Bst2/Eif2ak2/Ifitm3/Isg15/Isg20/Oas1a/Oas1b/Oas1c/Oas1g/Oas2/Oas3/Oasl1/Oasl2/Rsad2/Trim12c/Trim34b/Trim68	25	DM vs. WM	F
GO_BP	GO:1903900	Regulation of viral life cycle	7.40622e-08	6.58096e-06	Isg15/Oas1a/Oas1b/Oas1c/Oas1g/Oas3/Oasl1/Oasl2/Trim34a/Trim34b	10	WM vs. WS	F
GO_BP	GO:0050792	Regulation of viral process	2.01039e-14	9.89361e-12	Apcs/Cd74/Lgals1/Tmprss2/Trim12a/Trim30d/Trim5/Adar/Bst2/Eif2ak2/Ifitm3/Isg15/Isg20/Oas1a/Oas1b/Oas1c/Oas1g/Oas2/Oas3/Oasl1/Oasl2/Rsad2/Stat1/Trim12c/Trim34b/Trim68	26	DM vs. WM	F
GO_BP	GO:0050792	Regulation of viral process	6.75042e-08	6.29814e-06	Isg15/Oas1a/Oas1b/Oas1c/Oas1g/Oas3/Oasl1/Oasl2/Stat1/Trim34a/Trim34b	11	WM vs. WS	F
GO_BP	GO:0042493	Response to drug	0.000174217	0.00770666	Adra1a/Cyp2a22/Cyp2a4/Cyp2b10/Cyp2b9/Cyp2c38/Cyp2c39/Cyp2c40/Drd1/Fos/Pde3a/Prkcb/Abcb1b/Stat1/Tgfbr2	15	DM vs. WM	F
GO_BP	GO:0009991	Response to extracellular stimulus	0.000154612	0.00709966	Bckdhb/Fam107a/Fos/Inhbb/Mfsd2a/Pik3c2a/Ppargc1a/Slc39a5/Vcam1/Asns/Atf3/Bhlha15/Eif2ak2/Gck/Lpl/Nucb2/Pnpla3/Srebf1/Stat1	19	DM vs. WM	F
GO_BP	GO:0032868	Response to insulin	0.000204504	0.00880416	Cpeb2/Egr1/Inhbb/Lpin1/Lpin2/Prkcb/Vps13c/Gck/Lpl/Nucb2/Serpina12/Slc2a4/Srebf1/Stat1	14	DM vs. WM	F
GO_BP	GO:0035455	Response to interferon-alpha	3.70394e-07	2.46841e-05	Ifi204/Ifit1/Ifit2/Ifit3/Tgtp1	5	WM vs. WS	F
GO_BP	GO:0001562	Response to protozoan	0.000109712	0.00583699	Tlr12/Gbp10/Gbp3/Gbp6/Irgm2/Pf4	6	DM vs. WM	F
GO_BP	GO:0001562	Response to protozoan	1.48775e-07	0.000176447	Ccdc88b/Gbp11/Gbp2/Gbp2b/Gbp4/Gbp7/Gbp8/Tlr12	8	DS vs. WS	F
GO_BP	GO:0001562	Response to protozoan	1.8923e-07	1.3457e-05	Gbp10/Gbp3/Gbp4/Gbp6/Gbp7/Irgm2	6	WM vs. WS	F
GO_BP	GO:0035634	Response to stilbenoid	1.2595e-07	1.77095e-05	Cd36/Cyp2a4/Cyp2b9/Slc22a7/Gsta1/Ifit3/Usp18	7	DM vs. WM	F
GO_BP	GO:0035634	Response to stilbenoid	7.84552e-07	0.00031016	Cyp2a4/Cyp2b9/Saa2/Saa3/Slc22a7/Mup1	6	DS vs. WS	F
GO_BP	GO:0009636	Response to toxic substance	1.29483e-05	0.0018428	Ccl5/Lcn2/Mbp/Mt1/Mt2/Pim1/Ddc/Inmt/Nupr1/Ppp1r9a	10	DS vs. WS	F
GO_BP	GO:0034340	Response to type I interferon	2.07711e-06	0.000240517	Adar/Ifitm3/Irf7/Isg15/Oas2/Stat1/Trex1/Zbp1	8	DM vs. WM	F
GO_BP	GO:0034340	Response to type I interferon	0.000189329	0.00866541	Irf7/Isg15/Stat1/Zbp1	4	WM vs. WS	F
GO_BP	GO:0009615	Response to virus	5.10797e-20	5.02752e-17	Cd207/Tlr8/Trim12a/Adar/Bst2/Cxcl10/Ddx58/Ddx60/Dhx58/Eif2ak2/Fv1/Ifi27l2a/Ifi27l2b/Ifi44l/Ifit1/Ifit1bl1/Ifit2/Ifit3/Ifit3b/Ifitm3/Irf7/Irgm2/Isg15/Isg20/Oas1a/Oas1b/Oas1c/Oas1g/Oas2/Oas3/Oasl1/Oasl2/Rsad2/Rtp4/Stat1/Trex1/Zbp1	37	DM vs. WM	F
GO_BP	GO:0009615	Response to virus	2.52892e-06	0.000692147	Ccl5/Fgl2/Gbp2b/Gbp4/Irak3/Lcn2/Mill2/Oas3/Pou2f2/Ripk3/Slfn9/Tlr8/Treml4/Trim12a/Trim34a/Fv1/Ifi44l	17	DS vs. WS	F
GO_BP	GO:0009615	Response to virus	2.68131e-25	1.66778e-22	Cxcl10/Ddx60/Dhx58/Gbp4/Ifi27l2a/Ifi44l/Ifit1/Ifit1bl1/Ifit2/Ifit3/Ifit3b/Irf7/Irgm2/Isg15/Oas1a/Oas1b/Oas1c/Oas1g/Oas3/Oasl1/Oasl2/Rtp4/Slfn9/Stat1/Tgtp1/Trim34a/Zbp1/Spon2	28	WM vs. WS	F
KEGG	mmu00830	Retinol metabolism	0.00358144	0.0814777	Cyp2a4/Cyp2b10/Cyp2b9/Cyp2c38/Cyp2c39/Cyp2c40/Cyp3a44/Cyp4a14	8	DM vs. WM	F
GO_BP	GO:0009185	Ribonucleoside diphosphate metabolic process	4.59001e-05	0.00441385	Hk2/Hk3/Myc/Ppargc1a/Dhtkd1/Gck/Guk1/Nudt18/Nupr1	9	DS vs. WS	F
GO_BP	GO:0009261	Ribonucleotide catabolic process	5.24536e-05	0.00377734	Nt5e/Pde1a/Pde4d/Nudt18/Pde9a	5	DM vs. WM	F
KEGG	mmu04622	RIG-I-like receptor signaling pathway	0.00227775	0.0428491	Cxcl10/Dhx58/Irf7/Isg15	4	WM vs. WS	F
GO_BP	GO:0019932	Second-messenger-mediated signaling	0.000169684	0.00767869	Adcy1/Adcy9/Adgrf1/Adra1a/Atp2b4/Cd36/Drd1/Mt1/Mt2/Pde3a/Pde4d/Rasd1/Trpm4/Vcam1/Bhlha15/Cxcl10/Gck/Irgm2/Nucb2/Pde9a/Pf4	21	DM vs. WM	F
KEGG	mmu00140	Steroid hormone biosynthesis	0.00257531	0.0639146	Cyp17a1/Cyp2b10/Cyp2b9/Cyp2c38/Cyp2c39/Cyp2c40/Cyp3a44/Sult1e1	8	DM vs. WM	F
GO_MF	GO:0008395	Steroid hydroxylase activity	2.03832e-06	0.000459982	Cyp17a1/Cyp2a22/Cyp2a4/Cyp2b10/Cyp2b9/Cyp2c38/Cyp2c39/Cyp2c40/Cyp39a1/Cyp3a44	10	DM vs. WM	F
GO_BP	GO:0044403	Symbiotic process	4.03047e-16	3.17359e-13	Apcs/Cd74/Cxcl1/Lgals1/Pik3c2g/Tmprss2/Trim12a/Trim30d/Trim5/Vcam1/Adar/Bst2/Eif2ak2/Fv1/Gbp3/Gbp6/Ifitm3/Irgm1/Irgm2/Isg15/Isg20/Oas1a/Oas1b/Oas1c/Oas1g/Oas2/Oas3/Oasl1/Oasl2/Pf4/Rsad2/Stat1/Tnfrsf14/Trim12c/Trim34b/Trim68/Zbp1	37	DM vs. WM	F
GO_BP	GO:0044403	Symbiotic process	4.26651e-07	0.000253004	Apcs/Ccl5/Cd74/Cxcl1/Gbp2/Gbp2b/Gbp7/Hdac1/Myc/Oas3/Pik3c2g/Ripk3/Siglec1/Trim12a/Trim30d/Trim34a/Trim5/Vcam1/Fv1/Trim34b/Trim68	21	DS vs. WS	F
GO_BP	GO:0044403	Symbiotic process	3.02086e-11	7.04615e-09	Gbp3/Gbp6/Gbp7/Irgm1/Irgm2/Isg15/Oas1a/Oas1b/Oas1c/Oas1g/Oas3/Oasl1/Oasl2/Siglec1/Stat1/Trim34a/Trim34b/Zbp1	18	WM vs. WS	F
GO_BP	GO:0001659	Temperature homeostasis	2.61922e-05	0.00310639	Acot11/Ccl5/Drd1/Egr1/Gadd45g/Il1rn/Lcn2/Lepr/Ppargc1a/Trpm2/Elovl3/Mup1	12	DS vs. WS	F
KEGG	mmu05145	Toxoplasmosis	0.000229534	0.00729917	Igtp/Irgm1/Irgm2/Lama3/Stat1/Gnai1	6	WM vs. WS	F
KEGG	mmu05202	Transcriptional misregulation in cancer	0.00164602	0.091354	Bcl6/Fcgr1/Gadd45a/Id2/Myc	5	DM vs. DS	F
GO_BP	GO:0019432	Triglyceride biosynthetic process	5.3037e-07	6.52521e-05	Lpin1/Lpin2/Mfsd2a/Gpat3/Lpl/Pnpla3/Srebf1/Thrsp	8	DM vs. WM	F
GO_BP	GO:0006641	Triglyceride metabolic process	4.63751e-05	0.00351113	Cd36/Lpin1/Lpin2/Mfsd2a/Gpat3/Lpl/Pnpla3/Serpina12/Srebf1/Thrsp	10	DM vs. WM	F
GO_BP	GO:0060337	Type I interferon signaling pathway	1.02003e-05	0.000956156	Adar/Ifitm3/Irf7/Oas2/Stat1/Trex1/Zbp1	7	DM vs. WM	F
GO_BP	GO:0033559	Unsaturated fatty acid metabolic process	0.000113256	0.00594516	Abcd2/Cd74/Cyp2a22/Cyp2a4/Cyp2b10/Cyp2b9/Cyp2c38/Cyp2c39/Cyp2c40/Cyp4a14	10	DM vs. WM	F
GO_BP	GO:0046718	Viral entry into host cell	2.96531e-07	4.02567e-05	Apcs/Cd74/Lgals1/Tmprss2/Trim12a/Trim30d/Trim5/Ifitm3/Trim12c/Trim34b/Trim68	11	DM vs. WM	F
GO_BP	GO:0046718	Viral entry into host cell	3.20946e-06	0.000761284	Apcs/Cd74/Siglec1/Trim12a/Trim30d/Trim34a/Trim5/Trim34b/Trim68	9	DS vs. WS	F
GO_BP	GO:0019079	Viral genome replication	7.35991e-10	1.31709e-07	Pik3c2g/Adar/Bst2/Eif2ak2/Ifitm3/Isg15/Isg20/Oas1a/Oas1b/Oas1c/Oas1g/Oas2/Oas3/Oasl1/Oasl2/Rsad2	16	DM vs. WM	F
GO_BP	GO:0019079	Viral genome replication	7.23965e-07	4.45517e-05	Isg15/Oas1a/Oas1b/Oas1c/Oas1g/Oas3/Oasl1/Oasl2	8	WM vs. WS	F
GO_BP	GO:0019058	Viral life cycle	1.94826e-13	7.54208e-11	Apcs/Cd74/Lgals1/Pik3c2g/Tmprss2/Trim12a/Trim30d/Trim5/Adar/Bst2/Eif2ak2/Ifitm3/Isg15/Isg20/Oas1a/Oas1b/Oas1c/Oas1g/Oas2/Oas3/Oasl1/Oasl2/Rsad2/Trim12c/Trim34b/Trim68	26	DM vs. WM	F
GO_BP	GO:0019058	Viral life cycle	0.000177961	0.00999986	Apcs/Ccl5/Cd74/Oas3/Pik3c2g/Siglec1/Trim12a/Trim30d/Trim34a/Trim5/Trim34b/Trim68	12	DS vs. WS	F
GO_BP	GO:0019058	Viral life cycle	1.76491e-07	1.31733e-05	Isg15/Oas1a/Oas1b/Oas1c/Oas1g/Oas3/Oasl1/Oasl2/Siglec1/Trim34a/Trim34b	11	WM vs. WS	F
GO_BP	GO:0016032	Viral process	7.304e-14	3.19509e-11	Apcs/Cd74/Lgals1/Pik3c2g/Tmprss2/Trim12a/Trim30d/Trim5/Vcam1/Adar/Bst2/Eif2ak2/Fv1/Ifitm3/Isg15/Isg20/Oas1a/Oas1b/Oas1c/Oas1g/Oas2/Oas3/Oasl1/Oasl2/Rsad2/Stat1/Tnfrsf14/Trim12c/Trim34b/Trim68/Zbp1	31	DM vs. WM	F
GO_BP	GO:0016032	Viral process	7.09157e-06	0.00126159	Apcs/Ccl5/Cd74/Hdac1/Myc/Oas3/Pik3c2g/Ripk3/Siglec1/Trim12a/Trim30d/Trim34a/Trim5/Vcam1/Fv1/Trim34b/Trim68	17	DS vs. WS	F
GO_BP	GO:0016032	Viral process	9.26391e-08	7.85748e-06	Isg15/Oas1a/Oas1b/Oas1c/Oas1g/Oas3/Oasl1/Oasl2/Siglec1/Stat1/Trim34a/Trim34b/Zbp1	13	WM vs. WS	F
GO_BP	GO:0006805	Xenobiotic metabolic process	0.000127521	0.00630825	Cyp2a22/Cyp2a4/Cyp2b10/Cyp2b9/Cyp2c38/Cyp2c39/Cyp2c40/Gsta1/Guk1	9	DM vs. WM	F
