# Supplementary material for: Single-cell RNA-seq Reveals the Inhibitory Effect of Methamphetamine on Liver Immunity with the Involvement of Dopamine Receptor D1
Source: Genomics Proteomics Bioinformatics. 2024 Aug 28;22(4):qzae060. doi: 10.1093/gpbjnl/qzae060 (PMC11576359; doi:10.1093/gpbjnl/qzae060)
Supplement: qzae060_Supplementary_Data [file qzae060_supplementary_data.zip › Table S1.xlsx]

## Sheet: STable1
Table S1 Group-wise DEGs of RNA-Seq
Note: DEGs were analysed by limma, edgeR, and DESeq2 respectively, and took intersection as the final result. RNA-seq, RNA sequencing; FC, fold change; lfcSE, logFC standard error.
Symbol	Base mean	Log2FC	lfcSE	Stat	P value	P adj	Comparison
Irf7	3862.88	2.18136	0.201549	10.823	2.68e-27	4.02e-23	WM vs. WS
Oas1a	263.228	2.08038	0.215227	9.66598	4.21e-22	3.16e-18	WM vs. WS
Ifi44	419.468	2.3548	0.24655	9.55099	1.28e-21	6.43e-18	WM vs. WS
Usp18	920.821	2.23245	0.247822	9.0083	2.09e-19	7.85e-16	WM vs. WS
Oasl2	258.823	2.20044	0.246945	8.91068	5.07e-19	1.52e-15	WM vs. WS
Mus_musculus_newGene_4385	93.8433	3.34107	0.376493	8.87419	7.04e-19	1.76e-15	WM vs. WS
Ifi44l	156.152	2.00715	0.227435	8.82514	1.09e-18	2.34e-15	WM vs. WS
Igtp	1891.22	1.83749	0.211124	8.70335	3.22e-18	6.05e-15	WM vs. WS
Ifi211	145.821	2.0812	0.241366	8.62261	6.54e-18	1.09e-14	WM vs. WS
Xaf1	812.876	1.79508	0.210402	8.53168	1.44e-17	2.17e-14	WM vs. WS
Insig2	4508.51	-1.78405	0.211631	-8.42999	3.46e-17	4.72e-14	WM vs. WS
Gbp3	491.763	2.08557	0.252636	8.25523	1.52e-16	1.72e-13	WM vs. WS
H2.Q6	1600.64	1.0306	0.124828	8.25613	1.5e-16	1.72e-13	WM vs. WS
Phf11d	125.653	2.00553	0.243142	8.24838	1.61e-16	1.72e-13	WM vs. WS
Apol9a	4384.69	1.40363	0.175211	8.01108	1.14e-15	1.14e-12	WM vs. WS
Cbs	11929.8	-0.811642	0.101636	-7.98576	1.4e-15	1.31e-12	WM vs. WS
Ly6a	554.156	1.86118	0.234291	7.94389	1.96e-15	1.73e-12	WM vs. WS
Ifi206	66.0511	2.07826	0.262731	7.91022	2.57e-15	2.14e-12	WM vs. WS
Apol9b	6565.08	1.16936	0.15326	7.62992	2.35e-14	1.86e-11	WM vs. WS
Ifi204	333.988	1.44794	0.19061	7.59638	3.05e-14	2.29e-11	WM vs. WS
Rtp4	886.835	1.64596	0.217865	7.55497	4.19e-14	3e-11	WM vs. WS
Sgk2	881.076	-1.59032	0.21115	-7.53169	5.01e-14	3.42e-11	WM vs. WS
Oas1g	79.7596	2.38803	0.321186	7.43503	1.05e-13	6.82e-11	WM vs. WS
Tgtp2	227.119	1.63186	0.221419	7.37004	1.71e-13	1.02e-10	WM vs. WS
Cldn1	997.854	-1.27648	0.173184	-7.37065	1.7e-13	1.02e-10	WM vs. WS
H2.T22	3602.57	0.668894	0.0923571	7.24247	4.41e-13	2.45e-10	WM vs. WS
Mus_musculus_newGene_4020	230.902	2.23472	0.30835	7.24735	4.25e-13	2.45e-10	WM vs. WS
Eif4ebp3	967.203	1.52791	0.211229	7.23341	4.71e-13	2.53e-10	WM vs. WS
Ifi27l2a	163.695	1.8394	0.256574	7.16909	7.55e-13	3.91e-10	WM vs. WS
Nr1d1	1271.21	-1.4346	0.203196	-7.06018	1.66e-12	8.32e-10	WM vs. WS
Rorc	2454.46	1.12796	0.160751	7.0168	2.27e-12	1.1e-09	WM vs. WS
Oas3	68.9647	2.57654	0.371984	6.92646	4.31e-12	2.02e-09	WM vs. WS
Eps8l2	866.311	-0.99993	0.147023	-6.80119	1.04e-11	4.72e-09	WM vs. WS
Gbp6	620.596	1.55497	0.230811	6.73696	1.62e-11	7.14e-09	WM vs. WS
H2.Q4	1391.36	0.711348	0.10608	6.70575	2e-11	8.59e-09	WM vs. WS
Mup1	34159.4	-1.8243	0.273638	-6.66682	2.61e-11	1.09e-08	WM vs. WS
Ifi27	3484.53	1.1361	0.170683	6.65619	2.81e-11	1.14e-08	WM vs. WS
Gbp10	627.177	1.78414	0.268523	6.64427	3.05e-11	1.2e-08	WM vs. WS
Stat1	2338.36	1.28087	0.192921	6.63935	3.15e-11	1.21e-08	WM vs. WS
Irgm1	2488.84	1.16729	0.176181	6.62549	3.46e-11	1.3e-08	WM vs. WS
Gbp7	596.283	1.96525	0.301491	6.51844	7.1e-11	2.6e-08	WM vs. WS
Shisa5	1034.35	1.07022	0.16641	6.43119	1.27e-10	4.53e-08	WM vs. WS
Ifi203	278.719	1.22216	0.190484	6.41605	1.4e-10	4.88e-08	WM vs. WS
Cxcl10	139.914	1.75684	0.27413	6.4088	1.47e-10	5e-08	WM vs. WS
Phf11b	61.2749	1.98139	0.313386	6.32251	2.57e-10	8.59e-08	WM vs. WS
H2.T24	313.385	1.61679	0.258069	6.26494	3.73e-10	1.22e-07	WM vs. WS
Chrm3	37.1726	-2.64535	0.42322	-6.25053	4.09e-10	1.31e-07	WM vs. WS
Acat3	7685.38	-0.667879	0.106938	-6.2455	4.22e-10	1.32e-07	WM vs. WS
Sp100	284.562	1.10364	0.179471	6.1494	7.78e-10	2.38e-07	WM vs. WS
Irgm2	2121.07	1.29388	0.212283	6.09506	1.09e-09	3.22e-07	WM vs. WS
Mus_musculus_newGene_1465	994.682	-3.20172	0.525084	-6.09754	1.08e-09	3.22e-07	WM vs. WS
Slc4a4	1680.87	-0.696736	0.114712	-6.07379	1.25e-09	3.61e-07	WM vs. WS
Aqp11	3000.51	0.747929	0.124119	6.02591	1.68e-09	4.76e-07	WM vs. WS
Hsd3b7	9166.81	-1.0341	0.171819	-6.01856	1.76e-09	4.89e-07	WM vs. WS
Znfx1	1315.28	1.18031	0.197298	5.98239	2.2e-09	6e-07	WM vs. WS
Crot	13507.6	-1.20974	0.20325	-5.95197	2.65e-09	7.1e-07	WM vs. WS
Ttc23	2889.07	0.957859	0.161196	5.94219	2.81e-09	7.41e-07	WM vs. WS
Depp1	1343.96	-1.64995	0.278007	-5.93493	2.94e-09	7.61e-07	WM vs. WS
Pklr	14783.2	1.0942	0.184732	5.92319	3.16e-09	7.9e-07	WM vs. WS
Stra6l	2950.61	-0.682674	0.115228	-5.92453	3.13e-09	7.9e-07	WM vs. WS
Ifit3b	335.382	1.87078	0.317121	5.89927	3.65e-09	8.99e-07	WM vs. WS
Tgtp1	319.393	1.29625	0.221028	5.86463	4.5e-09	1.09e-06	WM vs. WS
Sp110	62.0171	1.50706	0.257154	5.86054	4.61e-09	1.1e-06	WM vs. WS
Ifit3	1132.29	2.18828	0.373644	5.85658	4.72e-09	1.11e-06	WM vs. WS
Amt	691.495	-0.845669	0.144507	-5.85208	4.85e-09	1.12e-06	WM vs. WS
Ly6c2	47.304	1.69984	0.292989	5.80174	6.56e-09	1.49e-06	WM vs. WS
Lgals3bp	2281.08	1.01926	0.176109	5.78766	7.14e-09	1.6e-06	WM vs. WS
Irf9	1104.49	0.833098	0.146143	5.70055	1.19e-08	2.64e-06	WM vs. WS
Mus_musculus_newGene_1467	1819.3	-3.62469	0.637988	-5.68144	1.34e-08	2.91e-06	WM vs. WS
Hmgcs1	4001.45	-1.43261	0.25284	-5.66606	1.46e-08	3.09e-06	WM vs. WS
Mup15	65095.8	-1.45871	0.257439	-5.66626	1.46e-08	3.09e-06	WM vs. WS
Samd9l	624.945	1.28819	0.22745	5.66363	1.48e-08	3.09e-06	WM vs. WS
Abcb11	11842.1	-0.770769	0.136779	-5.63515	1.75e-08	3.6e-06	WM vs. WS
Ifi213	51.5054	1.7503	0.310903	5.62971	1.81e-08	3.66e-06	WM vs. WS
Mus_musculus_newGene_5606	96.5167	1.25727	0.225787	5.56839	2.57e-08	5.15e-06	WM vs. WS
Rgs3	4520.43	-4.13761	0.748892	-5.52498	3.3e-08	6.51e-06	WM vs. WS
Ms4a6b	61.0598	1.41552	0.257755	5.49171	3.98e-08	7.76e-06	WM vs. WS
Hcn3	1428.37	1.60088	0.292631	5.47063	4.48e-08	8.63e-06	WM vs. WS
Sort1	631.779	-0.832848	0.15344	-5.42786	5.7e-08	1.08e-05	WM vs. WS
Mus_musculus_newGene_2735	239.518	-1.23677	0.230333	-5.3695	7.9e-08	1.48e-05	WM vs. WS
Ifi208	82.2483	1.64121	0.308697	5.31657	1.06e-07	1.96e-05	WM vs. WS
H2.T23	7613.47	0.810261	0.153048	5.29417	1.2e-07	2.19e-05	WM vs. WS
Mus_musculus_newGene_1472	1651.15	-3.5152	0.665044	-5.28566	1.25e-07	2.27e-05	WM vs. WS
Atat1	161.299	-0.723114	0.137167	-5.27179	1.35e-07	2.41e-05	WM vs. WS
Mus_musculus_newGene_1468	1538.55	-3.32303	0.63247	-5.25405	1.49e-07	2.63e-05	WM vs. WS
Fkbp5	1472.02	1.44168	0.27514	5.23981	1.61e-07	2.81e-05	WM vs. WS
Ifit1	993.677	2.37731	0.457016	5.20181	1.97e-07	3.41e-05	WM vs. WS
Whrn	1115	-7.04719	1.36086	-5.1785	2.24e-07	3.82e-05	WM vs. WS
Parp14	1196.75	1.01791	0.197081	5.16497	2.4e-07	4.06e-05	WM vs. WS
Dhx58	444.566	1.372	0.265919	5.15948	2.48e-07	4.13e-05	WM vs. WS
Mus_musculus_newGene_3264	1389.05	-0.695189	0.134795	-5.15739	2.5e-07	4.13e-05	WM vs. WS
Eepd1	466.349	-0.747085	0.145426	-5.13722	2.79e-07	4.55e-05	WM vs. WS
Por	12958.7	0.624546	0.121978	5.12017	3.05e-07	4.93e-05	WM vs. WS
Slfn9	49.1203	1.66312	0.325524	5.10905	3.24e-07	5.17e-05	WM vs. WS
Ifi205	56.1777	1.58158	0.310756	5.08944	3.59e-07	5.64e-05	WM vs. WS
Atf5	4262.39	-0.76439	0.150213	-5.0887	3.61e-07	5.64e-05	WM vs. WS
Gzmb	22.0294	2.33599	0.460912	5.06819	4.02e-07	6.22e-05	WM vs. WS
Mus_musculus_newGene_1474	2688.35	-3.76117	0.744412	-5.05254	4.36e-07	6.68e-05	WM vs. WS
Mus_musculus_newGene_1478	4386.79	-2.79506	0.553653	-5.04839	4.46e-07	6.76e-05	WM vs. WS
Cdk18	1139.75	0.540328	0.107109	5.04464	4.54e-07	6.82e-05	WM vs. WS
Mus_musculus_newGene_696	4091.88	-0.87755	0.17404	-5.04222	4.6e-07	6.84e-05	WM vs. WS
Mup21	7788.03	-0.866636	0.173747	-4.98791	6.1e-07	8.98e-05	WM vs. WS
Gm43302	317.807	1.43117	0.288167	4.96645	6.82e-07	9.94e-05	WM vs. WS
Slfn5	340.984	1.1133	0.224374	4.96178	6.99e-07	0.000100828	WM vs. WS
Vac14	659.447	0.773289	0.156476	4.9419	7.74e-07	0.000110608	WM vs. WS
Mus_musculus_newGene_1473	2991.68	-2.75157	0.55759	-4.93476	8.02e-07	0.000112723	WM vs. WS
St5	221.368	-1.067	0.216232	-4.93453	8.03e-07	0.000112723	WM vs. WS
Lonp2	9255.41	-0.604723	0.123292	-4.90479	9.35e-07	0.000130002	WM vs. WS
Samhd1	563.983	0.673454	0.138519	4.8618	1.16e-06	0.00015942	WM vs. WS
Mus_musculus_newGene_1476	3729.47	-2.47532	0.509224	-4.86097	1.17e-06	0.00015942	WM vs. WS
Siglec1	195.454	1.52132	0.313324	4.85543	1.2e-06	0.000161307	WM vs. WS
Slc2a4	85.7006	1.94413	0.400433	4.85507	1.2e-06	0.000161307	WM vs. WS
Fkbp15	4525.53	-2.58724	0.533627	-4.84841	1.24e-06	0.00016534	WM vs. WS
Zbp1	335.867	1.44892	0.299044	4.84518	1.26e-06	0.000166575	WM vs. WS
Slfn4	25.1266	2.62884	0.543357	4.83814	1.31e-06	0.000171084	WM vs. WS
Lama3	273.409	1.22842	0.254154	4.83336	1.34e-06	0.000173736	WM vs. WS
Gimd1	72.8302	-1.09873	0.228047	-4.818	1.45e-06	0.000186052	WM vs. WS
Rrm2	292.31	1.0151	0.211211	4.80612	1.54e-06	0.00019413	WM vs. WS
Rhod	429.319	-0.683269	0.142144	-4.80687	1.53e-06	0.00019413	WM vs. WS
Lonrf3	63.5921	1.56835	0.327025	4.79579	1.62e-06	0.000202703	WM vs. WS
Mrnip	65.8778	-1.7077	0.356287	-4.79304	1.64e-06	0.000203809	WM vs. WS
Prpf4	3648.09	-2.8897	0.604527	-4.7801	1.75e-06	0.000215593	WM vs. WS
Gde1	2546.23	0.578734	0.121135	4.77758	1.77e-06	0.000216532	WM vs. WS
Kynu	5135.86	-0.555195	0.116397	-4.76986	1.84e-06	0.000223189	WM vs. WS
Mndal	227.508	1.04746	0.220468	4.75107	2.02e-06	0.000243004	WM vs. WS
Nampt	4434.08	0.991874	0.209072	4.74417	2.09e-06	0.000249444	WM vs. WS
Akna	1510.14	-5.79393	1.22186	-4.7419	2.12e-06	0.000250267	WM vs. WS
Gbp2	167.351	0.871039	0.183959	4.73497	2.19e-06	0.000253093	WM vs. WS
Hal	5996.91	-0.489359	0.103352	-4.73489	2.19e-06	0.000253093	WM vs. WS
Tmem51	473.598	-1.43573	0.303057	-4.7375	2.16e-06	0.000253093	WM vs. WS
Rhou	1602.32	-0.586648	0.124238	-4.72196	2.34e-06	0.00026768	WM vs. WS
Rnf213	3028.01	1.7634	0.374197	4.71249	2.45e-06	0.000278307	WM vs. WS
Fcgr1	101.686	1.23975	0.26369	4.70152	2.58e-06	0.000291471	WM vs. WS
Ddah1	1953.79	-0.807404	0.171969	-4.69506	2.67e-06	0.000298598	WM vs. WS
Dusp1	823.083	1.42372	0.303848	4.68562	2.79e-06	0.000308092	WM vs. WS
Tfpi2	1600.59	-0.81645	0.174236	-4.68588	2.79e-06	0.000308092	WM vs. WS
Elovl5	4970.25	-0.881586	0.18826	-4.68281	2.83e-06	0.000310061	WM vs. WS
Cmpk2	289.142	1.44743	0.310446	4.66243	3.12e-06	0.000339939	WM vs. WS
Tm4sf4	2199.25	-0.638054	0.137052	-4.65557	3.23e-06	0.000348928	WM vs. WS
Oas1c	50.3282	1.20733	0.259563	4.65138	3.3e-06	0.000353557	WM vs. WS
Ppp1r3b	7309.05	1.02582	0.220995	4.64182	3.45e-06	0.000367683	WM vs. WS
Mob3b	734.271	-0.590527	0.127585	-4.62851	3.68e-06	0.000389372	WM vs. WS
Mus_musculus_newGene_1482	1987.19	-4.53568	0.981008	-4.62349	3.77e-06	0.000396124	WM vs. WS
Cd274	81.3226	1.20626	0.262248	4.5997	4.23e-06	0.000441083	WM vs. WS
Ms4a4c	34.2232	2.28505	0.497055	4.59717	4.28e-06	0.000443385	WM vs. WS
Epsti1	40.4292	1.22252	0.266799	4.58219	4.6e-06	0.00047311	WM vs. WS
Cry1	354.29	0.949023	0.207626	4.57083	4.86e-06	0.000493548	WM vs. WS
Slc31a2	1424.16	-2.64298	0.57845	-4.56908	4.9e-06	0.000493548	WM vs. WS
Tymp	1087.66	-1.09228	0.239002	-4.57016	4.87e-06	0.000493548	WM vs. WS
Srm	1200.32	1.07618	0.235902	4.562	5.07e-06	0.000507085	WM vs. WS
Adh4	3766.66	-0.560945	0.123032	-4.55935	5.13e-06	0.000510131	WM vs. WS
Csf1	267.828	1.04202	0.229248	4.54539	5.48e-06	0.000541564	WM vs. WS
Ndufaf4	1200.81	0.506973	0.111695	4.5389	5.65e-06	0.000554843	WM vs. WS
Gvin1	859.647	1.37738	0.304192	4.52798	5.95e-06	0.00058049	WM vs. WS
Fgfr2	904.183	-0.575981	0.127363	-4.52237	6.12e-06	0.000592262	WM vs. WS
Ddx60	275.112	1.21804	0.269544	4.51891	6.22e-06	0.000598145	WM vs. WS
Cdc26	3356.07	-2.47632	0.548742	-4.51271	6.4e-06	0.000611984	WM vs. WS
Nmrk1	793.416	0.784494	0.173969	4.50939	6.5e-06	0.00061772	WM vs. WS
Mus_musculus_newGene_5647	121.035	1.09181	0.242407	4.50402	6.67e-06	0.00062955	WM vs. WS
Asl	16146.1	0.555094	0.123338	4.50059	6.78e-06	0.000635794	WM vs. WS
Fam20a	481.749	-0.702833	0.156795	-4.4825	7.38e-06	0.000677544	WM vs. WS
Mmd2	78.1222	-1.38942	0.309951	-4.4827	7.37e-06	0.000677544	WM vs. WS
Mup14	178769	-1.06793	0.238092	-4.48537	7.28e-06	0.000677544	WM vs. WS
Mup7	703864	-0.969978	0.216426	-4.48179	7.4e-06	0.000677544	WM vs. WS
Il18bp	375.027	0.680875	0.152144	4.47519	7.63e-06	0.000694575	WM vs. WS
Suox	2581.75	-0.480312	0.107378	-4.47308	7.71e-06	0.000697247	WM vs. WS
Gm4070	803.321	2.01855	0.451646	4.46933	7.85e-06	0.000705329	WM vs. WS
Mup18	74394.5	-0.749776	0.167957	-4.46409	8.04e-06	0.000718503	WM vs. WS
Mgat2	2662.78	0.659913	0.148259	4.45108	8.54e-06	0.000758961	WM vs. WS
Abhd17c	1489.01	-0.587711	0.132229	-4.44463	8.8e-06	0.000777476	WM vs. WS
Alpl	477.468	0.836217	0.18844	4.43757	9.1e-06	0.00079805	WM vs. WS
Sorbs2	1297.74	-0.55943	0.126097	-4.43649	9.14e-06	0.00079805	WM vs. WS
Gpi1	5793.85	0.581986	0.131447	4.42753	9.53e-06	0.000827137	WM vs. WS
Tor3a	250.543	1.22672	0.277497	4.42064	9.84e-06	0.000849016	WM vs. WS
Ifi209	101.982	1.19289	0.270343	4.41249	1.02e-05	0.000876444	WM vs. WS
Tnfsf10	274.634	0.90379	0.204881	4.4113	1.03e-05	0.000876444	WM vs. WS
Mup17	105078	-1.90788	0.433954	-4.39652	1.1e-05	0.000932962	WM vs. WS
Oasl1	629.153	1.79453	0.409283	4.38456	1.16e-05	0.000980189	WM vs. WS
AW011738	102.305	1.8243	0.417394	4.3707	1.24e-05	0.00103865	WM vs. WS
Arsa	1034.55	-0.629424	0.14428	-4.36253	1.29e-05	0.00106798	WM vs. WS
Tmem144	107.059	-0.674788	0.15469	-4.36219	1.29e-05	0.00106798	WM vs. WS
Ddx58	920.614	0.854432	0.196492	4.34843	1.37e-05	0.00113097	WM vs. WS
Uba7	311.3	0.9282	0.213705	4.34336	1.4e-05	0.00115106	WM vs. WS
Mus_musculus_newGene_328	637.079	-1.05625	0.243693	-4.33436	1.46e-05	0.00119266	WM vs. WS
Selenoi	1342.93	-0.455152	0.105211	-4.3261	1.52e-05	0.00123157	WM vs. WS
Zbtb21	148.612	0.721707	0.16754	4.30766	1.65e-05	0.00133166	WM vs. WS
Pdxk	2454.64	0.679372	0.158188	4.29471	1.75e-05	0.00140426	WM vs. WS
Gbp4	107.256	1.13782	0.2651	4.29206	1.77e-05	0.00141355	WM vs. WS
Amdhd1	5268.18	-0.695956	0.16299	-4.26993	1.96e-05	0.00155309	WM vs. WS
Map2k3	2475.6	0.518106	0.121392	4.26806	1.97e-05	0.00155797	WM vs. WS
Mt2	260.784	1.53807	0.36068	4.26437	2e-05	0.00157561	WM vs. WS
Gpld1	8561.26	0.314896	0.07417	4.24559	2.18e-05	0.00170461	WM vs. WS
Parp12	1148.6	0.514097	0.121423	4.23395	2.3e-05	0.00178359	WM vs. WS
Tbcel	2334.44	-0.611582	0.144476	-4.2331	2.3e-05	0.00178359	WM vs. WS
Mus_musculus_newGene_2507	174.529	-1.38809	0.32884	-4.22118	2.43e-05	0.00186142	WM vs. WS
Parp9	1953.84	0.705428	0.167739	4.20551	2.6e-05	0.00198507	WM vs. WS
Cutal	848.671	-0.454848	0.108481	-4.19289	2.75e-05	0.00208817	WM vs. WS
Dnajb6	2630.86	0.457164	0.109327	4.18164	2.89e-05	0.00216176	WM vs. WS
Acss3	281.383	-1.17583	0.281191	-4.18162	2.89e-05	0.00216176	WM vs. WS
Mus_musculus_newGene_5057	687.687	-0.924071	0.220935	-4.18254	2.88e-05	0.00216176	WM vs. WS
Adar	659.904	0.99968	0.239314	4.17727	2.95e-05	0.00219252	WM vs. WS
Aldob	153358	0.515526	0.123445	4.17615	2.96e-05	0.00219252	WM vs. WS
Blmh	1327.35	-0.481525	0.115369	-4.17376	3e-05	0.00220476	WM vs. WS
Cxcl9	420.203	0.865008	0.207316	4.17242	3.01e-05	0.00220702	WM vs. WS
Fam107b	1619.95	-0.544965	0.130715	-4.1691	3.06e-05	0.00222853	WM vs. WS
Ms4a6c	105.35	1.08183	0.25956	4.16792	3.07e-05	0.00222924	WM vs. WS
Plin2	6921.08	-0.968691	0.232601	-4.16461	3.12e-05	0.00225095	WM vs. WS
Rhbdd2	551.242	0.503041	0.120873	4.16174	3.16e-05	0.00226034	WM vs. WS
Slfn2	150.38	0.974335	0.234132	4.16148	3.16e-05	0.00226034	WM vs. WS
Zfp37	2202.95	-3.64219	0.877115	-4.15247	3.29e-05	0.00234008	WM vs. WS
Arl10	56.2674	0.844414	0.204068	4.13791	3.5e-05	0.00248183	WM vs. WS
Echdc1	2200.7	-0.400322	0.0968121	-4.13504	3.55e-05	0.00250125	WM vs. WS
Trim30a	214.465	0.877091	0.212464	4.12819	3.66e-05	0.00256487	WM vs. WS
Mus_musculus_newGene_5372	697.719	-1.11929	0.271265	-4.1262	3.69e-05	0.00257517	WM vs. WS
Isg15	836.851	2.03699	0.49503	4.11488	3.87e-05	0.00269233	WM vs. WS
Rnf145	823.132	0.621651	0.151323	4.1081	3.99e-05	0.00275977	WM vs. WS
Krt8	6965	-0.445029	0.108408	-4.10512	4.04e-05	0.00278275	WM vs. WS
Mtif2	1018.09	-0.415841	0.101416	-4.10034	4.13e-05	0.00282785	WM vs. WS
Zfp618	5318.35	-4.98523	1.21758	-4.09438	4.23e-05	0.0028884	WM vs. WS
Orm3	615.375	-2.58853	0.634203	-4.08155	4.47e-05	0.00303886	WM vs. WS
Trim7	259.888	0.561757	0.137972	4.07152	4.67e-05	0.00315842	WM vs. WS
Mus_musculus_newGene_5357	40.5496	-1.28896	0.316709	-4.06984	4.7e-05	0.00316618	WM vs. WS
Sc5d	12762.2	-0.518204	0.127359	-4.06886	4.72e-05	0.00316618	WM vs. WS
Mus_musculus_newGene_2640	107.471	-1.56649	0.385349	-4.06513	4.8e-05	0.00320295	WM vs. WS
Lasp1	2272.92	-0.493879	0.121588	-4.06189	4.87e-05	0.00321792	WM vs. WS
Mterf2	46.4623	-1.6421	0.404162	-4.06297	4.85e-05	0.00321792	WM vs. WS
Pole3	1927.08	-1.8247	0.449328	-4.06095	4.89e-05	0.00321792	WM vs. WS
Spon2	80.7661	-1.59908	0.396227	-4.03578	5.44e-05	0.00356755	WM vs. WS
Col27a1	5622.28	-2.50063	0.620207	-4.03192	5.53e-05	0.00361085	WM vs. WS
Fem1a	1015.24	0.658069	0.163299	4.02985	5.58e-05	0.00362707	WM vs. WS
S100a10	1738.76	-1.00086	0.248487	-4.02781	5.63e-05	0.00364292	WM vs. WS
Tlnrd1	157.401	0.724814	0.180046	4.02572	5.68e-05	0.00365973	WM vs. WS
Micu1	712.694	-0.375323	0.0932913	-4.02313	5.74e-05	0.00368429	WM vs. WS
Pter	2175.96	-0.490747	0.122066	-4.02036	5.81e-05	0.0037121	WM vs. WS
Tmem56	5145.91	-0.640822	0.159581	-4.01566	5.93e-05	0.00377085	WM vs. WS
Gjb2	7789.55	-0.435384	0.10857	-4.01018	6.07e-05	0.00384314	WM vs. WS
Hsd17b2	4629.46	-0.602119	0.150248	-4.00749	6.14e-05	0.00387077	WM vs. WS
Sox12	126.506	0.725645	0.181362	4.00107	6.31e-05	0.00396063	WM vs. WS
Msmo1	3208.11	-0.937432	0.234999	-3.98909	6.63e-05	0.0041488	WM vs. WS
Lap3	10965	-0.302596	0.0759411	-3.98462	6.76e-05	0.00419465	WM vs. WS
Mup16	48104.5	-1.12936	0.283438	-3.98451	6.76e-05	0.00419465	WM vs. WS
Mus_musculus_newGene_2139	75.0596	1.25431	0.314925	3.98289	6.81e-05	0.00420594	WM vs. WS
Rabl6	679.441	0.63841	0.160408	3.97992	6.89e-05	0.00424146	WM vs. WS
Slc37a4	7190.88	0.517429	0.13006	3.97838	6.94e-05	0.00425146	WM vs. WS
Ifih1	1394.83	0.685957	0.172572	3.97489	7.04e-05	0.00427942	WM vs. WS
Gm16286	2287.66	0.428501	0.108065	3.96523	7.33e-05	0.00443852	WM vs. WS
Zfp367	503.094	-0.529358	0.133691	-3.95958	7.51e-05	0.00452662	WM vs. WS
Atf3	40.4835	1.21153	0.306071	3.95834	7.55e-05	0.00453196	WM vs. WS
Mus_musculus_newGene_3963	61.4679	-1.3374	0.338034	-3.9564	7.61e-05	0.00453267	WM vs. WS
Slc7a2	11213.9	-0.81301	0.205458	-3.95707	7.59e-05	0.00453267	WM vs. WS
Irf6	928.154	-0.612876	0.154976	-3.95465	7.66e-05	0.00454786	WM vs. WS
Scamp5	399.852	-0.567139	0.14354	-3.95109	7.78e-05	0.00459802	WM vs. WS
Fam198a	157.638	-0.79408	0.201136	-3.94798	7.88e-05	0.00463977	WM vs. WS
Gbp9	184.184	0.905592	0.229651	3.94333	8.04e-05	0.00471215	WM vs. WS
Steap3	487.205	-0.658546	0.167085	-3.94138	8.1e-05	0.0047323	WM vs. WS
Gm5431	50.9092	1.30653	0.3318	3.93769	8.23e-05	0.00478694	WM vs. WS
Cdip1	2203.88	0.433779	0.110232	3.93515	8.31e-05	0.00481909	WM vs. WS
Tsku	3264.97	1.00845	0.256442	3.93248	8.41e-05	0.00485436	WM vs. WS
Cox10	356.685	0.526526	0.133932	3.93129	8.45e-05	0.00485967	WM vs. WS
E130309D02Rik	582.837	0.461587	0.117797	3.9185	8.91e-05	0.0051053	WM vs. WS
Agxt	5797.46	-0.431892	0.110459	-3.90996	9.23e-05	0.00526912	WM vs. WS
Grb14	1529.28	-0.4697	0.120358	-3.90254	9.52e-05	0.00541287	WM vs. WS
Gnat1	581.874	-0.646071	0.165611	-3.90114	9.57e-05	0.00542362	WM vs. WS
Urgcp	728.053	0.446589	0.114505	3.90018	9.61e-05	0.0054246	WM vs. WS
Serpina3g	257.015	0.691254	0.177371	3.89722	9.73e-05	0.00547089	WM vs. WS
Mus_musculus_newGene_3849	178.82	-0.873075	0.224182	-3.89449	9.84e-05	0.0055121	WM vs. WS
Mus_musculus_newGene_76	166.413	-1.08308	0.278439	-3.88982	0.000100318	0.00559844	WM vs. WS
Oat	25615.7	-0.658929	0.169787	-3.88091	0.000104067	0.00578613	WM vs. WS
Aifm2	750.761	0.364603	0.0939816	3.87951	0.000104667	0.00579799	WM vs. WS
Gm21320	246811	-0.524051	0.135136	-3.87795	0.000105339	0.00581379	WM vs. WS
Themis2	101.559	0.868069	0.223931	3.8765	0.000105971	0.00582722	WM vs. WS
Ncald	340.489	-0.773193	0.199579	-3.87412	0.000107011	0.00586298	WM vs. WS
Fmo2	494.56	1.56366	0.404086	3.86963	0.000109	0.0059502	WM vs. WS
X6430548M08Rik	249.317	1.07364	0.277623	3.86727	0.000110063	0.00598646	WM vs. WS
Vnn3	1605.52	0.491108	0.127261	3.85904	0.000113831	0.00616907	WM vs. WS
Rusc1	198.616	0.720681	0.187235	3.84906	0.00011857	0.00637983	WM vs. WS
Cars	853.102	-0.497512	0.12941	-3.84446	0.000120819	0.00647761	WM vs. WS
Pfkfb1	774.293	0.655988	0.170977	3.83671	0.000124694	0.00666161	WM vs. WS
Zfp969	107.917	0.787597	0.205508	3.83245	0.000126875	0.00675408	WM vs. WS
Elp4	237.296	-0.532372	0.139123	-3.82662	0.000129916	0.00689152	WM vs. WS
Car14	1058.59	-0.692346	0.181443	-3.81577	0.000135761	0.00717621	WM vs. WS
Slc41a2	1184.15	-1.0821	0.284239	-3.80702	0.000140654	0.00740875	WM vs. WS
Mus_musculus_newGene_5849	357.678	-0.73789	0.19388	-3.80591	0.000141285	0.00741598	WM vs. WS
Gm45871	268.035	0.70939	0.186566	3.80236	0.000143327	0.00749696	WM vs. WS
Pld4	175.863	0.700997	0.18451	3.79924	0.000145142	0.00756551	WM vs. WS
BC004004	1883.02	-0.545335	0.144166	-3.78268	0.000155148	0.00800374	WM vs. WS
Kifap3	111.39	-0.579437	0.153166	-3.78307	0.000154909	0.00800374	WM vs. WS
Herc6	623.69	0.822647	0.217537	3.78165	0.000155795	0.00800957	WM vs. WS
Arhgap18	295.396	-0.742868	0.196653	-3.77756	0.000158373	0.00811432	WM vs. WS
Mfsd4b3	373.591	-0.489322	0.129685	-3.77317	0.000161184	0.00823024	WM vs. WS
Mpeg1	2706.85	0.800727	0.212512	3.76792	0.000164613	0.00837686	WM vs. WS
Aco2	5221.97	0.457785	0.121595	3.76484	0.000166656	0.00845217	WM vs. WS
Adck5	548.524	-0.716848	0.190465	-3.76368	0.00016743	0.00846281	WM vs. WS
Tgfbr2	1101.95	0.519734	0.138213	3.76039	0.000169649	0.00854619	WM vs. WS
Gclc	6345.93	-0.609234	0.162135	-3.75758	0.000171567	0.00861394	WM vs. WS
Mus_musculus_newGene_5476	30.5591	-1.7209	0.459662	-3.74384	0.000181229	0.00904434	WM vs. WS
Dpy19l1	1881.39	0.469157	0.126036	3.72239	0.000197342	0.00977723	WM vs. WS
Gys2	9518.55	0.572403	0.153981	3.71735	0.000201324	0.00994169	WM vs. WS
C9	26046.8	-0.460958	0.124227	-3.71061	0.000206762	0.0101767	WM vs. WS
Fhad1	65.4687	0.913398	0.246592	3.70409	0.00021215	0.0104078	WM vs. WS
H2.D1	22713.8	0.406414	0.109858	3.69946	0.000216061	0.0105626	WM vs. WS
Ms4a6d	57.7862	1.05779	0.28599	3.69869	0.000216713	0.0105626	WM vs. WS
Syne1	312.589	-0.945966	0.25597	-3.69562	0.000219355	0.0106568	WM vs. WS
Tmem184a	287.407	-0.578279	0.156793	-3.68817	0.000225872	0.010938	WM vs. WS
Psmd14	1292.35	-0.478667	0.129908	-3.68465	0.000229013	0.0110545	WM vs. WS
Xdh	2860.72	0.709153	0.192586	3.68226	0.000231175	0.0111231	WM vs. WS
Sesn3	612.8	-0.4821	0.131336	-3.67074	0.000241849	0.0115995	WM vs. WS
Rusc2	324.945	0.523813	0.142815	3.66779	0.000244661	0.011697	WM vs. WS
Dnajc11	1360.6	0.37817	0.103282	3.66152	0.000250724	0.0119488	WM vs. WS
Mus_musculus_newGene_2089	45.2897	-1.00687	0.275086	-3.6602	0.000252019	0.0119725	WM vs. WS
Prmt1	522.9	0.446265	0.122048	3.65647	0.000255709	0.0121095	WM vs. WS
Gm5096	6017.09	-0.925727	0.253386	-3.65342	0.000258767	0.0122158	WM vs. WS
Gnai1	73.5905	-1.01481	0.278391	-3.64527	0.000267108	0.01257	WM vs. WS
Ly6e	11496.1	0.76869	0.211031	3.64255	0.000269952	0.0126247	WM vs. WS
Nrg4	481.755	0.798568	0.219546	3.63737	0.00027544	0.0128413	WM vs. WS
Ifit1bl1	20.4419	1.57802	0.434545	3.63143	0.000281852	0.0130842	WM vs. WS
Coq8a	5207.86	-0.621654	0.17121	-3.63094	0.000282394	0.0130842	WM vs. WS
Polr1b	368.965	0.618238	0.170314	3.62998	0.000283438	0.0130922	WM vs. WS
Marveld1	1228.55	0.530946	0.146386	3.62703	0.000286703	0.0131912	WM vs. WS
St3gal4	2494.95	0.481438	0.132757	3.62646	0.000287339	0.0131912	WM vs. WS
Elovl6	6657.79	1.41834	0.391495	3.6229	0.000291324	0.0133334	WM vs. WS
Cth	11900.1	-0.558519	0.154357	-3.61836	0.000296473	0.0135278	WM vs. WS
Necab1	1471.96	-0.563456	0.155821	-3.61606	0.000299125	0.0136075	WM vs. WS
Gm28035	160.214	-1.35904	0.37601	-3.61436	0.000301087	0.0136554	WM vs. WS
Mapk15	172.533	-1.01926	0.282341	-3.61005	0.000306142	0.0138428	WM vs. WS
Gtf2ird1	276.123	-0.631583	0.175104	-3.6069	0.000309881	0.0139697	WM vs. WS
Ppp1r21	574.514	-0.361632	0.100358	-3.60341	0.00031407	0.0140741	WM vs. WS
Sigmar1	2607.15	-0.482828	0.133978	-3.60377	0.000313629	0.0140741	WM vs. WS
Mllt1	490.935	0.523196	0.145574	3.59403	0.000325599	0.0145473	WM vs. WS
Trim34a	41.5003	1.39915	0.390092	3.58671	0.000334883	0.0148297	WM vs. WS
Usp2	1292.32	0.536299	0.149506	3.58713	0.00033434	0.0148297	WM vs. WS
Gpr39	119.719	-0.735962	0.205154	-3.58737	0.00033403	0.0148297	WM vs. WS
Gga2	678.39	0.401478	0.112115	3.58096	0.000342337	0.0150709	WM vs. WS
Hdac8	90.8757	-0.660517	0.184445	-3.58109	0.000342158	0.0150709	WM vs. WS
Rnf31	338.485	0.532783	0.149136	3.57245	0.000353654	0.0155235	WM vs. WS
Rab32	929.133	-0.406385	0.113795	-3.57121	0.000355341	0.0155521	WM vs. WS
Arfip2	336.977	0.577382	0.161955	3.56507	0.00036376	0.0158743	WM vs. WS
H2.Q7	3201.94	0.492598	0.138287	3.56215	0.000367829	0.0160053	WM vs. WS
Nicn1	373.526	-0.472183	0.132626	-3.56027	0.000370473	0.0160738	WM vs. WS
Camk1d	786.464	-0.931857	0.262065	-3.55582	0.000376803	0.0162545	WM vs. WS
Pid1	2124.74	-0.432913	0.121745	-3.55591	0.000376673	0.0162545	WM vs. WS
Zfp213	126.483	0.705693	0.198549	3.55425	0.000379063	0.0163052	WM vs. WS
Skap2	829.223	-0.36421	0.102599	-3.54985	0.000385452	0.0165326	WM vs. WS
Timp3	706.93	0.637954	0.179769	3.54874	0.000387079	0.0165551	WM vs. WS
Clock	612.029	-0.620539	0.175012	-3.5457	0.000391571	0.0166996	WM vs. WS
Fmo1	7475.94	0.421636	0.118948	3.54472	0.000393034	0.0167145	WM vs. WS
Wee1	745.891	0.705711	0.19915	3.54362	0.00039467	0.0167208	WM vs. WS
Bco2	575.771	-0.717078	0.202385	-3.54313	0.000395409	0.0167208	WM vs. WS
Mesd	995.384	0.409245	0.115539	3.54204	0.00039704	0.0167426	WM vs. WS
Rps6ka4	317.261	0.387872	0.109544	3.54077	0.000398954	0.0167762	WM vs. WS
Dmpk	230.686	0.681985	0.192826	3.53678	0.000405031	0.0169793	WM vs. WS
Cdh1	982.135	-0.687051	0.194312	-3.53582	0.000406507	0.0169793	WM vs. WS
Nsmf	2194.36	-0.432595	0.122361	-3.53539	0.000407178	0.0169793	WM vs. WS
Mus_musculus_newGene_3258	65.4784	-1.55122	0.439035	-3.53324	0.000410498	0.0170704	WM vs. WS
Hdhd3	1271.59	-1.64619	0.466133	-3.53159	0.000413071	0.0171299	WM vs. WS
Ank3	200.723	-1.15748	0.328111	-3.52769	0.000419197	0.0173282	WM vs. WS
Mus_musculus_newGene_2665	304.291	-0.478424	0.135643	-3.52709	0.000420161	0.0173282	WM vs. WS
Mup19	63842.2	-0.936246	0.265544	-3.52577	0.00042226	0.017367	WM vs. WS
Rbm15b	484.384	0.496533	0.140878	3.52456	0.000424182	0.0173984	WM vs. WS
Maco1	1655.04	0.435248	0.12355	3.52283	0.000426961	0.0174306	WM vs. WS
Zfp658	34.096	1.11241	0.31579	3.52263	0.000427288	0.0174306	WM vs. WS
Nolc1	943.27	0.804738	0.228528	3.5214	0.000429273	0.0174641	WM vs. WS
Ifi207	187.33	0.90332	0.25669	3.51911	0.000432999	0.0175681	WM vs. WS
Elovl3	2201	-1.77909	0.505729	-3.51788	0.000435012	0.0176022	WM vs. WS
Mus_musculus_newGene_1079	305.93	-0.555943	0.158097	-3.51647	0.000437325	0.0176482	WM vs. WS
Angptl8	1973.32	1.5565	0.442906	3.5143	0.000440909	0.0177451	WM vs. WS
Tor1aip1	1707.14	0.48757	0.138889	3.5105	0.000447264	0.0178934	WM vs. WS
AI182371	13953.8	-0.338517	0.0964406	-3.51011	0.000447925	0.0178934	WM vs. WS
Mup12	251912	-0.883687	0.251816	-3.50926	0.000449362	0.0178934	WM vs. WS
Xrcc4	193.855	-0.576208	0.164167	-3.50988	0.000448306	0.0178934	WM vs. WS
Cyp2u1	549.271	-0.685006	0.195509	-3.5037	0.000458843	0.0180791	WM vs. WS
Pcbp4	368.52	-0.686086	0.195754	-3.50484	0.000456885	0.0180791	WM vs. WS
Rbpms	575.144	-0.714826	0.203993	-3.50416	0.000458044	0.0180791	WM vs. WS
Ifit2	263.77	1.87922	0.53651	3.50267	0.000460621	0.0181017	WM vs. WS
Eif2b3	325.754	0.544093	0.155481	3.49943	0.00046626	0.0182378	WM vs. WS
Slfn1	28.4992	1.91427	0.547053	3.49923	0.000466603	0.0182378	WM vs. WS
Mus_musculus_newGene_2498	148.966	-0.766257	0.219092	-3.49743	0.000469773	0.0182581	WM vs. WS
Rad51d	334.391	-0.455378	0.130249	-3.49622	0.000471898	0.0182581	WM vs. WS
Tlcd2	1780.64	-0.642048	0.183616	-3.49668	0.000471078	0.0182581	WM vs. WS
Homer2	1501.29	0.644381	0.184538	3.49187	0.000479657	0.0185106	WM vs. WS
Arsg	422.061	-0.747901	0.214351	-3.48915	0.000484565	0.0186143	WM vs. WS
Tmem254c	1595.82	-0.500851	0.143705	-3.48527	0.000491633	0.0188275	WM vs. WS
Ank	916.996	0.366613	0.105376	3.4791	0.000503092	0.0191793	WM vs. WS
Bst2	5423.86	0.739593	0.212591	3.47895	0.000503374	0.0191793	WM vs. WS
Zcchc14	784.516	0.490956	0.141164	3.4779	0.000505356	0.0192061	WM vs. WS
Igfbp5	184.994	0.679074	0.195333	3.47649	0.000508026	0.0192588	WM vs. WS
Mus_musculus_newGene_2023	71.2658	-0.6989	0.201888	-3.46182	0.000536545	0.0202377	WM vs. WS
Tbrg4	914.354	0.36857	0.106504	3.46061	0.000538953	0.0202776	WM vs. WS
Mup8	15205.4	-1.29275	0.374493	-3.45199	0.000556464	0.0208841	WM vs. WS
Fmo5	30920.4	0.577515	0.167434	3.44921	0.000562222	0.020997	WM vs. WS
Cald1	6305.55	-0.475823	0.137979	-3.44852	0.000563668	0.020997	WM vs. WS
Endod1	100.059	0.769301	0.223275	3.44552	0.000569956	0.0211786	WM vs. WS
Rpe	1013.81	-0.306118	0.0889668	-3.44082	0.000579963	0.0214973	WM vs. WS
Dtx3l	1287.76	0.611669	0.17794	3.4375	0.000587104	0.0217084	WM vs. WS
Oas1b	30.3499	1.20528	0.350855	3.43528	0.000591946	0.0218337	WM vs. WS
Pcp4l1	207.533	0.706066	0.205848	3.43003	0.000603523	0.0221518	WM vs. WS
Tbl1xr1	621.913	-0.447953	0.130572	-3.43069	0.000602051	0.0221518	WM vs. WS
Gpat4	5241.19	0.379585	0.110864	3.42387	0.000617363	0.0225495	WM vs. WS
Lrrc28	2067.05	0.934896	0.273014	3.42435	0.000616272	0.0225495	WM vs. WS
Nfic	3175.62	0.629807	0.184025	3.42239	0.000620733	0.0226176	WM vs. WS
Nek2	77.5385	-0.895039	0.261916	-3.41727	0.000632517	0.0229912	WM vs. WS
Slc31a1	9224.91	-0.701619	0.205832	-3.4087	0.000652739	0.0236689	WM vs. WS
Mtnr1a	19.4744	-1.95569	0.573939	-3.40749	0.000655631	0.0237165	WM vs. WS
Stat2	1232.35	0.635385	0.186665	3.40388	0.000664353	0.0239742	WM vs. WS
Cip2a	32.7287	-0.997122	0.293161	-3.40128	0.000670715	0.0241458	WM vs. WS
Aida	255.28	0.436101	0.128697	3.3886	0.000702508	0.0251286	WM vs. WS
Rsad2	327.176	0.87793	0.259072	3.38875	0.000702112	0.0251286	WM vs. WS
Mus_musculus_newGene_1168	79.9566	-0.959983	0.283315	-3.38839	0.000703038	0.0251286	WM vs. WS
Mus_musculus_newGene_2792	4704.56	-0.718923	0.212365	-3.38532	0.000710965	0.0253516	WM vs. WS
Slc25a15	6721.14	-0.383724	0.113406	-3.38362	0.000715382	0.0254486	WM vs. WS
Pfn2	111.08	-0.688331	0.204039	-3.37353	0.000742106	0.0263369	WM vs. WS
Pus7	387.066	0.754028	0.223634	3.37171	0.000747032	0.0264492	WM vs. WS
Tbl2	586.41	0.555219	0.164817	3.36869	0.000755252	0.0266773	WM vs. WS
Pml	448.879	0.726717	0.215838	3.36695	0.000760035	0.0267205	WM vs. WS
Ptprk	1198.97	-0.429215	0.127464	-3.36734	0.000758963	0.0267205	WM vs. WS
Rrp12	245.568	0.925272	0.274869	3.36623	0.00076203	0.026728	WM vs. WS
Caln1	113.48	0.825479	0.245759	3.35889	0.000782554	0.0273202	WM vs. WS
Tmem268	1323.02	-3.23175	0.961979	-3.35949	0.000780875	0.0273202	WM vs. WS
Mus_musculus_newGene_3887	191.989	-0.633563	0.189228	-3.34814	0.000813562	0.0283369	WM vs. WS
Syt12	37.1418	-1.09605	0.327485	-3.34685	0.00081734	0.0284026	WM vs. WS
Dio1	3480.4	-0.667982	0.199694	-3.34503	0.00082275	0.0285245	WM vs. WS
Asb13	957.468	-0.359959	0.107655	-3.34362	0.000826918	0.028591	WM vs. WS
Pdcd4	2035.59	-0.497177	0.149032	-3.33606	0.000849762	0.0292583	WM vs. WS
Gstm4	1205.86	-0.65384	0.196135	-3.33362	0.000857227	0.0294478	WM vs. WS
Mup2	47467.1	-1.49591	0.44911	-3.33084	0.00086584	0.0296758	WM vs. WS
Acnat2	327.23	-1.04659	0.314309	-3.32981	0.000869055	0.0297181	WM vs. WS
Mbl1	6549.05	-0.389352	0.116957	-3.32903	0.000871491	0.0297337	WM vs. WS
Kyat1	2901.21	-0.448901	0.135097	-3.32282	0.000891132	0.0303348	WM vs. WS
Zfp760	101.725	-0.664014	0.199924	-3.32133	0.000895889	0.0304278	WM vs. WS
Nifk	961.867	0.3685	0.111112	3.31647	0.000911623	0.0306799	WM vs. WS
Tent5a	524.867	0.786852	0.237137	3.31813	0.000906215	0.0306799	WM vs. WS
Twnk	673.873	0.352313	0.106209	3.31718	0.000909305	0.0306799	WM vs. WS
Hist1h2bc	3857.45	-0.429379	0.129492	-3.31589	0.00091353	0.0306799	WM vs. WS
Tifa	600.959	-0.638929	0.192685	-3.31592	0.000913419	0.0306799	WM vs. WS
Ext1	1374.21	0.455932	0.137538	3.31496	0.000916577	0.0307053	WM vs. WS
Mx2	295.105	1.01245	0.305469	3.31441	0.000918376	0.0307053	WM vs. WS
Iigp1	12730.2	0.559162	0.16889	3.31081	0.000930258	0.0309646	WM vs. WS
Nop56	679.074	0.608596	0.183802	3.31114	0.000929166	0.0309646	WM vs. WS
Idh2	2915.51	0.366381	0.110843	3.30541	0.000948359	0.0314211	WM vs. WS
Nucks1	2333.88	0.302838	0.0916341	3.30486	0.000950251	0.0314211	WM vs. WS
Impa1	1861.66	-0.280371	0.0848299	-3.3051	0.000949428	0.0314211	WM vs. WS
Naaladl2	292.544	0.704803	0.213565	3.30018	0.000966213	0.031868	WM vs. WS
Tspan4	2582.99	0.530725	0.160842	3.29966	0.000968013	0.031868	WM vs. WS
Abcb4	6226.84	-0.423191	0.128317	-3.29801	0.000973716	0.0319856	WM vs. WS
Sco2	168.195	-1.18895	0.361107	-3.29251	0.000992991	0.0325476	WM vs. WS
Mus_musculus_newGene_4568	16.8091	1.36704	0.415797	3.28777	0.00100986	0.0330283	WM vs. WS
Urad	1044.95	0.525367	0.160183	3.2798	0.0010388	0.0338276	WM vs. WS
Lamb3	63.0748	-0.767983	0.234128	-3.28019	0.00103737	0.0338276	WM vs. WS
Dync1i2	1158.62	-0.220314	0.0672066	-3.27816	0.00104488	0.0339517	WM vs. WS
Trim34b	57.0738	1.12725	0.344159	3.27538	0.00105521	0.0341842	WM vs. WS
Mcu	282.713	-0.471134	0.143857	-3.27501	0.00105659	0.0341842	WM vs. WS
Ube2u	61.6769	-1.08061	0.330366	-3.27095	0.00107188	0.0346046	WM vs. WS
Psmd11	2007.17	-0.302493	0.0925264	-3.26926	0.00107828	0.0347362	WM vs. WS
Celsr1	359.068	1.0318	0.315993	3.26528	0.00109358	0.0351537	WM vs. WS
Mus_musculus_newGene_4563	25.8037	1.84575	0.566176	3.26003	0.00111399	0.0357333	WM vs. WS
Mus_musculus_newGene_1269	114.746	0.916484	0.281484	3.25591	0.00113031	0.0359911	WM vs. WS
Susd1	329.587	0.495255	0.152053	3.25711	0.00112553	0.0359911	WM vs. WS
Etfdh	7063.2	-0.430996	0.132343	-3.25666	0.00112733	0.0359911	WM vs. WS
Tkfc	17403.9	0.595029	0.182858	3.25405	0.00113771	0.0361084	WM vs. WS
Lima1	1706.76	-0.398769	0.12263	-3.2518	0.00114677	0.0363192	WM vs. WS
Mus_musculus_newGene_3539	70.7509	-0.85839	0.264085	-3.25043	0.00115232	0.0364181	WM vs. WS
Avpr1a	457.721	-0.464628	0.143236	-3.2438	0.00117946	0.0371415	WM vs. WS
Mus_musculus_newGene_5046	21.0414	-1.26075	0.388683	-3.24363	0.00118016	0.0371415	WM vs. WS
Acox2	4432.58	-0.409959	0.126495	-3.2409	0.00119152	0.0374208	WM vs. WS
Cntfr	39.8745	0.851553	0.262987	3.23801	0.00120367	0.0377233	WM vs. WS
Cd5l	2988.86	0.61483	0.189954	3.23673	0.00120908	0.0377299	WM vs. WS
Akr1e1	1186.19	-0.3421	0.105707	-3.23629	0.00121094	0.0377299	WM vs. WS
Pnkd	1329.42	-0.542004	0.167483	-3.23618	0.00121142	0.0377299	WM vs. WS
Dnajb9	4417.91	0.772254	0.238684	3.23546	0.00121446	0.0377464	WM vs. WS
Trim68	71.069	-0.68693	0.212996	-3.22509	0.00125933	0.0389795	WM vs. WS
C2	4255.6	0.324782	0.100728	3.22434	0.00126264	0.0390015	WM vs. WS
Il1rn	36.2683	-1.15215	0.357642	-3.2215	0.0012752	0.0392343	WM vs. WS
Itga3	118.628	-0.633667	0.196702	-3.22146	0.0012754	0.0392343	WM vs. WS
Ddx24	1078.45	0.433175	0.134831	3.21273	0.0013148	0.0403636	WM vs. WS
Fgf1	2468.59	0.483871	0.150697	3.21089	0.00132324	0.0403751	WM vs. WS
Ptcd2	777.66	0.293315	0.0913497	3.21091	0.00132317	0.0403751	WM vs. WS
Txnl4b	298.454	-0.375242	0.116836	-3.21169	0.00131955	0.0403751	WM vs. WS
Spic	32.3096	1.11867	0.348715	3.20797	0.00133676	0.0406459	WM vs. WS
Tmem106a	237.879	0.434224	0.135389	3.20722	0.00134024	0.0406459	WM vs. WS
Acat2	2746.73	-0.391198	0.121965	-3.20745	0.00133917	0.0406459	WM vs. WS
Mus_musculus_newGene_3216	214.219	-0.716564	0.223467	-3.20658	0.00134323	0.0406543	WM vs. WS
Mus_musculus_newGene_3991	10.1908	2.14887	0.670309	3.20579	0.00134692	0.040684	WM vs. WS
Rnf144a	68.7784	-0.74315	0.231868	-3.20505	0.0013504	0.0407073	WM vs. WS
Eif2ak2	851.721	0.725409	0.226533	3.20222	0.00136371	0.0410261	WM vs. WS
Fam131c	125.626	-1.38068	0.432691	-3.19092	0.00141819	0.0425797	WM vs. WS
Lingo4	34.0647	1.68631	0.528681	3.18966	0.00142439	0.0426804	WM vs. WS
Isoc2b	376.216	-0.675301	0.21205	-3.18464	0.00144936	0.0433423	WM vs. WS
Enpp3	1228.25	-0.634616	0.199437	-3.18204	0.00146239	0.043584	WM vs. WS
Mus_musculus_newGene_315	16474.9	-0.511852	0.160865	-3.18187	0.00146325	0.043584	WM vs. WS
Crem	510.234	-0.404306	0.127177	-3.17908	0.00147744	0.0439194	WM vs. WS
Ttc25	28.5214	1.41722	0.44598	3.17777	0.00148412	0.044031	WM vs. WS
Nr2f2	525.625	-0.593453	0.186975	-3.17397	0.00150367	0.0445229	WM vs. WS
Nlrc5	358.26	0.55275	0.174226	3.1726	0.00151082	0.044597	WM vs. WS
Sord	51550.6	0.288972	0.091091	3.17235	0.00151212	0.044597	WM vs. WS
Tmem19	4152.13	-0.215907	0.0681265	-3.1692	0.00152859	0.0449945	WM vs. WS
Sec23b	1751.36	0.711725	0.224692	3.16756	0.00153726	0.0451268	WM vs. WS
Shpk	1927.99	0.259381	0.0818958	3.16721	0.0015391	0.0451268	WM vs. WS
Plac8	185.848	0.695118	0.219597	3.16542	0.00154859	0.0453166	WM vs. WS
Flnb	2015.24	0.651122	0.205972	3.16121	0.00157113	0.0458046	WM vs. WS
Trim41	663.36	0.452272	0.143071	3.16117	0.00157137	0.0458046	WM vs. WS
Mus_musculus_newGene_3071	107.039	0.65017	0.205749	3.16001	0.00157763	0.0458981	WM vs. WS
X4833439L19Rik	2217.01	0.336009	0.106392	3.15823	0.00158733	0.0460909	WM vs. WS
Ifi35	924.351	0.560171	0.177415	3.15741	0.00159177	0.0461307	WM vs. WS
Rrp1b	135.561	0.674403	0.213798	3.15439	0.00160833	0.0464311	WM vs. WS
Mn1	194.833	-0.631143	0.200069	-3.15463	0.00160703	0.0464311	WM vs. WS
Tob2	1284.39	0.319488	0.101397	3.15087	0.00162784	0.0469042	WM vs. WS
Cyp51	3842.24	-0.767323	0.243712	-3.14848	0.00164125	0.0472	WM vs. WS
Prnp	1206.9	0.408438	0.129788	3.14696	0.0016498	0.0473016	WM vs. WS
Rab11fip4	64.9422	-1.27925	0.406533	-3.14673	0.00165108	0.0473016	WM vs. WS
Pcid2	364.708	0.407939	0.129769	3.14358	0.00166895	0.0477223	WM vs. WS
Nudcd3	1009.48	0.413492	0.13162	3.14155	0.00168053	0.0479623	WM vs. WS
Grn	4278.97	0.452053	0.14398	3.13969	0.00169125	0.0481766	WM vs. WS
Crybg3	381.586	0.67147	0.213987	3.13791	0.00170159	0.048267	WM vs. WS
Rae1	530.248	0.310827	0.0990689	3.13748	0.00170407	0.048267	WM vs. WS
Tmem254b	1081.91	-0.513885	0.163745	-3.13832	0.00169919	0.048267	WM vs. WS
Mus_musculus_newGene_2454	15.4567	-1.83325	0.584594	-3.13593	0.00171308	0.0484309	WM vs. WS
Col15a1	193.206	-0.988454	0.315275	-3.13521	0.00171731	0.0484591	WM vs. WS
Apbb1ip	46.4628	0.768626	0.245477	3.13115	0.00174125	0.0489507	WM vs. WS
Aqp8	2100.2	-0.822733	0.262715	-3.13165	0.00173824	0.0489507	WM vs. WS
Hykk	1505.12	-0.693575	0.221827	-3.12664	0.00176814	0.0496137	WM vs. WS
Esr1	611.628	0.666479	0.213252	3.12532	0.00177613	0.0497129	WM vs. WS
Irgq	421.42	0.582672	0.186504	3.12418	0.00178303	0.0497129	WM vs. WS
Rhob	696.214	0.411578	0.131804	3.12265	0.0017923	0.0497129	WM vs. WS
Zbtb14	319.575	0.446632	0.143049	3.12223	0.00179486	0.0497129	WM vs. WS
Eva1a	2797.9	-0.509925	0.163315	-3.12234	0.00179419	0.0497129	WM vs. WS
Sept10	424.643	-0.464531	0.148685	-3.12426	0.00178255	0.0497129	WM vs. WS
Colgalt1	2196	0.217459	0.0696762	3.121	0.00180239	0.0498296	WM vs. WS
Mus_musculus_newGene_5196	1519.85	6.91278	0.166301	41.568	0	0	DS vs. WS
Mus_musculus_newGene_5197	787.516	5.37764	0.186211	28.8792	2.18e-183	1.73e-179	DS vs. WS
Rpl29	1358.78	-6.48152	0.228594	-28.3538	7.51e-177	3.99e-173	DS vs. WS
Cd1d2	403.062	5.78792	0.220972	26.193	3.19e-151	1.27e-147	DS vs. WS
Mus_musculus_newGene_3598	2484.91	-3.03978	0.141134	-21.5383	6.82e-103	2.17e-99	DS vs. WS
Mus_musculus_newGene_3156	343.474	7.26044	0.347758	20.8779	8.51e-97	2.26e-93	DS vs. WS
Mus_musculus_newGene_195	566.23	2.9972	0.146244	20.4945	2.41e-93	5.48e-90	DS vs. WS
Asic5	582.026	3.27813	0.183372	17.8769	1.78e-71	3.55e-68	DS vs. WS
Mus_musculus_newGene_4029	288.689	-5.74484	0.339601	-16.9164	3.4e-64	6.02e-61	DS vs. WS
Mus_musculus_newGene_4035	261.685	5.79103	0.343649	16.8516	1.02e-63	1.63e-60	DS vs. WS
Rps3a1	6577.02	-2.32559	0.138097	-16.8403	1.24e-63	1.79e-60	DS vs. WS
Mus_musculus_newGene_2104	371.868	4.96632	0.305261	16.2691	1.64e-59	2.17e-56	DS vs. WS
Mus_musculus_newGene_4824	135.799	-4.70936	0.292099	-16.1225	1.77e-58	2.17e-55	DS vs. WS
H2.Bl	370.006	-4.626	0.299221	-15.4602	6.44e-54	7.33e-51	DS vs. WS
Gm16867	98.2443	5.35332	0.363601	14.723	4.59e-49	4.87e-46	DS vs. WS
Prelid2	111.402	3.88879	0.28133	13.8229	1.85e-43	1.84e-40	DS vs. WS
Mus_musculus_newGene_1504	91.8655	-2.72073	0.200425	-13.5748	5.65e-42	5.29e-39	DS vs. WS
Ndufs5	878.922	-3.63172	0.269821	-13.4597	2.7e-41	2.39e-38	DS vs. WS
AC154187.2	197.864	-11.1898	0.844804	-13.2454	4.8e-40	4.02e-37	DS vs. WS
Mus_musculus_newGene_1357	179.322	3.73578	0.28262	13.2184	6.87e-40	5.47e-37	DS vs. WS
Miip	164.601	-2.81009	0.224888	-12.4955	7.9e-36	5.99e-33	DS vs. WS
Mus_musculus_newGene_1554	149.676	5.14005	0.413189	12.44	1.59e-35	1.15e-32	DS vs. WS
Mus_musculus_newGene_2377	235.454	5.48308	0.450051	12.1832	3.82e-34	2.64e-31	DS vs. WS
Ttc39a	192.419	3.31963	0.272981	12.1606	5.04e-34	3.34e-31	DS vs. WS
Mus_musculus_newGene_1277	155.889	5.69139	0.473807	12.012	3.07e-33	1.96e-30	DS vs. WS
Tmc5	145.435	-10.7465	0.894983	-12.0075	3.25e-33	1.99e-30	DS vs. WS
Ubiad1	433.627	1.2841	0.107854	11.9059	1.1e-32	6.5e-30	DS vs. WS
Mus_musculus_newGene_205	1190.3	-6.15793	0.52057	-11.8292	2.76e-32	1.57e-29	DS vs. WS
Mus_musculus_newGene_2859	98.2388	-10.1806	0.868725	-11.719	1.02e-31	5.59e-29	DS vs. WS
Cep85	904.747	1.88311	0.161841	11.6356	2.72e-31	1.44e-28	DS vs. WS
Mus_musculus_newGene_4852	114.937	3.8288	0.332028	11.5316	9.15e-31	4.7e-28	DS vs. WS
Trim12a	139.036	10.4592	0.910058	11.4929	1.43e-30	7.13e-28	DS vs. WS
Fam213b	980.33	-1.82248	0.159086	-11.4559	2.2e-30	1.06e-27	DS vs. WS
Abcc6	2224.25	-1.42377	0.126587	-11.2474	2.39e-29	1.12e-26	DS vs. WS
Hdac1	550.473	1.12343	0.102822	10.926	8.65e-28	3.94e-25	DS vs. WS
Nnt	284.926	11.493	1.05319	10.9126	1e-27	4.44e-25	DS vs. WS
Mus_musculus_newGene_1380	171.807	3.59019	0.331639	10.8256	2.6e-27	1.12e-24	DS vs. WS
Mus_musculus_newGene_4017	261.539	2.80462	0.259122	10.8235	2.66e-27	1.12e-24	DS vs. WS
Mlh1	215.226	-1.98822	0.184396	-10.7823	4.17e-27	1.7e-24	DS vs. WS
Mus_musculus_newGene_2750	65.2533	9.36625	0.872167	10.7391	6.67e-27	2.65e-24	DS vs. WS
Zfp982	67.2745	-9.63482	0.913831	-10.5433	5.45e-26	2.12e-23	DS vs. WS
Mus_musculus_newGene_1938	299.262	8.30138	0.788125	10.5331	6.08e-26	2.3e-23	DS vs. WS
Mus_musculus_newGene_3539	48.3103	-9.15435	0.883169	-10.3653	3.56e-25	1.32e-22	DS vs. WS
Mus_musculus_newGene_978	149.28	4.69831	0.453482	10.3605	3.75e-25	1.36e-22	DS vs. WS
Mus_musculus_newGene_3537	38.5729	-4.25015	0.410448	-10.3549	3.98e-25	1.41e-22	DS vs. WS
Ifi202b	82.6137	9.70894	0.938947	10.3402	4.63e-25	1.6e-22	DS vs. WS
Cyp2b9	238.976	10.2762	1.02638	10.0121	1.35e-23	4.57e-21	DS vs. WS
Mus_musculus_newGene_1363	58.9212	5.86008	0.591738	9.90317	4.03e-23	1.34e-20	DS vs. WS
Mus_musculus_newGene_5116	111.867	4.59721	0.467427	9.83516	7.94e-23	2.58e-20	DS vs. WS
Serinc2	142.889	2.96317	0.302514	9.79516	1.18e-22	3.76e-20	DS vs. WS
Ifi44l	32.9942	-8.60362	0.883914	-9.73355	2.17e-22	6.77e-20	DS vs. WS
Mt2	4025.58	5.80658	0.597841	9.71258	2.67e-22	8.16e-20	DS vs. WS
Fam47e	687.796	2.40066	0.247334	9.70615	2.84e-22	8.52e-20	DS vs. WS
Erbb4	63.8843	-4.55601	0.471703	-9.65863	4.52e-22	1.33e-19	DS vs. WS
Sult2a8	46817.5	-1.3151	0.137072	-9.5942	8.46e-22	2.45e-19	DS vs. WS
Sorbs3	673.08	1.4317	0.150514	9.51209	1.87e-21	5.31e-19	DS vs. WS
Tpmt	2850.27	1.09054	0.115246	9.4627	3e-21	8.38e-19	DS vs. WS
Trhde	167.317	2.65999	0.281166	9.46057	3.06e-21	8.4e-19	DS vs. WS
Wdtc1	2465.63	0.83337	0.0883829	9.42909	4.14e-21	1.12e-18	DS vs. WS
Arhgap26	465.365	-1.33806	0.144772	-9.24248	2.41e-20	6.39e-18	DS vs. WS
Trim34a	126.74	3.25089	0.352891	9.21216	3.2e-20	8.34e-18	DS vs. WS
Lrrc32	141.979	1.59962	0.174758	9.15335	5.52e-20	1.42e-17	DS vs. WS
Mus_musculus_newGene_1808	214.569	7.1275	0.781002	9.1261	7.1e-20	1.79e-17	DS vs. WS
Mus_musculus_newGene_163	481.771	1.81018	0.198627	9.11351	7.98e-20	1.98e-17	DS vs. WS
Mus_musculus_newGene_5784	33.1379	-8.61275	0.949093	-9.07472	1.14e-19	2.79e-17	DS vs. WS
Extl1	431.632	-1.5814	0.174745	-9.04972	1.43e-19	3.46e-17	DS vs. WS
Cenpl	117.222	2.16774	0.239993	9.03249	1.68e-19	3.99e-17	DS vs. WS
Mus_musculus_newGene_2037	60.8315	8.29804	0.927464	8.94702	3.65e-19	8.55e-17	DS vs. WS
Ulk2	1988.41	-0.937066	0.104955	-8.92823	4.33e-19	9.99e-17	DS vs. WS
Fbxo44	26.0431	-4.80114	0.538891	-8.90929	5.14e-19	1.17e-16	DS vs. WS
Tead1	115.265	1.98595	0.224361	8.8516	8.63e-19	1.93e-16	DS vs. WS
Hmgb3	319.046	-1.15385	0.130619	-8.83368	1.01e-18	2.24e-16	DS vs. WS
Mus_musculus_newGene_4760	50.8602	3.87165	0.438932	8.82061	1.14e-18	2.48e-16	DS vs. WS
Mup20	226031	-1.63018	0.189107	-8.62044	6.67e-18	1.42e-15	DS vs. WS
Tlr12	130.45	3.39478	0.393946	8.61739	6.85e-18	1.43e-15	DS vs. WS
P2ry2	404.657	1.36055	0.158618	8.57753	9.69e-18	2e-15	DS vs. WS
Acot11	525.379	1.41126	0.164576	8.57515	9.9e-18	2.02e-15	DS vs. WS
Tm7sf3	2011.5	-0.631469	0.0738877	-8.54634	1.27e-17	2.56e-15	DS vs. WS
Zfp984	38.1982	-4.6601	0.549775	-8.47638	2.32e-17	4.62e-15	DS vs. WS
Tdg	239.446	1.79578	0.2128	8.43881	3.21e-17	6.3e-15	DS vs. WS
Cyp39a1	539.69	2.17937	0.258463	8.43203	3.4e-17	6.59e-15	DS vs. WS
Tbc1d8	454.711	1.2777	0.151721	8.42138	3.72e-17	7.13e-15	DS vs. WS
Mus_musculus_newGene_2877	54.7853	8.14987	0.970516	8.39746	4.56e-17	8.64e-15	DS vs. WS
Glrx	1786.07	-1.04347	0.1258	-8.29464	1.09e-16	2.04e-14	DS vs. WS
Map3k6	37.2521	3.0533	0.369949	8.25329	1.54e-16	2.85e-14	DS vs. WS
Zfp791	76.9876	1.65007	0.200685	8.22217	2e-16	3.66e-14	DS vs. WS
Ppt1	1125.55	0.680418	0.0839441	8.10561	5.25e-16	9.49e-14	DS vs. WS
Mt1	5482.72	4.17564	0.518662	8.05079	8.23e-16	1.47e-13	DS vs. WS
Mus_musculus_newGene_5163	113.112	-1.73328	0.219763	-7.88705	3.09e-15	5.47e-13	DS vs. WS
Dpys	10539.3	-0.673307	0.0857646	-7.85064	4.14e-15	7.24e-13	DS vs. WS
Cdh1	942.284	-1.09313	0.139622	-7.82923	4.91e-15	8.49e-13	DS vs. WS
Hsd17b13	11834.3	-0.641911	0.0820046	-7.82774	4.97e-15	8.5e-13	DS vs. WS
Gm12248	15.6545	7.30739	0.935691	7.80962	5.74e-15	9.71e-13	DS vs. WS
Mus_musculus_newGene_5423	508.384	1.91266	0.24518	7.80101	6.14e-15	1.03e-12	DS vs. WS
Scarb2	6239.29	0.884548	0.113534	7.79101	6.65e-15	1.1e-12	DS vs. WS
Smo	317.071	0.980528	0.126502	7.75111	9.11e-15	1.49e-12	DS vs. WS
Mus_musculus_newGene_4931	13.7336	7.11691	0.924162	7.70093	1.35e-14	2.19e-12	DS vs. WS
Abhd14a	141.066	-1.50571	0.197202	-7.63537	2.25e-14	3.62e-12	DS vs. WS
Cxcl13	146.014	3.21162	0.42337	7.58585	3.3e-14	5.26e-12	DS vs. WS
Gpcpd1	6928.94	1.2086	0.159446	7.58	3.46e-14	5.45e-12	DS vs. WS
Poldip3	1099.68	-0.672797	0.0891261	-7.54882	4.39e-14	6.85e-12	DS vs. WS
Mus_musculus_newGene_1963	14.293	7.17653	0.956574	7.50233	6.27e-14	9.59e-12	DS vs. WS
Sytl1	164.004	2.19363	0.29238	7.50266	6.25e-14	9.59e-12	DS vs. WS
Ackr1	43.2903	3.29317	0.441214	7.46389	8.4e-14	1.27e-11	DS vs. WS
Med21	335.112	-1.04746	0.140364	-7.4625	8.49e-14	1.27e-11	DS vs. WS
Igfbp3	450.698	1.01789	0.136675	7.44752	9.51e-14	1.41e-11	DS vs. WS
Drd1	12.5494	6.99423	0.940593	7.43598	1.04e-13	1.53e-11	DS vs. WS
Mus_musculus_newGene_1712	18.9889	3.93591	0.531417	7.40645	1.3e-13	1.89e-11	DS vs. WS
Ppp1r9a	201.424	-1.59164	0.215199	-7.39613	1.4e-13	2.01e-11	DS vs. WS
Mus_musculus_newGene_1463	100910	-1.66458	0.22569	-7.37554	1.64e-13	2.33e-11	DS vs. WS
Tsc22d1	2104.88	-1.75008	0.237607	-7.36541	1.77e-13	2.49e-11	DS vs. WS
Olfml1	700.914	-0.95084	0.129412	-7.34736	2.02e-13	2.82e-11	DS vs. WS
Mus_musculus_newGene_331	143.427	3.51682	0.479407	7.33578	2.2e-13	3.05e-11	DS vs. WS
Asns	609.939	-2.57788	0.353141	-7.29987	2.88e-13	3.92e-11	DS vs. WS
Stk38l	434.875	-1.1597	0.158852	-7.30049	2.87e-13	3.92e-11	DS vs. WS
Entpd4	650.914	1.07875	0.148148	7.28154	3.3e-13	4.45e-11	DS vs. WS
Tceanc2	305.962	-0.88843	0.122284	-7.26531	3.72e-13	4.98e-11	DS vs. WS
Mus_musculus_newGene_727	68.5609	-2.85093	0.392946	-7.25528	4.01e-13	5.32e-11	DS vs. WS
Cdip1	2546.75	0.647926	0.0893469	7.2518	4.11e-13	5.41e-11	DS vs. WS
Abhd14b	4783.85	-0.801946	0.110758	-7.2405	4.47e-13	5.78e-11	DS vs. WS
Nudt18	431.568	-1.25988	0.173989	-7.24113	4.45e-13	5.78e-11	DS vs. WS
Apcs	13459.3	2.27499	0.314978	7.22268	5.1e-13	6.54e-11	DS vs. WS
Eif4ebp3	979.034	1.43982	0.19998	7.19981	6.03e-13	7.68e-11	DS vs. WS
B3galnt1	75.7713	2.17906	0.303679	7.17554	7.2e-13	9.1e-11	DS vs. WS
Moxd1	627.083	-9.56777	1.34277	-7.12539	1.04e-12	1.3e-10	DS vs. WS
Papss1	277.196	1.22214	0.172629	7.07956	1.45e-12	1.8e-10	DS vs. WS
Mus_musculus_newGene_1714	40.2452	-3.36601	0.477038	-7.05606	1.71e-12	2.11e-10	DS vs. WS
Chmp7	1633.36	-0.760908	0.107947	-7.04889	1.8e-12	2.21e-10	DS vs. WS
Pop4	295.97	-1.16438	0.165249	-7.04625	1.84e-12	2.23e-10	DS vs. WS
mt.Nd2	206737	-0.912733	0.129872	-7.02793	2.1e-12	2.53e-10	DS vs. WS
Plcd3	86.868	5.57076	0.793228	7.0229	2.17e-12	2.6e-10	DS vs. WS
Abcb1b	92.5501	-1.9355	0.275961	-7.01366	2.32e-12	2.76e-10	DS vs. WS
Tox	153.888	1.6103	0.229743	7.00915	2.4e-12	2.83e-10	DS vs. WS
Phyhip	16.9915	-5.72911	0.820981	-6.97837	2.99e-12	3.49e-10	DS vs. WS
Mus_musculus_newGene_3821	20.6083	4.46064	0.639561	6.97453	3.07e-12	3.57e-10	DS vs. WS
Mus_musculus_newGene_1809	10.5923	6.74834	0.968346	6.96894	3.19e-12	3.68e-10	DS vs. WS
Mus_musculus_newGene_3062	20.4837	5.8257	0.840827	6.92853	4.25e-12	4.87e-10	DS vs. WS
Mus_musculus_newGene_4777	27.2756	3.57608	0.519765	6.8802	5.98e-12	6.79e-10	DS vs. WS
Trim30d	123.867	3.47975	0.508155	6.84782	7.5e-12	8.46e-10	DS vs. WS
Pla2g6	1132.26	-1.10083	0.161139	-6.83152	8.4e-12	9.42e-10	DS vs. WS
Pik3c2a	1075.96	1.11945	0.163898	6.83018	8.48e-12	9.44e-10	DS vs. WS
X5830473C10Rik	1218.5	0.771018	0.113223	6.80975	9.78e-12	1.08e-09	DS vs. WS
Nnt.1	2027.17	-2.10278	0.312353	-6.73206	1.67e-11	1.82e-09	DS vs. WS
Ptp4a3	175.954	1.33777	0.19925	6.71403	1.89e-11	2.04e-09	DS vs. WS
Mus_musculus_newGene_4880	46.8315	-3.17245	0.472472	-6.71459	1.89e-11	2.04e-09	DS vs. WS
Abhd15	1091.57	0.854026	0.127234	6.71223	1.92e-11	2.05e-09	DS vs. WS
Kcnn2	955.487	0.701312	0.104875	6.6871	2.28e-11	2.42e-09	DS vs. WS
Msh2	367.47	0.902307	0.135795	6.64464	3.04e-11	3.2e-09	DS vs. WS
Sdr9c7	1671.08	-1.26756	0.190952	-6.6381	3.18e-11	3.33e-09	DS vs. WS
Tspyl4	92.0538	-1.89509	0.286747	-6.60894	3.87e-11	4.03e-09	DS vs. WS
Pik3c2g	258.881	1.6067	0.243523	6.59775	4.17e-11	4.31e-09	DS vs. WS
Mroh2a	82.4929	1.53492	0.233114	6.58442	4.57e-11	4.69e-09	DS vs. WS
Ppp3cc	106.048	1.26136	0.192203	6.56262	5.29e-11	5.39e-09	DS vs. WS
Mus_musculus_newGene_2199	2039.46	-1.04507	0.160169	-6.52483	6.81e-11	6.9e-09	DS vs. WS
Epsti1	67.1991	2.08763	0.320835	6.50687	7.67e-11	7.68e-09	DS vs. WS
Rbm20	63.098	2.53104	0.390693	6.47834	9.27e-11	9.23e-09	DS vs. WS
Csad	3448.34	-1.66811	0.257855	-6.46917	9.85e-11	9.74e-09	DS vs. WS
Mus_musculus_newGene_5728	580.297	-0.825576	0.127906	-6.45455	1.09e-10	1.07e-08	DS vs. WS
Gm4841	609.089	6.4911	1.01174	6.41575	1.4e-10	1.36e-08	DS vs. WS
Mus_musculus_newGene_1286	1331.71	-0.989521	0.154248	-6.41514	1.41e-10	1.36e-08	DS vs. WS
Hdhd2	711.193	-0.589093	0.0922011	-6.38921	1.67e-10	1.6e-08	DS vs. WS
Slc38a3	62077.4	0.571924	0.0898159	6.36774	1.92e-10	1.83e-08	DS vs. WS
Trpm4	40.6645	2.03971	0.320803	6.35814	2.04e-10	1.93e-08	DS vs. WS
Map9	32.0684	2.65917	0.418554	6.35324	2.11e-10	1.99e-08	DS vs. WS
Crtap	199.555	1.25417	0.197789	6.34094	2.28e-10	2.13e-08	DS vs. WS
Mus_musculus_newGene_608	117.122	2.04569	0.323167	6.33013	2.45e-10	2.27e-08	DS vs. WS
Gpat3	360.505	-1.67647	0.265114	-6.32357	2.56e-10	2.35e-08	DS vs. WS
Hmgn2	361.262	1.59347	0.252103	6.32069	2.6e-10	2.38e-08	DS vs. WS
Hsbp1l1	91.3215	1.63479	0.259429	6.30148	2.95e-10	2.68e-08	DS vs. WS
Rnf187	2362.1	-0.635258	0.100881	-6.29713	3.03e-10	2.74e-08	DS vs. WS
Gadd45g	482.486	1.97711	0.314094	6.29462	3.08e-10	2.77e-08	DS vs. WS
Mus_musculus_newGene_2049	456.018	1.3808	0.22072	6.25586	3.95e-10	3.53e-08	DS vs. WS
Morc4	69.4569	1.20732	0.194987	6.19181	5.95e-10	5.29e-08	DS vs. WS
Dab1	22.5658	3.28286	0.530968	6.18279	6.3e-10	5.57e-08	DS vs. WS
Insig2	5141.97	-1.36017	0.220174	-6.1777	6.5e-10	5.72e-08	DS vs. WS
Patz1	98.0319	1.08553	0.175765	6.176	6.57e-10	5.75e-08	DS vs. WS
Nbea	71.3187	-1.92959	0.312569	-6.17332	6.69e-10	5.82e-08	DS vs. WS
Fkbp5	1991.76	1.90971	0.310246	6.15547	7.49e-10	6.47e-08	DS vs. WS
Gcnt2	907.769	-0.923553	0.150067	-6.15429	7.54e-10	6.49e-08	DS vs. WS
Bckdhb	2909.18	0.950849	0.154922	6.1376	8.38e-10	7.17e-08	DS vs. WS
Kcp	115.342	-1.56848	0.256466	-6.11571	9.61e-10	8.18e-08	DS vs. WS
Lyrm7	25.5154	-2.40679	0.393623	-6.11445	9.69e-10	8.2e-08	DS vs. WS
Slc6a13	4751.66	-0.7209	0.11811	-6.10362	1.04e-09	8.73e-08	DS vs. WS
Lyrm2	164.399	1.09765	0.180018	6.09746	1.08e-09	9.03e-08	DS vs. WS
Mus_musculus_newGene_86	111.932	1.24825	0.204848	6.09354	1.1e-09	9.2e-08	DS vs. WS
Gpd1l	1781.6	0.966788	0.159411	6.06474	1.32e-09	1.1e-07	DS vs. WS
Ifrd2	1065.76	-0.827922	0.136898	-6.04773	1.47e-09	1.21e-07	DS vs. WS
H2.T10	182.985	-1.44871	0.240487	-6.02407	1.7e-09	1.4e-07	DS vs. WS
Slc41a3	106.07	1.98267	0.329647	6.01451	1.8e-09	1.47e-07	DS vs. WS
Tnip1	287.4	0.925877	0.154104	6.00813	1.88e-09	1.52e-07	DS vs. WS
St3gal6	94.9955	1.28776	0.216443	5.94962	2.69e-09	2.17e-07	DS vs. WS
Ppp1r21	563.688	-0.62199	0.104702	-5.94056	2.84e-09	2.28e-07	DS vs. WS
Kremen1	355.462	0.632809	0.106666	5.93263	2.98e-09	2.38e-07	DS vs. WS
Ppm1m	386.648	-0.906513	0.153075	-5.92203	3.18e-09	2.53e-07	DS vs. WS
Crybg2	122.944	1.9178	0.324358	5.9126	3.37e-09	2.67e-07	DS vs. WS
Mapkapk3	66.5437	-1.93186	0.328106	-5.8879	3.91e-09	3.08e-07	DS vs. WS
Nabp1	543.868	-0.778522	0.132778	-5.86333	4.54e-09	3.56e-07	DS vs. WS
Mafk	514.804	0.836216	0.143463	5.8288	5.58e-09	4.36e-07	DS vs. WS
Gnai1	68.4043	-1.69393	0.290735	-5.82635	5.67e-09	4.4e-07	DS vs. WS
Clec4a1	61.2091	1.88394	0.324669	5.80265	6.53e-09	5.04e-07	DS vs. WS
Slco2b1	4732.02	0.43879	0.0765034	5.73556	9.72e-09	7.47e-07	DS vs. WS
Mus_musculus_newGene_3887	174.276	-1.29096	0.225621	-5.72179	1.05e-08	8.07e-07	DS vs. WS
Tymp	2732.79	1.31254	0.22953	5.71839	1.08e-08	8.19e-07	DS vs. WS
Mus_musculus_newGene_2498	134.646	-1.49853	0.262341	-5.71217	1.12e-08	8.45e-07	DS vs. WS
Riok2	741.242	0.596154	0.104876	5.68436	1.31e-08	9.9e-07	DS vs. WS
Marco	401.83	3.02559	0.536536	5.63912	1.71e-08	1.28e-06	DS vs. WS
Scp2	142249	-0.572843	0.101586	-5.63899	1.71e-08	1.28e-06	DS vs. WS
C1galt1c1	692.366	-0.658445	0.117488	-5.60438	2.09e-08	1.55e-06	DS vs. WS
Mkrn2os	546.182	-0.491914	0.0878446	-5.59982	2.15e-08	1.59e-06	DS vs. WS
Triobp	538.412	0.673638	0.120693	5.58143	2.39e-08	1.76e-06	DS vs. WS
Smoc1	3346.63	0.526892	0.0944412	5.57905	2.42e-08	1.77e-06	DS vs. WS
Aox3	20449.6	-0.785741	0.14086	-5.57819	2.43e-08	1.77e-06	DS vs. WS
Slc16a10	3263.85	0.668601	0.120153	5.56459	2.63e-08	1.91e-06	DS vs. WS
Foxq1	713.656	1.43828	0.25912	5.55062	2.85e-08	2.05e-06	DS vs. WS
Mbp	35.2764	2.3007	0.414679	5.54816	2.89e-08	2.07e-06	DS vs. WS
Mus_musculus_newGene_4022	26.3289	-3.48987	0.631709	-5.52448	3.3e-08	2.35e-06	DS vs. WS
Bet1	1424.83	-0.746218	0.135317	-5.5146	3.5e-08	2.47e-06	DS vs. WS
Ppid	886.712	-0.580016	0.105249	-5.51091	3.57e-08	2.51e-06	DS vs. WS
Mus_musculus_newGene_2507	174.382	-1.71241	0.311323	-5.50043	3.79e-08	2.66e-06	DS vs. WS
Cage1	41.4253	1.58305	0.288159	5.49368	3.94e-08	2.75e-06	DS vs. WS
Ddc	1085.65	-1.44932	0.263936	-5.49118	3.99e-08	2.77e-06	DS vs. WS
Fmn2	106.578	1.50521	0.274262	5.4882	4.06e-08	2.81e-06	DS vs. WS
Mppe1	299.717	0.76788	0.139959	5.48647	4.1e-08	2.83e-06	DS vs. WS
mt.Nd6	50720.2	-0.796618	0.145399	-5.47885	4.28e-08	2.94e-06	DS vs. WS
Tuba4a	3212.58	-0.735697	0.134757	-5.45943	4.78e-08	3.25e-06	DS vs. WS
Nt5e	203.991	1.91096	0.35057	5.45101	5.01e-08	3.39e-06	DS vs. WS
Tmem33	2442.6	-0.541778	0.0994147	-5.44967	5.05e-08	3.4e-06	DS vs. WS
Ola1	1283.45	-0.48531	0.0891813	-5.44183	5.27e-08	3.54e-06	DS vs. WS
Ptk2b	1006.91	0.656832	0.120847	5.43522	5.47e-08	3.66e-06	DS vs. WS
Aqp11	1879.47	-0.772257	0.143018	-5.39973	6.67e-08	4.44e-06	DS vs. WS
Mus_musculus_newGene_2706	38.5032	3.82568	0.70921	5.39428	6.88e-08	4.56e-06	DS vs. WS
Adcy1	11.0134	4.91086	0.910918	5.3911	7e-08	4.59e-06	DS vs. WS
Nceh1	1068.73	0.846953	0.157085	5.39168	6.98e-08	4.59e-06	DS vs. WS
Tlr2	127.177	1.75507	0.325529	5.39144	6.99e-08	4.59e-06	DS vs. WS
Tpbgl	197.2	1.21184	0.225111	5.38328	7.31e-08	4.77e-06	DS vs. WS
Gm7072	212.883	0.793345	0.147527	5.37763	7.55e-08	4.9e-06	DS vs. WS
Dio1	3198.62	-1.27302	0.237124	-5.3686	7.93e-08	5.13e-06	DS vs. WS
Dhtkd1	2658.55	-1.08844	0.203001	-5.36177	8.24e-08	5.31e-06	DS vs. WS
Tgfbr2	707.054	-1.06963	0.199748	-5.35491	8.56e-08	5.49e-06	DS vs. WS
Ugdh	6021.83	-0.624511	0.116937	-5.34059	9.26e-08	5.92e-06	DS vs. WS
Nsun7	14.2221	-3.06139	0.576565	-5.3097	1.1e-07	6.99e-06	DS vs. WS
Mus_musculus_newGene_2058	2018.5	-0.477824	0.090075	-5.30473	1.13e-07	7.14e-06	DS vs. WS
Trim68	58.3544	-1.93627	0.365037	-5.30431	1.13e-07	7.14e-06	DS vs. WS
St6gal1	3344.59	0.705268	0.133033	5.30146	1.15e-07	7.23e-06	DS vs. WS
Rpl3	6905.17	0.791702	0.14945	5.29743	1.17e-07	7.36e-06	DS vs. WS
Myc	171.622	2.10939	0.398947	5.28741	1.24e-07	7.74e-06	DS vs. WS
Zkscan17	682.616	0.564787	0.106873	5.28463	1.26e-07	7.83e-06	DS vs. WS
Rtp3	775.747	-0.598273	0.113237	-5.28339	1.27e-07	7.85e-06	DS vs. WS
Abcd4	293.035	0.735989	0.139348	5.28165	1.28e-07	7.9e-06	DS vs. WS
Mus_musculus_newGene_5655	220.108	-1.30412	0.247047	-5.27885	1.3e-07	7.99e-06	DS vs. WS
Tgfbr3	296.046	0.772693	0.146437	5.27662	1.32e-07	8.06e-06	DS vs. WS
Gck	2679.12	-1.45253	0.275392	-5.2744	1.33e-07	8.12e-06	DS vs. WS
Igf2bp2	56.4908	1.44605	0.275055	5.25733	1.46e-07	8.88e-06	DS vs. WS
Klhl42	266.251	-0.815019	0.155372	-5.24561	1.56e-07	9.43e-06	DS vs. WS
Acat3	8385.28	-0.558242	0.106517	-5.24087	1.6e-07	9.64e-06	DS vs. WS
Hectd2	2926.83	-0.815936	0.156835	-5.2025	1.97e-07	1.18e-05	DS vs. WS
Sult1e1	44.5268	3.41961	0.657773	5.19877	2.01e-07	1.2e-05	DS vs. WS
Slc19a1	252.708	0.666782	0.128319	5.19628	2.03e-07	1.21e-05	DS vs. WS
Sec14l4	4239.68	1.11287	0.214332	5.19226	2.08e-07	1.23e-05	DS vs. WS
Slc17a3	1675.33	-0.604646	0.116616	-5.18492	2.16e-07	1.27e-05	DS vs. WS
Map3k5	1203.2	0.722793	0.139677	5.17476	2.28e-07	1.34e-05	DS vs. WS
Phlda1	2215.56	1.6903	0.327296	5.16444	2.41e-07	1.41e-05	DS vs. WS
Adgrv1	119.142	-1.43758	0.278737	-5.15748	2.5e-07	1.46e-05	DS vs. WS
X4930523C07Rik	264.841	0.81169	0.158603	5.11775	3.09e-07	1.79e-05	DS vs. WS
Clstn3	186.276	-1.72266	0.336645	-5.11714	3.1e-07	1.79e-05	DS vs. WS
Mus_musculus_newGene_1168	73.0378	-1.69773	0.332318	-5.10876	3.24e-07	1.86e-05	DS vs. WS
Sort1	669.632	-0.826391	0.161943	-5.10297	3.34e-07	1.91e-05	DS vs. WS
Hist3h2a	101.849	-1.11419	0.218423	-5.10105	3.38e-07	1.93e-05	DS vs. WS
Camk2b	481.082	1.68647	0.330716	5.09945	3.41e-07	1.94e-05	DS vs. WS
Ugt2b38	3206.71	-0.778666	0.152866	-5.09379	3.51e-07	1.99e-05	DS vs. WS
Cbs	13290.4	-0.616701	0.121156	-5.09015	3.58e-07	2.02e-05	DS vs. WS
Scamp5	407.441	-0.70681	0.138872	-5.08964	3.59e-07	2.02e-05	DS vs. WS
Tuba1c	2097.99	-0.785989	0.154598	-5.08409	3.69e-07	2.07e-05	DS vs. WS
Hnrnpc	2504.5	-0.412805	0.0813949	-5.07163	3.94e-07	2.2e-05	DS vs. WS
Erlin1	1695.17	-0.576697	0.11413	-5.05299	4.35e-07	2.42e-05	DS vs. WS
Gabrb3	60.8323	-1.88193	0.373246	-5.04206	4.61e-07	2.55e-05	DS vs. WS
Slc35a5	532.162	-0.654691	0.12991	-5.03956	4.67e-07	2.58e-05	DS vs. WS
Impa1	1872.5	-0.449398	0.0892586	-5.03479	4.78e-07	2.63e-05	DS vs. WS
Grm8	49.9851	-1.87636	0.37276	-5.03369	4.81e-07	2.64e-05	DS vs. WS
Mus_musculus_newGene_230	12.2971	3.62063	0.722131	5.01382	5.34e-07	2.9e-05	DS vs. WS
Umad1	552.372	-0.513132	0.102631	-4.99977	5.74e-07	3.1e-05	DS vs. WS
Irf2bpl	678.626	0.669746	0.134275	4.98786	6.11e-07	3.28e-05	DS vs. WS
Sowahb	172.975	-0.978849	0.196262	-4.98747	6.12e-07	3.28e-05	DS vs. WS
Pcnp	1505.36	-0.49706	0.0998676	-4.97718	6.45e-07	3.45e-05	DS vs. WS
Mus_musculus_newGene_1583	116.762	3.19962	0.643578	4.97161	6.64e-07	3.52e-05	DS vs. WS
Olfm3	151.693	-0.80856	0.16304	-4.95928	7.08e-07	3.74e-05	DS vs. WS
Nars	3841.99	-0.546179	0.110237	-4.95459	7.25e-07	3.82e-05	DS vs. WS
Synm	101.309	1.38409	0.279562	4.95091	7.39e-07	3.87e-05	DS vs. WS
Lancl1	607.614	-0.592579	0.11968	-4.95138	7.37e-07	3.87e-05	DS vs. WS
Pfkfb1	818.795	0.654445	0.132237	4.94905	7.46e-07	3.89e-05	DS vs. WS
Akr1c19	3010.22	-0.844816	0.170854	-4.94466	7.63e-07	3.95e-05	DS vs. WS
Guk1	721.1	-1.01408	0.205071	-4.945	7.61e-07	3.95e-05	DS vs. WS
Slc22a26	44.5316	2.848	0.579062	4.9183	8.73e-07	4.48e-05	DS vs. WS
Cacybp	989.903	-0.532775	0.108346	-4.91735	8.77e-07	4.49e-05	DS vs. WS
Cyp2a4	2975.73	3.04126	0.619871	4.90628	9.28e-07	4.73e-05	DS vs. WS
Afm	9016.66	-0.648143	0.132277	-4.89991	9.59e-07	4.88e-05	DS vs. WS
Hsp90aa1	4417.08	-0.643203	0.131307	-4.89848	9.66e-07	4.9e-05	DS vs. WS
Daglb	825.442	0.493116	0.100813	4.89141	1e-06	5.06e-05	DS vs. WS
Set	2356.26	-0.402134	0.0822277	-4.89049	1.01e-06	5.07e-05	DS vs. WS
Mst1	4955.82	0.549157	0.11243	4.88442	1.04e-06	5.15e-05	DS vs. WS
X1810055G02Rik	1301.41	0.950393	0.194567	4.88467	1.04e-06	5.15e-05	DS vs. WS
Eif2s2	2346.47	-0.432626	0.088602	-4.8828	1.05e-06	5.15e-05	DS vs. WS
Fkbp4	4256.08	-0.624576	0.127892	-4.88362	1.04e-06	5.15e-05	DS vs. WS
Kyat3	5863.01	-0.870378	0.178207	-4.88409	1.04e-06	5.15e-05	DS vs. WS
Sgce	94.3212	-1.2332	0.252545	-4.88309	1.04e-06	5.15e-05	DS vs. WS
Whrn	1182.46	-6.71663	1.37574	-4.8822	1.05e-06	5.15e-05	DS vs. WS
Col6a5	20.049	3.4363	0.706516	4.86372	1.15e-06	5.64e-05	DS vs. WS
Lap3	11377.3	-0.367814	0.0756541	-4.86179	1.16e-06	5.68e-05	DS vs. WS
Timd2	4033.37	-0.524561	0.107931	-4.86014	1.17e-06	5.71e-05	DS vs. WS
Obp2a	279.552	-1.66527	0.343516	-4.84773	1.25e-06	6.06e-05	DS vs. WS
Igfbp1	1585.83	1.46203	0.301722	4.84562	1.26e-06	6.11e-05	DS vs. WS
Mus_musculus_newGene_5822	108.34	1.15687	0.238935	4.84177	1.29e-06	6.21e-05	DS vs. WS
Cxadr	2022.06	-0.610604	0.126141	-4.84066	1.29e-06	6.22e-05	DS vs. WS
Treml4	114.797	1.31226	0.27157	4.83212	1.35e-06	6.45e-05	DS vs. WS
Mus_musculus_newGene_5559	1818.95	-1.11399	0.230588	-4.8311	1.36e-06	6.45e-05	DS vs. WS
Parva	2848.61	-0.352325	0.0729285	-4.83111	1.36e-06	6.45e-05	DS vs. WS
Dnajb4	1315.83	-0.764336	0.158293	-4.82862	1.37e-06	6.5e-05	DS vs. WS
Zranb2	928.345	-0.647367	0.134075	-4.8284	1.38e-06	6.5e-05	DS vs. WS
Mus_musculus_newGene_1648	2353.38	3.4722	0.720495	4.81918	1.44e-06	6.79e-05	DS vs. WS
Nhlrc1	67.4952	1.49174	0.310323	4.80706	1.53e-06	7.19e-05	DS vs. WS
Mus_musculus_newGene_5823	621396	-0.600269	0.125091	-4.79865	1.6e-06	7.46e-05	DS vs. WS
Slc22a30	5103.99	-0.66403	0.13838	-4.79859	1.6e-06	7.46e-05	DS vs. WS
Glb1	297.473	-0.688165	0.143816	-4.78505	1.71e-06	7.93e-05	DS vs. WS
Cnbd2	89.2713	1.74401	0.364871	4.77979	1.75e-06	8.12e-05	DS vs. WS
Fbxo31	1668.72	0.873104	0.183091	4.76868	1.85e-06	8.55e-05	DS vs. WS
Depp1	1562.33	-1.15638	0.242733	-4.76403	1.9e-06	8.73e-05	DS vs. WS
Vldlr	57.6175	2.11255	0.444719	4.7503	2.03e-06	9.29e-05	DS vs. WS
Serpina12	406.246	-2.35592	0.496319	-4.74679	2.07e-06	9.43e-05	DS vs. WS
P2ry1	356.463	0.929282	0.195847	4.74494	2.09e-06	9.48e-05	DS vs. WS
Kmo	9649.81	-0.473555	0.0998318	-4.74353	2.1e-06	9.52e-05	DS vs. WS
Slc39a14	5339.41	0.983649	0.207467	4.74123	2.12e-06	9.6e-05	DS vs. WS
Mus_musculus_newGene_320	121.978	-1.69169	0.356927	-4.73961	2.14e-06	9.65e-05	DS vs. WS
Scn1b	126.369	0.854942	0.180704	4.73118	2.23e-06	0.000100358	DS vs. WS
Bag2	81.2004	-0.928851	0.196494	-4.72712	2.28e-06	0.000102097	DS vs. WS
Ctbs	582.38	0.556069	0.117652	4.72638	2.29e-06	0.000102185	DS vs. WS
Utp11	541.037	0.618147	0.130938	4.7209	2.35e-06	0.00010468	DS vs. WS
Nrp2	393.716	0.775127	0.164332	4.71683	2.4e-06	0.000106499	DS vs. WS
S1pr1	1190.1	-0.69252	0.146893	-4.71443	2.42e-06	0.000107458	DS vs. WS
Cars	856.567	-0.69078	0.146723	-4.70805	2.5e-06	0.000110568	DS vs. WS
Vmn1r51	12.9353	2.30751	0.490997	4.69964	2.61e-06	0.000114903	DS vs. WS
Ccnd1	1168.07	-0.687846	0.146399	-4.69845	2.62e-06	0.000115258	DS vs. WS
Slc30a9	2190.23	-0.454088	0.0967465	-4.69359	2.68e-06	0.000117707	DS vs. WS
Xkr8	174.581	0.815075	0.173885	4.68743	2.77e-06	0.00012097	DS vs. WS
Pdzrn3	181.668	0.828524	0.176979	4.68148	2.85e-06	0.000124194	DS vs. WS
Jade2	274.815	1.14309	0.244406	4.677	2.91e-06	0.000126589	DS vs. WS
Glyctk	5296.99	-0.694786	0.148733	-4.67138	2.99e-06	0.000129749	DS vs. WS
Por	13899.2	0.656706	0.140716	4.66688	3.06e-06	0.000132262	DS vs. WS
Bpnt1	2066.74	-0.329601	0.0707373	-4.65951	3.17e-06	0.000136713	DS vs. WS
Rhbdf1	123.641	0.805572	0.172949	4.65787	3.2e-06	0.000137439	DS vs. WS
Rcc1	223.241	-0.742971	0.159598	-4.65526	3.24e-06	0.000138814	DS vs. WS
Inmt	17980.7	-1.28535	0.276546	-4.64787	3.35e-06	0.000143489	DS vs. WS
Sema4b	149.164	1.14362	0.246199	4.6451	3.4e-06	0.000144654	DS vs. WS
Wbp1l	7640.53	0.422276	0.0908996	4.64552	3.39e-06	0.000144654	DS vs. WS
Sae1	1034.98	1.2569	0.270827	4.64098	3.47e-06	0.000147176	DS vs. WS
Pbld2	5078.73	-0.491019	0.105948	-4.63451	3.58e-06	0.000150648	DS vs. WS
Pkp2	921.821	-0.389143	0.0839773	-4.63391	3.59e-06	0.000150686	DS vs. WS
Apbb1ip	65.6814	1.39064	0.300148	4.6332	3.6e-06	0.000150808	DS vs. WS
Bik	47.655	2.0526	0.443263	4.63066	3.65e-06	0.00015227	DS vs. WS
Mus_musculus_newGene_341	20.3427	2.82768	0.610741	4.62991	3.66e-06	0.00015242	DS vs. WS
Cyp2c37	14364.1	0.658408	0.142234	4.62905	3.67e-06	0.000152656	DS vs. WS
Pik3ap1	1907.13	1.29911	0.281253	4.61899	3.86e-06	0.000159827	DS vs. WS
Car11	18.2702	2.87141	0.622438	4.61317	3.97e-06	0.000161842	DS vs. WS
Hspb8	5371.99	0.54445	0.117982	4.61469	3.94e-06	0.000161842	DS vs. WS
Inf2	1193.33	0.649286	0.140683	4.61524	3.93e-06	0.000161842	DS vs. WS
Nipa1	78.6517	1.00788	0.218465	4.61347	3.96e-06	0.000161842	DS vs. WS
Serpinb1a	87.9491	1.30556	0.282949	4.61413	3.95e-06	0.000161842	DS vs. WS
mt.Co3	177493	-0.614194	0.133106	-4.61434	3.94e-06	0.000161842	DS vs. WS
Crybg1	891.442	0.897067	0.195149	4.59683	4.29e-06	0.000174616	DS vs. WS
Mus_musculus_newGene_2059	1040.66	-0.793184	0.172623	-4.5949	4.33e-06	0.000175788	DS vs. WS
Rpap2	272.609	0.652784	0.142113	4.59343	4.36e-06	0.000176585	DS vs. WS
H2.Eb1	743.643	1.4821	0.322734	4.59231	4.38e-06	0.000177079	DS vs. WS
Onecut1	743.1	1.5889	0.346174	4.5899	4.43e-06	0.000178685	DS vs. WS
Pla2g7	180.053	-1.32537	0.289609	-4.5764	4.73e-06	0.000190131	DS vs. WS
Fzd6	87.3461	1.77233	0.389293	4.55269	5.3e-06	0.000211801	DS vs. WS
Yars	1054.21	-0.65678	0.144286	-4.55194	5.32e-06	0.000212024	DS vs. WS
Upf3b	378.095	-0.571514	0.125668	-4.54781	5.42e-06	0.000215689	DS vs. WS
Zfp213	140.769	0.819558	0.180369	4.54378	5.53e-06	0.000219312	DS vs. WS
Gramd3	1297.18	-0.462603	0.101893	-4.54009	5.62e-06	0.000222626	DS vs. WS
Nucb2	243.926	-1.28992	0.284361	-4.53621	5.73e-06	0.000226201	DS vs. WS
Ugt2b5	37635.8	-0.685266	0.151173	-4.533	5.82e-06	0.000228532	DS vs. WS
Tfrc	685.869	-0.905603	0.199808	-4.53236	5.83e-06	0.000228654	DS vs. WS
Rusc2	372.611	0.715709	0.157961	4.53092	5.87e-06	0.000229653	DS vs. WS
Mus_musculus_newGene_1465	1055.16	-3.21052	0.709459	-4.52531	6.03e-06	0.000235257	DS vs. WS
Vmp1	2979.25	-0.364278	0.0806131	-4.51885	6.22e-06	0.000241959	DS vs. WS
Srd5a3	328.879	-0.524936	0.116317	-4.51297	6.39e-06	0.000248153	DS vs. WS
Irf6	984.703	-0.603381	0.133767	-4.51068	6.46e-06	0.000250245	DS vs. WS
Fancl	264.748	-0.577105	0.128061	-4.5065	6.59e-06	0.000253375	DS vs. WS
Mus_musculus_newGene_1185	166.784	-0.989863	0.219637	-4.50682	6.58e-06	0.000253375	DS vs. WS
Mus_musculus_newGene_4105	15.7668	-3.32137	0.736936	-4.50699	6.58e-06	0.000253375	DS vs. WS
Ifi203	292.676	1.20965	0.268698	4.50188	6.74e-06	0.000257078	DS vs. WS
Akna	1603.98	-5.53422	1.22923	-4.50217	6.73e-06	0.000257078	DS vs. WS
Sgpp1	2159.59	-0.461039	0.102402	-4.50225	6.72e-06	0.000257078	DS vs. WS
Clec4a2	57.3296	1.47125	0.327042	4.49865	6.84e-06	0.000260391	DS vs. WS
Mthfd1l	93.6214	-1.5391	0.343059	-4.48641	7.24e-06	0.000275148	DS vs. WS
Stip1	1920.24	-0.507546	0.113421	-4.47489	7.65e-06	0.000289022	DS vs. WS
Mal2	1121.87	-0.639103	0.142865	-4.47347	7.7e-06	0.000290261	DS vs. WS
Mus_musculus_newGene_1980	65.6444	-2.0272	0.454023	-4.46497	8.01e-06	0.000301312	DS vs. WS
Impg2	76.6235	-1.28584	0.288073	-4.46359	8.06e-06	0.000302551	DS vs. WS
Lepr	101.148	1.80545	0.405256	4.45509	8.39e-06	0.000314046	DS vs. WS
Gm3839	566.236	-0.920821	0.207073	-4.44684	8.71e-06	0.000324808	DS vs. WS
Slco2a1	1436.03	-0.52149	0.117373	-4.44302	8.87e-06	0.000329868	DS vs. WS
Sult2a7	132.871	1.88819	0.426034	4.43201	9.34e-06	0.000346365	DS vs. WS
Ifi206	14.763	-3.20482	0.723809	-4.42772	9.52e-06	0.000351689	DS vs. WS
Mus_musculus_newGene_2640	112.88	-1.61401	0.364517	-4.4278	9.52e-06	0.000351689	DS vs. WS
Med16	601.65	0.484512	0.109489	4.42522	9.63e-06	0.000354136	DS vs. WS
Etnk2	9987.05	0.548151	0.124044	4.41902	9.91e-06	0.000363611	DS vs. WS
Atg3	2567.24	-0.413189	0.0936541	-4.41186	1.02e-05	0.000374239	DS vs. WS
Rbbp4	3824.54	-0.541236	0.122679	-4.41179	1.03e-05	0.000374239	DS vs. WS
Thrsp	22144.6	-1.36979	0.310626	-4.40976	1.03e-05	0.000376912	DS vs. WS
Fv1	16.9794	-2.43027	0.551813	-4.40415	1.06e-05	0.000385902	DS vs. WS
Casp3	872.722	-0.531798	0.121171	-4.38883	1.14e-05	0.000413162	DS vs. WS
Mus_musculus_newGene_4349	50.086	-1.27361	0.291122	-4.37483	1.22e-05	0.000439588	DS vs. WS
Laptm5	390.784	0.925004	0.211686	4.3697	1.24e-05	0.000448011	DS vs. WS
Mus_musculus_newGene_4031	12.9382	-3.22316	0.739285	-4.35983	1.3e-05	0.000467654	DS vs. WS
Cdk8	836.268	-0.387829	0.0890011	-4.35758	1.32e-05	0.000471421	DS vs. WS
mt.Nd1	174872	-0.644133	0.147868	-4.35614	1.32e-05	0.0004724	DS vs. WS
Xkr9	614.144	-0.830457	0.190633	-4.35631	1.32e-05	0.0004724	DS vs. WS
X2810021J22Rik	70.707	1.20034	0.27651	4.34103	1.42e-05	0.000504953	DS vs. WS
Cebpg	1671.85	-0.324204	0.0748853	-4.32935	1.5e-05	0.000531312	DS vs. WS
Tmem254b	1866.03	0.822324	0.1901	4.32575	1.52e-05	0.000538863	DS vs. WS
Cyp17a1	215.936	1.81588	0.420204	4.32142	1.55e-05	0.000547097	DS vs. WS
Mthfd2	59.2801	-1.58197	0.366145	-4.3206	1.56e-05	0.000547912	DS vs. WS
Coro7	466.993	0.509849	0.118205	4.31327	1.61e-05	0.000565176	DS vs. WS
H2.Ab1	878.149	1.49099	0.346088	4.30813	1.65e-05	0.000575914	DS vs. WS
mt.Cytb	311216	-0.549695	0.127581	-4.30859	1.64e-05	0.000575914	DS vs. WS
Akirin1	1064.44	-0.421846	0.0980516	-4.30229	1.69e-05	0.000590012	DS vs. WS
Bdh2	513.061	-0.716088	0.166514	-4.30047	1.7e-05	0.000593567	DS vs. WS
Dhcr24	19553.9	0.675014	0.156982	4.29995	1.71e-05	0.00059367	DS vs. WS
Btg1	1099.3	-0.643544	0.149681	-4.29945	1.71e-05	0.000593723	DS vs. WS
Hikeshi	426.138	-0.622101	0.144856	-4.29461	1.75e-05	0.000605501	DS vs. WS
Tmem150a	1788.63	-0.71875	0.167449	-4.29235	1.77e-05	0.000610363	DS vs. WS
Gng2	69.8027	1.4151	0.32976	4.29129	1.78e-05	0.000611963	DS vs. WS
Nupr1	32.9342	-1.73533	0.404706	-4.28789	1.8e-05	0.000620067	DS vs. WS
Slc13a4	14.2946	-2.6322	0.614566	-4.28302	1.84e-05	0.000632425	DS vs. WS
Lum	166.006	-0.914744	0.213733	-4.27984	1.87e-05	0.000639483	DS vs. WS
Serpina1d	41365.4	-0.613268	0.1433	-4.2796	1.87e-05	0.000639483	DS vs. WS
Mus_musculus_newGene_4690	75.7088	-1.50521	0.351863	-4.27783	1.89e-05	0.000643199	DS vs. WS
Smyd2	576.794	0.445926	0.104267	4.27676	1.9e-05	0.000644906	DS vs. WS
Mus_musculus_newGene_124	49.8435	-2.48995	0.582486	-4.27469	1.91e-05	0.00064955	DS vs. WS
Plekhn1	197.008	0.628847	0.147136	4.27391	1.92e-05	0.00065045	DS vs. WS
Ncam2	114.236	-1.15655	0.270713	-4.27221	1.94e-05	0.000654017	DS vs. WS
Mus_musculus_newGene_2722	24.9382	1.87792	0.439768	4.27026	1.95e-05	0.000658376	DS vs. WS
Crlf2	116.348	1.0575	0.247705	4.2692	1.96e-05	0.000659232	DS vs. WS
Mfge8	198.43	0.865285	0.202689	4.26903	1.96e-05	0.000659232	DS vs. WS
Zfp367	541.186	-0.472597	0.110916	-4.26085	2.04e-05	0.000682377	DS vs. WS
Zbtb16	450.899	2.32761	0.546421	4.25974	2.05e-05	0.000684349	DS vs. WS
Arpin	218.775	0.680396	0.159839	4.25675	2.07e-05	0.000692091	DS vs. WS
Mus_musculus_newGene_1865	12.1928	3.13432	0.73672	4.25442	2.1e-05	0.000696413	DS vs. WS
Igf1	16916.7	-0.471651	0.110858	-4.25454	2.09e-05	0.000696413	DS vs. WS
Amigo2	241.169	0.888376	0.208937	4.25187	2.12e-05	0.000700004	DS vs. WS
Pacs1	83.9587	0.781698	0.183814	4.25267	2.11e-05	0.000700004	DS vs. WS
Rhobtb2	207.41	0.675649	0.158904	4.25193	2.12e-05	0.000700004	DS vs. WS
Col18a1	23239.7	0.396968	0.0933967	4.25035	2.13e-05	0.000703332	DS vs. WS
Jchain	92.1246	1.25113	0.294419	4.24948	2.14e-05	0.00070459	DS vs. WS
Acy1	1207.68	0.505764	0.119033	4.24893	2.15e-05	0.000704872	DS vs. WS
Tars	3319.73	-0.505341	0.118966	-4.24778	2.16e-05	0.000707042	DS vs. WS
Ubd	110.748	4.5975	1.08253	4.24699	2.17e-05	0.000708072	DS vs. WS
Mus_musculus_newGene_3982	52.022	-1.05461	0.248439	-4.24494	2.19e-05	0.000713119	DS vs. WS
Trim5	54.0206	4.22456	0.996344	4.24006	2.23e-05	0.000727307	DS vs. WS
Osbpl7	38.6171	1.22925	0.290124	4.23698	2.27e-05	0.000735852	DS vs. WS
Abcd1	587.579	0.593186	0.140111	4.23367	2.3e-05	0.000745244	DS vs. WS
Mus_musculus_newGene_3782	31.7536	-1.56315	0.369839	-4.22657	2.37e-05	0.000767602	DS vs. WS
Tmem254a	919.551	0.792442	0.187658	4.22279	2.41e-05	0.000779001	DS vs. WS
Mpeg1	3610.06	1.29716	0.307351	4.22043	2.44e-05	0.000785595	DS vs. WS
Idh1	14580.9	-0.41189	0.0976393	-4.21848	2.46e-05	0.00079082	DS vs. WS
Tmem41b	703.65	-0.535888	0.127136	-4.21506	2.5e-05	0.000801276	DS vs. WS
Eif3e	2792.71	-0.371865	0.0882855	-4.21207	2.53e-05	0.000810348	DS vs. WS
Adam23	377.667	0.736539	0.174885	4.21156	2.54e-05	0.000810531	DS vs. WS
Rap2a	766.355	-0.570654	0.135643	-4.20704	2.59e-05	0.000825279	DS vs. WS
Selenbp2	27479.3	-1.81192	0.430745	-4.20648	2.59e-05	0.000825638	DS vs. WS
Dusp7	131.361	0.816725	0.19435	4.20233	2.64e-05	0.000837587	DS vs. WS
Psip1	702.344	-0.474223	0.112836	-4.20276	2.64e-05	0.000837587	DS vs. WS
Bmp2k	248.922	0.570621	0.136078	4.19335	2.75e-05	0.000869741	DS vs. WS
Mus_musculus_newGene_1341	19.2143	2.34288	0.559158	4.19002	2.79e-05	0.000880849	DS vs. WS
Ormdl2	760.125	-0.396316	0.0946989	-4.18502	2.85e-05	0.000898691	DS vs. WS
Slc22a28	991.205	-0.668551	0.159896	-4.18116	2.9e-05	0.000912277	DS vs. WS
Rsph3a	608.843	0.66612	0.159581	4.17419	2.99e-05	0.000938795	DS vs. WS
Serpina1a	228263	-0.458902	0.110089	-4.16847	3.07e-05	0.000960742	DS vs. WS
BC048403	137.26	0.635165	0.152519	4.1645	3.12e-05	0.000974773	DS vs. WS
Eid2b	78.0354	0.937605	0.225155	4.16427	3.12e-05	0.000974773	DS vs. WS
Ppargc1b	96.4229	0.975538	0.234622	4.15792	3.21e-05	0.000996406	DS vs. WS
Dkk3	72.7866	1.13824	0.274271	4.15005	3.32e-05	0.00102727	DS vs. WS
Mus_musculus_newGene_5357	115.271	1.48099	0.357014	4.14828	3.35e-05	0.00103125	DS vs. WS
Cmtm8	1566.95	-0.863992	0.208275	-4.14832	3.35e-05	0.00103125	DS vs. WS
Arsa	1144.62	-0.470567	0.113451	-4.14776	3.36e-05	0.00103162	DS vs. WS
Ccni	4748.28	-0.299942	0.0723317	-4.14676	3.37e-05	0.00103414	DS vs. WS
Slc31a2	1513.06	-2.63134	0.635178	-4.14268	3.43e-05	0.00105067	DS vs. WS
Serpine2	343.913	-1.06021	0.255975	-4.14185	3.45e-05	0.00105248	DS vs. WS
Cd74	2295.9	1.1976	0.289286	4.13986	3.48e-05	0.00105959	DS vs. WS
Slfn9	68.6568	2.17799	0.526184	4.13923	3.48e-05	0.00106048	DS vs. WS
Clk1	1147.01	-0.698566	0.168796	-4.13852	3.5e-05	0.00106176	DS vs. WS
Pon2	1930.57	-0.329705	0.0796851	-4.1376	3.51e-05	0.00106395	DS vs. WS
Il1rn	100.733	1.48946	0.360366	4.13318	3.58e-05	0.00107769	DS vs. WS
Ap3s1	1009.4	-0.620796	0.150223	-4.13248	3.59e-05	0.00107769	DS vs. WS
Metap1	1181.28	-0.363294	0.0879038	-4.13287	3.58e-05	0.00107769	DS vs. WS
Mus_musculus_newGene_1478	4579.37	-2.99509	0.724651	-4.13315	3.58e-05	0.00107769	DS vs. WS
Slc25a17	1715.33	-0.372753	0.0901907	-4.13294	3.58e-05	0.00107769	DS vs. WS
Eif3m	1943.99	-0.339118	0.0821149	-4.1298	3.63e-05	0.00108827	DS vs. WS
Nfkb2	171.654	0.903528	0.219065	4.12448	3.72e-05	0.00110958	DS vs. WS
mt.Atp6	200139	-0.523892	0.127107	-4.12167	3.76e-05	0.00112109	DS vs. WS
Eif4a1	7772.24	-0.334423	0.0812799	-4.11446	3.88e-05	0.00115239	DS vs. WS
Ccdc88b	36.2902	1.4277	0.347191	4.11215	3.92e-05	0.0011618	DS vs. WS
Sparcl1	81.0401	-1.10922	0.269838	-4.1107	3.94e-05	0.00116654	DS vs. WS
Taf13	490.75	-0.675462	0.164332	-4.11035	3.95e-05	0.00116654	DS vs. WS
Elovl3	2200.2	-2.20472	0.53816	-4.09678	4.19e-05	0.00123478	DS vs. WS
Slc27a1	118.594	0.995936	0.243231	4.09461	4.23e-05	0.00124408	DS vs. WS
Enpp6	47.1162	-1.92601	0.470598	-4.09269	4.26e-05	0.00125116	DS vs. WS
Pyroxd2	776.489	0.379094	0.0926978	4.08957	4.32e-05	0.00126443	DS vs. WS
Nr2c1	355.085	-0.505376	0.123642	-4.08741	4.36e-05	0.00127155	DS vs. WS
Tmem37	1229.2	-0.692621	0.169437	-4.08777	4.36e-05	0.00127155	DS vs. WS
Mum1	159.843	0.651651	0.159583	4.08346	4.44e-05	0.0012863	DS vs. WS
Pxk	835.899	0.741653	0.181609	4.08378	4.43e-05	0.0012863	DS vs. WS
Fkbp15	4866.89	-2.45763	0.601788	-4.08387	4.43e-05	0.0012863	DS vs. WS
Nprl2	355.581	-0.549404	0.134608	-4.08152	4.47e-05	0.00129478	DS vs. WS
Hdhd3	1263.04	-2.08789	0.512125	-4.07691	4.56e-05	0.00131831	DS vs. WS
Erp27	11.5453	2.50236	0.613946	4.07587	4.58e-05	0.00132182	DS vs. WS
H2.T22	3927.93	0.737679	0.181118	4.07291	4.64e-05	0.00133484	DS vs. WS
Mus_musculus_newGene_4145	391.152	3.55899	0.873855	4.07274	4.65e-05	0.00133484	DS vs. WS
Cyp7b1	9338.2	-1.26708	0.311248	-4.07098	4.68e-05	0.00134258	DS vs. WS
Hspb6	211.587	-0.809575	0.199217	-4.06379	4.83e-05	0.00138211	DS vs. WS
Memo1	749.504	-0.526217	0.129571	-4.06123	4.88e-05	0.00138985	DS vs. WS
Mus_musculus_newGene_1476	3961.09	-2.46415	0.606723	-4.0614	4.88e-05	0.00138985	DS vs. WS
Tmem183a	3753.82	-0.315472	0.0776786	-4.06125	4.88e-05	0.00138985	DS vs. WS
Slc22a7	1252.82	1.24327	0.306712	4.05354	5.04e-05	0.00143379	DS vs. WS
Lilra6	30.718	1.45529	0.359604	4.04694	5.19e-05	0.00147072	DS vs. WS
Prpf4	3831.03	-3.02376	0.747206	-4.04676	5.19e-05	0.00147072	DS vs. WS
Pde9a	440.26	-0.620402	0.153882	-4.03169	5.54e-05	0.00156554	DS vs. WS
Slc15a5	170.625	-1.51016	0.374696	-4.03037	5.57e-05	0.00157153	DS vs. WS
Mus_musculus_newGene_464	207.337	7.71621	1.91644	4.02632	5.67e-05	0.00159602	DS vs. WS
Mus_musculus_newGene_1550	90.3207	-1.69727	0.421636	-4.02545	5.69e-05	0.00159911	DS vs. WS
Tubb4b	2641.83	-0.54537	0.135583	-4.02239	5.76e-05	0.00161714	DS vs. WS
Hk3	149.489	1.85655	0.461965	4.0188	5.85e-05	0.00163417	DS vs. WS
Hykk	2488.56	0.613198	0.152587	4.01868	5.85e-05	0.00163417	DS vs. WS
Vcam1	391.033	1.23831	0.308122	4.01889	5.85e-05	0.00163417	DS vs. WS
Cyp4v3	16623.8	-0.456252	0.113581	-4.01697	5.9e-05	0.00164323	DS vs. WS
Ppm1k	2380.66	0.567604	0.14132	4.01646	5.91e-05	0.0016439	DS vs. WS
Fgfr1op	518.006	-0.534929	0.13329	-4.01326	5.99e-05	0.00166342	DS vs. WS
Gdi1	1464.61	-0.317158	0.0791054	-4.00931	6.09e-05	0.00168594	DS vs. WS
Mus_musculus_newGene_5320	40.5596	-1.72127	0.429324	-4.00926	6.09e-05	0.00168594	DS vs. WS
Cpt1a	13369.8	0.669094	0.167214	4.00142	6.3e-05	0.00173982	DS vs. WS
Mus_musculus_newGene_4093	17.7733	-1.69535	0.423814	-4.00022	6.33e-05	0.00174565	DS vs. WS
Carnmt1	266.552	0.563791	0.141024	3.99785	6.39e-05	0.00176012	DS vs. WS
Enc1	115.936	0.921831	0.230605	3.99744	6.4e-05	0.00176012	DS vs. WS
Mus_musculus_newGene_1174	90.5961	-0.808783	0.202379	-3.99638	6.43e-05	0.00176498	DS vs. WS
Nat8f5	223.415	-2.33747	0.585024	-3.99552	6.46e-05	0.00176839	DS vs. WS
Psmd5	1122.96	-0.320615	0.0803867	-3.9884	6.65e-05	0.00181913	DS vs. WS
Larp1b	2351.87	-0.387465	0.0972056	-3.98604	6.72e-05	0.00183105	DS vs. WS
Agbl5	174.883	0.578944	0.145464	3.97997	6.89e-05	0.00186934	DS vs. WS
Zfc3h1	586.516	-0.7226	0.181545	-3.98027	6.88e-05	0.00186934	DS vs. WS
Hsd3b3	8701.16	-0.562179	0.14147	-3.97385	7.07e-05	0.00191426	DS vs. WS
Cdc26	3535.84	-2.54657	0.641285	-3.97105	7.16e-05	0.00193362	DS vs. WS
Hsd3b2	1834.37	-0.808038	0.203549	-3.96975	7.19e-05	0.00194093	DS vs. WS
Crem	544.888	-0.375958	0.0947882	-3.9663	7.3e-05	0.00196586	DS vs. WS
Arhgef40	410.705	0.565361	0.142568	3.96555	7.32e-05	0.00196868	DS vs. WS
Sorl1	80.3772	0.981136	0.247541	3.96354	7.38e-05	0.00197915	DS vs. WS
Tmem254c	2433.11	0.543169	0.137043	3.96348	7.39e-05	0.00197915	DS vs. WS
Mus_musculus_newGene_3465	355.452	-0.500317	0.126284	-3.96185	7.44e-05	0.00198938	DS vs. WS
Adap1	28.0336	1.65682	0.4184	3.95989	7.5e-05	0.0019991	DS vs. WS
Rps6ka4	356.006	0.534742	0.13504	3.95989	7.5e-05	0.0019991	DS vs. WS
Sparc	1051.76	0.644209	0.162793	3.95723	7.58e-05	0.00201206	DS vs. WS
Tgm2	1752.52	2.83279	0.715868	3.95715	7.59e-05	0.00201206	DS vs. WS
Ajuba	72.9836	-1.04778	0.264874	-3.95575	7.63e-05	0.00202046	DS vs. WS
Ces1f	14483.4	-0.542287	0.137289	-3.94996	7.82e-05	0.00206659	DS vs. WS
Pafah2	2806.67	0.392984	0.0996035	3.94549	7.96e-05	0.00210203	DS vs. WS
Adgre1	514.26	1.0038	0.254502	3.94415	8.01e-05	0.00211025	DS vs. WS
Il15ra	579.679	0.648935	0.164708	3.93993	8.15e-05	0.00213708	DS vs. WS
Spry4	292.666	0.949409	0.240995	3.93954	8.16e-05	0.00213708	DS vs. WS
Khdrbs1	869.02	0.421839	0.107112	3.9383	8.21e-05	0.00214468	DS vs. WS
Laptm4b	544.323	-0.470567	0.119501	-3.93777	8.22e-05	0.00214587	DS vs. WS
Serpinc1	68984.4	-0.329601	0.083754	-3.93535	8.31e-05	0.00216053	DS vs. WS
Itgal	325.321	1.32654	0.33801	3.92457	8.69e-05	0.00225225	DS vs. WS
Aoah	56.466	1.33412	0.340129	3.9224	8.77e-05	0.00226651	DS vs. WS
Ces1e	4805.63	-0.568642	0.144978	-3.92226	8.77e-05	0.00226651	DS vs. WS
Zap70	240.044	-0.979799	0.249891	-3.9209	8.82e-05	0.00227567	DS vs. WS
Zfp930	173.994	-0.580938	0.1482	-3.91997	8.86e-05	0.00228079	DS vs. WS
Col27a1	5628.53	-3.18616	0.813096	-3.91855	8.91e-05	0.00228937	DS vs. WS
Fbxo3	3718.2	-0.501034	0.127871	-3.91829	8.92e-05	0.00228937	DS vs. WS
Mus_musculus_newGene_2743	67.3631	0.922834	0.235581	3.91728	8.96e-05	0.00229525	DS vs. WS
Enpp4	674.359	-0.771781	0.197157	-3.91456	9.06e-05	0.00231012	DS vs. WS
Mus_musculus_newGene_1473	3205.88	-2.64625	0.675955	-3.91483	9.05e-05	0.00231012	DS vs. WS
Gnat1	597.532	-0.759522	0.194059	-3.91387	9.08e-05	0.00231299	DS vs. WS
Gys1	48.7956	1.03834	0.265569	3.90988	9.23e-05	0.00234783	DS vs. WS
Tango2	958.316	0.374849	0.0959673	3.90601	9.38e-05	0.0023755	DS vs. WS
Cyp2r1	520.411	-0.468788	0.120021	-3.90589	9.39e-05	0.0023755	DS vs. WS
Etfbkmt	1534.76	-0.914724	0.234147	-3.90661	9.36e-05	0.0023755	DS vs. WS
Slc25a34	83.0627	0.932794	0.239551	3.89393	9.86e-05	0.00248783	DS vs. WS
Prex1	206.713	0.817367	0.209934	3.89345	9.88e-05	0.0024888	DS vs. WS
Nasp	584.237	-0.456682	0.117406	-3.88975	0.000100346	0.00252306	DS vs. WS
Lrp1	17843.1	0.561855	0.144628	3.88484	0.000102398	0.00257061	DS vs. WS
Kpna2	1631.64	-0.403037	0.103876	-3.87999	0.000104459	0.00261822	DS vs. WS
Palld	1187.45	-0.51956	0.134234	-3.87054	0.000108593	0.00271755	DS vs. WS
Pik3cd	88.3244	1.41423	0.365467	3.86964	0.000108996	0.00272336	DS vs. WS
Uox	84001.8	-0.491535	0.127154	-3.86566	0.000110787	0.00276377	DS vs. WS
Ube2f	1017.5	-0.414776	0.107312	-3.86513	0.000111031	0.00276552	DS vs. WS
Plbd1	1572.91	0.492658	0.127486	3.8644	0.000111362	0.00276942	DS vs. WS
Kit	121.689	-0.963092	0.249552	-3.85928	0.000113723	0.00282373	DS vs. WS
Ube2d2a	2041.64	-0.313181	0.0812019	-3.85681	0.000114876	0.00284349	DS vs. WS
Cyp2u1	556.586	-0.859573	0.223012	-3.85438	0.000116025	0.00286749	DS vs. WS
Slc7a4	50.7071	1.02521	0.266345	3.84918	0.000118512	0.0029244	DS vs. WS
Mup14	169641	-1.62727	0.423139	-3.8457	0.000120207	0.00296163	DS vs. WS
X1190002N15Rik	1165.81	-0.690126	0.17952	-3.84428	0.000120907	0.00297427	DS vs. WS
Hrg	33715.3	0.448848	0.116776	3.84368	0.000121203	0.00297696	DS vs. WS
Mus_musculus_newGene_3890	679.697	-0.777858	0.20257	-3.83995	0.000123059	0.00301323	DS vs. WS
Serpina1c	204369	-0.510536	0.13295	-3.84005	0.000123007	0.00301323	DS vs. WS
Irs1	396.477	-0.712038	0.185567	-3.83709	0.000124502	0.00304389	DS vs. WS
Abi3bp	71.0825	1.01165	0.26389	3.83359	0.000126285	0.00308275	DS vs. WS
Mus_musculus_newGene_462	137.526	3.59465	0.938029	3.83213	0.000127039	0.00309369	DS vs. WS
Sc5d	13316.5	-0.568385	0.148327	-3.83197	0.000127122	0.00309369	DS vs. WS
Zfp30	113.64	1.06059	0.276843	3.83101	0.000127618	0.00309945	DS vs. WS
Cpox	4858.35	0.541033	0.14131	3.8287	0.000128823	0.00312078	DS vs. WS
Snx24	237.126	-0.625574	0.163486	-3.82646	0.000129997	0.00313965	DS vs. WS
Ufsp2	1342.05	-0.306632	0.0801291	-3.82673	0.000129857	0.00313965	DS vs. WS
Ywhaq	2310.62	-0.304731	0.0796613	-3.82533	0.000130597	0.00314938	DS vs. WS
H2.Aa	880.204	1.23024	0.321988	3.82076	0.000133039	0.00319932	DS vs. WS
Mus_musculus_newGene_4869	29.8426	2.69953	0.706552	3.82071	0.00013307	0.00319932	DS vs. WS
Fermt2	3730.3	-0.482012	0.126183	-3.81996	0.000133474	0.00320418	DS vs. WS
Phf10	586.112	-0.367015	0.0960903	-3.81948	0.000133735	0.0032056	DS vs. WS
Mus_musculus_newGene_5185	18.6633	-2.52822	0.66428	-3.80595	0.000141261	0.00337584	DS vs. WS
Mtor	1295.5	0.504109	0.132553	3.80308	0.000142906	0.00341003	DS vs. WS
Irak3	52.7713	1.27183	0.334531	3.80185	0.000143622	0.00342199	DS vs. WS
Cyp2f2	35440	-0.41417	0.108981	-3.80038	0.000144477	0.00343625	DS vs. WS
Dnaja4	182.86	-0.718465	0.189066	-3.80007	0.000144652	0.00343625	DS vs. WS
Zfp229	151.261	0.649428	0.170957	3.79877	0.000145414	0.0034492	DS vs. WS
Pex26	826.178	0.661551	0.174219	3.79724	0.000146313	0.00346536	DS vs. WS
Gzmb	22.2884	2.26892	0.597686	3.79618	0.000146943	0.0034751	DS vs. WS
Mus_musculus_newGene_502	21.7654	-1.95932	0.51632	-3.79478	0.000147773	0.00348956	DS vs. WS
Pole3	2044.92	-1.82259	0.480579	-3.79248	0.000149147	0.00351679	DS vs. WS
Myef2	158.763	-0.870244	0.229915	-3.78507	0.000153665	0.00361796	DS vs. WS
Cisd2	1236.25	-0.298053	0.0788996	-3.77763	0.00015833	0.00371678	DS vs. WS
Rnf11	2915.08	-0.35495	0.0939544	-3.77789	0.000158161	0.00371678	DS vs. WS
Pirb	97.3854	0.947727	0.251023	3.77546	0.000159714	0.00373826	DS vs. WS
Rcan2	214.45	-0.820651	0.217348	-3.77575	0.000159525	0.00373826	DS vs. WS
Colgalt2	33.9614	-1.83178	0.485556	-3.77255	0.00016159	0.00377106	DS vs. WS
Rps6ka1	558.722	-0.544338	0.144378	-3.77022	0.000163103	0.0038008	DS vs. WS
Tacc2	417.528	1.09253	0.289869	3.76904	0.000163879	0.0038133	DS vs. WS
Serpina1b	257166	-0.43746	0.116108	-3.7677	0.000164758	0.00382816	DS vs. WS
Clk4	658.153	-0.55115	0.146385	-3.76508	0.000166497	0.00386292	DS vs. WS
Bhlhb9	89.5383	0.836217	0.222224	3.76294	0.000167925	0.00389038	DS vs. WS
Erf	726.003	0.556736	0.147983	3.76215	0.000168458	0.00389705	DS vs. WS
Mus_musculus_newGene_3569	25.5308	-2.47106	0.656953	-3.76139	0.000168969	0.00390322	DS vs. WS
Mus_musculus_newGene_1467	1989.84	-3.13417	0.833355	-3.7609	0.000169304	0.00390528	DS vs. WS
Ifi208	27.1586	-1.77582	0.472331	-3.7597	0.000170118	0.00391837	DS vs. WS
Mus_musculus_newGene_1166	161.017	-1.24654	0.331741	-3.75756	0.000171579	0.00394632	DS vs. WS
Itgb2	230.163	1.02454	0.272737	3.75651	0.0001723	0.00395717	DS vs. WS
Zfp983	201.759	-0.454289	0.121023	-3.75373	0.000174222	0.00399557	DS vs. WS
Prkag2	743.124	0.401669	0.107092	3.75069	0.000176346	0.00403844	DS vs. WS
Acer2	490.735	0.689544	0.183956	3.74842	0.000177954	0.00406942	DS vs. WS
Tcn2	2787.23	0.281417	0.0751105	3.7467	0.000179176	0.00409149	DS vs. WS
Ifi209	44.0563	-1.52271	0.40657	-3.74525	0.000180217	0.00410937	DS vs. WS
P2ry13	110.49	1.30431	0.348345	3.74432	0.000180884	0.00411866	DS vs. WS
Hprt	2008	-0.518423	0.138492	-3.74333	0.000181598	0.00412903	DS vs. WS
Ces2a	10800.8	-0.529532	0.14151	-3.74201	0.000182551	0.00414476	DS vs. WS
Stbd1	3789.09	0.50188	0.134201	3.73977	0.000184185	0.00417591	DS vs. WS
Tmem94	782.204	0.43772	0.117078	3.7387	0.000184975	0.00418752	DS vs. WS
Lactb2	9921.61	-0.491252	0.131408	-3.73836	0.000185223	0.00418752	DS vs. WS
Rhbdd2	593.666	0.546171	0.146149	3.73708	0.000186171	0.00420297	DS vs. WS
Pcgf6	310.815	-0.521705	0.139716	-3.73404	0.000188436	0.00424808	DS vs. WS
Igfbp5	196.664	0.689943	0.184877	3.7319	0.00019004	0.00427819	DS vs. WS
Plekhb1	877.474	-0.634741	0.170138	-3.73074	0.000190921	0.00429196	DS vs. WS
X9130409I23Rik	581.127	-1.02455	0.274778	-3.72866	0.000192503	0.0043214	DS vs. WS
Mus_musculus_newGene_3447	261.301	-1.48283	0.397996	-3.72575	0.000194737	0.00435925	DS vs. WS
Mus_musculus_newGene_2504	5807.2	-0.896992	0.240871	-3.72395	0.000196131	0.00438431	DS vs. WS
Pitpnm2	809.729	0.394328	0.106096	3.7167	0.000201841	0.00450561	DS vs. WS
Cdkn1a	70.0509	0.952451	0.25674	3.70979	0.000207435	0.00462399	DS vs. WS
Fgfrl1	1109.27	0.404647	0.109162	3.70685	0.000209851	0.00467131	DS vs. WS
Gclc	6603.15	-0.670821	0.181096	-3.70423	0.000212036	0.00470678	DS vs. WS
Nab2	437.424	0.89931	0.242846	3.70321	0.000212891	0.00471919	DS vs. WS
Nexn	12.3915	2.07625	0.561136	3.70008	0.000215532	0.00475785	DS vs. WS
Tiam2	127.446	1.22898	0.332129	3.70031	0.00021534	0.00475785	DS vs. WS
Cyb5r4	916.957	-0.343456	0.0928176	-3.70034	0.000215315	0.00475785	DS vs. WS
Samd8	927.819	-0.562727	0.152133	-3.69892	0.000216518	0.00477299	DS vs. WS
Lrtm1	389.368	-1.74519	0.471926	-3.69802	0.000217287	0.00478331	DS vs. WS
Hck	145.934	1.17268	0.317242	3.69648	0.000218612	0.00479471	DS vs. WS
Tns1	1886.07	0.67587	0.182867	3.69596	0.000219056	0.00479471	DS vs. WS
Ccdc28b	118.234	-0.777999	0.210516	-3.69567	0.000219311	0.00479471	DS vs. WS
Gtf2b	725.14	-0.514119	0.139107	-3.69585	0.000219152	0.00479471	DS vs. WS
Spc24	273.002	-0.62586	0.169349	-3.69568	0.0002193	0.00479471	DS vs. WS
Cap1	2416.33	0.370891	0.100375	3.69507	0.000219822	0.0047993	DS vs. WS
Gpt2	14241.9	0.545621	0.147788	3.69192	0.000222571	0.00485265	DS vs. WS
Nup62	294.099	0.516399	0.139917	3.69074	0.000223606	0.00486856	DS vs. WS
Tmem268	1373.16	-3.55788	0.967079	-3.67899	0.000234156	0.00509129	DS vs. WS
Mus_musculus_newGene_3028	37.2845	-1.19234	0.324406	-3.67544	0.000237439	0.00515009	DS vs. WS
Angptl7	17.1775	1.99533	0.543084	3.67408	0.000238711	0.00516915	DS vs. WS
Echdc2	2693.42	-0.522015	0.142159	-3.67205	0.000240615	0.0052033	DS vs. WS
Rras2	429.539	-0.494349	0.134686	-3.67038	0.000242188	0.0052302	DS vs. WS
Itga7	235.635	0.697876	0.1902	3.66916	0.000243347	0.005243	DS vs. WS
Rb1	256.497	-0.572889	0.15614	-3.66906	0.000243439	0.005243	DS vs. WS
Mus_musculus_newGene_3236	253.864	-1.32586	0.361532	-3.66733	0.000245098	0.0052716	DS vs. WS
Bin2	85.5685	1.06561	0.290709	3.66556	0.000246798	0.00530099	DS vs. WS
Btg2	243.475	0.644805	0.176017	3.66331	0.000248975	0.0053262	DS vs. WS
Ctdsp2	1274.13	0.401646	0.109638	3.66338	0.000248913	0.0053262	DS vs. WS
Naga	817.066	0.46277	0.126321	3.66344	0.000248849	0.0053262	DS vs. WS
Stat3	3772.35	0.628588	0.1717	3.66097	0.000251263	0.00536793	DS vs. WS
45179	456.037	-0.415833	0.11365	-3.65888	0.000253322	0.00540466	DS vs. WS
Hsf2	534.95	-0.549742	0.150386	-3.65554	0.000256639	0.00546809	DS vs. WS
Mpc1	3706.8	-0.53305	0.145862	-3.6545	0.000257688	0.0054831	DS vs. WS
Gfra1	5264.24	0.55904	0.15302	3.65338	0.000258809	0.00549326	DS vs. WS
Lcn2	3444.1	3.08915	0.84557	3.65334	0.000258856	0.00549326	DS vs. WS
Dmpk	275.526	0.958222	0.262327	3.65278	0.000259417	0.00549784	DS vs. WS
Sdccag8	179.289	-0.622572	0.170581	-3.64972	0.000262526	0.00555633	DS vs. WS
Mus_musculus_newGene_4385	36.03	1.61153	0.441916	3.64669	0.000265636	0.0056147	DS vs. WS
Rxra	11455.7	0.413354	0.113483	3.64243	0.000270079	0.00570103	DS vs. WS
Luc7l3	966.113	-0.363355	0.099836	-3.63952	0.00027315	0.00575822	DS vs. WS
Serpinb8	165.919	-0.905114	0.248835	-3.63741	0.000275399	0.00579794	DS vs. WS
Pcx	14678.5	0.382	0.105053	3.63627	0.000276616	0.00581588	DS vs. WS
Arid5a	57.8933	1.497	0.411955	3.63388	0.000279188	0.00586222	DS vs. WS
St3gal5	5657.87	0.716798	0.197442	3.63041	0.000282968	0.00593375	DS vs. WS
Hnrnpk	6836.86	-0.234899	0.0647337	-3.6287	0.00028485	0.00596535	DS vs. WS
Pcsk5	213.685	0.668616	0.184353	3.62683	0.000286924	0.00599559	DS vs. WS
Zfp69	38.3104	1.55455	0.428639	3.62672	0.000287047	0.00599559	DS vs. WS
Kcnq1	29.169	1.10687	0.305564	3.62238	0.000291903	0.00608105	DS vs. WS
Cyp2d9	55272.1	-0.57644	0.159175	-3.62143	0.000292981	0.00609553	DS vs. WS
Dqx1	157.242	0.640232	0.176818	3.62086	0.00029363	0.00610106	DS vs. WS
Nudt7	19133.5	-0.833426	0.230369	-3.61779	0.000297129	0.00616573	DS vs. WS
Mfsd2a	1411.69	1.78199	0.492982	3.61471	0.000300684	0.00622983	DS vs. WS
Srebf2	1230.26	0.641571	0.177502	3.61444	0.000301001	0.00622983	DS vs. WS
Abhd2	2122.62	-0.879426	0.243372	-3.61351	0.000302085	0.00624414	DS vs. WS
Cyp2c70	18682.4	-0.560401	0.155106	-3.61302	0.000302654	0.00624778	DS vs. WS
Setd1b	460.758	0.58701	0.162522	3.61189	0.000303975	0.00626692	DS vs. WS
Naglu	812.91	0.425172	0.117733	3.61133	0.000304631	0.00627233	DS vs. WS
Trim34b	24.4469	-1.76585	0.489199	-3.60967	0.000306582	0.00630434	DS vs. WS
Tyw5	252.539	-0.728384	0.201845	-3.60863	0.000307813	0.00632148	DS vs. WS
Nlrc5	452.82	0.963258	0.267001	3.6077	0.000308928	0.00633621	DS vs. WS
Rcn3	135.648	0.79186	0.219562	3.60654	0.000310303	0.00633974	DS vs. WS
Saa1	24808.1	3.12064	0.865169	3.60698	0.000309786	0.00633974	DS vs. WS
Cct2	3240.89	-0.279637	0.0775496	-3.60591	0.000311065	0.00633974	DS vs. WS
Chka	305.976	-0.782187	0.216922	-3.60585	0.000311131	0.00633974	DS vs. WS
Mtfp1	631.516	-0.498156	0.138176	-3.60522	0.000311888	0.00633974	DS vs. WS
Mus_musculus_newGene_1468	1653.15	-3.13782	0.870177	-3.60595	0.000311012	0.00633974	DS vs. WS
Pou2f2	29.8108	1.40366	0.389378	3.60487	0.000312308	0.00634017	DS vs. WS
Pla2g4a	57.1186	1.35252	0.375259	3.60423	0.000313074	0.00634763	DS vs. WS
Spic	39.2665	1.40786	0.391198	3.59886	0.000319621	0.00647213	DS vs. WS
Rad51b	29.5543	1.82078	0.506268	3.59648	0.000322556	0.00651436	DS vs. WS
P4ha1	274.557	-0.545976	0.151808	-3.59649	0.000322536	0.00651436	DS vs. WS
Rpl12	5332.26	-0.525606	0.146157	-3.59617	0.000322935	0.00651436	DS vs. WS
Arhgap10	58.3461	1.01526	0.282448	3.59452	0.000324987	0.00654745	DS vs. WS
Lmod2	21.0378	1.87329	0.521233	3.59395	0.000325699	0.0065535	DS vs. WS
Gm28043	67.5023	-1.19536	0.332729	-3.5926	0.000327389	0.00657919	DS vs. WS
Tpi1	11241.6	-0.295289	0.0822013	-3.59227	0.000327807	0.00657929	DS vs. WS
Socs3	397.82	2.03954	0.567902	3.59137	0.000328948	0.00659387	DS vs. WS
Spsb4	82.1213	-0.839881	0.233918	-3.5905	0.000330046	0.00660756	DS vs. WS
Rhbdf2	226.876	0.673895	0.187812	3.58813	0.00033306	0.00665954	DS vs. WS
Cntnap1	19.2486	2.14486	0.599181	3.57965	0.000344056	0.00686329	DS vs. WS
Cybb	544.06	1.28126	0.357965	3.57928	0.000344545	0.00686329	DS vs. WS
Tfpi2	1819.81	-0.548269	0.153172	-3.57944	0.000344325	0.00686329	DS vs. WS
Man2c1	663.645	0.34353	0.0960031	3.57833	0.000345801	0.00687113	DS vs. WS
Fiz1	403.629	0.330989	0.0925494	3.57635	0.000348422	0.00690595	DS vs. WS
Map3k14	77.9508	0.811634	0.226931	3.57656	0.00034814	0.00690595	DS vs. WS
Cct5	3886.25	-0.371257	0.103911	-3.57283	0.000353139	0.00699075	DS vs. WS
Gm11127	11.1173	-2.96984	0.832017	-3.56944	0.000357741	0.00707304	DS vs. WS
Cyb5b	12285.7	-0.435565	0.12205	-3.56875	0.000358688	0.00708298	DS vs. WS
Ces4a	59.8943	-1.53182	0.430076	-3.56174	0.000368406	0.00726585	DS vs. WS
Mus_musculus_newGene_1472	1806.94	-3.04296	0.854523	-3.56101	0.000369438	0.0072772	DS vs. WS
Aox1	2489.37	-0.493548	0.138753	-3.55703	0.000375074	0.00737909	DS vs. WS
Nr0b2	1172.14	-0.890785	0.250458	-3.55662	0.000375652	0.00738134	DS vs. WS
Il1r1	1794.25	1.12093	0.315252	3.55567	0.000377019	0.00739905	DS vs. WS
Csf1r	1143.96	0.785979	0.221268	3.55215	0.000382094	0.00748021	DS vs. WS
Stab1	806.993	0.564675	0.158958	3.55236	0.000381794	0.00748021	DS vs. WS
Derl2	3253.05	-0.430648	0.121255	-3.55158	0.000382926	0.00748729	DS vs. WS
Slc30a10	840.993	-0.633934	0.178513	-3.55119	0.000383493	0.00748917	DS vs. WS
Tmx2	1660.04	-0.336358	0.0948199	-3.54734	0.000389148	0.007581	DS vs. WS
Alas2	4030.1	-0.397139	0.112088	-3.54311	0.000395433	0.00768462	DS vs. WS
Zfp53	130.366	-0.603193	0.170241	-3.54317	0.000395352	0.00768462	DS vs. WS
Tor4a	143.469	0.818931	0.231195	3.54216	0.000396863	0.00770301	DS vs. WS
Kctd21	204.678	0.701684	0.19815	3.54117	0.000398356	0.00772258	DS vs. WS
Plekhg5	146.408	0.559129	0.157951	3.53988	0.000400306	0.00775095	DS vs. WS
Irf1	871.614	0.901882	0.254831	3.53914	0.000401432	0.0077633	DS vs. WS
Trpm2	92.3325	1.37808	0.39004	3.53318	0.000410599	0.00793094	DS vs. WS
Acad10	847.704	0.373396	0.105696	3.53275	0.000411264	0.00793416	DS vs. WS
Ngly1	1442.6	-0.317512	0.0898948	-3.53204	0.000412365	0.00794576	DS vs. WS
Adtrp	3453.33	-0.506654	0.143492	-3.53088	0.000414176	0.007971	DS vs. WS
Ciita	48.7107	2.10004	0.595063	3.52911	0.000416967	0.00801504	DS vs. WS
Mus_musculus_newGene_3927	318.498	-1.11583	0.316213	-3.52874	0.000417547	0.00801649	DS vs. WS
Ndrg1	254.913	0.686678	0.194769	3.52561	0.000422514	0.00810208	DS vs. WS
Fosl2	194.193	0.736693	0.209129	3.52268	0.000427213	0.0081725	DS vs. WS
C9	26437.3	-0.610225	0.173214	-3.52295	0.000426772	0.0081725	DS vs. WS
Mus_musculus_newGene_1474	2950.99	-3.17721	0.903269	-3.51745	0.000435709	0.00832501	DS vs. WS
Rap2b	99.4284	0.728698	0.207486	3.51204	0.000444685	0.00847618	DS vs. WS
Pars2	68.4895	0.675116	0.192276	3.51118	0.00044612	0.00849335	DS vs. WS
Txnl4b	307.426	-0.467503	0.133202	-3.50974	0.00044855	0.00852942	DS vs. WS
Antxr2	937.997	0.472656	0.134696	3.50905	0.000449706	0.00853102	DS vs. WS
H2.T23	7989.58	0.78917	0.224879	3.50931	0.000449277	0.00853102	DS vs. WS
Cdc42ep1	622.042	0.542803	0.154835	3.50568	0.000455444	0.00861933	DS vs. WS
Tcp11l1	90.5892	0.822043	0.234489	3.50568	0.000455444	0.00861933	DS vs. WS
Gulo	14895.2	0.327674	0.0935495	3.50268	0.000460601	0.00870656	DS vs. WS
Gstz1	26132.1	-0.294071	0.084196	-3.4927	0.000478166	0.00900649	DS vs. WS
Tubb6	162.569	-0.805708	0.230808	-3.49082	0.000481538	0.00905929	DS vs. WS
Mup7	686186	-1.35725	0.389109	-3.4881	0.000486474	0.00914135	DS vs. WS
Dus1l	1852.67	-0.403197	0.115641	-3.48663	0.000489144	0.00918068	DS vs. WS
Hes6	2108.33	-0.784638	0.225102	-3.48569	0.000490863	0.00920209	DS vs. WS
Dab2ip	241.651	0.570639	0.163801	3.48373	0.000494471	0.00920604	DS vs. WS
Cutal	909.973	-0.412478	0.118398	-3.48383	0.000494287	0.00920604	DS vs. WS
F12	13470.8	-0.332334	0.0953762	-3.48445	0.000493144	0.00920604	DS vs. WS
Mbd2	1379.68	-0.294862	0.084609	-3.48499	0.00049215	0.00920604	DS vs. WS
Ptbp2	246.483	-0.520917	0.149486	-3.48472	0.00049266	0.00920604	DS vs. WS
Rgs3	5125.1	-2.95848	0.849236	-3.48369	0.000494544	0.00920604	DS vs. WS
Tapt1	2148.17	-0.343709	0.0986903	-3.4827	0.000496381	0.00922944	DS vs. WS
Sowahc	209.665	0.532141	0.152845	3.48157	0.000498491	0.00925097	DS vs. WS
Znrd1	203.867	-0.627882	0.180351	-3.48145	0.000498702	0.00925097	DS vs. WS
Slc43a2	214.337	0.630735	0.18132	3.47858	0.000504081	0.00933988	DS vs. WS
Ing5	248.8	0.423222	0.121683	3.47808	0.000505018	0.00934635	DS vs. WS
Tbc1d24	725.431	0.577597	0.1661	3.4774	0.000506309	0.00935936	DS vs. WS
Wasf2	750.198	0.37402	0.107643	3.47464	0.000511534	0.00941604	DS vs. WS
Cfl2	1693.73	-0.325919	0.0937817	-3.47529	0.000510304	0.00941604	DS vs. WS
Epb41l5	1449.06	-0.514066	0.147965	-3.47424	0.000512299	0.00941604	DS vs. WS
Mus_musculus_newGene_2015	95.5298	-0.921498	0.265238	-3.47422	0.000512333	0.00941604	DS vs. WS
Sh3bgrl2	1488.97	-0.473087	0.136161	-3.47447	0.000511864	0.00941604	DS vs. WS
Gbp7	961.428	2.69371	0.775636	3.47291	0.00051485	0.00945139	DS vs. WS
Bmp1	2259.14	0.329182	0.0948456	3.47071	0.000519083	0.00949637	DS vs. WS
Steap2	314.395	0.664898	0.191574	3.47071	0.000519091	0.00949637	DS vs. WS
Iyd	3507.37	-0.277921	0.0800642	-3.47122	0.000518098	0.00949637	DS vs. WS
Ms4a6c	123.678	1.30198	0.375664	3.46582	0.000528613	0.00965948	DS vs. WS
Fignl2	124.575	0.646457	0.186572	3.46492	0.000530393	0.00968089	DS vs. WS
Cish	517.006	2.06581	0.596375	3.46395	0.00053231	0.00970475	DS vs. WS
Chmp3	2162.12	-0.312197	0.0901433	-3.46334	0.00053351	0.00970956	DS vs. WS
Mus_musculus_newGene_3686	177.897	-1.13053	0.326442	-3.4632	0.000533794	0.00970956	DS vs. WS
Fmo4	326.145	-0.841499	0.243105	-3.46147	0.000537237	0.00976103	DS vs. WS
H2.Q4	1539.92	0.81389	0.235238	3.45985	0.000540479	0.00980873	DS vs. WS
Tinagl1	658.381	0.491515	0.142174	3.45714	0.000545947	0.0098967	DS vs. WS
Efnb1	265.36	0.43588	0.126171	3.45467	0.000550968	0.00997634	DS vs. WS
Nr1h2	1085.12	0.344575	0.0997645	3.45388	0.00055258	0.00999417	DS vs. WS
Lpl	560.58	-0.647201	0.187495	-3.45183	0.000556808	0.0100592	DS vs. WS
Cspg5	68.4539	-1.52912	0.443294	-3.44944	0.000561746	0.0101369	DS vs. WS
Sucnr1	1149.5	-0.778191	0.225677	-3.44825	0.00056423	0.0101702	DS vs. WS
Mus_musculus_newGene_5880	51.3595	-1.65083	0.479038	-3.44613	0.000568671	0.0102387	DS vs. WS
Pyurf	879.245	-0.613223	0.177977	-3.44553	0.000569948	0.01025	DS vs. WS
Mus_musculus_newGene_3567	25.5698	1.3224	0.384779	3.43678	0.000588663	0.0105628	DS vs. WS
Dnajb1	750.631	-0.457092	0.133127	-3.43349	0.000595854	0.0106797	DS vs. WS
Fuca2	277.436	0.49044	0.142902	3.43201	0.000599131	0.0107143	DS vs. WS
Sfr1	1021.65	-0.365876	0.106603	-3.43215	0.000598823	0.0107143	DS vs. WS
Asb13	999	-0.406157	0.118447	-3.42903	0.000605746	0.0108205	DS vs. WS
Rpn1	4637.89	-0.441907	0.128901	-3.42828	0.000607422	0.0108383	DS vs. WS
Cfhr1	6372.4	-0.40284	0.117528	-3.4276	0.000608941	0.0108532	DS vs. WS
Inhbc	1570.04	-0.579833	0.169289	-3.4251	0.000614573	0.0109413	DS vs. WS
Mrps22	750.249	-0.477524	0.139465	-3.42398	0.00061712	0.0109744	DS vs. WS
Chordc1	1077.02	-0.408313	0.119269	-3.42346	0.000618293	0.0109814	DS vs. WS
Gclm	7623.77	-0.335942	0.0981368	-3.4232	0.000618894	0.0109814	DS vs. WS
Eif2s3y	1477.2	-0.337895	0.0987314	-3.42236	0.000620797	0.0109975	DS vs. WS
Olig1	146.743	-1.258	0.3676	-3.42219	0.000621182	0.0109975	DS vs. WS
Il2rg	77.0028	1.04822	0.306381	3.42129	0.000623241	0.0110217	DS vs. WS
Cyp2e1	282591	0.350267	0.102483	3.4178	0.000631297	0.0111517	DS vs. WS
Abr	125.302	0.807632	0.236719	3.41177	0.000645425	0.0113761	DS vs. WS
Ciart	372.157	0.846556	0.248111	3.412	0.000644881	0.0113761	DS vs. WS
Kif21b	39.5762	1.2349	0.362579	3.40587	0.000659543	0.0116022	DS vs. WS
Srebf1	8274.71	-0.989406	0.290507	-3.4058	0.000659714	0.0116022	DS vs. WS
Dele1	866.143	0.295741	0.086854	3.40504	0.000661545	0.0116216	DS vs. WS
Mus_musculus_newGene_2342	312.358	0.828072	0.243289	3.40365	0.000664913	0.0116679	DS vs. WS
Psat1	44.5075	-1.73957	0.511366	-3.40182	0.000669393	0.0117335	DS vs. WS
Plekhg2	91.998	0.770222	0.226456	3.40119	0.000670928	0.0117468	DS vs. WS
Emc2	988.993	-0.466762	0.137246	-3.40091	0.000671626	0.0117468	DS vs. WS
Mus_musculus_newGene_4577	602.486	0.722713	0.212576	3.39979	0.00067437	0.0117689	DS vs. WS
Ppargc1a	211.172	1.06951	0.314562	3.4	0.000673858	0.0117689	DS vs. WS
Tcea1	2574.71	-0.354411	0.104336	-3.39682	0.000681745	0.0118846	DS vs. WS
Mcts1	574.658	-0.520462	0.153235	-3.3965	0.00068253	0.0118853	DS vs. WS
Sec22c	448.558	0.536076	0.158034	3.39215	0.000693452	0.0120491	DS vs. WS
Tvp23b	850.914	0.409937	0.120841	3.39237	0.000692904	0.0120491	DS vs. WS
Ube2d2b	12.3971	-2.47308	0.729314	-3.39097	0.000696459	0.0120882	DS vs. WS
Myof	64.7244	1.26504	0.373233	3.38941	0.000700425	0.0121438	DS vs. WS
Syne4	128.953	1.08712	0.320965	3.38703	0.000706549	0.0122233	DS vs. WS
Zscan21	395.686	-0.348923	0.103017	-3.38705	0.000706474	0.0122233	DS vs. WS
Cystm1	163.482	-0.851965	0.251647	-3.38556	0.000710339	0.0122622	DS vs. WS
Tmem30a	6901.93	-0.302187	0.0892542	-3.38569	0.000710007	0.0122622	DS vs. WS
Tbc1d23	419.034	0.602252	0.178062	3.38227	0.000718905	0.0123901	DS vs. WS
Vwa8	4831.89	0.37237	0.110188	3.3794	0.000726454	0.0124997	DS vs. WS
Mus_musculus_newGene_4094	1070.35	-0.493214	0.146018	-3.37776	0.000730797	0.0125439	DS vs. WS
Plk2	178.26	-0.774694	0.229366	-3.37754	0.000731384	0.0125439	DS vs. WS
Rhobtb3	252.688	-0.495568	0.146702	-3.37807	0.000729973	0.0125439	DS vs. WS
Carhsp1	3050.55	-0.311812	0.0923698	-3.3757	0.000736292	0.0126111	DS vs. WS
Tuba1b	1592.42	-0.435605	0.129103	-3.37408	0.000740639	0.0126481	DS vs. WS
Mus_musculus_newGene_5799	1104.95	-0.659085	0.1954	-3.373	0.000743542	0.0126841	DS vs. WS
Pdk2	2522.24	0.339301	0.10063	3.37177	0.000746879	0.0127188	DS vs. WS
Pex13	1780.41	-0.350455	0.103942	-3.37166	0.000747177	0.0127188	DS vs. WS
Btf3l4	1141.24	-0.305615	0.0906617	-3.37094	0.000749122	0.0127383	DS vs. WS
Setmar	113.393	0.615698	0.182722	3.3696	0.000752778	0.0127868	DS vs. WS
Hsd3b5	8472.09	-0.889555	0.264036	-3.36907	0.000754229	0.0127889	DS vs. WS
Mus_musculus_newGene_5563	1279.68	-0.716552	0.212707	-3.36873	0.000755142	0.0127889	DS vs. WS
Mus_musculus_newGene_3991	11.1208	2.20835	0.656418	3.36425	0.000767527	0.0129819	DS vs. WS
Ldhd	6356.99	0.486085	0.144538	3.36303	0.000770912	0.0130253	DS vs. WS
Ints13	548.998	-0.352736	0.104903	-3.36251	0.000772365	0.013036	DS vs. WS
Prg4	1940.14	1.02963	0.306333	3.36116	0.000776168	0.0130725	DS vs. WS
Susd2	29.26	0.97074	0.288795	3.36135	0.000775624	0.0130725	DS vs. WS
Vamp4	439.568	-0.326374	0.0971121	-3.36079	0.000777191	0.0130759	DS vs. WS
Grk3	76.1198	1.09003	0.324517	3.35892	0.000782479	0.0131509	DS vs. WS
Ugt2b36	26104.6	-0.454556	0.135363	-3.35804	0.000784963	0.0131788	DS vs. WS
Igsf6	113.532	0.929279	0.276979	3.35506	0.000793487	0.0133078	DS vs. WS
Aadat	3456.88	-0.502535	0.149875	-3.35303	0.000799326	0.0133826	DS vs. WS
Slc10a2	1205.49	-1.00114	0.298587	-3.35292	0.000799624	0.0133826	DS vs. WS
Tln1	1663.54	0.470509	0.140405	3.35109	0.000804937	0.013457	DS vs. WS
Ube2n	1333.43	-0.271282	0.0809603	-3.35081	0.000805763	0.013457	DS vs. WS
Rpap1	211.286	0.600836	0.179339	3.35028	0.000807313	0.0134688	DS vs. WS
mt.Nd3	12976.7	-0.660096	0.197087	-3.34926	0.000810277	0.0135041	DS vs. WS
Hsd17b12	5370.46	-0.348636	0.104187	-3.34624	0.000819142	0.0136375	DS vs. WS
Pdia3	15340.4	-0.436351	0.130415	-3.34587	0.000820234	0.0136414	DS vs. WS
Mus_musculus_newGene_1075	721.118	-0.601546	0.179932	-3.34318	0.000828227	0.01376	DS vs. WS
Unc93b1	1164.06	0.492188	0.147271	3.34206	0.000831582	0.0138013	DS vs. WS
Mus_musculus_newGene_703	19.1828	-1.53415	0.459086	-3.34174	0.000832535	0.0138027	DS vs. WS
Mup1	36573.3	-1.75407	0.525437	-3.3383	0.000842916	0.0139603	DS vs. WS
Rpp40	218.652	-0.520487	0.156217	-3.33182	0.0008628	0.0142748	DS vs. WS
Hax1	1768.37	-0.479344	0.1439	-3.3311	0.000865047	0.0142971	DS vs. WS
Mus_musculus_newGene_5372	1363.84	0.760507	0.228625	3.32645	0.000879608	0.0145076	DS vs. WS
Cers2	9527.97	-0.262693	0.0789665	-3.32665	0.000878983	0.0145076	DS vs. WS
Tspan33	239.105	-0.967957	0.291124	-3.32489	0.000884519	0.0145735	DS vs. WS
Gbp2b	196.808	2.3326	0.701701	3.32421	0.000886691	0.0145888	DS vs. WS
Rasl10b	9.69096	1.79955	0.541997	3.32022	0.00089946	0.0147738	DS vs. WS
Pilrb2	34.148	0.962738	0.289998	3.31981	0.000900789	0.0147804	DS vs. WS
Blmh	1453.06	-0.368401	0.111001	-3.31891	0.000903696	0.0148128	DS vs. WS
Tert	161.991	0.624805	0.188364	3.317	0.000909885	0.014874	DS vs. WS
Mus_musculus_newGene_3963	69.1223	-1.06043	0.319661	-3.31736	0.000908731	0.014874	DS vs. WS
Tfpi	203.168	-0.527272	0.158965	-3.3169	0.000910233	0.014874	DS vs. WS
Iqsec1	686.13	0.492403	0.148522	3.31534	0.000915307	0.0149416	DS vs. WS
Ces2e	5263.18	-0.543896	0.164107	-3.31428	0.000918808	0.0149726	DS vs. WS
Yaf2	637.761	-0.384224	0.115933	-3.31419	0.000919092	0.0149726	DS vs. WS
Cct3	2247.16	-0.309696	0.0934556	-3.31383	0.000920281	0.0149767	DS vs. WS
Dctn1	776.906	0.405228	0.122407	3.31048	0.000931346	0.0151413	DS vs. WS
Fgf1	2638.8	0.509952	0.154095	3.30933	0.000935192	0.0151644	DS vs. WS
Gfra2	32.676	-1.3282	0.401356	-3.30928	0.000935372	0.0151644	DS vs. WS
Synj2	231.892	-0.585005	0.176781	-3.3092	0.000935625	0.0151644	DS vs. WS
Ptgfrn	113.24	0.728045	0.220232	3.30581	0.000947028	0.015318	DS vs. WS
Ppp1r3e	24.9523	-1.4356	0.43473	-3.30228	0.00095901	0.0154681	DS vs. WS
Snx22	135.739	-0.632054	0.191374	-3.30272	0.000957533	0.0154681	DS vs. WS
Ripk3	35.845	1.19868	0.363371	3.29878	0.000971056	0.015643	DS vs. WS
Mus_musculus_newGene_88	12.585	-1.87965	0.569944	-3.29795	0.000973937	0.0156736	DS vs. WS
Zfp39	100.244	-1.10013	0.333991	-3.29389	0.000988123	0.0158858	DS vs. WS
Scara3	31.9406	0.938361	0.285014	3.29234	0.000993588	0.0159576	DS vs. WS
Tmem260	501.147	-0.556193	0.169047	-3.29018	0.00100124	0.0160642	DS vs. WS
Atp6v1g1	1931.05	-0.831676	0.252816	-3.28964	0.00100314	0.0160785	DS vs. WS
Dvl1	1717.04	-0.41799	0.127077	-3.28926	0.00100451	0.0160791	DS vs. WS
Smim15	547.121	-0.386695	0.11757	-3.28907	0.00100519	0.0160791	DS vs. WS
Chic1	119.637	-0.802821	0.244212	-3.28739	0.00101122	0.0161592	DS vs. WS
Invs	435.441	0.58218	0.17731	3.2834	0.00102564	0.0163732	DS vs. WS
Catsperd	42.351	1.06763	0.325664	3.27832	0.00104429	0.0166375	DS vs. WS
Pim1	425.937	1.08467	0.330908	3.27788	0.0010459	0.0166466	DS vs. WS
Csrp3	557.715	0.898045	0.273996	3.27759	0.00104697	0.016647	DS vs. WS
X1700066M21Rik	992.401	-0.552937	0.168911	-3.27355	0.00106206	0.0168532	DS vs. WS
AI182371	14584.3	-0.381047	0.116477	-3.27142	0.00107009	0.0169637	DS vs. WS
Icam1	333.448	0.810063	0.247665	3.27081	0.00107241	0.0169836	DS vs. WS
Ppm1l	456.65	0.570905	0.174601	3.26977	0.00107635	0.0170121	DS vs. WS
Tnfsf10	324.09	1.14275	0.349482	3.26983	0.00107611	0.0170121	DS vs. WS
Mus_musculus_newGene_4642	16.5988	-1.43618	0.439345	-3.26891	0.00107962	0.0170468	DS vs. WS
Elovl2	12975.3	-0.426056	0.130369	-3.26807	0.00108282	0.0170805	DS vs. WS
Vdac3	2342.72	-0.298804	0.0915265	-3.26467	0.00109591	0.0172697	DS vs. WS
Pbxip1	415.318	0.402091	0.123178	3.26431	0.00109733	0.017275	DS vs. WS
Ube4b	1321.05	0.330689	0.101371	3.26215	0.00110569	0.0173895	DS vs. WS
Hmox1	521.911	0.604598	0.185442	3.26031	0.00111291	0.0174857	DS vs. WS
Fbxo30	462.999	-0.423332	0.129938	-3.25795	0.00112219	0.0175968	DS vs. WS
Mtif2	1127.02	-0.269379	0.0827184	-3.25658	0.00112763	0.0176473	DS vs. WS
Phtf2	249.369	-0.519223	0.159431	-3.25672	0.00112707	0.0176473	DS vs. WS
Mus_musculus_newGene_4301	1243.67	-0.504504	0.154938	-3.25617	0.00112925	0.0176545	DS vs. WS
Tmem199	256.985	-0.457819	0.140612	-3.25591	0.00113031	0.0176545	DS vs. WS
Aasdhppt	791.881	-0.400859	0.123133	-3.2555	0.00113191	0.0176623	DS vs. WS
Pdilt	223.937	-0.721088	0.221574	-3.25439	0.00113636	0.0177144	DS vs. WS
Fermt3	117.811	1.09145	0.335557	3.25266	0.0011433	0.0178051	DS vs. WS
Cnih1	1691.04	-0.485792	0.14941	-3.25141	0.00114834	0.0178627	DS vs. WS
Mpp7	143.988	-0.749522	0.230538	-3.25119	0.00114924	0.0178627	DS vs. WS
AB124611	84.4452	0.906774	0.278966	3.25048	0.00115211	0.0178723	DS vs. WS
Mus_musculus_newGene_5644	101.506	-1.14868	0.353374	-3.25061	0.00115158	0.0178723	DS vs. WS
Ndrg2	30535.9	-0.397818	0.122405	-3.25001	0.00115401	0.0178774	DS vs. WS
Setd4	114.726	-0.879559	0.270646	-3.24984	0.00115469	0.0178774	DS vs. WS
Ephb4	688.217	0.440344	0.135645	3.2463	0.00116915	0.0180486	DS vs. WS
Slc17a2	5361.4	-0.550296	0.1695	-3.24659	0.00116795	0.0180486	DS vs. WS
Tom1l2	667.387	-0.505782	0.155852	-3.24527	0.00117339	0.0180966	DS vs. WS
Gbp2	438.315	2.58762	0.79744	3.24492	0.00117486	0.0181016	DS vs. WS
Ces2c	2073.66	-0.805898	0.248428	-3.24399	0.00117869	0.0181431	DS vs. WS
Timp3	750.308	0.647264	0.199553	3.24358	0.00118038	0.0181516	DS vs. WS
Ntrk2	19.5297	-1.57812	0.48671	-3.24243	0.00118514	0.0182073	DS vs. WS
Mus_musculus_newGene_2255	78.0057	-0.642958	0.19838	-3.24104	0.00119093	0.0182785	DS vs. WS
Mus_musculus_newGene_1482	2274.65	-3.00248	0.926983	-3.23898	0.00119957	0.0183934	DS vs. WS
Nutf2	577.585	-0.433531	0.133876	-3.23831	0.00120239	0.0184189	DS vs. WS
Mus_musculus_newGene_5483	1110.58	-0.568041	0.175533	-3.23609	0.0012118	0.0185452	DS vs. WS
Cyp2c39	68.013	1.07224	0.331507	3.23444	0.00121882	0.0186346	DS vs. WS
Hs3st6	32.2952	-1.41339	0.4373	-3.23208	0.00122895	0.0187715	DS vs. WS
Lmnb2	243.127	0.372361	0.115314	3.2291	0.00124182	0.0189148	DS vs. WS
Mus_musculus_newGene_5851	43.47	-1.04397	0.323303	-3.22908	0.00124189	0.0189148	DS vs. WS
Pdcd10	739.428	-0.385242	0.119349	-3.22785	0.00124725	0.0189782	DS vs. WS
Aatk	107.788	-1.29641	0.401811	-3.22642	0.00125347	0.0190547	DS vs. WS
Aadac	18724.2	-0.369165	0.114455	-3.2254	0.00125797	0.0190867	DS vs. WS
Cdc42	4698.37	-0.221488	0.0686659	-3.2256	0.0012571	0.0190867	DS vs. WS
Zfp746	388.334	0.424727	0.131694	3.2251	0.00125927	0.0190881	DS vs. WS
Myo7a	218.143	0.712205	0.221089	3.22134	0.00127591	0.019322	DS vs. WS
Ppm1b	3416.01	-0.290456	0.0902267	-3.21918	0.00128557	0.0194497	DS vs. WS
Ctdspl	144.397	0.655455	0.203853	3.21534	0.00130291	0.0196934	DS vs. WS
Fam72a	34.5263	-1.11743	0.347595	-3.21475	0.00130558	0.019715	DS vs. WS
Ankrd44	126.848	0.633936	0.197421	3.21109	0.00132234	0.0199491	DS vs. WS
Mus_musculus_newGene_3863	8.86459	2.41725	0.753037	3.21001	0.00132733	0.0199865	DS vs. WS
Josd2	243.493	-0.787082	0.245191	-3.21008	0.00132699	0.0199865	DS vs. WS
Mus_musculus_newGene_5849	607.357	0.648183	0.201952	3.20958	0.00132928	0.019997	DS vs. WS
Gpc1	147.219	0.737273	0.229745	3.2091	0.00133153	0.0200042	DS vs. WS
Nat8f6	24.2786	-1.42571	0.444295	-3.20894	0.00133227	0.0200042	DS vs. WS
Mus_musculus_newGene_1455	80.2993	-0.805897	0.251299	-3.20693	0.00134161	0.0201254	DS vs. WS
Sulf2	394.108	0.76976	0.240112	3.20584	0.00134669	0.020174	DS vs. WS
Phospho2	733.917	-0.359831	0.112247	-3.20569	0.00134738	0.020174	DS vs. WS
Ttc7	1851.95	0.336061	0.104951	3.20207	0.00136443	0.0204015	DS vs. WS
Vill	28.5759	1.13651	0.354976	3.20165	0.00136642	0.0204015	DS vs. WS
Otc	15668.1	-0.320901	0.100254	-3.20088	0.00137007	0.0204368	DS vs. WS
H2.DMb1	115.275	1.50542	0.470909	3.19683	0.00138948	0.0206875	DS vs. WS
Raet1e	210.752	0.94855	0.296714	3.19685	0.00138938	0.0206875	DS vs. WS
Golgb1	1724.91	0.483332	0.151212	3.19638	0.00139164	0.0207003	DS vs. WS
mt.Nd4	206090	-0.448752	0.140415	-3.1959	0.00139395	0.0207154	DS vs. WS
Rnf31	347.891	0.461869	0.144547	3.19529	0.00139692	0.0207348	DS vs. WS
Serpina3g	502.205	1.93585	0.605883	3.19509	0.00139787	0.0207348	DS vs. WS
Exoc7	841.982	0.325179	0.101799	3.19433	0.00140156	0.0207703	DS vs. WS
Klf9	2566.31	0.706429	0.221257	3.1928	0.001409	0.0208451	DS vs. WS
Mus_musculus_newGene_281	50.7831	1.43324	0.448903	3.19275	0.00140923	0.0208451	DS vs. WS
Mocs2	2849.86	-0.36519	0.11442	-3.19165	0.00141461	0.0209053	DS vs. WS
Kmt5a	759.558	-0.445155	0.139504	-3.19098	0.00141792	0.0209347	DS vs. WS
Prkcz	614.768	0.482702	0.151292	3.19053	0.00142013	0.0209357	DS vs. WS
Mus_musculus_newGene_2732	10.8207	-2.90666	0.911144	-3.19012	0.00142213	0.0209357	DS vs. WS
Mus_musculus_newGene_2792	4993.83	-0.706405	0.221434	-3.19014	0.00142204	0.0209357	DS vs. WS
Tcaim	824.066	-0.574515	0.180105	-3.18989	0.00142325	0.0209357	DS vs. WS
Arhgef26	2032.1	0.793564	0.248803	3.18952	0.00142509	0.0209434	DS vs. WS
Got1	5467.09	0.588323	0.184475	3.18917	0.00142683	0.0209496	DS vs. WS
Emc7	2515.17	-0.239835	0.0752265	-3.18817	0.00143177	0.0209835	DS vs. WS
mt.Co2	137820	-0.493311	0.154731	-3.18819	0.00143167	0.0209835	DS vs. WS
Gbp11	253.847	1.87258	0.587718	3.1862	0.00144157	0.0211076	DS vs. WS
mt.Nd5	169721	-0.545398	0.17121	-3.18555	0.00144481	0.0211357	DS vs. WS
Gk	2647.2	-0.381715	0.119869	-3.18444	0.00145032	0.0211435	DS vs. WS
Slc13a2	26.3319	-1.50514	0.472664	-3.18438	0.00145066	0.0211435	DS vs. WS
Itgb7	51.7073	1.20443	0.378521	3.18194	0.00146293	0.0212523	DS vs. WS
Tapbp	2744.74	0.728237	0.228863	3.18197	0.00146276	0.0212523	DS vs. WS
Acat2	2950.98	-0.342124	0.107519	-3.18199	0.00146266	0.0212523	DS vs. WS
Pdia6	8745.71	-0.466111	0.146492	-3.18183	0.00146347	0.0212523	DS vs. WS
Serpina3n	18469.3	0.750424	0.236121	3.17814	0.00148226	0.021486	DS vs. WS
Mecr	879.107	-0.474005	0.149184	-3.17732	0.00148645	0.0215271	DS vs. WS
Sumf2	235.341	0.55773	0.175637	3.17548	0.00149589	0.0216441	DS vs. WS
Dync1i2	1224.83	-0.224283	0.0706416	-3.17495	0.00149863	0.0216445	DS vs. WS
Rpe	1069.51	-0.317218	0.0999091	-3.17507	0.00149801	0.0216445	DS vs. WS
Mcm10	2237.58	-0.653532	0.205866	-3.17454	0.00150073	0.0216551	DS vs. WS
Unc119	152.496	-0.715731	0.225538	-3.17344	0.00150645	0.0217179	DS vs. WS
Cd52	101.5	1.13669	0.358777	3.16822	0.00153374	0.0220403	DS vs. WS
Zfp941	14.8601	1.46283	0.461689	3.16843	0.00153263	0.0220403	DS vs. WS
Mus_musculus_newGene_3254	17.4521	-2.02259	0.638423	-3.16811	0.00153434	0.0220403	DS vs. WS
Gm36028	55.8929	-0.776739	0.245312	-3.16633	0.00154378	0.0221558	DS vs. WS
Fpr2	41.3687	1.45987	0.461138	3.1658	0.00154657	0.0221759	DS vs. WS
Pold3	243.181	0.420859	0.132953	3.16549	0.00154825	0.0221799	DS vs. WS
Nptn	1404.74	-0.2943	0.0930302	-3.16349	0.00155888	0.0223122	DS vs. WS
Rexo2	1921.99	-0.462173	0.146111	-3.16317	0.00156062	0.022317	DS vs. WS
Hps1	216.056	0.627379	0.198378	3.16255	0.00156395	0.0223446	DS vs. WS
Akr1c12	2674	-0.360832	0.114106	-3.16225	0.00156558	0.0223477	DS vs. WS
Pde1a	69.3883	0.976997	0.309106	3.16071	0.00157383	0.0224453	DS vs. WS
X2010003K11Rik	299.329	0.868581	0.274982	3.15868	0.00158483	0.022582	DS vs. WS
Grn	4672.12	0.528123	0.167264	3.15742	0.00159172	0.0226396	DS vs. WS
Abcb10	1132.03	-0.470587	0.149037	-3.15752	0.00159116	0.0226396	DS vs. WS
Chrm3	49.9359	-1.08759	0.34466	-3.15555	0.00160195	0.0227648	DS vs. WS
Plin3	994.629	0.388752	0.123218	3.155	0.00160495	0.0227872	DS vs. WS
Baat	8933.13	-0.317966	0.1008	-3.15444	0.00160807	0.0227907	DS vs. WS
Btg3	129.93	-0.894798	0.283652	-3.15457	0.00160735	0.0227907	DS vs. WS
Klra2	70.8963	1.24682	0.395545	3.15217	0.00162063	0.022928	DS vs. WS
Slamf8	25.6258	1.68507	0.534541	3.15236	0.00161956	0.022928	DS vs. WS
Mvp	1349.19	0.421516	0.133797	3.15041	0.00163041	0.0230458	DS vs. WS
Gcn1l1	1061.94	0.349969	0.111135	3.14905	0.00163801	0.0231327	DS vs. WS
Mus_musculus_newGene_5476	35.0681	-1.28732	0.408913	-3.14814	0.00164311	0.0231842	DS vs. WS
Mus_musculus_newGene_1691	23.2824	-1.4423	0.458418	-3.14625	0.00165376	0.0233138	DS vs. WS
Saa2	13973.3	3.44465	1.09526	3.14504	0.00166065	0.0233787	DS vs. WS
Psmc6	3022.27	-0.304797	0.096917	-3.14492	0.00166131	0.0233787	DS vs. WS
Cpm	96.8805	0.764617	0.243332	3.14229	0.00167634	0.0235547	DS vs. WS
Atox1	1209.89	-0.908965	0.289296	-3.14199	0.00167805	0.0235547	DS vs. WS
Pm20d1	5640.47	-0.452943	0.144166	-3.14181	0.00167906	0.0235547	DS vs. WS
Stk38	1149.95	-0.29433	0.0936851	-3.14169	0.00167973	0.0235547	DS vs. WS
Sec11c	700.694	-0.562393	0.179037	-3.14121	0.00168253	0.0235732	DS vs. WS
Adra1a	119.987	0.881225	0.280615	3.14033	0.00168755	0.0235812	DS vs. WS
Elovl1	976.325	-0.348422	0.110943	-3.14055	0.00168629	0.0235812	DS vs. WS
Ttc1	615.115	-0.346605	0.11037	-3.14038	0.00168731	0.0235812	DS vs. WS
Whamm	1186.78	-0.463087	0.147488	-3.13984	0.00169042	0.0236007	DS vs. WS
Mus_musculus_newGene_3091	32.2187	-1.17531	0.374598	-3.13752	0.00170381	0.0237667	DS vs. WS
Tlr8	36.8961	1.32939	0.423992	3.13542	0.00171607	0.0239168	DS vs. WS
Rnase4	59603.8	0.544585	0.173762	3.13408	0.00172392	0.0239759	DS vs. WS
Mrpl21	494.958	-0.489863	0.15631	-3.13393	0.00172483	0.0239759	DS vs. WS
Psmb5	1685.74	-0.644107	0.205508	-3.13421	0.00172315	0.0239759	DS vs. WS
Isyna1	349.643	1.51626	0.484025	3.13261	0.0017326	0.0240629	DS vs. WS
Zfp955b	290.992	-0.603229	0.192605	-3.13194	0.00173655	0.0240832	DS vs. WS
Hacd1	167.417	-0.702694	0.224463	-3.13056	0.00174472	0.0241679	DS vs. WS
Pira2	34.6234	1.04311	0.333305	3.12959	0.00175053	0.0242273	DS vs. WS
Reep5	495.348	-0.483018	0.154379	-3.12878	0.00175534	0.0242518	DS vs. WS
Rnf181	2273.76	-0.383436	0.122542	-3.12901	0.00175394	0.0242518	DS vs. WS
Ppic	55.5801	0.769632	0.246261	3.12526	0.00177647	0.0245223	DS vs. WS
Hist1h4i	31.9973	-1.06954	0.342344	-3.12417	0.00178308	0.0245922	DS vs. WS
Mroh1	726.906	0.353969	0.113324	3.1235	0.00178712	0.0246267	DS vs. WS
Serpina7	1584.25	0.84698	0.271213	3.12294	0.00179055	0.0246487	DS vs. WS
Shisa5	904.779	0.644131	0.206272	3.12273	0.00179181	0.0246487	DS vs. WS
Mus_musculus_newGene_4802	70.322	-0.786081	0.251816	-3.12164	0.00179844	0.0247185	DS vs. WS
Nat8	509.632	-0.791215	0.253577	-3.12021	0.00180721	0.0248175	DS vs. WS
Rpl5	8596.77	-0.307825	0.0986923	-3.11904	0.0018144	0.0248948	DS vs. WS
Fyb	130.794	1.12874	0.362314	3.11537	0.00183716	0.0251421	DS vs. WS
Tap2	806.087	0.726481	0.23318	3.11553	0.00183613	0.0251421	DS vs. WS
Saa3	315.794	2.38816	0.76671	3.11482	0.00184057	0.0251671	DS vs. WS
Fgl2	184.439	1.24989	0.401454	3.11342	0.00184935	0.0252333	DS vs. WS
Tlcd2	1904.4	-0.606862	0.194907	-3.1136	0.00184818	0.0252333	DS vs. WS
45180	275.91	-0.643902	0.206867	-3.11263	0.00185426	0.0252675	DS vs. WS
Nifk	809.392	-0.283559	0.0911168	-3.11204	0.00185801	0.0252969	DS vs. WS
Eif5	8817.1	-0.348707	0.112105	-3.11054	0.00186748	0.0254041	DS vs. WS
Mus_musculus_newGene_5051	763.08	-0.433059	0.13928	-3.10927	0.00187552	0.0254917	DS vs. WS
Ppp2r5c	1520.14	-0.243334	0.0783146	-3.10713	0.00188912	0.0256411	DS vs. WS
Hgd	17259.7	-0.275801	0.0887766	-3.10669	0.00189195	0.0256493	DS vs. WS
Pigp	301.978	-0.614666	0.197955	-3.10508	0.00190228	0.0257674	DS vs. WS
Slc25a51	1787.66	-0.574413	0.185091	-3.1034	0.00191309	0.0258918	DS vs. WS
Brca1	80.1871	0.840592	0.271108	3.10058	0.00193144	0.026118	DS vs. WS
Mat1a	95772.2	0.5522	0.178132	3.09994	0.00193557	0.0261515	DS vs. WS
Nap1l1	1537.67	-0.363982	0.117426	-3.09967	0.00193736	0.0261536	DS vs. WS
Mus_musculus_newGene_952	13.4818	2.16016	0.697356	3.09765	0.00195061	0.0262665	DS vs. WS
Clasp2	307.257	0.552242	0.178419	3.0952	0.00196682	0.0264391	DS vs. WS
Sspn	61.9287	0.703924	0.227413	3.09535	0.00196581	0.0264391	DS vs. WS
Actr10	1233.59	-0.328038	0.106036	-3.09364	0.00197715	0.0265556	DS vs. WS
Elf4	49.5959	1.05654	0.341663	3.09235	0.00198581	0.0266494	DS vs. WS
Tmem8	874.881	0.42942	0.138957	3.09031	0.0019995	0.0268105	DS vs. WS
Cox7a2l	2690.04	-0.473602	0.153378	-3.0878	0.00201641	0.0269918	DS vs. WS
Sh3bgrl3	123.196	1.02485	0.332081	3.08616	0.0020276	0.0271188	DS vs. WS
Ell	781.124	0.557355	0.180783	3.083	0.00204922	0.0273849	DS vs. WS
Med25	880.569	0.343347	0.11142	3.08155	0.00205925	0.0274917	DS vs. WS
Ugt1a1	18252.3	0.678772	0.220284	3.08135	0.00206067	0.0274917	DS vs. WS
Flna	439.295	0.870692	0.282713	3.07978	0.00207157	0.0276139	DS vs. WS
Nsmf	2369.03	-0.366979	0.119192	-3.07888	0.00207783	0.0276742	DS vs. WS
Slc5a6	463.855	0.552714	0.179536	3.07857	0.00207995	0.0276793	DS vs. WS
Gm33543	382.53	-0.799009	0.259663	-3.0771	0.00209028	0.0277704	DS vs. WS
Mus_musculus_newGene_1935	225.188	0.4647	0.151229	3.07283	0.00212041	0.0280819	DS vs. WS
Col5a3	415.659	-0.725372	0.236028	-3.07325	0.00211741	0.0280819	DS vs. WS
Sgk2	1145.82	-0.654416	0.21296	-3.07296	0.00211949	0.0280819	DS vs. WS
Slc31a1	9885	-0.659285	0.214557	-3.07277	0.00212079	0.0280819	DS vs. WS
Siglece	107.723	1.05116	0.342132	3.07239	0.00212352	0.0280948	DS vs. WS
Plac8	223.127	0.976812	0.31816	3.07019	0.00213924	0.0282791	DS vs. WS
Mnt	235.685	0.701754	0.228643	3.06922	0.00214619	0.0283475	DS vs. WS
Tpm2	120.883	-0.968629	0.315693	-3.06826	0.00215307	0.0284149	DS vs. WS
Fbxo33	462.911	-0.380227	0.123976	-3.06694	0.00216263	0.0285174	DS vs. WS
Abcc3	6064.97	0.388504	0.126705	3.0662	0.00216798	0.0285406	DS vs. WS
Cstf3	312.026	-0.455286	0.148484	-3.06624	0.00216769	0.0285406	DS vs. WS
Abca8b	1865.84	-0.412107	0.13449	-3.06421	0.00218248	0.0286788	DS vs. WS
Ddo	555.418	-0.385972	0.125969	-3.06401	0.00218389	0.0286788	DS vs. WS
Hspa4	3854.11	-0.238079	0.0777012	-3.06404	0.00218372	0.0286788	DS vs. WS
Egr1	256.746	1.56553	0.511246	3.06218	0.00219732	0.0288214	DS vs. WS
Yipf1	880.747	-0.351086	0.114658	-3.06204	0.00219836	0.0288214	DS vs. WS
Cul7	169.325	0.558435	0.182469	3.06044	0.00221011	0.0289516	DS vs. WS
Ms4a6d	64.23	1.16723	0.381442	3.06005	0.00221303	0.0289659	DS vs. WS
Zfp618	5906.75	-3.65623	1.19497	-3.05968	0.00221577	0.028978	DS vs. WS
Ano8	104.239	0.749395	0.24495	3.05938	0.00221797	0.0289829	DS vs. WS
Mus_musculus_newGene_162	67.2075	0.997884	0.326347	3.05774	0.00223012	0.0290939	DS vs. WS
Rpl13a	10079.8	-0.555352	0.181948	-3.05226	0.00227124	0.0295819	DS vs. WS
Hexb	541.837	0.428805	0.140535	3.05122	0.00227913	0.0296549	DS vs. WS
Tha1	246.347	0.781617	0.256181	3.05103	0.00228057	0.0296549	DS vs. WS
Nphp1	173.895	0.547855	0.179584	3.05069	0.00228315	0.0296642	DS vs. WS
Sema5b	36.5269	-1.11491	0.365503	-3.05034	0.00228579	0.0296743	DS vs. WS
Acvr1b	471.838	0.452503	0.148448	3.04823	0.0023019	0.029859	DS vs. WS
Adss	1424.41	-0.257079	0.0844095	-3.04562	0.00232205	0.0300173	DS vs. WS
Anks4b	2698.4	-0.459286	0.150809	-3.04549	0.00232301	0.0300173	DS vs. WS
Rida	16180.1	-0.432575	0.142019	-3.04589	0.0023199	0.0300173	DS vs. WS
Scd1	191972	-0.740268	0.243026	-3.04605	0.0023187	0.0300173	DS vs. WS
Tmc7	107.041	1.2461	0.409371	3.04394	0.00233503	0.0301413	DS vs. WS
Arid5b	1511.18	0.772139	0.253816	3.04213	0.00234912	0.0302966	DS vs. WS
Sh2b3	581.333	0.355904	0.117001	3.04189	0.00235099	0.0302966	DS vs. WS
D130043K22Rik	143.02	-0.930933	0.306061	-3.04166	0.00235276	0.0302966	DS vs. WS
Pgm5	35.8453	-0.823618	0.270873	-3.04061	0.00236102	0.0303783	DS vs. WS
Usp27x	22.5277	1.11963	0.368557	3.03788	0.00238249	0.0305066	DS vs. WS
Xaf1	595.208	1.0665	0.351007	3.03839	0.00237846	0.0305066	DS vs. WS
Zkscan5	373.551	0.425893	0.140189	3.03799	0.00238164	0.0305066	DS vs. WS
Cmc4	75.4519	-0.56764	0.186824	-3.03837	0.00237862	0.0305066	DS vs. WS
Plod1	1072.81	-0.355857	0.117127	-3.03821	0.00237984	0.0305066	DS vs. WS
Ppp1r13b	316.04	-0.355416	0.116984	-3.03816	0.00238029	0.0305066	DS vs. WS
Apol10b	34.705	3.22287	1.06102	3.03752	0.00238536	0.0305188	DS vs. WS
Tkt	4298.29	-0.31553	0.103895	-3.03701	0.00238938	0.0305457	DS vs. WS
Mus_musculus_newGene_5694	202.822	-0.758036	0.249667	-3.03619	0.00239588	0.0306042	DS vs. WS
Atp6v1c1	1115.89	-0.225391	0.0742764	-3.03449	0.00240945	0.0306545	DS vs. WS
Cib3	67.6105	-1.48121	0.488026	-3.03511	0.00240449	0.0306545	DS vs. WS
Cldn1	1182.08	-0.783461	0.258176	-3.0346	0.00240853	0.0306545	DS vs. WS
Ephx1	10657.3	-0.508751	0.167651	-3.03459	0.00240867	0.0306545	DS vs. WS
Serpina3k	243458	-0.569317	0.187661	-3.03375	0.00241537	0.0307053	DS vs. WS
Jph1	54.9862	-1.19492	0.394032	-3.03254	0.00242508	0.0308041	DS vs. WS
Ptpn6	584.184	0.453511	0.149618	3.03112	0.00243645	0.0309239	DS vs. WS
Csf2ra	75.1785	0.895267	0.295555	3.0291	0.00245282	0.0310821	DS vs. WS
Apoa5	46076	0.347131	0.114651	3.02772	0.00246407	0.031175	DS vs. WS
Txnl1	2780.79	-0.296276	0.0978492	-3.02788	0.00246277	0.031175	DS vs. WS
Poli	154.773	0.60153	0.198696	3.02739	0.00246674	0.031184	DS vs. WS
Ppp6c	1520.47	-0.276271	0.0913528	-3.02422	0.00249275	0.0314877	DS vs. WS
Vars2	447.836	0.407056	0.134684	3.02231	0.0025085	0.0316616	DS vs. WS
Cyp2c38	703.062	0.847721	0.280715	3.01987	0.00252886	0.0318797	DS vs. WS
Lifr	8654.63	-0.457931	0.151645	-3.01976	0.00252978	0.0318797	DS vs. WS
Skp1a	5872.75	-0.368183	0.122034	-3.01706	0.00255243	0.0321397	DS vs. WS
Gm2a	2527.11	-0.31052	0.102939	-3.01655	0.0025567	0.0321679	DS vs. WS
Mob3b	840.177	-0.324757	0.107705	-3.01526	0.0025676	0.0322287	DS vs. WS
Prelid3b	997.728	-0.351012	0.116456	-3.01412	0.00257727	0.0323246	DS vs. WS
Gm4070	740.97	1.76862	0.587027	3.01284	0.00258817	0.0324356	DS vs. WS
Ikzf1	81.4863	0.910392	0.302205	3.0125	0.00259108	0.0324466	DS vs. WS
Nudt16	263.907	0.446262	0.14834	3.00836	0.00262658	0.0327924	DS vs. WS
Rgp1	1055.41	0.380818	0.12659	3.00829	0.00262727	0.0327924	DS vs. WS
Rad23b	5156.51	-0.248561	0.0826376	-3.00785	0.00263105	0.0327924	DS vs. WS
Uhrf2	896.739	-0.410469	0.136466	-3.00785	0.00263106	0.0327924	DS vs. WS
Rhou	1751.24	-0.474697	0.157856	-3.00715	0.00263713	0.0328424	DS vs. WS
Cycs	4589.14	-0.429682	0.142941	-3.00601	0.00264699	0.0329394	DS vs. WS
Mus_musculus_newGene_1919	69.355	1.13969	0.379217	3.00537	0.00265255	0.0329727	DS vs. WS
Ppard	117.852	0.577801	0.192265	3.00523	0.00265381	0.0329727	DS vs. WS
Rassf8	1068.38	-0.400287	0.133236	-3.00434	0.00266154	0.033043	DS vs. WS
Tmem125	158.073	-0.517789	0.172368	-3.00398	0.00266476	0.0330572	DS vs. WS
Nfib	1619.82	-0.369046	0.122958	-3.00139	0.00268753	0.0333136	DS vs. WS
Ccl5	32.2799	1.17494	0.391563	3.00063	0.00269422	0.0333223	DS vs. WS
Nudt5	444.172	-0.358762	0.119563	-3.0006	0.00269451	0.0333223	DS vs. WS
Fcgr1	103.647	1.16583	0.388701	2.99929	0.00270607	0.0333885	DS vs. WS
Fgr	89.3212	1.00287	0.334327	2.99968	0.00270266	0.0333885	DS vs. WS
Il6ra	2067.75	0.764896	0.255026	2.99928	0.00270616	0.0333885	DS vs. WS
Ms4a6b	55.7853	1.11994	0.373518	2.99836	0.00271436	0.0334639	DS vs. WS
Plxna2	387.224	-0.633366	0.211269	-2.99792	0.0027183	0.0334864	DS vs. WS
Hk2	36.5163	1.22454	0.408665	2.99644	0.00273156	0.0336237	DS vs. WS
Il15	43.6342	0.856671	0.285928	2.9961	0.00273452	0.0336342	DS vs. WS
Atp1b1	1882.15	-0.399846	0.133481	-2.99553	0.00273967	0.0336552	DS vs. WS
Ankrd42	32.519	0.801392	0.267666	2.994	0.0027535	0.0337892	DS vs. WS
Atat1	187.907	-0.384517	0.128479	-2.99285	0.00276387	0.0338904	DS vs. WS
Cfd	19.9391	-2.58436	0.863767	-2.99196	0.00277191	0.0339628	DS vs. WS
Cd300lf	26.2114	1.3782	0.460727	2.99136	0.00277739	0.0340038	DS vs. WS
Gbp8	63.1509	1.63827	0.547788	2.99069	0.00278344	0.0340329	DS vs. WS
Kyat1	3001.6	-0.528512	0.176723	-2.99063	0.00278405	0.0340329	DS vs. WS
Bag3	733.619	-0.408346	0.136584	-2.98972	0.00279238	0.0341086	DS vs. WS
Zfp777	219.812	0.594051	0.198812	2.98801	0.00280804	0.0342474	DS vs. WS
Capn8	147.613	-1.00975	0.33811	-2.98645	0.00282237	0.0343957	DS vs. WS
Map3k21	168.405	0.711232	0.238252	2.98522	0.00283378	0.0345084	DS vs. WS
Mfsd12	264.128	0.45533	0.152597	2.98387	0.00284628	0.0346087	DS vs. WS
Tmem147	1395.58	-0.505667	0.169467	-2.98386	0.00284637	0.0346087	DS vs. WS
Exo5	60.1188	0.687441	0.230583	2.98131	0.00287015	0.0348712	DS vs. WS
Dcaf4	71.4762	0.750962	0.252033	2.97962	0.00288608	0.035034	DS vs. WS
Pgam1	4089.55	-0.269001	0.0902863	-2.97942	0.00288795	0.035034	DS vs. WS
Zkscan4	23.4288	1.90091	0.638309	2.97804	0.00290097	0.0351652	DS vs. WS
Mon1a	408.513	-0.377922	0.126925	-2.97753	0.00290581	0.035197	DS vs. WS
Mus_musculus_newGene_2665	328.426	-0.411663	0.138349	-2.97553	0.00292479	0.0353731	DS vs. WS
Smu1	1636.29	-0.266408	0.0895269	-2.97573	0.00292295	0.0353731	DS vs. WS
Lacc1	235.696	-0.636735	0.214067	-2.97446	0.00293503	0.03547	DS vs. WS
Aspa	364.373	-0.619965	0.208562	-2.97257	0.00295316	0.0356619	DS vs. WS
Cenpj	120.944	0.79617	0.268003	2.97075	0.00297077	0.0358469	DS vs. WS
Snx4	1189.98	-0.256581	0.0863758	-2.97052	0.00297298	0.0358469	DS vs. WS
Bag6	1644.37	0.285261	0.0960776	2.96907	0.00298705	0.0359621	DS vs. WS
Tap1	1003.7	1.29409	0.43596	2.96838	0.00299378	0.0360159	DS vs. WS
Rad23a	1134.46	0.371597	0.125255	2.96674	0.0030098	0.0361813	DS vs. WS
Tmem131	791.538	0.451526	0.152331	2.96411	0.00303564	0.0364093	DS vs. WS
Bcat2	717.959	-0.419414	0.141496	-2.96414	0.00303528	0.0364093	DS vs. WS
Itm2a	16.211	-1.24614	0.420393	-2.96422	0.0030345	0.0364093	DS vs. WS
Bcorl1	171.46	0.559724	0.188874	2.96347	0.0030419	0.036457	DS vs. WS
Pld4	202.033	0.889974	0.300508	2.96157	0.00306076	0.0366554	DS vs. WS
Uchl3	365.277	-0.466982	0.157746	-2.96035	0.00307289	0.0367731	DS vs. WS
Mettl7b	17502.3	-0.447885	0.151367	-2.95893	0.00308707	0.0368873	DS vs. WS
Ces2b	37.0773	-3.10008	1.04788	-2.95844	0.00309204	0.0368913	DS vs. WS
Spc25	142.939	-0.820058	0.277173	-2.95865	0.00308989	0.0368913	DS vs. WS
Rtraf	2008.14	-0.36254	0.122588	-2.95739	0.00310254	0.0369888	DS vs. WS
Fam76a	645.339	0.281708	0.095271	2.95692	0.00310733	0.0370182	DS vs. WS
Mus_musculus_newGene_1528	70.7641	-1.04324	0.352846	-2.95663	0.00311019	0.0370245	DS vs. WS
Slamf9	24.6987	1.64514	0.556802	2.95462	0.00313055	0.0372391	DS vs. WS
Bcl9	71.428	0.630679	0.213504	2.95395	0.00313736	0.0372733	DS vs. WS
Lnpep	837.321	0.381144	0.129042	2.95364	0.00314045	0.0372733	DS vs. WS
Serpinb9	435.41	0.582131	0.197111	2.95332	0.00314377	0.0372849	DS vs. WS
Psmb8	1260.37	0.835043	0.282878	2.95195	0.00315774	0.0374226	DS vs. WS
Mkks	718.144	-0.316559	0.10731	-2.94995	0.00317823	0.0375815	DS vs. WS
Mkln1	1864.55	-0.303583	0.102899	-2.9503	0.00317461	0.0375815	DS vs. WS
Srd5a1	2875.61	-0.489973	0.166084	-2.95015	0.0031762	0.0375815	DS vs. WS
Kcnn1	148.091	0.433767	0.147055	2.94969	0.0031809	0.0375852	DS vs. WS
Adgb	20.6636	2.0033	0.679267	2.94921	0.00318589	0.0376162	DS vs. WS
Mien1	1099.64	-0.634088	0.215075	-2.94821	0.00319618	0.0377097	DS vs. WS
Sigmar1	2824.66	-0.40458	0.137243	-2.94792	0.00319918	0.0377171	DS vs. WS
C1galt1	1628.31	-0.375847	0.127509	-2.9476	0.0032025	0.0377283	DS vs. WS
Qpctl	321.612	-0.562188	0.191063	-2.94243	0.00325646	0.0383357	DS vs. WS
Sgsm3	204.121	0.398843	0.13557	2.94198	0.00326119	0.0383364	DS vs. WS
Ms4a7	12.5232	1.75732	0.597413	2.94155	0.00326577	0.0383602	DS vs. WS
Mus_musculus_newGene_3481	138.283	0.585369	0.199083	2.94033	0.00327861	0.0384826	DS vs. WS
Cd5l	3339.29	0.742391	0.252568	2.93937	0.00328876	0.0385732	DS vs. WS
Cd163	303.34	1.19714	0.407322	2.93904	0.00329233	0.0385866	DS vs. WS
Hcrtr2	63.8829	-0.753621	0.256633	-2.93658	0.00331858	0.0388371	DS vs. WS
Zfp37	2335.34	-3.6684	1.24914	-2.93675	0.00331673	0.0388371	DS vs. WS
Zfp40	46.5373	0.681008	0.23196	2.93588	0.00332602	0.0388956	DS vs. WS
Arl10	55.5601	0.682727	0.232568	2.9356	0.00332906	0.0388975	DS vs. WS
Cabin1	406.67	0.467952	0.159416	2.93541	0.00333107	0.0388975	DS vs. WS
Nckap5l	11.4544	1.72693	0.588486	2.93453	0.00334053	0.0389588	DS vs. WS
Gnpda1	545.518	-0.501342	0.170846	-2.93447	0.00334121	0.0389588	DS vs. WS
Foxk1	550.459	0.431315	0.146995	2.93422	0.00334389	0.0389614	DS vs. WS
Mut	6391.95	-0.326054	0.1112	-2.93214	0.00336639	0.0391949	DS vs. WS
Gstp1	54172.6	-0.73788	0.251708	-2.93149	0.0033734	0.0392359	DS vs. WS
Polr3k	469.709	-0.341674	0.116558	-2.93136	0.00337484	0.0392359	DS vs. WS
Fam53b	257.202	0.401182	0.136889	2.93072	0.00338179	0.039288	DS vs. WS
Phactr2	102.874	0.6812	0.232507	2.9298	0.00339179	0.0393181	DS vs. WS
Prodh2	4852.54	-0.451556	0.154123	-2.92984	0.00339139	0.0393181	DS vs. WS
Zfp141	310.06	-0.554733	0.18933	-2.92999	0.00338976	0.0393181	DS vs. WS
Fnbp1	401.532	0.333311	0.113775	2.92955	0.00339449	0.0393208	DS vs. WS
Siglec1	213.905	1.59177	0.543559	2.92842	0.00340685	0.0393209	DS vs. WS
Ddx11	101.854	-0.455273	0.155437	-2.92899	0.00340068	0.0393209	DS vs. WS
Kctd6	178.866	-0.464392	0.158578	-2.92848	0.0034062	0.0393209	DS vs. WS
Rpl4	17767.6	-0.240235	0.0820323	-2.92854	0.00340556	0.0393209	DS vs. WS
Hip1	123.64	0.805835	0.275204	2.92814	0.00340999	0.0393285	DS vs. WS
Ugt2b1	27966.3	-0.454297	0.155195	-2.92726	0.00341965	0.0394114	DS vs. WS
Ube2w	719.445	-0.329699	0.112649	-2.92677	0.00342497	0.0394442	DS vs. WS
Tuba1a	340.315	-0.583896	0.199567	-2.92581	0.00343555	0.0395375	DS vs. WS
Gbp4	185.908	2.08964	0.714311	2.92539	0.0034402	0.0395623	DS vs. WS
Zbtb18	611.196	-0.288217	0.0985392	-2.9249	0.00344571	0.039597	DS vs. WS
Igbp1	1736.32	-0.274163	0.0937738	-2.92366	0.00345943	0.039726	DS vs. WS
Mill2	19.6033	1.44778	0.495296	2.92305	0.00346619	0.0397518	DS vs. WS
Uba7	331.004	0.940137	0.321646	2.9229	0.00346793	0.0397518	DS vs. WS
Selenoi	1464.16	-0.356087	0.121832	-2.92278	0.00346917	0.0397518	DS vs. WS
Tapbpl	875.968	0.696135	0.238228	2.92214	0.00347637	0.0397906	DS vs. WS
Arf5	1902.01	-0.686842	0.235096	-2.92154	0.00348306	0.039825	DS vs. WS
H2afz	2113.6	-0.442529	0.151815	-2.91493	0.00355773	0.0406203	DS vs. WS
Mus_musculus_newGene_1649	4562.73	1.43439	0.492406	2.91303	0.00357939	0.0408384	DS vs. WS
Zcchc9	261.349	-0.411922	0.141421	-2.91274	0.00358277	0.0408476	DS vs. WS
Stk11ip	170.752	0.573856	0.197053	2.9122	0.00358898	0.0408892	DS vs. WS
Nrep	484.665	-1.04619	0.359282	-2.9119	0.00359232	0.040898	DS vs. WS
Slc8b1	1388.39	0.435111	0.149494	2.91055	0.0036079	0.041046	DS vs. WS
Slc38a1	39.1982	1.08626	0.373292	2.90994	0.00361494	0.0410967	DS vs. WS
Was	52.6235	1.03432	0.355599	2.90866	0.00362987	0.041237	DS vs. WS
Irf8	217.1	0.94273	0.324289	2.90707	0.00364832	0.0413875	DS vs. WS
Mta1	833.999	0.283527	0.0975248	2.90723	0.00364646	0.0413875	DS vs. WS
Dok1	37.2289	1.09514	0.376927	2.90543	0.00366751	0.0415756	DS vs. WS
Oas3	40.1905	1.51405	0.521286	2.90444	0.00367906	0.0416472	DS vs. WS
Zfp13	27.3366	1.40398	0.483386	2.90447	0.00367879	0.0416472	DS vs. WS
Txnrd3	277.161	-0.340625	0.117295	-2.904	0.00368427	0.0416765	DS vs. WS
Mus_musculus_newGene_3255	108.004	-1.96696	0.677385	-2.90376	0.00368709	0.0416787	DS vs. WS
Npc1	3921.81	0.41904	0.144321	2.90353	0.00368983	0.0416801	DS vs. WS
Trib1	1180.78	0.387726	0.133585	2.90247	0.00370229	0.0417912	DS vs. WS
Chac2	952.117	-0.455563	0.157076	-2.90027	0.00372841	0.0420562	DS vs. WS
Csrnp1	352.477	0.645509	0.222631	2.89946	0.00373802	0.0421049	DS vs. WS
Fam174b	106.337	0.729771	0.251725	2.89908	0.00374259	0.0421266	DS vs. WS
Bcl9l	674.832	0.59823	0.206755	2.89343	0.00381063	0.0428373	DS vs. WS
Vim	498.336	0.562529	0.194445	2.893	0.00381586	0.0428604	DS vs. WS
Cxcl1	642.358	2.06297	0.713555	2.89112	0.00383874	0.043087	DS vs. WS
Fam83a	21.3654	1.16901	0.404552	2.88964	0.00385682	0.0432463	DS vs. WS
Grb10	64.3932	-0.776267	0.26865	-2.88951	0.00385837	0.0432463	DS vs. WS
C1d	1560.15	-0.348044	0.12049	-2.88858	0.00386989	0.0432537	DS vs. WS
Tdp2	657.698	-0.424837	0.147063	-2.88881	0.00386701	0.0432537	DS vs. WS
Ttyh1	25.6652	-1.00981	0.349564	-2.88877	0.00386751	0.0432537	DS vs. WS
Ubqln1	3791.09	-0.201186	0.0696342	-2.88918	0.00386246	0.0432537	DS vs. WS
Orm2	5251.66	1.90445	0.659786	2.88647	0.00389591	0.0434833	DS vs. WS
Tubb2a	634.974	-0.649206	0.225004	-2.88531	0.00391027	0.0436131	DS vs. WS
Mgst1	110906	-0.414519	0.143699	-2.88464	0.00391857	0.043675	DS vs. WS
Fbxo10	23.7125	0.992271	0.344018	2.88436	0.00392211	0.0436839	DS vs. WS
Rassf4	166.086	0.914338	0.317045	2.88394	0.00392739	0.0437121	DS vs. WS
Tmprss2	210.834	0.776458	0.26928	2.88345	0.00393339	0.0437483	DS vs. WS
Rest	507.886	0.335557	0.116538	2.87938	0.00398464	0.0442874	DS vs. WS
Man2b1	2945.02	0.295304	0.102575	2.87891	0.00399056	0.0443223	DS vs. WS
Zfp316	107.528	0.668527	0.232306	2.87778	0.00400479	0.0444183	DS vs. WS
Atp8b4	42.89	-0.940231	0.326906	-2.87615	0.00402562	0.0446183	DS vs. WS
Afg3l2	2686.67	0.264497	0.0920148	2.8745	0.00404662	0.0448198	DS vs. WS
Ahdc1	157.9	0.650932	0.226483	2.87409	0.004052	0.0448481	DS vs. WS
Dusp14	31.2562	0.769881	0.267961	2.87311	0.00406457	0.044956	DS vs. WS
Nipsnap1	8013.43	-0.287862	0.100227	-2.87211	0.00407744	0.0450671	DS vs. WS
Sema6b	149.027	0.994841	0.346571	2.87052	0.00409792	0.0452619	DS vs. WS
Fpr1	84.2013	1.1188	0.389845	2.86985	0.00410664	0.0453268	DS vs. WS
Arf6	799.059	0.386375	0.134717	2.86805	0.00413006	0.0454734	DS vs. WS
Ugt2b35	8281.75	-0.496828	0.173234	-2.86795	0.00413135	0.0454734	DS vs. WS
Uvrag	1342.15	-0.420536	0.146626	-2.86809	0.00412961	0.0454734	DS vs. WS
Clec1b	248.368	0.575962	0.200844	2.8677	0.00413464	0.0454782	DS vs. WS
Kdm2b	174.936	0.438351	0.152888	2.86714	0.00414206	0.0455283	DS vs. WS
Sun1	384.696	0.401239	0.13999	2.8662	0.00415433	0.0456317	DS vs. WS
Furin	5539.87	0.347209	0.121175	2.86536	0.0041653	0.0457207	DS vs. WS
Ppp1cb	3445.67	-0.208544	0.0727891	-2.86504	0.00416954	0.0457357	DS vs. WS
Cited2	429.056	-0.42646	0.148884	-2.86437	0.0041784	0.0458012	DS vs. WS
Zfp236	341.575	-0.590357	0.206184	-2.86326	0.00419308	0.0459305	DS vs. WS
Igsf5.1	898.331	-0.317163	0.110868	-2.86074	0.00422656	0.0462337	DS vs. WS
Agpat1	180.617	0.423515	0.148069	2.86026	0.004233	0.0462723	DS vs. WS
Nup54	684.384	-0.367616	0.128707	-2.85621	0.00428728	0.0468334	DS vs. WS
Cd274	128.99	1.98625	0.695945	2.85404	0.00431678	0.047091	DS vs. WS
Cwf19l1	416.607	0.470639	0.164972	2.85284	0.00433303	0.0472036	DS vs. WS
Sall2	34.7353	-1.08782	0.381479	-2.85159	0.00435013	0.0473575	DS vs. WS
Chuk	4473.65	-0.351562	0.123297	-2.85133	0.00435362	0.0473631	DS vs. WS
Mup3	370362	-0.571043	0.200294	-2.85103	0.00435777	0.0473759	DS vs. WS
Ccno	23.2911	1.49509	0.524499	2.85052	0.00436478	0.0473878	DS vs. WS
X4930402H24Rik	783.463	-0.380686	0.13355	-2.85052	0.00436482	0.0473878	DS vs. WS
Mup18	80339.8	-0.673377	0.236254	-2.85022	0.00436883	0.047399	DS vs. WS
Ralgps2	510.735	-0.45601	0.160021	-2.84968	0.00437627	0.0474474	DS vs. WS
Fam49a	110.241	0.97462	0.342124	2.84873	0.00438937	0.0475246	DS vs. WS
Naaa	113.559	0.750842	0.263554	2.84891	0.00438688	0.0475246	DS vs. WS
Tcp1	4165.52	-0.295356	0.103688	-2.8485	0.00439261	0.0475274	DS vs. WS
Ctnnbip1	313.614	-0.44215	0.15526	-2.84781	0.0044021	0.0475977	DS vs. WS
Pls1	53.6155	1.00179	0.351847	2.84724	0.00441006	0.0476514	DS vs. WS
Fhl3	19.8385	2.03073	0.713311	2.8469	0.00441468	0.0476658	DS vs. WS
Retreg1	2717.56	0.583952	0.205132	2.84671	0.00441738	0.0476658	DS vs. WS
Rnpepl1	1422.15	0.264932	0.0930998	2.84568	0.00443173	0.0477882	DS vs. WS
Cphx3	18.7377	1.10336	0.38783	2.84496	0.0044417	0.0478633	DS vs. WS
Pigo	313.124	0.328902	0.115626	2.84453	0.00444777	0.0478962	DS vs. WS
Ddx59	181.055	0.528486	0.185823	2.84403	0.00445464	0.0479378	DS vs. WS
Coro2b	41.1258	0.846154	0.297832	2.84105	0.00449659	0.048321	DS vs. WS
Rhbdl1	56.0308	-0.729582	0.256795	-2.84111	0.0044957	0.048321	DS vs. WS
Ccnb1ip1	22.9771	3.95624	1.39287	2.84036	0.00450633	0.0483633	DS vs. WS
Mrpl53	830.443	-0.485553	0.170985	-2.83974	0.00451503	0.048424	DS vs. WS
Cbx7	192.059	0.486534	0.171421	2.83823	0.0045364	0.0486204	DS vs. WS
Nisch	2793.16	0.318957	0.11249	2.83543	0.00457644	0.0490109	DS vs. WS
Caml	508.401	-0.435978	0.153771	-2.83525	0.00457899	0.0490109	DS vs. WS
Mus_musculus_newGene_3353	28.1268	-1.06578	0.376017	-2.8344	0.00459124	0.049109	DS vs. WS
Zfand3	2242.95	-0.248106	0.0875531	-2.83377	0.00460018	0.0491716	DS vs. WS
Hdgf	4526.42	-0.308289	0.10887	-2.83172	0.00462987	0.0494225	DS vs. WS
Mcfd2	6216.97	-0.233651	0.0825113	-2.83175	0.00462945	0.0494225	DS vs. WS
Apex1	513.18	-0.402164	0.142055	-2.83105	0.00463955	0.0494927	DS vs. WS
Rpl29	1395.74	-6.40041	0.150647	-42.486	0	0	DS vs. WS
Ndufs5	776.926	-3.62125	0.115788	-31.2747	1.03e-214	8.04e-211	DS vs. WS
Mus_musculus_newGene_5197	768.114	5.29884	0.188284	28.1428	2.94e-174	1.53e-170	DS vs. WS
H2.Bl	418.402	-4.88502	0.184284	-26.5081	7.82e-155	3.05e-151	DS vs. WS
Cd1d2	356.877	5.9797	0.226796	26.366	3.37e-153	1.05e-149	DS vs. WS
Rps3a1	6266.86	-2.21292	0.0853181	-25.9373	2.53e-148	6.58e-145	DS vs. WS
Mus_musculus_newGene_4029	288.309	-5.44991	0.223297	-24.4066	1.45e-131	3.24e-128	DS vs. WS
Asic5	685.127	3.40455	0.14524	23.4409	1.64e-121	3.19e-118	DS vs. WS
Mus_musculus_newGene_4017	309.504	3.27171	0.14015	23.3444	1.57e-120	2.72e-117	DS vs. WS
Mus_musculus_newGene_4035	328.665	5.52183	0.258101	21.394	1.52e-101	2.37e-98	DS vs. WS
Mus_musculus_newGene_2104	382.531	5.52445	0.262087	21.0787	1.25e-98	1.77e-95	DS vs. WS
Mus_musculus_newGene_195	601.097	3.01566	0.152615	19.7599	6.6e-87	8.57e-84	DS vs. WS
Fam213b	970.747	-2.20289	0.111914	-19.6838	2.97e-86	3.56e-83	DS vs. WS
Tpmt	3074.91	1.54701	0.0815883	18.9612	3.57e-80	3.98e-77	DS vs. WS
Fam47e	698.479	2.26322	0.125441	18.0421	9.1e-73	9.45e-70	DS vs. WS
Mus_musculus_newGene_4852	133.185	5.25101	0.297545	17.6478	1.06e-69	1.03e-66	DS vs. WS
Mus_musculus_newGene_4824	194.774	-4.88947	0.290506	-16.8309	1.45e-63	1.33e-60	DS vs. WS
Ifi204	298.041	-2.70523	0.160965	-16.8063	2.19e-63	1.9e-60	DS vs. WS
Gm16867	131.837	6.56886	0.400524	16.4006	1.89e-60	1.55e-57	DS vs. WS
Mus_musculus_newGene_1554	186.793	5.40353	0.33219	16.2664	1.71e-59	1.33e-56	DS vs. WS
Cep85	958.561	2.05456	0.127225	16.149	1.15e-58	8.57e-56	DS vs. WS
Mus_musculus_newGene_1583	213.36	4.03933	0.254861	15.8492	1.42e-56	1.01e-53	DS vs. WS
Mus_musculus_newGene_3598	2676.54	-3.06158	0.194068	-15.7759	4.56e-56	3.09e-53	DS vs. WS
Trhde	211.345	4.36923	0.279944	15.6075	6.47e-55	4.2e-52	DS vs. WS
Mus_musculus_newGene_1808	176.025	7.53441	0.492102	15.3107	6.49e-53	4.05e-50	DS vs. WS
Nudt18	374.874	-1.53344	0.101104	-15.167	5.85e-52	3.51e-49	DS vs. WS
Aqp11	2775.87	-1.33486	0.0893464	-14.9403	1.8e-50	1.04e-47	DS vs. WS
Mus_musculus_newGene_1938	208.614	8.43894	0.567716	14.8647	5.59e-50	3.11e-47	DS vs. WS
Chmp7	1622.99	-1.02974	0.0700593	-14.6982	6.62e-49	3.56e-46	DS vs. WS
Pik3c2a	1218.56	1.71654	0.117074	14.6621	1.13e-48	5.86e-46	DS vs. WS
Mus_musculus_newGene_1277	107.904	5.13132	0.350887	14.6239	1.98e-48	9.95e-46	DS vs. WS
Irf7	3812.19	-2.84612	0.19791	-14.3809	6.82e-47	3.22e-44	DS vs. WS
Mus_musculus_newGene_1504	92.1488	-2.89574	0.201337	-14.3826	6.66e-47	3.22e-44	DS vs. WS
Mus_musculus_newGene_5196	1539.56	6.3904	0.447703	14.2737	3.19e-46	1.46e-43	DS vs. WS
Scarb2	6476.29	0.935202	0.0684861	13.6554	1.88e-42	8.35e-40	DS vs. WS
Mus_musculus_newGene_205	945.018	-6.96191	0.512514	-13.5838	4.99e-42	2.16e-39	DS vs. WS
Mlh1	219.724	-2.36565	0.175142	-13.5071	1.42e-41	5.99e-39	DS vs. WS
Ifi44	408.71	-3.29987	0.244441	-13.4996	1.57e-41	6.45e-39	DS vs. WS
Mus_musculus_newGene_1380	186.414	4.03641	0.299595	13.4729	2.26e-41	9.03e-39	DS vs. WS
AC154187.2	203.716	-11.171	0.843542	-13.243	4.96e-40	1.93e-37	DS vs. WS
Mus_musculus_newGene_5423	572.128	2.64729	0.201522	13.1365	2.03e-39	7.74e-37	DS vs. WS
H2.T24	290.087	-2.63185	0.20366	-12.9228	3.35e-38	1.24e-35	DS vs. WS
Ttc39a	255.425	3.08505	0.239277	12.8932	4.91e-38	1.78e-35	DS vs. WS
Nt5e	157.872	2.3625	0.183921	12.8452	9.15e-38	3.24e-35	DS vs. WS
Mus_musculus_newGene_2071	448.536	-1.33292	0.103957	-12.8219	1.24e-37	4.28e-35	DS vs. WS
Extl1	437.341	-1.83908	0.144347	-12.7406	3.52e-37	1.19e-34	DS vs. WS
Nnt	409.628	12.0802	0.968082	12.4785	9.78e-36	3.24e-33	DS vs. WS
Serinc2	94.5599	2.95966	0.237277	12.4734	1.04e-35	3.38e-33	DS vs. WS
Plcd3	75.0208	4.99394	0.401225	12.4467	1.46e-35	4.63e-33	DS vs. WS
Mus_musculus_newGene_2750	138.456	10.5143	0.846738	12.4174	2.1e-35	6.56e-33	DS vs. WS
Mus_musculus_newGene_1357	249.818	3.64254	0.294234	12.3797	3.36e-35	1.03e-32	DS vs. WS
Ifi211	139.289	-3.10278	0.251737	-12.3255	6.61e-35	1.98e-32	DS vs. WS
Ifi44l	132.136	-10.5457	0.862802	-12.2226	2.35e-34	6.92e-32	DS vs. WS
Miip	177.499	-2.92237	0.23984	-12.1847	3.75e-34	1.08e-31	DS vs. WS
Glrx	2163.77	-1.12743	0.0930018	-12.1226	8.01e-34	2.27e-31	DS vs. WS
Sorbs3	588.182	1.53983	0.127248	12.101	1.04e-33	2.9e-31	DS vs. WS
Erbb4	77.4853	-4.86076	0.403304	-12.0524	1.88e-33	5.15e-31	DS vs. WS
Ifi27	3169.83	-1.98848	0.1651	-12.0442	2.08e-33	5.6e-31	DS vs. WS
Mus_musculus_newGene_3156	521.948	5.91053	0.497735	11.8749	1.6e-32	4.22e-30	DS vs. WS
Oas1a	257.904	-2.78072	0.23466	-11.85	2.15e-32	5.59e-30	DS vs. WS
H2.T10	229.211	-2.08396	0.177697	-11.7276	9.2e-32	2.35e-29	DS vs. WS
Mroh2a	112.396	2.00368	0.171459	11.6861	1.5e-31	3.78e-29	DS vs. WS
Mfsd2a	2432.14	2.17152	0.18692	11.6174	3.36e-31	8.32e-29	DS vs. WS
Mus_musculus_newGene_4760	60.905	3.96405	0.343448	11.5419	8.11e-31	1.98e-28	DS vs. WS
Tgfbr2	929.75	-1.49363	0.129545	-11.5299	9.33e-31	2.24e-28	DS vs. WS
Cenpl	99.0626	2.21703	0.192887	11.4939	1.42e-30	3.34e-28	DS vs. WS
Btg3	148.952	-1.82165	0.158962	-11.4596	2.1e-30	4.9e-28	DS vs. WS
Trim12a	69.6315	7.0802	0.618208	11.4528	2.28e-30	5.22e-28	DS vs. WS
F830016B08Rik	218.483	-3.0383	0.2671	-11.3751	5.56e-30	1.26e-27	DS vs. WS
Sae1	1042	1.47619	0.130066	11.3495	7.46e-30	1.66e-27	DS vs. WS
Mus_musculus_newGene_2377	277.165	4.92239	0.434559	11.3273	9.61e-30	2.11e-27	DS vs. WS
Mus_musculus_newGene_2859	90.0497	-9.99319	0.888005	-11.2535	2.23e-29	4.75e-27	DS vs. WS
Zfp982	76.1438	-9.75177	0.866475	-11.2545	2.2e-29	4.75e-27	DS vs. WS
Serpina12	296.364	-2.66618	0.237043	-11.2477	2.38e-29	5.01e-27	DS vs. WS
Enpp4	786.748	-1.11226	0.0999373	-11.1296	9.01e-29	1.87e-26	DS vs. WS
Ppargc1a	223.949	1.83237	0.168947	10.8458	2.09e-27	4.28e-25	DS vs. WS
Ifi206	56.4766	-9.31872	0.861802	-10.8131	2.99e-27	6.04e-25	DS vs. WS
Bckdhb	3156.73	1.0265	0.0949515	10.8108	3.06e-27	6.11e-25	DS vs. WS
Mus_musculus_newGene_331	121.504	3.60877	0.334205	10.7981	3.51e-27	6.93e-25	DS vs. WS
Ly6a	557.626	-2.22444	0.20608	-10.7941	3.67e-27	7.15e-25	DS vs. WS
Hmgn2	349.492	1.70184	0.157853	10.7811	4.23e-27	8.13e-25	DS vs. WS
Apol9b	5990.83	-2.01866	0.187783	-10.7499	5.93e-27	1.13e-24	DS vs. WS
Mus_musculus_newGene_2049	436.817	1.96142	0.182689	10.7364	6.86e-27	1.29e-24	DS vs. WS
Ifi209	80.8524	-3.70628	0.359246	-10.3168	5.91e-25	1.1e-22	DS vs. WS
Tmem254b	1434.33	1.03247	0.100133	10.311	6.29e-25	1.15e-22	DS vs. WS
Sec14l4	4657.76	1.11149	0.108241	10.2687	9.75e-25	1.77e-22	DS vs. WS
Lpl	458.516	-1.04531	0.10187	-10.2612	1.05e-24	1.89e-22	DS vs. WS
Abhd14b	5214.99	-0.873793	0.0852433	-10.2506	1.18e-24	2.08e-22	DS vs. WS
Ifi202b	47.099	8.95997	0.875853	10.23	1.46e-24	2.55e-22	DS vs. WS
Phf11d	127.918	-2.30928	0.226513	-10.1949	2.09e-24	3.62e-22	DS vs. WS
Tlr12	110.653	2.70044	0.265351	10.1769	2.52e-24	4.31e-22	DS vs. WS
[truncated: 3,892 more rows]
