# Supplementary material for: Single-cell RNA-seq Reveals the Inhibitory Effect of Methamphetamine on Liver Immunity with the Involvement of Dopamine Receptor D1
Source: Genomics Proteomics Bioinformatics. 2024 Aug 28;22(4):qzae060. doi: 10.1093/gpbjnl/qzae060 (PMC11576359; doi:10.1093/gpbjnl/qzae060)
Supplement: qzae060_Supplementary_Data [file qzae060_supplementary_data.zip › Table S21.xlsx]

## Sheet: STable21
Table S21 Intersection of DEGs (T cells)
Note: Intersection of group-wise DEGs of T cells in WM vs. WS and DM vs. WM.
Gene	WM vs. WS	DM vs. WM	Protein full name	Function
B2m	Down	Up	Beta-2-microglobulin	Membrane proteins/Receptors
Ccl5	Down	Up	C-C motif chemokine 5	Effctors
Epsti1	Down	Up	Epithelial-stromal interaction protein 1
Gzma	Down	Up	Granzyme A	Effctors
Gzmb	Down	Up	Granzyme B	Effctors
H2-D1	Down	Up	H-2 class I histocompatibility antigen, alpha chain	Membrane proteins/Receptors
H2-Q4	Down	Up	Histocompatibility 2, Q region locus 4	Membrane proteins/Receptors
Ifi27l2a	Down	Up	Interferon alpha-inducible protein 27-like protein 2A
Ly6a	Down	Up	Lymphocyte antigen 6A-2/6E-1	Membrane proteins/Receptors
Nkg7	Down	Up	Protein NKG7	Membrane proteins/Receptors
Sepw1	Down	Up	Selenoprotein W
Adpgk	Up	Down	ADP-dependent glucokinase
Alox5ap	Up	Down	Arachidonate 5-lipoxygenase-activating protein
Camp	Up	Down	Cathelicidin antimicrobial peptide	Effctors
Cd24a	Up	Down	Signal transducer CD24	Membrane proteins/Receptors
Cd44	Up	Down	CD44 antigen	Membrane proteins/Receptors
Cebpb	Up	Down	CCAAT/enhancer-binding protein beta	Transcription Factor
Chil3	Up	Down	Chitinase-like protein 3
Clec12a	Up	Down	C-type lectin domain family 12 member A	Membrane proteins/Receptors
Fosl2	Up	Down	Fos-related antigen 2	Transcription Factor
G0s2	Up	Down	G0/G1 switch protein 2
Gadd45a	Up	Down	Growth arrest and DNA damage-inducible protein GADD45 alpha
Gcnt2	Up	Down	N-acetyllactosaminide beta-1,6-N-acetylglucosaminyl-transferase
Gsr	Up	Down	Glutathione reductase, mitochondrial
H2afy	Up	Down	Core histone macro-H2A.1
Hbb-b1	Up	Down	Hemoglobin subunit beta-1
Hmgb2	Up	Down	High mobility group protein B2	Transcription Factor
Hmgn2	Up	Down	High mobility group nucleosomal binding domain 2
Hspa5	Up	Down	Endoplasmic reticulum chaperone BiP
Il1b	Up	Down	Interleukin-1 beta	Effctors
Lcn2	Up	Down	Neutrophil gelatinase-associated lipocalin	Effctors
Ltf	Up	Down	Lactotransferrin	Transcription Factor
Mt-mt-Rnr1	Up	Down
Mt-mt-Rnr2	Up	Down
Ngp	Up	Down	Neutrophilic granule protein	Effctors
Pabpc1	Up	Down	Polyadenylate-binding protein 1
Pdia6	Up	Down	Protein disulfide-isomerase A6	Membrane proteins/Receptors
Prtn3	Up	Down	Myeloblastin
Pygl	Up	Down	Glycogen phosphorylase, liver form
Rassf3	Up	Down	Ras association domain-containing protein 3
Retnlg	Up	Down	Resistin-like gamma	Effctors
Rnf149	Up	Down	E3 ubiquitin-protein ligase RNF149
S100a8	Up	Down	Protein S100-A8	Effctors
S100a9	Up	Down	Protein S100-A9	Effctors
Tgfbi	Up	Down	Transforming growth factor-beta-induced protein ig-h3	Effctors
Thbs1	Up	Down	Thrombospondin-1	Effctors
Trib1	Up	Down	Tribbles homolog 1
Wfdc17	Up	Down	Activated macrophage/microglia WAP domain protein	Effctors
Wfdc21	Up	Down	Protein Wfdc21	Effctors
H2-K1	Down	Down	H-2 class I histocompatibility antigen, K-D alpha chain	Membrane proteins/Receptors
