# Supplementary material for: Single-cell RNA-seq Reveals the Inhibitory Effect of Methamphetamine on Liver Immunity with the Involvement of Dopamine Receptor D1
Source: Genomics Proteomics Bioinformatics. 2024 Aug 28;22(4):qzae060. doi: 10.1093/gpbjnl/qzae060 (PMC11576359; doi:10.1093/gpbjnl/qzae060)
Supplement: qzae060_Supplementary_Data [file qzae060_supplementary_data.zip › Table S19.xlsx]

## Sheet: STable19
Table S19 Group-wise DEGs of scRNA-seq (T cells)
Gene	P_val	Avg_log2FC	pct.1	pct.2	P_val_adj	Comparison
S100a9	3.47636e-76	1.58139	0.964	0.682	4.24672e-72	WM vs. WS
S100a8	1.21337e-71	1.80516	0.938	0.593	1.48225e-67	WM vs. WS
Ifi27l2a	1.38415e-54	-2.54613	0.154	0.653	1.69087e-50	WM vs. WS
Mt-mt-Rnr2	4.37911e-51	1.20656	0.964	0.739	5.34952e-47	WM vs. WS
Ccl5	3.09413e-50	-2.35683	0.23	0.702	3.77979e-46	WM vs. WS
Wfdc17	1.28823e-40	2.26698	0.356	0.036	1.5737e-36	WM vs. WS
Ngp	4.67031e-38	1.93051	0.401	0.067	5.70525e-34	WM vs. WS
Retnlg	1.90382e-36	1.76906	0.585	0.205	2.32571e-32	WM vs. WS
H2-K1	6.92635e-36	-0.719907	0.936	0.977	8.46123e-32	WM vs. WS
Gzma	5.00965e-28	-2.10808	0.098	0.436	6.11978e-24	WM vs. WS
Wfdc21	6.45434e-27	1.90036	0.272	0.037	7.88462e-23	WM vs. WS
Camp	7.32407e-27	1.76768	0.286	0.044	8.94708e-23	WM vs. WS
Prtn3	2.7339e-23	1.6035	0.168	0.005	3.33973e-19	WM vs. WS
Hbb-b1	1.27693e-20	1.48659	0.134	0	1.5599e-16	WM vs. WS
Eef1a1	2.92864e-20	0.434387	0.994	0.985	3.57762e-16	WM vs. WS
Chil3	5.29225e-19	1.42042	0.238	0.047	6.46501e-15	WM vs. WS
Pygl	3.22793e-16	1.36772	0.171	0.024	3.94324e-12	WM vs. WS
Gsr	8.66605e-16	1.05816	0.451	0.217	1.05864e-11	WM vs. WS
G0s2	2.23034e-15	1.20088	0.448	0.221	2.72459e-11	WM vs. WS
B2m	1.39911e-14	-0.635827	0.672	0.809	1.70916e-10	WM vs. WS
Slfn4	2.40081e-14	-1.46371	0.073	0.272	2.93283e-10	WM vs. WS
Tmsb10	2.47489e-14	-0.493709	0.913	0.959	3.02333e-10	WM vs. WS
Tgfbi	5.57695e-14	1.17068	0.244	0.072	6.8128e-10	WM vs. WS
Alox5ap	7.23885e-14	1.26717	0.303	0.116	8.84298e-10	WM vs. WS
Shisa5	3.80734e-13	-0.804604	0.501	0.678	4.65105e-09	WM vs. WS
Tpt1	6.9543e-13	0.356509	0.992	0.982	8.49538e-09	WM vs. WS
Actg1	1.44243e-12	0.37555	0.975	0.935	1.76207e-08	WM vs. WS
Thbs1	1.87662e-12	1.16367	0.275	0.103	2.29248e-08	WM vs. WS
Rps27rt	1.16231e-11	-0.357727	0.997	0.998	1.41988e-07	WM vs. WS
Ifitm1	1.70337e-11	1.17055	0.182	0.05	2.08084e-07	WM vs. WS
Pabpc1	1.86471e-11	0.597801	0.782	0.642	2.27793e-07	WM vs. WS
Isg15	2.71511e-11	-1.11455	0.076	0.248	3.31678e-07	WM vs. WS
H2-D1	3.08906e-11	-0.598978	0.613	0.774	3.7736e-07	WM vs. WS
Ly6a	3.21458e-11	-1.29191	0.067	0.231	3.92693e-07	WM vs. WS
Gzmb	3.72464e-11	-1.32572	0.053	0.212	4.55002e-07	WM vs. WS
Hmgn2	9.24505e-11	0.965172	0.35	0.176	1.12938e-06	WM vs. WS
H2-Aa	1.39092e-10	-1.06563	0.154	0.332	1.69914e-06	WM vs. WS
Il1b	1.85334e-10	0.7454	0.616	0.433	2.26404e-06	WM vs. WS
Ltf	2.68482e-10	1.01491	0.146	0.034	3.27978e-06	WM vs. WS
Mt-mt-Rnr1	2.86171e-10	0.950731	0.389	0.217	3.49587e-06	WM vs. WS
Gadd45a	3.26605e-10	0.934116	0.269	0.114	3.98981e-06	WM vs. WS
Nkg7	5.27101e-10	-1.03154	0.115	0.288	6.43906e-06	WM vs. WS
Cebpb	1.35338e-09	0.614447	0.725	0.586	1.65328e-05	WM vs. WS
Rassf3	1.97234e-09	0.899315	0.272	0.119	2.40942e-05	WM vs. WS
Hmgb2	2.0171e-09	0.515983	0.784	0.643	2.46409e-05	WM vs. WS
H2afy	2.18977e-09	0.766019	0.527	0.342	2.67502e-05	WM vs. WS
Epsti1	3.1719e-09	-1.0403	0.048	0.184	3.87479e-05	WM vs. WS
Rps27a	6.7255e-09	0.338286	0.952	0.925	8.21587e-05	WM vs. WS
Ptma	6.96923e-09	0.334116	0.969	0.912	8.51361e-05	WM vs. WS
Sp100	7.09349e-09	-0.798153	0.275	0.45	8.66541e-05	WM vs. WS
Fosl2	1.1049e-08	0.703148	0.597	0.445	0.000134975	WM vs. WS
Cd79a	1.12649e-08	-1.26039	0.039	0.16	0.000137612	WM vs. WS
H2-Q4	1.42169e-08	-1.06937	0.081	0.221	0.000173673	WM vs. WS
Cd24a	1.45121e-08	0.903586	0.213	0.085	0.000177279	WM vs. WS
Cd44	1.5639e-08	0.681555	0.566	0.417	0.000191046	WM vs. WS
Hspa5	2.06153e-08	0.643917	0.616	0.466	0.000251836	WM vs. WS
Gcnt2	2.24495e-08	0.851059	0.238	0.104	0.000274243	WM vs. WS
Clec12a	2.73326e-08	0.907563	0.118	0.029	0.000333896	WM vs. WS
Zbp1	3.10416e-08	-1.04856	0.036	0.151	0.000379204	WM vs. WS
Rnf149	4.12561e-08	0.810713	0.294	0.15	0.000503985	WM vs. WS
Bst2	5.57692e-08	-1.0256	0.115	0.252	0.000681276	WM vs. WS
Jchain	5.81406e-08	0.799345	0.378	0.225	0.000710245	WM vs. WS
LOC102639543	6.37473e-08	-0.997851	0.025	0.13	0.000778737	WM vs. WS
Xaf1	8.62508e-08	-1.02064	0.031	0.137	0.00105364	WM vs. WS
Sepw1	8.92214e-08	-0.803364	0.232	0.386	0.00108993	WM vs. WS
Sp110	9.18712e-08	-0.864596	0.182	0.331	0.0011223	WM vs. WS
Serpinb6b	1.17402e-07	-1.01088	0.07	0.195	0.00143418	WM vs. WS
Hist1h2ao	1.72067e-07	0.881569	0.143	0.047	0.00210197	WM vs. WS
Trib1	1.85442e-07	0.829047	0.221	0.099	0.00226536	WM vs. WS
Lcn2	2.72266e-07	0.908049	0.112	0.031	0.003326	WM vs. WS
Npm1	3.19994e-07	0.541277	0.493	0.324	0.00390905	WM vs. WS
Ly6e	3.51991e-07	-0.542178	0.462	0.609	0.00429993	WM vs. WS
Adpgk	3.55002e-07	0.825083	0.123	0.037	0.00433671	WM vs. WS
Pdia6	3.67942e-07	0.754455	0.3	0.16	0.00449478	WM vs. WS
Cd14	3.81589e-07	0.857759	0.12	0.036	0.0046615	WM vs. WS
Psap	4.39144e-07	0.416851	0.854	0.792	0.00536458	WM vs. WS
Sh2d2a	6.61373e-07	-0.853967	0.095	0.221	0.00807933	WM vs. WS
Cd74	8.61423e-07	-0.715689	0.44	0.559	0.0105231	WM vs. WS
Tbx21	1.13061e-06	-0.977151	0.048	0.148	0.0138116	WM vs. WS
Cxcl2	1.29467e-06	0.834586	0.202	0.094	0.0158157	WM vs. WS
Rsad2	1.57509e-06	-0.967332	0.02	0.101	0.0192412	WM vs. WS
Serpinb9	1.70733e-06	-0.945636	0.053	0.155	0.0208567	WM vs. WS
Vps37b	2.3274e-06	-0.482807	0.521	0.645	0.0284315	WM vs. WS
Myeov2	2.45573e-06	0.456875	0.571	0.423	0.0299993	WM vs. WS
Srp9	2.51248e-06	0.584161	0.437	0.282	0.0306925	WM vs. WS
Rps9	2.61449e-06	0.185161	0.994	0.995	0.0319386	WM vs. WS
Jund	2.69266e-06	0.407611	0.801	0.674	0.0328935	WM vs. WS
Irf8	2.86042e-06	-0.833765	0.179	0.308	0.0349429	WM vs. WS
Shfm1	2.94501e-06	0.443457	0.627	0.477	0.0359763	WM vs. WS
Uba52	6.29872e-188	2.6208	1	0.734	7.69452e-184	DM vs. WM
LOC105244208	4.74833e-187	3.36688	1	0.389	5.80056e-183	DM vs. WM
Rpl32	1.03012e-180	2.70444	1	0.605	1.25839e-176	DM vs. WM
Rpl19	7.01656e-177	2.61989	0.998	0.459	8.57142e-173	DM vs. WM
Rpl13	8.14942e-175	2.10069	1	0.899	9.95533e-171	DM vs. WM
Tmsb10	1.19022e-174	1.90714	1	0.913	1.45397e-170	DM vs. WM
Rplp0	3.36339e-174	2.29326	0.999	0.728	4.10872e-170	DM vs. WM
Rps3	3.72094e-173	2.44091	0.999	0.58	4.5455e-169	DM vs. WM
Rpl34-ps1	3.26358e-171	2.01076	1	0.706	3.98679e-167	DM vs. WM
Rps16	8.48119e-167	2.00903	1	0.798	1.03606e-162	DM vs. WM
Rps23	1.29298e-164	1.86013	1	0.838	1.57951e-160	DM vs. WM
Rpl17	1.39306e-162	1.94056	0.999	0.728	1.70176e-158	DM vs. WM
LOC100862433	8.56754e-162	2.09023	1	0.725	1.04661e-157	DM vs. WM
Gm8210	3.36107e-159	3.94726	0.911	0.017	4.10589e-155	DM vs. WM
Rps19	1.28594e-158	2.19909	1	0.801	1.57091e-154	DM vs. WM
Rpl18	5.42845e-157	2.17333	0.998	0.538	6.63139e-153	DM vs. WM
Gm25380	1.33179e-156	2.19093	0.997	0.479	1.62691e-152	DM vs. WM
Rps27rt	2.52054e-156	1.40377	1	0.997	3.0791e-152	DM vs. WM
S100a9	1.2113e-152	-2.57811	0.733	0.964	1.47973e-148	DM vs. WM
Rps11	1.65807e-147	2.56811	0.973	0.277	2.0255e-143	DM vs. WM
B2m	1.22475e-144	1.78586	0.997	0.672	1.49615e-140	DM vs. WM
Ccl5	3.396e-144	4.36831	0.98	0.23	4.14855e-140	DM vs. WM
Rpl15	3.09455e-143	1.88855	0.997	0.574	3.7803e-139	DM vs. WM
Rpl31-ps12	5.36328e-143	2.34447	0.983	0.331	6.55178e-139	DM vs. WM
Rpl21	1.55315e-140	2.32188	0.979	0.35	1.89733e-136	DM vs. WM
S100a8	2.61896e-139	-2.69256	0.66	0.938	3.19932e-135	DM vs. WM
Ftl1	2.86484e-132	2.49436	0.95	0.182	3.49969e-128	DM vs. WM
Rpl35	1.60375e-131	1.51218	0.999	0.818	1.95914e-127	DM vs. WM
Actg1	9.04743e-131	-1.83816	0.86	0.975	1.10523e-126	DM vs. WM
Rps18	1.58477e-128	1.78077	0.994	0.583	1.93595e-124	DM vs. WM
Rpl10	3.00753e-128	1.60523	0.997	0.675	3.67399e-124	DM vs. WM
Rpl10a	1.7274e-125	1.78812	0.991	0.541	2.11019e-121	DM vs. WM
Rpl6	1.64906e-124	1.82013	0.995	0.457	2.01449e-120	DM vs. WM
Psap	1.34013e-120	-2.63745	0.472	0.854	1.63711e-116	DM vs. WM
Rpl29	2.64294e-117	-2.82674	0.01	0.367	3.22861e-113	DM vs. WM
Rpl23a	4.90376e-116	1.3142	0.998	0.835	5.99043e-112	DM vs. WM
Gm10045	9.73984e-113	1.67301	0.988	0.527	1.18982e-108	DM vs. WM
Ubb	1.68347e-110	1.7401	0.981	0.482	2.05653e-106	DM vs. WM
Rps2	2.45491e-110	1.94035	0.954	0.333	2.99892e-106	DM vs. WM
Rpl27a	2.72114e-105	1.39925	0.995	0.655	3.32414e-101	DM vs. WM
Actb	3.98976e-104	-1.35501	0.962	0.986	4.87389e-100	DM vs. WM
LOC100862446	3.10703e-103	2.00047	0.919	0.232	3.79555e-99	DM vs. WM
Rps4x	1.1196e-101	1.15608	0.999	0.849	1.3677e-97	DM vs. WM
Rps25	1.61944e-98	1.64239	0.973	0.434	1.97831e-94	DM vs. WM
Rpl14	4.70702e-98	1.13164	0.999	0.843	5.7501e-94	DM vs. WM
Rpl4	4.11778e-97	1.35807	0.988	0.597	5.03028e-93	DM vs. WM
Mt-mt-Rnr2	1.10456e-96	-1.56401	0.881	0.964	1.34933e-92	DM vs. WM
Rpl37rt	1.87011e-96	0.991517	1	0.913	2.28453e-92	DM vs. WM
Cd44	9.96877e-92	-2.78646	0.141	0.566	1.21778e-87	DM vs. WM
Gsr	8.66603e-91	-2.62577	0.067	0.451	1.05864e-86	DM vs. WM
Rps5	2.82775e-90	1.74285	0.927	0.336	3.45438e-86	DM vs. WM
Sh3bgrl3	4.42343e-90	2.23539	0.8	0.118	5.40366e-86	DM vs. WM
Rps15	1.01363e-88	1.10176	0.999	0.846	1.23825e-84	DM vs. WM
LOC108167922	4.76535e-88	0.930062	1	0.877	5.82136e-84	DM vs. WM
Ptma	6.28443e-88	-1.25859	0.937	0.969	7.67706e-84	DM vs. WM
Ppia	2.44518e-87	1.25153	0.99	0.641	2.98703e-83	DM vs. WM
Btg1	2.77866e-86	-1.33918	0.907	0.961	3.39441e-82	DM vs. WM
Rpl8	1.25056e-85	0.963683	0.999	0.905	1.52768e-81	DM vs. WM
Eif1	2.87228e-83	1.1098	0.995	0.751	3.50877e-79	DM vs. WM
Hmgb2	7.39704e-80	-2.15767	0.516	0.784	9.03622e-76	DM vs. WM
Rpl26	2.60521e-78	1.212	0.979	0.597	3.18252e-74	DM vs. WM
Nkg7	1.36716e-77	2.50953	0.726	0.115	1.67012e-73	DM vs. WM
Fos	4.31134e-76	-2.30364	0.318	0.681	5.26674e-72	DM vs. WM
Rps6	2.18005e-75	1.80563	0.788	0.146	2.66315e-71	DM vs. WM
Il1b	1.24136e-69	-2.39359	0.27	0.616	1.51644e-65	DM vs. WM
Fau	7.86043e-69	0.834265	0.999	0.852	9.6023e-65	DM vs. WM
Rps13	1.23247e-68	1.12753	0.98	0.613	1.50558e-64	DM vs. WM
Cox8a	2.28566e-67	1.61671	0.813	0.21	2.79216e-63	DM vs. WM
Rps24	9.61895e-64	0.938106	0.993	0.804	1.17505e-59	DM vs. WM
H2-D1	1.27853e-63	1.09695	0.973	0.613	1.56185e-59	DM vs. WM
Rassf3	6.92396e-63	-2.0703	0.025	0.272	8.45831e-59	DM vs. WM
Fth1	1.41676e-62	0.981902	0.99	0.669	1.73071e-58	DM vs. WM
Tpt1	7.03981e-62	-0.798019	0.999	0.992	8.59983e-58	DM vs. WM
Cd3d	8.56538e-62	1.82959	0.649	0.092	1.04635e-57	DM vs. WM
Rac2	9.08369e-62	1.57483	0.798	0.227	1.10966e-57	DM vs. WM
Emd	4.18946e-60	1.49335	0.815	0.244	5.11784e-56	DM vs. WM
Tgfbi	1.37563e-59	-2.0297	0.019	0.244	1.68047e-55	DM vs. WM
Thbs1	4.04183e-59	-2.18994	0.03	0.275	4.9375e-55	DM vs. WM
Mcl1	4.26018e-56	-1.96982	0.361	0.636	5.20423e-52	DM vs. WM
Cebpb	1.99726e-55	-1.72747	0.514	0.725	2.43986e-51	DM vs. WM
Dusp1	2.92409e-55	-1.98527	0.392	0.664	3.57207e-51	DM vs. WM
Ddx5	6.63575e-52	-1.11172	0.805	0.852	8.10623e-48	DM vs. WM
Cd3g	3.75253e-51	1.90009	0.519	0.045	4.58409e-47	DM vs. WM
Ptpn18	1.01256e-49	1.22012	0.822	0.277	1.23694e-45	DM vs. WM
Hsp90b1	2.30387e-49	-1.91513	0.356	0.613	2.8144e-45	DM vs. WM
Chil3	2.86221e-49	-1.87074	0.027	0.238	3.49648e-45	DM vs. WM
Sepw1	8.46357e-49	1.27449	0.772	0.232	1.03391e-44	DM vs. WM
Rps3a1	1.3204e-48	0.803084	0.994	0.756	1.613e-44	DM vs. WM
Hbb-b1	3.8347e-48	-1.48659	0	0.134	4.68447e-44	DM vs. WM
Jund	2.49718e-47	-1.30472	0.675	0.801	3.05055e-43	DM vs. WM
Ptprc	2.57493e-47	-1.34314	0.619	0.754	3.14553e-43	DM vs. WM
Tmsb4x	9.85558e-47	0.542394	1	0.997	1.20396e-42	DM vs. WM
Rps20	4.12073e-46	0.690127	0.995	0.927	5.03389e-42	DM vs. WM
Rpl7	5.75275e-46	0.783915	0.988	0.731	7.02755e-42	DM vs. WM
Gm4705	2.37503e-45	1.43251	0.606	0.123	2.90133e-41	DM vs. WM
S100a6	3.10113e-45	-1.69431	0.421	0.678	3.78834e-41	DM vs. WM
Supt4a	3.63074e-45	1.54047	0.546	0.084	4.43531e-41	DM vs. WM
Arpc1b	1.35651e-44	1.40243	0.623	0.137	1.65711e-40	DM vs. WM
Wfdc21	2.33515e-44	-2.1028	0.049	0.272	2.85263e-40	DM vs. WM
Gimap6	3.04552e-44	1.49608	0.543	0.084	3.7204e-40	DM vs. WM
Rps8	3.1052e-44	0.810708	0.98	0.714	3.79331e-40	DM vs. WM
Dynll1	1.77515e-43	1.26127	0.682	0.182	2.16852e-39	DM vs. WM
Fosl2	6.07086e-42	-1.8131	0.367	0.597	7.41616e-38	DM vs. WM
Eif3h	7.91025e-42	1.17483	0.685	0.179	9.66316e-38	DM vs. WM
Nme2	8.86239e-42	1.12912	0.72	0.216	1.08263e-37	DM vs. WM
Gcnt2	9.5998e-42	-1.87702	0.037	0.238	1.17271e-37	DM vs. WM
Pi16	9.92559e-42	-1.60403	0.014	0.176	1.21251e-37	DM vs. WM
D8Ertd738e	1.60342e-41	1.25951	0.612	0.134	1.95874e-37	DM vs. WM
Rnaset2a	1.60757e-41	1.43037	0.531	0.087	1.9638e-37	DM vs. WM
Ms4a4b	2.54254e-41	1.33183	0.674	0.199	3.10597e-37	DM vs. WM
Eef1d	3.43047e-41	1.45005	0.521	0.084	4.19066e-37	DM vs. WM
Limd2	1.45415e-38	1.19894	0.625	0.16	1.77639e-34	DM vs. WM
H2afy	5.1538e-38	-1.80527	0.294	0.527	6.29588e-34	DM vs. WM
Pfdn5	6.8798e-38	0.931539	0.868	0.387	8.40437e-34	DM vs. WM
Rpl22l1	7.30898e-38	0.810157	0.957	0.636	8.92865e-34	DM vs. WM
Junb	4.33276e-37	-0.936413	0.863	0.877	5.29289e-33	DM vs. WM
Pabpc1	5.78988e-37	-1.12573	0.774	0.782	7.07292e-33	DM vs. WM
Eif3f	1.00696e-36	0.977013	0.815	0.342	1.23011e-32	DM vs. WM
Dnajc15	2.70008e-36	1.6186	0.395	0.031	3.29842e-32	DM vs. WM
Cd3e	4.35303e-36	1.46683	0.43	0.05	5.31766e-32	DM vs. WM
Txnip	5.45252e-36	-1.9233	0.238	0.476	6.6608e-32	DM vs. WM
Pygl	5.58096e-36	-1.62306	0.018	0.171	6.8177e-32	DM vs. WM
Psmb1	7.78402e-36	1.0113	0.643	0.179	9.50895e-32	DM vs. WM
S100a10	8.99895e-36	1.25316	0.617	0.171	1.09931e-31	DM vs. WM
2410015M20Rik	1.1371e-35	1.34334	0.45	0.064	1.38908e-31	DM vs. WM
Rps28	3.23297e-35	-1.78896	0.046	0.235	3.9494e-31	DM vs. WM
Itgal	4.19338e-35	-1.71007	0.248	0.485	5.12263e-31	DM vs. WM
Myl12a	5.57015e-35	1.2074	0.543	0.123	6.8045e-31	DM vs. WM
Csf3r	6.53733e-35	-1.92467	0.075	0.286	7.986e-31	DM vs. WM
Irf2bp2	1.34971e-34	-1.84768	0.162	0.398	1.64881e-30	DM vs. WM
Klk8	1.6461e-34	1.49363	0.388	0.034	2.01087e-30	DM vs. WM
Cnbp	2.3333e-34	1.03191	0.665	0.199	2.85036e-30	DM vs. WM
Tma7	2.72755e-34	1.00563	0.682	0.218	3.33198e-30	DM vs. WM
Lat	3.67776e-34	1.1278	0.575	0.143	4.49275e-30	DM vs. WM
Pcbp2	4.71697e-34	-1.38576	0.475	0.625	5.76226e-30	DM vs. WM
Cd52	1.34282e-33	0.938439	0.872	0.471	1.64039e-29	DM vs. WM
Ltf	4.34588e-33	-1.44755	0.013	0.146	5.30893e-29	DM vs. WM
Emilin2	4.60804e-33	-1.49183	0.013	0.146	5.62918e-29	DM vs. WM
Atp5b	2.2371e-32	1.0626	0.547	0.137	2.73284e-28	DM vs. WM
Trib1	2.31139e-32	-1.70781	0.044	0.221	2.82359e-28	DM vs. WM
Prtn3	2.92919e-32	-1.51939	0.021	0.168	3.5783e-28	DM vs. WM
Grina	2.9923e-32	-1.80422	0.117	0.336	3.6554e-28	DM vs. WM
Dazap2	4.47116e-32	-1.71074	0.311	0.51	5.46197e-28	DM vs. WM
Pnrc1	8.3604e-32	0.92914	0.713	0.255	1.02131e-27	DM vs. WM
Nop10	9.10423e-32	0.978702	0.592	0.162	1.11217e-27	DM vs. WM
Snrnp70	9.54248e-32	-1.79147	0.248	0.465	1.16571e-27	DM vs. WM
Il7r	2.37698e-31	1.17125	0.589	0.179	2.90372e-27	DM vs. WM
Rnf149	4.21106e-31	-1.84537	0.09	0.294	5.14423e-27	DM vs. WM
Hdc	7.00739e-31	-1.90636	0.095	0.3	8.56022e-27	DM vs. WM
Sirpa	1.3217e-30	-1.51778	0.021	0.162	1.61458e-26	DM vs. WM
Wfdc17	3.11974e-30	-1.91315	0.141	0.356	3.81107e-26	DM vs. WM
Rpl35a	3.37817e-30	-1.33149	0.542	0.639	4.12677e-26	DM vs. WM
Psenen	3.61284e-30	1.20211	0.394	0.056	4.41345e-26	DM vs. WM
Saraf	2.57635e-29	0.907764	0.707	0.263	3.14727e-25	DM vs. WM
H2-Q4	2.84031e-29	1.18371	0.432	0.081	3.46972e-25	DM vs. WM
Sri	3.1282e-29	1.37346	0.335	0.028	3.8214e-25	DM vs. WM
Ppib	5.57706e-29	1.15975	0.37	0.045	6.81293e-25	DM vs. WM
Rabac1	5.66146e-29	0.897346	0.573	0.16	6.91604e-25	DM vs. WM
Ptprcap	7.52115e-29	1.02134	0.506	0.129	9.18783e-25	DM vs. WM
Ddx6	8.63195e-29	-1.61012	0.296	0.487	1.05448e-24	DM vs. WM
Ost4	2.15775e-28	1.14746	0.381	0.053	2.63591e-24	DM vs. WM
Eef1g	2.3285e-28	0.771358	0.837	0.409	2.8445e-24	DM vs. WM
Rpl36al	2.56732e-28	0.717735	0.91	0.482	3.13623e-24	DM vs. WM
Dapl1	4.32101e-28	1.70844	0.297	0.014	5.27855e-24	DM vs. WM
Ngp	4.93915e-28	-1.61111	0.196	0.401	6.03366e-24	DM vs. WM
Edf1	5.32977e-28	1.22033	0.359	0.045	6.51085e-24	DM vs. WM
Rassf5	5.92359e-28	-1.70396	0.149	0.356	7.23625e-24	DM vs. WM
Ier5	1.11223e-27	-1.31068	0.465	0.597	1.3587e-23	DM vs. WM
Hsp90ab1	1.18234e-27	-0.964759	0.797	0.784	1.44435e-23	DM vs. WM
Cdk2ap2	3.19221e-27	0.79879	0.602	0.19	3.89961e-23	DM vs. WM
Rsrp1	3.3251e-27	-1.33396	0.457	0.585	4.06194e-23	DM vs. WM
Use1	4.99052e-27	0.930826	0.479	0.115	6.09642e-23	DM vs. WM
Mmp9	5.18417e-27	-1.56587	0.021	0.148	6.33298e-23	DM vs. WM
Hspa1b	6.27229e-27	-2.03978	0.091	0.283	7.66223e-23	DM vs. WM
Rpl5	7.16435e-27	0.724602	0.651	0.224	8.75197e-23	DM vs. WM
Ifi27l2a	7.55257e-27	1.30393	0.519	0.154	9.22622e-23	DM vs. WM
Gda	1.23222e-26	-1.63921	0.032	0.174	1.50528e-22	DM vs. WM
LOC102641031	1.27522e-26	1.54916	0.257	0	1.5578e-22	DM vs. WM
Btf3	1.84187e-26	0.67783	0.89	0.465	2.25003e-22	DM vs. WM
Sap18b	6.88416e-26	1.18589	0.329	0.039	8.40969e-22	DM vs. WM
Tnfaip2	1.19094e-25	-1.43929	0.016	0.132	1.45486e-21	DM vs. WM
Cox7b	1.2477e-25	1.05722	0.389	0.073	1.52419e-21	DM vs. WM
Dad1	2.03154e-25	0.886173	0.495	0.134	2.48174e-21	DM vs. WM
Ndufa6	2.6201e-25	0.835494	0.687	0.263	3.20072e-21	DM vs. WM
Tkt	3.39219e-25	-1.68274	0.167	0.359	4.1439e-21	DM vs. WM
Rnaset2b	4.30849e-25	1.42591	0.25	0.003	5.26325e-21	DM vs. WM
Gpcpd1	4.63854e-25	-1.65355	0.112	0.297	5.66644e-21	DM vs. WM
Cd8b1	5.65216e-25	1.07738	0.474	0.134	6.90467e-21	DM vs. WM
Rpl37a	7.48272e-25	-1.17599	0.582	0.644	9.14089e-21	DM vs. WM
Gnas	1.2405e-24	0.828155	0.492	0.137	1.5154e-20	DM vs. WM
Shfm1	1.37689e-24	-1.12168	0.558	0.627	1.68201e-20	DM vs. WM
Gm15776	1.43827e-24	0.925102	0.436	0.104	1.75699e-20	DM vs. WM
Atp5g1	1.49086e-24	1.01731	0.405	0.087	1.82123e-20	DM vs. WM
2023-09-01	1.5809e-24	0.99267	0.407	0.087	1.93123e-20	DM vs. WM
Lbr	2.40169e-24	-1.58016	0.183	0.373	2.93391e-20	DM vs. WM
Cxcr4	6.24583e-24	-1.31871	0.471	0.583	7.62991e-20	DM vs. WM
Ppp1ca	6.64137e-24	0.882842	0.442	0.109	8.1131e-20	DM vs. WM
Zfp36	6.66784e-24	-1.55613	0.263	0.443	8.14543e-20	DM vs. WM
Hnrnpk	6.76288e-24	-1.38467	0.39	0.527	8.26153e-20	DM vs. WM
Cox6b1	7.00443e-24	0.811072	0.499	0.143	8.55661e-20	DM vs. WM
Osm	7.18436e-24	-1.4264	0.035	0.171	8.77642e-20	DM vs. WM
Cox5b	1.41462e-23	0.944917	0.407	0.092	1.7281e-19	DM vs. WM
Cd24a	1.5302e-23	-1.58022	0.058	0.213	1.86929e-19	DM vs. WM
Eno1	1.59002e-23	1.21439	0.283	0.025	1.94237e-19	DM vs. WM
Marcks	2.18498e-23	-1.33532	0.015	0.12	2.66917e-19	DM vs. WM
Gapdh	3.2283e-23	0.824594	0.546	0.182	3.94369e-19	DM vs. WM
Lgals1	4.09068e-23	1.20281	0.558	0.202	4.99718e-19	DM vs. WM
Klf2	8.07104e-23	-0.950718	0.678	0.72	9.85958e-19	DM vs. WM
Anxa1	9.32202e-23	-1.39728	0.022	0.137	1.13878e-18	DM vs. WM
Stk17b	9.3974e-23	-1.0806	0.651	0.672	1.14799e-18	DM vs. WM
G0s2	1.18055e-22	-1.75813	0.289	0.448	1.44216e-18	DM vs. WM
Atp5d	1.46416e-22	0.762642	0.502	0.154	1.78862e-18	DM vs. WM
Aldoa	1.56138e-22	0.970539	0.368	0.076	1.90738e-18	DM vs. WM
Ndufb5	1.73197e-22	0.822344	0.391	0.087	2.11577e-18	DM vs. WM
Apoe	2.18023e-22	1.03642	0.322	0.05	2.66337e-18	DM vs. WM
Serinc3	2.32499e-22	-1.37812	0.374	0.515	2.84021e-18	DM vs. WM
Hspa5	2.94277e-22	-1.20441	0.544	0.616	3.59489e-18	DM vs. WM
Acp5	4.65662e-22	1.12507	0.27	0.025	5.68853e-18	DM vs. WM
Rpl39	8.55211e-22	0.480669	0.976	0.804	1.04473e-17	DM vs. WM
Tomm22	1.0281e-21	1.09835	0.278	0.031	1.25593e-17	DM vs. WM
Gm9840	1.26527e-21	0.952734	0.325	0.056	1.54565e-17	DM vs. WM
Eif2s3x	1.85679e-21	-1.53347	0.102	0.266	2.26826e-17	DM vs. WM
Gimap4	1.94758e-21	0.831175	0.463	0.137	2.37916e-17	DM vs. WM
Rbx1	2.18996e-21	0.975762	0.307	0.048	2.67526e-17	DM vs. WM
Gm4184	2.46325e-21	0.713225	0.588	0.216	3.00911e-17	DM vs. WM
Rgcc	5.36182e-21	1.06968	0.34	0.07	6.55e-17	DM vs. WM
Ubl5	6.02091e-21	0.848697	0.387	0.095	7.35514e-17	DM vs. WM
Rps10	7.86733e-21	0.599287	0.724	0.322	9.61073e-17	DM vs. WM
Laptm5	7.93824e-21	-1.07696	0.583	0.625	9.69736e-17	DM vs. WM
Med28	1.06652e-20	0.986371	0.294	0.045	1.30286e-16	DM vs. WM
Cycs	1.10912e-20	0.80236	0.403	0.104	1.3549e-16	DM vs. WM
Bcl2a1b	1.14007e-20	1.46671	0.331	0.073	1.39271e-16	DM vs. WM
Mbnl1	1.30422e-20	-1.04717	0.578	0.611	1.59324e-16	DM vs. WM
Hint1	1.49647e-20	0.683842	0.615	0.238	1.82809e-16	DM vs. WM
Fam49b	1.53544e-20	-1.38889	0.272	0.429	1.87569e-16	DM vs. WM
Pdia6	1.83571e-20	-1.61038	0.133	0.3	2.2425e-16	DM vs. WM
Psmb8	1.96441e-20	0.736118	0.51	0.171	2.39972e-16	DM vs. WM
Ogt	2.01684e-20	-1.56911	0.125	0.289	2.46378e-16	DM vs. WM
Erh	4.13047e-20	0.77343	0.369	0.087	5.04578e-16	DM vs. WM
Myadm	4.43548e-20	-1.31186	0.018	0.118	5.41839e-16	DM vs. WM
Emp3	6.19361e-20	1.00086	0.317	0.062	7.56612e-16	DM vs. WM
Canx	6.43592e-20	-1.49225	0.211	0.375	7.86212e-16	DM vs. WM
Cox17	7.97993e-20	-1.49083	0.253	0.406	9.74829e-16	DM vs. WM
Lck	1.01187e-19	0.821373	0.361	0.084	1.2361e-15	DM vs. WM
Park7	1.03717e-19	0.736588	0.409	0.112	1.267e-15	DM vs. WM
Epsti1	1.0791e-19	0.986935	0.291	0.048	1.31823e-15	DM vs. WM
Gmfg	1.27296e-19	0.771409	0.439	0.134	1.55505e-15	DM vs. WM
Cd2	1.36092e-19	0.761983	0.349	0.078	1.66251e-15	DM vs. WM
H2-K1	1.59714e-19	-0.548555	0.97	0.936	1.95107e-15	DM vs. WM
Sec11a	1.69437e-19	0.792922	0.372	0.092	2.06984e-15	DM vs. WM
Hmgn2	1.90386e-19	-1.60447	0.19	0.35	2.32576e-15	DM vs. WM
Camp	2.03133e-19	-1.56792	0.126	0.286	2.48148e-15	DM vs. WM
St3gal4	2.29915e-19	-1.61347	0.097	0.252	2.80864e-15	DM vs. WM
Tceb2	2.3374e-19	0.933071	0.306	0.059	2.85537e-15	DM vs. WM
Map1lc3b	2.52285e-19	0.654452	0.529	0.182	3.08192e-15	DM vs. WM
Slc25a4	2.5559e-19	1.05119	0.244	0.025	3.12229e-15	DM vs. WM
Myl6	3.44994e-19	0.680245	0.632	0.269	4.21445e-15	DM vs. WM
Atp6ap1	3.49458e-19	-1.43559	0.095	0.246	4.26898e-15	DM vs. WM
Ndufa13	3.74831e-19	0.64813	0.571	0.213	4.57893e-15	DM vs. WM
Eif4g2	5.30095e-19	-1.26828	0.408	0.51	6.47564e-15	DM vs. WM
Sumo1	5.35328e-19	0.763468	0.324	0.067	6.53956e-15	DM vs. WM
Sumo2	5.35434e-19	0.668202	0.466	0.148	6.54087e-15	DM vs. WM
Ssr4	5.58916e-19	0.987731	0.252	0.031	6.82772e-15	DM vs. WM
Gsn	7.07488e-19	-1.24565	0.023	0.126	8.64267e-15	DM vs. WM
Higd2a	1.17558e-18	0.896262	0.277	0.045	1.43609e-14	DM vs. WM
Klf6	1.29493e-18	-1.211	0.462	0.552	1.58188e-14	DM vs. WM
Srsf3	1.42593e-18	-1.30594	0.389	0.499	1.74192e-14	DM vs. WM
Ms4a6b	1.47714e-18	0.69393	0.44	0.14	1.80448e-14	DM vs. WM
Uqcr10	1.49159e-18	0.615051	0.456	0.146	1.82213e-14	DM vs. WM
Gm21596	1.93129e-18	0.729939	0.355	0.09	2.35926e-14	DM vs. WM
Cybb	2.50249e-18	-1.32102	0.05	0.176	3.05704e-14	DM vs. WM
Eif3m	2.90483e-18	0.767581	0.363	0.095	3.54854e-14	DM vs. WM
Bin2	3.69814e-18	0.907821	0.275	0.048	4.51765e-14	DM vs. WM
Cd300lf	4.00318e-18	-1.28627	0.026	0.129	4.89028e-14	DM vs. WM
Plin2.1	4.11987e-18	-1.31438	0.043	0.162	5.03284e-14	DM vs. WM
Picalm	5.05718e-18	-1.56928	0.145	0.3	6.17785e-14	DM vs. WM
Ccdc12	5.55703e-18	0.762081	0.332	0.078	6.78847e-14	DM vs. WM
Crem	5.99036e-18	0.848536	0.505	0.193	7.31782e-14	DM vs. WM
Tpd52	6.27615e-18	-1.47516	0.073	0.21	7.66694e-14	DM vs. WM
Apobec3	8.38253e-18	1.03646	0.208	0.014	1.02401e-13	DM vs. WM
S1pr4	8.77329e-18	0.884443	0.289	0.056	1.07175e-13	DM vs. WM
Nedd8	9.41026e-18	0.761776	0.378	0.109	1.14956e-13	DM vs. WM
Rgs10	1.10327e-17	0.753045	0.363	0.098	1.34775e-13	DM vs. WM
Nt5c	1.15907e-17	0.845134	0.252	0.036	1.41592e-13	DM vs. WM
Psme1	1.37395e-17	0.661216	0.451	0.151	1.67841e-13	DM vs. WM
Uqcrfs1	1.83145e-17	0.714718	0.424	0.137	2.2373e-13	DM vs. WM
Ptpn6	2.31885e-17	-1.47447	0.087	0.227	2.83271e-13	DM vs. WM
Rpl28	2.77228e-17	-1.29875	0.034	0.143	3.38662e-13	DM vs. WM
Mif	3.05441e-17	0.532111	0.453	0.151	3.73127e-13	DM vs. WM
Cdk2	3.1505e-17	-1.14843	0.016	0.101	3.84865e-13	DM vs. WM
Slc3a2	3.7007e-17	0.63539	0.418	0.134	4.52078e-13	DM vs. WM
Myeov2	3.77423e-17	-1.02946	0.54	0.571	4.6106e-13	DM vs. WM
Prkcd	3.82361e-17	-1.40601	0.07	0.202	4.67092e-13	DM vs. WM
Hnrnph1	3.82979e-17	-1.32549	0.309	0.434	4.67847e-13	DM vs. WM
Fam189b	4.96338e-17	1.00181	0.222	0.025	6.06327e-13	DM vs. WM
Cd7	5.14007e-17	0.922859	0.249	0.039	6.27911e-13	DM vs. WM
Psmb2	5.45675e-17	0.874055	0.255	0.042	6.66597e-13	DM vs. WM
Hspe1	5.89366e-17	0.557843	0.545	0.213	7.1997e-13	DM vs. WM
Manf	6.34766e-17	0.773504	0.295	0.064	7.7543e-13	DM vs. WM
Cyb5a	6.91688e-17	0.919657	0.232	0.031	8.44966e-13	DM vs. WM
Grap2	7.15794e-17	0.708919	0.302	0.067	8.74414e-13	DM vs. WM
Serf2	7.72003e-17	0.485081	0.885	0.513	9.43079e-13	DM vs. WM
Cyp4f18	1.03737e-16	-1.20939	0.027	0.126	1.26725e-12	DM vs. WM
Stra13	1.27241e-16	0.955943	0.208	0.02	1.55438e-12	DM vs. WM
Csnk2b	1.37652e-16	0.892017	0.227	0.031	1.68156e-12	DM vs. WM
Mt-mt-Rnr1	1.4155e-16	-1.50445	0.257	0.389	1.72918e-12	DM vs. WM
Psmd2	2.06255e-16	-1.39104	0.078	0.21	2.51962e-12	DM vs. WM
Mrpl23	2.18582e-16	0.712474	0.302	0.07	2.6702e-12	DM vs. WM
Raly	2.56142e-16	0.611025	0.392	0.12	3.12904e-12	DM vs. WM
Skap1	2.57086e-16	0.74919	0.276	0.056	3.14056e-12	DM vs. WM
Smdt1	2.83777e-16	0.637692	0.363	0.104	3.46662e-12	DM vs. WM
Slc16a3	2.97714e-16	-1.21908	0.038	0.146	3.63688e-12	DM vs. WM
Rnasek	3.04719e-16	0.76641	0.324	0.084	3.72245e-12	DM vs. WM
Adrbk1	3.26041e-16	-1.38223	0.286	0.412	3.98291e-12	DM vs. WM
Alox5ap	3.26132e-16	-1.58738	0.159	0.303	3.98403e-12	DM vs. WM
Gzma	3.92358e-16	1.33586	0.34	0.098	4.79305e-12	DM vs. WM
Zfp36l1	3.99328e-16	-1.40687	0.329	0.448	4.8782e-12	DM vs. WM
LOC102635661	4.82124e-16	0.503108	0.508	0.196	5.88962e-12	DM vs. WM
Slc38a2	5.87391e-16	-1.26813	0.343	0.454	7.17557e-12	DM vs. WM
Ly6c2	6.79132e-16	0.864958	0.526	0.241	8.29627e-12	DM vs. WM
Hcst	7.14642e-16	0.577128	0.488	0.185	8.73007e-12	DM vs. WM
Ndufs4	7.86817e-16	0.973467	0.194	0.017	9.61175e-12	DM vs. WM
Ywhaz	9.57729e-16	-1.33021	0.314	0.426	1.16996e-11	DM vs. WM
Eif3i	1.30271e-15	0.789868	0.209	0.025	1.59139e-11	DM vs. WM
Ets2	1.4483e-15	-1.48534	0.106	0.241	1.76924e-11	DM vs. WM
Rara	1.59197e-15	-1.22122	0.032	0.132	1.94475e-11	DM vs. WM
Mettl23	1.60697e-15	0.752297	0.261	0.053	1.96308e-11	DM vs. WM
Ddx17	1.72444e-15	-1.44471	0.149	0.289	2.10658e-11	DM vs. WM
Vps28	1.98718e-15	0.719694	0.275	0.062	2.42753e-11	DM vs. WM
Clec12a	2.39533e-15	-1.12572	0.026	0.118	2.92613e-11	DM vs. WM
Cdc37	2.4355e-15	0.705168	0.267	0.059	2.97521e-11	DM vs. WM
Cd247	2.58074e-15	0.757992	0.29	0.073	3.15264e-11	DM vs. WM
Snrpg	2.6241e-15	0.500408	0.56	0.23	3.2056e-11	DM vs. WM
Timm23	2.685e-15	0.851514	0.23	0.039	3.27999e-11	DM vs. WM
Rbm39	2.83978e-15	0.505152	0.879	0.543	3.46908e-11	DM vs. WM
Ncf1	2.89014e-15	-1.50169	0.119	0.255	3.5306e-11	DM vs. WM
Pgd	2.96489e-15	-1.36757	0.058	0.174	3.62191e-11	DM vs. WM
Commd4	3.24877e-15	0.975068	0.165	0.006	3.9687e-11	DM vs. WM
Selk	3.45164e-15	0.435742	0.623	0.266	4.21652e-11	DM vs. WM
Hsd17b10	3.56601e-15	0.818242	0.177	0.011	4.35624e-11	DM vs. WM
Prelid2	4.0066e-15	1.02097	0.152	0	4.89446e-11	DM vs. WM
Cd47	5.96554e-15	0.63015	0.397	0.137	7.2875e-11	DM vs. WM
Ifi27	5.99085e-15	0.718278	0.235	0.042	7.31842e-11	DM vs. WM
Ppdpf	5.99757e-15	0.911855	0.202	0.025	7.32663e-11	DM vs. WM
Eef1b2	6.28577e-15	0.397123	0.874	0.496	7.6787e-11	DM vs. WM
Retnlg	6.44486e-15	-1.14547	0.581	0.585	7.87304e-11	DM vs. WM
Mien1	6.62965e-15	0.756157	0.248	0.05	8.09879e-11	DM vs. WM
Atp6v1f	7.32659e-15	0.534469	0.466	0.176	8.95016e-11	DM vs. WM
Fus	7.465e-15	-1.38445	0.246	0.37	9.11924e-11	DM vs. WM
Ssr3	7.88657e-15	-1.48064	0.134	0.269	9.63424e-11	DM vs. WM
Eef1a1	8.06712e-15	-0.317336	1	0.994	9.85479e-11	DM vs. WM
Snrpd2	8.07315e-15	0.523588	0.395	0.132	9.86216e-11	DM vs. WM
Pmaip1	9.34533e-15	-1.35421	0.052	0.162	1.14162e-10	DM vs. WM
Pole4	1.0772e-14	0.535134	0.363	0.115	1.31591e-10	DM vs. WM
Vps37b	1.30713e-14	0.472594	0.859	0.521	1.59679e-10	DM vs. WM
Sh2d1a	1.40788e-14	0.904302	0.196	0.025	1.71987e-10	DM vs. WM
Rpl13a	1.56364e-14	0.464906	0.375	0.123	1.91015e-10	DM vs. WM
Jtb	1.63135e-14	0.78601	0.215	0.034	1.99286e-10	DM vs. WM
Hnrnpa0	2.19347e-14	-1.3459	0.237	0.364	2.67954e-10	DM vs. WM
Cap1	2.34042e-14	0.769106	0.228	0.042	2.85906e-10	DM vs. WM
Trmt112	2.5012e-14	0.519388	0.429	0.154	3.05546e-10	DM vs. WM
Gimap9	2.79804e-14	0.746131	0.28	0.073	3.41809e-10	DM vs. WM
Mpc2	2.81825e-14	0.761912	0.207	0.031	3.44277e-10	DM vs. WM
Cirbp	3.01783e-14	0.721861	0.233	0.045	3.68658e-10	DM vs. WM
Ist1	3.13674e-14	-1.32286	0.08	0.202	3.83184e-10	DM vs. WM
Ndufb11	3.23131e-14	0.454683	0.388	0.132	3.94737e-10	DM vs. WM
Trim12a	3.76814e-14	0.962872	0.143	0	4.60316e-10	DM vs. WM
Bcl2a1d	3.84765e-14	1.29937	0.2	0.031	4.70029e-10	DM vs. WM
4930523C07Rik	3.99263e-14	0.578492	0.307	0.087	4.87739e-10	DM vs. WM
Snx3	4.23802e-14	0.60964	0.288	0.076	5.17717e-10	DM vs. WM
Pycard	4.55405e-14	0.509447	0.36	0.118	5.56323e-10	DM vs. WM
Sec11c	5.64936e-14	0.651514	0.261	0.062	6.90126e-10	DM vs. WM
Hp	5.69282e-14	-1.49728	0.119	0.246	6.95435e-10	DM vs. WM
Hn1	5.82284e-14	0.441591	0.458	0.176	7.11319e-10	DM vs. WM
Cd8a	5.93834e-14	0.694381	0.302	0.087	7.25428e-10	DM vs. WM
Ndufa7	5.97121e-14	0.514626	0.328	0.098	7.29444e-10	DM vs. WM
Mrpl24	6.36566e-14	0.741067	0.239	0.05	7.7763e-10	DM vs. WM
2700060E02Rik	6.95204e-14	0.554056	0.315	0.092	8.49262e-10	DM vs. WM
Gm1966	9.15183e-14	0.94097	0.139	0	1.11799e-09	DM vs. WM
LOC102638183	9.49429e-14	0.448682	0.473	0.188	1.15982e-09	DM vs. WM
Pigt	1.27698e-13	-1.2147	0.04	0.137	1.55996e-09	DM vs. WM
Celf1	1.37803e-13	-1.3018	0.173	0.3	1.6834e-09	DM vs. WM
Top2a	1.44717e-13	-1.38044	0.049	0.151	1.76786e-09	DM vs. WM
Gtf2i	1.45325e-13	0.75876	0.209	0.036	1.7753e-09	DM vs. WM
Slc25a5	1.66776e-13	0.39699	0.581	0.252	2.03734e-09	DM vs. WM
Ppp1r11	1.73339e-13	0.81821	0.176	0.02	2.11751e-09	DM vs. WM
Tnfrsf18	1.96996e-13	0.72221	0.208	0.036	2.4065e-09	DM vs. WM
Fis1	2.04281e-13	0.457178	0.462	0.182	2.4955e-09	DM vs. WM
Mrps16	2.0957e-13	0.734813	0.193	0.028	2.5601e-09	DM vs. WM
Prcp	2.35567e-13	-1.1147	0.026	0.109	2.87769e-09	DM vs. WM
Mrps24	2.68699e-13	0.648598	0.267	0.07	3.28243e-09	DM vs. WM
Nsa2	2.75454e-13	0.44051	0.341	0.109	3.36495e-09	DM vs. WM
Aurkaip1	2.77859e-13	0.669043	0.212	0.039	3.39433e-09	DM vs. WM
Grpel1	2.91782e-13	0.818987	0.158	0.011	3.56441e-09	DM vs. WM
H2-T22	3.0044e-13	0.725689	0.201	0.034	3.67018e-09	DM vs. WM
Rpn1	3.16002e-13	-1.37184	0.062	0.171	3.86028e-09	DM vs. WM
Psma7	3.16674e-13	0.627612	0.218	0.042	3.86849e-09	DM vs. WM
Mrpl54	3.17558e-13	0.77989	0.195	0.031	3.87929e-09	DM vs. WM
Cox7a2	3.72003e-13	0.460842	0.397	0.143	4.54439e-09	DM vs. WM
Eef2	4.20593e-13	-0.519157	0.931	0.868	5.13796e-09	DM vs. WM
Dph3	4.26738e-13	0.731039	0.184	0.025	5.21304e-09	DM vs. WM
Leprotl1	4.31013e-13	0.574021	0.342	0.115	5.26525e-09	DM vs. WM
Sys1	4.7186e-13	0.651785	0.254	0.064	5.76424e-09	DM vs. WM
Aes	6.17629e-13	0.568054	0.325	0.106	7.54496e-09	DM vs. WM
Npm3	6.86926e-13	0.522385	0.37	0.132	8.39149e-09	DM vs. WM
Eif6	7.25536e-13	0.578916	0.259	0.067	8.86314e-09	DM vs. WM
Tbrg1	8.15724e-13	0.734719	0.174	0.022	9.96488e-09	DM vs. WM
Cuta	8.39332e-13	0.636373	0.228	0.05	1.02533e-08	DM vs. WM
Atp2b1	9.15391e-13	-1.40634	0.168	0.291	1.11824e-08	DM vs. WM
Chchd2	1.16853e-12	0.415832	0.778	0.42	1.42747e-08	DM vs. WM
Nudc	1.17158e-12	0.728777	0.163	0.017	1.4312e-08	DM vs. WM
Ndufa12	1.29416e-12	0.780639	0.176	0.025	1.58095e-08	DM vs. WM
Emc6	1.47799e-12	0.57703	0.274	0.078	1.80551e-08	DM vs. WM
Tmem234	1.82538e-12	0.588441	0.293	0.09	2.22989e-08	DM vs. WM
Pgls	1.86486e-12	0.613597	0.258	0.07	2.27812e-08	DM vs. WM
Klf3	2.19672e-12	0.618848	0.242	0.062	2.68351e-08	DM vs. WM
Mrps26	2.28081e-12	0.641737	0.193	0.034	2.78624e-08	DM vs. WM
Grap	2.37058e-12	0.648522	0.25	0.067	2.8959e-08	DM vs. WM
Lsm4	2.46968e-12	0.458656	0.416	0.162	3.01696e-08	DM vs. WM
Ptpre	2.73679e-12	-1.09566	0.03	0.112	3.34326e-08	DM vs. WM
Psme2b	3.04157e-12	0.407042	0.46	0.19	3.71559e-08	DM vs. WM
Ndufa1	3.07539e-12	0.51008	0.266	0.076	3.7569e-08	DM vs. WM
Gimap5	3.22016e-12	0.629758	0.246	0.064	3.93375e-08	DM vs. WM
Atp1b3	3.35605e-12	-0.976014	0.537	0.549	4.09975e-08	DM vs. WM
Zfp36l2	3.35654e-12	-0.837064	0.557	0.577	4.10035e-08	DM vs. WM
Pld4	3.3958e-12	-1.21932	0.057	0.157	4.14831e-08	DM vs. WM
Fam96b	3.44977e-12	0.732833	0.147	0.011	4.21424e-08	DM vs. WM
Ets1	3.72461e-12	-0.715375	0.739	0.672	4.54999e-08	DM vs. WM
Rassf2	4.23709e-12	-1.25381	0.075	0.182	5.17603e-08	DM vs. WM
Clec7a	4.44597e-12	-1.06359	0.026	0.104	5.4312e-08	DM vs. WM
Hipk1	4.66661e-12	-1.24805	0.202	0.317	5.70074e-08	DM vs. WM
Krtcap2	4.91968e-12	0.523309	0.236	0.059	6.00988e-08	DM vs. WM
Dctn3	5.04333e-12	0.519028	0.246	0.064	6.16093e-08	DM vs. WM
Prelid1	5.21835e-12	0.58005	0.239	0.062	6.37473e-08	DM vs. WM
Ict1	5.79178e-12	0.744962	0.161	0.02	7.07524e-08	DM vs. WM
Psma2	6.06087e-12	0.487816	0.355	0.129	7.40396e-08	DM vs. WM
Anxa6	6.57019e-12	0.498907	0.267	0.078	8.02614e-08	DM vs. WM
Lef1	7.22884e-12	0.468631	0.435	0.185	8.83075e-08	DM vs. WM
Anapc11	8.13873e-12	0.628233	0.186	0.034	9.94227e-08	DM vs. WM
Fyb	8.72842e-12	0.364206	0.357	0.129	1.06626e-07	DM vs. WM
Tcf4	1.04122e-11	-1.16597	0.034	0.118	1.27195e-07	DM vs. WM
Eva1b	1.11257e-11	0.758767	0.147	0.014	1.35912e-07	DM vs. WM
Mrps14	1.3194e-11	0.51795	0.235	0.062	1.61178e-07	DM vs. WM
Fundc2	1.33529e-11	0.668905	0.152	0.017	1.63119e-07	DM vs. WM
Far1	1.34425e-11	-1.17853	0.052	0.146	1.64214e-07	DM vs. WM
Map4k4	1.36602e-11	-1.29366	0.104	0.216	1.66873e-07	DM vs. WM
Gpx1	1.39397e-11	-1.35051	0.304	0.389	1.70288e-07	DM vs. WM
H2afj	1.42357e-11	0.381551	0.539	0.244	1.73903e-07	DM vs. WM
Hspa9	1.48072e-11	-1.32177	0.13	0.244	1.80884e-07	DM vs. WM
Zfp706	1.58812e-11	0.631331	0.222	0.056	1.94005e-07	DM vs. WM
Gadd45a	1.5955e-11	-1.2749	0.154	0.269	1.94906e-07	DM vs. WM
Lsm8	1.73086e-11	0.510561	0.204	0.045	2.11442e-07	DM vs. WM
Ybx1	1.7988e-11	0.358949	0.501	0.221	2.19742e-07	DM vs. WM
Tmed9	1.8527e-11	0.292054	0.368	0.137	2.26325e-07	DM vs. WM
Sypl	1.86036e-11	-1.00805	0.032	0.112	2.27262e-07	DM vs. WM
Cd37	2.01188e-11	0.522622	0.263	0.078	2.45771e-07	DM vs. WM
Sh2d2a	2.10954e-11	0.44406	0.29	0.095	2.57702e-07	DM vs. WM
Prkch	2.14232e-11	0.652019	0.155	0.02	2.61706e-07	DM vs. WM
Mapk3	2.20118e-11	-1.11637	0.034	0.115	2.68896e-07	DM vs. WM
Supt4b	2.62531e-11	0.657008	0.169	0.028	3.20708e-07	DM vs. WM
Sra1	2.73695e-11	0.734684	0.142	0.014	3.34346e-07	DM vs. WM
Med10	2.98093e-11	0.64099	0.159	0.022	3.64151e-07	DM vs. WM
Lst1	3.31358e-11	-1.19655	0.046	0.134	4.04787e-07	DM vs. WM
Chchd3	3.31898e-11	0.70826	0.125	0.006	4.05447e-07	DM vs. WM
Dynlrb1	3.5645e-11	0.484418	0.265	0.081	4.35439e-07	DM vs. WM
Cst7	3.8469e-11	0.651772	0.168	0.028	4.69937e-07	DM vs. WM
Runx2	3.96555e-11	-1.29003	0.057	0.151	4.84431e-07	DM vs. WM
Tecpr1	3.99817e-11	0.570308	0.214	0.053	4.88416e-07	DM vs. WM
Gzmb	4.37506e-11	0.916599	0.208	0.053	5.34458e-07	DM vs. WM
Srrm2	5.18593e-11	-1.09849	0.359	0.429	6.33514e-07	DM vs. WM
Rdm1	5.39968e-11	-1.42876	0.267	0.367	6.59624e-07	DM vs. WM
Klrd1	5.45647e-11	0.564049	0.246	0.073	6.66562e-07	DM vs. WM
Tmem134	5.69968e-11	0.566	0.203	0.048	6.96273e-07	DM vs. WM
Gpr132	5.78185e-11	-0.964879	0.455	0.487	7.06311e-07	DM vs. WM
Tuba1a	5.9432e-11	0.663322	0.155	0.022	7.26022e-07	DM vs. WM
Gm3873	6.526e-11	0.729127	0.127	0.008	7.97216e-07	DM vs. WM
Bud31	6.87059e-11	0.540182	0.215	0.056	8.39311e-07	DM vs. WM
Fcer1g	7.1366e-11	0.388023	0.426	0.179	8.71807e-07	DM vs. WM
Oaz1	7.21841e-11	0.367263	0.971	0.762	8.81801e-07	DM vs. WM
H2-T23	7.57131e-11	0.490344	0.294	0.104	9.24911e-07	DM vs. WM
Brk1	7.90057e-11	0.409776	0.238	0.067	9.65134e-07	DM vs. WM
Ctla2a	8.07957e-11	0.668314	0.235	0.07	9.87001e-07	DM vs. WM
Rer1	8.76587e-11	0.640029	0.178	0.036	1.07084e-06	DM vs. WM
Bax	8.9035e-11	0.347156	0.287	0.095	1.08765e-06	DM vs. WM
Pold4	8.98923e-11	0.714199	0.142	0.017	1.09812e-06	DM vs. WM
Uqcrb	9.11812e-11	0.453995	0.248	0.076	1.11387e-06	DM vs. WM
Arl6ip5	9.3039e-11	0.306482	0.402	0.162	1.13656e-06	DM vs. WM
Gadd45gip1	9.60957e-11	0.51082	0.246	0.076	1.17391e-06	DM vs. WM
Ndufa8	9.90058e-11	0.52657	0.21	0.053	1.20945e-06	DM vs. WM
2023-09-15	9.98281e-11	0.422726	0.309	0.112	1.2195e-06	DM vs. WM
Ccdc88c	1.10466e-10	-1.23491	0.112	0.218	1.34945e-06	DM vs. WM
Klf4	1.11646e-10	-1.03472	0.032	0.109	1.36387e-06	DM vs. WM
Fkbp3	1.20399e-10	0.493832	0.2	0.048	1.47079e-06	DM vs. WM
Ufc1	1.23313e-10	0.63112	0.141	0.017	1.50639e-06	DM vs. WM
Clk1	1.35285e-10	-0.932848	0.469	0.499	1.65265e-06	DM vs. WM
Ptbp3	1.36775e-10	-1.14739	0.311	0.389	1.67084e-06	DM vs. WM
Cyc1	1.41722e-10	0.687338	0.14	0.017	1.73128e-06	DM vs. WM
Ly6a	1.51348e-10	0.611677	0.23	0.067	1.84887e-06	DM vs. WM
Fbxl5	1.52338e-10	-1.19074	0.058	0.148	1.86096e-06	DM vs. WM
Ccl4	1.55647e-10	0.385592	0.428	0.182	1.90139e-06	DM vs. WM
Eif5a	1.62309e-10	0.336481	0.544	0.255	1.98277e-06	DM vs. WM
Stmn1	1.66143e-10	0.441591	0.257	0.084	2.02961e-06	DM vs. WM
Ddx24	1.69969e-10	0.557505	0.215	0.059	2.07634e-06	DM vs. WM
Dnajb1	1.79382e-10	0.359506	0.361	0.143	2.19133e-06	DM vs. WM
C1qbp	2.03585e-10	0.556018	0.187	0.042	2.487e-06	DM vs. WM
Swi5	2.12156e-10	0.367398	0.272	0.09	2.5917e-06	DM vs. WM
Hnrnpm	2.16865e-10	-1.26675	0.281	0.364	2.64922e-06	DM vs. WM
Ndufb9	2.17791e-10	0.423195	0.261	0.084	2.66053e-06	DM vs. WM
Txnl4a	2.37252e-10	0.402375	0.334	0.126	2.89827e-06	DM vs. WM
Gm3837	2.46196e-10	0.518693	0.227	0.067	3.00753e-06	DM vs. WM
Syk	2.53358e-10	-1.16838	0.054	0.143	3.09502e-06	DM vs. WM
Rbm42	2.57209e-10	0.478681	0.18	0.039	3.14206e-06	DM vs. WM
Pcbp1	2.60633e-10	-1.13935	0.263	0.353	3.18389e-06	DM vs. WM
Timm10b	2.60673e-10	0.378161	0.284	0.098	3.18438e-06	DM vs. WM
Kctd12	2.6779e-10	-1.30498	0.104	0.207	3.27132e-06	DM vs. WM
Pik3ip1	2.68171e-10	0.549725	0.195	0.048	3.27597e-06	DM vs. WM
Smad7	2.75559e-10	0.380988	0.346	0.137	3.36622e-06	DM vs. WM
Nhp2	2.7785e-10	0.484855	0.215	0.059	3.39421e-06	DM vs. WM
Srp14	2.78169e-10	0.379049	0.396	0.165	3.39812e-06	DM vs. WM
Rac1	2.81664e-10	0.188638	0.441	0.185	3.44081e-06	DM vs. WM
Dnaja1	2.9485e-10	0.252745	0.604	0.3	3.60188e-06	DM vs. WM
Imp3	3.23695e-10	0.397003	0.241	0.073	3.95426e-06	DM vs. WM
Lime1	3.3286e-10	0.410688	0.291	0.104	4.06622e-06	DM vs. WM
Atp6v0e	3.33149e-10	0.228546	0.363	0.146	4.06975e-06	DM vs. WM
Sat1	3.45786e-10	-1.13761	0.321	0.392	4.22412e-06	DM vs. WM
Pop5	3.58357e-10	0.531923	0.225	0.067	4.37769e-06	DM vs. WM
Zcchc7	3.58881e-10	0.572606	0.198	0.05	4.38408e-06	DM vs. WM
Psmb9	3.79905e-10	0.413981	0.265	0.09	4.64091e-06	DM vs. WM
Psma6	3.87992e-10	0.4686	0.197	0.05	4.73971e-06	DM vs. WM
Mrpl30	4.12633e-10	0.373791	0.285	0.101	5.04073e-06	DM vs. WM
Morf4l1b	4.21086e-10	0.343611	0.381	0.157	5.14398e-06	DM vs. WM
Uqcc2	4.42046e-10	0.636582	0.13	0.014	5.40003e-06	DM vs. WM
Adh5	4.51315e-10	0.664859	0.118	0.008	5.51327e-06	DM vs. WM
Psmb6	4.59566e-10	0.383619	0.282	0.098	5.61406e-06	DM vs. WM
Lamp2	5.01913e-10	-1.15572	0.052	0.137	6.13137e-06	DM vs. WM
Lamtor5	5.10481e-10	0.603542	0.165	0.034	6.23603e-06	DM vs. WM
Tmem59	5.18945e-10	0.352469	0.228	0.067	6.33944e-06	DM vs. WM
Snrpd3	5.42931e-10	0.446017	0.232	0.07	6.63244e-06	DM vs. WM
Dck	5.57289e-10	-1.14721	0.054	0.14	6.80784e-06	DM vs. WM
Itk	5.59944e-10	0.260025	0.38	0.157	6.84028e-06	DM vs. WM
Tbca	5.71783e-10	0.227563	0.446	0.196	6.9849e-06	DM vs. WM
Ube2a	5.78421e-10	0.489191	0.187	0.045	7.06599e-06	DM vs. WM
Mef2c	6.22696e-10	-1.08925	0.03	0.101	7.60685e-06	DM vs. WM
Ubxn1	6.32952e-10	0.524322	0.165	0.034	7.73214e-06	DM vs. WM
Cmc1	6.67823e-10	0.565375	0.165	0.034	8.15812e-06	DM vs. WM
Cnot4	7.08356e-10	0.464893	0.205	0.056	8.65328e-06	DM vs. WM
Pla2g16	7.17773e-10	0.536816	0.154	0.028	8.76832e-06	DM vs. WM
Anapc13	7.46665e-10	0.580206	0.149	0.025	9.12125e-06	DM vs. WM
Mrpl21	8.28532e-10	0.649628	0.137	0.02	1.01214e-05	DM vs. WM
Lamtor2	8.44138e-10	0.386246	0.254	0.084	1.0312e-05	DM vs. WM
BC017643	8.5362e-10	-1.16692	0.095	0.193	1.04278e-05	DM vs. WM
Snrpb	8.55163e-10	0.259636	0.453	0.204	1.04467e-05	DM vs. WM
Clta	8.57202e-10	0.283122	0.489	0.227	1.04716e-05	DM vs. WM
Mpc1	8.61739e-10	0.458542	0.185	0.045	1.0527e-05	DM vs. WM
Pfdn1	8.94008e-10	0.649339	0.137	0.02	1.09212e-05	DM vs. WM
Ndufs3	9.14461e-10	0.443707	0.199	0.053	1.11711e-05	DM vs. WM
Pabpc4	9.48616e-10	-1.19555	0.086	0.182	1.15883e-05	DM vs. WM
Pum2	1.00438e-09	-1.12196	0.226	0.319	1.22695e-05	DM vs. WM
Dnajc19-ps	1.06809e-09	0.527872	0.147	0.025	1.30478e-05	DM vs. WM
Ahnak	1.0681e-09	-1.20849	0.223	0.319	1.30479e-05	DM vs. WM
Gimap1	1.10426e-09	0.34891	0.462	0.216	1.34897e-05	DM vs. WM
Psma5	1.1699e-09	0.508899	0.156	0.031	1.42915e-05	DM vs. WM
Dennd5a	1.17462e-09	-1.10303	0.049	0.132	1.43491e-05	DM vs. WM
Bloc1s1	1.17866e-09	0.564105	0.141	0.022	1.43985e-05	DM vs. WM
Ssr2	1.20772e-09	0.566333	0.141	0.022	1.47535e-05	DM vs. WM
Psmb3	1.25638e-09	0.609588	0.108	0.006	1.53479e-05	DM vs. WM
Cox20	1.32221e-09	0.544765	0.152	0.028	1.61521e-05	DM vs. WM
BC031181	1.35037e-09	0.404235	0.222	0.067	1.64961e-05	DM vs. WM
Eny2	1.39319e-09	0.495806	0.215	0.064	1.70192e-05	DM vs. WM
Lrrc58	1.52314e-09	0.395362	0.256	0.09	1.86067e-05	DM vs. WM
Txn2	1.60752e-09	0.411984	0.22	0.067	1.96375e-05	DM vs. WM
Rps27a	1.60864e-09	0.216199	0.997	0.952	1.96511e-05	DM vs. WM
Cox14	1.61241e-09	0.252991	0.377	0.16	1.96972e-05	DM vs. WM
Ubald2	1.62521e-09	0.471754	0.43	0.202	1.98536e-05	DM vs. WM
Ap2m1	1.62682e-09	0.567832	0.16	0.034	1.98733e-05	DM vs. WM
Cript	1.83807e-09	0.393729	0.239	0.078	2.24539e-05	DM vs. WM
Igtp	1.96851e-09	0.533913	0.143	0.025	2.40473e-05	DM vs. WM
Tmem179b	2.06319e-09	0.510172	0.194	0.053	2.5204e-05	DM vs. WM
Gpx4	2.08733e-09	0.223369	0.396	0.171	2.54989e-05	DM vs. WM
Trat1	2.32884e-09	0.628807	0.132	0.02	2.84491e-05	DM vs. WM
Dgat1	2.37751e-09	-1.19572	0.199	0.297	2.90437e-05	DM vs. WM
0610010K14Rik	2.77995e-09	0.604996	0.132	0.02	3.39599e-05	DM vs. WM
Ppp1cc	2.82999e-09	0.331595	0.232	0.076	3.45712e-05	DM vs. WM
Ablim1	2.84541e-09	0.263189	0.377	0.162	3.47595e-05	DM vs. WM
Lsm5	2.85355e-09	0.320853	0.257	0.09	3.48589e-05	DM vs. WM
Magoh	2.88202e-09	0.429951	0.207	0.062	3.52068e-05	DM vs. WM
Snx18	2.93438e-09	-1.26108	0.152	0.249	3.58463e-05	DM vs. WM
Hsbp1	3.04849e-09	0.553023	0.142	0.025	3.72404e-05	DM vs. WM
Plekhj1	3.2412e-09	0.292795	0.292	0.112	3.95945e-05	DM vs. WM
Zmat5	3.28183e-09	0.595728	0.109	0.008	4.00908e-05	DM vs. WM
Mzb1	3.30209e-09	0.469231	0.211	0.064	4.03383e-05	DM vs. WM
S100a4	3.31448e-09	-1.36834	0.179	0.283	4.04897e-05	DM vs. WM
Myl12b	3.64476e-09	0.296176	0.423	0.19	4.45244e-05	DM vs. WM
Mrps23	4.00544e-09	0.60954	0.118	0.014	4.89305e-05	DM vs. WM
Lmnb1	4.11463e-09	-1.28632	0.133	0.23	5.02643e-05	DM vs. WM
Dgka	4.40223e-09	0.485225	0.185	0.05	5.37777e-05	DM vs. WM
Ssna1	4.91777e-09	0.549242	0.129	0.02	6.00754e-05	DM vs. WM
Fgl2	5.18757e-09	-1.06185	0.043	0.118	6.33714e-05	DM vs. WM
Dpy30	5.41851e-09	0.568182	0.128	0.02	6.61925e-05	DM vs. WM
Ldha	5.80265e-09	0.298756	0.432	0.202	7.08852e-05	DM vs. WM
AI413582	6.19077e-09	0.544531	0.138	0.025	7.56264e-05	DM vs. WM
Ndufa4	6.22048e-09	0.239594	0.475	0.224	7.59894e-05	DM vs. WM
Bnip3l	6.34795e-09	0.226835	0.291	0.112	7.75466e-05	DM vs. WM
Nubp1	6.50549e-09	0.558111	0.106	0.008	7.94711e-05	DM vs. WM
Mrpl57	6.90068e-09	0.514736	0.182	0.05	8.42988e-05	DM vs. WM
Slc50a1	7.08261e-09	0.464937	0.163	0.039	8.65212e-05	DM vs. WM
Abca7	7.48961e-09	-0.977016	0.038	0.109	9.14931e-05	DM vs. WM
Pfn1	7.82191e-09	0.316	0.929	0.675	9.55525e-05	DM vs. WM
Ssu72	1.01965e-08	0.475434	0.136	0.025	0.00012456	DM vs. WM
Ccdc53	1.03787e-08	0.509509	0.165	0.042	0.000126786	DM vs. WM
Rheb	1.05266e-08	0.384777	0.196	0.059	0.000128593	DM vs. WM
Tceb1	1.0712e-08	0.252874	0.29	0.112	0.000130858	DM vs. WM
Cdc42	1.18079e-08	-0.821403	0.523	0.51	0.000144245	DM vs. WM
Gabarapl2	1.20836e-08	0.283311	0.361	0.157	0.000147613	DM vs. WM
Mapk1	1.28043e-08	-1.20786	0.181	0.272	0.000156417	DM vs. WM
Akr1a1	1.28902e-08	0.454871	0.16	0.039	0.000157466	DM vs. WM
Nsmce1	1.38906e-08	0.55354	0.123	0.02	0.000169688	DM vs. WM
Lat2	1.43144e-08	-1.02781	0.036	0.104	0.000174865	DM vs. WM
Arpc3	1.45852e-08	0.190159	0.541	0.269	0.000178173	DM vs. WM
Atp2a3	1.46303e-08	-1.22511	0.088	0.176	0.000178723	DM vs. WM
Bnip2	1.47642e-08	-1.01199	0.06	0.14	0.00018036	DM vs. WM
Ndufa11	1.49645e-08	0.409571	0.174	0.048	0.000182806	DM vs. WM
Itgb2	1.61851e-08	0.412702	0.179	0.05	0.000197717	DM vs. WM
Crlf2	1.62114e-08	0.463718	0.118	0.017	0.000198039	DM vs. WM
2810428I15Rik	1.63511e-08	0.521855	0.148	0.034	0.000199745	DM vs. WM
Tardbp	1.67026e-08	-1.14026	0.134	0.227	0.000204039	DM vs. WM
Tmem30a	1.68199e-08	-1.16708	0.132	0.224	0.000205472	DM vs. WM
Vps29	1.76715e-08	0.454258	0.134	0.025	0.000215875	DM vs. WM
Cstb	1.8992e-08	0.417012	0.187	0.056	0.000232006	DM vs. WM
Cfl1	1.90183e-08	0.27501	0.868	0.563	0.000232328	DM vs. WM
Foxo1	1.91668e-08	0.509316	0.143	0.031	0.000234141	DM vs. WM
Cct5	1.92435e-08	0.349728	0.222	0.076	0.000235078	DM vs. WM
Srpk1	1.93072e-08	0.463498	0.128	0.022	0.000235857	DM vs. WM
Sbds	1.97191e-08	0.479374	0.133	0.025	0.000240889	DM vs. WM
Mapk6	2.04315e-08	-1.01412	0.04	0.109	0.000249591	DM vs. WM
N4bp2l2	2.08831e-08	0.375627	0.191	0.059	0.000255108	DM vs. WM
Ankrd11	2.19839e-08	0.191338	0.267	0.104	0.000268555	DM vs. WM
Atp5h	2.20392e-08	0.231614	0.687	0.361	0.000269231	DM vs. WM
Spcs2	2.24585e-08	0.278295	0.353	0.157	0.000274353	DM vs. WM
1110001J03Rik	2.29749e-08	0.471069	0.142	0.031	0.000280661	DM vs. WM
Ttc7	2.2986e-08	-1.07811	0.061	0.14	0.000280797	DM vs. WM
Aimp1	2.30443e-08	0.508391	0.132	0.025	0.000281509	DM vs. WM
Csnk1a1	2.30539e-08	-1.22474	0.233	0.311	0.000281626	DM vs. WM
Hypk	2.42593e-08	0.270405	0.313	0.132	0.000296351	DM vs. WM
Map3k1	2.53801e-08	-1.25317	0.174	0.263	0.000310044	DM vs. WM
Gm13202	2.57372e-08	0.266765	0.279	0.112	0.000314406	DM vs. WM
Polr2g	2.57588e-08	0.354627	0.187	0.056	0.000314669	DM vs. WM
Tob1	2.57593e-08	-1.19411	0.155	0.244	0.000314675	DM vs. WM
Txndc17	2.60066e-08	0.378108	0.166	0.045	0.000317697	DM vs. WM
Cd82	2.68524e-08	0.297173	0.257	0.098	0.00032803	DM vs. WM
Mrpl41	2.76593e-08	0.473919	0.136	0.028	0.000337886	DM vs. WM
1110008F13Rik	2.85298e-08	0.340674	0.206	0.067	0.00034852	DM vs. WM
Ndufs8	2.88873e-08	0.454245	0.126	0.022	0.000352887	DM vs. WM
Celf2	2.8906e-08	-1.0391	0.367	0.409	0.000353116	DM vs. WM
Psmg4	2.91052e-08	0.428553	0.147	0.034	0.00035555	DM vs. WM
F420015M19Rik	2.93806e-08	0.513239	0.169	0.048	0.000358914	DM vs. WM
Ube2i	2.95424e-08	0.220329	0.347	0.151	0.00036089	DM vs. WM
Fkbp8	3.00994e-08	0.392248	0.213	0.073	0.000367694	DM vs. WM
Churc1	3.0193e-08	0.320703	0.233	0.084	0.000368837	DM vs. WM
Rexo2	3.09686e-08	0.258892	0.243	0.09	0.000378312	DM vs. WM
Pdcd6ip	3.23839e-08	-1.11489	0.189	0.277	0.000395602	DM vs. WM
Mdh2	3.33451e-08	0.246218	0.32	0.134	0.000407344	DM vs. WM
Kdm7a	3.45924e-08	-1.15188	0.171	0.261	0.00042258	DM vs. WM
Dguok	3.50673e-08	0.507181	0.114	0.017	0.000428382	DM vs. WM
Serpinb9	3.58957e-08	0.496213	0.178	0.053	0.000438502	DM vs. WM
Atp5c1	3.59775e-08	0.47594	0.114	0.017	0.000439501	DM vs. WM
Tnfaip8l2	3.96427e-08	0.512735	0.113	0.017	0.000484275	DM vs. WM
Arpc5l	4.08456e-08	0.313189	0.222	0.078	0.000498969	DM vs. WM
Prkcq	4.35402e-08	0.408508	0.164	0.045	0.000531887	DM vs. WM
Klhl9	4.55051e-08	-0.926699	0.036	0.101	0.00055589	DM vs. WM
Mcts1	4.76619e-08	0.415607	0.139	0.031	0.000582238	DM vs. WM
Timm17a	4.89369e-08	0.459292	0.123	0.022	0.000597813	DM vs. WM
Ccdc124	5.01283e-08	0.535971	0.132	0.028	0.000612367	DM vs. WM
Akr1b3	5.05287e-08	0.363846	0.208	0.073	0.000617259	DM vs. WM
Nr4a1	5.18343e-08	-1.13095	0.327	0.387	0.000633208	DM vs. WM
Rnf138	5.20231e-08	0.304491	0.236	0.087	0.000635514	DM vs. WM
Itm2b	5.32147e-08	0.260966	0.673	0.373	0.000650071	DM vs. WM
Evl	5.60564e-08	0.190796	0.287	0.118	0.000684785	DM vs. WM
Prkca	5.66967e-08	0.463086	0.147	0.036	0.000692607	DM vs. WM
Hilpda	5.72617e-08	0.517142	0.233	0.09	0.000699509	DM vs. WM
Hnrnpab	5.7965e-08	-1.06394	0.294	0.353	0.0007081	DM vs. WM
Ociad1	5.84421e-08	0.223295	0.244	0.092	0.000713929	DM vs. WM
Mrpl12	5.84497e-08	0.406875	0.148	0.036	0.000714021	DM vs. WM
Exosc6	5.87951e-08	0.322223	0.173	0.05	0.00071824	DM vs. WM
Dnmt1	5.97363e-08	-1.01997	0.054	0.129	0.000729739	DM vs. WM
2700094K13Rik	6.05668e-08	0.302273	0.192	0.062	0.000739884	DM vs. WM
Mrpl4	6.22139e-08	0.441246	0.117	0.02	0.000760005	DM vs. WM
Ctsw	6.41635e-08	0.257964	0.219	0.078	0.000783822	DM vs. WM
Ccng2	6.53319e-08	-1.13487	0.098	0.182	0.000798094	DM vs. WM
Grcc10	6.62991e-08	0.20455	0.484	0.238	0.00080991	DM vs. WM
BC029214	6.96581e-08	0.52984	0.104	0.014	0.000850944	DM vs. WM
Batf	6.98787e-08	0.487393	0.136	0.031	0.000853639	DM vs. WM
Rps7	7.02762e-08	0.230964	0.428	0.207	0.000858494	DM vs. WM
Arap1	7.10132e-08	-0.955112	0.036	0.101	0.000867497	DM vs. WM
Akna	7.38056e-08	-1.20124	0.135	0.221	0.000901609	DM vs. WM
Cfdp1	7.39165e-08	0.517817	0.11	0.017	0.000902963	DM vs. WM
Borcs8	7.42788e-08	0.479093	0.105	0.014	0.000907389	DM vs. WM
Rapgef6	7.47393e-08	0.283526	0.334	0.148	0.000913015	DM vs. WM
Iqgap1	7.93267e-08	-1.07759	0.273	0.339	0.000969055	DM vs. WM
Atpif1	8.10312e-08	0.372517	0.184	0.059	0.000989878	DM vs. WM
Eif2s1	8.20552e-08	0.401015	0.115	0.02	0.00100239	DM vs. WM
Sec62	8.34221e-08	0.312298	0.198	0.067	0.00101908	DM vs. WM
Zfp622	8.48363e-08	0.382691	0.156	0.042	0.00103636	DM vs. WM
Gtf2h5	8.53146e-08	0.31552	0.179	0.056	0.0010422	DM vs. WM
Gpsm3	8.91464e-08	0.365023	0.306	0.137	0.00108901	DM vs. WM
H2afx	8.95419e-08	0.442787	0.13	0.028	0.00109384	DM vs. WM
Rbm3	9.20315e-08	-0.692538	0.708	0.613	0.00112426	DM vs. WM
Sgk1	9.75043e-08	-1.06231	0.066	0.143	0.00119111	DM vs. WM
Ranbp1	9.77292e-08	0.445741	0.158	0.045	0.00119386	DM vs. WM
Trappc6a	9.79133e-08	0.454841	0.135	0.031	0.00119611	DM vs. WM
Uqcrq	9.84549e-08	0.185234	0.422	0.199	0.00120273	DM vs. WM
Mxd1	1.05584e-07	-1.13733	0.218	0.3	0.00128982	DM vs. WM
Ndufb6	1.06114e-07	0.33294	0.187	0.062	0.00129629	DM vs. WM
Bola3	1.15337e-07	0.474815	0.108	0.017	0.00140896	DM vs. WM
Chchd1	1.17106e-07	0.387226	0.163	0.048	0.00143057	DM vs. WM
Tnks2	1.21394e-07	-1.13175	0.12	0.204	0.00148295	DM vs. WM
Eif5	1.29944e-07	0.125456	0.444	0.216	0.0015874	DM vs. WM
Tmem167	1.32945e-07	0.253718	0.249	0.098	0.00162405	DM vs. WM
1110008P14Rik	1.34358e-07	0.461214	0.118	0.022	0.00164132	DM vs. WM
Mknk2	1.35363e-07	0.411752	0.16	0.048	0.0016536	DM vs. WM
Mea1	1.36262e-07	0.450073	0.112	0.02	0.00166457	DM vs. WM
Svbp	1.36428e-07	0.379604	0.153	0.042	0.0016666	DM vs. WM
Uqcrc1	1.42526e-07	0.391839	0.148	0.039	0.0017411	DM vs. WM
Lcn2	1.51404e-07	-1.02988	0.045	0.112	0.00184955	DM vs. WM
Atp5j2	1.53054e-07	0.159432	0.339	0.151	0.00186971	DM vs. WM
Bst2	1.69497e-07	0.282624	0.268	0.115	0.00207057	DM vs. WM
Atox1	1.80924e-07	0.298588	0.175	0.056	0.00221017	DM vs. WM
Glyr1	1.93681e-07	-1.05565	0.064	0.137	0.00236601	DM vs. WM
Ccm2	2.01481e-07	0.415445	0.168	0.053	0.0024613	DM vs. WM
Smim14	2.068e-07	0.149098	0.224	0.084	0.00252627	DM vs. WM
Dek	2.12255e-07	0.320247	0.228	0.09	0.00259291	DM vs. WM
Pkp3	2.16476e-07	0.421965	0.121	0.025	0.00264447	DM vs. WM
Cetn2	2.20815e-07	0.46108	0.11	0.02	0.00269747	DM vs. WM
Ube2k	2.21516e-07	0.323041	0.189	0.064	0.00270603	DM vs. WM
Arl8a	2.26423e-07	-0.914976	0.038	0.101	0.00276598	DM vs. WM
Cacybp	2.46329e-07	0.312889	0.178	0.059	0.00300915	DM vs. WM
Hprt	2.57546e-07	0.251647	0.206	0.076	0.00314619	DM vs. WM
Idnk	2.59492e-07	0.205298	0.236	0.092	0.00316995	DM vs. WM
Ebna1bp2	2.61055e-07	0.328057	0.124	0.028	0.00318905	DM vs. WM
Emb	2.64342e-07	0.224389	0.538	0.286	0.0032292	DM vs. WM
Gemin7	2.90785e-07	0.455118	0.113	0.022	0.00355223	DM vs. WM
Ibtk	2.9188e-07	-0.987703	0.06	0.132	0.0035656	DM vs. WM
Rrad	2.92454e-07	0.439056	0.134	0.034	0.00357261	DM vs. WM
Sf3b5	2.98263e-07	0.16096	0.235	0.092	0.00364358	DM vs. WM
Ypel3	3.01566e-07	0.186529	0.263	0.109	0.00368393	DM vs. WM
U2af2	3.22004e-07	-1.17037	0.147	0.227	0.0039336	DM vs. WM
Clec4d	3.22095e-07	-0.943293	0.048	0.115	0.00393472	DM vs. WM
Gimap7	3.22473e-07	0.416469	0.148	0.042	0.00393933	DM vs. WM
2023-09-06	3.24353e-07	0.395841	0.161	0.05	0.0039623	DM vs. WM
Ndufs7	3.29354e-07	0.407796	0.153	0.045	0.00402339	DM vs. WM
Serpinb6b	3.32673e-07	0.449783	0.191	0.07	0.00406394	DM vs. WM
Zdhhc18	3.38363e-07	-1.07135	0.154	0.235	0.00413344	DM vs. WM
BC021614	3.43384e-07	0.478122	0.102	0.017	0.00419478	DM vs. WM
Zbtb44	3.51286e-07	-1.01157	0.051	0.118	0.00429131	DM vs. WM
Fam103a1	3.63307e-07	0.260462	0.177	0.059	0.00443815	DM vs. WM
Wdr83os	3.67637e-07	0.284019	0.212	0.081	0.00449105	DM vs. WM
Themis	3.76968e-07	0.389256	0.113	0.022	0.00460504	DM vs. WM
Idh3b	3.81084e-07	0.300062	0.138	0.036	0.00465533	DM vs. WM
Mrps34	3.81571e-07	0.398045	0.108	0.02	0.00466128	DM vs. WM
Phb	3.85754e-07	0.298068	0.189	0.067	0.00471237	DM vs. WM
Ndufv3	3.86217e-07	0.255297	0.291	0.129	0.00471802	DM vs. WM
Zap70	3.89384e-07	0.262741	0.241	0.098	0.00475672	DM vs. WM
Lbh	3.95596e-07	-1.10701	0.168	0.246	0.0048326	DM vs. WM
Cnn2	3.96798e-07	0.201091	0.296	0.132	0.00484728	DM vs. WM
Rpn2	4.03231e-07	-1.09388	0.121	0.202	0.00492587	DM vs. WM
Mrps33	4.05195e-07	0.266824	0.217	0.084	0.00494987	DM vs. WM
D17H6S56E-5	4.09865e-07	-1.08686	0.086	0.162	0.00500691	DM vs. WM
Pdrg1	4.16697e-07	0.267133	0.152	0.045	0.00509037	DM vs. WM
Gnai2	4.25366e-07	0.225285	0.399	0.196	0.00519627	DM vs. WM
Mkrn1	4.41061e-07	0.203605	0.167	0.053	0.005388	DM vs. WM
Cd74	4.51522e-07	0.171171	0.767	0.44	0.00551579	DM vs. WM
Eif3e	4.68176e-07	0.161579	0.315	0.143	0.00571924	DM vs. WM
Ywhaq	4.83309e-07	0.108748	0.249	0.104	0.0059041	DM vs. WM
Polr1d	4.9002e-07	0.185238	0.485	0.246	0.00598609	DM vs. WM
Bag1	5.19482e-07	0.297605	0.184	0.064	0.00634599	DM vs. WM
Emc7	5.26478e-07	0.267945	0.184	0.064	0.00643145	DM vs. WM
Gramd3	5.28634e-07	0.123254	0.433	0.218	0.00645779	DM vs. WM
H2-DMa	5.33673e-07	0.39092	0.126	0.031	0.00651935	DM vs. WM
Polr2c	5.41491e-07	0.237167	0.141	0.039	0.00661486	DM vs. WM
Uchl3	5.42119e-07	0.45584	0.101	0.017	0.00662252	DM vs. WM
Hnrnpf	5.43731e-07	-0.948717	0.51	0.479	0.00664221	DM vs. WM
Mob2	5.43923e-07	0.389986	0.13	0.034	0.00664457	DM vs. WM
Hexim1	5.57569e-07	-1.12857	0.227	0.297	0.00681126	DM vs. WM
Nrros	5.77475e-07	-0.901441	0.049	0.115	0.00705443	DM vs. WM
Bcl2	5.79084e-07	0.22892	0.335	0.16	0.00707409	DM vs. WM
Mrpl18	5.8111e-07	0.338669	0.173	0.059	0.00709885	DM vs. WM
Thy1	6.08353e-07	0.118805	0.481	0.246	0.00743164	DM vs. WM
Glrx2	6.22039e-07	0.412525	0.1	0.017	0.00759883	DM vs. WM
Shoc2	6.24422e-07	-1.05867	0.082	0.157	0.00762793	DM vs. WM
Dcaf12	6.34422e-07	-1.00907	0.062	0.132	0.0077501	DM vs. WM
Ier3	6.49594e-07	-0.975664	0.056	0.123	0.00793544	DM vs. WM
Mrpl20	6.6123e-07	0.29354	0.169	0.056	0.00807759	DM vs. WM
Rnf44	6.61941e-07	-1.09372	0.082	0.157	0.00808627	DM vs. WM
Ccrl2	6.74786e-07	0.319254	0.119	0.028	0.00824319	DM vs. WM
Lyz2	7.56183e-07	-1.0248	0.075	0.148	0.00923754	DM vs. WM
St8sia4	7.66259e-07	-1.04667	0.108	0.185	0.00936062	DM vs. WM
Tmc6	7.87388e-07	-1.07657	0.074	0.146	0.00961874	DM vs. WM
Rack1	7.94647e-07	0.411057	0.119	0.028	0.00970741	DM vs. WM
Arid4b	7.97158e-07	0.359906	0.147	0.045	0.00973808	DM vs. WM
Paip2	7.9823e-07	0.134728	0.358	0.171	0.00975118	DM vs. WM
Fam96a	8.90996e-07	0.201124	0.148	0.045	0.0108844	DM vs. WM
Glrx3	8.96208e-07	0.368758	0.118	0.028	0.0109481	DM vs. WM
Rab4b	9.14148e-07	0.356311	0.123	0.031	0.0111672	DM vs. WM
Ier3ip1	9.22337e-07	0.0969137	0.279	0.123	0.0112673	DM vs. WM
Smim11	9.2343e-07	0.298542	0.128	0.034	0.0112806	DM vs. WM
Trip12	9.44738e-07	-1.14499	0.148	0.224	0.0115409	DM vs. WM
Ndufs6	9.47723e-07	0.251311	0.193	0.073	0.0115774	DM vs. WM
Ppp6r1	9.5608e-07	-1.07278	0.086	0.16	0.0116795	DM vs. WM
Cox6c	9.70572e-07	0.357285	0.127	0.034	0.0118565	DM vs. WM
Gm2a	1.00277e-06	-1.10269	0.091	0.165	0.0122498	DM vs. WM
Mrpl15	1.02467e-06	0.31799	0.147	0.045	0.0125174	DM vs. WM
Gimap3	1.03784e-06	0.147475	0.51	0.266	0.0126782	DM vs. WM
Pgs1	1.0896e-06	0.379525	0.126	0.034	0.0133105	DM vs. WM
Csrnp1	1.10935e-06	-1.17581	0.169	0.244	0.0135518	DM vs. WM
Ubac2	1.13087e-06	0.319847	0.146	0.045	0.0138148	DM vs. WM
Sod2	1.14033e-06	0.217805	0.171	0.059	0.0139303	DM vs. WM
Wsb1	1.16126e-06	-1.09895	0.157	0.232	0.0141859	DM vs. WM
Actr2	1.16419e-06	-1.04593	0.236	0.3	0.0142217	DM vs. WM
Degs1	1.23758e-06	-0.985636	0.068	0.137	0.0151182	DM vs. WM
Gltscr2	1.30349e-06	0.261047	0.169	0.059	0.0159235	DM vs. WM
Nxf1	1.3441e-06	-1.09584	0.123	0.199	0.0164196	DM vs. WM
Izumo1r	1.34802e-06	0.516483	0.105	0.022	0.0164674	DM vs. WM
Cebpz	1.38475e-06	0.258968	0.145	0.045	0.0169161	DM vs. WM
Atp5g3	1.41597e-06	-1.03654	0.327	0.364	0.0172975	DM vs. WM
Cox5a	1.43232e-06	0.269928	0.227	0.095	0.0174973	DM vs. WM
Fkbp1a	1.46579e-06	0.194259	0.244	0.106	0.0179061	DM vs. WM
Slamf6	1.48441e-06	0.331296	0.168	0.059	0.0181336	DM vs. WM
Timm17b	1.49157e-06	0.373829	0.106	0.022	0.0182211	DM vs. WM
Chmp2a	1.4924e-06	0.288544	0.149	0.048	0.0182312	DM vs. WM
Atp6v1b2	1.50458e-06	-1.03605	0.062	0.129	0.01838	DM vs. WM
Mrps12	1.52268e-06	0.366903	0.121	0.031	0.0186011	DM vs. WM
Nutf2	1.52956e-06	0.246275	0.145	0.045	0.0186851	DM vs. WM
Anp32e	1.54025e-06	-1.02687	0.21	0.277	0.0188157	DM vs. WM
Cd5	1.54196e-06	0.43754	0.105	0.022	0.0188366	DM vs. WM
Abcf1	1.54603e-06	-1.02292	0.078	0.148	0.0188863	DM vs. WM
Atp5o	1.62478e-06	0.319679	0.176	0.064	0.0198484	DM vs. WM
Fam173a	1.62547e-06	0.231147	0.176	0.064	0.0198568	DM vs. WM
Hcfc1r1	1.65652e-06	0.362169	0.11	0.025	0.0202361	DM vs. WM
Sdhb	1.71394e-06	0.336212	0.105	0.022	0.0209375	DM vs. WM
Prdx6	1.71805e-06	0.112718	0.448	0.235	0.0209877	DM vs. WM
Ccr7	1.73889e-06	0.2202	0.536	0.317	0.0212423	DM vs. WM
Pomp	1.74609e-06	0.0872262	0.397	0.196	0.0213303	DM vs. WM
Adpgk	1.75022e-06	-0.930659	0.058	0.123	0.0213807	DM vs. WM
Fgfr1op2	1.89e-06	-1.06864	0.096	0.168	0.0230883	DM vs. WM
Mt1	1.9067e-06	0.348319	0.124	0.034	0.0232923	DM vs. WM
Llph	1.91003e-06	0.1204	0.358	0.176	0.0233329	DM vs. WM
Samhd1	1.97072e-06	-1.11054	0.157	0.23	0.0240744	DM vs. WM
Eif4b	2.00262e-06	-1.07387	0.202	0.269	0.024464	DM vs. WM
Pnkd	2.07006e-06	0.32763	0.114	0.028	0.0252879	DM vs. WM
Ahsa1	2.07249e-06	0.252764	0.208	0.084	0.0253175	DM vs. WM
Polr2e	2.07541e-06	0.317348	0.142	0.045	0.0253532	DM vs. WM
Arl4a	2.12035e-06	0.366783	0.137	0.042	0.0259022	DM vs. WM
Tagap	2.18066e-06	0.278063	0.147	0.048	0.0266389	DM vs. WM
Rala	2.26172e-06	0.304198	0.119	0.031	0.0276291	DM vs. WM
Gtf2a2	2.2682e-06	0.339492	0.123	0.034	0.0277083	DM vs. WM
Polr2h	2.2896e-06	0.324568	0.113	0.028	0.0279698	DM vs. WM
Prdx2	2.44255e-06	0.176158	0.239	0.104	0.0298382	DM vs. WM
Ndufa5	2.67219e-06	0.296301	0.123	0.034	0.0326435	DM vs. WM
Itgb7	2.69388e-06	0.186732	0.241	0.106	0.0329084	DM vs. WM
Ehbp1l1	2.73309e-06	-0.902681	0.047	0.106	0.0333874	DM vs. WM
Nudt21	2.77502e-06	0.247843	0.213	0.09	0.0338997	DM vs. WM
Ccnl1	2.83718e-06	-1.05337	0.252	0.305	0.0346589	DM vs. WM
Emg1	2.85764e-06	0.17637	0.464	0.244	0.034909	DM vs. WM
Xcl1	2.99156e-06	0.522767	0.106	0.025	0.0365449	DM vs. WM
Nmi	3.03184e-06	0.280914	0.112	0.028	0.0370369	DM vs. WM
1700123O20Rik	3.18984e-06	0.36082	0.106	0.025	0.0389671	DM vs. WM
Arpc5	3.23676e-06	-0.805342	0.401	0.412	0.0395402	DM vs. WM
Whsc1l1	3.30979e-06	0.0874385	0.32	0.154	0.0404324	DM vs. WM
Nfkbib	3.31116e-06	0.326367	0.121	0.034	0.0404491	DM vs. WM
Sdcbp	3.3886e-06	-1.05452	0.215	0.277	0.0413952	DM vs. WM
Ikzf1	3.44822e-06	-1.02201	0.31	0.35	0.0421235	DM vs. WM
Tmem11	3.47719e-06	0.343102	0.101	0.022	0.0424774	DM vs. WM
Nfatc3	3.51692e-06	-1.16707	0.13	0.202	0.0429627	DM vs. WM
Eid1	3.56208e-06	-0.903511	0.056	0.118	0.0435144	DM vs. WM
Chrac1	3.62177e-06	0.246807	0.126	0.036	0.0442435	DM vs. WM
Gnb1	3.74456e-06	-1.04591	0.209	0.275	0.0457435	DM vs. WM
Polr2f	3.75507e-06	0.365069	0.129	0.039	0.0458719	DM vs. WM
Psmb10	3.86622e-06	0.235102	0.145	0.048	0.0472297	DM vs. WM
Ifi35	3.87016e-06	0.29533	0.125	0.036	0.0472778	DM vs. WM
Ddx18	3.93131e-06	0.245218	0.149	0.05	0.0480248	DM vs. WM
Twistnb	4.04739e-06	0.196426	0.185	0.073	0.049443	DM vs. WM
