# Supplementary material for: Single-cell RNA-seq Reveals the Inhibitory Effect of Methamphetamine on Liver Immunity with the Involvement of Dopamine Receptor D1
Source: Genomics Proteomics Bioinformatics. 2024 Aug 28;22(4):qzae060. doi: 10.1093/gpbjnl/qzae060 (PMC11576359; doi:10.1093/gpbjnl/qzae060)
Supplement: qzae060_Supplementary_Data [file qzae060_supplementary_data.zip › Table S9.xlsx]

## Sheet: STable9
Table S9 Group-wise DEG of scRNA-seq (0_Mac except subcluster c3)
Gene	P_val	Avg_log2FC	pct.1	pct.2	P_val_adj	Comparison
Wfdc21	3.12366e-195	2.21128	0.433	0.049	3.81587e-191	WM vs. WS
Camp	3.20477e-144	1.74845	0.346	0.04	3.91495e-140	WM vs. WS
Ngp	1.66109e-166	1.74119	0.483	0.098	2.02919e-162	WM vs. WS
Hbb-b1	7.63951e-123	1.5903	0.211	0	9.33243e-119	WM vs. WS
Prtn3	2.41201e-110	1.49661	0.209	0.006	2.94651e-106	WM vs. WS
Retnlg	2.78521e-165	1.45015	0.708	0.294	3.40241e-161	WM vs. WS
S100a8	6.65288e-246	1.41611	0.956	0.653	8.12715e-242	WM vs. WS
Vcan	3.94668e-86	1.38722	0.285	0.059	4.82126e-82	WM vs. WS
Mmp8	2.14926e-79	1.34571	0.267	0.056	2.62554e-75	WM vs. WS
Wfdc17	4.66552e-127	1.3442	0.658	0.285	5.69939e-123	WM vs. WS
S100a9	1.53537e-250	1.24706	0.979	0.757	1.87561e-246	WM vs. WS
Hmgn2	2.30194e-92	1.22849	0.449	0.155	2.81205e-88	WM vs. WS
Ltf	3.26457e-68	1.15188	0.188	0.026	3.988e-64	WM vs. WS
Fn1	1.8821e-87	1.0723	0.622	0.314	2.29917e-83	WM vs. WS
Lcn2	2.26635e-55	1.03453	0.19	0.039	2.76857e-51	WM vs. WS
Cd24a	8.57029e-58	1.00456	0.312	0.107	1.04695e-53	WM vs. WS
Ifitm1	1.30153e-49	0.938595	0.305	0.113	1.58995e-45	WM vs. WS
Pygl	5.76581e-50	0.879241	0.321	0.123	7.04352e-46	WM vs. WS
Hmgb2	7.71415e-102	0.864078	0.89	0.67	9.42361e-98	WM vs. WS
Mt-mt-Rnr2	7.00045e-142	0.850496	0.965	0.819	8.55174e-138	WM vs. WS
Mt1	2.08786e-35	0.841673	0.267	0.113	2.55053e-31	WM vs. WS
Ube2c	2.79745e-37	0.804767	0.161	0.042	3.41736e-33	WM vs. WS
Gadd45a	1.03043e-48	0.799341	0.436	0.212	1.25878e-44	WM vs. WS
Cd93	4.73241e-33	0.781757	0.188	0.064	5.78111e-29	WM vs. WS
Tgfbi	3.4842e-81	0.769227	0.825	0.588	4.2563e-77	WM vs. WS
Thbs1	6.21362e-50	0.759249	0.657	0.415	7.59056e-46	WM vs. WS
Mmp9	1.6501e-29	0.755721	0.253	0.115	2.01577e-25	WM vs. WS
Tubb5	1.61403e-37	0.753749	0.402	0.211	1.9717e-33	WM vs. WS
H2afv	3.28199e-31	0.747303	0.267	0.121	4.00928e-27	WM vs. WS
Lrg1	7.52372e-33	0.741094	0.106	0.019	9.19098e-29	WM vs. WS
Anxa1	1.65498e-40	0.729826	0.428	0.221	2.02172e-36	WM vs. WS
Chil3	2.84859e-52	0.711454	0.673	0.425	3.47984e-48	WM vs. WS
Gda	5.90617e-47	0.697864	0.6	0.364	7.21498e-43	WM vs. WS
B4galt6	5.55151e-31	0.691276	0.105	0.02	6.78172e-27	WM vs. WS
Mt-mt-Rnr1	1.94963e-32	0.6733	0.412	0.23	2.38167e-28	WM vs. WS
Pabpc1	9.25075e-59	0.620308	0.839	0.633	1.13007e-54	WM vs. WS
Cd14	3.52908e-27	0.61713	0.428	0.258	4.31112e-23	WM vs. WS
Pgk1	4.07565e-27	0.612551	0.363	0.202	4.97882e-23	WM vs. WS
Gyg	5.24608e-27	0.610847	0.28	0.137	6.40861e-23	WM vs. WS
Rbm3	2.19815e-53	0.607775	0.801	0.605	2.68527e-49	WM vs. WS
Mafb	1.43249e-21	0.605073	0.338	0.199	1.74993e-17	WM vs. WS
Dstn	5.80531e-23	0.602735	0.233	0.112	7.09177e-19	WM vs. WS
Ier3	1.21104e-31	0.60113	0.395	0.211	1.4794e-27	WM vs. WS
Cd177	4.19001e-23	0.600119	0.14	0.049	5.11852e-19	WM vs. WS
Ckap4	9.36978e-27	0.59626	0.195	0.078	1.14461e-22	WM vs. WS
Actg1	3.66917e-178	0.592378	0.999	0.99	4.48225e-174	WM vs. WS
Gcnt2	2.06215e-26	0.591377	0.429	0.263	2.51912e-22	WM vs. WS
G0s2	1.41803e-33	0.58327	0.498	0.301	1.73226e-29	WM vs. WS
Jchain	2.18771e-30	0.577538	0.452	0.272	2.6725e-26	WM vs. WS
Adpgk	4.36864e-20	0.57648	0.142	0.056	5.33673e-16	WM vs. WS
Sgms2	7.9444e-21	0.572488	0.171	0.074	9.70487e-17	WM vs. WS
Emb	4.13839e-23	0.5714	0.337	0.191	5.05546e-19	WM vs. WS
Smpdl3a	1.45412e-28	0.566931	0.478	0.292	1.77635e-24	WM vs. WS
Rps26	4.81207e-23	0.565687	0.407	0.255	5.87843e-19	WM vs. WS
Slpi	1.31343e-23	0.553372	0.283	0.148	1.60448e-19	WM vs. WS
C5ar1	3.23932e-18	0.552582	0.132	0.053	3.95715e-14	WM vs. WS
Pla2g7	3.73402e-22	0.552038	0.172	0.071	4.56147e-18	WM vs. WS
Snrpg	7.70576e-22	0.550913	0.31	0.174	9.41335e-18	WM vs. WS
Taldo1	3.96238e-24	0.546641	0.487	0.325	4.84044e-20	WM vs. WS
Atp5a1	1.56447e-28	0.545352	0.515	0.332	1.91115e-24	WM vs. WS
Vim	5.631e-31	0.536527	0.632	0.447	6.87883e-27	WM vs. WS
Aprt	1.72046e-24	0.529736	0.445	0.274	2.10171e-20	WM vs. WS
Birc5	1.65167e-19	0.527437	0.101	0.032	2.01768e-15	WM vs. WS
Glud1	1.52013e-26	0.519701	0.561	0.374	1.85699e-22	WM vs. WS
Rassf3	7.28874e-24	0.518157	0.466	0.294	8.90393e-20	WM vs. WS
Dirc2	3.16485e-16	0.517915	0.16	0.076	3.86618e-12	WM vs. WS
Pglyrp1	1.25188e-17	0.513574	0.228	0.122	1.52929e-13	WM vs. WS
Myeov2	2.83937e-31	0.511194	0.702	0.53	3.46857e-27	WM vs. WS
Eef1a1	2.43857e-133	0.507461	0.995	0.976	2.97896e-129	WM vs. WS
Cxcl2	2.29206e-22	0.506585	0.339	0.189	2.79998e-18	WM vs. WS
Siglece	1.05876e-17	0.506287	0.115	0.043	1.29338e-13	WM vs. WS
Gsn	7.39278e-20	0.502752	0.29	0.163	9.03102e-16	WM vs. WS
Anp32b	1.85109e-18	0.500783	0.269	0.15	2.26129e-14	WM vs. WS
Shfm1	1.11232e-56	0.500555	0.909	0.797	1.35881e-52	WM vs. WS
Ogfrl1	7.27986e-18	0.494933	0.263	0.147	8.89308e-14	WM vs. WS
Atp5f1	1.19806e-21	0.492207	0.419	0.26	1.46355e-17	WM vs. WS
Sorl1	1.30685e-21	0.487481	0.371	0.218	1.59645e-17	WM vs. WS
Arpc3	2.25955e-19	0.482072	0.462	0.315	2.76027e-15	WM vs. WS
Adgre1	3.64926e-16	0.480918	0.163	0.078	4.45793e-12	WM vs. WS
Gm7429	5.67155e-14	0.479175	0.18	0.097	6.92836e-10	WM vs. WS
Rpn1	2.73725e-18	0.478673	0.244	0.129	3.34382e-14	WM vs. WS
Rps20	8.69982e-48	0.476424	0.897	0.775	1.06277e-43	WM vs. WS
Hist1h2ao	1.62595e-13	0.470709	0.143	0.071	1.98626e-09	WM vs. WS
Pabpc4	5.09876e-16	0.470481	0.15	0.069	6.22865e-12	WM vs. WS
Igf1r	3.84084e-17	0.468022	0.139	0.059	4.69197e-13	WM vs. WS
Furin	1.83609e-14	0.466636	0.147	0.071	2.24297e-10	WM vs. WS
Sptssa	3.67546e-14	0.461582	0.202	0.113	4.48994e-10	WM vs. WS
Rps27a	3.5978e-91	0.461338	0.99	0.964	4.39507e-87	WM vs. WS
Eif2a	1.92365e-15	0.461182	0.185	0.096	2.34994e-11	WM vs. WS
Fam129a	3.01924e-13	0.458936	0.166	0.088	3.6883e-09	WM vs. WS
Rab32	1.58267e-15	0.458097	0.121	0.051	1.93339e-11	WM vs. WS
Nucks1	2.77424e-13	0.458012	0.195	0.111	3.38902e-09	WM vs. WS
Srp9	6.2062e-23	0.455262	0.546	0.371	7.58149e-19	WM vs. WS
Cct4	5.51812e-15	0.453966	0.192	0.102	6.74093e-11	WM vs. WS
Pi16	1.80729e-15	0.453679	0.283	0.17	2.20778e-11	WM vs. WS
Pdia6	2.60816e-15	0.452414	0.34	0.219	3.18612e-11	WM vs. WS
H2afz	5.5242e-27	0.452094	0.755	0.589	6.74836e-23	WM vs. WS
Klhl24	2.59847e-15	0.451088	0.328	0.209	3.17429e-11	WM vs. WS
Cbx3	2.769e-14	0.450333	0.218	0.126	3.38261e-10	WM vs. WS
Pgd	2.71708e-16	0.450239	0.373	0.241	3.31918e-12	WM vs. WS
Cox7c	1.46411e-21	0.445256	0.55	0.385	1.78855e-17	WM vs. WS
Eif2s2	3.00028e-17	0.444262	0.413	0.276	3.66514e-13	WM vs. WS
Soat1	8.31256e-14	0.443544	0.191	0.104	1.01546e-09	WM vs. WS
Dhrs7	2.24324e-17	0.439487	0.107	0.038	2.74035e-13	WM vs. WS
Igfbp4	5.15071e-13	0.439115	0.107	0.046	6.29211e-09	WM vs. WS
Frrs1	1.16071e-14	0.438999	0.105	0.041	1.41792e-10	WM vs. WS
Rps2	1.92601e-17	0.438754	0.421	0.284	2.35282e-13	WM vs. WS
Cd44	2.72296e-46	0.43669	0.924	0.803	3.32636e-42	WM vs. WS
Mrpl32	3.37545e-13	0.436204	0.159	0.083	4.12346e-09	WM vs. WS
F13a1	6.41756e-20	0.435043	0.456	0.297	7.83969e-16	WM vs. WS
Rps8	7.67347e-28	0.432029	0.766	0.623	9.37391e-24	WM vs. WS
Gsr	9.26036e-30	0.427233	0.807	0.647	1.13125e-25	WM vs. WS
Eid1	6.92355e-11	0.425927	0.153	0.086	8.45781e-07	WM vs. WS
Il1b	4.82142e-32	0.425653	0.792	0.614	5.88985e-28	WM vs. WS
Snx18	6.9565e-19	0.425236	0.455	0.301	8.49806e-15	WM vs. WS
Vegfa	2.9535e-11	0.422179	0.155	0.085	3.608e-07	WM vs. WS
Ndst1	1.36065e-11	0.421737	0.141	0.074	1.66217e-07	WM vs. WS
Kdelr1	3.45688e-12	0.418431	0.147	0.077	4.22293e-08	WM vs. WS
Top2a	9.8127e-12	0.416432	0.104	0.047	1.19872e-07	WM vs. WS
Fpr2	1.05289e-12	0.415618	0.123	0.058	1.2862e-08	WM vs. WS
Arg2	1.81847e-13	0.414639	0.111	0.048	2.22145e-09	WM vs. WS
Snrpe	4.87511e-15	0.414435	0.49	0.356	5.95543e-11	WM vs. WS
Cxcr2	9.70946e-11	0.412639	0.121	0.061	1.18611e-06	WM vs. WS
Nceh1	1.34417e-12	0.411261	0.121	0.057	1.64203e-08	WM vs. WS
Ssr3	1.87994e-14	0.410156	0.457	0.329	2.29653e-10	WM vs. WS
Sfpq	3.43212e-14	0.409447	0.325	0.209	4.19268e-10	WM vs. WS
Nap1l1	1.94715e-13	0.405674	0.21	0.119	2.37864e-09	WM vs. WS
Hacd4	4.17022e-13	0.403427	0.118	0.053	5.09434e-09	WM vs. WS
Hp	1.68067e-21	0.402085	0.6	0.429	2.05311e-17	WM vs. WS
Notch1	6.40843e-12	0.401178	0.213	0.128	7.82854e-08	WM vs. WS
Alox5ap	6.4182e-25	0.40051	0.759	0.622	7.84047e-21	WM vs. WS
Sod1	1.98738e-13	0.400206	0.292	0.184	2.42778e-09	WM vs. WS
Mrps33	1.24135e-11	0.40002	0.175	0.099	1.51644e-07	WM vs. WS
Tial1	6.92121e-15	0.399569	0.197	0.105	8.45496e-11	WM vs. WS
Anp32e	4.2429e-12	0.397099	0.267	0.172	5.18313e-08	WM vs. WS
Rab20	8.15789e-12	0.396102	0.129	0.064	9.96567e-08	WM vs. WS
Itgam	4.39537e-15	0.395913	0.361	0.236	5.36938e-11	WM vs. WS
Eif2s3x	3.84991e-12	0.392326	0.266	0.17	4.70305e-08	WM vs. WS
Ctsl	4.76995e-12	0.38871	0.169	0.092	5.82697e-08	WM vs. WS
Ibtk	2.00338e-12	0.388662	0.235	0.143	2.44733e-08	WM vs. WS
Cmc2	1.73986e-12	0.388486	0.102	0.044	2.12541e-08	WM vs. WS
Pde4b	4.46875e-11	0.386313	0.284	0.19	5.45902e-07	WM vs. WS
Canx	6.99413e-15	0.385813	0.52	0.381	8.54403e-11	WM vs. WS
Hnrnpm	4.30774e-15	0.383175	0.503	0.362	5.26233e-11	WM vs. WS
Glrx5	9.8032e-12	0.382574	0.151	0.08	1.19756e-07	WM vs. WS
Hspa5	6.29604e-20	0.38232	0.775	0.646	7.69124e-16	WM vs. WS
Zfp36l1	4.79484e-13	0.381456	0.418	0.294	5.85737e-09	WM vs. WS
Tuba1b	2.87488e-12	0.380642	0.387	0.27	3.51195e-08	WM vs. WS
Gstm1	2.79468e-11	0.380313	0.136	0.071	3.41398e-07	WM vs. WS
Tmco1	6.14271e-11	0.380051	0.195	0.117	7.50393e-07	WM vs. WS
Rnf149	8.22478e-21	0.375391	0.744	0.589	1.00474e-16	WM vs. WS
Sirpa	2.17198e-12	0.375213	0.428	0.306	2.65329e-08	WM vs. WS
Vdac1	3.26766e-12	0.37488	0.114	0.053	3.99178e-08	WM vs. WS
Rpl37a	4.5163e-18	0.3731	0.653	0.493	5.51711e-14	WM vs. WS
Trib1	8.75952e-16	0.371888	0.421	0.282	1.07006e-11	WM vs. WS
Ndufb11	1.98438e-12	0.370906	0.261	0.163	2.42411e-08	WM vs. WS
Bri3bp	1.58824e-10	0.369406	0.103	0.049	1.94019e-06	WM vs. WS
Gapdh	2.1582e-14	0.369016	0.432	0.299	2.63646e-10	WM vs. WS
Klf13	1.74517e-14	0.368982	0.562	0.419	2.1319e-10	WM vs. WS
Tnfaip2	3.2924e-11	0.36825	0.365	0.261	4.02199e-07	WM vs. WS
Rpl35a	1.80461e-18	0.367025	0.671	0.518	2.20451e-14	WM vs. WS
Sh3glb1	3.21223e-12	0.365738	0.395	0.28	3.92406e-08	WM vs. WS
Clec4a2	1.43925e-10	0.36426	0.117	0.059	1.75818e-06	WM vs. WS
Acadm	2.60388e-10	0.363882	0.119	0.061	3.1809e-06	WM vs. WS
Klf7	5.47506e-11	0.363417	0.109	0.052	6.68834e-07	WM vs. WS
Sdha	6.19198e-11	0.3633	0.205	0.125	7.56412e-07	WM vs. WS
Ran	1.58589e-12	0.363031	0.338	0.224	1.93732e-08	WM vs. WS
Lrp1	2.84659e-13	0.362979	0.198	0.109	3.4774e-09	WM vs. WS
Ndufa4	1.41837e-12	0.360426	0.3	0.193	1.73268e-08	WM vs. WS
Adam8	3.09199e-11	0.360331	0.129	0.066	3.77717e-07	WM vs. WS
Lamp1	5.36149e-16	0.360214	0.558	0.404	6.5496e-12	WM vs. WS
Tnfrsf13b	9.34802e-11	0.359897	0.123	0.063	1.14195e-06	WM vs. WS
Llph	8.91837e-11	0.359425	0.239	0.153	1.08947e-06	WM vs. WS
Fndc3b	1.80308e-11	0.357919	0.118	0.057	2.20264e-07	WM vs. WS
Spcs1	7.20226e-11	0.357669	0.233	0.147	8.79829e-07	WM vs. WS
Prcp	1.35378e-11	0.356781	0.347	0.239	1.65378e-07	WM vs. WS
LOC102638183	4.21675e-11	0.35626	0.231	0.145	5.15118e-07	WM vs. WS
Ctsh	2.35428e-11	0.355717	0.299	0.199	2.87598e-07	WM vs. WS
Echs1	9.87627e-11	0.353032	0.123	0.063	1.20649e-06	WM vs. WS
Atp5g2	7.83748e-12	0.352043	0.418	0.299	9.57427e-08	WM vs. WS
Sec61b	2.42077e-17	0.351294	0.616	0.461	2.95721e-13	WM vs. WS
Luc7l3	5.70868e-08	0.350171	0.159	0.1	0.000697372	WM vs. WS
Snx27	1.7812e-09	0.349865	0.113	0.059	2.17592e-05	WM vs. WS
Ets2	3.51935e-12	0.347653	0.422	0.297	4.29923e-08	WM vs. WS
Tbc1d14	2.47695e-09	0.347485	0.123	0.067	3.02584e-05	WM vs. WS
Cox7a2	5.64254e-11	0.34605	0.29	0.193	6.89292e-07	WM vs. WS
Idh1	2.40386e-10	0.345573	0.15	0.084	2.93655e-06	WM vs. WS
Csf2rb	5.34011e-09	0.345417	0.204	0.131	6.52348e-05	WM vs. WS
Tomm20	1.55139e-10	0.344275	0.289	0.197	1.89517e-06	WM vs. WS
Gdi2	4.60083e-12	0.34391	0.336	0.223	5.62038e-08	WM vs. WS
Slc25a37	3.84114e-09	0.34385	0.112	0.059	4.69234e-05	WM vs. WS
Swi5	1.15201e-08	0.343776	0.135	0.079	0.000140729	WM vs. WS
Samd8	3.17455e-09	0.341641	0.106	0.055	3.87803e-05	WM vs. WS
Il13ra1	7.89415e-12	0.34083	0.159	0.085	9.64349e-08	WM vs. WS
Ralb	4.03285e-08	0.339262	0.155	0.095	0.000492653	WM vs. WS
Ccni	5.59238e-10	0.338625	0.199	0.122	6.83165e-06	WM vs. WS
Lilr4b	5.97989e-09	0.338549	0.284	0.2	7.30503e-05	WM vs. WS
Chp1	1.20948e-08	0.338417	0.208	0.137	0.00014775	WM vs. WS
Clec4e	9.1218e-11	0.337414	0.224	0.14	1.11432e-06	WM vs. WS
Eif4b	6.50011e-10	0.336401	0.306	0.21	7.94053e-06	WM vs. WS
Fbxl5	5.43532e-10	0.336317	0.227	0.145	6.63979e-06	WM vs. WS
Sgk1	1.75044e-09	0.335308	0.275	0.187	2.13834e-05	WM vs. WS
Npm1	1.8319e-11	0.335103	0.396	0.28	2.23785e-07	WM vs. WS
Blmh	4.47373e-09	0.33506	0.167	0.101	5.46511e-05	WM vs. WS
Lamtor4	3.8999e-09	0.334614	0.356	0.26	4.76411e-05	WM vs. WS
Mfsd1	1.06329e-09	0.333844	0.213	0.135	1.29892e-05	WM vs. WS
Cenpa	1.51081e-08	0.333633	0.158	0.096	0.000184561	WM vs. WS
Hnrnpa2b1	3.08366e-12	0.33356	0.414	0.294	3.767e-08	WM vs. WS
Rpl22l1	3.2031e-13	0.333393	0.601	0.473	3.91291e-09	WM vs. WS
Ltb4r1	7.80384e-10	0.332767	0.146	0.082	9.53317e-06	WM vs. WS
Tmem256	1.22033e-09	0.330276	0.237	0.154	1.49075e-05	WM vs. WS
Klhl2	1.34622e-09	0.330269	0.155	0.09	1.64454e-05	WM vs. WS
Cebpd	1.14488e-07	0.329883	0.15	0.094	0.00139858	WM vs. WS
Kdm7a	1.5718e-13	0.329676	0.491	0.348	1.92011e-09	WM vs. WS
Slc25a3	9.86848e-13	0.328939	0.647	0.528	1.20553e-08	WM vs. WS
Slc25a5	1.7019e-11	0.328885	0.478	0.359	2.07904e-07	WM vs. WS
Sdf2	6.09254e-10	0.328755	0.167	0.097	7.44265e-06	WM vs. WS
Atpif1	1.66681e-10	0.327757	0.195	0.117	2.03617e-06	WM vs. WS
Ptbp3	1.55285e-10	0.326339	0.521	0.401	1.89696e-06	WM vs. WS
Pak1ip1	4.41896e-08	0.325911	0.149	0.091	0.00053982	WM vs. WS
Ndufb5	2.17033e-08	0.32509	0.183	0.117	0.000265128	WM vs. WS
Mrps9	4.00602e-08	0.324832	0.103	0.056	0.000489376	WM vs. WS
Fam120a	5.37787e-10	0.323354	0.228	0.144	6.5696e-06	WM vs. WS
Rnf13	9.60139e-09	0.322472	0.122	0.067	0.000117291	WM vs. WS
Btf3	6.50733e-13	0.320028	0.627	0.501	7.94935e-09	WM vs. WS
Pcbp2	2.82838e-14	0.319367	0.739	0.62	3.45515e-10	WM vs. WS
Fnip1	5.26601e-08	0.318905	0.119	0.068	0.000643295	WM vs. WS
Lilrb4a	4.32505e-10	0.318157	0.359	0.254	5.28348e-06	WM vs. WS
Ybx1	7.60557e-10	0.315235	0.278	0.189	9.29097e-06	WM vs. WS
Rtn3	7.61167e-09	0.314296	0.253	0.17	9.29842e-05	WM vs. WS
Hnrnpll	1.36383e-08	0.311637	0.11	0.059	0.000166606	WM vs. WS
Tmem50a	9.34689e-12	0.310902	0.485	0.363	1.14182e-07	WM vs. WS
Gusb	2.70995e-09	0.310416	0.105	0.053	3.31048e-05	WM vs. WS
Tmem50b	5.65156e-08	0.310219	0.105	0.057	0.000690395	WM vs. WS
Clec4d	2.47057e-09	0.309971	0.179	0.109	3.01805e-05	WM vs. WS
Bckdha	2.03343e-08	0.309851	0.129	0.074	0.000248403	WM vs. WS
Sepp1	1.6446e-09	0.309388	0.261	0.172	2.00905e-05	WM vs. WS
Ing3	6.39489e-09	0.309224	0.115	0.062	7.81199e-05	WM vs. WS
Ramp1	5.22198e-08	0.308145	0.132	0.077	0.000637917	WM vs. WS
Tmed3	3.01489e-08	0.307646	0.154	0.093	0.000368299	WM vs. WS
Ddost	6.50959e-07	0.306464	0.16	0.105	0.00795211	WM vs. WS
Tlr2	1.42119e-08	0.30602	0.174	0.107	0.000173613	WM vs. WS
Psma1	3.98954e-09	0.305908	0.177	0.108	4.87362e-05	WM vs. WS
M6pr	2.93585e-07	0.304647	0.255	0.182	0.00358644	WM vs. WS
Ivns1abp	1.64478e-08	0.304249	0.219	0.145	0.000200926	WM vs. WS
Rbm47	1.31894e-09	0.303941	0.147	0.083	1.61122e-05	WM vs. WS
Ppp6c	8.0211e-09	0.303766	0.106	0.056	9.79858e-05	WM vs. WS
Pgam1	8.25983e-10	0.303002	0.251	0.164	1.00902e-05	WM vs. WS
Man2a1	4.80819e-08	0.301122	0.192	0.125	0.000587369	WM vs. WS
Adipor1	7.40938e-11	0.300947	0.34	0.232	9.0513e-07	WM vs. WS
Mdh2	5.37332e-08	0.300575	0.164	0.103	0.000656404	WM vs. WS
Ctdsp2	6.46057e-09	0.300476	0.252	0.17	7.89224e-05	WM vs. WS
Ppp2r5a	3.81279e-09	0.300379	0.312	0.218	4.65771e-05	WM vs. WS
Rsl24d1	9.25476e-08	0.300294	0.172	0.109	0.00113056	WM vs. WS
Rab31	2.56291e-08	0.298619	0.188	0.12	0.000313085	WM vs. WS
Emd	5.28171e-10	0.297371	0.43	0.323	6.45213e-06	WM vs. WS
Cox17	3.5283e-09	0.29651	0.511	0.401	4.31017e-05	WM vs. WS
H2afy	3.83524e-12	0.296079	0.607	0.477	4.68512e-08	WM vs. WS
Eef1b2	7.44346e-11	0.295756	0.517	0.398	9.09293e-07	WM vs. WS
Pdcd6ip	3.24433e-08	0.295749	0.301	0.214	0.000396327	WM vs. WS
Gm5621	1.16544e-07	0.295682	0.194	0.129	0.0014237	WM vs. WS
Ifngr1	1.74061e-09	0.291818	0.501	0.389	2.12633e-05	WM vs. WS
Cnbd2	5.79976e-09	0.291564	0.149	0.086	7.08499e-05	WM vs. WS
Tbc1d15	9.29833e-07	0.291283	0.11	0.066	0.0113588	WM vs. WS
Hexa	2.18376e-08	0.290921	0.21	0.138	0.000266769	WM vs. WS
Mrpl14	9.37561e-07	0.290893	0.125	0.077	0.0114532	WM vs. WS
Apaf1	1.31718e-09	0.290215	0.158	0.092	1.60907e-05	WM vs. WS
AB124611	1.66911e-08	0.290061	0.36	0.265	0.000203898	WM vs. WS
Vps35	4.59689e-07	0.289864	0.121	0.072	0.00561556	WM vs. WS
Rpl39	1.63379e-17	0.289761	0.848	0.737	1.99584e-13	WM vs. WS
Usf2	5.56724e-07	0.288158	0.224	0.156	0.00680094	WM vs. WS
Atp6v1b2	1.74103e-08	0.288096	0.348	0.253	0.000212685	WM vs. WS
Mettl9	2.0534e-08	0.287278	0.11	0.059	0.000250843	WM vs. WS
Arfgef1	4.11774e-09	0.286945	0.208	0.132	5.03023e-05	WM vs. WS
Rps27l	2.58667e-08	0.286851	0.276	0.193	0.000315988	WM vs. WS
Srsf7	2.2923e-08	0.285694	0.359	0.261	0.000280027	WM vs. WS
Fam102b	1.2477e-06	0.284899	0.121	0.074	0.0152419	WM vs. WS
Rpn2	2.43324e-08	0.28482	0.264	0.181	0.000297245	WM vs. WS
Ndufc2	1.63657e-08	0.284554	0.261	0.178	0.000199923	WM vs. WS
Derl1	6.65906e-07	0.28447	0.166	0.109	0.00813471	WM vs. WS
Tpd52	4.20851e-12	0.284353	0.576	0.434	5.14111e-08	WM vs. WS
Larp4b	7.54898e-09	0.283341	0.316	0.224	9.22184e-05	WM vs. WS
Rplp1	7.53985e-41	0.28291	0.993	0.98	9.21069e-37	WM vs. WS
Sec24b	1.15067e-06	0.282517	0.143	0.092	0.0140566	WM vs. WS
Kctd12	1.31342e-08	0.282302	0.297	0.211	0.000160448	WM vs. WS
Tmem38b	2.77863e-08	0.281552	0.135	0.079	0.000339437	WM vs. WS
Sypl	1.50218e-08	0.281322	0.272	0.187	0.000183506	WM vs. WS
Ccpg1	1.22695e-07	0.280116	0.211	0.143	0.00149885	WM vs. WS
Rtn4	8.8784e-09	0.279166	0.337	0.24	0.000108459	WM vs. WS
Picalm	3.62262e-10	0.278677	0.494	0.377	4.42539e-06	WM vs. WS
Eif3e	1.01044e-06	0.278342	0.139	0.088	0.0123435	WM vs. WS
Ggh	2.12866e-07	0.278096	0.146	0.091	0.00260037	WM vs. WS
2023-09-15	5.00839e-07	0.277438	0.172	0.113	0.00611825	WM vs. WS
Aldoa	1.12525e-07	0.276694	0.179	0.116	0.0013746	WM vs. WS
Nme2	7.10502e-09	0.275966	0.344	0.25	8.6795e-05	WM vs. WS
Bnip2	7.81744e-08	0.275625	0.228	0.154	0.000954979	WM vs. WS
Ncf1	1.51554e-08	0.274483	0.39	0.29	0.000185139	WM vs. WS
Smc3	7.0402e-07	0.272378	0.167	0.11	0.00860031	WM vs. WS
Fgd4	8.54089e-08	0.272299	0.144	0.087	0.00104335	WM vs. WS
Kctd20	1.78196e-06	0.272013	0.164	0.109	0.0217685	WM vs. WS
H13	1.76485e-09	0.271736	0.357	0.252	2.15594e-05	WM vs. WS
R3hdm4	1.6339e-09	0.271211	0.284	0.191	1.99598e-05	WM vs. WS
Rpl41	1.45021e-79	0.270703	1	1	1.77157e-75	WM vs. WS
Eps15	1.06861e-06	0.270662	0.144	0.092	0.0130541	WM vs. WS
Bcl10	1.42261e-07	0.270339	0.186	0.122	0.00173786	WM vs. WS
Rpsa	7.72446e-20	0.270271	0.914	0.835	9.43621e-16	WM vs. WS
Hsp90ab1	8.75158e-11	0.27018	0.756	0.659	1.06909e-06	WM vs. WS
Cox7a2l	6.73831e-11	0.270001	0.632	0.502	8.23152e-07	WM vs. WS
1810037I17Rik	3.30803e-10	0.268596	0.524	0.402	4.04109e-06	WM vs. WS
Fam134b	2.7996e-06	0.267716	0.127	0.08	0.0341999	WM vs. WS
Cltc	1.41954e-07	0.266528	0.305	0.221	0.00173411	WM vs. WS
S100a11	4.70863e-09	0.266387	0.435	0.329	5.75207e-05	WM vs. WS
Rps25	3.58265e-10	0.266108	0.638	0.512	4.37656e-06	WM vs. WS
Cox6c	3.66463e-08	0.265716	0.122	0.069	0.000447671	WM vs. WS
Csde1	9.73576e-08	0.265692	0.202	0.134	0.00118932	WM vs. WS
Ppp2cb	3.17488e-07	0.265182	0.128	0.077	0.00387843	WM vs. WS
Wdfy2	1.47463e-06	0.265044	0.115	0.07	0.018014	WM vs. WS
Csf3r	7.33489e-09	0.263263	0.398	0.293	8.96031e-05	WM vs. WS
Edem1	5.38096e-08	0.263083	0.275	0.192	0.000657338	WM vs. WS
Sephs2	8.48921e-07	0.262966	0.143	0.091	0.0103704	WM vs. WS
Metap2	2.98276e-06	0.262467	0.186	0.129	0.0364374	WM vs. WS
2010107E04Rik	1.41016e-07	0.261688	0.345	0.254	0.00172265	WM vs. WS
Grina	3.52372e-08	0.260862	0.426	0.324	0.000430458	WM vs. WS
Ube2h	2.82147e-07	0.260534	0.206	0.139	0.00344671	WM vs. WS
Clta	7.58357e-09	0.259947	0.465	0.354	9.26409e-05	WM vs. WS
Tkt	9.25595e-10	0.259218	0.64	0.535	1.13071e-05	WM vs. WS
Rock1	1.4775e-06	0.259168	0.146	0.094	0.0180492	WM vs. WS
Tbca	3.21143e-08	0.257492	0.275	0.19	0.000392308	WM vs. WS
Dusp3	1.81052e-06	0.257462	0.174	0.117	0.0221174	WM vs. WS
Sec11c	2.94487e-07	0.25689	0.166	0.107	0.00359745	WM vs. WS
Rpl10	6.58374e-15	0.256584	0.864	0.763	8.0427e-11	WM vs. WS
Glrx	1.02178e-07	0.256438	0.139	0.083	0.00124821	WM vs. WS
Rps3a1	2.15824e-15	0.256052	0.815	0.712	2.63651e-11	WM vs. WS
Ncf2	3.92277e-09	0.254897	0.379	0.275	4.79205e-05	WM vs. WS
Pten	2.52851e-08	0.254464	0.276	0.192	0.000308883	WM vs. WS
Atp6v1a	1.59e-06	0.254228	0.183	0.124	0.0194234	WM vs. WS
Ndrg1	6.60984e-07	0.253333	0.146	0.092	0.00807459	WM vs. WS
Fam174a	7.34342e-07	0.25172	0.22	0.152	0.00897072	WM vs. WS
Dcaf12	7.65423e-08	0.251451	0.209	0.138	0.000935041	WM vs. WS
Mtch1	5.30418e-07	0.250612	0.151	0.096	0.00647959	WM vs. WS
Atp6v0d1	1.61625e-07	0.249874	0.243	0.169	0.00197441	WM vs. WS
Ptma	3.14225e-20	0.248545	0.968	0.935	3.83857e-16	WM vs. WS
Gpi1	2.06554e-07	0.24617	0.359	0.268	0.00252326	WM vs. WS
Eif1	9.86402e-16	0.245492	0.89	0.792	1.20499e-11	WM vs. WS
Acap2	1.18589e-07	0.244459	0.179	0.115	0.00144869	WM vs. WS
Fam49b	1.93807e-10	0.244101	0.725	0.617	2.36754e-06	WM vs. WS
Timm13	6.39748e-07	0.243054	0.339	0.255	0.00781516	WM vs. WS
Cry1	3.42936e-06	0.242956	0.102	0.061	0.041893	WM vs. WS
Hsp90b1	1.18146e-09	0.242796	0.685	0.577	1.44327e-05	WM vs. WS
Strap	7.82657e-07	0.242651	0.116	0.069	0.00956094	WM vs. WS
Hopx	2.27239e-06	0.242578	0.162	0.107	0.0277595	WM vs. WS
Snrnp70	1.97847e-06	0.242515	0.482	0.388	0.024169	WM vs. WS
Sgpl1	5.56587e-08	0.242397	0.201	0.13	0.000679926	WM vs. WS
Tm6sf1	2.83544e-06	0.242244	0.229	0.164	0.0346378	WM vs. WS
Alcam	2.07867e-06	0.240693	0.106	0.063	0.025393	WM vs. WS
Mapk1	2.33236e-06	0.240278	0.325	0.243	0.0284921	WM vs. WS
Fam96a	1.13084e-07	0.240019	0.185	0.119	0.00138143	WM vs. WS
Lbr	2.31528e-07	0.239527	0.403	0.307	0.00282834	WM vs. WS
Sf3b5	1.00575e-06	0.238649	0.18	0.12	0.0122862	WM vs. WS
Nfe2	6.91102e-08	0.237941	0.172	0.108	0.00084425	WM vs. WS
Rps13	8.43354e-08	0.237782	0.604	0.499	0.00103024	WM vs. WS
Bcl2l11	5.90867e-07	0.237605	0.363	0.274	0.00721803	WM vs. WS
Mrfap1	1.72142e-07	0.237314	0.238	0.161	0.00210289	WM vs. WS
Ndufa6	1.58825e-06	0.234977	0.477	0.382	0.019402	WM vs. WS
Zfp207	1.74842e-06	0.23445	0.228	0.162	0.0213587	WM vs. WS
Uba2	4.80584e-07	0.232275	0.144	0.09	0.00587082	WM vs. WS
Map1lc3b	2.4445e-08	0.231982	0.28	0.192	0.00029862	WM vs. WS
Snap23	1.1879e-06	0.231597	0.16	0.105	0.0145114	WM vs. WS
St8sia4	1.78773e-06	0.231224	0.307	0.229	0.0218389	WM vs. WS
Hspa9	2.69031e-06	0.229505	0.234	0.168	0.0328649	WM vs. WS
App	2.21578e-07	0.229138	0.23	0.158	0.0027068	WM vs. WS
Lmnb1	1.40948e-07	0.228472	0.295	0.208	0.00172183	WM vs. WS
Iqgap1	1.02679e-07	0.227731	0.53	0.423	0.00125433	WM vs. WS
Arhgef6	1.94989e-06	0.227515	0.156	0.102	0.0238199	WM vs. WS
Nudt4	2.00434e-06	0.223855	0.101	0.059	0.024485	WM vs. WS
LOC100862433	4.12725e-11	0.223294	0.831	0.739	5.04185e-07	WM vs. WS
Ctsd	2.41551e-07	0.219911	0.473	0.365	0.00295079	WM vs. WS
Prdx6	2.79985e-06	0.219796	0.241	0.174	0.0342029	WM vs. WS
Kpna2	3.28745e-06	0.219528	0.123	0.077	0.0401595	WM vs. WS
S100a6	1.17769e-17	0.219252	0.976	0.946	1.43867e-13	WM vs. WS
Hexim1	1.5291e-06	0.2189	0.329	0.252	0.0186795	WM vs. WS
Wdr89	3.38509e-33	0.217566	0.998	0.995	4.13522e-29	WM vs. WS
Map4k4	3.02851e-06	0.216929	0.255	0.185	0.0369963	WM vs. WS
Clec7a	4.08484e-07	0.216678	0.329	0.239	0.00499005	WM vs. WS
Atp5l	1.99336e-10	0.214649	0.842	0.753	2.43509e-06	WM vs. WS
Gpx1	9.59623e-12	0.21416	0.842	0.746	1.17227e-07	WM vs. WS
Ubr2	2.07746e-06	0.213256	0.124	0.077	0.0253783	WM vs. WS
Lsm5	4.69505e-07	0.212059	0.143	0.089	0.00573548	WM vs. WS
Psmd13	2.14846e-06	0.211175	0.253	0.182	0.0262456	WM vs. WS
Clec12a	2.48231e-07	0.211014	0.301	0.213	0.00303239	WM vs. WS
Ccr2	7.08789e-07	0.210311	0.516	0.414	0.00865857	WM vs. WS
Ctage5	1.65309e-06	0.209186	0.215	0.148	0.0201941	WM vs. WS
Txnrd1	3.55029e-06	0.209132	0.11	0.067	0.0433703	WM vs. WS
Fosl2	6.12455e-09	0.205536	0.786	0.688	7.48175e-05	WM vs. WS
Hint1	8.63452e-07	0.201526	0.413	0.317	0.0105479	WM vs. WS
Chchd2	2.81517e-06	0.199715	0.52	0.418	0.0343901	WM vs. WS
Eif4g2	1.24817e-06	0.198225	0.625	0.52	0.0152476	WM vs. WS
H3f3a	4.525e-10	0.193058	0.847	0.766	5.52774e-06	WM vs. WS
Cybb	6.77112e-08	0.179972	0.785	0.674	0.00082716	WM vs. WS
Ndufb3	1.69244e-06	0.173984	0.319	0.234	0.0206748	WM vs. WS
Lgals3	3.30192e-06	0.166632	0.636	0.533	0.0403363	WM vs. WS
H2afj	1.09352e-06	0.165491	0.457	0.352	0.0133584	WM vs. WS
Rplp0	2.07203e-06	0.161023	0.776	0.68	0.0253119	WM vs. WS
Rps16	1.1197e-06	0.153574	0.879	0.82	0.0136783	WM vs. WS
Uqcrh	2.10453e-06	0.147637	0.875	0.8	0.0257089	WM vs. WS
Rps9	9.0251e-14	0.121494	0.999	0.999	1.10251e-09	WM vs. WS
Actb	1.6404e-09	-0.131123	1	1	2.00391e-05	WM vs. WS
Fau	4.08655e-07	-0.164546	0.936	0.929	0.00499213	WM vs. WS
Rpl32	5.30932e-07	-0.209461	0.665	0.681	0.00648587	WM vs. WS
Rpl34-ps1	1.82487e-07	-0.215089	0.765	0.776	0.00222927	WM vs. WS
Uba52	5.28e-07	-0.216946	0.773	0.787	0.00645005	WM vs. WS
Cyba	5.97701e-09	-0.249359	0.671	0.709	7.30152e-05	WM vs. WS
Gm10045	2.68738e-06	-0.263358	0.487	0.521	0.032829	WM vs. WS
Hspa8	5.7796e-14	-0.272201	0.875	0.883	7.06035e-10	WM vs. WS
Nfkbia	1.21183e-08	-0.273294	0.639	0.666	0.000148037	WM vs. WS
Rps15	2.22091e-12	-0.278256	0.807	0.809	2.71306e-08	WM vs. WS
H3f3b	9.32574e-22	-0.297362	0.901	0.915	1.13923e-17	WM vs. WS
Lsp1	1.46176e-06	-0.298052	0.438	0.485	0.0178568	WM vs. WS
Arhgdia	2.99298e-06	-0.309289	0.4	0.44	0.0365623	WM vs. WS
Junb	2.94222e-27	-0.315429	0.967	0.972	3.59421e-23	WM vs. WS
Fus	8.27426e-08	-0.317836	0.319	0.38	0.00101078	WM vs. WS
Ikzf1	1.12337e-06	-0.331457	0.387	0.429	0.0137231	WM vs. WS
Adrbk1	1.22616e-08	-0.336797	0.47	0.518	0.000149787	WM vs. WS
Ftl1	4.84084e-09	-0.336852	0.515	0.556	5.91357e-05	WM vs. WS
Tnfrsf1b	1.83641e-06	-0.336969	0.387	0.428	0.0224336	WM vs. WS
Ucp2	1.48075e-07	-0.339195	0.477	0.518	0.00180888	WM vs. WS
Samhd1	1.48436e-09	-0.344365	0.575	0.606	1.81329e-05	WM vs. WS
Cd52	8.47497e-16	-0.356795	0.691	0.73	1.0353e-11	WM vs. WS
Ctss	1.52452e-14	-0.359731	0.673	0.713	1.86236e-10	WM vs. WS
Ier5	8.95016e-17	-0.363577	0.718	0.766	1.09335e-12	WM vs. WS
Tyrobp	8.6399e-15	-0.363822	0.65	0.695	1.05545e-10	WM vs. WS
Csrnp1	1.99518e-08	-0.371727	0.327	0.394	0.000243731	WM vs. WS
Laptm5	2.54264e-24	-0.379709	0.784	0.816	3.10609e-20	WM vs. WS
Psme2b	3.39379e-06	-0.381475	0.205	0.258	0.0414585	WM vs. WS
Tsc22d3	3.70262e-15	-0.386262	0.618	0.669	4.52312e-11	WM vs. WS
Rpl19	1.66721e-12	-0.394925	0.513	0.563	2.03666e-08	WM vs. WS
Cdkn1a	1.44351e-08	-0.395972	0.424	0.472	0.000176339	WM vs. WS
Ubald2	1.16391e-06	-0.403479	0.224	0.28	0.0142184	WM vs. WS
Zmiz2	2.09885e-06	-0.406587	0.076	0.119	0.0256396	WM vs. WS
Fxyd5	7.09358e-16	-0.419963	0.548	0.617	8.66552e-12	WM vs. WS
Cx3cr1	3.3425e-06	-0.421923	0.144	0.197	0.040832	WM vs. WS
Cebpb	1.48691e-51	-0.430304	0.975	0.979	1.8164e-47	WM vs. WS
Nampt	1.66919e-06	-0.43327	0.157	0.209	0.0203908	WM vs. WS
AI607873	8.38127e-11	-0.444322	0.288	0.367	1.02386e-06	WM vs. WS
Spn	7.80094e-07	-0.449225	0.112	0.163	0.00952962	WM vs. WS
LOC100862446	1.20559e-13	-0.449879	0.473	0.534	1.47275e-09	WM vs. WS
Klf4	2.50367e-08	-0.450877	0.281	0.343	0.000305848	WM vs. WS
Tap2	1.01174e-07	-0.458892	0.139	0.199	0.00123594	WM vs. WS
Gramd4	3.07558e-07	-0.466277	0.128	0.182	0.00375713	WM vs. WS
Fosb	3.10784e-07	-0.469118	0.138	0.193	0.00379653	WM vs. WS
Psme1	3.62048e-07	-0.478788	0.153	0.209	0.00442278	WM vs. WS
Ms4a6c	1.03861e-20	-0.481601	0.614	0.672	1.26877e-16	WM vs. WS
Atf7ip	4.19253e-09	-0.481763	0.11	0.171	5.12159e-05	WM vs. WS
Pnp	5.46411e-08	-0.486671	0.067	0.117	0.000667496	WM vs. WS
Rasgrp2	1.2459e-08	-0.488637	0.188	0.251	0.000152199	WM vs. WS
Mndal	1.33021e-10	-0.48882	0.228	0.305	1.62498e-06	WM vs. WS
Nr4a2	9.98265e-10	-0.497516	0.152	0.223	1.21948e-05	WM vs. WS
Rps27rt	6.95307e-123	-0.498906	0.998	0.998	8.49387e-119	WM vs. WS
Parp9	5.62841e-09	-0.501584	0.077	0.134	6.87567e-05	WM vs. WS
Ppp1r15a	5.8941e-13	-0.506181	0.334	0.417	7.20023e-09	WM vs. WS
Cxcr4	2.98475e-33	-0.508211	0.731	0.802	3.64617e-29	WM vs. WS
D17Wsu92e	6.03698e-09	-0.512271	0.125	0.189	7.37478e-05	WM vs. WS
Dtx3l	2.97721e-08	-0.513675	0.111	0.168	0.000363696	WM vs. WS
Psmb9	2.29091e-08	-0.522157	0.122	0.181	0.000279858	WM vs. WS
Dusp1	1.64554e-43	-0.525941	0.875	0.92	2.01019e-39	WM vs. WS
Gimap1	2.55614e-10	-0.527907	0.094	0.16	3.12258e-06	WM vs. WS
Olfr1033	4.23833e-08	-0.528482	0.142	0.202	0.000517755	WM vs. WS
Gimap3	1.28802e-08	-0.529569	0.117	0.177	0.000157345	WM vs. WS
Il10ra	1.74646e-09	-0.530503	0.139	0.206	2.13348e-05	WM vs. WS
Gimap6	5.24683e-11	-0.54329	0.046	0.101	6.40953e-07	WM vs. WS
Atf3	1.84759e-11	-0.545846	0.21	0.294	2.25702e-07	WM vs. WS
Fos	3.65669e-51	-0.547934	0.915	0.937	4.46701e-47	WM vs. WS
Id2	3.28161e-14	-0.550318	0.328	0.418	4.00881e-10	WM vs. WS
Ccl3	6.44401e-13	-0.551195	0.105	0.185	7.872e-09	WM vs. WS
Chmp4b	4.79815e-21	-0.551261	0.464	0.555	5.86142e-17	WM vs. WS
Irf8	4.13719e-13	-0.557415	0.305	0.386	5.05399e-09	WM vs. WS
Hmha1	2.86123e-20	-0.560968	0.359	0.465	3.49528e-16	WM vs. WS
Ptk2b	8.72168e-12	-0.564701	0.223	0.302	1.06544e-07	WM vs. WS
Gramd3	2.73827e-10	-0.564726	0.097	0.161	3.34507e-06	WM vs. WS
H2-Ab1	3.4809e-16	-0.566168	0.334	0.424	4.25227e-12	WM vs. WS
Samd9l	1.28656e-11	-0.568835	0.046	0.103	1.57166e-07	WM vs. WS
Npc2	3.84136e-45	-0.569433	0.739	0.823	4.6926e-41	WM vs. WS
Slfn9	1.27856e-11	-0.570894	0.062	0.126	1.56189e-07	WM vs. WS
Metrnl	8.14747e-13	-0.57274	0.18	0.267	9.95294e-09	WM vs. WS
Il18rap	8.89422e-11	-0.575849	0.09	0.156	1.08652e-06	WM vs. WS
Nt5c3	1.80593e-11	-0.578499	0.056	0.117	2.20612e-07	WM vs. WS
Scd1	2.9011e-09	-0.585332	0.082	0.138	3.54399e-05	WM vs. WS
Ms4a6b	1.21618e-12	-0.598104	0.165	0.248	1.48569e-08	WM vs. WS
Ets1	3.34439e-19	-0.603941	0.352	0.45	4.08551e-15	WM vs. WS
Slfn2	4.30157e-29	-0.6046	0.47	0.591	5.2548e-25	WM vs. WS
H2-Aa	1.35646e-12	-0.604689	0.242	0.326	1.65705e-08	WM vs. WS
Gimap4	1.36233e-15	-0.607385	0.035	0.101	1.66422e-11	WM vs. WS
Lst1	3.98159e-24	-0.609386	0.437	0.55	4.86391e-20	WM vs. WS
Stat1	4.16523e-14	-0.610648	0.081	0.16	5.08824e-10	WM vs. WS
Gngt2	2.60902e-10	-0.616091	0.209	0.279	3.18718e-06	WM vs. WS
H2-Eb1	3.59034e-14	-0.616855	0.166	0.257	4.38596e-10	WM vs. WS
Ccl4	6.42202e-13	-0.618716	0.288	0.373	7.84514e-09	WM vs. WS
Evl	2.75496e-14	-0.625409	0.129	0.217	3.36546e-10	WM vs. WS
Ifi35	5.43918e-15	-0.628393	0.068	0.146	6.6445e-11	WM vs. WS
Stat2	9.98991e-15	-0.629111	0.044	0.112	1.22037e-10	WM vs. WS
Cbfa2t3	6.60881e-13	-0.633119	0.098	0.175	8.07333e-09	WM vs. WS
Tbx21	3.02308e-16	-0.646049	0.039	0.11	3.69299e-12	WM vs. WS
Fcer1g	8.76238e-37	-0.650196	0.506	0.635	1.07041e-32	WM vs. WS
Zfp36	1.78396e-59	-0.651155	0.753	0.85	2.17929e-55	WM vs. WS
H2-T22	6.92812e-16	-0.659316	0.044	0.115	8.46339e-12	WM vs. WS
Lgals9	3.35389e-15	-0.664177	0.048	0.119	4.09711e-11	WM vs. WS
Spry2	1.60331e-14	-0.665652	0.041	0.107	1.95861e-10	WM vs. WS
Bhlhe40	1.50879e-17	-0.665793	0.207	0.315	1.84314e-13	WM vs. WS
Parp14	1.02062e-14	-0.667499	0.057	0.129	1.24679e-10	WM vs. WS
Psmb8	2.55194e-18	-0.694126	0.189	0.294	3.11745e-14	WM vs. WS
Zfp36l2	1.10277e-48	-0.703744	0.566	0.693	1.34714e-44	WM vs. WS
Ddit3	8.50116e-21	-0.704003	0.195	0.312	1.0385e-16	WM vs. WS
Znfx1	1.25364e-16	-0.704286	0.048	0.122	1.53145e-12	WM vs. WS
Gzmb	6.47989e-18	-0.708407	0.033	0.107	7.91583e-14	WM vs. WS
Trim30a	5.21827e-23	-0.72409	0.232	0.358	6.37463e-19	WM vs. WS
Cd83	1.09721e-16	-0.729465	0.164	0.265	1.34035e-12	WM vs. WS
Serpinb6b	8.31072e-16	-0.730486	0.043	0.113	1.01524e-11	WM vs. WS
Dusp2	2.12127e-21	-0.734442	0.228	0.348	2.59134e-17	WM vs. WS
H2-T23	1.22225e-21	-0.736586	0.142	0.259	1.4931e-17	WM vs. WS
Shisa5	1.62912e-48	-0.740461	0.488	0.642	1.99013e-44	WM vs. WS
Tppp3	9.84854e-16	-0.744468	0.071	0.151	1.2031e-11	WM vs. WS
Nr4a1	4.70828e-58	-0.760005	0.583	0.745	5.75164e-54	WM vs. WS
Cst3	4.73769e-56	-0.764756	0.613	0.73	5.78756e-52	WM vs. WS
Cd74	1.10962e-35	-0.765862	0.516	0.644	1.35551e-31	WM vs. WS
Trafd1	3.55495e-22	-0.774822	0.14	0.257	4.34272e-18	WM vs. WS
Serpinb9	1.93115e-19	-0.780527	0.048	0.131	2.35909e-15	WM vs. WS
Cd79a	8.11909e-21	-0.783197	0.071	0.169	9.91828e-17	WM vs. WS
Tmsb10	5.1238e-138	-0.792489	0.915	0.972	6.25923e-134	WM vs. WS
Il2rb	2.35629e-23	-0.81322	0.146	0.268	2.87845e-19	WM vs. WS
Gm21188	2.30662e-22	-0.817736	0.111	0.224	2.81777e-18	WM vs. WS
Lpl	1.71881e-19	-0.828018	0.075	0.17	2.0997e-15	WM vs. WS
Ifi47	1.50893e-24	-0.835242	0.049	0.149	1.84331e-20	WM vs. WS
Trex1	7.20981e-25	-0.846655	0.115	0.237	8.8075e-21	WM vs. WS
Hspa1b	1.17656e-13	-0.860912	0.292	0.38	1.43728e-09	WM vs. WS
Tap1	5.18822e-31	-0.866262	0.163	0.311	6.33793e-27	WM vs. WS
Hspa1a	1.06333e-18	-0.87227	0.253	0.363	1.29896e-14	WM vs. WS
Clec2d	4.20791e-26	-0.8725	0.133	0.262	5.14038e-22	WM vs. WS
Sepw1	1.31209e-35	-0.876792	0.265	0.419	1.60285e-31	WM vs. WS
Nkg7	4.10245e-24	-0.877911	0.042	0.137	5.01155e-20	WM vs. WS
Gbp9	2.65769e-25	-0.881775	0.026	0.115	3.24664e-21	WM vs. WS
I830127L07Rik	4.19541e-24	-0.888563	0.12	0.238	5.12511e-20	WM vs. WS
Ube2l6	6.23768e-28	-0.904117	0.015	0.102	7.61996e-24	WM vs. WS
Sp110	1.95051e-36	-0.910466	0.215	0.379	2.38275e-32	WM vs. WS
Epsti1	4.83523e-28	-0.913385	0.1	0.229	5.90672e-24	WM vs. WS
Fcgr1	1.0235e-26	-0.917584	0.023	0.114	1.25031e-22	WM vs. WS
Slfn1	6.06171e-27	-0.92162	0.081	0.2	7.40499e-23	WM vs. WS
Usp18	6.68391e-32	-0.930832	0.019	0.12	8.16506e-28	WM vs. WS
Rnf213	1.58703e-32	-0.932361	0.15	0.302	1.93871e-28	WM vs. WS
H2-D1	2.54678e-137	-0.939193	0.748	0.882	3.11115e-133	WM vs. WS
Irgm1	4.3914e-31	-0.940903	0.03	0.139	5.36453e-27	WM vs. WS
Lgals3bp	6.9586e-32	-0.973539	0.029	0.137	8.50062e-28	WM vs. WS
Vps37b	3.24956e-49	-0.976525	0.297	0.484	3.96967e-45	WM vs. WS
Sh2d2a	6.53196e-30	-0.982958	0.037	0.144	7.97944e-26	WM vs. WS
H2-Q4	2.29212e-32	-0.983475	0.068	0.198	2.80005e-28	WM vs. WS
Oas2	2.15682e-30	-0.987355	0.035	0.144	2.63477e-26	WM vs. WS
Pyhin1	2.15982e-42	-0.996461	0.175	0.359	2.63844e-38	WM vs. WS
Sp100	8.80851e-62	-1.00502	0.325	0.538	1.07605e-57	WM vs. WS
Ifi204	3.49116e-43	-1.03758	0.197	0.378	4.2648e-39	WM vs. WS
H2-K1	3.61632e-266	-1.0482	0.904	0.984	4.41769e-262	WM vs. WS
Xaf1	1.25254e-35	-1.05285	0.072	0.213	1.53011e-31	WM vs. WS
Ly6a	3.29995e-34	-1.06996	0.058	0.188	4.03122e-30	WM vs. WS
Ly6e	2.62656e-141	-1.10094	0.619	0.846	3.20861e-137	WM vs. WS
Ifitm3	4.69107e-149	-1.10152	0.658	0.856	5.73061e-145	WM vs. WS
Phf11b	4.33242e-39	-1.10459	0.019	0.139	5.29248e-35	WM vs. WS
B2m	4.66473e-187	-1.11723	0.731	0.908	5.69844e-183	WM vs. WS
Oas3	1.45472e-37	-1.12015	0.065	0.206	1.77709e-33	WM vs. WS
Ifit3	7.35332e-40	-1.13257	0.006	0.114	8.98281e-36	WM vs. WS
Oasl2	5.50451e-45	-1.15108	0.051	0.207	6.72431e-41	WM vs. WS
Ifi205	2.50493e-38	-1.1613	0.008	0.114	3.06002e-34	WM vs. WS
Slfn5	6.3776e-51	-1.1703	0.129	0.328	7.79088e-47	WM vs. WS
Ms4a4c	2.73026e-44	-1.17632	0.125	0.3	3.33529e-40	WM vs. WS
Plac8	1.79379e-265	-1.22794	0.882	0.98	2.19129e-261	WM vs. WS
Mnda	1.92572e-57	-1.23902	0.114	0.326	2.35246e-53	WM vs. WS
Rsad2	6.09822e-47	-1.24672	0.047	0.206	7.44959e-43	WM vs. WS
Rtp4	1.6755e-51	-1.28271	0.035	0.197	2.04679e-47	WM vs. WS
Sdc3	1.94384e-56	-1.29813	0.091	0.29	2.3746e-52	WM vs. WS
Bst2	3.71799e-72	-1.30833	0.186	0.434	4.5419e-68	WM vs. WS
Zbp1	2.88231e-61	-1.42062	0.048	0.239	3.52103e-57	WM vs. WS
LOC102639543	1.62912e-66	-1.52072	0.021	0.207	1.99014e-62	WM vs. WS
Ifi44	3.60389e-81	-1.62822	0.039	0.272	4.40251e-77	WM vs. WS
Slfn4	1.87812e-94	-1.70621	0.101	0.38	2.29431e-90	WM vs. WS
Irf7	3.59853e-96	-1.82103	0.027	0.281	4.39597e-92	WM vs. WS
Gzma	1.54779e-88	-1.88898	0.111	0.381	1.89078e-84	WM vs. WS
Ly6c2	1.28297e-217	-2.05382	0.344	0.735	1.56727e-213	WM vs. WS
Isg15	1.27831e-142	-2.10895	0.086	0.45	1.56158e-138	WM vs. WS
Ccl5	7.08545e-181	-2.14319	0.184	0.606	8.65559e-177	WM vs. WS
Ifi27l2a	0	-2.61987	0.393	0.934	0	WM vs. WS
Apoe	1.08062e-68	4.68355	0.931	0.229	1.32009e-64	DM vs. WM
Cd74	1.24433e-38	4.01102	1	0.516	1.52008e-34	DM vs. WM
Ftl1	1.39822e-61	3.69311	1	0.515	1.70806e-57	DM vs. WM
H2-Aa	3.96678e-48	3.69076	0.862	0.242	4.84582e-44	DM vs. WM
Ccl5	3.66232e-94	3.51806	1	0.184	4.47389e-90	DM vs. WM
H2-Eb1	6.34826e-52	3.47403	0.77	0.166	7.75503e-48	DM vs. WM
LOC100862446	2.02257e-63	3.45713	1	0.473	2.47077e-59	DM vs. WM
Gm8210	6.77631e-240	3.41719	0.977	0.027	8.27795e-236	DM vs. WM
H2-Ab1	6.04696e-35	3.33288	0.862	0.334	7.38697e-31	DM vs. WM
Id3	3.62455e-44	3.20294	0.782	0.186	4.42776e-40	DM vs. WM
Ccrl2	1.48037e-114	2.81014	0.897	0.081	1.80842e-110	DM vs. WM
Sh3bgrl3	2.49529e-77	2.77764	0.977	0.231	3.04824e-73	DM vs. WM
Ccl3	7.1783e-49	2.47188	0.667	0.105	8.76901e-45	DM vs. WM
Fcer1g	2.3818e-56	2.38483	1	0.506	2.90961e-52	DM vs. WM
C1qb	5.89176e-72	2.32027	0.253	0.004	7.19737e-68	DM vs. WM
LOC105244208	4.29068e-58	2.31603	1	0.463	5.2415e-54	DM vs. WM
B2m	1.90347e-52	2.26416	1	0.731	2.32528e-48	DM vs. WM
Ubb	2.50983e-53	2.23179	1	0.585	3.06601e-49	DM vs. WM
Fth1	6.7873e-47	2.20776	1	0.868	8.29137e-43	DM vs. WM
H2-DMa	5.87508e-65	2.15111	0.805	0.121	7.17699e-61	DM vs. WM
Ccl4	1.13867e-14	2.0389	0.713	0.288	1.39099e-10	DM vs. WM
Marcksl1	1.21752e-56	2.02939	0.391	0.026	1.48732e-52	DM vs. WM
Ly6a	2.95054e-35	1.99619	0.425	0.058	3.60438e-31	DM vs. WM
Rgs1	6.51767e-19	1.98021	0.471	0.121	7.96199e-15	DM vs. WM
Uba52	1.8303e-52	1.92197	1	0.773	2.23589e-48	DM vs. WM
Rpl19	4.27172e-49	1.85328	1	0.513	5.21833e-45	DM vs. WM
Ly6i	5.45815e-100	1.85305	0.402	0.009	6.66767e-96	DM vs. WM
Ifitm3	8.8131e-35	1.83943	0.989	0.658	1.07661e-30	DM vs. WM
Rps11	1.41277e-47	1.8316	1	0.367	1.72584e-43	DM vs. WM
H2-D1	2.02047e-48	1.82209	1	0.748	2.46821e-44	DM vs. WM
Aif1	9.38568e-98	1.80827	0.621	0.037	1.14655e-93	DM vs. WM
Arpc1b	1.04543e-45	1.78563	0.977	0.339	1.27709e-41	DM vs. WM
Gbp2	5.2294e-58	1.76272	0.333	0.017	6.38824e-54	DM vs. WM
Gadd45b	2.92971e-33	1.76214	0.747	0.18	3.57893e-29	DM vs. WM
Tyrobp	4.69408e-43	1.71797	1	0.65	5.73429e-39	DM vs. WM
Ly6c2	1.73891e-21	1.70947	0.805	0.344	2.12425e-17	DM vs. WM
Cd14	1.12466e-18	1.70832	0.782	0.428	1.37388e-14	DM vs. WM
Rps3	4.04132e-47	1.6867	1	0.62	4.93687e-43	DM vs. WM
Rplp0	1.73148e-43	1.6673	1	0.776	2.11517e-39	DM vs. WM
Rpl32	6.07804e-40	1.65711	0.989	0.665	7.42493e-36	DM vs. WM
Rnaset2a	9.18363e-58	1.64414	0.713	0.096	1.12187e-53	DM vs. WM
Ctss	4.61891e-40	1.62778	1	0.673	5.64245e-36	DM vs. WM
Lyz2	1.18658e-31	1.61031	1	0.912	1.44953e-27	DM vs. WM
Ifitm2	3.37314e-28	1.59936	0.897	0.336	4.12063e-24	DM vs. WM
H2-DMb1	2.19587e-37	1.56678	0.621	0.114	2.68248e-33	DM vs. WM
Ifi27l2a	1.91905e-28	1.56227	0.943	0.393	2.34432e-24	DM vs. WM
Cd300c2	1.52554e-65	1.54036	0.747	0.089	1.8636e-61	DM vs. WM
Ppib	8.64052e-89	1.53433	0.736	0.06	1.05553e-84	DM vs. WM
Rpl17	6.35284e-40	1.51816	1	0.679	7.76062e-36	DM vs. WM
Eno1	4.38273e-50	1.51653	0.609	0.08	5.35394e-46	DM vs. WM
Cd68	6.15344e-95	1.51273	0.655	0.042	7.51704e-91	DM vs. WM
Socs3	1.71758e-22	1.5068	0.701	0.222	2.0982e-18	DM vs. WM
Rpl6	3.4074e-37	1.49424	0.989	0.541	4.16247e-33	DM vs. WM
Fcgr3	2.54299e-37	1.48468	0.839	0.203	3.10651e-33	DM vs. WM
Rpl15	2.53199e-38	1.47146	1	0.585	3.09308e-34	DM vs. WM
Rpl21	2.18438e-35	1.47049	0.943	0.319	2.66844e-31	DM vs. WM
LOC108169013	2.26745e-161	1.46047	0.437	0	2.76992e-157	DM vs. WM
Irf7	1.16662e-82	1.45467	0.506	0.027	1.42514e-78	DM vs. WM
Ms4a6d	2.10224e-74	1.44925	0.621	0.051	2.56809e-70	DM vs. WM
Ms4a4c	3.24376e-42	1.44193	0.701	0.125	3.96258e-38	DM vs. WM
Cox8a	1.85514e-33	1.43689	0.977	0.384	2.26624e-29	DM vs. WM
Psmb8	3.72108e-43	1.43675	0.885	0.189	4.54567e-39	DM vs. WM
Tnfsf9	6.23256e-30	1.43233	0.333	0.041	7.61369e-26	DM vs. WM
Pla2g7	5.44771e-37	1.4302	0.782	0.172	6.65492e-33	DM vs. WM
Cd83	9.71473e-31	1.41757	0.701	0.164	1.18675e-26	DM vs. WM
Aldoa	1.17405e-37	1.41692	0.805	0.179	1.43422e-33	DM vs. WM
Gm25380	8.34826e-36	1.41569	0.989	0.543	1.01982e-31	DM vs. WM
Rpl31-ps12	3.32484e-31	1.40642	0.977	0.413	4.06162e-27	DM vs. WM
Cycs	1.33342e-40	1.40602	0.805	0.168	1.6289e-36	DM vs. WM
Gm1966	1.66694e-115	1.40259	0.368	0.003	2.03633e-111	DM vs. WM
Cst3	1.07737e-26	1.39253	1	0.613	1.31612e-22	DM vs. WM
C1qc	1.09973e-60	1.37734	0.195	0.002	1.34343e-56	DM vs. WM
Nkg7	3.48941e-43	1.37487	0.414	0.042	4.26266e-39	DM vs. WM
Lgals3	3.87913e-24	1.35393	0.977	0.636	4.73875e-20	DM vs. WM
Pold4	1.82745e-71	1.35325	0.621	0.054	2.23241e-67	DM vs. WM
Plac8	8.93813e-25	1.35266	0.989	0.882	1.09188e-20	DM vs. WM
Rab20	1.54147e-30	1.35048	0.609	0.129	1.88306e-26	DM vs. WM
Rpl34-ps1	8.98747e-38	1.34628	1	0.765	1.09791e-33	DM vs. WM
Ninj1	6.20691e-48	1.34576	0.69	0.105	7.58236e-44	DM vs. WM
Bcl2a1b	3.21712e-60	1.34239	0.448	0.033	3.93004e-56	DM vs. WM
Manf	9.49592e-55	1.33431	0.644	0.079	1.16002e-50	DM vs. WM
Rtp4	2.14393e-67	1.33263	0.494	0.035	2.61903e-63	DM vs. WM
Gadd45g	1.6946e-28	1.31541	0.46	0.08	2.07012e-24	DM vs. WM
Atp5b	1.79633e-34	1.29201	0.77	0.177	2.1944e-30	DM vs. WM
Rnaset2b	5.67525e-137	1.29133	0.437	0.004	6.93289e-133	DM vs. WM
Pim3	2.56809e-59	1.28305	0.621	0.067	3.13718e-55	DM vs. WM
Cstb	9.46094e-36	1.27359	0.782	0.167	1.15575e-31	DM vs. WM
Eif3h	3.22632e-32	1.26658	0.897	0.241	3.94127e-28	DM vs. WM
Jun	6.31765e-14	1.26347	0.816	0.351	7.71764e-10	DM vs. WM
Rpl4	9.36138e-29	1.25981	0.989	0.563	1.14359e-24	DM vs. WM
Psme1	1.55712e-34	1.25862	0.736	0.153	1.90218e-30	DM vs. WM
Dnajc15	4.12281e-69	1.25542	0.471	0.03	5.03642e-65	DM vs. WM
H2-T23	3.74432e-38	1.24606	0.736	0.142	4.57406e-34	DM vs. WM
Psenen	1.32388e-60	1.24372	0.655	0.072	1.61725e-56	DM vs. WM
Bcl2a1d	8.84163e-65	1.23896	0.322	0.012	1.08009e-60	DM vs. WM
Gnas	4.9203e-38	1.23667	0.839	0.18	6.01064e-34	DM vs. WM
Tmem176b	2.27792e-34	1.23406	0.356	0.04	2.78271e-30	DM vs. WM
Blvrb	5.02148e-77	1.22922	0.402	0.016	6.13424e-73	DM vs. WM
Tgif1	1.57692e-35	1.22845	0.747	0.153	1.92636e-31	DM vs. WM
H2-T22	1.76777e-70	1.21928	0.563	0.044	2.1595e-66	DM vs. WM
Dynll1	5.63795e-29	1.219	0.897	0.26	6.88731e-25	DM vs. WM
Cdkn1a	2.77973e-19	1.21416	0.874	0.424	3.39572e-15	DM vs. WM
Ms4a6b	1.67315e-34	1.21249	0.77	0.165	2.04392e-30	DM vs. WM
Fcgr4	1.68912e-49	1.20908	0.391	0.031	2.06342e-45	DM vs. WM
Mt1	3.28689e-10	1.20504	0.621	0.267	4.01527e-06	DM vs. WM
Dad1	1.65857e-46	1.2045	0.77	0.127	2.02611e-42	DM vs. WM
Hcar2	9.87351e-49	1.19588	0.333	0.022	1.20615e-44	DM vs. WM
Sod2	2.27318e-24	1.19176	0.517	0.111	2.77692e-20	DM vs. WM
Ccl2	3.55477e-20	1.19126	0.31	0.053	4.3425e-16	DM vs. WM
Apobec3	2.02582e-79	1.19031	0.425	0.018	2.47474e-75	DM vs. WM
Atp5d	1.4033e-30	1.1852	0.805	0.203	1.71427e-26	DM vs. WM
Cdk2ap2	4.47153e-24	1.18094	0.897	0.319	5.46242e-20	DM vs. WM
Pfdn5	4.24542e-25	1.17889	0.977	0.421	5.18621e-21	DM vs. WM
H2-Q4	1.93219e-50	1.17732	0.575	0.068	2.36036e-46	DM vs. WM
Rpl18	2.58613e-31	1.17297	1	0.646	3.15922e-27	DM vs. WM
Rps23	1.15264e-36	1.16368	1	0.831	1.40807e-32	DM vs. WM
Nfkbia	5.81581e-07	1.1585	0.943	0.639	0.00710459	DM vs. WM
Rpl10	5.04728e-35	1.15669	1	0.864	6.16576e-31	DM vs. WM
Prelid1	1.72997e-43	1.15388	0.632	0.094	2.11334e-39	DM vs. WM
Rpl13	3.90079e-37	1.1518	1	0.915	4.76521e-33	DM vs. WM
Nupr1	1.60226e-31	1.1495	0.425	0.061	1.95732e-27	DM vs. WM
Ost4	2.63301e-53	1.14795	0.621	0.074	3.21649e-49	DM vs. WM
Gngt2	1.74053e-14	1.14546	0.609	0.209	2.12623e-10	DM vs. WM
Slc15a3	2.07438e-33	1.14461	0.575	0.1	2.53406e-29	DM vs. WM
C1qa	2.94961e-38	1.13514	0.172	0.005	3.60324e-34	DM vs. WM
Wfdc18	5.66018e-75	1.13435	0.333	0.01	6.91447e-71	DM vs. WM
Rnh1	3.99574e-38	1.13185	0.667	0.116	4.88119e-34	DM vs. WM
Rgs10	2.63243e-36	1.12361	0.644	0.116	3.21578e-32	DM vs. WM
Plaur	1.99514e-15	1.12201	0.828	0.392	2.43727e-11	DM vs. WM
Ifrd1	3.80455e-17	1.12055	0.874	0.367	4.64764e-13	DM vs. WM
D8Ertd738e	1.64073e-32	1.11839	0.805	0.186	2.00431e-28	DM vs. WM
Ccl6	3.5009e-12	1.10526	0.874	0.527	4.2767e-08	DM vs. WM
Mpc1	1.89793e-46	1.0976	0.563	0.069	2.31851e-42	DM vs. WM
Edf1	2.13286e-43	1.09508	0.586	0.08	2.6055e-39	DM vs. WM
Ddit3	2.29497e-23	1.09117	0.736	0.195	2.80353e-19	DM vs. WM
Timm23	4.90343e-50	1.07568	0.448	0.041	5.99003e-46	DM vs. WM
Lyz1	7.3829e-20	1.07197	0.322	0.055	9.01895e-16	DM vs. WM
Atp6v0c	2.26809e-20	1.0664	0.966	0.548	2.7707e-16	DM vs. WM
Batf	6.37803e-47	1.06498	0.414	0.037	7.7914e-43	DM vs. WM
Atf3	1.31623e-15	1.06041	0.644	0.21	1.60791e-11	DM vs. WM
Ppp1ca	2.32549e-30	1.05989	0.77	0.177	2.84082e-26	DM vs. WM
Emp3	1.13233e-24	1.04351	0.759	0.2	1.38326e-20	DM vs. WM
Lgals1	1.37094e-23	1.03714	0.851	0.262	1.67474e-19	DM vs. WM
Slc3a2	2.02102e-22	1.03412	0.793	0.244	2.46888e-18	DM vs. WM
Rac2	2.90247e-24	1.02655	0.862	0.251	3.54566e-20	DM vs. WM
LOC102641031	2.12046e-93	1.0259	0.253	0	2.59035e-89	DM vs. WM
Dusp2	5.31682e-12	1.0246	0.586	0.228	6.49502e-08	DM vs. WM
Cfb	8.08064e-64	1.01911	0.253	0.005	9.87131e-60	DM vs. WM
Rheb	2.10565e-43	1.01593	0.552	0.072	2.57226e-39	DM vs. WM
Ms4a8a	1.92929e-37	1.00593	0.356	0.035	2.35683e-33	DM vs. WM
Hilpda	4.93528e-36	1.00314	0.437	0.055	6.02894e-32	DM vs. WM
Rps6	5.70145e-34	1.00297	0.816	0.175	6.96489e-30	DM vs. WM
Rpl27a	1.74498e-23	0.986378	0.989	0.682	2.13167e-19	DM vs. WM
Myl12a	5.74321e-22	0.985662	0.69	0.189	7.0159e-18	DM vs. WM
Cyba	4.11489e-20	0.980487	1	0.671	5.02675e-16	DM vs. WM
Bax	2.64375e-33	0.978633	0.69	0.135	3.22961e-29	DM vs. WM
Nme2	4.31354e-19	0.977512	0.966	0.344	5.26942e-15	DM vs. WM
Ier2	1.20054e-16	0.977405	0.931	0.435	1.46658e-12	DM vs. WM
Gsdmd	5.8054e-40	0.972196	0.402	0.042	7.09188e-36	DM vs. WM
Sepw1	6.12618e-20	0.971446	0.816	0.265	7.48374e-16	DM vs. WM
Ppia	1.02055e-19	0.970265	0.989	0.653	1.24671e-15	DM vs. WM
Eif3f	1.53543e-16	0.965258	0.977	0.468	1.87569e-12	DM vs. WM
Nfkbib	5.767e-40	0.96399	0.322	0.026	7.04497e-36	DM vs. WM
Ybx1	1.8233e-21	0.962678	0.862	0.278	2.22735e-17	DM vs. WM
Pim1	3.67254e-18	0.961245	0.713	0.233	4.48637e-14	DM vs. WM
Ifi30	1.38946e-28	0.958104	0.621	0.127	1.69737e-24	DM vs. WM
Pnrc1	1.25284e-20	0.942083	0.92	0.323	1.53047e-16	DM vs. WM
H3f3b	1.27229e-21	0.938863	1	0.901	1.55423e-17	DM vs. WM
Atp5g1	1.95176e-38	0.935304	0.529	0.074	2.38428e-34	DM vs. WM
Ldha	9.05001e-22	0.934501	0.747	0.206	1.10555e-17	DM vs. WM
Slamf8	6.54612e-33	0.931059	0.218	0.014	7.99674e-29	DM vs. WM
Ctsz	5.20055e-17	0.929425	0.793	0.298	6.35299e-13	DM vs. WM
Rps2	7.50151e-17	0.92594	0.931	0.421	9.16385e-13	DM vs. WM
Epsti1	9.37992e-35	0.921177	0.598	0.1	1.14585e-30	DM vs. WM
Litaf	1.36721e-17	0.92039	0.862	0.312	1.67018e-13	DM vs. WM
Slc25a5	3.91601e-18	0.917175	0.966	0.478	4.7838e-14	DM vs. WM
Gm15776	1.98449e-22	0.908528	0.839	0.242	2.42425e-18	DM vs. WM
2410015M20Rik	6.11503e-37	0.90434	0.586	0.093	7.47012e-33	DM vs. WM
Pgls	6.10234e-35	0.899183	0.609	0.103	7.45462e-31	DM vs. WM
Atp6v1f	2.46295e-21	0.89834	0.828	0.247	3.00874e-17	DM vs. WM
Rnasek	7.94718e-33	0.89204	0.69	0.134	9.70827e-29	DM vs. WM
Tgm2	1.11728e-18	0.889716	0.437	0.1	1.36487e-14	DM vs. WM
Sap18b	3.09062e-30	0.886707	0.54	0.096	3.77551e-26	DM vs. WM
Bin2	2.45448e-32	0.886026	0.552	0.093	2.99839e-28	DM vs. WM
Ssr4	1.428e-40	0.883398	0.506	0.064	1.74444e-36	DM vs. WM
Tomm22	4.71728e-37	0.878603	0.483	0.065	5.76262e-33	DM vs. WM
Eif4ebp1	3.73866e-34	0.870752	0.425	0.055	4.56715e-30	DM vs. WM
Brk1	1.25758e-27	0.868414	0.724	0.162	1.53626e-23	DM vs. WM
Ypel3	6.34709e-29	0.867926	0.667	0.139	7.7536e-25	DM vs. WM
Npc2	1.86289e-15	0.867409	0.943	0.739	2.2757e-11	DM vs. WM
Cd302	9.74125e-35	0.864417	0.506	0.074	1.18999e-30	DM vs. WM
Psmb2	3.1225e-34	0.859352	0.529	0.082	3.81445e-30	DM vs. WM
Stra13	1.78897e-47	0.858766	0.402	0.034	2.18541e-43	DM vs. WM
Igsf6	2.75184e-25	0.856218	0.517	0.103	3.36165e-21	DM vs. WM
Bri3	1.93928e-22	0.855872	0.793	0.222	2.36903e-18	DM vs. WM
Cdc37	3.88787e-33	0.855738	0.494	0.075	4.74942e-29	DM vs. WM
Ctsc	8.5068e-12	0.852894	0.828	0.387	1.03919e-07	DM vs. WM
Ldhb	3.6755e-45	0.852291	0.276	0.015	4.48999e-41	DM vs. WM
Rpl10a	2.46899e-17	0.849382	1	0.621	3.01612e-13	DM vs. WM
Lamtor5	1.74352e-35	0.844793	0.448	0.058	2.12989e-31	DM vs. WM
Il1rn	2.03511e-14	0.840365	0.287	0.061	2.48609e-10	DM vs. WM
Tm2d2	1.79295e-22	0.840278	0.425	0.081	2.19027e-18	DM vs. WM
Gm21188	8.1411e-25	0.836536	0.54	0.111	9.94516e-21	DM vs. WM
Coro1b	3.60379e-20	0.836407	0.54	0.13	4.40239e-16	DM vs. WM
Eif1	9.9853e-24	0.835891	0.989	0.89	1.2198e-19	DM vs. WM
Sdf2l1	3.19027e-27	0.835578	0.299	0.035	3.89723e-23	DM vs. WM
Supt4a	8.99823e-27	0.831168	0.713	0.164	1.09922e-22	DM vs. WM
Card19	1.85714e-23	0.830897	0.46	0.089	2.26868e-19	DM vs. WM
Psma5	8.34963e-34	0.830515	0.517	0.079	1.01999e-29	DM vs. WM
Rps16	7.22237e-24	0.827906	1	0.879	8.82285e-20	DM vs. WM
Susd3	4.15067e-42	0.827116	0.46	0.051	5.07046e-38	DM vs. WM
Cox5b	4.94482e-21	0.825262	0.713	0.194	6.04059e-17	DM vs. WM
Trem2	1.1809e-23	0.822924	0.264	0.032	1.44258e-19	DM vs. WM
Mzb1	9.50133e-31	0.816682	0.402	0.055	1.16068e-26	DM vs. WM
Sde2	1.95259e-28	0.813757	0.506	0.089	2.38528e-24	DM vs. WM
Fam26f	4.01548e-39	0.811684	0.264	0.017	4.90531e-35	DM vs. WM
Ndufa12	4.47692e-35	0.811359	0.276	0.022	5.46901e-31	DM vs. WM
Gch1	3.17599e-22	0.811052	0.425	0.082	3.87979e-18	DM vs. WM
Psmb9	2.46572e-30	0.80931	0.632	0.122	3.01212e-26	DM vs. WM
Tmsb10	3.31996e-11	0.808496	1	0.915	4.05566e-07	DM vs. WM
Sri	1.60252e-26	0.80765	0.506	0.094	1.95764e-22	DM vs. WM
Itm2b	4.41272e-16	0.806985	0.989	0.651	5.39058e-12	DM vs. WM
Nedd8	3.45674e-23	0.80186	0.701	0.175	4.22276e-19	DM vs. WM
Atp5c1	1.73075e-27	0.801728	0.322	0.04	2.11429e-23	DM vs. WM
Srgn	1.82403e-14	0.801429	1	0.707	2.22823e-10	DM vs. WM
Scpep1	4.70521e-49	0.800829	0.287	0.015	5.74789e-45	DM vs. WM
Ppp1r11	8.29441e-48	0.800569	0.287	0.015	1.01325e-43	DM vs. WM
Sdhb	1.38884e-35	0.800167	0.46	0.061	1.69661e-31	DM vs. WM
Hspa8	1.43625e-16	0.800134	1	0.875	1.75453e-12	DM vs. WM
Tceb2	1.45358e-21	0.79896	0.529	0.12	1.7757e-17	DM vs. WM
Cebpd	8.11519e-15	0.798372	0.517	0.15	9.91351e-11	DM vs. WM
Rasgef1b	4.79574e-30	0.796997	0.264	0.024	5.85848e-26	DM vs. WM
Rps19	1.48953e-17	0.795399	0.989	0.845	1.81961e-13	DM vs. WM
Hes1	7.42589e-13	0.79457	0.391	0.111	9.07146e-09	DM vs. WM
Cox7b	1.41473e-26	0.791748	0.609	0.128	1.72824e-22	DM vs. WM
H2-M3	4.15898e-81	0.788048	0.253	0.002	5.08061e-77	DM vs. WM
Nfil3	1.44034e-12	0.781407	0.77	0.304	1.75952e-08	DM vs. WM
Trim12a	1.37287e-76	0.781095	0.207	0	1.6771e-72	DM vs. WM
Ube2a	6.99027e-37	0.780863	0.575	0.088	8.53931e-33	DM vs. WM
Cd52	2.94349e-12	0.779479	0.966	0.691	3.59577e-08	DM vs. WM
Tmem234	1.21906e-28	0.777392	0.609	0.12	1.4892e-24	DM vs. WM
Uqcr10	6.92834e-19	0.77537	0.724	0.214	8.46366e-15	DM vs. WM
Uqcrfs1	3.21669e-23	0.773509	0.805	0.215	3.9295e-19	DM vs. WM
Crlf2	1.45137e-33	0.76959	0.391	0.048	1.773e-29	DM vs. WM
Gm4184	1.43343e-14	0.768035	0.92	0.371	1.75108e-10	DM vs. WM
Capg	1.49775e-22	0.764712	0.368	0.063	1.82965e-18	DM vs. WM
Eif5a	8.36625e-18	0.762603	0.828	0.27	1.02202e-13	DM vs. WM
Emd	2.23835e-13	0.760636	0.908	0.43	2.73437e-09	DM vs. WM
Tubb6	6.5654e-27	0.758077	0.23	0.021	8.02029e-23	DM vs. WM
Cd47	1.37658e-18	0.756555	0.77	0.233	1.68163e-14	DM vs. WM
Gm10045	6.94654e-13	0.752109	0.966	0.487	8.48589e-09	DM vs. WM
Ndufa13	1.14573e-14	0.751511	0.805	0.298	1.39962e-10	DM vs. WM
Ly86	1.9034e-19	0.74889	0.575	0.144	2.3252e-15	DM vs. WM
Gm4705	9.69931e-28	0.746793	0.724	0.16	1.18487e-23	DM vs. WM
Cox6b1	4.34412e-14	0.745103	0.816	0.306	5.30678e-10	DM vs. WM
Med28	3.84077e-32	0.740601	0.494	0.076	4.69188e-28	DM vs. WM
Rps5	9.89723e-13	0.737094	0.92	0.407	1.20905e-08	DM vs. WM
Rps27rt	3.80009e-33	0.73449	1	0.998	4.64219e-29	DM vs. WM
Bcl2a1a	1.4746e-43	0.733381	0.184	0.005	1.80137e-39	DM vs. WM
Rpl26	1.6637e-14	0.732582	1	0.654	2.03238e-10	DM vs. WM
Hebp1	1.69478e-33	0.731282	0.322	0.032	2.07035e-29	DM vs. WM
Ubc	5.51005e-08	0.728639	0.931	0.58	0.000673108	DM vs. WM
Selk	1.41244e-12	0.72828	0.805	0.337	1.72543e-08	DM vs. WM
Psma6	5.83522e-27	0.727836	0.471	0.082	7.1283e-23	DM vs. WM
LOC100862433	2.69399e-17	0.726114	0.989	0.831	3.29098e-13	DM vs. WM
Id2	1.1324e-09	0.725448	0.713	0.328	1.38334e-05	DM vs. WM
Ufc1	1.5294e-37	0.720091	0.356	0.035	1.86832e-33	DM vs. WM
Gapdh	6.62869e-12	0.71897	0.92	0.432	8.0976e-08	DM vs. WM
Gzma	2.20757e-15	0.718297	0.437	0.111	2.69677e-11	DM vs. WM
Cnbp	7.52887e-19	0.717997	0.747	0.215	9.19726e-15	DM vs. WM
Oxa1l	8.74504e-34	0.715641	0.391	0.047	1.06829e-29	DM vs. WM
Ppdpf	6.6285e-32	0.715046	0.379	0.047	8.09738e-28	DM vs. WM
Psme2b	1.1958e-19	0.711873	0.736	0.205	1.46079e-15	DM vs. WM
Ifnar2	2.68779e-20	0.711134	0.563	0.135	3.2834e-16	DM vs. WM
Eef1d	2.6605e-33	0.710923	0.586	0.099	3.25007e-29	DM vs. WM
Cd48	1.1778e-22	0.70814	0.506	0.105	1.4388e-18	DM vs. WM
Gm29376	5.50361e-85	0.70772	0.23	0	6.72321e-81	DM vs. WM
Uqcrc1	9.84845e-27	0.704289	0.437	0.071	1.20309e-22	DM vs. WM
Ube2l6	2.44166e-36	0.700879	0.241	0.015	2.98273e-32	DM vs. WM
Zbp1	1.99731e-26	0.698839	0.345	0.048	2.43991e-22	DM vs. WM
Fcgrt	1.06467e-29	0.6988	0.299	0.032	1.3006e-25	DM vs. WM
Msrb1	3.2419e-10	0.698688	0.966	0.635	3.9603e-06	DM vs. WM
Tmem219	3.90317e-35	0.698145	0.425	0.053	4.76812e-31	DM vs. WM
Gla	4.33111e-25	0.695861	0.345	0.05	5.29089e-21	DM vs. WM
BC028528	4.84146e-29	0.691355	0.448	0.07	5.91433e-25	DM vs. WM
Cxcl16	5.50682e-43	0.687329	0.241	0.012	6.72713e-39	DM vs. WM
Ctsh	2.75608e-13	0.685116	0.793	0.299	3.36683e-09	DM vs. WM
Mrpl24	6.77368e-20	0.684926	0.379	0.073	8.27473e-16	DM vs. WM
AI413582	5.19472e-27	0.683698	0.414	0.065	6.34587e-23	DM vs. WM
2700060E02Rik	1.30434e-20	0.683437	0.632	0.158	1.59338e-16	DM vs. WM
Aup1	7.24792e-30	0.682136	0.322	0.037	8.85406e-26	DM vs. WM
Ly6e	3.44581e-12	0.679961	1	0.619	4.2094e-08	DM vs. WM
Mrps23	3.90841e-27	0.678154	0.253	0.025	4.77452e-23	DM vs. WM
Gm9733	3.56378e-14	0.67544	0.54	0.163	4.35352e-10	DM vs. WM
Gpx4	8.81322e-13	0.671397	0.851	0.337	1.07662e-08	DM vs. WM
Asah1	7.13653e-26	0.671071	0.529	0.102	8.71799e-22	DM vs. WM
Cd7	3.65996e-33	0.669926	0.287	0.026	4.47101e-29	DM vs. WM
Sys1	8.13429e-28	0.664102	0.517	0.093	9.93685e-24	DM vs. WM
Fundc2	9.7808e-29	0.660274	0.31	0.035	1.19482e-24	DM vs. WM
Fxyd5	8.92447e-11	0.659614	0.931	0.548	1.09021e-06	DM vs. WM
Nubp1	3.20899e-41	0.658477	0.333	0.027	3.9201e-37	DM vs. WM
Rbx1	6.72934e-19	0.656	0.575	0.145	8.22056e-15	DM vs. WM
I830127L07Rik	5.07162e-10	0.654066	0.379	0.12	6.19549e-06	DM vs. WM
Chmp2a	3.33493e-17	0.653712	0.437	0.102	4.07395e-13	DM vs. WM
Cyc1	6.1075e-28	0.65207	0.31	0.037	7.46092e-24	DM vs. WM
Tmem147	1.51002e-34	0.651921	0.322	0.031	1.84464e-30	DM vs. WM
Sertad1	1.34282e-17	0.650178	0.701	0.206	1.64039e-13	DM vs. WM
Ccr5	2.96663e-25	0.648208	0.299	0.038	3.62403e-21	DM vs. WM
Nfkbie	7.28761e-28	0.647146	0.218	0.018	8.90255e-24	DM vs. WM
Ubxn1	4.13969e-26	0.647111	0.437	0.073	5.05704e-22	DM vs. WM
Lyl1	1.42594e-28	0.645999	0.345	0.044	1.74193e-24	DM vs. WM
Gzmb	1.51554e-22	0.64557	0.264	0.033	1.85138e-18	DM vs. WM
Ndufs8	6.73398e-25	0.645333	0.345	0.05	8.22623e-21	DM vs. WM
Tmsb4x	5.57273e-21	0.644526	1	1	6.80765e-17	DM vs. WM
Isg15	2.90778e-17	0.641642	0.391	0.086	3.55214e-13	DM vs. WM
Mrpl30	1.30433e-22	0.639666	0.598	0.136	1.59337e-18	DM vs. WM
Ube2n	6.69101e-29	0.639664	0.483	0.079	8.17374e-25	DM vs. WM
Lsm10	2.22251e-23	0.638371	0.264	0.032	2.71502e-19	DM vs. WM
Mlf2	2.74342e-31	0.634699	0.368	0.045	3.35137e-27	DM vs. WM
Mafk	7.38281e-18	0.633833	0.379	0.079	9.01884e-14	DM vs. WM
Ssu72	3.33863e-24	0.632895	0.506	0.099	4.07847e-20	DM vs. WM
Crem	8.39078e-20	0.63173	0.575	0.14	1.02502e-15	DM vs. WM
Depdc7	5.87622e-40	0.63148	0.172	0.005	7.17839e-36	DM vs. WM
Ppp1r15a	4.38878e-09	0.630317	0.759	0.334	5.36133e-05	DM vs. WM
Fabp5	6.70173e-14	0.630099	0.218	0.038	8.18684e-10	DM vs. WM
Idh3b	5.47265e-31	0.628482	0.402	0.054	6.68539e-27	DM vs. WM
Snapc5	5.27046e-45	0.625413	0.207	0.007	6.43839e-41	DM vs. WM
Rpl35	1.01446e-15	0.624757	1	0.894	1.23927e-11	DM vs. WM
Vps29	8.5065e-27	0.624569	0.333	0.044	1.03915e-22	DM vs. WM
Txndc17	6.88914e-20	0.62443	0.46	0.099	8.41577e-16	DM vs. WM
Psmb1	8.16421e-12	0.623801	0.77	0.303	9.9734e-08	DM vs. WM
Eif6	1.23483e-27	0.6223	0.54	0.1	1.50846e-23	DM vs. WM
Eif3i	9.87325e-26	0.621814	0.333	0.046	1.20612e-21	DM vs. WM
Tmed10	5.38852e-14	0.618168	0.575	0.174	6.58262e-10	DM vs. WM
Fbxo6	1.12284e-44	0.614963	0.253	0.012	1.37166e-40	DM vs. WM
Tmem251	3.29394e-27	0.613587	0.356	0.049	4.02387e-23	DM vs. WM
Axl	2.68621e-31	0.613089	0.184	0.01	3.28148e-27	DM vs. WM
Khk	2.90941e-22	0.61289	0.379	0.065	3.55413e-18	DM vs. WM
Grpel1	9.63049e-33	0.612411	0.276	0.024	1.17646e-28	DM vs. WM
Treml4	7.9285e-23	0.611921	0.138	0.008	9.68546e-19	DM vs. WM
Ndufv2	1.67401e-34	0.609992	0.253	0.018	2.04497e-30	DM vs. WM
Gbp3	3.27172e-18	0.607461	0.184	0.021	3.99673e-14	DM vs. WM
Ap1s2	3.76479e-15	0.606145	0.54	0.153	4.59906e-11	DM vs. WM
Mrpl20	1.69949e-17	0.605974	0.379	0.08	2.0761e-13	DM vs. WM
Rpl14	1.40569e-12	0.605357	0.977	0.803	1.71719e-08	DM vs. WM
Gm6377	6.329e-26	0.605265	0.345	0.048	7.73151e-22	DM vs. WM
Raly	1.47493e-17	0.604168	0.609	0.166	1.80178e-13	DM vs. WM
Rcan1	3.02118e-12	0.604161	0.138	0.018	3.69068e-08	DM vs. WM
Gm9840	2.75722e-19	0.603731	0.54	0.129	3.36823e-15	DM vs. WM
Ergic3	1.13016e-27	0.603414	0.402	0.06	1.38061e-23	DM vs. WM
Apobec1	6.99964e-15	0.603335	0.563	0.164	8.55076e-11	DM vs. WM
Ndufs3	9.20856e-21	0.602721	0.356	0.063	1.12492e-16	DM vs. WM
Spi1	7.60864e-12	0.601815	0.782	0.3	9.29472e-08	DM vs. WM
Timm17b	3.86576e-37	0.601595	0.264	0.018	4.72242e-33	DM vs. WM
Fam173a	2.51645e-26	0.601039	0.437	0.072	3.07409e-22	DM vs. WM
Nubp2	1.02223e-29	0.598415	0.241	0.02	1.24875e-25	DM vs. WM
Abi3	4.99945e-16	0.597865	0.276	0.051	6.10733e-12	DM vs. WM
Laptm4a	5.51411e-16	0.596516	0.632	0.184	6.73604e-12	DM vs. WM
Ndufb6	4.79404e-19	0.59397	0.448	0.098	5.8564e-15	DM vs. WM
Iigp1	1.67337e-29	0.593933	0.126	0.004	2.04419e-25	DM vs. WM
Anxa6	5.93288e-23	0.592838	0.46	0.088	7.24761e-19	DM vs. WM
Mrps24	5.37012e-20	0.591704	0.448	0.094	6.56014e-16	DM vs. WM
Idnk	2.25814e-20	0.591425	0.46	0.097	2.75854e-16	DM vs. WM
Nop10	1.29816e-18	0.590837	0.69	0.188	1.58583e-14	DM vs. WM
Agpat4	1.03544e-19	0.589963	0.333	0.058	1.26489e-15	DM vs. WM
Sec11a	1.13627e-22	0.587387	0.517	0.107	1.38807e-18	DM vs. WM
Csf2ra	9.09287e-17	0.586391	0.69	0.203	1.11079e-12	DM vs. WM
Commd4	2.38585e-27	0.585272	0.31	0.037	2.91455e-23	DM vs. WM
Mthfsl	4.83746e-30	0.584105	0.253	0.022	5.90945e-26	DM vs. WM
Atp1a3	6.72535e-21	0.584047	0.172	0.015	8.21569e-17	DM vs. WM
Lrpap1	5.74112e-26	0.581762	0.402	0.063	7.01335e-22	DM vs. WM
Atraid	2.38823e-19	0.580282	0.241	0.033	2.91746e-15	DM vs. WM
Dhrs3	1.7396e-25	0.577293	0.241	0.024	2.1251e-21	DM vs. WM
Adrm1	1.10509e-21	0.572852	0.31	0.047	1.34998e-17	DM vs. WM
Tnfrsf12a	1.33263e-24	0.5695	0.172	0.012	1.62794e-20	DM vs. WM
Ndufs4	4.70566e-23	0.568642	0.368	0.06	5.74843e-19	DM vs. WM
Pop5	5.16658e-21	0.568478	0.299	0.045	6.3115e-17	DM vs. WM
Txn2	5.16903e-17	0.568397	0.402	0.089	6.31449e-13	DM vs. WM
Kdm6b	1.16956e-12	0.568173	0.609	0.2	1.42873e-08	DM vs. WM
Mien1	3.41995e-20	0.56567	0.333	0.057	4.17781e-16	DM vs. WM
Ccl9	1.71557e-07	0.565342	0.747	0.388	0.00209574	DM vs. WM
Rnase4	2.02366e-19	0.563124	0.253	0.036	2.4721e-15	DM vs. WM
LOC100044068	7.626e-60	0.56198	0.161	0	9.31592e-56	DM vs. WM
Icam1	1.32319e-17	0.560496	0.414	0.091	1.61641e-13	DM vs. WM
Clec4a2	2.58648e-20	0.559964	0.517	0.117	3.15964e-16	DM vs. WM
Map1lc3b	3.50046e-11	0.558586	0.724	0.28	4.27616e-07	DM vs. WM
Tmem179b	2.38238e-21	0.558476	0.46	0.093	2.91032e-17	DM vs. WM
Gm3837	1.06148e-17	0.558138	0.379	0.079	1.2967e-13	DM vs. WM
Uqcrb	1.89925e-16	0.557102	0.667	0.193	2.32013e-12	DM vs. WM
Aurkaip1	2.47497e-28	0.55648	0.437	0.068	3.02342e-24	DM vs. WM
Ifi47	2.24081e-19	0.55343	0.299	0.049	2.73737e-15	DM vs. WM
Rnase6	2.5836e-18	0.553358	0.448	0.1	3.15613e-14	DM vs. WM
2023-09-15	2.56789e-18	0.552097	0.644	0.172	3.13694e-14	DM vs. WM
Tbcb	6.91689e-20	0.552025	0.345	0.061	8.44967e-16	DM vs. WM
Rcbtb2	3.72292e-20	0.551939	0.23	0.029	4.54792e-16	DM vs. WM
Cops6	1.83369e-15	0.551654	0.253	0.044	2.24003e-11	DM vs. WM
Clec7a	9.34273e-08	0.550531	0.701	0.329	0.00114131	DM vs. WM
Aimp1	1.77447e-24	0.548349	0.345	0.051	2.16769e-20	DM vs. WM
Tmed5	6.911e-15	0.546863	0.552	0.158	8.44248e-11	DM vs. WM
Ptpn18	4.14721e-11	0.546121	0.851	0.339	5.06623e-07	DM vs. WM
Nt5c	4.72522e-24	0.545973	0.425	0.074	5.77233e-20	DM vs. WM
Ctsb	9.71329e-07	0.545966	0.954	0.538	0.0118657	DM vs. WM
Gbp5	2.07391e-16	0.543927	0.115	0.009	2.53348e-12	DM vs. WM
Tmem86a	1.64761e-18	0.54359	0.207	0.026	2.01271e-14	DM vs. WM
Rab43	3.07217e-12	0.543304	0.195	0.035	3.75296e-08	DM vs. WM
Sra1	3.11193e-28	0.542304	0.31	0.036	3.80153e-24	DM vs. WM
Akr1a1	2.9116e-16	0.541767	0.494	0.125	3.55681e-12	DM vs. WM
Sp140	1.50907e-18	0.541661	0.299	0.051	1.84348e-14	DM vs. WM
Hsbp1	5.4928e-22	0.53793	0.379	0.066	6.71001e-18	DM vs. WM
Trappc1	5.92048e-30	0.535177	0.218	0.016	7.23246e-26	DM vs. WM
Ino80b	3.91806e-28	0.534436	0.184	0.012	4.7863e-24	DM vs. WM
Gnai2	2.10794e-10	0.534178	0.908	0.382	2.57506e-06	DM vs. WM
Gm42035	9.09865e-18	0.533299	0.379	0.079	1.11149e-13	DM vs. WM
Rnf5	8.09419e-27	0.533298	0.299	0.035	9.88786e-23	DM vs. WM
Ndufs7	2.11723e-20	0.532327	0.368	0.066	2.58641e-16	DM vs. WM
Vps28	4.0157e-26	0.530532	0.402	0.063	4.90558e-22	DM vs. WM
Cttnbp2nl	5.26142e-19	0.530455	0.172	0.017	6.42735e-15	DM vs. WM
Cebpb	6.70653e-09	0.529531	0.989	0.975	8.19269e-05	DM vs. WM
Fam96b	3.03865e-35	0.528023	0.241	0.016	3.71201e-31	DM vs. WM
Arpc3	2.40086e-08	0.527584	0.954	0.462	0.000293289	DM vs. WM
Dph3	2.60346e-17	0.524143	0.299	0.054	3.18038e-13	DM vs. WM
Zfp277	1.24793e-20	0.523649	0.276	0.04	1.52448e-16	DM vs. WM
Ctla2a	3.3343e-21	0.522217	0.207	0.022	4.07318e-17	DM vs. WM
Bag1	1.07223e-20	0.521927	0.368	0.066	1.30984e-16	DM vs. WM
Alox5ap	1.48233e-08	0.521841	0.966	0.759	0.000181082	DM vs. WM
Filip1l	6.05156e-15	0.520522	0.299	0.061	7.39258e-11	DM vs. WM
Tpst2	4.14377e-14	0.519717	0.391	0.097	5.06203e-10	DM vs. WM
Fcgr1	2.89699e-18	0.518444	0.195	0.023	3.53896e-14	DM vs. WM
Glrx3	1.02988e-18	0.514863	0.287	0.047	1.2581e-14	DM vs. WM
1110008P14Rik	2.18641e-16	0.513771	0.253	0.042	2.67092e-12	DM vs. WM
Uqcc2	2.78434e-22	0.512138	0.218	0.023	3.40135e-18	DM vs. WM
Sugt1	1.58712e-23	0.511547	0.253	0.029	1.93883e-19	DM vs. WM
Cap1	1.92757e-17	0.511471	0.586	0.155	2.35472e-13	DM vs. WM
Polr2j	4.37479e-29	0.510551	0.287	0.03	5.34425e-25	DM vs. WM
Zmat5	6.69575e-24	0.509537	0.253	0.029	8.17953e-20	DM vs. WM
Mdh2	4.05928e-17	0.508226	0.609	0.164	4.95882e-13	DM vs. WM
Junb	2.43426e-06	0.507774	1	0.967	0.029737	DM vs. WM
Nutf2	5.8079e-18	0.50532	0.31	0.055	7.09493e-14	DM vs. WM
Mrpl4	3.21369e-21	0.504387	0.299	0.044	3.92585e-17	DM vs. WM
Tmem176a	2.54416e-19	0.503898	0.207	0.024	3.10794e-15	DM vs. WM
Pkm	6.39939e-08	0.503333	0.885	0.422	0.00078175	DM vs. WM
Nmi	1.84313e-21	0.503173	0.172	0.015	2.25156e-17	DM vs. WM
Rabac1	1.6576e-17	0.50313	0.713	0.202	2.02493e-13	DM vs. WM
Atox1	2.36928e-12	0.502634	0.701	0.242	2.89432e-08	DM vs. WM
Xcl1	6.9742e-24	0.502584	0.138	0.007	8.51969e-20	DM vs. WM
Ahsa1	1.33003e-14	0.502118	0.345	0.078	1.62477e-10	DM vs. WM
Ccdc124	5.94421e-22	0.500616	0.287	0.04	7.26145e-18	DM vs. WM
Gm3873	2.04172e-20	0.50002	0.31	0.049	2.49416e-16	DM vs. WM
Pycard	4.60001e-12	0.499817	0.701	0.243	5.61937e-08	DM vs. WM
Commd6	5.99305e-22	0.496791	0.333	0.052	7.32111e-18	DM vs. WM
Rab4b	1.6823e-22	0.496089	0.322	0.048	2.05509e-18	DM vs. WM
Spg21	3.08706e-17	0.495036	0.333	0.065	3.77115e-13	DM vs. WM
Gimap4	2.61685e-25	0.494623	0.287	0.035	3.19674e-21	DM vs. WM
Nudc	8.57324e-24	0.492684	0.218	0.021	1.04731e-19	DM vs. WM
Napsa	1.12727e-12	0.491569	0.69	0.234	1.37707e-08	DM vs. WM
Tma7	7.67425e-14	0.49112	0.851	0.295	9.37487e-10	DM vs. WM
Use1	3.13768e-17	0.489346	0.655	0.18	3.83299e-13	DM vs. WM
Sirt7	1.91748e-16	0.488881	0.322	0.063	2.34239e-12	DM vs. WM
Trf	3.62327e-16	0.48876	0.31	0.06	4.42618e-12	DM vs. WM
Leng1	2.04391e-32	0.488225	0.184	0.009	2.49684e-28	DM vs. WM
Nans	2.7269e-23	0.488197	0.241	0.027	3.33118e-19	DM vs. WM
Ubald2	9.50666e-12	0.487805	0.644	0.224	1.16133e-07	DM vs. WM
Pla2g16	5.37625e-17	0.486974	0.172	0.019	6.56763e-13	DM vs. WM
Dynlt1f	9.18237e-17	0.486893	0.184	0.023	1.12172e-12	DM vs. WM
Tnfrsf1a	5.85812e-13	0.486829	0.471	0.136	7.15628e-09	DM vs. WM
Apoc1	3.93366e-31	0.48624	0.138	0.004	4.80536e-27	DM vs. WM
Gm21596	3.79723e-17	0.486192	0.356	0.072	4.63869e-13	DM vs. WM
Fam69a	3.21995e-21	0.485262	0.287	0.041	3.93349e-17	DM vs. WM
Sumo2	5.63882e-15	0.484621	0.575	0.163	6.88838e-11	DM vs. WM
Guca1a	4.28049e-20	0.483923	0.195	0.021	5.22905e-16	DM vs. WM
Dctn3	2.12534e-22	0.482569	0.506	0.104	2.59631e-18	DM vs. WM
Erh	7.10664e-18	0.482507	0.506	0.122	8.68147e-14	DM vs. WM
Mrps18a	9.65714e-23	0.480812	0.264	0.033	1.17972e-18	DM vs. WM
Rbm4b	1.15175e-23	0.480084	0.264	0.032	1.40698e-19	DM vs. WM
Ethe1	7.12714e-16	0.479924	0.322	0.065	8.70651e-12	DM vs. WM
Bmyc	7.00466e-21	0.479856	0.149	0.011	8.5569e-17	DM vs. WM
Bambi	3.48953e-17	0.478487	0.184	0.022	4.26281e-13	DM vs. WM
Phf11b	2.42023e-23	0.478196	0.207	0.019	2.95655e-19	DM vs. WM
Pfdn1	2.39393e-20	0.47816	0.241	0.031	2.92442e-16	DM vs. WM
Mphosph10	6.94606e-27	0.477787	0.149	0.007	8.4853e-23	DM vs. WM
Plekho1	1.95757e-17	0.477018	0.345	0.068	2.39137e-13	DM vs. WM
Sec11c	1.0554e-14	0.476923	0.575	0.166	1.28928e-10	DM vs. WM
Rab7b	5.87628e-14	0.476864	0.184	0.027	7.17847e-10	DM vs. WM
Ifng	1.43567e-12	0.476026	0.138	0.018	1.75381e-08	DM vs. WM
Lair1	1.51513e-13	0.475236	0.448	0.124	1.85088e-09	DM vs. WM
Cltb	1.77603e-21	0.474731	0.172	0.015	2.1696e-17	DM vs. WM
Bst1	3.17316e-08	0.472342	0.264	0.079	0.000387633	DM vs. WM
Iscu	5.37705e-16	0.47225	0.379	0.084	6.5686e-12	DM vs. WM
Psmb3	8.05424e-18	0.47102	0.195	0.024	9.83905e-14	DM vs. WM
Psmb7	1.21731e-20	0.470916	0.402	0.076	1.48707e-16	DM vs. WM
Psma7	4.73312e-15	0.470908	0.598	0.175	5.78198e-11	DM vs. WM
Ddt	1.98415e-24	0.470812	0.218	0.021	2.42384e-20	DM vs. WM
Icam2	1.63098e-23	0.470513	0.161	0.011	1.99241e-19	DM vs. WM
Tnfaip8l2	6.00709e-18	0.470268	0.322	0.059	7.33826e-14	DM vs. WM
Idh3g	4.39081e-19	0.469241	0.356	0.066	5.36381e-15	DM vs. WM
Snx3	2.48123e-16	0.468233	0.517	0.132	3.03107e-12	DM vs. WM
Mrpl23	1.32518e-20	0.468214	0.471	0.099	1.61885e-16	DM vs. WM
Clec4e	5.55303e-07	0.467763	0.529	0.224	0.00678358	DM vs. WM
Tlr2	7.09042e-11	0.467467	0.517	0.174	8.66166e-07	DM vs. WM
Gabarap	6.7774e-08	0.467043	0.897	0.456	0.000827927	DM vs. WM
Eif4a1	1.11187e-07	0.466772	0.931	0.504	0.00135826	DM vs. WM
Glmp	1.0492e-17	0.466343	0.299	0.052	1.2817e-13	DM vs. WM
Cnih4	1.38624e-14	0.465974	0.276	0.054	1.69343e-10	DM vs. WM
S100a10	8.63604e-09	0.465351	0.701	0.297	0.000105498	DM vs. WM
Mrpl43	1.04258e-16	0.464551	0.379	0.082	1.27362e-12	DM vs. WM
Timm8b	3.63767e-16	0.464467	0.287	0.053	4.44378e-12	DM vs. WM
Mrps36	4.43715e-20	0.464162	0.184	0.018	5.42042e-16	DM vs. WM
Metrnl	9.38442e-15	0.463544	0.609	0.18	1.1464e-10	DM vs. WM
Phlda1	3.31007e-19	0.463173	0.299	0.049	4.04358e-15	DM vs. WM
Eef1g	1.57547e-11	0.459381	0.839	0.312	1.9246e-07	DM vs. WM
Slc11a1	4.35273e-18	0.458872	0.276	0.044	5.3173e-14	DM vs. WM
Pin1	5.98403e-26	0.4587	0.241	0.024	7.3101e-22	DM vs. WM
Relb	8.72624e-16	0.457102	0.23	0.037	1.066e-11	DM vs. WM
Park7	9.72473e-19	0.456638	0.483	0.11	1.18797e-14	DM vs. WM
Mpg	2.25907e-26	0.456322	0.195	0.015	2.75968e-22	DM vs. WM
Ptp4a3	3.26626e-14	0.456203	0.172	0.024	3.99007e-10	DM vs. WM
Pisd	1.92413e-22	0.454304	0.241	0.028	2.35052e-18	DM vs. WM
Rps18	4.08601e-06	0.453948	0.977	0.663	0.0499147	DM vs. WM
Myo1g	1.04387e-16	0.453827	0.345	0.07	1.27519e-12	DM vs. WM
Unc50	2.12716e-19	0.453185	0.287	0.045	2.59854e-15	DM vs. WM
Med10	6.28062e-20	0.452804	0.287	0.044	7.67241e-16	DM vs. WM
Eif5	3.08011e-09	0.452701	0.759	0.319	3.76266e-05	DM vs. WM
Isyna1	3.20188e-25	0.45225	0.207	0.018	3.91142e-21	DM vs. WM
Elof1	1.1146e-21	0.449377	0.207	0.021	1.3616e-17	DM vs. WM
Trappc3	1.91552e-18	0.449311	0.172	0.018	2.33999e-14	DM vs. WM
Ccdc12	5.63262e-13	0.449292	0.713	0.23	6.88081e-09	DM vs. WM
Dgat2	4.9887e-08	0.449092	0.115	0.02	0.000609419	DM vs. WM
Gde1	2.0197e-18	0.448252	0.207	0.026	2.46727e-14	DM vs. WM
Cyb5a	3.16517e-18	0.447414	0.253	0.038	3.86658e-14	DM vs. WM
Mrpl12	3.64815e-18	0.447352	0.31	0.055	4.45658e-14	DM vs. WM
Oser1	3.10284e-15	0.447323	0.471	0.122	3.79043e-11	DM vs. WM
Sqstm1	8.18703e-14	0.447036	0.563	0.166	1.00013e-09	DM vs. WM
Maff	2.25985e-16	0.446003	0.184	0.023	2.76064e-12	DM vs. WM
Mrps7	1.24929e-21	0.441053	0.207	0.021	1.52613e-17	DM vs. WM
Clcn4	7.39704e-13	0.440638	0.207	0.037	9.03623e-09	DM vs. WM
Hmox2	9.39699e-24	0.440315	0.356	0.055	1.14794e-19	DM vs. WM
Imp4	1.60839e-23	0.43907	0.195	0.017	1.96481e-19	DM vs. WM
Chrac1	1.23446e-12	0.438224	0.253	0.052	1.50801e-08	DM vs. WM
Phb	6.20764e-18	0.438058	0.287	0.048	7.58326e-14	DM vs. WM
Eif3e	1.15053e-17	0.4376	0.552	0.139	1.40549e-13	DM vs. WM
Limd2	1.27382e-13	0.437416	0.552	0.163	1.5561e-09	DM vs. WM
Lgals3bp	4.28615e-20	0.436957	0.23	0.029	5.23596e-16	DM vs. WM
4930523C07Rik	4.61489e-13	0.436657	0.23	0.043	5.63755e-09	DM vs. WM
Btf3	2.12225e-07	0.435631	0.989	0.627	0.00259254	DM vs. WM
Lrrc25	1.18485e-16	0.435618	0.276	0.048	1.44741e-12	DM vs. WM
Dnajb11	1.35429e-18	0.434805	0.31	0.054	1.6544e-14	DM vs. WM
Tmem140	3.06257e-24	0.434759	0.103	0.003	3.74123e-20	DM vs. WM
H2afx	2.74847e-24	0.434592	0.241	0.026	3.35753e-20	DM vs. WM
Hint1	3.83387e-07	0.434514	0.862	0.413	0.00468345	DM vs. WM
Brms1	5.81479e-16	0.434163	0.264	0.046	7.10334e-12	DM vs. WM
Ssna1	3.98252e-20	0.43373	0.23	0.029	4.86505e-16	DM vs. WM
Mafb	3.23733e-07	0.433369	0.701	0.338	0.00395472	DM vs. WM
Hn1	2.26166e-15	0.432975	0.724	0.219	2.76284e-11	DM vs. WM
Polr2c	1.41863e-20	0.432727	0.299	0.046	1.733e-16	DM vs. WM
Slc25a4	2.30984e-12	0.432335	0.287	0.066	2.8217e-08	DM vs. WM
Mrpl57	1.28023e-14	0.432331	0.368	0.086	1.56393e-10	DM vs. WM
Mrpl27	6.61348e-33	0.431161	0.161	0.006	8.07903e-29	DM vs. WM
Jmy	6.80923e-20	0.431016	0.253	0.035	8.31816e-16	DM vs. WM
Nipsnap3b	9.16017e-16	0.43084	0.299	0.058	1.11901e-11	DM vs. WM
Cox5a	4.5556e-16	0.430227	0.552	0.148	5.56512e-12	DM vs. WM
Ndufa7	2.45691e-15	0.429638	0.586	0.166	3.00136e-11	DM vs. WM
Fcgr2b	2.08347e-09	0.428731	0.368	0.116	2.54516e-05	DM vs. WM
Commd1	3.79031e-17	0.428176	0.184	0.022	4.63024e-13	DM vs. WM
Exosc8	8.22558e-21	0.427819	0.138	0.009	1.00484e-16	DM vs. WM
Trim27	1.43718e-19	0.427611	0.276	0.041	1.75566e-15	DM vs. WM
Dctpp1	3.72266e-22	0.427568	0.172	0.014	4.5476e-18	DM vs. WM
Rps4x	2.23463e-08	0.427294	0.989	0.879	0.000272982	DM vs. WM
Ttc1	1.70118e-18	0.426787	0.184	0.02	2.07816e-14	DM vs. WM
Dhx40	9.57278e-22	0.426269	0.253	0.032	1.16941e-17	DM vs. WM
0610010K14Rik	2.86709e-19	0.425792	0.276	0.042	3.50244e-15	DM vs. WM
Bloc1s1	8.21912e-18	0.425364	0.264	0.042	1.00405e-13	DM vs. WM
Lck	2.23891e-26	0.425184	0.195	0.015	2.73506e-22	DM vs. WM
Serpinb9	1.74062e-09	0.425033	0.207	0.048	2.12634e-05	DM vs. WM
Fam50a	2.64699e-16	0.424693	0.184	0.023	3.23356e-12	DM vs. WM
Psmb6	1.7566e-14	0.423092	0.552	0.155	2.14587e-10	DM vs. WM
Tmem106a	3.46347e-10	0.423043	0.241	0.058	4.23098e-06	DM vs. WM
Htra2	2.91495e-18	0.422673	0.23	0.032	3.5609e-14	DM vs. WM
Acp5	3.74453e-22	0.42159	0.207	0.021	4.57432e-18	DM vs. WM
Psmb10	4.51537e-13	0.421077	0.379	0.097	5.51598e-09	DM vs. WM
Txnl4a	2.38057e-13	0.418968	0.517	0.15	2.90811e-09	DM vs. WM
Avpi1	1.54818e-11	0.416346	0.195	0.037	1.89125e-07	DM vs. WM
Calm2	7.48056e-08	0.416182	0.793	0.352	0.000913825	DM vs. WM
Ly6d	7.08566e-11	0.415263	0.241	0.055	8.65585e-07	DM vs. WM
Sumo1	6.24534e-11	0.414789	0.448	0.14	7.62931e-07	DM vs. WM
Cib1	1.81348e-17	0.414724	0.46	0.107	2.21535e-13	DM vs. WM
Rgcc	1.39991e-16	0.411819	0.276	0.048	1.71013e-12	DM vs. WM
Ociad1	3.64303e-18	0.4114	0.425	0.092	4.45033e-14	DM vs. WM
Gm15753	1.14133e-34	0.411199	0.149	0.004	1.39425e-30	DM vs. WM
Ube2l3	2.11424e-11	0.411021	0.391	0.111	2.58276e-07	DM vs. WM
Il18	1.54476e-24	0.410744	0.126	0.005	1.88707e-20	DM vs. WM
Gimap5	2.17156e-17	0.410228	0.195	0.024	2.65278e-13	DM vs. WM
Ict1	2.52926e-19	0.408154	0.333	0.058	3.08975e-15	DM vs. WM
Ring1	1.76821e-18	0.407759	0.161	0.015	2.16004e-14	DM vs. WM
Eif3m	8.0691e-15	0.407662	0.471	0.123	9.85721e-11	DM vs. WM
Fuca1	5.5634e-18	0.406542	0.402	0.085	6.79625e-14	DM vs. WM
Ndufa8	1.40722e-16	0.404544	0.391	0.086	1.71905e-12	DM vs. WM
Cdk4	7.42661e-18	0.404498	0.276	0.045	9.07234e-14	DM vs. WM
Tmbim4	4.49644e-13	0.404238	0.287	0.063	5.49285e-09	DM vs. WM
LOC108167922	5.43901e-09	0.403326	1	0.889	6.64429e-05	DM vs. WM
Ndufb5	2.02219e-14	0.402816	0.621	0.183	2.47031e-10	DM vs. WM
Serpina3g	1.61518e-14	0.400003	0.103	0.008	1.9731e-10	DM vs. WM
Ntpcr	1.23414e-15	0.399939	0.172	0.021	1.50762e-11	DM vs. WM
Ormdl2	7.06827e-15	0.399776	0.207	0.032	8.6346e-11	DM vs. WM
Clic4	1.15294e-09	0.399684	0.287	0.079	1.40843e-05	DM vs. WM
Rbm42	9.24059e-18	0.39867	0.368	0.074	1.12883e-13	DM vs. WM
Cct5	1.70699e-12	0.397503	0.448	0.128	2.08526e-08	DM vs. WM
Ifi35	1.64518e-18	0.397363	0.356	0.068	2.00975e-14	DM vs. WM
Eif2s1	4.29393e-21	0.397227	0.195	0.019	5.24546e-17	DM vs. WM
Dynlt1c	2.13173e-25	0.396217	0.161	0.01	2.60412e-21	DM vs. WM
Stmn1	2.99768e-16	0.395489	0.391	0.087	3.66197e-12	DM vs. WM
Ece2	1.54518e-14	0.395027	0.103	0.008	1.88759e-10	DM vs. WM
Gbp4	1.03699e-18	0.394977	0.149	0.013	1.26678e-14	DM vs. WM
Slc2a1	3.48883e-16	0.394151	0.218	0.032	4.26196e-12	DM vs. WM
Alg5	1.6881e-23	0.393067	0.195	0.017	2.06219e-19	DM vs. WM
Itgb2	2.05295e-10	0.392884	0.345	0.099	2.50788e-06	DM vs. WM
Tgfb1	3.28224e-09	0.392469	0.471	0.163	4.00959e-05	DM vs. WM
Selo	2.57704e-16	0.392049	0.115	0.009	3.14811e-12	DM vs. WM
Mea1	3.36312e-25	0.390512	0.207	0.018	4.10839e-21	DM vs. WM
Cisd3	1.43121e-19	0.390488	0.172	0.016	1.74836e-15	DM vs. WM
Apopt1	7.08353e-18	0.390312	0.218	0.029	8.65324e-14	DM vs. WM
Tmem126a	2.29038e-29	0.389343	0.138	0.005	2.79792e-25	DM vs. WM
Cd274	6.98085e-16	0.388951	0.207	0.03	8.52781e-12	DM vs. WM
Pilra	1.20339e-12	0.387049	0.276	0.06	1.47007e-08	DM vs. WM
Mrpl40	7.07467e-22	0.386761	0.161	0.012	8.64242e-18	DM vs. WM
Kxd1	2.48411e-19	0.386566	0.54	0.127	3.03458e-15	DM vs. WM
Ripk2	1.83656e-10	0.386226	0.184	0.036	2.24354e-06	DM vs. WM
Prdx6	3.67621e-10	0.384873	0.655	0.241	4.49086e-06	DM vs. WM
Mrps17	5.87253e-17	0.384318	0.299	0.054	7.17389e-13	DM vs. WM
Tbxas1	3.83109e-13	0.383943	0.149	0.019	4.68006e-09	DM vs. WM
Higd1a	2.3659e-17	0.383776	0.195	0.024	2.89019e-13	DM vs. WM
Dtnbp1	2.12706e-18	0.383303	0.138	0.011	2.59841e-14	DM vs. WM
Slamf7	7.39655e-22	0.383064	0.161	0.012	9.03563e-18	DM vs. WM
Lrrc58	8.33681e-14	0.382899	0.517	0.146	1.01842e-09	DM vs. WM
Ppm1m	6.75512e-16	0.382587	0.218	0.033	8.25205e-12	DM vs. WM
Creb3	1.67102e-11	0.38203	0.195	0.037	2.04131e-07	DM vs. WM
Lman2	1.10467e-12	0.382011	0.448	0.127	1.34947e-08	DM vs. WM
Lin37	1.26762e-27	0.381668	0.126	0.004	1.54853e-23	DM vs. WM
Pmvk	1.13897e-15	0.381666	0.23	0.037	1.39137e-11	DM vs. WM
Rpl37rt	2.77781e-10	0.381415	1	0.959	3.39337e-06	DM vs. WM
Ctsl	9.98867e-08	0.381395	0.448	0.169	0.00122022	DM vs. WM
Slc35b2	2.01674e-10	0.380892	0.184	0.036	2.46364e-06	DM vs. WM
Plek	1.45576e-08	0.380868	0.69	0.28	0.000177836	DM vs. WM
Lsm3	1.7969e-15	0.380656	0.299	0.058	2.1951e-11	DM vs. WM
Anapc11	1.34538e-18	0.380423	0.379	0.075	1.64352e-14	DM vs. WM
Higd2a	1.66756e-14	0.380321	0.552	0.155	2.03709e-10	DM vs. WM
Eva1b	6.71752e-21	0.379019	0.126	0.007	8.20613e-17	DM vs. WM
Borcs8	3.38319e-15	0.378641	0.195	0.028	4.1329e-11	DM vs. WM
Commd3	1.87239e-16	0.377856	0.299	0.055	2.28731e-12	DM vs. WM
Snx20	5.80762e-09	0.377851	0.575	0.215	7.09459e-05	DM vs. WM
Tpd52l2	1.18204e-12	0.376595	0.276	0.06	1.44398e-08	DM vs. WM
Nfe2l2	2.16766e-06	0.376395	0.782	0.388	0.0264802	DM vs. WM
Fkbp8	4.97179e-12	0.375967	0.379	0.102	6.07354e-08	DM vs. WM
2300009A05Rik	7.4527e-24	0.374984	0.138	0.007	9.10422e-20	DM vs. WM
Txnl1	2.39726e-16	0.374929	0.345	0.071	2.92849e-12	DM vs. WM
Lpar6	5.74325e-11	0.374613	0.23	0.05	7.01595e-07	DM vs. WM
Ntmt1	4.77261e-19	0.373923	0.115	0.007	5.83022e-15	DM vs. WM
Serpinb6b	8.9072e-11	0.37379	0.207	0.043	1.0881e-06	DM vs. WM
Aoah	1.21156e-12	0.372732	0.126	0.015	1.48004e-08	DM vs. WM
Tbrg1	3.22586e-19	0.372102	0.207	0.024	3.94071e-15	DM vs. WM
Glrx2	1.43147e-12	0.371941	0.253	0.052	1.74869e-08	DM vs. WM
Zfand2b	3.61756e-14	0.371601	0.184	0.027	4.41922e-10	DM vs. WM
Tor2a	3.08091e-22	0.371148	0.195	0.018	3.76364e-18	DM vs. WM
Gng10	2.63302e-11	0.370761	0.678	0.236	3.2165e-07	DM vs. WM
Cd37	5.55366e-10	0.37069	0.299	0.082	6.78435e-06	DM vs. WM
Ccdc28b	1.09144e-19	0.370636	0.207	0.024	1.3333e-15	DM vs. WM
Gimap7	2.15427e-14	0.370155	0.149	0.018	2.63166e-10	DM vs. WM
Sh2d1a	1.96861e-22	0.369251	0.103	0.004	2.40486e-18	DM vs. WM
Cacybp	5.14873e-14	0.369041	0.299	0.063	6.28968e-10	DM vs. WM
Klra2	9.79583e-12	0.368753	0.586	0.192	1.19666e-07	DM vs. WM
Ap2m1	9.05477e-19	0.368564	0.345	0.063	1.10613e-14	DM vs. WM
Pltp	2.03932e-11	0.368552	0.138	0.019	2.49123e-07	DM vs. WM
Casp4	2.10767e-12	0.368216	0.184	0.03	2.57473e-08	DM vs. WM
Clic1	1.26434e-08	0.366501	0.874	0.374	0.000154452	DM vs. WM
Luzp1	3.58657e-13	0.366382	0.172	0.026	4.38135e-09	DM vs. WM
Zfand2a	8.22642e-15	0.365255	0.149	0.017	1.00494e-10	DM vs. WM
Asna1	3.19235e-15	0.365042	0.138	0.014	3.89978e-11	DM vs. WM
Mrfap1	3.3203e-11	0.364908	0.69	0.238	4.05608e-07	DM vs. WM
Stim1	2.70726e-15	0.36467	0.126	0.012	3.30719e-11	DM vs. WM
Dok1	6.2955e-13	0.363686	0.184	0.029	7.69059e-09	DM vs. WM
2023-09-01	1.50108e-14	0.363485	0.195	0.029	1.83373e-10	DM vs. WM
Ddrgk1	2.69667e-16	0.360223	0.414	0.095	3.29425e-12	DM vs. WM
Mrpl54	1.23885e-15	0.359443	0.356	0.077	1.51338e-11	DM vs. WM
Rab7	6.58678e-12	0.359197	0.632	0.208	8.04641e-08	DM vs. WM
Ndufa10	1.01305e-21	0.359091	0.138	0.009	1.23755e-17	DM vs. WM
Prdx2	1.82841e-12	0.358711	0.644	0.205	2.23359e-08	DM vs. WM
Hck	1.24119e-14	0.358613	0.379	0.09	1.51624e-10	DM vs. WM
Ubl5	1.77905e-12	0.358601	0.609	0.194	2.17329e-08	DM vs. WM
Gimap6	3.9292e-16	0.358495	0.264	0.046	4.79992e-12	DM vs. WM
Tifa	1.73369e-10	0.35839	0.414	0.127	2.11787e-06	DM vs. WM
Phb2	5.9833e-13	0.357889	0.46	0.129	7.3092e-09	DM vs. WM
Yif1b	4.34067e-19	0.357825	0.161	0.015	5.30257e-15	DM vs. WM
Fam110a	1.62629e-10	0.357689	0.103	0.012	1.98668e-06	DM vs. WM
Sh2d2a	5.98561e-14	0.357175	0.218	0.037	7.31202e-10	DM vs. WM
Gbp7	2.09268e-09	0.356492	0.138	0.024	2.55642e-05	DM vs. WM
Adora2b	3.37178e-12	0.356048	0.126	0.015	4.11897e-08	DM vs. WM
Pilrb1	1.03812e-08	0.355435	0.207	0.051	0.000126817	DM vs. WM
Exosc1	1.57281e-14	0.354995	0.103	0.008	1.92135e-10	DM vs. WM
Gtpbp2	1.88838e-13	0.35473	0.23	0.042	2.30684e-09	DM vs. WM
F10	9.89744e-07	0.354511	0.46	0.186	0.0120907	DM vs. WM
Magohb	1.51966e-12	0.353875	0.264	0.057	1.85642e-08	DM vs. WM
Erp44	5.55709e-12	0.353187	0.287	0.067	6.78854e-08	DM vs. WM
Tapbpl	8.61799e-16	0.352392	0.149	0.016	1.05277e-11	DM vs. WM
Fermt3	1.81555e-17	0.35195	0.54	0.133	2.21787e-13	DM vs. WM
Ciita	4.72268e-18	0.351804	0.115	0.007	5.76922e-14	DM vs. WM
Phf11d	7.63247e-33	0.351687	0.149	0.005	9.32383e-29	DM vs. WM
Ptrhd1	5.04912e-13	0.350451	0.218	0.04	6.16801e-09	DM vs. WM
Sbds	5.11227e-17	0.35045	0.276	0.047	6.24515e-13	DM vs. WM
Aldh3b1	3.53822e-12	0.350343	0.299	0.07	4.32229e-08	DM vs. WM
2210016F16Rik	1.43236e-20	0.350141	0.253	0.033	1.74977e-16	DM vs. WM
Psmc4	8.30329e-19	0.349638	0.207	0.025	1.01433e-14	DM vs. WM
Ppp4c	3.21144e-16	0.348645	0.644	0.178	3.92309e-12	DM vs. WM
Vta1	4.78409e-13	0.348189	0.207	0.036	5.84424e-09	DM vs. WM
Abhd12	2.85133e-14	0.347277	0.287	0.058	3.48319e-10	DM vs. WM
Tbcc	7.09059e-15	0.346489	0.115	0.01	8.66186e-11	DM vs. WM
Gtf2a2	5.46303e-13	0.346252	0.287	0.063	6.67363e-09	DM vs. WM
Gsto1	8.42078e-09	0.345881	0.299	0.088	0.000102868	DM vs. WM
Parp14	2.21005e-10	0.345544	0.241	0.057	2.6998e-06	DM vs. WM
Wbp2	3.72359e-19	0.345531	0.253	0.036	4.54874e-15	DM vs. WM
Saysd1	1.89354e-12	0.345209	0.138	0.018	2.31314e-08	DM vs. WM
Mknk2	1.05209e-13	0.344926	0.333	0.077	1.28524e-09	DM vs. WM
Acod1	1.70278e-07	0.344844	0.184	0.048	0.00208011	DM vs. WM
Rpl8	9.67212e-07	0.343997	1	0.893	0.0118155	DM vs. WM
Yipf3	6.79366e-13	0.342464	0.322	0.076	8.29913e-09	DM vs. WM
Plekhj1	4.15401e-13	0.342123	0.563	0.17	5.07454e-09	DM vs. WM
Vps26a	8.80734e-16	0.341684	0.345	0.072	1.07591e-11	DM vs. WM
Socs1	2.23946e-15	0.341362	0.103	0.007	2.73573e-11	DM vs. WM
Hexa	1.62749e-11	0.341121	0.632	0.21	1.98814e-07	DM vs. WM
Os9	1.81986e-11	0.340528	0.23	0.048	2.22315e-07	DM vs. WM
Tmem192	1.38428e-11	0.340512	0.241	0.052	1.69104e-07	DM vs. WM
Pkig	3.96068e-12	0.34002	0.448	0.129	4.83837e-08	DM vs. WM
Trmt112	5.64513e-13	0.339875	0.609	0.188	6.8961e-09	DM vs. WM
Calr	8.47712e-09	0.339624	0.69	0.265	0.000103557	DM vs. WM
Trem3	1.56605e-08	0.339203	0.184	0.043	0.000191308	DM vs. WM
Pdcd2l	1.02739e-19	0.339107	0.161	0.014	1.25506e-15	DM vs. WM
Reep5	4.04166e-16	0.33893	0.563	0.149	4.93729e-12	DM vs. WM
Tex264	4.64721e-19	0.338623	0.195	0.022	5.67703e-15	DM vs. WM
Fyb	2.00025e-10	0.338445	0.598	0.207	2.44351e-06	DM vs. WM
Mettl9	9.10375e-15	0.33785	0.437	0.11	1.11211e-10	DM vs. WM
Gadd45gip1	4.06671e-17	0.337696	0.356	0.072	4.96789e-13	DM vs. WM
Akr1b3	2.36539e-16	0.337153	0.437	0.102	2.88956e-12	DM vs. WM
Ocel1	2.73822e-16	0.3371	0.149	0.015	3.34501e-12	DM vs. WM
Acaa2	2.52324e-11	0.336533	0.23	0.049	3.08239e-07	DM vs. WM
Mrpl42	4.49324e-18	0.336385	0.115	0.007	5.48894e-14	DM vs. WM
Trappc6a	4.103e-13	0.336214	0.287	0.062	5.01223e-09	DM vs. WM
Tmem134	4.55025e-11	0.335183	0.31	0.08	5.55859e-07	DM vs. WM
Wdr74	1.74791e-15	0.334114	0.195	0.027	2.13525e-11	DM vs. WM
Tmem243	3.26373e-18	0.33377	0.218	0.029	3.98697e-14	DM vs. WM
Ccdc59	2.72204e-10	0.333613	0.23	0.052	3.32524e-06	DM vs. WM
Ppp2r2a	9.54485e-10	0.332945	0.195	0.042	1.166e-05	DM vs. WM
Tgfbr1	4.6736e-07	0.332447	0.195	0.054	0.00570927	DM vs. WM
Cd8b1	1.90205e-11	0.332258	0.184	0.033	2.32355e-07	DM vs. WM
Bud31	2.55987e-09	0.331943	0.356	0.11	3.12714e-05	DM vs. WM
Pik3ap1	4.4177e-15	0.331181	0.241	0.041	5.39666e-11	DM vs. WM
Cmklr1	2.25706e-10	0.331102	0.126	0.018	2.75722e-06	DM vs. WM
Hcfc1r1	1.2898e-13	0.330865	0.241	0.045	1.57561e-09	DM vs. WM
Mkks	1.47818e-10	0.330025	0.184	0.035	1.80575e-06	DM vs. WM
Dnlz	2.59424e-17	0.33002	0.126	0.01	3.16912e-13	DM vs. WM
Saraf	6.4385e-11	0.329903	0.448	0.137	7.86528e-07	DM vs. WM
Banf1	1.59265e-14	0.329175	0.31	0.065	1.94558e-10	DM vs. WM
Dguok	8.45725e-17	0.328737	0.218	0.031	1.03314e-12	DM vs. WM
Iah1	4.28596e-12	0.32871	0.149	0.021	5.23573e-08	DM vs. WM
Parl	1.77769e-11	0.327919	0.276	0.065	2.17163e-07	DM vs. WM
G6pdx	4.62158e-19	0.325614	0.161	0.015	5.64573e-15	DM vs. WM
Emc6	9.99807e-14	0.325406	0.437	0.114	1.22136e-09	DM vs. WM
Klrk1	1.68624e-16	0.325177	0.172	0.02	2.05991e-12	DM vs. WM
Gimap9	2.43594e-07	0.325135	0.138	0.03	0.00297574	DM vs. WM
Rab8a	3.71461e-11	0.324895	0.368	0.102	4.53777e-07	DM vs. WM
Slc16a10	1.63813e-11	0.324877	0.264	0.06	2.00114e-07	DM vs. WM
Tpgs1	5.74751e-10	0.324791	0.241	0.058	7.02115e-06	DM vs. WM
Mrps14	1.73988e-14	0.324596	0.414	0.102	2.12543e-10	DM vs. WM
Anxa4	1.44865e-11	0.323731	0.161	0.026	1.76967e-07	DM vs. WM
Psma4	3.88395e-09	0.323272	0.345	0.106	4.74464e-05	DM vs. WM
Esyt1	4.86348e-08	0.322948	0.264	0.079	0.000594122	DM vs. WM
Hpse	1.38014e-18	0.322674	0.195	0.023	1.68597e-14	DM vs. WM
Fam129b	4.16348e-09	0.322354	0.184	0.04	5.0861e-05	DM vs. WM
Bola3	3.48158e-15	0.32232	0.138	0.014	4.25309e-11	DM vs. WM
Rer1	6.70214e-13	0.321449	0.368	0.093	8.18733e-09	DM vs. WM
Batf3	2.54605e-16	0.32131	0.161	0.018	3.11025e-12	DM vs. WM
Klf3	8.41035e-14	0.321229	0.345	0.08	1.02741e-09	DM vs. WM
Kpna4	3.22693e-10	0.32073	0.391	0.119	3.94202e-06	DM vs. WM
Vdac3	3.26664e-13	0.320373	0.322	0.074	3.99053e-09	DM vs. WM
Ggct	6.54357e-14	0.320299	0.149	0.018	7.99362e-10	DM vs. WM
Gars	1.14056e-08	0.319835	0.126	0.022	0.000139331	DM vs. WM
Fbxl15	1.6304e-12	0.319693	0.115	0.012	1.9917e-08	DM vs. WM
Rala	3.04838e-10	0.318947	0.241	0.057	3.7239e-06	DM vs. WM
Tnip1	4.61573e-09	0.318921	0.195	0.044	5.63857e-05	DM vs. WM
Map3k8	3.84444e-17	0.317802	0.379	0.079	4.69637e-13	DM vs. WM
Prkch	4.58913e-12	0.316902	0.149	0.021	5.60608e-08	DM vs. WM
LOC100862468	3.7535e-17	0.316716	0.115	0.008	4.58527e-13	DM vs. WM
Pnrc2	2.37742e-10	0.316565	0.264	0.065	2.90425e-06	DM vs. WM
Nhp2	1.0474e-13	0.316546	0.356	0.085	1.27951e-09	DM vs. WM
Comt	4.51316e-13	0.316463	0.253	0.051	5.51328e-09	DM vs. WM
Dnajb1	4.30868e-12	0.315885	0.471	0.138	5.26349e-08	DM vs. WM
Slc35b1	1.43378e-14	0.314398	0.161	0.02	1.75151e-10	DM vs. WM
Il10rb	7.8218e-13	0.313939	0.414	0.11	9.55511e-09	DM vs. WM
Smarca5	2.79165e-10	0.313613	0.368	0.108	3.41028e-06	DM vs. WM
Taf7	4.87927e-09	0.313584	0.184	0.04	5.96052e-05	DM vs. WM
Rrad	9.28862e-13	0.312701	0.149	0.02	1.1347e-08	DM vs. WM
Sirt2	4.50707e-11	0.312211	0.23	0.049	5.50584e-07	DM vs. WM
Rsl1d1	2.67517e-12	0.311199	0.207	0.038	3.26799e-08	DM vs. WM
Fam98c	2.77381e-10	0.310909	0.23	0.052	3.38848e-06	DM vs. WM
Ptgs2	2.17146e-06	0.310836	0.322	0.122	0.0265265	DM vs. WM
Rnf166	1.08536e-14	0.310506	0.391	0.093	1.32588e-10	DM vs. WM
Cope	4.81122e-11	0.310368	0.126	0.017	5.87739e-07	DM vs. WM
Zc3h12a	1.82931e-12	0.309976	0.241	0.049	2.23469e-08	DM vs. WM
Rabgef1	6.98223e-08	0.309215	0.184	0.045	0.000852949	DM vs. WM
Nup98	2.15762e-10	0.309025	0.264	0.065	2.63574e-06	DM vs. WM
Mrpl35	2.9133e-11	0.308478	0.161	0.026	3.55889e-07	DM vs. WM
Ssr2	1.75328e-16	0.30798	0.253	0.041	2.14181e-12	DM vs. WM
Cd40	2.92847e-09	0.30786	0.103	0.014	3.57742e-05	DM vs. WM
Diablo	1.14276e-10	0.307399	0.126	0.018	1.39599e-06	DM vs. WM
Ccdc109b	3.6533e-13	0.307213	0.345	0.083	4.46287e-09	DM vs. WM
Eno1b	2.91271e-15	0.307123	0.149	0.016	3.55817e-11	DM vs. WM
Mrpl13	2.20346e-09	0.305568	0.149	0.027	2.69175e-05	DM vs. WM
Mthfs	8.41117e-14	0.30542	0.103	0.009	1.02751e-09	DM vs. WM
Mrpl21	2.81902e-10	0.304995	0.161	0.029	3.44371e-06	DM vs. WM
Relt	5.75646e-15	0.304951	0.287	0.056	7.03209e-11	DM vs. WM
Zfp706	7.02045e-11	0.30483	0.517	0.169	8.57618e-07	DM vs. WM
Tifab	6.36263e-11	0.304756	0.31	0.08	7.77258e-07	DM vs. WM
Hax1	2.05422e-12	0.304647	0.149	0.021	2.50943e-08	DM vs. WM
Mrpl18	7.05604e-12	0.304363	0.299	0.071	8.61966e-08	DM vs. WM
Gpsm3	1.07597e-09	0.304213	0.621	0.224	1.31441e-05	DM vs. WM
Msr1	3.70744e-09	0.303775	0.23	0.057	4.529e-05	DM vs. WM
Serpinb10	1.41926e-06	0.303633	0.149	0.037	0.0173377	DM vs. WM
Esd	2.47235e-13	0.303589	0.54	0.157	3.02022e-09	DM vs. WM
Ptpmt1	4.17875e-13	0.303475	0.126	0.014	5.10476e-09	DM vs. WM
Il7r	2.0388e-09	0.303176	0.161	0.031	2.4906e-05	DM vs. WM
Itpa	2.95943e-06	0.303126	0.149	0.039	0.0361525	DM vs. WM
Mrpl41	1.50274e-10	0.30272	0.184	0.035	1.83575e-06	DM vs. WM
Abcb9	1.54145e-15	0.302026	0.115	0.009	1.88304e-11	DM vs. WM
Nudt19	6.38072e-11	0.301603	0.103	0.012	7.79468e-07	DM vs. WM
Cuedc2	5.19709e-08	0.300826	0.253	0.074	0.000634876	DM vs. WM
BC005561	9.58188e-16	0.300645	0.138	0.013	1.17052e-11	DM vs. WM
1110008F13Rik	5.17049e-11	0.300484	0.552	0.179	6.31627e-07	DM vs. WM
Dnaja1	9.65989e-10	0.300408	0.713	0.268	1.18005e-05	DM vs. WM
Itpkb	3.79805e-10	0.29952	0.23	0.053	4.6397e-06	DM vs. WM
Timp2	1.26821e-06	0.298793	0.161	0.042	0.0154925	DM vs. WM
Cox19	4.81766e-18	0.298409	0.115	0.007	5.88525e-14	DM vs. WM
2023-03-05	7.68309e-13	0.298401	0.276	0.059	9.38566e-09	DM vs. WM
Snx5	1.68371e-08	0.298264	0.575	0.219	0.000205683	DM vs. WM
Psmc2	1.82285e-18	0.297557	0.161	0.015	2.22679e-14	DM vs. WM
Ifit3	3.70624e-20	0.297164	0.115	0.006	4.52754e-16	DM vs. WM
Mettl7a1	7.8383e-11	0.296764	0.149	0.024	9.57527e-07	DM vs. WM
Aip	2.89993e-09	0.296262	0.287	0.08	3.54255e-05	DM vs. WM
Stx8	3.03368e-15	0.295108	0.149	0.016	3.70595e-11	DM vs. WM
Cnot8	1.36107e-08	0.294977	0.299	0.09	0.000166268	DM vs. WM
Uchl5	1.85764e-13	0.294533	0.172	0.025	2.26929e-09	DM vs. WM
Ptpn1	6.4071e-07	0.294298	0.759	0.327	0.00782692	DM vs. WM
Fgd2	2.63566e-12	0.294158	0.195	0.034	3.21972e-08	DM vs. WM
Ssbp4	2.47098e-16	0.293972	0.241	0.038	3.01854e-12	DM vs. WM
Lsm4	2.57168e-12	0.293968	0.575	0.178	3.14157e-08	DM vs. WM
Tpi1	3.86283e-11	0.293693	0.379	0.107	4.71883e-07	DM vs. WM
Ass1	1.61296e-08	0.293182	0.207	0.051	0.00019704	DM vs. WM
LOC105247253	2.30525e-10	0.292909	0.356	0.102	2.81609e-06	DM vs. WM
Slc31a2	4.2226e-13	0.292902	0.161	0.023	5.15833e-09	DM vs. WM
Ndufa5	3.63536e-10	0.292497	0.241	0.057	4.44096e-06	DM vs. WM
Apip	3.40483e-17	0.292336	0.103	0.006	4.15935e-13	DM vs. WM
Cmc1	1.58675e-14	0.291969	0.31	0.065	1.93837e-10	DM vs. WM
Cirbp	4.62254e-11	0.29146	0.287	0.071	5.64689e-07	DM vs. WM
Mrps16	2.28026e-17	0.291391	0.264	0.043	2.78556e-13	DM vs. WM
Pebp1	8.50149e-14	0.291224	0.425	0.11	1.03854e-09	DM vs. WM
Pfkl	2.37708e-09	0.290994	0.149	0.027	2.90384e-05	DM vs. WM
Zfp622	1.50201e-08	0.290777	0.241	0.065	0.000183486	DM vs. WM
Polr3k	9.31576e-16	0.290539	0.287	0.054	1.13801e-11	DM vs. WM
Fis1	2.93665e-09	0.290202	0.77	0.29	3.58741e-05	DM vs. WM
Clec4a3	5.38208e-08	0.290191	0.667	0.273	0.000657475	DM vs. WM
Ciart	5.49877e-07	0.289931	0.126	0.027	0.0067173	DM vs. WM
Adh5	1.60959e-16	0.289858	0.195	0.026	1.96627e-12	DM vs. WM
Ube2k	3.40231e-18	0.289577	0.425	0.091	4.15626e-14	DM vs. WM
Hmgcl	2.79908e-09	0.289263	0.356	0.109	3.41935e-05	DM vs. WM
Gfer	4.81393e-10	0.288939	0.103	0.013	5.88069e-06	DM vs. WM
Lpcat4	1.64188e-12	0.288405	0.115	0.012	2.00572e-08	DM vs. WM
Ms4a4b	2.02329e-08	0.288388	0.172	0.038	0.000247165	DM vs. WM
Rab2a	2.39285e-12	0.288282	0.506	0.151	2.92311e-08	DM vs. WM
Fam105a	6.34408e-15	0.288052	0.621	0.178	7.74993e-11	DM vs. WM
Dnpep	4.18062e-14	0.287139	0.126	0.013	5.10705e-10	DM vs. WM
Cmtm7	1.54257e-08	0.286127	0.575	0.216	0.00018844	DM vs. WM
Txndc9	1.24972e-10	0.286051	0.264	0.064	1.52666e-06	DM vs. WM
Naa20	2.52882e-16	0.28605	0.161	0.018	3.0892e-12	DM vs. WM
Cfdp1	7.42493e-11	0.285939	0.207	0.042	9.07029e-07	DM vs. WM
Pde7b	5.02872e-10	0.285816	0.126	0.019	6.14308e-06	DM vs. WM
Sumf1	2.07589e-10	0.285367	0.195	0.04	2.53591e-06	DM vs. WM
Hagh	3.97868e-12	0.282862	0.161	0.024	4.86036e-08	DM vs. WM
Ccdc58	5.18375e-09	0.282081	0.115	0.018	6.33247e-05	DM vs. WM
Ciao1	5.39797e-07	0.282077	0.103	0.019	0.00659416	DM vs. WM
Selm	1.50631e-11	0.281252	0.115	0.013	1.84011e-07	DM vs. WM
Csf1r	1.7585e-07	0.280671	0.655	0.271	0.00214819	DM vs. WM
Map1lc3a	3.19099e-12	0.280377	0.333	0.083	3.89811e-08	DM vs. WM
Taf13	2.11526e-09	0.280367	0.218	0.052	2.584e-05	DM vs. WM
Bst2	1.77948e-09	0.280287	0.529	0.186	2.17381e-05	DM vs. WM
Il6	2.71723e-09	0.279904	0.103	0.014	3.31936e-05	DM vs. WM
Rwdd1	1.7957e-10	0.278498	0.287	0.073	2.19363e-06	DM vs. WM
Dynlrb1	1.05832e-11	0.278307	0.425	0.121	1.29284e-07	DM vs. WM
Tmem59	1.45183e-12	0.277955	0.494	0.145	1.77355e-08	DM vs. WM
Polr2f	5.82073e-13	0.277829	0.276	0.058	7.1106e-09	DM vs. WM
Pfdn6	2.67185e-13	0.277589	0.287	0.062	3.26393e-09	DM vs. WM
Morf4l1b	1.39573e-08	0.277425	0.644	0.245	0.000170502	DM vs. WM
Ech1	1.846e-18	0.276976	0.184	0.02	2.25508e-14	DM vs. WM
Triap1	1.90289e-10	0.276749	0.138	0.021	2.32458e-06	DM vs. WM
Zbtb25	1.56883e-12	0.276729	0.103	0.01	1.91649e-08	DM vs. WM
Uckl1	7.80241e-07	0.276195	0.115	0.023	0.00953143	DM vs. WM
Fh1	6.66698e-14	0.276123	0.149	0.018	8.14438e-10	DM vs. WM
Nsa2	1.12798e-10	0.275991	0.54	0.18	1.37794e-06	DM vs. WM
Arl6ip4	1.00894e-10	0.275591	0.172	0.031	1.23252e-06	DM vs. WM
Evl	5.0413e-12	0.275398	0.448	0.129	6.15845e-08	DM vs. WM
Suclg1	1.70218e-07	0.275326	0.115	0.021	0.00207938	DM vs. WM
Gins4	1.40067e-13	0.274897	0.115	0.011	1.71106e-09	DM vs. WM
Hprt	2.09528e-16	0.274887	0.414	0.094	2.5596e-12	DM vs. WM
Nfu1	2.0175e-09	0.27484	0.126	0.02	2.46457e-05	DM vs. WM
Xbp1	2.79682e-08	0.274728	0.54	0.203	0.000341659	DM vs. WM
Mrpl17	4.60331e-08	0.274597	0.184	0.044	0.00056234	DM vs. WM
Rab5c	6.99136e-11	0.274135	0.414	0.122	8.54065e-07	DM vs. WM
Emc7	4.96573e-13	0.274033	0.425	0.114	6.06613e-09	DM vs. WM
Zfp53	1.13594e-14	0.274004	0.138	0.015	1.38767e-10	DM vs. WM
Atg3	6.93283e-15	0.273474	0.448	0.113	8.46915e-11	DM vs. WM
Ptprcap	6.4707e-11	0.272394	0.276	0.066	7.9046e-07	DM vs. WM
Tomm40	7.03052e-10	0.272126	0.138	0.023	8.58849e-06	DM vs. WM
Lsm12	3.08743e-11	0.27172	0.161	0.026	3.77161e-07	DM vs. WM
Psma3	2.01941e-12	0.271129	0.161	0.024	2.46691e-08	DM vs. WM
Ankrd11	1.50121e-12	0.270524	0.345	0.085	1.83387e-08	DM vs. WM
Ddx24	3.03621e-12	0.270198	0.333	0.082	3.70904e-08	DM vs. WM
Clptm1	2.83352e-09	0.26971	0.172	0.035	3.46143e-05	DM vs. WM
Pibf1	1.16243e-09	0.269659	0.103	0.013	1.42002e-05	DM vs. WM
Ubxn8	4.09063e-14	0.269568	0.126	0.013	4.99711e-10	DM vs. WM
Pik3r2	1.69672e-19	0.269207	0.103	0.005	2.07271e-15	DM vs. WM
Fndc3a	7.21811e-07	0.26914	0.161	0.041	0.00881765	DM vs. WM
Tmem11	9.86516e-10	0.268348	0.195	0.042	1.20513e-05	DM vs. WM
Itgb7	9.9567e-09	0.268097	0.494	0.176	0.000121631	DM vs. WM
Hmbs	6.3135e-12	0.267715	0.103	0.01	7.71258e-08	DM vs. WM
Sik1	2.96048e-10	0.266964	0.161	0.029	3.61652e-06	DM vs. WM
Itgb5	4.73084e-13	0.266609	0.195	0.032	5.77919e-09	DM vs. WM
Rest	3.33273e-14	0.266596	0.115	0.01	4.07126e-10	DM vs. WM
Ccdc88a	1.33019e-06	0.266427	0.276	0.094	0.0162496	DM vs. WM
Dhps	2.01626e-11	0.266365	0.103	0.011	2.46307e-07	DM vs. WM
Rap1a	2.32261e-07	0.266108	0.69	0.282	0.0028373	DM vs. WM
Zfp62	5.00817e-11	0.266013	0.138	0.02	6.11799e-07	DM vs. WM
Slfn8	1.69104e-13	0.265262	0.149	0.019	2.06577e-09	DM vs. WM
BC029214	6.09749e-11	0.264577	0.172	0.03	7.44869e-07	DM vs. WM
Bod1l	8.67984e-12	0.263921	0.276	0.063	1.06033e-07	DM vs. WM
Mrps12	4.12875e-11	0.263777	0.23	0.049	5.04368e-07	DM vs. WM
Dnase1l1	3.97379e-11	0.262937	0.149	0.023	4.85438e-07	DM vs. WM
Tap1	1.53121e-09	0.262043	0.483	0.163	1.87052e-05	DM vs. WM
Lpcat2	1.99092e-13	0.262012	0.31	0.069	2.4321e-09	DM vs. WM
Atg101	9.97625e-12	0.261561	0.517	0.159	1.2187e-07	DM vs. WM
Tnfrsf18	1.09209e-11	0.261426	0.138	0.019	1.3341e-07	DM vs. WM
Traf1	2.69131e-07	0.260992	0.149	0.034	0.0032877	DM vs. WM
Gatm	4.24632e-08	0.260978	0.264	0.078	0.00051873	DM vs. WM
Renbp	1.69394e-12	0.260459	0.103	0.01	2.06931e-08	DM vs. WM
Mkrn1	6.9771e-10	0.260365	0.345	0.1	8.52323e-06	DM vs. WM
Bbip1	1.4853e-10	0.259865	0.241	0.055	1.81444e-06	DM vs. WM
l7Rn6	1.68402e-12	0.258343	0.172	0.027	2.0572e-08	DM vs. WM
Pck2	8.48872e-08	0.258315	0.149	0.032	0.00103698	DM vs. WM
Mrpl55	3.5467e-12	0.258079	0.126	0.015	4.33265e-08	DM vs. WM
Jtb	1.51354e-13	0.258009	0.368	0.089	1.84894e-09	DM vs. WM
Tnf	1.17711e-08	0.257771	0.184	0.042	0.000143796	DM vs. WM
Mpc2	1.34368e-09	0.256965	0.322	0.093	1.64144e-05	DM vs. WM
Clec4n	4.82032e-12	0.256924	0.149	0.021	5.88851e-08	DM vs. WM
Smarcb1	9.90269e-09	0.256088	0.149	0.029	0.000120971	DM vs. WM
Coa3	5.6025e-11	0.255587	0.299	0.076	6.84401e-07	DM vs. WM
Golgb1	2.46954e-08	0.255228	0.149	0.03	0.000301679	DM vs. WM
Apoa1bp	6.85862e-18	0.254855	0.161	0.016	8.37849e-14	DM vs. WM
Surf1	1.29339e-12	0.254092	0.126	0.015	1.58e-08	DM vs. WM
Stard3	7.02828e-11	0.254066	0.23	0.05	8.58574e-07	DM vs. WM
Smim12	6.05969e-09	0.254063	0.149	0.029	7.40252e-05	DM vs. WM
Ptms	6.14234e-10	0.254042	0.379	0.114	7.50348e-06	DM vs. WM
Pin4	1.52506e-10	0.253731	0.23	0.051	1.86301e-06	DM vs. WM
Pdrg1	5.03056e-07	0.252695	0.161	0.04	0.00614533	DM vs. WM
Exosc7	1.54145e-15	0.252001	0.115	0.009	1.88304e-11	DM vs. WM
Dek	2.35146e-15	0.251949	0.425	0.102	2.87255e-11	DM vs. WM
Anapc16	8.71478e-10	0.251663	0.276	0.072	1.0646e-05	DM vs. WM
Jagn1	5.81912e-15	0.251575	0.161	0.019	7.10863e-11	DM vs. WM
Tmem205	2.26646e-09	0.251327	0.149	0.027	2.7687e-05	DM vs. WM
Letm1	1.99068e-11	0.250846	0.207	0.04	2.43182e-07	DM vs. WM
Cd3e	5.54225e-07	0.250299	0.103	0.019	0.00677041	DM vs. WM
Nop58	3.2946e-08	0.250245	0.138	0.027	0.000402469	DM vs. WM
Pgp	9.89569e-09	0.249883	0.184	0.041	0.000120886	DM vs. WM
Krtcap2	2.0491e-11	0.249775	0.276	0.065	2.50318e-07	DM vs. WM
Gimap8	1.42384e-07	0.24886	0.126	0.025	0.00173936	DM vs. WM
Ndel1	3.09293e-11	0.24882	0.506	0.156	3.77832e-07	DM vs. WM
Mpv17l2	4.30362e-14	0.248427	0.172	0.024	5.2573e-10	DM vs. WM
Ncl	1.4167e-08	0.248212	0.713	0.274	0.000173064	DM vs. WM
Eci2	7.14315e-09	0.247975	0.138	0.025	8.72607e-05	DM vs. WM
Gtf2i	1.91903e-09	0.24707	0.172	0.035	2.34429e-05	DM vs. WM
Map2k1	1.05519e-10	0.246515	0.276	0.068	1.28902e-06	DM vs. WM
Itgb1bp1	6.44947e-11	0.246441	0.184	0.034	7.87867e-07	DM vs. WM
Anapc2	2.36247e-10	0.246259	0.184	0.036	2.886e-06	DM vs. WM
Frmd8	2.51882e-09	0.246244	0.195	0.043	3.07699e-05	DM vs. WM
Arf4	8.43674e-07	0.245877	0.563	0.234	0.0103063	DM vs. WM
Eif2b1	1.64276e-12	0.245835	0.103	0.01	2.0068e-08	DM vs. WM
Fam89b	1.08708e-11	0.245642	0.356	0.094	1.32798e-07	DM vs. WM
Atp2a2	1.11066e-08	0.244952	0.264	0.074	0.000135678	DM vs. WM
Zfp386	2.64784e-16	0.244892	0.115	0.009	3.2346e-12	DM vs. WM
Mrps6	1.19491e-10	0.244407	0.126	0.018	1.4597e-06	DM vs. WM
Rpf2	4.05526e-11	0.244263	0.115	0.014	4.95391e-07	DM vs. WM
Plin2.1	2.29406e-07	0.24421	0.805	0.35	0.00280242	DM vs. WM
Pmm2	3.94591e-13	0.243776	0.149	0.019	4.82033e-09	DM vs. WM
Ubl7	4.5183e-11	0.24345	0.264	0.062	5.51956e-07	DM vs. WM
Kansl3	7.52348e-10	0.242984	0.138	0.023	9.19069e-06	DM vs. WM
Acp1	2.12229e-11	0.242539	0.23	0.048	2.59259e-07	DM vs. WM
Csnk2b	4.05677e-12	0.242476	0.368	0.096	4.95574e-08	DM vs. WM
Parvg	2.50376e-09	0.242309	0.149	0.027	3.05859e-05	DM vs. WM
Trappc6b	1.07161e-14	0.242089	0.414	0.1	1.30908e-10	DM vs. WM
Dcxr	1.8822e-12	0.242	0.138	0.018	2.2993e-08	DM vs. WM
Ccdc53	8.53461e-10	0.241903	0.207	0.046	1.04259e-05	DM vs. WM
Ntan1	2.47424e-12	0.241853	0.195	0.034	3.02253e-08	DM vs. WM
Slfn1	1.02369e-10	0.241819	0.31	0.081	1.25054e-06	DM vs. WM
Carnmt1	6.20294e-13	0.241739	0.184	0.029	7.57751e-09	DM vs. WM
Ndufa11	8.23161e-10	0.241271	0.379	0.114	1.00557e-05	DM vs. WM
Psmd7	3.56003e-15	0.24096	0.253	0.044	4.34893e-11	DM vs. WM
Asb13	1.42784e-13	0.240851	0.126	0.013	1.74425e-09	DM vs. WM
Daglb	3.93365e-11	0.240809	0.149	0.023	4.80535e-07	DM vs. WM
Mrps15	8.60262e-12	0.240189	0.126	0.016	1.0509e-07	DM vs. WM
Trappc2l	2.30719e-13	0.239405	0.368	0.09	2.81846e-09	DM vs. WM
Mrpl9	8.08432e-13	0.239313	0.276	0.059	9.87581e-09	DM vs. WM
Cd8a	2.53322e-10	0.238549	0.115	0.015	3.09458e-06	DM vs. WM
Fbxo34	1.2675e-08	0.238546	0.126	0.022	0.000154838	DM vs. WM
Slc25a11	6.38152e-09	0.238125	0.241	0.063	7.79566e-05	DM vs. WM
Psma2	3.4999e-09	0.237018	0.586	0.211	4.27547e-05	DM vs. WM
Hsd17b10	3.06061e-09	0.23683	0.172	0.035	3.73884e-05	DM vs. WM
Sh2b2	1.89321e-10	0.236525	0.138	0.021	2.31275e-06	DM vs. WM
Tceb1	7.02867e-11	0.235894	0.54	0.174	8.58622e-07	DM vs. WM
Rassf1	6.16834e-13	0.235845	0.391	0.101	7.53525e-09	DM vs. WM
Babam1	3.10047e-08	0.235777	0.161	0.035	0.000378753	DM vs. WM
Vps37b	6.99071e-07	0.235747	0.69	0.297	0.00853986	DM vs. WM
Aes	5.27943e-11	0.235124	0.379	0.107	6.44935e-07	DM vs. WM
Faim	3.37647e-08	0.234836	0.138	0.027	0.00041247	DM vs. WM
Map3k14	6.13448e-13	0.234703	0.23	0.043	7.49389e-09	DM vs. WM
Nol12	1.09607e-08	0.233997	0.149	0.029	0.000133895	DM vs. WM
Mrps34	4.18768e-08	0.233355	0.172	0.04	0.000511566	DM vs. WM
Ube2s	1.93448e-06	0.232973	0.586	0.25	0.0236316	DM vs. WM
Plgrkt	5.11002e-08	0.232732	0.264	0.078	0.00062424	DM vs. WM
Mpp1	5.13141e-10	0.232503	0.333	0.094	6.26854e-06	DM vs. WM
Polr1c	2.30698e-09	0.23244	0.23	0.056	2.8182e-05	DM vs. WM
Hacd2	4.10196e-13	0.232024	0.103	0.009	5.01095e-09	DM vs. WM
Dcps	1.70975e-08	0.231858	0.149	0.03	0.000208863	DM vs. WM
Chmp6	1.33861e-08	0.231854	0.103	0.015	0.000163524	DM vs. WM
Cox20	1.01756e-08	0.230833	0.184	0.041	0.000124306	DM vs. WM
Nrros	2.31014e-08	0.230416	0.655	0.248	0.000282207	DM vs. WM
Cmtm3	3.73744e-09	0.230414	0.161	0.032	4.56565e-05	DM vs. WM
Nasp	2.06452e-09	0.230173	0.23	0.056	2.52202e-05	DM vs. WM
Sigmar1	1.07781e-09	0.229942	0.126	0.019	1.31665e-05	DM vs. WM
Fkbp3	3.08721e-13	0.229809	0.207	0.035	3.77134e-09	DM vs. WM
Alg1	1.0316e-11	0.229548	0.149	0.022	1.2602e-07	DM vs. WM
Cyp4v3	2.94493e-09	0.22954	0.172	0.035	3.59753e-05	DM vs. WM
Chchd3	1.25133e-08	0.229243	0.138	0.026	0.000152862	DM vs. WM
Znrd1	1.25983e-07	0.228789	0.218	0.06	0.00153901	DM vs. WM
Mfsd10	4.05526e-11	0.228082	0.149	0.023	4.9539e-07	DM vs. WM
Taf10	2.86968e-10	0.2271	0.161	0.029	3.5056e-06	DM vs. WM
Mpp6	6.00555e-08	0.226944	0.126	0.024	0.000733637	DM vs. WM
Rilpl2	8.75815e-07	0.226686	0.517	0.211	0.010699	DM vs. WM
Emc8	9.98479e-11	0.226088	0.138	0.021	1.21974e-06	DM vs. WM
Gmfg	2.00157e-10	0.225938	0.644	0.222	2.44512e-06	DM vs. WM
Nudt9	1.97475e-12	0.225854	0.138	0.018	2.41236e-08	DM vs. WM
Orc6	3.03886e-07	0.225739	0.115	0.022	0.00371227	DM vs. WM
Spr	1.598e-08	0.225718	0.149	0.03	0.000195212	DM vs. WM
Klhl10	9.74151e-08	0.225522	0.126	0.024	0.00119002	DM vs. WM
Ndufb8	4.38752e-09	0.225118	0.299	0.085	5.35979e-05	DM vs. WM
Cd3g	2.1478e-11	0.223931	0.103	0.011	2.62375e-07	DM vs. WM
Rab9	7.99665e-13	0.223247	0.276	0.059	9.76871e-09	DM vs. WM
Tmed9	7.10497e-09	0.222978	0.483	0.167	8.67943e-05	DM vs. WM
Capn2	3.3658e-11	0.222612	0.195	0.037	4.11166e-07	DM vs. WM
Ndufa1	1.16746e-07	0.222364	0.414	0.148	0.00142617	DM vs. WM
Tuba1a	3.27757e-13	0.222261	0.207	0.035	4.00388e-09	DM vs. WM
Cnot4	1.13236e-10	0.222249	0.253	0.059	1.38329e-06	DM vs. WM
Tmem261	1.24628e-06	0.222236	0.172	0.046	0.0152246	DM vs. WM
Gpr171	5.69024e-07	0.221889	0.103	0.019	0.0069512	DM vs. WM
F420015M19Rik	3.79595e-11	0.221829	0.241	0.053	4.63713e-07	DM vs. WM
Pon2	8.74887e-10	0.221789	0.218	0.05	1.06876e-05	DM vs. WM
Fbxl6	2.8508e-08	0.221608	0.103	0.016	0.000348254	DM vs. WM
Tmem223	1.75097e-08	0.221563	0.149	0.03	0.000213899	DM vs. WM
Fdx1l	9.61688e-07	0.221558	0.172	0.046	0.011748	DM vs. WM
Smap1	3.2048e-08	0.220993	0.184	0.043	0.000391498	DM vs. WM
Hexb	3.00953e-09	0.220979	0.333	0.099	3.67644e-05	DM vs. WM
2810428I15Rik	3.19249e-13	0.220493	0.287	0.062	3.89994e-09	DM vs. WM
Utp11l	5.40138e-09	0.220239	0.115	0.018	6.59832e-05	DM vs. WM
Pdcd2	2.97025e-11	0.219634	0.161	0.026	3.62846e-07	DM vs. WM
Szrd1	3.27832e-12	0.219353	0.241	0.049	4.00479e-08	DM vs. WM
Gtf3a	1.00694e-07	0.219267	0.126	0.024	0.00123008	DM vs. WM
P2ry6	3.90952e-09	0.219173	0.126	0.021	4.77587e-05	DM vs. WM
Ppfia4	3.22604e-10	0.218949	0.264	0.065	3.94093e-06	DM vs. WM
Cuta	2.62756e-11	0.218162	0.414	0.119	3.20983e-07	DM vs. WM
Rpl13a	1.0055e-07	0.217031	0.437	0.158	0.00122832	DM vs. WM
E2f4	1.27841e-08	0.216975	0.138	0.026	0.000156171	DM vs. WM
Cxcl10	2.43512e-10	0.216949	0.126	0.018	2.97475e-06	DM vs. WM
Cd300a	1.67829e-08	0.216719	0.678	0.266	0.000205019	DM vs. WM
Gemin7	1.29206e-07	0.216252	0.161	0.037	0.00157838	DM vs. WM
Rasa4	2.40667e-09	0.215662	0.184	0.039	2.93999e-05	DM vs. WM
Mvb12a	1.45532e-10	0.215651	0.299	0.077	1.77782e-06	DM vs. WM
Alkbh3	6.46722e-11	0.215599	0.103	0.012	7.90035e-07	DM vs. WM
Nt5m	1.05815e-08	0.215352	0.115	0.018	0.000129264	DM vs. WM
Ebna1bp2	4.1322e-09	0.215173	0.138	0.024	5.0479e-05	DM vs. WM
Med11	1.06866e-10	0.214619	0.138	0.021	1.30547e-06	DM vs. WM
Lgals9	8.38812e-14	0.214476	0.253	0.048	1.02469e-09	DM vs. WM
P2rx7	5.34615e-09	0.214438	0.115	0.018	6.53086e-05	DM vs. WM
Wbp5	5.16189e-09	0.214185	0.241	0.062	6.30576e-05	DM vs. WM
Oaz2	8.06915e-12	0.213896	0.241	0.051	9.85727e-08	DM vs. WM
Mtch2	7.14268e-09	0.213124	0.207	0.049	8.7255e-05	DM vs. WM
Tprkb	6.885e-09	0.212678	0.126	0.021	8.41072e-05	DM vs. WM
Prdx3	1.2664e-12	0.212344	0.276	0.06	1.54703e-08	DM vs. WM
Pnp	1.46933e-06	0.211631	0.218	0.067	0.0179494	DM vs. WM
Rlim	6.63953e-12	0.210959	0.483	0.143	8.11085e-08	DM vs. WM
Naa10	1.16817e-06	0.210676	0.184	0.051	0.0142703	DM vs. WM
Tmem5	1.05677e-08	0.210577	0.149	0.029	0.000129095	DM vs. WM
Snf8	3.61074e-08	0.210033	0.287	0.086	0.000441088	DM vs. WM
Ccs	1.24885e-07	0.209534	0.138	0.029	0.00152559	DM vs. WM
Thoc7	3.00383e-12	0.209284	0.287	0.065	3.66948e-08	DM vs. WM
Zcrb1	2.22001e-08	0.209218	0.184	0.043	0.000271196	DM vs. WM
Ndufv1	4.79794e-09	0.208921	0.172	0.036	5.86117e-05	DM vs. WM
Cd247	8.07467e-11	0.208805	0.149	0.024	9.86402e-07	DM vs. WM
Nod1	5.54033e-07	0.207989	0.126	0.027	0.00676806	DM vs. WM
Rel	1.65797e-11	0.20741	0.299	0.072	2.02538e-07	DM vs. WM
Tubb4b	4.36735e-09	0.207269	0.322	0.094	5.33516e-05	DM vs. WM
Il2rg	9.09777e-07	0.2071	0.195	0.055	0.0111138	DM vs. WM
Fam174a	3.37003e-08	0.206945	0.586	0.22	0.000411683	DM vs. WM
Gripap1	2.88155e-08	0.206824	0.161	0.035	0.000352011	DM vs. WM
Svbp	6.79644e-08	0.206739	0.287	0.088	0.000830253	DM vs. WM
Lamtor2	1.54297e-11	0.2066	0.506	0.155	1.88489e-07	DM vs. WM
Pafah1b3	6.39484e-11	0.20623	0.184	0.034	7.81193e-07	DM vs. WM
U2af1l4	6.55486e-11	0.206038	0.103	0.012	8.00742e-07	DM vs. WM
Cyp27a1	3.77859e-06	0.205814	0.103	0.021	0.0461593	DM vs. WM
Btbd2	1.72011e-12	0.205274	0.103	0.01	2.10128e-08	DM vs. WM
Pnkd	2.07552e-09	0.205118	0.172	0.035	2.53546e-05	DM vs. WM
Pink1	8.30237e-10	0.205088	0.172	0.033	1.01422e-05	DM vs. WM
Anapc10	3.97252e-07	0.204999	0.126	0.026	0.00485284	DM vs. WM
Polr2g	4.56279e-12	0.204758	0.345	0.087	5.5739e-08	DM vs. WM
Ppil3	3.40253e-07	0.204667	0.103	0.018	0.00415653	DM vs. WM
Shmt2	1.35635e-07	0.204567	0.149	0.033	0.00165692	DM vs. WM
Malsu1	8.14753e-11	0.203756	0.207	0.042	9.95302e-07	DM vs. WM
Ube2j2	9.34819e-10	0.203521	0.402	0.125	1.14198e-05	DM vs. WM
Pop7	2.12118e-08	0.20327	0.184	0.043	0.000259124	DM vs. WM
Spcs2	6.48904e-10	0.203238	0.54	0.183	7.92701e-06	DM vs. WM
Atp5o	6.4285e-11	0.202895	0.391	0.112	7.85305e-07	DM vs. WM
Chka	2.81961e-10	0.202388	0.368	0.107	3.44444e-06	DM vs. WM
Ubac2	5.17479e-12	0.202249	0.264	0.058	6.32153e-08	DM vs. WM
Chst12	2.59862e-10	0.202203	0.126	0.018	3.17447e-06	DM vs. WM
Srpk1	5.8253e-10	0.201869	0.115	0.016	7.11619e-06	DM vs. WM
Mrpl53	8.61393e-07	0.201761	0.138	0.032	0.0105228	DM vs. WM
Grap	1.02506e-08	0.201415	0.172	0.037	0.000125222	DM vs. WM
2310009B15Rik	2.13653e-08	0.200724	0.138	0.026	0.000260999	DM vs. WM
Zkscan14	1.24906e-06	0.200578	0.115	0.024	0.0152585	DM vs. WM
Smim20	2.25013e-08	0.2004	0.184	0.043	0.000274876	DM vs. WM
Rnpep	6.22602e-11	0.200381	0.437	0.13	7.6057e-07	DM vs. WM
Bin3	3.06583e-12	0.199791	0.287	0.065	3.74521e-08	DM vs. WM
Isca2	4.11743e-11	0.199666	0.149	0.023	5.02986e-07	DM vs. WM
Med29	1.56622e-11	0.199543	0.115	0.013	1.91329e-07	DM vs. WM
Hspa4	4.41289e-10	0.199153	0.253	0.062	5.39079e-06	DM vs. WM
Cnn2	4.61462e-08	0.1991	0.402	0.139	0.000563722	DM vs. WM
Snrnp27	1.52773e-10	0.198769	0.23	0.051	1.86628e-06	DM vs. WM
Pyurf	2.79246e-08	0.197966	0.103	0.016	0.000341127	DM vs. WM
Sdhd	6.99394e-10	0.197773	0.379	0.114	8.5438e-06	DM vs. WM
Bcl3	8.34298e-12	0.197568	0.31	0.076	1.01918e-07	DM vs. WM
1700123O20Rik	8.67183e-10	0.197422	0.207	0.046	1.05935e-05	DM vs. WM
Ramp1	2.5937e-08	0.197168	0.391	0.132	0.000316846	DM vs. WM
Timm8a1	3.07731e-07	0.19588	0.115	0.022	0.00375924	DM vs. WM
Slamf6	5.61578e-07	0.195868	0.103	0.019	0.00686023	DM vs. WM
Scyl1	6.0439e-08	0.195521	0.126	0.024	0.000738323	DM vs. WM
Hlx	9.37291e-09	0.195077	0.207	0.05	0.000114499	DM vs. WM
Cd86	1.82809e-07	0.194741	0.103	0.018	0.0022332	DM vs. WM
Gltscr2	2.28619e-08	0.194591	0.264	0.075	0.000279281	DM vs. WM
1110001J03Rik	3.16849e-09	0.194589	0.172	0.035	3.87062e-05	DM vs. WM
Pex16	2.51969e-07	0.194151	0.126	0.026	0.00307806	DM vs. WM
Lrmp	2.65864e-07	0.194088	0.184	0.048	0.00324779	DM vs. WM
Ten1	1.04466e-12	0.193814	0.287	0.063	1.27615e-08	DM vs. WM
Tsta3	2.0234e-08	0.193758	0.138	0.026	0.000247179	DM vs. WM
H2-Ke6	1.60848e-09	0.192743	0.184	0.038	1.96492e-05	DM vs. WM
Mob2	8.11217e-09	0.192407	0.195	0.045	9.90983e-05	DM vs. WM
Sap18	3.77941e-09	0.191234	0.126	0.021	4.61693e-05	DM vs. WM
Dda1	6.3915e-08	0.191144	0.161	0.036	0.000780785	DM vs. WM
Ddx47	1.76342e-07	0.190963	0.207	0.056	0.00215419	DM vs. WM
Cxxc1	2.48207e-06	0.190336	0.103	0.021	0.030321	DM vs. WM
Polr2e	2.70078e-08	0.190171	0.287	0.085	0.000329927	DM vs. WM
Mapkapk3	2.02394e-08	0.189367	0.115	0.019	0.000247245	DM vs. WM
Skap1	1.03469e-08	0.189277	0.115	0.018	0.000126398	DM vs. WM
Gm5150	4.73686e-07	0.188544	0.195	0.054	0.00578655	DM vs. WM
Mrpl45	3.34896e-08	0.188495	0.138	0.027	0.000409109	DM vs. WM
Slc25a17	1.95366e-06	0.188469	0.126	0.029	0.0238659	DM vs. WM
Rexo2	3.78181e-12	0.188178	0.391	0.105	4.61986e-08	DM vs. WM
Exosc5	3.01373e-10	0.187797	0.218	0.048	3.68157e-06	DM vs. WM
Rpain	1.2839e-08	0.187434	0.138	0.026	0.000156841	DM vs. WM
Slc31a1	1.76863e-11	0.186556	0.218	0.044	2.16056e-07	DM vs. WM
Actr1a	1.4136e-08	0.185701	0.23	0.06	0.000172685	DM vs. WM
Runx3	1.66675e-09	0.185219	0.368	0.112	2.0361e-05	DM vs. WM
Tbc1d10a	1.2926e-07	0.185144	0.138	0.029	0.00157904	DM vs. WM
Gm13202	3.17661e-10	0.184499	0.529	0.172	3.88055e-06	DM vs. WM
Supt4b	8.53338e-12	0.184452	0.241	0.051	1.04244e-07	DM vs. WM
Fars2	2.99663e-09	0.184428	0.103	0.014	3.66068e-05	DM vs. WM
Ankrd17	1.41035e-06	0.184427	0.149	0.037	0.0172288	DM vs. WM
Nucb1	9.79083e-11	0.184135	0.195	0.038	1.19605e-06	DM vs. WM
Zfp971	1.40469e-08	0.183702	0.103	0.015	0.000171597	DM vs. WM
Znhit3	1.91178e-10	0.183699	0.103	0.012	2.33543e-06	DM vs. WM
Fkbp4	1.04677e-07	0.183524	0.207	0.055	0.00127873	DM vs. WM
Ranbp1	9.13396e-08	0.183506	0.195	0.05	0.00111581	DM vs. WM
Cd82	8.28349e-08	0.183197	0.23	0.064	0.00101191	DM vs. WM
Cited2	5.6826e-08	0.183171	0.46	0.166	0.000694187	DM vs. WM
Endog	2.59317e-10	0.183024	0.115	0.015	3.16782e-06	DM vs. WM
Sf3b5	3.63168e-10	0.182908	0.54	0.18	4.43646e-06	DM vs. WM
Utp3	1.21895e-11	0.182306	0.31	0.076	1.48907e-07	DM vs. WM
Akirin1	1.66965e-06	0.181576	0.264	0.088	0.0203965	DM vs. WM
Psmd12	5.14433e-11	0.181237	0.138	0.02	6.28431e-07	DM vs. WM
Timm10b	4.94788e-08	0.181009	0.575	0.219	0.000604433	DM vs. WM
Phrf1	3.06272e-07	0.18079	0.172	0.043	0.00374142	DM vs. WM
Trim3	1.72011e-12	0.180628	0.103	0.01	2.10128e-08	DM vs. WM
Drg1	6.38902e-07	0.18023	0.138	0.031	0.00780483	DM vs. WM
Evi2a	1.19228e-07	0.179591	0.299	0.095	0.00145648	DM vs. WM
Smim19	3.61669e-06	0.179209	0.126	0.03	0.0441815	DM vs. WM
Otud5	8.9959e-09	0.178993	0.264	0.072	0.000109894	DM vs. WM
Arl6ip5	1.71549e-07	0.17883	0.655	0.26	0.00209564	DM vs. WM
Ostf1	1.7943e-06	0.178785	0.805	0.34	0.0219192	DM vs. WM
Cnpy2	2.12027e-09	0.17794	0.126	0.02	2.59012e-05	DM vs. WM
Tax1bp3	1.55753e-10	0.177896	0.149	0.024	1.90268e-06	DM vs. WM
Trnau1ap	1.84458e-07	0.177394	0.172	0.042	0.00225334	DM vs. WM
Tsr3	1.87974e-07	0.177138	0.115	0.021	0.00229629	DM vs. WM
Milr1	9.55964e-09	0.17694	0.276	0.077	0.000116781	DM vs. WM
1110065P20Rik	6.68852e-11	0.176895	0.103	0.012	8.17069e-07	DM vs. WM
Basp1	1.82784e-06	0.176177	0.126	0.029	0.0223289	DM vs. WM
Got1	5.51526e-07	0.176104	0.379	0.139	0.00673744	DM vs. WM
Pef1	3.29636e-07	0.175514	0.103	0.018	0.00402683	DM vs. WM
Psen1	8.95561e-11	0.175253	0.264	0.063	1.09402e-06	DM vs. WM
Gpr137b	1.67364e-07	0.174712	0.126	0.025	0.00204451	DM vs. WM
Asprv1	2.54245e-06	0.174457	0.103	0.021	0.0310585	DM vs. WM
Lamtor3	1.8453e-11	0.172652	0.299	0.072	2.25422e-07	DM vs. WM
Txndc12	6.44441e-09	0.17261	0.103	0.015	7.87249e-05	DM vs. WM
Setd5	1.44114e-07	0.172558	0.184	0.046	0.00176049	DM vs. WM
Bfar	2.78975e-09	0.171844	0.218	0.052	3.40795e-05	DM vs. WM
Tuba4a	8.43473e-09	0.171765	0.322	0.097	0.000103039	DM vs. WM
Eif3l	2.69973e-09	0.171741	0.253	0.065	3.29799e-05	DM vs. WM
Myo1f	2.01156e-10	0.170835	0.46	0.143	2.45733e-06	DM vs. WM
Scarb1	3.59976e-07	0.170307	0.184	0.048	0.00439746	DM vs. WM
Hint2	2.1868e-10	0.170116	0.287	0.073	2.67139e-06	DM vs. WM
Psmg4	4.658e-09	0.169737	0.276	0.076	5.69021e-05	DM vs. WM
Ccdc107	7.52939e-09	0.169476	0.138	0.025	9.1979e-05	DM vs. WM
Commd2	4.6876e-08	0.169372	0.172	0.04	0.000572637	DM vs. WM
Commd7	1.49237e-14	0.168893	0.333	0.072	1.82308e-10	DM vs. WM
Idh3a	5.69024e-07	0.168513	0.103	0.019	0.0069512	DM vs. WM
Cwc25	2.98517e-07	0.168501	0.149	0.034	0.00364669	DM vs. WM
Tdp2	5.2787e-09	0.168126	0.195	0.044	6.44846e-05	DM vs. WM
Ndufs2	7.39664e-07	0.166932	0.345	0.122	0.00903574	DM vs. WM
Mrpl34	3.71778e-07	0.166823	0.195	0.053	0.00454164	DM vs. WM
Igtp	2.20266e-08	0.166653	0.126	0.023	0.000269076	DM vs. WM
Nqo2	1.60649e-06	0.166629	0.138	0.033	0.0196248	DM vs. WM
Urod	8.61393e-07	0.166429	0.138	0.032	0.0105228	DM vs. WM
Gpr35	2.25848e-06	0.166426	0.287	0.1	0.0275896	DM vs. WM
S100a1	1.32132e-09	0.166256	0.195	0.042	1.61413e-05	DM vs. WM
Dclre1c	1.86103e-09	0.164848	0.195	0.043	2.27343e-05	DM vs. WM
Mrps26	7.26136e-07	0.164489	0.161	0.04	0.00887047	DM vs. WM
Fam207a	7.57399e-07	0.164476	0.172	0.045	0.00925239	DM vs. WM
Mtfr1l	6.46418e-08	0.164255	0.207	0.054	0.000789665	DM vs. WM
Mtx2	1.96737e-06	0.16257	0.126	0.029	0.0240334	DM vs. WM
Bscl2	3.92369e-09	0.162529	0.207	0.048	4.79318e-05	DM vs. WM
Pdlim2	1.81119e-06	0.162508	0.115	0.024	0.0221255	DM vs. WM
Nrp	2.21251e-08	0.162173	0.126	0.023	0.00027028	DM vs. WM
P2rx4	1.89487e-10	0.161263	0.172	0.032	2.31478e-06	DM vs. WM
Nfam1	4.49438e-07	0.161245	0.345	0.121	0.00549034	DM vs. WM
Tigd2	1.83819e-06	0.161069	0.172	0.047	0.0224553	DM vs. WM
Ehd1	6.74521e-11	0.160975	0.333	0.089	8.23995e-07	DM vs. WM
Cox14	6.64222e-08	0.160971	0.632	0.247	0.000811414	DM vs. WM
Zdhhc4	1.20159e-10	0.160173	0.126	0.018	1.46786e-06	DM vs. WM
Timm17a	8.65201e-08	0.160133	0.138	0.028	0.00105693	DM vs. WM
Pam16	6.48183e-08	0.160053	0.126	0.024	0.00079182	DM vs. WM
Pdxk	3.15012e-08	0.159854	0.195	0.048	0.000384819	DM vs. WM
Cd300ld	3.01826e-06	0.159854	0.161	0.043	0.036871	DM vs. WM
Rgs19	2.23173e-09	0.159715	0.276	0.074	2.72628e-05	DM vs. WM
Ak2	2.69644e-06	0.15937	0.253	0.085	0.0329398	DM vs. WM
Trex1	2.40873e-10	0.157878	0.391	0.115	2.94251e-06	DM vs. WM
Znhit1	6.6368e-08	0.15763	0.31	0.098	0.000810751	DM vs. WM
Lpin2	2.48463e-08	0.156748	0.218	0.056	0.000303522	DM vs. WM
Grap2	7.80242e-07	0.156575	0.115	0.023	0.00953143	DM vs. WM
Dbndd2	1.07018e-07	0.156195	0.103	0.017	0.00130733	DM vs. WM
Wbp1	2.83611e-08	0.155942	0.103	0.016	0.000346459	DM vs. WM
Acot9	8.94793e-10	0.155447	0.149	0.026	1.09308e-05	DM vs. WM
Cd3d	2.44259e-06	0.155288	0.103	0.021	0.0298386	DM vs. WM
Trappc5	3.769e-09	0.155229	0.23	0.057	4.60421e-05	DM vs. WM
Zfp593	8.64363e-07	0.154361	0.138	0.032	0.0105591	DM vs. WM
Ankrd54	1.23466e-06	0.153959	0.115	0.024	0.0150827	DM vs. WM
Sla2	2.91032e-08	0.153809	0.103	0.016	0.000355524	DM vs. WM
Ube2e3	3.21335e-06	0.153712	0.184	0.054	0.0392543	DM vs. WM
Tex30	3.28613e-08	0.153136	0.172	0.039	0.000401434	DM vs. WM
Mylip	1.51971e-08	0.152391	0.207	0.051	0.000185647	DM vs. WM
Vti1b	1.143e-07	0.151683	0.241	0.069	0.00139629	DM vs. WM
Chchd1	2.11737e-09	0.151509	0.287	0.079	2.58658e-05	DM vs. WM
Pno1	6.6995e-09	0.15117	0.103	0.015	8.18411e-05	DM vs. WM
Pelo	6.34436e-07	0.149798	0.138	0.031	0.00775027	DM vs. WM
Map2k2	2.14371e-10	0.149652	0.437	0.134	2.61876e-06	DM vs. WM
Mff	6.98908e-07	0.149607	0.241	0.074	0.00853787	DM vs. WM
Ak6	9.10924e-07	0.148685	0.126	0.027	0.0111278	DM vs. WM
Gpd2	1.60608e-11	0.148547	0.23	0.048	1.96199e-07	DM vs. WM
Tiparp	2.27661e-07	0.148403	0.529	0.206	0.00278111	DM vs. WM
Guk1	3.66918e-09	0.148022	0.184	0.04	4.48227e-05	DM vs. WM
Glipr1	4.35931e-09	0.147556	0.345	0.105	5.32533e-05	DM vs. WM
Ilkap	3.01089e-06	0.14747	0.207	0.063	0.036781	DM vs. WM
Zfyve9	2.23732e-08	0.147195	0.126	0.023	0.000273312	DM vs. WM
Creg1	1.12439e-06	0.147145	0.517	0.206	0.0137356	DM vs. WM
Nap1l4	1.54194e-06	0.146466	0.207	0.062	0.0188363	DM vs. WM
Camk1	2.57064e-10	0.14645	0.126	0.018	3.1403e-06	DM vs. WM
Nudt18	3.89813e-06	0.145863	0.103	0.021	0.0476195	DM vs. WM
Glod4	1.94682e-10	0.145777	0.207	0.043	2.37823e-06	DM vs. WM
Ccm2	8.0651e-10	0.143674	0.241	0.058	9.85233e-06	DM vs. WM
Mark4	2.99663e-09	0.143656	0.103	0.014	3.66068e-05	DM vs. WM
Tubb2a	5.74697e-08	0.143598	0.218	0.058	0.000702049	DM vs. WM
Smad2	5.28641e-07	0.142901	0.218	0.063	0.00645788	DM vs. WM
C1qbp	3.71134e-08	0.14215	0.23	0.062	0.000453377	DM vs. WM
Tm2d1	4.04386e-09	0.141561	0.241	0.062	4.93998e-05	DM vs. WM
Fkbp5	2.79774e-06	0.141195	0.287	0.101	0.0341771	DM vs. WM
Cherp	8.25559e-08	0.139924	0.138	0.028	0.0010085	DM vs. WM
Zfp655	3.91346e-06	0.13979	0.161	0.044	0.0478068	DM vs. WM
Heatr1	9.82841e-08	0.139641	0.149	0.032	0.00120064	DM vs. WM
Ggnbp2	2.6567e-08	0.139289	0.333	0.105	0.000324543	DM vs. WM
Fam45a	2.92847e-09	0.139167	0.103	0.014	3.57742e-05	DM vs. WM
Nsfl1c	1.41097e-07	0.13827	0.149	0.033	0.00172364	DM vs. WM
Imp3	1.22504e-07	0.136994	0.368	0.126	0.00149651	DM vs. WM
Gramd3	2.64082e-07	0.136714	0.299	0.097	0.00322603	DM vs. WM
Grasp	3.40253e-07	0.136684	0.103	0.018	0.00415653	DM vs. WM
Fam188a	4.76822e-08	0.136477	0.172	0.04	0.000582486	DM vs. WM
Npm3	1.27458e-09	0.136083	0.345	0.1	1.55703e-05	DM vs. WM
Smim14	1.10999e-07	0.135952	0.563	0.213	0.00135596	DM vs. WM
BC031181	1.73342e-07	0.135753	0.276	0.086	0.00211755	DM vs. WM
Stx12	2.0331e-08	0.135667	0.207	0.051	0.000248363	DM vs. WM
Ell2	5.12883e-07	0.135341	0.184	0.049	0.00626538	DM vs. WM
Tax1bp1	9.88814e-07	0.134851	0.506	0.197	0.0120793	DM vs. WM
Derl2	6.73813e-07	0.134581	0.195	0.054	0.0082313	DM vs. WM
Impa2	6.41146e-07	0.133626	0.138	0.031	0.00783224	DM vs. WM
Pet100	9.32468e-10	0.133566	0.207	0.046	1.1391e-05	DM vs. WM
Tmem9b	4.46229e-09	0.133423	0.299	0.085	5.45114e-05	DM vs. WM
Klhl6	7.57418e-07	0.132789	0.23	0.069	0.00925262	DM vs. WM
Zfp511	8.21538e-07	0.132754	0.115	0.023	0.0100359	DM vs. WM
Mknk1	5.2069e-10	0.132634	0.172	0.033	6.36074e-06	DM vs. WM
N4bp2l2	9.97087e-07	0.13224	0.241	0.076	0.0121804	DM vs. WM
Saa3	1.17458e-07	0.132201	0.138	0.029	0.00143487	DM vs. WM
Ywhaq	5.9976e-08	0.131477	0.356	0.118	0.000732666	DM vs. WM
Tradd	2.23234e-08	0.131058	0.126	0.023	0.000272703	DM vs. WM
A430005L14Rik	2.06621e-08	0.130145	0.138	0.026	0.000252408	DM vs. WM
Med7	3.4188e-08	0.129533	0.23	0.062	0.00041764	DM vs. WM
Ccdc180	1.896e-07	0.129444	0.115	0.021	0.00231615	DM vs. WM
Stau1	6.34436e-07	0.129318	0.138	0.031	0.00775027	DM vs. WM
Sdhaf2	8.05412e-07	0.128853	0.115	0.023	0.00983891	DM vs. WM
Hes6	4.33518e-08	0.128413	0.218	0.057	0.000529585	DM vs. WM
Rab11a	9.11895e-08	0.128205	0.425	0.15	0.00111397	DM vs. WM
Hbp1	1.40879e-09	0.128152	0.379	0.115	1.72097e-05	DM vs. WM
Eif1a	3.71271e-08	0.128021	0.345	0.111	0.000453545	DM vs. WM
Eif4a3	3.64889e-08	0.127796	0.23	0.062	0.000445748	DM vs. WM
Pla2g15	2.95426e-06	0.127532	0.172	0.048	0.0360893	DM vs. WM
Nifk	1.62805e-06	0.127385	0.218	0.066	0.0198883	DM vs. WM
Ppa1	1.2675e-08	0.127139	0.126	0.022	0.000154838	DM vs. WM
Cisd2	1.53305e-07	0.126795	0.322	0.106	0.00187277	DM vs. WM
Rab35	8.48465e-08	0.126575	0.138	0.028	0.00103649	DM vs. WM
3830406C13Rik	5.19851e-07	0.126554	0.115	0.023	0.0063505	DM vs. WM
Lztfl1	1.38561e-06	0.125847	0.172	0.046	0.0169266	DM vs. WM
Nob1	1.2685e-06	0.124296	0.115	0.024	0.015496	DM vs. WM
Il16	2.13691e-08	0.124226	0.161	0.034	0.000261044	DM vs. WM
Snx17	9.15339e-07	0.123946	0.253	0.08	0.0111818	DM vs. WM
Vbp1	6.13768e-08	0.123594	0.264	0.077	0.000749779	DM vs. WM
Ppig	9.9475e-08	0.123577	0.402	0.141	0.00121519	DM vs. WM
Rhoh	1.92064e-07	0.123544	0.115	0.021	0.00234626	DM vs. WM
Igbp1	5.37009e-13	0.123534	0.437	0.117	6.56011e-09	DM vs. WM
Mta3	6.48022e-10	0.123393	0.287	0.076	7.91623e-06	DM vs. WM
Hibadh	1.95366e-06	0.122333	0.126	0.029	0.0238659	DM vs. WM
Anapc13	3.38046e-10	0.1221	0.414	0.125	4.12957e-06	DM vs. WM
Zfp326	1.01577e-06	0.121834	0.218	0.065	0.0124086	DM vs. WM
Ddx49	3.83782e-06	0.121425	0.149	0.039	0.0468829	DM vs. WM
Dram1	8.20203e-07	0.121274	0.172	0.045	0.0100196	DM vs. WM
Mgat2	7.50849e-07	0.120905	0.299	0.1	0.00917237	DM vs. WM
Utp14a	4.02598e-06	0.120652	0.126	0.03	0.0491814	DM vs. WM
Ppt1	5.01331e-08	0.120532	0.345	0.111	0.000612426	DM vs. WM
Tecr	7.25611e-08	0.120078	0.287	0.088	0.000886406	DM vs. WM
Tcp1	5.68808e-10	0.119155	0.276	0.071	6.94856e-06	DM vs. WM
Pgs1	2.51495e-08	0.118859	0.253	0.07	0.000307226	DM vs. WM
Ugp2	2.10413e-07	0.118333	0.253	0.076	0.0025704	DM vs. WM
S100a13	1.81302e-08	0.117634	0.644	0.242	0.000221479	DM vs. WM
Dus1l	1.13706e-07	0.117324	0.115	0.021	0.00138903	DM vs. WM
Bloc1s4	3.18875e-06	0.116485	0.172	0.048	0.0389538	DM vs. WM
Rpl7l1	4.34922e-07	0.115667	0.149	0.035	0.00531301	DM vs. WM
Blvra	3.18216e-07	0.114902	0.115	0.022	0.00388733	DM vs. WM
Stip1	6.67046e-07	0.114172	0.218	0.064	0.00814863	DM vs. WM
Tmem203	6.23011e-09	0.114096	0.161	0.032	7.6107e-05	DM vs. WM
Mif	1.09574e-06	0.114055	0.333	0.119	0.0133856	DM vs. WM
Aldh9a1	3.4462e-08	0.113699	0.138	0.027	0.000420988	DM vs. WM
Mocs2	1.96241e-07	0.113531	0.115	0.021	0.00239728	DM vs. WM
Gltp	5.01982e-07	0.113337	0.379	0.135	0.00613221	DM vs. WM
Dgkz	3.50421e-08	0.111567	0.276	0.08	0.000428074	DM vs. WM
Tfeb	1.5614e-06	0.111498	0.207	0.062	0.0190741	DM vs. WM
Uri1	2.042e-07	0.11149	0.161	0.038	0.0024945	DM vs. WM
Pcmt1	1.02457e-08	0.111024	0.218	0.054	0.000125161	DM vs. WM
Nkap	2.51208e-06	0.110366	0.103	0.021	0.0306876	DM vs. WM
Rnf138	4.13315e-08	0.110211	0.195	0.048	0.000504906	DM vs. WM
Atp6v0e	1.66466e-07	0.10973	0.69	0.274	0.00203355	DM vs. WM
Rnaseh2a	1.0408e-07	0.109621	0.126	0.024	0.00127145	DM vs. WM
Lrp10	8.41699e-09	0.109335	0.241	0.063	0.000102822	DM vs. WM
Hspe1	2.36009e-06	0.108398	0.552	0.228	0.0288309	DM vs. WM
Spint2	2.06791e-07	0.108348	0.149	0.033	0.00252616	DM vs. WM
Epb41	3.4878e-07	0.107803	0.172	0.043	0.00426069	DM vs. WM
Lrch4	1.61699e-08	0.107495	0.345	0.108	0.000197531	DM vs. WM
Paip2	3.30291e-07	0.107118	0.517	0.201	0.00403483	DM vs. WM
Nudt21	3.81317e-07	0.106881	0.368	0.13	0.00465817	DM vs. WM
Syap1	1.30794e-06	0.106535	0.138	0.032	0.0159778	DM vs. WM
Kras	1.58446e-06	0.105549	0.322	0.114	0.0193558	DM vs. WM
Vamp4	4.88387e-08	0.105284	0.322	0.102	0.000596614	DM vs. WM
Swi5	4.01872e-07	0.105066	0.379	0.135	0.00490926	DM vs. WM
Rnf130	3.77485e-11	0.103145	0.54	0.169	4.61135e-07	DM vs. WM
Psmd6	3.17143e-06	0.102917	0.172	0.048	0.0387421	DM vs. WM
Isca1	5.98836e-07	0.102661	0.253	0.079	0.00731538	DM vs. WM
Arpc5l	5.36149e-08	0.101729	0.333	0.107	0.000654959	DM vs. WM
Myg1	1.604e-06	0.101443	0.103	0.02	0.0195945	DM vs. WM
Abhd16a	3.32333e-08	0.100463	0.161	0.035	0.000405978	DM vs. WM
Rrbp1	3.57139e-06	0.0998693	0.747	0.318	0.0436282	DM vs. WM
Kars	3.15419e-06	0.0997403	0.172	0.048	0.0385316	DM vs. WM
2023-03-02	9.18912e-07	0.0994855	0.333	0.118	0.0112254	DM vs. WM
Tns3	1.9108e-06	0.0987885	0.184	0.052	0.0233423	DM vs. WM
Sin3b	1.87296e-07	0.0986089	0.299	0.095	0.00228801	DM vs. WM
Svil	1.20977e-06	0.0985426	0.241	0.076	0.0147785	DM vs. WM
Smox	1.92108e-07	0.0979769	0.322	0.107	0.0023468	DM vs. WM
Cpsf4	9.67976e-07	0.0977593	0.103	0.019	0.0118248	DM vs. WM
[truncated: 152 more rows]
