# Supplementary material for: Single-cell RNA-seq Reveals the Inhibitory Effect of Methamphetamine on Liver Immunity with the Involvement of Dopamine Receptor D1
Source: Genomics Proteomics Bioinformatics. 2024 Aug 28;22(4):qzae060. doi: 10.1093/gpbjnl/qzae060 (PMC11576359; doi:10.1093/gpbjnl/qzae060)
Supplement: qzae060_Supplementary_Data [file qzae060_supplementary_data.zip › Table S13.xlsx]

## Sheet: STable13
Table S13 Enrichment of DEGs (Kupffer)
Note: GO and KEGG enrichment analysis of DEGs in Table S12. Define genes with p.adj < 0.05 and log2FC > 0.5 as up-regulated genes, and p.adj < 0.05 and log2FC < –0.5 as down-regulated genes. The "T" in the column "plot" signifies true, indicating that the data has been applied to the figure; "F" represents false, meaning it has not been applied.
Category	ID	Description	P.adjust	Gene ID	Count	Change	Comparison	Plot
GO_Bp	GO:0051607	Defense response to virus	9.65979e-08	Ccl5/Isg15/Ifitm3/Irf7/Trim30d/Oas3/Ifit2	7	Down	WM vs. WS	T
GO_Bp	GO:0097529	Myeloid leukocyte migration	1.93453e-07	S100a9/S100a8/Retnlg/prtn3/Thbs1/Il1b/Cxcl2	7	Up	WM vs. WS	T
GO_Bp	GO:0034340	Response to type I interferon	6.01633e-06	Isg15/Ifitm3/Irf7/Oas3	4	Down	WM vs. WS	T
GO_Bp	GO:0002819	Regulation of adaptive immune response	0.000327774	H2-K1/B2m/H2-D1/Irf7	4	Down	WM vs. WS	T
GO_Bp	GO:0002449	Lymphocyte mediated immunity	0.00273512	H2-K1/B2m/H2-D1/Irf7	4	Down	WM vs. WS	T
GO_Bp	GO:0002711	Positive regulation of T cell mediated immunity	0.00037853	H2-K1/B2m/H2-D1	3	Down	WM vs. WS	T
KEGG	mmu04612	Antigen processing and presentation	0.000934481	H2-K1/B2m/H2-D1	3	Down	WM vs. WS	T
GO_Bp	GO:0001909	Leukocyte mediated cytotoxicity	0.00210773	H2-K1/B2m/H2-D1	3	Down	WM vs. WS	T
GO_MF	GO:0042287	MHC protein binding	0.00407774	H2-K1/H2-D1	2	Down	WM vs. WS	T
GO_Bp	GO:0032635	Interleukin-6 production	0.0376757	Il1b/Mmp8	2	Up	WM vs. WS	T
KEGG	mmu04650	Natural killer cell mediated cytotoxicity	0.0150032	H2-K1/H2-D1	2	Down	WM vs. WS	T
GO_Bp	GO:0002449	Lymphocyte mediated immunity	2.14611e-09	B2m/Cd74/Fcer1g/H2-D1/H2-DMa/H2-Ab1/H2-Eb1/C1qb/H2-Aa/Fcgr3/Nkg7/H2-T22/C1qc/Crlf2/H2-M3/H2-DMb1/C1qa/Fcgr1/H2-T23/H2-Q4/Cd81/Batf/Ctsc/Ctsh/Irf7/Gfer/Fgl2/Cd40/Cebpg/Tnf/Trem2/Xcl1	32	Up	DM vs. WM	T
GO_Bp	GO:0097529	Myeloid leukocyte migration	4.36283e-10	Ccl5/Cd74/Fcer1g/ppib/Fcgr3/Rac2/Aif1/pla2g7/Rps19/Ccl3/ppia/Cd47/Slamf8/Cd81/Ninj1/Bst1/Trem2/Il1a/Xcl1/Ccl4/Ccr1/Cxcl9/Lgals3	23	Up	DM vs. WM	T
GO_Bp	GO:0002819	Regulation of adaptive immune response	4.11289e-09	B2m/Cd74/Fcer1g/H2-D1/H2-DMa/H2-Ab1/Fcgr3/H2-T22/H2-M3/Fcgr1/H2-T23/H2-Q4/Cd81/Cd274/pycard/Cd48/Irf7/Cd40/Tnf/Trem2/Zc3h12a/Xcl1	22	Up	DM vs. WM	T
GO_Bp	GO:0051607	Defense response to virus	1.36167e-06	Ccl5/Apobec3/Ifitm2/Acod1/Ifitm3/pycard/phb2/Trim12a/Gbp4/Cd37/Zbp1/Irf7/Fgl2/Cd40/Gbp2b/Zc3h12a/phb/Ddit4/Isg15/Cxcl9	20	Up	DM vs. WM	T
KEGG	mmu04612	Antigen processing and presentation	4.04979e-09	B2m/Cd74/H2-D1/H2-DMa/H2-Ab1/H2-Eb1/H2-Aa/Ifi30/Ctss/H2-T22/H2-M3/H2-DMb1/H2-T23/H2-Q4/psme1/Ciita/Tnf/Cd8b1	18	Up	DM vs. WM	T
GO_Bp	GO:0002573	Myeloid leukocyte differentiation	1.32354e-05	Ccl5/Cd74/Fcer1g/Tyrobp/Gnas/C1qc/Ccl3/Nme2/Cd81/Ninj1/Trf/Batf/Tnfsf9/Tnf/Trem2/Relb/Ccr1	17	Up	DM vs. WM	T
GO_Bp	GO:0030217	T cell differentiation	0.000163645	B2m/Cd74/Fcer1g/H2-DMa/H2-Aa/Rps6/prelid1/Bcl2a1d/Batf/Xbp1/Gadd45g/Tnfsf9/Fgl2/Il1a/Zc3h12a/Relb/Socs1	17	Up	DM vs. WM	T
GO_Bp	GO:0032635	Interleukin-6 production	1.07812e-06	Cd74/Fcer1g/Tyrobp/Aif1/Cyba/Cd47/Ccr5/Xbp1/Tnfrsf1a/pycard/Tnfsf9/Tnf/Lilra5/Trem2/Il1a/Zc3h12a	16	Up	DM vs. WM	T
GO_Bp	GO:0002285	Lymphocyte activation involved in immune response	1.84954e-05	Cd74/Fcer1g/Nkg7/Rps6/H2-M3/H2-DMb1/Cd81/Batf/Xbp1/Gadd45g/Lgals1/Fgl2/Cd40/Zc3h12a/Relb/Lgals3	16	Up	DM vs. WM	T
GO_Bp	GO:0001909	Leukocyte mediated cytotoxicity	2.42578e-05	B2m/H2-D1/Tyrobp/Fcgr3/Nkg7/H2-T22/H2-M3/Fcgr1/H2-T23/H2-Q4/Ctsc/Ctsh/Gfer/Cebpg	14	Up	DM vs. WM	T
KEGG	mmu04210	Apoptosis	0.000531805	Bcl2a1b/Ctss/Bcl2a1d/Bcl2a1a/Bax/Tnfrsf1a/Ctsz/Cycs/Gadd45g/Ctsc/Ctsh/Gadd45b/Endog/Tnf	14	Up	DM vs. WM	T
GO_Bp	GO:0032611	Interleukin-1 beta production	1.91874e-05	Tyrobp/Ccl3/Ccr5/Acp5/Gsdmd/pycard/Tnf/Lilra5/Trem2/Zc3h12a/Slamf9	11	Up	DM vs. WM	T
GO_Bp	GO:0032609	Interferon-gamma production	0.000254391	H2-M3/Cd47/Cd14/Cd274/Gadd45g/pycard/Tnfsf9/Cebpg/Tnf/Zc3h12a/Isg15	11	Up	DM vs. WM	T
GO_MF	GO:0042287	MHC protein binding	2.5458e-05	Cd74/H2-D1/H2-T22/Atp5b/H2-M3/H2-T23/H2-Q4/Cd81/Cd8b1	9	Up	DM vs. WM	T
GO_Bp	GO:0002711	Positive regulation of T cell mediated immunity	0.000699324	B2m/H2-D1/H2-T22/H2-M3/H2-T23/H2-Q4/Cd81/Xcl1	8	Up	DM vs. WM	T
GO_Bp	GO:0034340	Response to type I interferon	0.000782563	Cdc37/Ifitm2/Ifitm3/Ube2k/Zbp1/Irf7/Isg15	7	Up	DM vs. WM	T
GO_Bp	GO:2000406	Positive regulation of T cell migration	0.0135785	Ccl5/Aif1/pycard/Xcl1	4	Up	DM vs. WM	T
GO_Bp	GO:0009615	Response to virus	2.57731e-08	Ifi27l2a/Ccl5/Isg15/Ifitm3/Irf7/Trim30d/Oas3/Ifit2	8	Down	WM vs. WS	F
GO_Bp	GO:0140546	Defense response to symbiont	9.65979e-08	Ccl5/Isg15/Ifitm3/Irf7/Trim30d/Oas3/Ifit2	7	Down	WM vs. WS	F
GO_Bp	GO:0060326	Cell chemotaxis	4.22763e-07	S100a9/S100a8/Retnlg/Hmgb2/Thbs1/Il1b/Cxcl2	7	Up	WM vs. WS	F
GO_Bp	GO:0050900	Leukocyte migration	1.26469e-06	S100a9/S100a8/Retnlg/prtn3/Thbs1/Il1b/Cxcl2	7	Up	WM vs. WS	F
GO_Bp	GO:0048525	Negative regulation of viral process	2.57731e-08	Ccl5/Isg15/Ifitm3/Ly6e/Trim30d/Oas3	6	Down	WM vs. WS	F
GO_Bp	GO:1903900	Regulation of viral life cycle	9.65979e-08	Ccl5/Isg15/Ifitm3/Ly6e/Trim30d/Oas3	6	Down	WM vs. WS	F
GO_Bp	GO:0050792	Regulation of viral process	1.96582e-07	Ccl5/Isg15/Ifitm3/Ly6e/Trim30d/Oas3	6	Down	WM vs. WS	F
GO_Bp	GO:0097530	Granulocyte migration	4.21149e-07	S100a9/S100a8/prtn3/Thbs1/Il1b/Cxcl2	6	Up	WM vs. WS	F
GO_Bp	GO:0030595	Leukocyte chemotaxis	1.82747e-06	S100a9/S100a8/Retnlg/Thbs1/Il1b/Cxcl2	6	Up	WM vs. WS	F
KEGG	mmu05169	Epstein-Barr virus infection	2.05261e-06	H2-K1/Isg15/B2m/H2-D1/Irf7/Oas3	6	Down	WM vs. WS	F
GO_Bp	GO:0019058	Viral life cycle	2.11014e-06	Ccl5/Isg15/Ifitm3/Ly6e/Trim30d/Oas3	6	Down	WM vs. WS	F
GO_Bp	GO:0016032	Viral process	7.58764e-06	Ccl5/Isg15/Ifitm3/Ly6e/Trim30d/Oas3	6	Down	WM vs. WS	F
GO_Bp	GO:0002831	Regulation of response to biotic stimulus	9.07596e-06	Ccl5/Isg15/Irf7/Ifi205/Trim30d/Oas3	6	Down	WM vs. WS	F
GO_Bp	GO:0032496	Response to lipopolysaccharide	2.74597e-05	S100a9/S100a8/Wfdc21/Hmgb2/Il1b/Cxcl2	6	Up	WM vs. WS	F
GO_Bp	GO:0002237	Response to molecule of bacterial origin	2.80914e-05	S100a9/S100a8/Wfdc21/Hmgb2/Il1b/Cxcl2	6	Up	WM vs. WS	F
GO_Bp	GO:2001233	Regulation of apoptotic signaling pathway	2.80914e-05	S100a9/S100a8/Hmgb2/Thbs1/Il1b/G0s2	6	Up	WM vs. WS	F
GO_Bp	GO:0032103	Positive regulation of response to external stimulus	5.02867e-05	S100a9/S100a8/Hmgb2/Thbs1/Il1b/Mmp8	6	Up	WM vs. WS	F
KEGG	mmu05168	Herpes simplex virus 1 infection	5.96723e-05	Ccl5/H2-K1/B2m/H2-D1/Irf7/Oas3	6	Down	WM vs. WS	F
GO_Bp	GO:1990266	Neutrophil migration	4.03242e-06	S100a9/S100a8/prtn3/Il1b/Cxcl2	5	Up	WM vs. WS	F
GO_Bp	GO:0071621	Granulocyte chemotaxis	4.03242e-06	S100a9/S100a8/Thbs1/Il1b/Cxcl2	5	Up	WM vs. WS	F
KEGG	mmu04657	IL-17 signaling pathway	1.15353e-05	S100a9/S100a8/Lcn2/Il1b/Cxcl2	5	Up	WM vs. WS	F
GO_Bp	GO:0045088	Regulation of innate immune response	2.85114e-05	Isg15/Irf7/Ifi205/Trim30d/Oas3	5	Down	WM vs. WS	F
GO_Bp	GO:0072593	Reactive oxygen species metabolic process	5.02867e-05	Hbb-b1/Thbs1/Lcn2/Mmp8/Gadd45a	5	Up	WM vs. WS	F
GO_Bp	GO:0097191	Extrinsic apoptotic signaling pathway	5.02867e-05	Hmgb2/Thbs1/Lcn2/Il1b/G0s2	5	Up	WM vs. WS	F
GO_Bp	GO:0031349	Positive regulation of defense response	0.000117044	S100a9/S100a8/Hmgb2/Il1b/Mmp8	5	Up	WM vs. WS	F
GO_Bp	GO:0045765	Regulation of angiogenesis	0.000120158	Ngp/Camp/Thbs1/Il1b/Gadd45a	5	Up	WM vs. WS	F
GO_Bp	GO:1901342	Regulation of vasculature development	0.000121608	Ngp/Camp/Thbs1/Il1b/Gadd45a	5	Up	WM vs. WS	F
GO_Bp	GO:0019221	Cytokine-mediated signaling pathway	0.000182349	Ccl5/Isg15/Ifitm3/Irf7/Oas3	5	Down	WM vs. WS	F
GO_Bp	GO:0042742	Defense response to bacterium	0.000301503	H2-K1/Isg15/B2m/plac8/Oas3	5	Down	WM vs. WS	F
GO_Bp	GO:0006959	Humoral immune response	0.000393609	S100a9/Wfdc21/Camp/Il1b/Cxcl2	5	Up	WM vs. WS	F
GO_Bp	GO:0070486	Leukocyte aggregation	3.07603e-07	S100a9/S100a8/Thbs1/Il1b	4	Up	WM vs. WS	F
GO_MF	GO:0030547	Signaling receptor inhibitor activity	7.58439e-07	Ly6c2/Ccl5/Ly6e/Ly6a	4	Down	WM vs. WS	F
GO_Bp	GO:0060337	Type I interferon signaling pathway	4.85521e-06	Isg15/Ifitm3/Irf7/Oas3	4	Down	WM vs. WS	F
GO_Bp	GO:0071357	Cellular response to type I interferon	4.85521e-06	Isg15/Ifitm3/Irf7/Oas3	4	Down	WM vs. WS	F
GO_Bp	GO:0045071	Negative regulation of viral genome replication	5.40702e-06	Ccl5/Isg15/Ifitm3/Oas3	4	Down	WM vs. WS	F
GO_Bp	GO:0045069	Regulation of viral genome replication	2.23397e-05	Ccl5/Isg15/Ifitm3/Oas3	4	Down	WM vs. WS	F
GO_Bp	GO:2000379	Positive regulation of reactive oxygen species metabolic process	2.78766e-05	Thbs1/Lcn2/Mmp8/Gadd45a	4	Up	WM vs. WS	F
GO_Bp	GO:0030593	Neutrophil chemotaxis	5.33689e-05	S100a9/S100a8/Il1b/Cxcl2	4	Up	WM vs. WS	F
GO_Bp	GO:0019079	Viral genome replication	6.62272e-05	Ccl5/Isg15/Ifitm3/Oas3	4	Down	WM vs. WS	F
GO_Bp	GO:0050729	Positive regulation of inflammatory response	0.000150727	S100a9/S100a8/Il1b/Mmp8	4	Up	WM vs. WS	F
GO_Bp	GO:2001235	Positive regulation of apoptotic signaling pathway	0.000208458	S100a9/S100a8/Thbs1/G0s2	4	Up	WM vs. WS	F
GO_Bp	GO:2000377	Regulation of reactive oxygen species metabolic process	0.000214928	Thbs1/Lcn2/Mmp8/Gadd45a	4	Up	WM vs. WS	F
GO_Bp	GO:2001236	Regulation of extrinsic apoptotic signaling pathway	0.00025727	Hmgb2/Thbs1/Il1b/G0s2	4	Up	WM vs. WS	F
GO_Bp	GO:0019730	Antimicrobial humoral response	0.00025727	S100a9/Wfdc21/Camp/Cxcl2	4	Up	WM vs. WS	F
GO_Bp	GO:0044403	Biological process involved in symbiotic interaction	0.000532496	Ccl5/Ifitm3/Ly6e/Trim30d	4	Down	WM vs. WS	F
GO_Bp	GO:0031349	Positive regulation of defense response	0.000723413	Ccl5/Irf7/Ifi205/Trim30d	4	Down	WM vs. WS	F
KEGG	mmu05170	Human immunodeficiency virus 1 infection	0.000934481	H2-K1/B2m/H2-D1/Trim30d	4	Down	WM vs. WS	F
KEGG	mmu05163	Human cytomegalovirus infection	0.000934481	Ccl5/H2-K1/B2m/H2-D1	4	Down	WM vs. WS	F
GO_Bp	GO:0032103	Positive regulation of response to external stimulus	0.0022818	Ccl5/Irf7/Ifi205/Trim30d	4	Down	WM vs. WS	F
GO_Bp	GO:0002460	Adaptive immune response based on somatic recombination of immune receptors built from immunoglobulin superfamily domains	0.00273512	H2-K1/B2m/H2-D1/Irf7	4	Down	WM vs. WS	F
GO_Bp	GO:0050727	Regulation of inflammatory response	0.0028099	S100a9/S100a8/Il1b/Mmp8	4	Up	WM vs. WS	F
GO_Bp	GO:0007159	Leukocyte cell-cell adhesion	0.00339336	S100a9/S100a8/Thbs1/Il1b	4	Up	WM vs. WS	F
GO_Bp	GO:0006417	Regulation of translation	0.00365306	S100a9/Hbb-b1/Thbs1/pabpc1	4	Up	WM vs. WS	F
GO_Bp	GO:0052547	Regulation of peptidase activity	0.00500586	S100a9/S100a8/Ngp/Thbs1	4	Up	WM vs. WS	F
GO_Bp	GO:0034248	Regulation of cellular amide metabolic process	0.00523759	S100a9/Hbb-b1/Thbs1/pabpc1	4	Up	WM vs. WS	F
GO_Bp	GO:2000112	Regulation of cellular macromolecule biosynthetic process	0.00592354	S100a9/Hbb-b1/Thbs1/pabpc1	4	Up	WM vs. WS	F
GO_Bp	GO:0042742	Defense response to bacterium	0.00592354	Wfdc21/Hmgb2/Camp/Lcn2	4	Up	WM vs. WS	F
GO_CC	GO:0030141	Secretory granule	0.0130398	prtn3/Camp/Thbs1/Il1b	4	Up	WM vs. WS	F
GO_CC	GO:0042824	MHC class I peptide loading complex	2.13226e-06	H2-K1/B2m/H2-D1	3	Down	WM vs. WS	F
GO_MF	GO:0030550	Acetylcholine receptor inhibitor activity	4.65771e-06	Ly6c2/Ly6e/Ly6a	3	Down	WM vs. WS	F
GO_MF	GO:0033130	Acetylcholine receptor binding	9.05347e-06	Ly6c2/Ly6e/Ly6a	3	Down	WM vs. WS	F
GO_MF	GO:0099602	Neurotransmitter receptor regulator activity	9.37788e-06	Ly6c2/Ly6e/Ly6a	3	Down	WM vs. WS	F
GO_MF	GO:0030548	Acetylcholine receptor regulator activity	9.37788e-06	Ly6c2/Ly6e/Ly6a	3	Down	WM vs. WS	F
GO_CC	GO:0030670	Phagocytic vesicle membrane	1.25106e-05	H2-K1/B2m/H2-D1	3	Down	WM vs. WS	F
GO_CC	GO:0042612	MHC class I protein complex	1.25106e-05	H2-K1/B2m/H2-D1	3	Down	WM vs. WS	F
GO_CC	GO:0042611	MHC protein complex	2.69296e-05	H2-K1/B2m/H2-D1	3	Down	WM vs. WS	F
GO_CC	GO:0030666	Endocytic vesicle membrane	3.61257e-05	H2-K1/B2m/H2-D1	3	Down	WM vs. WS	F
GO_Bp	GO:0046597	Negative regulation of viral entry into host cell	5.41133e-05	Ifitm3/Ly6e/Trim30d	3	Down	WM vs. WS	F
GO_Bp	GO:1903901	Negative regulation of viral life cycle	6.62272e-05	Ifitm3/Ly6e/Trim30d	3	Down	WM vs. WS	F
GO_Bp	GO:0002428	Antigen processing and presentation of peptide antigen via MHC class Ib	6.62272e-05	H2-K1/B2m/H2-D1	3	Down	WM vs. WS	F
GO_Bp	GO:0095500	Acetylcholine receptor signaling pathway	7.46215e-05	Ly6c2/Ly6e/Ly6a	3	Down	WM vs. WS	F
GO_Bp	GO:1905145	Cellular response to acetylcholine	7.97154e-05	Ly6c2/Ly6e/Ly6a	3	Down	WM vs. WS	F
GO_Bp	GO:0002475	Antigen processing and presentation via MHC class Ib	7.97154e-05	H2-K1/B2m/H2-D1	3	Down	WM vs. WS	F
GO_Bp	GO:1905144	Response to acetylcholine	8.46105e-05	Ly6c2/Ly6e/Ly6a	3	Down	WM vs. WS	F
GO_Bp	GO:0060338	Regulation of type I interferon-mediated signaling pathway	8.46105e-05	Isg15/Irf7/Oas3	3	Down	WM vs. WS	F
GO_Bp	GO:0019885	Antigen processing and presentation of endogenous peptide antigen via MHC class I	8.46105e-05	H2-K1/B2m/H2-D1	3	Down	WM vs. WS	F
GO_Bp	GO:0002483	Antigen processing and presentation of endogenous peptide antigen	8.46105e-05	H2-K1/B2m/H2-D1	3	Down	WM vs. WS	F
GO_Bp	GO:0019883	Antigen processing and presentation of endogenous antigen	9.39083e-05	H2-K1/B2m/H2-D1	3	Down	WM vs. WS	F
GO_Bp	GO:0014002	Astrocyte development	0.000117044	S100a9/S100a8/Il1b	3	Up	WM vs. WS	F
GO_Bp	GO:0032728	Positive regulation of interferon-beta production	0.000118038	Isg15/Irf7/Oas3	3	Down	WM vs. WS	F
GO_Bp	GO:0001916	Positive regulation of T cell mediated cytotoxicity	0.000137029	H2-K1/B2m/H2-D1	3	Down	WM vs. WS	F
GO_Bp	GO:0046596	Regulation of viral entry into host cell	0.000140505	Ifitm3/Ly6e/Trim30d	3	Down	WM vs. WS	F
GO_Bp	GO:0098926	Postsynaptic signal transduction	0.000152466	Ly6c2/Ly6e/Ly6a	3	Down	WM vs. WS	F
GO_Bp	GO:0002474	Antigen processing and presentation of peptide antigen via MHC class I	0.000164911	H2-K1/B2m/H2-D1	3	Down	WM vs. WS	F
GO_Bp	GO:0052372	Modulation by symbiont of entry into host	0.000168719	Ifitm3/Ly6e/Trim30d	3	Down	WM vs. WS	F
GO_Bp	GO:0001914	Regulation of T cell mediated cytotoxicity	0.000172608	H2-K1/B2m/H2-D1	3	Down	WM vs. WS	F
GO_Bp	GO:0032648	Regulation of interferon-beta production	0.000238762	Isg15/Irf7/Oas3	3	Down	WM vs. WS	F
GO_Bp	GO:0043903	Regulation of biological process involved in symbiotic interaction	0.000238762	Ifitm3/Ly6e/Trim30d	3	Down	WM vs. WS	F
GO_Bp	GO:0032608	Interferon-beta production	0.000238762	Isg15/Irf7/Oas3	3	Down	WM vs. WS	F
GO_Bp	GO:0032481	Positive regulation of type I interferon production	0.000243263	Isg15/Irf7/Oas3	3	Down	WM vs. WS	F
GO_Bp	GO:0001913	T cell mediated cytotoxicity	0.000270115	H2-K1/B2m/H2-D1	3	Down	WM vs. WS	F
GO_CC	GO:0031901	Early endosome membrane	0.000308759	H2-K1/Ifitm3/H2-D1	3	Down	WM vs. WS	F
GO_CC	GO:0045335	Phagocytic vesicle	0.000321311	H2-K1/B2m/H2-D1	3	Down	WM vs. WS	F
GO_Bp	GO:0048002	Antigen processing and presentation of peptide antigen	0.000346353	H2-K1/B2m/H2-D1	3	Down	WM vs. WS	F
GO_CC	GO:0140534	Endoplasmic reticulum protein-containing complex	0.000365456	H2-K1/B2m/H2-D1	3	Down	WM vs. WS	F
GO_CC	GO:0031227	Intrinsic component of endoplasmic reticulum membrane	0.000503494	H2-K1/B2m/H2-D1	3	Down	WM vs. WS	F
GO_CC	GO:0030176	Integral component of endoplasmic reticulum membrane	0.000503494	H2-K1/B2m/H2-D1	3	Down	WM vs. WS	F
GO_Bp	GO:0001912	Positive regulation of leukocyte mediated cytotoxicity	0.000580337	H2-K1/B2m/H2-D1	3	Down	WM vs. WS	F
GO_CC	GO:0098852	Lytic vacuole membrane	0.000640896	H2-K1/Ifitm3/H2-D1	3	Down	WM vs. WS	F
GO_CC	GO:0005765	Lysosomal membrane	0.000640896	H2-K1/Ifitm3/H2-D1	3	Down	WM vs. WS	F
GO_CC	GO:0031225	Anchored component of membrane	0.000640896	Ly6c2/Ly6e/Ly6a	3	Down	WM vs. WS	F
GO_Bp	GO:0032479	Regulation of type I interferon production	0.000700732	Isg15/Irf7/Oas3	3	Down	WM vs. WS	F
GO_Bp	GO:0046718	Viral entry into host cell	0.000723413	Ifitm3/Ly6e/Trim30d	3	Down	WM vs. WS	F
GO_Bp	GO:0032606	Type I interferon production	0.000723413	Isg15/Irf7/Oas3	3	Down	WM vs. WS	F
GO_Bp	GO:0031343	Positive regulation of cell killing	0.000723413	H2-K1/B2m/H2-D1	3	Down	WM vs. WS	F
GO_Bp	GO:0044409	Entry into host	0.000749723	Ifitm3/Ly6e/Trim30d	3	Down	WM vs. WS	F
GO_Bp	GO:0002709	Regulation of T cell mediated immunity	0.000776479	H2-K1/B2m/H2-D1	3	Down	WM vs. WS	F
GO_CC	GO:0030139	Endocytic vesicle	0.000869153	H2-K1/B2m/H2-D1	3	Down	WM vs. WS	F
GO_Bp	GO:0048708	Astrocyte differentiation	0.0011006	S100a9/S100a8/Il1b	3	Up	WM vs. WS	F
GO_Bp	GO:0001910	Regulation of leukocyte mediated cytotoxicity	0.00113684	H2-K1/B2m/H2-D1	3	Down	WM vs. WS	F
GO_Bp	GO:0019882	Antigen processing and presentation	0.00114242	H2-K1/B2m/H2-D1	3	Down	WM vs. WS	F
GO_Bp	GO:0052126	Movement in host environment	0.00117477	Ifitm3/Ly6e/Trim30d	3	Down	WM vs. WS	F
GO_CC	GO:0005774	Vacuolar membrane	0.00119282	H2-K1/Ifitm3/H2-D1	3	Down	WM vs. WS	F
GO_Bp	GO:0001959	Regulation of cytokine-mediated signaling pathway	0.00134801	Isg15/Irf7/Oas3	3	Down	WM vs. WS	F
GO_MF	GO:0016209	Antioxidant activity	0.00144561	S100a9/S100a8/Hbb-b1	3	Up	WM vs. WS	F
GO_Bp	GO:0002456	T cell mediated immunity	0.00155113	H2-K1/B2m/H2-D1	3	Down	WM vs. WS	F
GO_Bp	GO:0060759	Regulation of response to cytokine stimulus	0.00155113	Isg15/Irf7/Oas3	3	Down	WM vs. WS	F
GO_Bp	GO:0031341	Regulation of cell killing	0.00155113	H2-K1/B2m/H2-D1	3	Down	WM vs. WS	F
GO_Bp	GO:0045089	Positive regulation of innate immune response	0.0015567	Irf7/Ifi205/Trim30d	3	Down	WM vs. WS	F
GO_Bp	GO:0051701	Biological process involved in interaction with host	0.0015567	Ifitm3/Ly6e/Trim30d	3	Down	WM vs. WS	F
GO_Bp	GO:0002824	Positive regulation of adaptive immune response based on somatic recombination of immune receptors built from immunoglobulin superfamily domains	0.00155869	H2-K1/B2m/H2-D1	3	Down	WM vs. WS	F
GO_Bp	GO:0002821	Positive regulation of adaptive immune response	0.00175365	H2-K1/B2m/H2-D1	3	Down	WM vs. WS	F
GO_CC	GO:0010008	Endosome membrane	0.00180197	H2-K1/Ifitm3/H2-D1	3	Down	WM vs. WS	F
GO_Bp	GO:0010977	Negative regulation of neuron projection development	0.001826	H2-K1/B2m/H2-D1	3	Down	WM vs. WS	F
GO_Bp	GO:0002708	Positive regulation of lymphocyte mediated immunity	0.00189974	H2-K1/B2m/H2-D1	3	Down	WM vs. WS	F
GO_Bp	GO:0051100	Negative regulation of binding	0.00198173	B2m/Gzma/Ifit2	3	Down	WM vs. WS	F
GO_Bp	GO:0046330	Positive regulation of JNK cascade	0.00202016	Il1b/Mmp8/Gadd45a	3	Up	WM vs. WS	F
GO_Bp	GO:0016525	Negative regulation of angiogenesis	0.00214492	Ngp/Thbs1/Gadd45a	3	Up	WM vs. WS	F
GO_Bp	GO:1901343	Negative regulation of vasculature development	0.00218286	Ngp/Thbs1/Gadd45a	3	Up	WM vs. WS	F
GO_Bp	GO:2000181	Negative regulation of blood vessel morphogenesis	0.00218286	Ngp/Thbs1/Gadd45a	3	Up	WM vs. WS	F
GO_CC	GO:0005769	Early endosome	0.0024946	H2-K1/Ifitm3/H2-D1	3	Down	WM vs. WS	F
GO_Bp	GO:0002705	Positive regulation of leukocyte mediated immunity	0.00254647	H2-K1/B2m/H2-D1	3	Down	WM vs. WS	F
GO_Bp	GO:0002833	Positive regulation of response to biotic stimulus	0.0026326	Irf7/Ifi205/Trim30d	3	Down	WM vs. WS	F
GO_Bp	GO:0021782	Glial cell development	0.00264561	S100a9/S100a8/Il1b	3	Up	WM vs. WS	F
GO_CC	GO:0031301	Integral component of organelle membrane	0.00281326	H2-K1/B2m/H2-D1	3	Down	WM vs. WS	F
KEGG	mmu05144	Malaria	0.0029869	Hbb-b1/Thbs1/Il1b	3	Up	WM vs. WS	F
GO_Bp	GO:0061844	Antimicrobial humoral immune response mediated by antimicrobial peptide	0.00306276	S100a9/Camp/Cxcl2	3	Up	WM vs. WS	F
GO_CC	GO:0031300	Intrinsic component of organelle membrane	0.00318217	H2-K1/B2m/H2-D1	3	Down	WM vs. WS	F
GO_Bp	GO:0032874	Positive regulation of stress-activated MApK cascade	0.00319695	Il1b/Mmp8/Gadd45a	3	Up	WM vs. WS	F
GO_Bp	GO:0070304	Positive regulation of stress-activated protein kinase signaling cascade	0.00322936	Il1b/Mmp8/Gadd45a	3	Up	WM vs. WS	F
GO_Bp	GO:0031345	Negative regulation of cell projection organization	0.00343606	H2-K1/B2m/H2-D1	3	Down	WM vs. WS	F
GO_Bp	GO:0002822	Regulation of adaptive immune response based on somatic recombination of immune receptors built from immunoglobulin superfamily domains	0.00363075	H2-K1/B2m/H2-D1	3	Down	WM vs. WS	F
GO_Bp	GO:0045637	Regulation of myeloid cell differentiation	0.00368429	Ccl5/Isg15/B2m	3	Down	WM vs. WS	F
GO_Bp	GO:0046328	Regulation of JNK cascade	0.00368807	Il1b/Mmp8/Gadd45a	3	Up	WM vs. WS	F
GO_Bp	GO:0002706	Regulation of lymphocyte mediated immunity	0.00413961	H2-K1/B2m/H2-D1	3	Down	WM vs. WS	F
GO_Bp	GO:0010594	Regulation of endothelial cell migration	0.00500586	Thbs1/Lcn2/Gadd45a	3	Up	WM vs. WS	F
KEGG	mmu05164	Influenza A	0.00503969	Ccl5/Irf7/Oas3	3	Down	WM vs. WS	F
GO_Bp	GO:0007254	JNK cascade	0.00523759	Il1b/Mmp8/Gadd45a	3	Up	WM vs. WS	F
GO_Bp	GO:1904018	Positive regulation of vasculature development	0.00524815	Camp/Thbs1/Il1b	3	Up	WM vs. WS	F
GO_Bp	GO:0045766	Positive regulation of angiogenesis	0.00524815	Camp/Thbs1/Il1b	3	Up	WM vs. WS	F
GO_Bp	GO:0001659	Temperature homeostasis	0.00548685	Lcn2/Il1b/G0s2	3	Up	WM vs. WS	F
GO_Bp	GO:0001906	Cell killing	0.00562893	H2-K1/B2m/H2-D1	3	Down	WM vs. WS	F
KEGG	mmu05203	Viral carcinogenesis	0.00674427	H2-K1/H2-D1/Irf7	3	Down	WM vs. WS	F
KEGG	mmu04621	NOD-like receptor signaling pathway	0.00674427	Ccl5/Irf7/Oas3	3	Down	WM vs. WS	F
KEGG	mmu05167	Kaposi sarcoma-associated herpesvirus infection	0.00674427	H2-K1/H2-D1/Irf7	3	Down	WM vs. WS	F
KEGG	mmu05166	Human T-cell leukemia virus 1 infection	0.00674427	H2-K1/B2m/H2-D1	3	Down	WM vs. WS	F
GO_Bp	GO:0032872	Regulation of stress-activated MApK cascade	0.00680847	Il1b/Mmp8/Gadd45a	3	Up	WM vs. WS	F
GO_Bp	GO:0070302	Regulation of stress-activated protein kinase signaling cascade	0.00688183	Il1b/Mmp8/Gadd45a	3	Up	WM vs. WS	F
GO_Bp	GO:0043281	Regulation of cysteine-type endopeptidase activity involved in apoptotic process	0.00688183	S100a9/S100a8/Thbs1	3	Up	WM vs. WS	F
GO_Bp	GO:0043542	Endothelial cell migration	0.00818314	Thbs1/Lcn2/Gadd45a	3	Up	WM vs. WS	F
GO_Bp	GO:0002703	Regulation of leukocyte mediated immunity	0.00818586	H2-K1/B2m/H2-D1	3	Down	WM vs. WS	F
GO_Bp	GO:0071222	Cellular response to lipopolysaccharide	0.00818586	Ccl5/B2m/Trim30d	3	Down	WM vs. WS	F
GO_Bp	GO:0002699	Positive regulation of immune effector process	0.0084893	H2-K1/B2m/H2-D1	3	Down	WM vs. WS	F
GO_Bp	GO:0090087	Regulation of peptide transport	0.00855259	S100a9/S100a8/Il1b	3	Up	WM vs. WS	F
GO_Bp	GO:0002791	Regulation of peptide secretion	0.00855259	S100a9/S100a8/Il1b	3	Up	WM vs. WS	F
GO_Bp	GO:0010632	Regulation of epithelial cell migration	0.00855259	Thbs1/Lcn2/Gadd45a	3	Up	WM vs. WS	F
GO_Bp	GO:2000116	Regulation of cysteine-type endopeptidase activity	0.00855259	S100a9/S100a8/Thbs1	3	Up	WM vs. WS	F
GO_Bp	GO:0071219	Cellular response to molecule of bacterial origin	0.00879797	Ccl5/B2m/Trim30d	3	Down	WM vs. WS	F
GO_Bp	GO:0051403	Stress-activated MApK cascade	0.00895488	Il1b/Mmp8/Gadd45a	3	Up	WM vs. WS	F
GO_Bp	GO:0031098	Stress-activated protein kinase signaling cascade	0.00934532	Il1b/Mmp8/Gadd45a	3	Up	WM vs. WS	F
GO_Bp	GO:0010001	Glial cell differentiation	0.00934532	S100a9/S100a8/Il1b	3	Up	WM vs. WS	F
GO_Bp	GO:0002274	Myeloid leukocyte activation	0.00986585	Camp/Thbs1/Mmp8	3	Up	WM vs. WS	F
GO_Bp	GO:0071216	Cellular response to biotic stimulus	0.0107144	Ccl5/B2m/Trim30d	3	Down	WM vs. WS	F
GO_Bp	GO:0002790	Peptide secretion	0.012077	S100a9/S100a8/Il1b	3	Up	WM vs. WS	F
KEGG	mmu04064	NF-kappa B signaling pathway	0.0122561	Il1b/Cxcl2/Gadd45a	3	Up	WM vs. WS	F
KEGG	mmu05165	Human papillomavirus infection	0.0131605	H2-K1/Isg15/H2-D1	3	Down	WM vs. WS	F
GO_Bp	GO:0010631	Epithelial cell migration	0.0133337	Thbs1/Lcn2/Gadd45a	3	Up	WM vs. WS	F
GO_Bp	GO:0090130	Tissue migration	0.013369	Thbs1/Lcn2/Gadd45a	3	Up	WM vs. WS	F
GO_Bp	GO:0090132	Epithelium migration	0.013369	Thbs1/Lcn2/Gadd45a	3	Up	WM vs. WS	F
GO_Bp	GO:0015833	Peptide transport	0.0136103	S100a9/S100a8/Il1b	3	Up	WM vs. WS	F
GO_Bp	GO:0032496	Response to lipopolysaccharide	0.0150622	Ccl5/B2m/Trim30d	3	Down	WM vs. WS	F
GO_Bp	GO:0071216	Cellular response to biotic stimulus	0.015222	Il1b/Hspa5/Cxcl2	3	Up	WM vs. WS	F
GO_Bp	GO:0051235	Maintenance of location	0.0153485	Lcn2/Il1b/Hspa5	3	Up	WM vs. WS	F
GO_Bp	GO:0071900	Regulation of protein serine/threonine kinase activity	0.0161183	Thbs1/Il1b/Gadd45a	3	Up	WM vs. WS	F
GO_Bp	GO:0042063	Gliogenesis	0.0161183	S100a9/S100a8/Il1b	3	Up	WM vs. WS	F
GO_Bp	GO:0042886	Amide transport	0.0161183	S100a9/S100a8/Il1b	3	Up	WM vs. WS	F
GO_Bp	GO:0051098	Regulation of binding	0.0161496	B2m/Gzma/Ifit2	3	Down	WM vs. WS	F
GO_Bp	GO:0045862	Positive regulation of proteolysis	0.0163787	S100a9/S100a8/Il1b	3	Up	WM vs. WS	F
GO_Bp	GO:0052548	Regulation of endopeptidase activity	0.0163794	S100a9/S100a8/Thbs1	3	Up	WM vs. WS	F
GO_Bp	GO:1903706	Regulation of hemopoiesis	0.0164143	Ccl5/Isg15/B2m	3	Down	WM vs. WS	F
GO_Bp	GO:0002237	Response to molecule of bacterial origin	0.0166814	Ccl5/B2m/Trim30d	3	Down	WM vs. WS	F
GO_Bp	GO:0006909	Phagocytosis	0.0190746	prtn3/Thbs1/Il1b	3	Up	WM vs. WS	F
GO_Bp	GO:0002697	Regulation of immune effector process	0.0196939	H2-K1/B2m/H2-D1	3	Down	WM vs. WS	F
GO_Bp	GO:0030099	Myeloid cell differentiation	0.0198968	Ccl5/Isg15/B2m	3	Down	WM vs. WS	F
GO_Bp	GO:0051047	Positive regulation of secretion	0.0223788	S100a9/S100a8/Il1b	3	Up	WM vs. WS	F
GO_Bp	GO:0070997	Neuron death	0.0241586	Lcn2/Il1b/Cxcl2	3	Up	WM vs. WS	F
GO_Bp	GO:0030099	Myeloid cell differentiation	0.0241586	Hmgb2/Hbb-b1/prtn3	3	Up	WM vs. WS	F
GO_Bp	GO:0031346	Positive regulation of cell projection organization	0.0243204	S100a9/Lcn2/Hspa5	3	Up	WM vs. WS	F
GO_Bp	GO:0001667	Ameboidal-type cell migration	0.0250848	Thbs1/Lcn2/Gadd45a	3	Up	WM vs. WS	F
KEGG	mmu04621	NOD-like receptor signaling pathway	0.0435774	Camp/Il1b/Cxcl2	3	Up	WM vs. WS	F
KEGG	mmu05417	Lipid and atherosclerosis	0.0435774	Il1b/Hspa5/Cxcl2	3	Up	WM vs. WS	F
GO_CC	GO:0098553	Lumenal side of endoplasmic reticulum membrane	0.000308759	H2-K1/H2-D1	2	Down	WM vs. WS	F
GO_CC	GO:0071556	Integral component of lumenal side of endoplasmic reticulum membrane	0.000308759	H2-K1/H2-D1	2	Down	WM vs. WS	F
GO_CC	GO:0098576	Lumenal side of membrane	0.000365456	H2-K1/H2-D1	2	Down	WM vs. WS	F
GO_CC	GO:0005797	Golgi medial cisterna	0.000365456	H2-K1/H2-D1	2	Down	WM vs. WS	F
GO_CC	GO:0032398	MHC class Ib protein complex	0.000435556	H2-K1/H2-D1	2	Down	WM vs. WS	F
GO_CC	GO:0070971	Endoplasmic reticulum exit site	0.000503494	H2-K1/H2-D1	2	Down	WM vs. WS	F
GO_CC	GO:0033106	Cis-Golgi network membrane	0.000503494	H2-K1/H2-D1	2	Down	WM vs. WS	F
GO_MF	GO:0046979	TAp2 binding	0.00118927	H2-K1/H2-D1	2	Down	WM vs. WS	F
GO_MF	GO:0046978	TAp1 binding	0.00118927	H2-K1/H2-D1	2	Down	WM vs. WS	F
GO_MF	GO:0046977	TAp binding	0.00118927	H2-K1/H2-D1	2	Down	WM vs. WS	F
GO_MF	GO:0042610	CD8 receptor binding	0.00118927	H2-K1/H2-D1	2	Down	WM vs. WS	F
GO_MF	GO:0030881	Beta-2-microglobulin binding	0.00118927	H2-K1/H2-D1	2	Down	WM vs. WS	F
GO_Bp	GO:0060339	Negative regulation of type I interferon-mediated signaling pathway	0.00139474	Isg15/Oas3	2	Down	WM vs. WS	F
GO_MF	GO:0050786	RAGE receptor binding	0.00144561	S100a8/Hmgb2	2	Up	WM vs. WS	F
GO_Bp	GO:0032069	Regulation of nuclease activity	0.0015567	Gzma/Oas3	2	Down	WM vs. WS	F
GO_Bp	GO:2000341	Regulation of chemokine (C-X-C motif) ligand 2 production	0.0015567	Ccl5/Oas3	2	Down	WM vs. WS	F
GO_Bp	GO:0072567	Chemokine (C-X-C motif) ligand 2 production	0.0015567	Ccl5/Oas3	2	Down	WM vs. WS	F
GO_CC	GO:0031985	Golgi cisterna	0.0016073	H2-K1/H2-D1	2	Down	WM vs. WS	F
GO_MF	GO:0042608	T cell receptor binding	0.00162245	H2-K1/H2-D1	2	Down	WM vs. WS	F
GO_Bp	GO:0035455	Response to interferon-alpha	0.00191369	Ifitm3/Ifit2	2	Down	WM vs. WS	F
GO_Bp	GO:0018119	Peptidyl-cysteine S-nitrosylation	0.00202016	S100a9/S100a8	2	Up	WM vs. WS	F
GO_Bp	GO:0002478	Antigen processing and presentation of exogenous peptide antigen	0.00208304	H2-K1/B2m	2	Down	WM vs. WS	F
GO_Bp	GO:0002486	Antigen processing and presentation of endogenous peptide antigen via MHC class I via ER pathway, TAp-independent	0.00208304	H2-K1/H2-D1	2	Down	WM vs. WS	F
GO_CC	GO:0005801	Cis-Golgi network	0.00211294	H2-K1/H2-D1	2	Down	WM vs. WS	F
GO_Bp	GO:0002476	Antigen processing and presentation of endogenous peptide antigen via MHC class Ib	0.00212607	H2-K1/H2-D1	2	Down	WM vs. WS	F
GO_Bp	GO:0002484	Antigen processing and presentation of endogenous peptide antigen via MHC class I via ER pathway	0.00212607	H2-K1/H2-D1	2	Down	WM vs. WS	F
GO_Bp	GO:0017014	Protein nitrosylation	0.00214492	S100a9/S100a8	2	Up	WM vs. WS	F
GO_MF	GO:0046703	Natural killer cell lectin-like receptor binding	0.00230235	H2-K1/H2-D1	2	Down	WM vs. WS	F
GO_MF	GO:0042288	MHC class I protein binding	0.00233849	H2-K1/H2-D1	2	Down	WM vs. WS	F
GO_Bp	GO:0002544	Chronic inflammatory response	0.00264561	S100a9/Camp	2	Up	WM vs. WS	F
GO_CC	GO:0005795	Golgi stack	0.00270627	H2-K1/H2-D1	2	Down	WM vs. WS	F
GO_Bp	GO:0019884	Antigen processing and presentation of exogenous antigen	0.00273512	H2-K1/B2m	2	Down	WM vs. WS	F
GO_Bp	GO:1900048	Positive regulation of hemostasis	0.00276482	S100a9/Thbs1	2	Up	WM vs. WS	F
GO_Bp	GO:0030194	Positive regulation of blood coagulation	0.00276482	S100a9/Thbs1	2	Up	WM vs. WS	F
GO_Bp	GO:1903428	Positive regulation of reactive oxygen species biosynthetic process	0.00307842	Lcn2/Mmp8	2	Up	WM vs. WS	F
GO_Bp	GO:0050820	Positive regulation of coagulation	0.00319695	S100a9/Thbs1	2	Up	WM vs. WS	F
GO_Bp	GO:0002523	Leukocyte migration involved in inflammatory response	0.00351047	S100a9/S100a8	2	Up	WM vs. WS	F
GO_MF	GO:0071889	14-3-3 protein binding	0.00355387	H2-K1/H2-D1	2	Down	WM vs. WS	F
GO_Bp	GO:1900745	Positive regulation of p38MApK cascade	0.0038244	Il1b/Gadd45a	2	Up	WM vs. WS	F
GO_Bp	GO:0032891	Negative regulation of organic acid transport	0.00402209	Thbs1/Il1b	2	Up	WM vs. WS	F
GO_Bp	GO:0043032	Positive regulation of macrophage activation	0.00422134	Thbs1/Mmp8	2	Up	WM vs. WS	F
GO_Bp	GO:0045646	Regulation of erythrocyte differentiation	0.00436247	Isg15/B2m	2	Down	WM vs. WS	F
GO_MF	GO:0042605	Peptide antigen binding	0.00460771	H2-K1/H2-D1	2	Down	WM vs. WS	F
GO_Bp	GO:0043537	Negative regulation of blood vessel endothelial cell migration	0.00523759	Thbs1/Gadd45a	2	Up	WM vs. WS	F
GO_Bp	GO:0002218	Activation of innate immune response	0.00536303	Ifi205/Trim30d	2	Down	WM vs. WS	F
GO_Bp	GO:2000191	Regulation of fatty acid transport	0.00548685	Thbs1/Il1b	2	Up	WM vs. WS	F
GO_Bp	GO:0031663	Lipopolysaccharide-mediated signaling pathway	0.00598983	Ccl5/Trim30d	2	Down	WM vs. WS	F
GO_Bp	GO:0035456	Response to interferon-beta	0.00631082	Ifitm3/Ifi205	2	Down	WM vs. WS	F
GO_Bp	GO:1900744	Regulation of p38MApK cascade	0.00670276	Il1b/Gadd45a	2	Up	WM vs. WS	F
GO_Bp	GO:0006509	Membrane protein ectodomain proteolysis	0.00723038	prtn3/Il1b	2	Up	WM vs. WS	F
GO_Bp	GO:0001960	Negative regulation of cytokine-mediated signaling pathway	0.00724896	Isg15/Oas3	2	Down	WM vs. WS	F
GO_Bp	GO:0060761	Negative regulation of response to cytokine stimulus	0.00801984	Isg15/Oas3	2	Down	WM vs. WS	F
GO_Bp	GO:1903426	Regulation of reactive oxygen species biosynthetic process	0.00818314	Lcn2/Mmp8	2	Up	WM vs. WS	F
GO_Bp	GO:0045429	Positive regulation of nitric oxide biosynthetic process	0.00818314	Il1b/Mmp8	2	Up	WM vs. WS	F
GO_Bp	GO:0018198	Peptidyl-cysteine modification	0.00818314	S100a9/S100a8	2	Up	WM vs. WS	F
GO_Bp	GO:0061900	Glial cell activation	0.00818314	Il1b/Mmp8	2	Up	WM vs. WS	F
GO_Bp	GO:0030574	Collagen catabolic process	0.00818314	prtn3/Mmp8	2	Up	WM vs. WS	F
GO_Bp	GO:1904407	Positive regulation of nitric oxide metabolic process	0.00839678	Il1b/Mmp8	2	Up	WM vs. WS	F
GO_Bp	GO:1902041	Regulation of extrinsic apoptotic signaling pathway via death domain receptors	0.00855259	Hmgb2/Thbs1	2	Up	WM vs. WS	F
GO_Bp	GO:0038066	P38MApK cascade	0.00855259	Il1b/Gadd45a	2	Up	WM vs. WS	F
GO_Bp	GO:0010596	Negative regulation of endothelial cell migration	0.00890839	Thbs1/Gadd45a	2	Up	WM vs. WS	F
GO_Bp	GO:0043030	Regulation of macrophage activation	0.00934532	Thbs1/Mmp8	2	Up	WM vs. WS	F
GO_Bp	GO:0071622	Regulation of granulocyte chemotaxis	0.00934532	Thbs1/Il1b	2	Up	WM vs. WS	F
GO_Bp	GO:0090303	Positive regulation of wound healing	0.00934532	S100a9/Thbs1	2	Up	WM vs. WS	F
GO_Bp	GO:0043388	Positive regulation of DNA binding	0.00934532	Hmgb2/Mmp8	2	Up	WM vs. WS	F
GO_Bp	GO:0033619	Membrane protein proteolysis	0.00934532	prtn3/Il1b	2	Up	WM vs. WS	F
GO_Bp	GO:0032757	Positive regulation of interleukin-8 production	0.0094176	Camp/Il1b	2	Up	WM vs. WS	F
GO_Bp	GO:2001238	Positive regulation of extrinsic apoptotic signaling pathway	0.0094176	Thbs1/G0s2	2	Up	WM vs. WS	F
GO_Bp	GO:1903409	Reactive oxygen species biosynthetic process	0.00962561	Lcn2/Mmp8	2	Up	WM vs. WS	F
GO_Bp	GO:0032722	Positive regulation of chemokine production	0.00995175	Ccl5/Oas3	2	Down	WM vs. WS	F
GO_Bp	GO:0045824	Negative regulation of innate immune response	0.00995175	Isg15/Oas3	2	Down	WM vs. WS	F
GO_Bp	GO:0035821	Modulation of process of another organism	0.0103623	S100a9/Camp	2	Up	WM vs. WS	F
GO_Bp	GO:0030193	Regulation of blood coagulation	0.0111107	S100a9/Thbs1	2	Up	WM vs. WS	F
GO_Bp	GO:0150076	Neuroinflammatory response	0.0111107	Il1b/Mmp8	2	Up	WM vs. WS	F
GO_MF	GO:0051087	Chaperone binding	0.0113525	H2-K1/H2-D1	2	Down	WM vs. WS	F
GO_Bp	GO:1900046	Regulation of hemostasis	0.0115359	S100a9/Thbs1	2	Up	WM vs. WS	F
GO_Bp	GO:1901224	Positive regulation of NIK/NF-kappaB signaling	0.0115359	Il1b/Mmp8	2	Up	WM vs. WS	F
GO_Bp	GO:0050818	Regulation of coagulation	0.011962	S100a9/Thbs1	2	Up	WM vs. WS	F
GO_Bp	GO:2001244	Positive regulation of intrinsic apoptotic signaling pathway	0.011962	S100a9/S100a8	2	Up	WM vs. WS	F
GO_Bp	GO:0045428	Regulation of nitric oxide biosynthetic process	0.0120548	Il1b/Mmp8	2	Up	WM vs. WS	F
GO_Bp	GO:0010633	Negative regulation of epithelial cell migration	0.0120548	Thbs1/Gadd45a	2	Up	WM vs. WS	F
GO_Bp	GO:0080164	Regulation of nitric oxide metabolic process	0.0130308	Il1b/Mmp8	2	Up	WM vs. WS	F
GO_Bp	GO:1903036	Positive regulation of response to wounding	0.0130308	S100a9/Thbs1	2	Up	WM vs. WS	F
GO_Bp	GO:0032091	Negative regulation of protein binding	0.0132213	B2m/Ifit2	2	Down	WM vs. WS	F
GO_Bp	GO:0032677	Regulation of interleukin-8 production	0.0133337	Camp/Il1b	2	Up	WM vs. WS	F
GO_Bp	GO:0006919	Activation of cysteine-type endopeptidase activity involved in apoptotic process	0.0133337	S100a9/S100a8	2	Up	WM vs. WS	F
GO_Bp	GO:0032637	Interleukin-8 production	0.013369	Camp/Il1b	2	Up	WM vs. WS	F
GO_Bp	GO:0038034	Signal transduction in absence of ligand	0.0139382	Lcn2/Il1b	2	Up	WM vs. WS	F
GO_Bp	GO:0097192	Extrinsic apoptotic signaling pathway in absence of ligand	0.0139382	Lcn2/Il1b	2	Up	WM vs. WS	F
GO_Bp	GO:0008625	Extrinsic apoptotic signaling pathway via death domain receptors	0.0141509	Hmgb2/Thbs1	2	Up	WM vs. WS	F
GO_Bp	GO:0006809	Nitric oxide biosynthetic process	0.0143637	Il1b/Mmp8	2	Up	WM vs. WS	F
GO_Bp	GO:0043525	Positive regulation of neuron apoptotic process	0.0149171	Lcn2/Il1b	2	Up	WM vs. WS	F
GO_Bp	GO:0032890	Regulation of organic acid transport	0.0151309	Thbs1/Il1b	2	Up	WM vs. WS	F
GO_Bp	GO:0046209	Nitric oxide metabolic process	0.015773	Il1b/Mmp8	2	Up	WM vs. WS	F
GO_Bp	GO:2001057	Reactive nitrogen species metabolic process	0.0161183	Il1b/Mmp8	2	Up	WM vs. WS	F
GO_Bp	GO:0043535	Regulation of blood vessel endothelial cell migration	0.0161529	Thbs1/Gadd45a	2	Up	WM vs. WS	F
GO_Bp	GO:0032642	Regulation of chemokine production	0.0164031	Ccl5/Oas3	2	Down	WM vs. WS	F
GO_Bp	GO:0045639	Positive regulation of myeloid cell differentiation	0.0166699	Ccl5/Isg15	2	Down	WM vs. WS	F
GO_Bp	GO:1901222	Regulation of NIK/NF-kappaB signaling	0.0172184	Il1b/Mmp8	2	Up	WM vs. WS	F
GO_Bp	GO:0120162	Positive regulation of cold-induced thermogenesis	0.0172184	Lcn2/G0s2	2	Up	WM vs. WS	F
GO_Bp	GO:0015908	Fatty acid transport	0.0172184	Thbs1/Il1b	2	Up	WM vs. WS	F
GO_Bp	GO:0002690	Positive regulation of leukocyte chemotaxis	0.0172996	Thbs1/Il1b	2	Up	WM vs. WS	F
GO_Bp	GO:0019731	Antibacterial humoral response	0.0172996	Wfdc21/Camp	2	Up	WM vs. WS	F
GO_Bp	GO:0032602	Chemokine production	0.0178119	Ccl5/Oas3	2	Down	WM vs. WS	F
GO_Bp	GO:0002832	Negative regulation of response to biotic stimulus	0.0179438	Isg15/Oas3	2	Down	WM vs. WS	F
GO_Bp	GO:0042116	Macrophage activation	0.0182074	Thbs1/Mmp8	2	Up	WM vs. WS	F
GO_Bp	GO:2001237	Negative regulation of extrinsic apoptotic signaling pathway	0.0190746	Hmgb2/Il1b	2	Up	WM vs. WS	F
GO_Bp	GO:0032755	Positive regulation of interleukin-6 production	0.0199901	Il1b/Mmp8	2	Up	WM vs. WS	F
GO_Bp	GO:0010595	Positive regulation of endothelial cell migration	0.0199901	Thbs1/Lcn2	2	Up	WM vs. WS	F
GO_Bp	GO:0071901	Negative regulation of protein serine/threonine kinase activity	0.0199901	Il1b/Gadd45a	2	Up	WM vs. WS	F
GO_Bp	GO:0032760	Positive regulation of tumor necrosis factor production	0.020205	Thbs1/Mmp8	2	Up	WM vs. WS	F
GO_Bp	GO:1903557	Positive regulation of tumor necrosis factor superfamily cytokine production	0.0207819	Thbs1/Mmp8	2	Up	WM vs. WS	F
GO_Bp	GO:0043534	Blood vessel endothelial cell migration	0.0221029	Thbs1/Gadd45a	2	Up	WM vs. WS	F
GO_CC	GO:0000139	Golgi membrane	0.0223065	H2-K1/H2-D1	2	Down	WM vs. WS	F
GO_Bp	GO:0006986	Response to unfolded protein	0.0223788	Thbs1/Hspa5	2	Up	WM vs. WS	F
GO_Bp	GO:0038061	NIK/NF-kappaB signaling	0.0223788	Il1b/Mmp8	2	Up	WM vs. WS	F
GO_Bp	GO:0050764	Regulation of phagocytosis	0.0225945	prtn3/Il1b	2	Up	WM vs. WS	F
GO_Bp	GO:0017015	Regulation of transforming growth factor beta receptor signaling pathway	0.0231832	Thbs1/Hspa5	2	Up	WM vs. WS	F
GO_Bp	GO:0034341	Response to interferon-gamma	0.0236531	Ccl5/Ifitm3	2	Down	WM vs. WS	F
GO_Bp	GO:0032368	Regulation of lipid transport	0.0237754	Thbs1/Il1b	2	Up	WM vs. WS	F
GO_Bp	GO:1903844	Regulation of cellular response to transforming growth factor beta stimulus	0.0238303	Thbs1/Hspa5	2	Up	WM vs. WS	F
GO_Bp	GO:0032963	Collagen metabolic process	0.0238303	prtn3/Mmp8	2	Up	WM vs. WS	F
GO_Bp	GO:0002688	Regulation of leukocyte chemotaxis	0.0241586	Thbs1/Il1b	2	Up	WM vs. WS	F
GO_Bp	GO:0051101	Regulation of DNA binding	0.0241586	Hmgb2/Mmp8	2	Up	WM vs. WS	F
GO_Bp	GO:0043280	Positive regulation of cysteine-type endopeptidase activity involved in apoptotic process	0.0241586	S100a9/S100a8	2	Up	WM vs. WS	F
GO_Bp	GO:0002793	Positive regulation of peptide secretion	0.0243204	S100a9/S100a8	2	Up	WM vs. WS	F
GO_Bp	GO:0043406	Positive regulation of MAp kinase activity	0.0248017	Thbs1/Il1b	2	Up	WM vs. WS	F
GO_Bp	GO:1901216	Positive regulation of neuron death	0.0248585	Lcn2/Il1b	2	Up	WM vs. WS	F
GO_Bp	GO:0050829	Defense response to Gram-negative bacterium	0.0248585	Hmgb2/Camp	2	Up	WM vs. WS	F
GO_Bp	GO:0061041	Regulation of wound healing	0.0251297	S100a9/Thbs1	2	Up	WM vs. WS	F
GO_Bp	GO:0003158	Endothelium development	0.0251297	Lcn2/Il1b	2	Up	WM vs. WS	F
GO_CC	GO:0098791	Golgi apparatus subcompartment	0.0267702	H2-K1/H2-D1	2	Down	WM vs. WS	F
GO_Bp	GO:0030218	Erythrocyte differentiation	0.0268358	Isg15/B2m	2	Down	WM vs. WS	F
GO_Bp	GO:0035966	Response to topologically incorrect protein	0.0274312	Thbs1/Hspa5	2	Up	WM vs. WS	F
GO_Bp	GO:0034763	Negative regulation of transmembrane transport	0.0274312	Thbs1/Il1b	2	Up	WM vs. WS	F
GO_Bp	GO:0120161	Regulation of cold-induced thermogenesis	0.0295829	Lcn2/G0s2	2	Up	WM vs. WS	F
GO_Bp	GO:0106106	Cold-induced thermogenesis	0.0301922	Lcn2/G0s2	2	Up	WM vs. WS	F
GO_Bp	GO:2001056	Positive regulation of cysteine-type endopeptidase activity	0.0302254	S100a9/S100a8	2	Up	WM vs. WS	F
GO_Bp	GO:0030218	Erythrocyte differentiation	0.0302254	Hmgb2/Hbb-b1	2	Up	WM vs. WS	F
GO_Bp	GO:0050921	Positive regulation of chemotaxis	0.0308344	Thbs1/Il1b	2	Up	WM vs. WS	F
GO_Bp	GO:0034101	Erythrocyte homeostasis	0.0309127	Isg15/B2m	2	Down	WM vs. WS	F
GO_Bp	GO:0050830	Defense response to Gram-positive bacterium	0.0314456	Hmgb2/Camp	2	Up	WM vs. WS	F
GO_Bp	GO:0010634	Positive regulation of epithelial cell migration	0.0324611	Thbs1/Lcn2	2	Up	WM vs. WS	F
GO_Bp	GO:0002687	Positive regulation of leukocyte migration	0.0326745	Thbs1/Il1b	2	Up	WM vs. WS	F
GO_Bp	GO:0007613	Memory	0.0339117	Lcn2/Il1b	2	Up	WM vs. WS	F
GO_Bp	GO:0034101	Erythrocyte homeostasis	0.0339117	Hmgb2/Hbb-b1	2	Up	WM vs. WS	F
GO_Bp	GO:1990845	Adaptive thermogenesis	0.0349443	Lcn2/G0s2	2	Up	WM vs. WS	F
GO_Bp	GO:0032675	Regulation of interleukin-6 production	0.0355698	Il1b/Mmp8	2	Up	WM vs. WS	F
GO_Bp	GO:0002221	Pattern recognition receptor signaling pathway	0.0355757	Irf7/Oas3	2	Down	WM vs. WS	F
GO_Bp	GO:1905952	Regulation of lipid localization	0.0355809	Thbs1/Il1b	2	Up	WM vs. WS	F
GO_Bp	GO:0001936	Regulation of endothelial cell proliferation	0.0355809	Hmgb2/Thbs1	2	Up	WM vs. WS	F
GO_Bp	GO:0010950	Positive regulation of endopeptidase activity	0.0366206	S100a9/S100a8	2	Up	WM vs. WS	F
GO_Bp	GO:0007596	Blood coagulation	0.037249	S100a9/Thbs1	2	Up	WM vs. WS	F
GO_Bp	GO:0001659	Temperature homeostasis	0.0374584	Ccl5/plac8	2	Down	WM vs. WS	F
GO_Bp	GO:0050777	Negative regulation of immune response	0.0375491	Isg15/Oas3	2	Down	WM vs. WS	F
GO_Bp	GO:1903034	Regulation of response to wounding	0.0376757	S100a9/Thbs1	2	Up	WM vs. WS	F
GO_Bp	GO:0007599	Hemostasis	0.0376757	S100a9/Thbs1	2	Up	WM vs. WS	F
GO_Bp	GO:0050817	Coagulation	0.0376757	S100a9/Thbs1	2	Up	WM vs. WS	F
GO_Bp	GO:2001242	Regulation of intrinsic apoptotic signaling pathway	0.0376912	S100a9/S100a8	2	Up	WM vs. WS	F
GO_Bp	GO:0010952	Positive regulation of peptidase activity	0.0387263	S100a9/S100a8	2	Up	WM vs. WS	F
GO_Bp	GO:0007179	Transforming growth factor beta receptor signaling pathway	0.0391773	Thbs1/Hspa5	2	Up	WM vs. WS	F
GO_Bp	GO:0032680	Regulation of tumor necrosis factor production	0.0391773	Thbs1/Mmp8	2	Up	WM vs. WS	F
GO_Bp	GO:0071674	Mononuclear cell migration	0.0391773	Retnlg/Thbs1	2	Up	WM vs. WS	F
GO_Bp	GO:0001935	Endothelial cell proliferation	0.0391773	Hmgb2/Thbs1	2	Up	WM vs. WS	F
GO_Bp	GO:0002262	Myeloid cell homeostasis	0.0397093	Isg15/B2m	2	Down	WM vs. WS	F
GO_Bp	GO:1903555	Regulation of tumor necrosis factor superfamily cytokine production	0.0397917	Thbs1/Mmp8	2	Up	WM vs. WS	F
GO_Bp	GO:0071706	Tumor necrosis factor superfamily cytokine production	0.0400937	Thbs1/Mmp8	2	Up	WM vs. WS	F
GO_Bp	GO:0032640	Tumor necrosis factor production	0.0400937	Thbs1/Mmp8	2	Up	WM vs. WS	F
GO_Bp	GO:0051099	Positive regulation of binding	0.0400937	Hmgb2/Mmp8	2	Up	WM vs. WS	F
GO_Bp	GO:0098739	Import across plasma membrane	0.0400937	Thbs1/Lcn2	2	Up	WM vs. WS	F
GO_MF	GO:0003823	Antigen binding	0.0406226	H2-K1/H2-D1	2	Down	WM vs. WS	F
GO_Bp	GO:0043393	Regulation of protein binding	0.0410818	B2m/Ifit2	2	Down	WM vs. WS	F
GO_Bp	GO:0043405	Regulation of MAp kinase activity	0.0412684	Thbs1/Il1b	2	Up	WM vs. WS	F
GO_Bp	GO:0002262	Myeloid cell homeostasis	0.0412684	Hmgb2/Hbb-b1	2	Up	WM vs. WS	F
GO_Bp	GO:0006469	Negative regulation of protein kinase activity	0.041354	Il1b/Gadd45a	2	Up	WM vs. WS	F
GO_Bp	GO:0043491	Protein kinase B signaling	0.0421491	Thbs1/Il1b	2	Up	WM vs. WS	F
GO_Bp	GO:0071902	Positive regulation of protein serine/threonine kinase activity	0.0421491	Thbs1/Il1b	2	Up	WM vs. WS	F
GO_Bp	GO:0050870	Positive regulation of T cell activation	0.0426235	Ccl5/B2m	2	Down	WM vs. WS	F
GO_Bp	GO:0009743	Response to carbohydrate	0.04264	Thbs1/Il1b	2	Up	WM vs. WS	F
GO_Bp	GO:0045216	Cell-cell junction organization	0.0431172	prtn3/Il1b	2	Up	WM vs. WS	F
GO_Bp	GO:0010976	Positive regulation of neuron projection development	0.0441728	S100a9/Hspa5	2	Up	WM vs. WS	F
GO_Bp	GO:0051651	Maintenance of location in cell	0.0441728	Lcn2/Hspa5	2	Up	WM vs. WS	F
GO_Bp	GO:0071560	Cellular response to transforming growth factor beta stimulus	0.0442244	Thbs1/Hspa5	2	Up	WM vs. WS	F
GO_Bp	GO:0002685	Regulation of leukocyte migration	0.0442523	Thbs1/Il1b	2	Up	WM vs. WS	F
GO_Bp	GO:0033673	Negative regulation of kinase activity	0.0442523	Il1b/Gadd45a	2	Up	WM vs. WS	F
GO_Bp	GO:0071559	Response to transforming growth factor beta	0.0448087	Thbs1/Hspa5	2	Up	WM vs. WS	F
GO_Bp	GO:0050920	Regulation of chemotaxis	0.0448087	Thbs1/Il1b	2	Up	WM vs. WS	F
GO_Bp	GO:0098657	Import into cell	0.0466655	Thbs1/Lcn2	2	Up	WM vs. WS	F
GO_Bp	GO:0045664	Regulation of neuron differentiation	0.046714	Ccl5/B2m	2	Down	WM vs. WS	F
GO_Bp	GO:0031348	Negative regulation of defense response	0.046714	Isg15/Oas3	2	Down	WM vs. WS	F
GO_Bp	GO:2001234	Negative regulation of apoptotic signaling pathway	0.0468848	Hmgb2/Il1b	2	Up	WM vs. WS	F
GO_Bp	GO:0051259	Protein complex oligomerization	0.0478713	Isg15/B2m	2	Down	WM vs. WS	F
GO_Bp	GO:1903039	Positive regulation of leukocyte cell-cell adhesion	0.0478713	Ccl5/B2m	2	Down	WM vs. WS	F
GO_Bp	GO:0034976	Response to endoplasmic reticulum stress	0.0480732	Thbs1/Hspa5	2	Up	WM vs. WS	F
GO_Bp	GO:0090092	Regulation of transmembrane receptor protein serine/threonine kinase signaling pathway	0.0480732	Thbs1/Hspa5	2	Up	WM vs. WS	F
GO_Bp	GO:0043547	Positive regulation of GTpase activity	0.0480732	prtn3/Rgs10	2	Up	WM vs. WS	F
GO_MF	GO:0031625	Ubiquitin protein ligase binding	0.0481818	Isg15/Ifi205	2	Down	WM vs. WS	F
GO_Bp	GO:0010466	Negative regulation of peptidase activity	0.0486605	Ngp/Thbs1	2	Up	WM vs. WS	F
GO_MF	GO:0044389	Ubiquitin-like protein ligase binding	0.0486678	Isg15/Ifi205	2	Down	WM vs. WS	F
GO_Bp	GO:0051348	Negative regulation of transferase activity	0.0488534	Il1b/Gadd45a	2	Up	WM vs. WS	F
GO_Bp	GO:0015850	Organic hydroxy compound transport	0.0490213	Npc2/Ly6e	2	Down	WM vs. WS	F
GO_MF	GO:0008236	Serine-type peptidase activity	0.0497549	prtn3/Mmp8	2	Up	WM vs. WS	F
GO_MF	GO:0004252	Serine-type endopeptidase activity	0.0497549	prtn3/Mmp8	2	Up	WM vs. WS	F
GO_MF	GO:0017171	Serine hydrolase activity	0.0497549	prtn3/Mmp8	2	Up	WM vs. WS	F
GO_MF	GO:0030414	Peptidase inhibitor activity	0.0497549	Wfdc21/Ngp	2	Up	WM vs. WS	F
GO_MF	GO:0043177	Organic acid binding	0.0497549	S100a8/Hbb-b1	2	Up	WM vs. WS	F
GO_MF	GO:0033293	Monocarboxylic acid binding	0.0497549	S100a8/pygl	2	Up	WM vs. WS	F
GO_MF	GO:0005178	Integrin binding	0.0497549	Thbs1/Il1b	2	Up	WM vs. WS	F
GO_MF	GO:0061135	Endopeptidase regulator activity	0.0497549	Wfdc21/Ngp	2	Up	WM vs. WS	F
GO_MF	GO:0004866	Endopeptidase inhibitor activity	0.0497549	Wfdc21/Ngp	2	Up	WM vs. WS	F
GO_MF	GO:0005125	Cytokine activity	0.0497549	Il1b/Cxcl2	2	Up	WM vs. WS	F
GO_MF	GO:0031406	Carboxylic acid binding	0.0497549	S100a8/pygl	2	Up	WM vs. WS	F
GO_MF	GO:0048306	Calcium-dependent protein binding	0.0497549	S100a9/S100a8	2	Up	WM vs. WS	F
KEGG	mmu05416	Viral myocarditis	44602	H2-K1/H2-D1	2	Down	WM vs. WS	F
KEGG	mmu04940	Type I diabetes mellitus	44602	H2-K1/H2-D1	2	Down	WM vs. WS	F
KEGG	mmu04620	Toll-like receptor signaling pathway	44602	Ccl5/Irf7	2	Down	WM vs. WS	F
KEGG	mmu04622	RIG-I-like receptor signaling pathway	44602	Isg15/Irf7	2	Down	WM vs. WS	F
KEGG	mmu04145	Phagosome	44602	H2-K1/H2-D1	2	Down	WM vs. WS	F
KEGG	mmu05162	Measles	44602	Irf7/Oas3	2	Down	WM vs. WS	F
KEGG	mmu05417	Lipid and atherosclerosis	44602	Ccl5/Irf7	2	Down	WM vs. WS	F
KEGG	mmu05160	Hepatitis C	44602	Irf7/Oas3	2	Down	WM vs. WS	F
KEGG	mmu05332	Graft-versus-host disease	44602	H2-K1/H2-D1	2	Down	WM vs. WS	F
KEGG	mmu04144	Endocytosis	44602	H2-K1/H2-D1	2	Down	WM vs. WS	F
KEGG	mmu04623	Cytosolic DNA-sensing pathway	44602	Ccl5/Irf7	2	Down	WM vs. WS	F
KEGG	mmu05171	Coronavirus disease - COVID-19	44602	Isg15/Oas3	2	Down	WM vs. WS	F
KEGG	mmu04218	Cellular senescence	44602	H2-K1/H2-D1	2	Down	WM vs. WS	F
KEGG	mmu04514	Cell adhesion molecules	44602	H2-K1/H2-D1	2	Down	WM vs. WS	F
KEGG	mmu05320	Autoimmune thyroid disease	44602	H2-K1/H2-D1	2	Down	WM vs. WS	F
KEGG	mmu05330	Allograft rejection	44602	H2-K1/H2-D1	2	Down	WM vs. WS	F
KEGG	mmu04668	TNF signaling pathway	44605	Il1b/Cxcl2	2	Up	WM vs. WS	F
KEGG	mmu05323	Rheumatoid arthritis	44605	Il1b/Cxcl2	2	Up	WM vs. WS	F
KEGG	mmu04115	P53 signaling pathway	44605	Thbs1/Gadd45a	2	Up	WM vs. WS	F
KEGG	mmu05134	Legionellosis	44605	Il1b/Cxcl2	2	Up	WM vs. WS	F
KEGG	mmu05146	Amoebiasis	44605	Il1b/Cxcl2	2	Up	WM vs. WS	F
KEGG	mmu05143	African trypanosomiasis	44605	Hbb-b1/Il1b	2	Up	WM vs. WS	F
GO_CC	GO:0042613	MHC class II protein complex	0.0124811	B2m	1	Down	WM vs. WS	F
GO_Bp	GO:2000109	Regulation of macrophage apoptotic process	0.0355757	Ccl5	1	Down	WM vs. WS	F
GO_Bp	GO:0071649	Regulation of chemokine (C-C motif) ligand 5 production	0.0355757	Oas3	1	Down	WM vs. WS	F
GO_Bp	GO:0071659	Negative regulation of Ip-10 production	0.0355757	Oas3	1	Down	WM vs. WS	F
GO_Bp	GO:2000342	Negative regulation of chemokine (C-X-C motif) ligand 2 production	0.0355757	Oas3	1	Down	WM vs. WS	F
GO_MF	GO:0031386	Protein tag	0.0357133	Isg15	1	Down	WM vs. WS	F
GO_MF	GO:0023026	MHC class II protein complex binding	0.0366414	B2m	1	Down	WM vs. WS	F
GO_Bp	GO:0071658	Regulation of Ip-10 production	0.0368005	Oas3	1	Down	WM vs. WS	F
GO_Bp	GO:0031620	Regulation of fever generation	0.0368005	Ccl5	1	Down	WM vs. WS	F
GO_Bp	GO:0002503	Peptide antigen assembly with MHC class II protein complex	0.0368005	B2m	1	Down	WM vs. WS	F
GO_Bp	GO:0002399	MHC class II protein complex assembly	0.0368005	B2m	1	Down	WM vs. WS	F
GO_Bp	GO:0071888	Macrophage apoptotic process	0.0368005	Ccl5	1	Down	WM vs. WS	F
GO_Bp	GO:0071612	Ip-10 production	0.0368005	Oas3	1	Down	WM vs. WS	F
GO_Bp	GO:0071609	Chemokine (C-C motif) ligand 5 production	0.0368005	Oas3	1	Down	WM vs. WS	F
GO_Bp	GO:0002604	Regulation of dendritic cell antigen processing and presentation	0.0376912	Thbs1	1	Up	WM vs. WS	F
GO_Bp	GO:0045654	Positive regulation of megakaryocyte differentiation	0.0376912	Hmgb2	1	Up	WM vs. WS	F
GO_Bp	GO:2000192	Negative regulation of fatty acid transport	0.0376912	Thbs1	1	Up	WM vs. WS	F
GO_Bp	GO:0042989	Sequestering of actin monomers	0.0383216	Tmsb10	1	Down	WM vs. WS	F
GO_Bp	GO:0033632	Regulation of cell-cell adhesion mediated by integrin	0.0383216	Ccl5	1	Down	WM vs. WS	F
GO_Bp	GO:0048241	Epinephrine transport	0.0383216	Ly6e	1	Down	WM vs. WS	F
GO_Bp	GO:0071281	Cellular response to iron ion	0.0383216	B2m	1	Down	WM vs. WS	F
GO_Bp	GO:0035744	T-helper 1 cell cytokine production	0.0391773	Il1b	1	Up	WM vs. WS	F
GO_Bp	GO:0010749	Regulation of nitric oxide mediated signal transduction	0.0391773	Thbs1	1	Up	WM vs. WS	F
GO_Bp	GO:0033084	Regulation of immature T cell proliferation in thymus	0.0391773	Il1b	1	Up	WM vs. WS	F
GO_Bp	GO:0031620	Regulation of fever generation	0.0391773	Il1b	1	Up	WM vs. WS	F
GO_Bp	GO:2001280	Positive regulation of unsaturated fatty acid biosynthetic process	0.0391773	Il1b	1	Up	WM vs. WS	F
GO_Bp	GO:0015671	Oxygen transport	0.0391773	Hbb-b1	1	Up	WM vs. WS	F
GO_Bp	GO:0031652	Positive regulation of heat generation	0.0397093	Ccl5	1	Down	WM vs. WS	F
GO_Bp	GO:1900121	Negative regulation of receptor binding	0.0397093	B2m	1	Down	WM vs. WS	F
GO_Bp	GO:0043922	Negative regulation by host of viral transcription	0.0397093	Ccl5	1	Down	WM vs. WS	F
GO_Bp	GO:0002756	MyD88-independent toll-like receptor signaling pathway	0.0397093	Irf7	1	Down	WM vs. WS	F
GO_Bp	GO:0042590	Antigen processing and presentation of exogenous peptide antigen via MHC class I	0.0397093	H2-K1	1	Down	WM vs. WS	F
GO_Bp	GO:0010998	Regulation of translational initiation by eIF2 alpha phosphorylation	0.0400937	Hbb-b1	1	Up	WM vs. WS	F
GO_Bp	GO:0031392	Regulation of prostaglandin biosynthetic process	0.0400937	Il1b	1	Up	WM vs. WS	F
GO_Bp	GO:0035437	Maintenance of protein localization in endoplasmic reticulum	0.0400937	Hspa5	1	Up	WM vs. WS	F
GO_Bp	GO:0015911	Long-chain fatty acid import across plasma membrane	0.0400937	Thbs1	1	Up	WM vs. WS	F
GO_Bp	GO:0033212	Iron import into cell	0.0400937	Lcn2	1	Up	WM vs. WS	F
GO_Bp	GO:0033080	Immature T cell proliferation in thymus	0.0400937	Il1b	1	Up	WM vs. WS	F
GO_Bp	GO:0071732	Cellular response to nitric oxide	0.0400937	Thbs1	1	Up	WM vs. WS	F
GO_MF	GO:0048019	Receptor antagonist activity	0.0406226	Ccl5	1	Down	WM vs. WS	F
GO_MF	GO:0004629	Phospholipase C activity	0.0406226	Ccl5	1	Down	WM vs. WS	F
GO_MF	GO:0016004	Phospholipase activator activity	0.0406226	Ccl5	1	Down	WM vs. WS	F
GO_MF	GO:0004435	Phosphatidylinositol phospholipase C activity	0.0406226	Ccl5	1	Down	WM vs. WS	F
GO_MF	GO:0060229	Lipase activator activity	0.0406226	Ccl5	1	Down	WM vs. WS	F
GO_Bp	GO:0072683	T cell extravasation	0.0409801	Ccl5	1	Down	WM vs. WS	F
GO_Bp	GO:0034756	Regulation of iron ion transport	0.0409801	B2m	1	Down	WM vs. WS	F
GO_Bp	GO:2000343	Positive regulation of chemokine (C-X-C motif) ligand 2 production	0.0409801	Ccl5	1	Down	WM vs. WS	F
GO_Bp	GO:0002551	Mast cell chemotaxis	0.0409801	Ccl5	1	Down	WM vs. WS	F
GO_Bp	GO:0140507	Granzyme-mediated programmed cell death signaling pathway	0.0409801	Gzma	1	Down	WM vs. WS	F
GO_Bp	GO:0001660	Fever generation	0.0409801	Ccl5	1	Down	WM vs. WS	F
GO_Bp	GO:0060700	Regulation of ribonuclease activity	0.0410818	Oas3	1	Down	WM vs. WS	F
GO_Bp	GO:0031269	Pseudopodium assembly	0.0410818	Ccl5	1	Down	WM vs. WS	F
GO_Bp	GO:0010820	Positive regulation of T cell chemotaxis	0.0410818	Ccl5	1	Down	WM vs. WS	F
GO_Bp	GO:0070234	Positive regulation of T cell apoptotic process	0.0410818	Ccl5	1	Down	WM vs. WS	F
GO_Bp	GO:0034112	Positive regulation of homotypic cell-cell adhesion	0.0410818	Ccl5	1	Down	WM vs. WS	F
GO_Bp	GO:0002501	Peptide antigen assembly with MHC protein complex	0.0410818	B2m	1	Down	WM vs. WS	F
GO_Bp	GO:0002396	MHC protein complex assembly	0.0410818	B2m	1	Down	WM vs. WS	F
GO_Bp	GO:0097531	Mast cell migration	0.0410818	Ccl5	1	Down	WM vs. WS	F
GO_Bp	GO:0006968	Cellular defense response	0.0410818	B2m	1	Down	WM vs. WS	F
GO_Bp	GO:0097577	Sequestering of iron ion	0.0412684	Lcn2	1	Up	WM vs. WS	F
GO_Bp	GO:0033083	Regulation of immature T cell proliferation	0.0412684	Il1b	1	Up	WM vs. WS	F
GO_Bp	GO:0060213	Positive regulation of nuclear-transcribed mRNA poly(A) tail shortening	0.0412684	pabpc1	1	Up	WM vs. WS	F
GO_Bp	GO:0031652	Positive regulation of heat generation	0.0412684	Il1b	1	Up	WM vs. WS	F
GO_Bp	GO:0032725	Positive regulation of granulocyte macrophage colony-stimulating factor production	0.0412684	Il1b	1	Up	WM vs. WS	F
GO_Bp	GO:0048711	Positive regulation of astrocyte differentiation	0.0412684	Il1b	1	Up	WM vs. WS	F
GO_Bp	GO:1901678	Iron coordination entity transport	0.0412684	Lcn2	1	Up	WM vs. WS	F
GO_Bp	GO:0007213	G protein-coupled acetylcholine receptor signaling pathway	0.0412684	Rgs10	1	Up	WM vs. WS	F
GO_Bp	GO:0006983	ER overload response	0.0412684	Hspa5	1	Up	WM vs. WS	F
GO_Bp	GO:2001279	Regulation of unsaturated fatty acid biosynthetic process	0.0421491	Il1b	1	Up	WM vs. WS	F
GO_Bp	GO:0034756	Regulation of iron ion transport	0.0421491	Lcn2	1	Up	WM vs. WS	F
GO_Bp	GO:0034116	Positive regulation of heterotypic cell-cell adhesion	0.0421491	Il1b	1	Up	WM vs. WS	F
GO_Bp	GO:1903671	Negative regulation of sprouting angiogenesis	0.0421491	Thbs1	1	Up	WM vs. WS	F
GO_Bp	GO:0033079	Immature T cell proliferation	0.0421491	Il1b	1	Up	WM vs. WS	F
GO_Bp	GO:0030213	Hyaluronan biosynthetic process	0.0421491	Il1b	1	Up	WM vs. WS	F
GO_Bp	GO:0001660	Fever generation	0.0421491	Il1b	1	Up	WM vs. WS	F
GO_Bp	GO:1902170	Cellular response to reactive nitrogen species	0.0421491	Thbs1	1	Up	WM vs. WS	F
GO_Bp	GO:0048755	Branching morphogenesis of a nerve	0.0421491	Il1b	1	Up	WM vs. WS	F
GO_Bp	GO:0010819	Regulation of T cell chemotaxis	0.0429511	Ccl5	1	Down	WM vs. WS	F
GO_Bp	GO:0031650	Regulation of heat generation	0.0429511	Ccl5	1	Down	WM vs. WS	F
GO_CC	GO:0022627	Cytosolic small ribosomal subunit	0.0430096	Isg15	1	Down	WM vs. WS	F
GO_Bp	GO:0032026	Response to magnesium ion	0.0431172	Thbs1	1	Up	WM vs. WS	F
GO_Bp	GO:0043558	Regulation of translational initiation in response to stress	0.0431172	Hbb-b1	1	Up	WM vs. WS	F
GO_Bp	GO:0010755	Regulation of plasminogen activation	0.0431172	Thbs1	1	Up	WM vs. WS	F
GO_Bp	GO:0060211	Regulation of nuclear-transcribed mRNA poly(A) tail shortening	0.0431172	pabpc1	1	Up	WM vs. WS	F
GO_Bp	GO:0032308	Positive regulation of prostaglandin secretion	0.0431172	Il1b	1	Up	WM vs. WS	F
GO_Bp	GO:1900153	Positive regulation of nuclear-transcribed mRNA catabolic process, deadenylation-dependent decay	0.0431172	pabpc1	1	Up	WM vs. WS	F
GO_Bp	GO:0036498	IRE1-mediated unfolded protein response	0.0431172	Hspa5	1	Up	WM vs. WS	F
GO_Bp	GO:0016264	Gap junction assembly	0.0431172	Il1b	1	Up	WM vs. WS	F
GO_Bp	GO:0019732	Antifungal humoral response	0.0431172	Camp	1	Up	WM vs. WS	F
GO_MF	GO:0120020	Cholesterol transfer activity	0.0431443	Npc2	1	Down	WM vs. WS	F
GO_MF	GO:0120015	Sterol transfer activity	0.043511	Npc2	1	Down	WM vs. WS	F
GO_MF	GO:0023023	MHC protein complex binding	0.0438502	B2m	1	Down	WM vs. WS	F
GO_Bp	GO:1903978	Regulation of microglial cell activation	0.0441728	Mmp8	1	Up	WM vs. WS	F
GO_Bp	GO:0031650	Regulation of heat generation	0.0441728	Il1b	1	Up	WM vs. WS	F
GO_Bp	GO:0032645	Regulation of granulocyte macrophage colony-stimulating factor production	0.0441728	Il1b	1	Up	WM vs. WS	F
GO_Bp	GO:0010752	Regulation of cGMp-mediated signaling	0.0441728	Thbs1	1	Up	WM vs. WS	F
GO_Bp	GO:0051044	Positive regulation of membrane protein ectodomain proteolysis	0.0441728	Il1b	1	Up	WM vs. WS	F
GO_Bp	GO:1902043	Positive regulation of extrinsic apoptotic signaling pathway via death domain receptors	0.0441728	Thbs1	1	Up	WM vs. WS	F
GO_Bp	GO:0090051	Negative regulation of cell migration involved in sprouting angiogenesis	0.0441728	Thbs1	1	Up	WM vs. WS	F
GO_Bp	GO:1902001	Fatty acid transmembrane transport	0.0441728	Thbs1	1	Up	WM vs. WS	F
GO_Bp	GO:0001878	Response to yeast	0.0448087	Camp	1	Up	WM vs. WS	F
GO_Bp	GO:0071731	Response to nitric oxide	0.0448087	Thbs1	1	Up	WM vs. WS	F
GO_Bp	GO:0032306	Regulation of prostaglandin secretion	0.0448087	Il1b	1	Up	WM vs. WS	F
GO_Bp	GO:1903587	Regulation of blood vessel endothelial cell proliferation involved in sprouting angiogenesis	0.0448087	Thbs1	1	Up	WM vs. WS	F
GO_Bp	GO:0032604	Granulocyte macrophage colony-stimulating factor production	0.0448087	Il1b	1	Up	WM vs. WS	F
GO_Bp	GO:0002468	Dendritic cell antigen processing and presentation	0.0448087	Thbs1	1	Up	WM vs. WS	F
GO_Bp	GO:0048143	Astrocyte activation	0.0448087	Il1b	1	Up	WM vs. WS	F
GO_Bp	GO:0031268	Pseudopodium organization	0.0450495	Ccl5	1	Down	WM vs. WS	F
GO_Bp	GO:0040015	Negative regulation of multicellular organism growth	0.0450495	plac8	1	Down	WM vs. WS	F
GO_Bp	GO:0007614	Short-term memory	0.0466655	Lcn2	1	Up	WM vs. WS	F
GO_Bp	GO:0030730	Sequestering of triglyceride	0.0466655	Il1b	1	Up	WM vs. WS	F
GO_Bp	GO:0072672	Neutrophil extravasation	0.0466655	prtn3	1	Up	WM vs. WS	F
GO_Bp	GO:0005980	Glycogen catabolic process	0.0466655	pygl	1	Up	WM vs. WS	F
GO_Bp	GO:0140131	Positive regulation of lymphocyte chemotaxis	0.046714	Ccl5	1	Down	WM vs. WS	F
GO_Bp	GO:0042415	Norepinephrine metabolic process	0.046714	Ly6e	1	Down	WM vs. WS	F
GO_Bp	GO:0033631	Cell-cell adhesion mediated by integrin	0.046714	Ccl5	1	Down	WM vs. WS	F
GO_Bp	GO:0051238	Sequestering of metal ion	0.0468848	Lcn2	1	Up	WM vs. WS	F
GO_Bp	GO:1903140	Regulation of establishment of endothelial barrier	0.0468848	Il1b	1	Up	WM vs. WS	F
GO_Bp	GO:1901550	Regulation of endothelial cell development	0.0468848	Il1b	1	Up	WM vs. WS	F
GO_Bp	GO:0010623	Programmed cell death involved in cell development	0.0468848	Il1b	1	Up	WM vs. WS	F
GO_Bp	GO:0002827	Positive regulation of T-helper 1 type immune response	0.0468848	Il1b	1	Up	WM vs. WS	F
GO_Bp	GO:0040037	Negative regulation of fibroblast growth factor receptor signaling pathway	0.0468848	Thbs1	1	Up	WM vs. WS	F
GO_Bp	GO:0051956	Negative regulation of amino acid transport	0.0468848	Il1b	1	Up	WM vs. WS	F
GO_Bp	GO:0044539	Long-chain fatty acid import into cell	0.0468848	Thbs1	1	Up	WM vs. WS	F
GO_Bp	GO:0009251	Glucan catabolic process	0.0468848	pygl	1	Up	WM vs. WS	F
GO_Bp	GO:0042730	Fibrinolysis	0.0468848	Thbs1	1	Up	WM vs. WS	F
GO_Bp	GO:0043652	Engulfment of apoptotic cell	0.0468848	Thbs1	1	Up	WM vs. WS	F
GO_Bp	GO:0044247	Cellular polysaccharide catabolic process	0.0468848	pygl	1	Up	WM vs. WS	F
GO_Bp	GO:0006620	Post-translational protein targeting to endoplasmic reticulum membrane	0.047663	Hspa5	1	Up	WM vs. WS	F
GO_Bp	GO:0071639	Positive regulation of monocyte chemotactic protein-1 production	0.047663	Il1b	1	Up	WM vs. WS	F
GO_Bp	GO:0032305	Positive regulation of icosanoid secretion	0.047663	Il1b	1	Up	WM vs. WS	F
GO_Bp	GO:0010763	Positive regulation of fibroblast migration	0.047663	Thbs1	1	Up	WM vs. WS	F
GO_Bp	GO:0032695	Negative regulation of interleukin-12 production	0.047663	Thbs1	1	Up	WM vs. WS	F
GO_Bp	GO:0003159	Morphogenesis of an endothelium	0.047663	Lcn2	1	Up	WM vs. WS	F
GO_Bp	GO:0140354	Lipid import into cell	0.047663	Thbs1	1	Up	WM vs. WS	F
GO_Bp	GO:0015669	Gas transport	0.047663	Hbb-b1	1	Up	WM vs. WS	F
GO_Bp	GO:0061154	Endothelial tube morphogenesis	0.047663	Lcn2	1	Up	WM vs. WS	F
GO_Bp	GO:0002407	Dendritic cell chemotaxis	0.047663	Retnlg	1	Up	WM vs. WS	F
GO_MF	GO:0030296	Protein tyrosine kinase activator activity	0.0478149	Ccl5	1	Down	WM vs. WS	F
GO_Bp	GO:0060340	Positive regulation of type I interferon-mediated signaling pathway	0.0478713	Irf7	1	Down	WM vs. WS	F
GO_Bp	GO:0048245	Eosinophil chemotaxis	0.0478713	Ccl5	1	Down	WM vs. WS	F
GO_Bp	GO:0035457	Cellular response to interferon-alpha	0.0478713	Ifit2	1	Down	WM vs. WS	F
GO_MF	GO:0003785	Actin monomer binding	0.0479835	Tmsb10	1	Down	WM vs. WS	F
GO_Bp	GO:0050872	White fat cell differentiation	0.0480732	Wfdc21	1	Up	WM vs. WS	F
GO_Bp	GO:0043555	Regulation of translation in response to stress	0.0480732	Hbb-b1	1	Up	WM vs. WS	F
GO_Bp	GO:0045652	Regulation of megakaryocyte differentiation	0.0480732	Hmgb2	1	Up	WM vs. WS	F
GO_Bp	GO:0002577	Regulation of antigen processing and presentation	0.0480732	Thbs1	1	Up	WM vs. WS	F
GO_Bp	GO:0042026	Protein refolding	0.0480732	Hspa5	1	Up	WM vs. WS	F
GO_Bp	GO:0032310	Prostaglandin secretion	0.0480732	Il1b	1	Up	WM vs. WS	F
GO_Bp	GO:0002922	Positive regulation of humoral immune response	0.0480732	Il1b	1	Up	WM vs. WS	F
GO_Bp	GO:2000353	Positive regulation of endothelial cell apoptotic process	0.0480732	Thbs1	1	Up	WM vs. WS	F
GO_Bp	GO:0001946	Lymphangiogenesis	0.0480732	Ngp	1	Up	WM vs. WS	F
GO_MF	GO:0038187	Pattern recognition receptor activity	0.0482861	Trim30d	1	Down	WM vs. WS	F
GO_MF	GO:0015248	Sterol transporter activity	0.0486678	Npc2	1	Down	WM vs. WS	F
GO_MF	GO:0070566	Adenylyltransferase activity	0.0486678	Oas3	1	Down	WM vs. WS	F
GO_Bp	GO:0071639	Positive regulation of monocyte chemotactic protein-1 production	0.0486845	Oas3	1	Down	WM vs. WS	F
GO_Bp	GO:0033033	Negative regulation of myeloid cell apoptotic process	0.0486845	Ccl5	1	Down	WM vs. WS	F
GO_Bp	GO:0002755	MyD88-dependent toll-like receptor signaling pathway	0.0486845	Irf7	1	Down	WM vs. WS	F
GO_Bp	GO:0019886	Antigen processing and presentation of exogenous peptide antigen via MHC class II	0.0486845	B2m	1	Down	WM vs. WS	F
GO_Bp	GO:0060252	Positive regulation of glial cell proliferation	0.0493799	Il1b	1	Up	WM vs. WS	F
GO_Bp	GO:0034755	Iron ion transmembrane transport	0.0493799	Lcn2	1	Up	WM vs. WS	F
GO_Bp	GO:0045217	Cell-cell junction maintenance	0.0493799	prtn3	1	Up	WM vs. WS	F
GO_Bp	GO:0048532	Anatomical structure arrangement	0.0493799	Hspa5	1	Up	WM vs. WS	F
GO_MF	GO:0035325	Toll-like receptor binding	0.0497549	S100a8	1	Up	WM vs. WS	F
GO_MF	GO:0005344	Oxygen carrier activity	0.0497549	Hbb-b1	1	Up	WM vs. WS	F
GO_MF	GO:0036041	Long-chain fatty acid binding	0.0497549	S100a8	1	Up	WM vs. WS	F
GO_MF	GO:0005149	Interleukin-1 receptor binding	0.0497549	Il1b	1	Up	WM vs. WS	F
GO_MF	GO:0050543	Icosatetraenoic acid binding	0.0497549	S100a8	1	Up	WM vs. WS	F
GO_MF	GO:0030492	Hemoglobin binding	0.0497549	Hbb-b1	1	Up	WM vs. WS	F
GO_MF	GO:0031720	Haptoglobin binding	0.0497549	Hbb-b1	1	Up	WM vs. WS	F
GO_MF	GO:0005536	Glucose binding	0.0497549	pygl	1	Up	WM vs. WS	F
GO_MF	GO:0008301	DNA binding, bending	0.0497549	Hmgb2	1	Up	WM vs. WS	F
GO_MF	GO:0045236	CXCR chemokine receptor binding	0.0497549	Cxcl2	1	Up	WM vs. WS	F
GO_MF	GO:0032052	Bile acid binding	0.0497549	pygl	1	Up	WM vs. WS	F
GO_Bp	GO:0044790	Suppression of viral release by host	0.0499526	Trim30d	1	Down	WM vs. WS	F
GO_Bp	GO:0042026	Protein refolding	0.0499526	B2m	1	Down	WM vs. WS	F
GO_Bp	GO:0070230	Positive regulation of lymphocyte apoptotic process	0.0499526	Ccl5	1	Down	WM vs. WS	F
KEGG	mmu03250	Viral life cycle - HIV-1	44571	Trim30d	1	Down	WM vs. WS	F
KEGG	mmu04979	Cholesterol metabolism	44571	Npc2	1	Down	WM vs. WS	F
GO_CC	GO:0098798	Mitochondrial protein-containing complex	9.28626e-32	Cox8a/Sdhb/Atp5g1/Tomm22/Mrps14/Atp5b/Cyc1/Timm23/Atp5d/Ndufa12/Atp5c1/Cox5b/Uqcrc1/Bax/Mrps18a/Ndufs8/Uqcr10/Mrpl4/Grpel1/Mrps26/Mrps24/Ndufv1/Mrpl30/Mrpl42/Mrps17/Idh3b/Ndufb5/Mrps23/phb2/Cox6b1/Ndufs4/Ndufb10/Ndufv3/Timm17a/Mrpl21/Sdhd/Tomm40/Mrps7/Slc25a4/Dnajc15/Etfb/Uqcrfs1/Slc25a5/Mrpl54/Ndufa13/Chchd3/Chchd10/phb	48	Up	DM vs. WM	F
GO_CC	GO:0005743	Mitochondrial inner membrane	3.16515e-21	Rps3/Cox8a/Sdhb/Atp5g1/Tomm22/Mpc1/Atp5b/Cyc1/Timm23/Mpc2/Atp5d/Ndufa12/Atp5c1/Cox5b/Uqcrc1/Ndufs8/Uqcr10/Grpel1/Ndufv1/Mtch2/Ndufb5/phb2/Cox6b1/Ndufs4/Ndufb10/Ldhb/Ndufv3/Timm17a/Sdhd/Tomm40/ptpmt1/Slc25a4/Dnajc15/Uqcrfs1/Slc25a5/Endog/Oxa1l/Gpx4/Ndufa13/Chchd3/Chchd10/Sod2/phb/Gatm/Mgst1/Lgals3	46	Up	DM vs. WM	F
GO_CC	GO:0005840	Ribosome	3.22136e-30	Uba52/Rpl19/Rps3/Rplp0/Rpl32/Rps23/Rps11/Rpl6/Rpl17/Rpl10/Rpl21/Rpl13/Rpl15/Rps2/Rps6/Mrps14/Rps16/Rpl27a/Rps19/Rpl4/Rpl10a/Aurkaip1/Mrps18a/Rpl18/Mrpl4/Mrps26/Mrps24/Mrpl30/Rpl14/Mrpl42/Mrps17/Rpl37rt/Eif3h/Mrps23/Rpl35/Mrpl21/Mrps7/Mrpl54/Rpl26/Rps5/Btf3/Isg15/Rps25	43	Up	DM vs. WM	F
KEGG	mmu05022	Pathways of neurodegeneration - multiple diseases	1.95104e-09	Uba52/Ubb/psmb2/Cox8a/Sdhb/Atp5g1/Atp5b/Cyc1/Atp5d/Ndufa12/Atp5c1/Cox5b/Uqcrc1/Bax/Ndufs8/Uqcr10/Dctn3/psmb3/Xbp1/psma5/Tnfrsf1a/Ndufv1/Cycs/Ndufb5/psma6/psmb7/Cox6b1/Ndufs4/Ndufb10/Ndufv3/park7/Sdhd/Tomm40/psmb1/Slc25a4/Uqcrfs1/Slc25a5/Tubb6/Axin1/Ube2l6/Tnf/Ndufa13/Il1a	43	Up	DM vs. WM	F
KEGG	mmu05020	Prion disease	6.02085e-16	Ccl5/C1qb/psmb2/Cox8a/Rac2/Sdhb/Atp5g1/C1qc/Atp5b/Cyc1/Cyba/Atp5d/C1qa/Ndufa12/Atp5c1/Cox5b/Uqcrc1/Bax/Ndufs8/Uqcr10/psmb3/psma5/Ndufv1/Cycs/Ndufb5/psma6/psmb7/Cox6b1/Ndufs4/Ndufb10/Ndufv3/Sdhd/psmb1/Slc25a4/Uqcrfs1/Slc25a5/Tubb6/Creb5/Tnf/Ndufa13/Il1a	41	Up	DM vs. WM	F
GO_CC	GO:0044391	Ribosomal subunit	3.22136e-30	Uba52/Rpl19/Rps3/Rplp0/Rpl32/Rps23/Rps11/Rpl6/Rpl17/Rpl10/Rpl21/Rpl13/Rpl15/Rps2/Rps6/Mrps14/Rps16/Rpl27a/Rps19/Rpl4/Rpl10a/Mrps18a/Rpl18/Mrpl4/Mrps26/Mrps24/Mrpl30/Rpl14/Mrpl42/Mrps17/Rpl37rt/Mrps23/Rpl35/Mrpl21/Mrps7/Mrpl54/Rpl26/Rps5/Isg15/Rps25	40	Up	DM vs. WM	F
KEGG	mmu05012	Parkinson disease	9.75119e-15	Uba52/Ubb/psmb2/Cox8a/Sdhb/Gnas/Atp5g1/Atp5b/Cyc1/Atp5d/Ndufa12/Atp5c1/Cox5b/Uqcrc1/Bax/Ndufs8/Uqcr10/psmb3/Xbp1/psma5/Ndufv1/Cycs/Ndufb5/psma6/psmb7/Cox6b1/Ndufs4/Ndufb10/Ndufv3/park7/Sdhd/psmb1/Slc25a4/Uqcrfs1/Slc25a5/Tubb6/Gnai2/Ube2l6/Ndufa13	39	Up	DM vs. WM	F
KEGG	mmu05010	Alzheimer disease	7.84822e-10	Apoe/psmb2/Cox8a/Sdhb/Atp5g1/psenen/Atp5b/Cyc1/Atp5d/Ndufa12/Atp5c1/Cox5b/Uqcrc1/Ndufs8/Uqcr10/psmb3/Xbp1/psma5/Tnfrsf1a/Ndufv1/Gapdh/Cycs/Ndufb5/psma6/psmb7/Cox6b1/Ndufs4/Ndufb10/Ndufv3/Sdhd/psmb1/Slc25a4/Uqcrfs1/Slc25a5/Tubb6/Axin1/Tnf/Ndufa13/Il1a	39	Up	DM vs. WM	F
GO_MF	GO:0003735	Structural constituent of ribosome	1.46075e-30	Uba52/Rpl19/Rps3/Rplp0/Rpl32/Rps23/Rps11/Rpl6/Rpl17/Rpl10/Rpl21/Rpl13/Rpl15/Rps2/Rps6/Mrps14/Rps16/Rpl27a/Rps19/Rpl4/Rpl10a/Mrps18a/Rpl18/Mrpl4/Mrps24/Mrpl30/Rpl14/Mrps17/Rpl37rt/Mrps23/Rpl35/Mrpl21/Mrps7/Mrpl54/Rpl26/Rps5/Isg15/Rps25	38	Up	DM vs. WM	F
GO_Bp	GO:0006091	Generation of precursor metabolites and energy	1.23453e-14	Eno1/Aldoa/Sdhb/Gnas/Atp5b/Cyc1/ppp1ca/prelid1/Atp5d/Ndufa12/Atp5c1/Cox5b/Uqcrc1/Bax/Ndufs8/Uqcr10/pgls/Ndufv1/Mtch2/Gapdh/Cycs/Idh3b/Iscu/phb2/Bloc1s1/Tpi1/Ndufs4/Ndufv3/park7/Sdhd/Dnajc15/Etfb/Uqcrfs1/Oxa1l/Chchd10/Sod2/Nupr1/Ddit4	38	Up	DM vs. WM	F
GO_Bp	GO:0032103	Positive regulation of response to external stimulus	4.51474e-14	Ccl5/Cd74/Fcer1g/Tyrobp/Fcgr3/Rac2/Nkg7/Aif1/Ctss/pla2g7/H2-M3/Rps19/Cyba/Ccl3/Acod1/Fcgr1/Cd47/Cd81/Ninj1/Ccr5/Tnfrsf1a/Ly86/pycard/Ube2k/Lgals1/park7/Ctsc/Trim12a/Zbp1/Irf7/Tnf/Lilra5/Trem2/Igtp/Nupr1/Cxcl14/Xcl1/Ccr1	38	Up	DM vs. WM	F
KEGG	mmu05016	Huntington disease	3.14558e-12	psmb2/Cox8a/Sdhb/Atp5g1/Atp5b/Cyc1/Atp5d/Ndufa12/Atp5c1/Cox5b/Uqcrc1/Bax/Ndufs8/Uqcr10/Dctn3/polr2c/psmb3/psma5/Ndufv1/polr2g/Cycs/Ndufb5/psma6/psmb7/Cox6b1/Ndufs4/Ndufb10/Ndufv3/Sdhd/psmb1/Hdac1/Slc25a4/Uqcrfs1/Slc25a5/Tubb6/Creb5/Ndufa13/Sod2	38	Up	DM vs. WM	F
KEGG	mmu05171	Coronavirus disease - COVID-19	3.45569e-14	Uba52/Rpl19/Rps3/Rpl34-ps1/Rplp0/Rpl32/C1qb/Rps23/Rps11/Rpl6/Rpl17/Rpl10/Fcgr3/Rpl31-ps12/Rpl21/Rpl13/Rpl15/Rps2/Rps6/C1qc/Rps16/Rpl27a/Rps19/C1qa/Rpl4/Rpl10a/Rpl18/Tnfrsf1a/Rpl14/Cfb/Rpl37rt/Rpl35/Rpl26/Rps5/Tnf/Isg15/Rps25	37	Up	DM vs. WM	F
KEGG	mmu03010	Ribosome	1.4442e-17	Uba52/Rpl19/Rps3/Rpl34-ps1/Rplp0/Rpl32/Rps23/Rps11/Rpl6/Rpl17/Rpl10/Rpl31-ps12/Rpl21/Rpl13/Rpl15/Rps2/Rps6/Mrps14/Rps16/Rpl27a/Rps19/Rpl4/Rpl10a/Mrps18a/Rpl18/Mrpl4/Mrpl30/Rpl14/Mrps17/Rpl37rt/Rpl35/Mrpl21/Mrps7/Rpl26/Rps5/Rps25	36	Up	DM vs. WM	F
KEGG	mmu05014	Amyotrophic lateral sclerosis	1.10815e-08	psmb2/Cox8a/Sdhb/Atp5g1/Atp5b/Cyc1/Atp5d/Ndufa12/Atp5c1/Cox5b/Uqcrc1/Bax/Ndufs8/Uqcr10/Dctn3/psmb3/Xbp1/psma5/Tnfrsf1a/Ndufv1/Cycs/Ndufb5/psma6/psmb7/Cox6b1/Ndufs4/Ndufb10/Ndufv3/Sdhd/Tomm40/psmb1/Uqcrfs1/Tubb6/Tnf/Ndufa13/Chchd10	36	Up	DM vs. WM	F
GO_Bp	GO:0002460	Adaptive immune response based on somatic recombination of immune receptors built from immunoglobulin superfamily domains	2.34446e-11	B2m/Cd74/Fcer1g/H2-D1/H2-DMa/H2-Ab1/H2-Eb1/C1qb/H2-Aa/Fcgr3/H2-T22/C1qc/Crlf2/H2-M3/H2-DMb1/C1qa/Fcgr1/H2-T23/H2-Q4/Cd81/Batf/Cd274/Gadd45g/Il18bp/Ctsc/Ctsh/Irf7/Fgl2/Cd40/Tnf/Trem2/Zc3h12a/phb/Relb/Xcl1	35	Up	DM vs. WM	F
GO_Bp	GO:0050727	Regulation of inflammatory response	5.09753e-13	Ccl5/Fcer1g/Apoe/Fcgr3/Nkg7/Ctss/Rps19/Ccl3/Acod1/Fcgr1/Cd47/Slamf8/Cd81/Ninj1/Ccr5/Acp5/Tnfrsf1a/pycard/Lgals1/Socs3/park7/Ctsc/Zbp1/Metrnl/Tnfaip8l2/Bst1/Gpx4/Tnf/Lilra5/Trem2/Nupr1/Xcl1	32	Up	DM vs. WM	F
GO_Bp	GO:0031349	Positive regulation of defense response	8.26971e-14	Ccl5/Cd74/Fcer1g/Tyrobp/Fcgr3/Nkg7/Ctss/H2-M3/Rps19/Cyba/Ccl3/Fcgr1/Cd47/Cd81/Ninj1/Ccr5/Tnfrsf1a/pycard/Ube2k/Lgals1/park7/Ctsc/Trim12a/Zbp1/Irf7/Tnf/Lilra5/Trem2/Igtp/Nupr1/Xcl1	31	Up	DM vs. WM	F
GO_Bp	GO:0015980	Energy derivation by oxidation of organic compounds	1.59246e-13	Sdhb/Gnas/Atp5b/Cyc1/ppp1ca/prelid1/Atp5d/Ndufa12/Atp5c1/Cox5b/Uqcrc1/Bax/Ndufs8/Uqcr10/Ndufv1/Mtch2/Cycs/Idh3b/Iscu/Bloc1s1/Ndufs4/Ndufv3/park7/Sdhd/Dnajc15/Etfb/Uqcrfs1/Oxa1l/Chchd10/Sod2/Nupr1	31	Up	DM vs. WM	F
GO_Bp	GO:0002697	Regulation of immune effector process	6.34977e-10	B2m/Cd74/Fcer1g/H2-D1/Tyrobp/Fcgr3/Rac2/H2-T22/H2-M3/H2-DMb1/Rps19/Fcgr1/Cd47/H2-T23/Slamf8/Cuedc2/H2-Q4/Cd81/Mzb1/Xbp1/phb2/Cd37/Gfer/Fgl2/Cd40/Tnf/Trem2/Zc3h12a/phb/Xcl1/Lgals3	31	Up	DM vs. WM	F
KEGG	mmu05415	Diabetic cardiomyopathy	5.9679e-11	Cox8a/Rac2/Sdhb/Atp5g1/Mpc1/Atp5b/Cyc1/ppp1ca/Cyba/Mpc2/Atp5d/Ndufa12/Atp5c1/Cox5b/Uqcrc1/Ndufs8/Uqcr10/Ndufv1/Gapdh/Ndufb5/Cox6b1/Ndufs4/Ndufb10/Ndufv3/Sdhd/Slc25a4/Uqcrfs1/Slc25a5/Ndufa13/Slc2a1	30	Up	DM vs. WM	F
GO_CC	GO:0098800	Inner mitochondrial membrane protein complex	1.08892e-21	Cox8a/Sdhb/Atp5g1/Atp5b/Cyc1/Timm23/Atp5d/Ndufa12/Atp5c1/Cox5b/Uqcrc1/Ndufs8/Uqcr10/Grpel1/Ndufv1/Ndufb5/phb2/Cox6b1/Ndufs4/Ndufb10/Ndufv3/Timm17a/Sdhd/Dnajc15/Uqcrfs1/Ndufa13/Chchd3/Chchd10/phb	29	Up	DM vs. WM	F
GO_Bp	GO:0045333	Cellular respiration	3.22772e-15	Sdhb/Atp5b/Cyc1/prelid1/Atp5d/Ndufa12/Atp5c1/Cox5b/Uqcrc1/Bax/Ndufs8/Uqcr10/Ndufv1/Mtch2/Cycs/Idh3b/Iscu/Bloc1s1/Ndufs4/Ndufv3/park7/Sdhd/Dnajc15/Etfb/Uqcrfs1/Oxa1l/Chchd10/Sod2/Nupr1	29	Up	DM vs. WM	F
GO_Bp	GO:0002831	Regulation of response to biotic stimulus	3.5174e-10	Ccl5/Cd74/Apoe/Tyrobp/Apobec3/H2-M3/Cdc37/Rps19/Cyba/Acod1/Slamf8/Ly86/Cd274/pycard/Ube2k/Trim12a/Gbp4/Cd37/Zbp1/Irf7/Gfer/Fgl2/Trem2/Igtp/Zc3h12a/Socs1/Xcl1/Isg15/Ccr1	29	Up	DM vs. WM	F
GO_Bp	GO:0019221	Cytokine-mediated signaling pathway	5.22426e-09	Ccl5/Cd74/Fcer1g/Crlf2/Cdc37/Ifitm2/Ccl3/Dok1/Tnfrsf1a/Ifitm3/pycard/Ube2k/Txndc17/Csf2ra/Zbp1/Irf7/Ecm1/Tnf/Lilra5/Trem2/Il1a/Igtp/Iigp1/Socs1/Xcl1/Ccl4/Isg15/Ccr1/Cxcl9	29	Up	DM vs. WM	F
GO_CC	GO:0022626	Cytosolic ribosome	1.21334e-23	Uba52/Rpl19/Rps3/Rplp0/Rpl32/Rps23/Rps11/Rpl6/Rpl17/Rpl10/Rpl21/Rpl13/Rpl15/Rps2/Rps6/Rps16/Rpl27a/Rps19/Rpl4/Rpl10a/Rpl18/Rpl14/Rpl37rt/Rpl35/Rpl26/Rps5/Isg15/Rps25	28	Up	DM vs. WM	F
GO_Bp	GO:0050900	Leukocyte migration	2.66862e-09	Ccl5/Cd74/Fcer1g/ppib/Fcgr3/Rac2/Aif1/pla2g7/Rps19/Ccl3/ppia/Cd47/Slamf8/Cd81/Ninj1/pycard/Bst1/Ecm1/Tnf/Trem2/Il1a/Cxcl14/Xcl1/Ccl4/Ccr1/Cxcl9/Lgals3/Slamf9	28	Up	DM vs. WM	F
GO_Bp	GO:2001233	Regulation of apoptotic signaling pathway	1.0169e-08	Cd74/Ubb/Rps3/Eno1/ppp1ca/prelid1/ppia/Bax/Xbp1/Mtch2/pycard/park7/Ctsc/ptpmt1/Triap1/Hdac1/Slc25a4/Ctsh/Slc25a5/Rpl26/Gnai2/Atf3/Tnf/Trem2/Sod2/Nupr1/Tmbim1/Lgals3	28	Up	DM vs. WM	F
GO_Bp	GO:0002683	Negative regulation of immune system process	7.53107e-08	Cd74/Fcer1g/Cd68/H2-Ab1/H2-Aa/Tyrobp/C1qc/Tmem176b/Rps19/Nme2/Acod1/Cd47/Slamf8/Cuedc2/Tmem176a/Cd274/Cd37/Gfer/Tnfaip8l2/Fgl2/Milr1/Tnf/Trem2/Zc3h12a/Socs1/Isg15/Ccr1/Lgals3	28	Up	DM vs. WM	F
GO_Bp	GO:1903131	Mononuclear cell differentiation	4.7601e-07	B2m/Cd74/Fcer1g/H2-DMa/H2-Ab1/H2-Aa/Rps6/Tmem176b/prelid1/Bcl2a1d/Bax/Slamf8/Tmem176a/Batf/Xbp1/Gadd45g/Tnfsf9/Lgals1/Slc25a5/Fgl2/Lyl1/Cebpg/Trem2/Il1a/Zc3h12a/Relb/Socs1/Slamf9	28	Up	DM vs. WM	F
GO_Bp	GO:0019882	Antigen processing and presentation	3.94022e-19	B2m/Cd74/Fcer1g/H2-D1/H2-DMa/Cd68/H2-Ab1/H2-Eb1/H2-Aa/Fcgr3/Ifi30/Ctss/H2-T22/Fcgr4/psmb9/psmb8/H2-M3/H2-DMb1/Clec4a2/Fcgr1/H2-T23/H2-Q4/psme1/pycard/Fgl2/Trem2/Relb	27	Up	DM vs. WM	F
GO_Bp	GO:0046034	ATp metabolic process	3.90039e-12	Eno1/Aldoa/Atp5g1/Atp5b/Cyc1/Atp5d/Ndufa12/Atp5c1/Cox5b/Uqcrc1/Ndufs8/Uqcr10/Ndufv1/Mtch2/Gapdh/Cycs/Iscu/Tpi1/Ndufv3/park7/Sdhd/Dnajc15/Uqcrfs1/Chchd10/Trem2/Nupr1/Ddit4	27	Up	DM vs. WM	F
GO_Bp	GO:0060326	Cell chemotaxis	1.16998e-09	Ccl5/Cd74/Fcer1g/ppib/Fcgr3/Rac2/Aif1/pla2g7/Coro1b/Ccrl2/Rps19/Ccl3/ppia/Slamf8/Ninj1/Ccr5/Bin2/Bst1/Cxcl14/Xcl1/Ccl4/Saa3/Ccr1/Cxcl9/Lgals3/Slamf9	26	Up	DM vs. WM	F
GO_Bp	GO:0050863	Regulation of T cell activation	8.69528e-09	Ccl5/B2m/Cd74/H2-DMa/H2-Ab1/Rps3/H2-Eb1/H2-Aa/Rac2/Aif1/H2-DMb1/prelid1/Cd47/Cd81/Xbp1/Cd274/pycard/Tnfsf9/Lgals1/Tnfaip8l2/Fgl2/Il1a/Zc3h12a/Socs1/Xcl1/Lgals3	26	Up	DM vs. WM	F
GO_Bp	GO:0007159	Leukocyte cell-cell adhesion	5.43205e-08	Ccl5/B2m/Cd74/H2-DMa/H2-Ab1/Rps3/H2-Eb1/H2-Aa/Rac2/Aif1/H2-DMb1/Cd47/Cd81/Xbp1/Cd274/pycard/Tnfsf9/Lgals1/Tnfaip8l2/Fgl2/Tnf/Il1a/Zc3h12a/Socs1/Xcl1/Lgals3	26	Up	DM vs. WM	F
KEGG	mmu05208	Chemical carcinogenesis - reactive oxygen species	7.01112e-08	Cox8a/Sdhb/Atp5g1/Atp5b/Cyc1/Cyba/Atp5d/Ndufa12/Atp5c1/Cox5b/Uqcrc1/Ndufs8/Uqcr10/Ndufv1/Ndufb5/Cox6b1/Ndufs4/Ndufb10/Ndufv3/Sdhd/Slc25a4/Uqcrfs1/Slc25a5/Ndufa13/Sod2/Mgst1	26	Up	DM vs. WM	F
GO_Bp	GO:0022407	Regulation of cell-cell adhesion	1.83112e-06	Ccl5/B2m/Cd74/H2-DMa/H2-Ab1/Rps3/H2-Eb1/H2-Aa/Aif1/H2-DMb1/Cd47/Cd81/Ccr5/Xbp1/Cd274/pycard/Tnfsf9/Lgals1/Tnfaip8l2/Fgl2/Tnf/Il1a/Zc3h12a/Socs1/Xcl1/Lgals3	26	Up	DM vs. WM	F
GO_Bp	GO:0042742	Defense response to bacterium	3.09744e-06	B2m/Fcer1g/Lyz2/H2-M3/Rps19/Cyba/Fcgr1/Gbp3/Slamf8/Acp5/Gbp2/Trf/Tnfrsf1a/Gsdmd/pycard/Hck/ppp1r11/Gbp4/Gbp2b/Tnf/Trem2/Igtp/Iigp1/Lyz1/Isg15/Slamf9	26	Up	DM vs. WM	F
GO_Bp	GO:0034341	Response to interferon-gamma	4.69748e-16	Ccl5/Cd74/H2-Ab1/H2-Eb1/H2-Aa/Cdc37/Ifitm2/Ccl3/Acod1/Cd47/Gbp3/Gbp2/Ifitm3/Gapdh/Gbp4/Capg/Rab43/Ciita/Cd40/Gbp2b/Gch1/Igtp/Socs1/Xcl1/Ccl4	25	Up	DM vs. WM	F
GO_Bp	GO:0009060	Aerobic respiration	1.23453e-14	Sdhb/Atp5b/Cyc1/Atp5d/Ndufa12/Atp5c1/Cox5b/Uqcrc1/Ndufs8/Uqcr10/Ndufv1/Mtch2/Cycs/Idh3b/Iscu/Bloc1s1/Ndufs4/Ndufv3/park7/Sdhd/Dnajc15/Uqcrfs1/Oxa1l/Chchd10/Nupr1	25	Up	DM vs. WM	F
GO_Bp	GO:0097193	Intrinsic apoptotic signaling pathway	3.98716e-09	Cd74/Ubb/Rps3/Eno1/Bcl2a1b/Bcl2a1d/Bcl2a1a/ppia/Bax/Hint1/Xbp1/Tnfrsf1a/Mtch2/pycard/Ube2k/park7/ptpmt1/Triap1/Hdac1/Rpl26/Tnf/Trem2/Sod2/Nupr1/Ddit4	25	Up	DM vs. WM	F
GO_Bp	GO:1903037	Regulation of leukocyte cell-cell adhesion	3.0596e-08	Ccl5/B2m/Cd74/H2-DMa/H2-Ab1/Rps3/H2-Eb1/H2-Aa/Aif1/H2-DMb1/Cd47/Cd81/Xbp1/Cd274/pycard/Tnfsf9/Lgals1/Tnfaip8l2/Fgl2/Tnf/Il1a/Zc3h12a/Socs1/Xcl1/Lgals3	25	Up	DM vs. WM	F
KEGG	mmu04714	Thermogenesis	6.60325e-07	Cox8a/Sdhb/Gnas/Atp5g1/Rps6/Atp5b/Cyc1/Atp5d/Ndufa12/Atp5c1/Cox5b/Uqcrc1/Ndufs8/Uqcr10/Rheb/Ndufv1/Ndufb5/Cox6b1/Ndufs4/Ndufb10/Ndufv3/Sdhd/Uqcrfs1/Creb5/Ndufa13	25	Up	DM vs. WM	F
GO_CC	GO:0015934	Large ribosomal subunit	1.19409e-17	Uba52/Rpl19/Rplp0/Rpl32/Rpl6/Rpl17/Rpl10/Rpl21/Rpl13/Rpl15/Rpl27a/Rpl4/Rpl10a/Mrps18a/Rpl18/Mrpl4/Mrpl30/Rpl14/Mrpl42/Rpl37rt/Rpl35/Mrpl21/Mrpl54/Rpl26	24	Up	DM vs. WM	F
KEGG	mmu00190	Oxidative phosphorylation	7.59249e-11	Cox8a/Sdhb/Atp5g1/Atp5b/Cyc1/Atp5d/Ndufa12/Atp5c1/Cox5b/Uqcrc1/Ndufs8/Uqcr10/Atp6v1f/Ndufv1/Cycs/Ndufb5/Cox6b1/Ndufs4/Ndufb10/Ndufv3/Sdhd/Uqcrfs1/Ndufa13/Atp6v0c	24	Up	DM vs. WM	F
KEGG	mmu04932	Non-alcoholic fatty liver disease	1.45173e-09	Cox8a/Sdhb/Cyc1/Ndufa12/Cox5b/Uqcrc1/Bax/Ndufs8/Uqcr10/Xbp1/Tnfrsf1a/Ndufv1/Cycs/Ndufb5/Cox6b1/Socs3/Ndufs4/Ndufb10/Ndufv3/Sdhd/Uqcrfs1/Tnf/Ndufa13/Il1a	24	Up	DM vs. WM	F
GO_CC	GO:0005759	Mitochondrial matrix	1.70017e-09	Rps3/Mrps14/Atp5b/Mrps18a/Mrpl4/Grpel1/Mrps26/Mrps24/Mrpl30/Mrpl42/Mrps17/Idh3b/Acot13/Mrps23/Iscu/Bloc1s1/park7/Mrpl21/Mrps7/Dnajc15/Etfb/Slc25a5/Mrpl54/Sod2	24	Up	DM vs. WM	F
GO_Bp	GO:0002699	Positive regulation of immune effector process	1.963e-08	B2m/Cd74/Fcer1g/H2-D1/Tyrobp/Fcgr3/Rac2/H2-T22/H2-M3/H2-DMb1/Rps19/Fcgr1/H2-T23/H2-Q4/Cd81/Mzb1/Xbp1/phb2/Cd37/Cd40/Tnf/Trem2/phb/Xcl1	24	Up	DM vs. WM	F
GO_Bp	GO:0009615	Response to virus	9.05492e-08	Ccl5/Apobec3/Ifitm2/Acod1/Bax/Aup1/Ifitm3/pycard/phb2/Trim12a/Gbp4/Cd37/Zbp1/Irf7/Fgl2/Cd40/Gbp2b/Tnf/Igtp/Zc3h12a/phb/Ddit4/Isg15/Cxcl9	24	Up	DM vs. WM	F
GO_Bp	GO:0016032	Viral process	2.11396e-07	Ccl5/Cd74/Apoe/ppib/Apobec3/Ifitm2/ppia/Bax/Rnasek/Chmp2a/Ifitm3/Eif3f/Lgals1/Slc3a2/Hdac1/Trim12a/Zbp1/Rab43/Ciita/Tnf/Dynlt1c/Zc3h12a/phb/Isg15	24	Up	DM vs. WM	F
GO_Bp	GO:1903706	Regulation of hemopoiesis	1.63561e-06	Ccl5/B2m/Cd74/H2-DMa/H2-Aa/Tyrobp/Gnas/C1qc/Tmem176b/prelid1/Ccl3/Nme2/Slamf8/Ninj1/Tmem176a/Xbp1/Tnfsf9/Fgl2/Tnf/Trem2/Zc3h12a/Socs1/Isg15/Ccr1	24	Up	DM vs. WM	F
GO_Bp	GO:0052547	Regulation of peptidase activity	8.00845e-06	Rps3/psenen/psmb9/Lamtor5/psmb8/prelid1/Cst3/Bcl2a1d/Bax/Ddrgk1/psme1/Mtch2/Gapdh/Cycs/pycard/Ubxn1/park7/Triap1/Hdac1/Ctsh/Ecm1/Tnf/Tmed10/Serpina3g	24	Up	DM vs. WM	F
GO_Bp	GO:0030098	Lymphocyte differentiation	9.25256e-06	B2m/Cd74/Fcer1g/H2-DMa/H2-Ab1/H2-Aa/Rps6/prelid1/Bcl2a1d/Bax/Slamf8/Batf/Xbp1/Gadd45g/Tnfsf9/Lgals1/Slc25a5/Fgl2/Lyl1/Cebpg/Il1a/Zc3h12a/Relb/Socs1	24	Up	DM vs. WM	F
GO_Bp	GO:0061919	Process utilizing autophagic mechanism	1.60176e-05	Cdc37/Ddrgk1/Chmp2a/Xbp1/Aup1/pycard/Tmem59/phb2/park7/Trim12a/Rnf166/Slc25a4/Rab43/Slc25a5/Vmp1/Endog/Rnf5/Tex264/Trem2/Fundc2/Igtp/Iigp1/Nupr1/Zc3h12a	24	Up	DM vs. WM	F
GO_Bp	GO:0006914	Autophagy	1.60176e-05	Cdc37/Ddrgk1/Chmp2a/Xbp1/Aup1/pycard/Tmem59/phb2/park7/Trim12a/Rnf166/Slc25a4/Rab43/Slc25a5/Vmp1/Endog/Rnf5/Tex264/Trem2/Fundc2/Igtp/Iigp1/Nupr1/Zc3h12a	24	Up	DM vs. WM	F
GO_Bp	GO:0045785	Positive regulation of cell adhesion	2.73684e-05	Ccl5/B2m/Cd74/H2-DMa/H2-Ab1/Rps3/H2-Eb1/H2-Aa/Aif1/H2-DMb1/Cd47/Cd81/Ninj1/Ccr5/S100a10/Xbp1/Cd274/pycard/Tnfsf9/Lgals1/Tnf/Il1a/Socs1/Xcl1	24	Up	DM vs. WM	F
GO_Bp	GO:0045862	Positive regulation of proteolysis	8.52512e-07	Rps3/Apoe/Eno1/psenen/prelid1/Aurkaip1/Bax/Ddrgk1/S100a10/Xbp1/psme1/Mtch2/Cycs/pycard/Sumo2/Timm17a/Ctsc/Ctsh/Axin1/Tnf/Trem2/Nupr1/Zc3h12a	23	Up	DM vs. WM	F
GO_Bp	GO:0070661	Leukocyte proliferation	1.40247e-06	Ccl5/Cd74/H2-Ab1/Rps3/H2-Aa/Tyrobp/Rac2/Aif1/Rps6/H2-DMb1/Bax/Cd81/Mzb1/Cd274/pycard/Csf2ra/Tnfsf9/Bst1/Cd40/Trem2/Il1a/Xcl1/Lgals3	23	Up	DM vs. WM	F
GO_Bp	GO:0022411	Cellular component disassembly	1.42253e-05	C1qb/Ctss/C1qc/Cdc37/C1qa/Bax/Ddrgk1/Chmp2a/phb2/Stmn1/Slc25a4/Capg/Slc25a5/Eif5a/Vmp1/Endog/Cebpg/Tnf/Tex264/Trem2/Fundc2/Igtp/Ddit4	23	Up	DM vs. WM	F
GO_Bp	GO:0030099	Myeloid cell differentiation	2.07619e-05	Ccl5/B2m/Cd74/Fcer1g/Tyrobp/Gnas/Rps6/C1qc/Rps19/Ccl3/Nme2/Cd81/Ninj1/Trf/Batf/Tnfsf9/Slc25a5/Cebpg/Tnf/Trem2/Relb/Isg15/Ccr1	23	Up	DM vs. WM	F
GO_Bp	GO:0051251	Positive regulation of lymphocyte activation	2.29346e-05	Ccl5/B2m/Cd74/H2-DMa/H2-Ab1/Rps3/H2-Eb1/H2-Aa/Tyrobp/Aif1/H2-DMb1/Cd47/Cd81/Xbp1/Cd274/pycard/Tnfsf9/Lgals1/Bst1/Cd40/Il1a/Socs1/Xcl1	23	Up	DM vs. WM	F
GO_Bp	GO:0050729	Positive regulation of inflammatory response	3.06927e-13	Ccl5/Fcer1g/Fcgr3/Nkg7/Ctss/Rps19/Ccl3/Fcgr1/Cd47/Cd81/Ninj1/Ccr5/Tnfrsf1a/pycard/Lgals1/park7/Ctsc/Zbp1/Tnf/Lilra5/Trem2/Nupr1	22	Up	DM vs. WM	F
GO_CC	GO:0005774	Vacuolar membrane	1.68385e-09	H2-D1/H2-DMa/Cd68/H2-Eb1/Nkg7/H2-T22/Lamtor5/H2-M3/H2-DMb1/Ifitm2/H2-T23/H2-Q4/Atraid/Chmp2a/Anxa6/Ifitm3/Laptm4a/Atp6v1f/Vmp1/Tex264/Atp6v0c/Tmbim1	22	Up	DM vs. WM	F
GO_Bp	GO:0016064	Immunoglobulin mediated immune response	1.15726e-07	B2m/Cd74/Fcer1g/H2-DMa/H2-Ab1/H2-Eb1/C1qb/H2-Aa/Fcgr3/C1qc/Crlf2/H2-DMb1/C1qa/Fcgr1/Cd81/Batf/Irf7/Fgl2/Cd40/Tnf/Trem2/Xcl1	22	Up	DM vs. WM	F
GO_Bp	GO:0019724	B cell mediated immunity	1.35259e-07	B2m/Cd74/Fcer1g/H2-DMa/H2-Ab1/H2-Eb1/C1qb/H2-Aa/Fcgr3/C1qc/Crlf2/H2-DMb1/C1qa/Fcgr1/Cd81/Batf/Irf7/Fgl2/Cd40/Tnf/Trem2/Xcl1	22	Up	DM vs. WM	F
GO_Bp	GO:0022409	Positive regulation of cell-cell adhesion	1.95907e-07	Ccl5/B2m/Cd74/H2-DMa/H2-Ab1/Rps3/H2-Eb1/H2-Aa/Aif1/H2-DMb1/Cd47/Cd81/Ccr5/Xbp1/Cd274/pycard/Tnfsf9/Lgals1/Tnf/Il1a/Socs1/Xcl1	22	Up	DM vs. WM	F
GO_Bp	GO:1902105	Regulation of leukocyte differentiation	6.99139e-07	Ccl5/Cd74/H2-DMa/H2-Aa/Tyrobp/Gnas/C1qc/Tmem176b/prelid1/Ccl3/Nme2/Slamf8/Ninj1/Tmem176a/Xbp1/Tnfsf9/Fgl2/Tnf/Trem2/Zc3h12a/Socs1/Ccr1	22	Up	DM vs. WM	F
GO_MF	GO:0044389	Ubiquitin-like protein ligase binding	2.71986e-06	Uba52/Ubb/H2-Ab1/Uqcrc1/Ddrgk1/Eif4e2/Xbp1/Aup1/Nedd8/Rala/Ube2k/Ubxn1/Sumo2/Ube2a/Tpi1/Slc25a5/Axin1/Cd40/Ube2l6/Atp6v0c/Ckb/Isg15	22	Up	DM vs. WM	F
GO_Bp	GO:0002440	Production of molecular mediator of immune response	1.05345e-05	B2m/Cd74/Fcer1g/H2-DMa/H2-Ab1/H2-Eb1/H2-Aa/Crlf2/H2-DMb1/Cuedc2/Cd81/Batf/Mzb1/Xbp1/phb2/Cd37/Fgl2/Cd40/Tnf/phb/Xcl1/Slamf9	22	Up	DM vs. WM	F
GO_Bp	GO:0002237	Response to molecule of bacterial origin	2.11836e-05	Ccl5/B2m/Cd68/Fcgr4/H2-M3/Acod1/Cd14/Acp5/Gbp2/Xbp1/Ly86/Cd274/pycard/Trim12a/Tnf/Gch1/Trem2/Il1a/Igtp/Zc3h12a/Mgst1/Cxcl9	22	Up	DM vs. WM	F
GO_CC	GO:0005635	Nuclear envelope	2.29337e-05	Apoe/Eno1/Rac2/Mrps14/Cst3/Bax/Cuedc2/Atraid/Chmp2a/phf11b/Gapdh/Mrps23/Cetn3/Emd/Tor2a/Ybx1/Eif5a/Nudt9/Gpx4/Gch1/Clic1/ptgs1	22	Up	DM vs. WM	F
KEGG	mmu05169	Epstein-Barr virus infection	2.58791e-05	B2m/H2-D1/H2-DMa/H2-Ab1/H2-Eb1/H2-Aa/H2-T22/H2-M3/H2-DMb1/Bax/H2-T23/H2-Q4/Cycs/Gadd45g/Hdac1/Gadd45b/Irf7/Cd40/Tnf/Relb/Nfkbie/Isg15	22	Up	DM vs. WM	F
GO_Bp	GO:0070997	Neuron death	6.02472e-05	Ccl5/Ubb/Apoe/Tyrobp/Atp5g1/C1qa/Ccl3/Bax/Mt1/ppt1/Ccr5/Tnfrsf1a/Ctsz/Gapdh/Ndufs4/park7/Gfer/Tnf/Trem2/Sod2/Nupr1/Ddit4	22	Up	DM vs. WM	F
KEGG	mmu05163	Human cytomegalovirus infection	0.000116789	Ccl5/B2m/H2-D1/Rac2/Gnas/H2-T22/H2-M3/Eif4ebp1/Ccl3/Bax/H2-T23/H2-Q4/Ccr5/Rheb/Tnfrsf1a/Cycs/Gnai2/Creb5/Tnf/Ccl4/Gngt2/Ccr1	22	Up	DM vs. WM	F
GO_Bp	GO:0030595	Leukocyte chemotaxis	1.22143e-08	Ccl5/Cd74/Fcer1g/ppib/Fcgr3/Rac2/Aif1/pla2g7/Rps19/Ccl3/ppia/Slamf8/Ninj1/Bst1/Cxcl14/Xcl1/Ccl4/Ccr1/Cxcl9/Lgals3/Slamf9	21	Up	DM vs. WM	F
GO_Bp	GO:1903039	Positive regulation of leukocyte cell-cell adhesion	4.89622e-08	Ccl5/B2m/Cd74/H2-DMa/H2-Ab1/Rps3/H2-Eb1/H2-Aa/Aif1/H2-DMb1/Cd47/Cd81/Xbp1/Cd274/pycard/Tnfsf9/Lgals1/Tnf/Il1a/Socs1/Xcl1	21	Up	DM vs. WM	F
GO_Bp	GO:0001906	Cell killing	1.09595e-07	B2m/H2-D1/Tyrobp/Fcgr3/Nkg7/Lyz2/H2-T22/H2-M3/Rps19/Fcgr1/H2-T23/H2-Q4/Gapdh/Ctsc/Ctsh/Gfer/Cebpg/Cxcl14/Lyz1/Cxcl9/Lgals3	21	Up	DM vs. WM	F
GO_Bp	GO:0002366	Leukocyte activation involved in immune response	3.09744e-06	Cd74/Fcer1g/Tyrobp/Rac2/Nkg7/Rps6/H2-M3/H2-DMb1/Cd81/Batf/Xbp1/Gadd45g/pycard/Lgals1/Fgl2/Cd40/Milr1/Trem2/Zc3h12a/Relb/Lgals3	21	Up	DM vs. WM	F
GO_Bp	GO:0002263	Cell activation involved in immune response	3.68864e-06	Cd74/Fcer1g/Tyrobp/Rac2/Nkg7/Rps6/H2-M3/H2-DMb1/Cd81/Batf/Xbp1/Gadd45g/pycard/Lgals1/Fgl2/Cd40/Milr1/Trem2/Zc3h12a/Relb/Lgals3	21	Up	DM vs. WM	F
GO_MF	GO:0031625	Ubiquitin protein ligase binding	3.94556e-06	Uba52/Ubb/H2-Ab1/Uqcrc1/Eif4e2/Xbp1/Aup1/Nedd8/Rala/Ube2k/Ubxn1/Sumo2/Ube2a/Tpi1/Slc25a5/Axin1/Cd40/Ube2l6/Atp6v0c/Ckb/Isg15	21	Up	DM vs. WM	F
GO_CC	GO:0031301	Integral component of organelle membrane	4.01752e-06	B2m/H2-D1/Mpc1/Timm23/Mpc2/Itm2b/H2-T23/Fkbp8/Xbp1/Aup1/Emc7/Sys1/Timm17a/Tomm40/ptpmt1/Bscl2/Oxa1l/Rer1/Chchd3/Chchd10/Fundc2	21	Up	DM vs. WM	F
GO_Bp	GO:0046651	Lymphocyte proliferation	4.46873e-06	Ccl5/Cd74/H2-Ab1/Rps3/H2-Aa/Tyrobp/Rac2/Aif1/Rps6/H2-DMb1/Bax/Cd81/Mzb1/Cd274/pycard/Tnfsf9/Bst1/Cd40/Il1a/Xcl1/Lgals3	21	Up	DM vs. WM	F
GO_Bp	GO:0032943	Mononuclear cell proliferation	5.34373e-06	Ccl5/Cd74/H2-Ab1/Rps3/H2-Aa/Tyrobp/Rac2/Aif1/Rps6/H2-DMb1/Bax/Cd81/Mzb1/Cd274/pycard/Tnfsf9/Bst1/Cd40/Il1a/Xcl1/Lgals3	21	Up	DM vs. WM	F
GO_Bp	GO:0051235	Maintenance of location	6.12969e-06	Ftl1/Apoe/Fth1/Hilpda/Cyba/p2ry6/Bax/Ccr5/Anxa6/Aup1/Tmsb10/Tmsb4x/park7/Bscl2/Rer1/Tnf/Chchd10/Trem2/Zc3h12a/Xcl1/Cxcl9	21	Up	DM vs. WM	F
GO_CC	GO:0031300	Intrinsic component of organelle membrane	9.35575e-06	B2m/H2-D1/Mpc1/Timm23/Mpc2/Itm2b/H2-T23/Fkbp8/Xbp1/Aup1/Emc7/Sys1/Timm17a/Tomm40/ptpmt1/Bscl2/Oxa1l/Rer1/Chchd3/Chchd10/Fundc2	21	Up	DM vs. WM	F
GO_CC	GO:0045121	Membrane raft	1.77127e-05	Fcer1g/H2-D1/Gnas/Lamtor5/Atp5b/Fcgr1/ppt1/Cd14/S100a10/Tnfrsf1a/Hck/Cd48/Ldhb/park7/Slc25a4/Slc25a5/Gnai2/Ms4a4c/Tnf/Trem2/Slc2a1	21	Up	DM vs. WM	F
GO_CC	GO:0098857	Membrane microdomain	1.80523e-05	Fcer1g/H2-D1/Gnas/Lamtor5/Atp5b/Fcgr1/ppt1/Cd14/S100a10/Tnfrsf1a/Hck/Cd48/Ldhb/park7/Slc25a4/Slc25a5/Gnai2/Ms4a4c/Tnf/Trem2/Slc2a1	21	Up	DM vs. WM	F
GO_Bp	GO:0032496	Response to lipopolysaccharide	3.15054e-05	Ccl5/B2m/Cd68/Fcgr4/Acod1/Cd14/Acp5/Gbp2/Xbp1/Ly86/Cd274/pycard/Trim12a/Tnf/Gch1/Trem2/Il1a/Igtp/Zc3h12a/Mgst1/Cxcl9	21	Up	DM vs. WM	F
KEGG	mmu05166	Human T-cell leukemia virus 1 infection	0.00022739	B2m/H2-D1/H2-DMa/H2-Ab1/H2-Eb1/H2-Aa/H2-T22/H2-M3/H2-DMb1/Bax/H2-T23/H2-Q4/Tnfrsf1a/Anapc13/Slc25a4/Slc25a5/Cd40/Creb5/Tnf/Relb/Slc2a1	21	Up	DM vs. WM	F
KEGG	mmu05132	Salmonella infection	0.000254181	Rps3/Arpc1b/Dynlrb1/Bax/Cd14/S100a10/Dctn3/Dynlt1f/Cyth2/Rala/Tnfrsf1a/Gsdmd/Gapdh/Cycs/Myl12a/Brk1/pycard/Dynll1/Tubb6/Tnf/Dynlt1c	21	Up	DM vs. WM	F
GO_MF	GO:0033218	Amide binding	0.0003121	Cd74/H2-D1/H2-Ab1/H2-Eb1/Rplp0/H2-Aa/Apoe/ppib/H2-T22/H2-M3/Cst3/ppia/Itm2b/H2-T23/H2-Q4/Cd14/pfdn5/Fkbp5/phb2/Trem2/Mgst1	21	Up	DM vs. WM	F
GO_Bp	GO:1903829	Positive regulation of protein localization	0.000671313	Fcer1g/Tyrobp/Lamtor5/Mpc2/ppia/Hcar2/Ddrgk1/Cd81/Xbp1/Tnfrsf1a/Emd/park7/Camk1/Dynll1/Rer1/Tnf/Tmed10/Trem2/Il1a/Zc3h12a/Lgals3	21	Up	DM vs. WM	F
GO_Bp	GO:0048002	Antigen processing and presentation of peptide antigen	9.62144e-16	B2m/Cd74/Fcer1g/H2-D1/H2-DMa/H2-Ab1/H2-Eb1/H2-Aa/Fcgr3/Ifi30/Ctss/H2-T22/H2-M3/H2-DMb1/Clec4a2/Fcgr1/H2-T23/H2-Q4/pycard/Trem2	20	Up	DM vs. WM	F
GO_Bp	GO:0006119	Oxidative phosphorylation	5.2554e-13	Atp5b/Cyc1/Atp5d/Ndufa12/Atp5c1/Cox5b/Uqcrc1/Ndufs8/Uqcr10/Ndufv1/Mtch2/Cycs/Iscu/Ndufv3/park7/Sdhd/Dnajc15/Uqcrfs1/Chchd10/Nupr1	20	Up	DM vs. WM	F
GO_CC	GO:0043209	Myelin sheath	7.48199e-09	Uba52/Ubb/Eno1/Aldoa/Atp5b/Atp5c1/Cox5b/Nme2/ppia/Uqcrc1/Rala/Gapdh/Cycs/Ldhb/Slc25a4/Uqcrfs1/Slc25a5/Sod2/phb/Ckb	20	Up	DM vs. WM	F
GO_Bp	GO:0050870	Positive regulation of T cell activation	4.70149e-08	Ccl5/B2m/Cd74/H2-DMa/H2-Ab1/Rps3/H2-Eb1/H2-Aa/Aif1/H2-DMb1/Cd47/Cd81/Xbp1/Cd274/pycard/Tnfsf9/Lgals1/Il1a/Socs1/Xcl1	20	Up	DM vs. WM	F
GO_CC	GO:0005770	Late endosome	7.52483e-08	Cd74/H2-DMa/Cd68/H2-Ab1/H2-Eb1/Apoe/Ctss/Lamtor5/H2-DMb1/Cst3/Ifitm2/Slc31a2/Chmp2a/Trf/Anxa6/Slc31a1/Laptm4a/Gapdh/Tmem59/Stard3	20	Up	DM vs. WM	F
GO_Bp	GO:0045088	Regulation of innate immune response	1.57856e-07	Cd74/Apoe/Tyrobp/H2-M3/Cdc37/Rps19/Acod1/Slamf8/pycard/Ube2k/Trim12a/Zbp1/Irf7/Gfer/Trem2/Igtp/Socs1/Xcl1/Isg15/Ccr1	20	Up	DM vs. WM	F
GO_Bp	GO:0070663	Regulation of leukocyte proliferation	7.37008e-07	Ccl5/Cd74/H2-Ab1/Rps3/H2-Aa/Tyrobp/Rac2/Aif1/H2-DMb1/Cd81/Mzb1/Cd274/pycard/Csf2ra/Tnfsf9/Bst1/Cd40/Il1a/Xcl1/Lgals3	20	Up	DM vs. WM	F
GO_Bp	GO:0044403	Biological process involved in symbiotic interaction	8.51789e-07	Ccl5/Cd74/Apoe/ppib/Ifitm2/Gbp3/Gbp2/Rnasek/Chmp2a/Ifitm3/Gapdh/Lgals1/Slc3a2/Hdac1/Trim12a/Ciita/Gbp2b/Dynlt1c/Zc3h12a/phb	20	Up	DM vs. WM	F
GO_Bp	GO:0140546	Defense response to symbiont	1.41008e-06	Ccl5/Apobec3/Ifitm2/Acod1/Ifitm3/pycard/phb2/Trim12a/Gbp4/Cd37/Zbp1/Irf7/Fgl2/Cd40/Gbp2b/Zc3h12a/phb/Ddit4/Isg15/Cxcl9	20	Up	DM vs. WM	F
KEGG	mmu05152	Tuberculosis	8.30061e-06	Cd74/Fcer1g/H2-DMa/H2-Ab1/H2-Eb1/H2-Aa/Fcgr3/Ctss/Fcgr4/H2-DMb1/Fcgr1/Bax/Cd14/Tnfrsf1a/Cycs/Ciita/Cebpg/Tnf/Atp6v0c/Il1a	20	Up	DM vs. WM	F
KEGG	mmu04145	Phagosome	9.39839e-06	H2-D1/H2-DMa/H2-Ab1/H2-Eb1/H2-Aa/Fcgr3/Ctss/H2-T22/Fcgr4/H2-M3/H2-DMb1/Cyba/Fcgr1/H2-T23/H2-Q4/Cd14/Atp6v1f/Tubb6/Atp6v0c/Itgb5	20	Up	DM vs. WM	F
GO_Bp	GO:0002253	Activation of immune response	0.000557552	Fcer1g/Rps3/C1qb/Tyrobp/C1qc/C1qa/Bcl2a1d/Bax/Cd47/Cd81/Cfb/pycard/prkch/Trim12a/Zbp1/Fyb/Trem2/Zc3h12a/phb/Lgals3	20	Up	DM vs. WM	F
GO_Bp	GO:0010563	Negative regulation of phosphorus metabolic process	0.000713201	Apoe/ppia/Bax/Fkbp8/Xbp1/Mtch2/Gadd45g/pycard/Socs3/park7/ppp1r11/Gbp4/Gadd45b/Dynll1/Gnai2/Tnf/Nupr1/Zc3h12a/Socs1/Ddit4	20	Up	DM vs. WM	F
GO_Bp	GO:0045936	Negative regulation of phosphate metabolic process	0.000713201	Apoe/ppia/Bax/Fkbp8/Xbp1/Mtch2/Gadd45g/pycard/Socs3/park7/ppp1r11/Gbp4/Gadd45b/Dynll1/Gnai2/Tnf/Nupr1/Zc3h12a/Socs1/Ddit4	20	Up	DM vs. WM	F
GO_Bp	GO:0031331	Positive regulation of cellular catabolic process	0.000782629	Apoe/Bax/Ddrgk1/Cd81/Xbp1/polr2g/Tmem59/Sumo2/Ctsc/Trim12a/Slc25a4/Slc25a5/Ybx1/Axin1/Endog/Tnf/Trem2/Igtp/Nupr1/Zc3h12a	20	Up	DM vs. WM	F
GO_CC	GO:0015935	Small ribosomal subunit	7.68809e-16	Uba52/Rps3/Rps23/Rps11/Rps2/Rps6/Mrps14/Rps16/Rps19/Mrps18a/Mrps26/Mrps24/Mrpl42/Mrps17/Mrps23/Mrps7/Rps5/Isg15/Rps25	19	Up	DM vs. WM	F
GO_Bp	GO:0022904	Respiratory electron transport chain	1.59246e-13	Sdhb/Cyc1/Ndufa12/Cox5b/Uqcrc1/Ndufs8/Uqcr10/Ndufv1/Mtch2/Cycs/Iscu/Ndufs4/Ndufv3/park7/Sdhd/Dnajc15/Etfb/Uqcrfs1/Sod2	19	Up	DM vs. WM	F
GO_Bp	GO:0022900	Electron transport chain	8.18807e-13	Sdhb/Cyc1/Ndufa12/Cox5b/Uqcrc1/Ndufs8/Uqcr10/Ndufv1/Mtch2/Cycs/Iscu/Ndufs4/Ndufv3/park7/Sdhd/Dnajc15/Etfb/Uqcrfs1/Sod2	19	Up	DM vs. WM	F
GO_Bp	GO:0002821	Positive regulation of adaptive immune response	1.36733e-09	B2m/Cd74/Fcer1g/H2-D1/H2-DMa/H2-Ab1/Fcgr3/H2-T22/H2-M3/Fcgr1/H2-T23/H2-Q4/Cd81/Cd274/pycard/Cd40/Tnf/Trem2/Xcl1	19	Up	DM vs. WM	F
GO_Bp	GO:0071706	Tumor necrosis factor superfamily cytokine production	3.06528e-08	Fcer1g/Tyrobp/Fcgr3/Cyba/Ccl3/Clec4a2/Cd47/Ccr5/Cd14/Acp5/Tnfrsf1a/Cd274/pycard/Lilra5/Trem2/Il1a/Zc3h12a/Ccl4/Slamf9	19	Up	DM vs. WM	F
GO_Bp	GO:0050670	Regulation of lymphocyte proliferation	8.42248e-07	Ccl5/Cd74/H2-Ab1/Rps3/H2-Aa/Tyrobp/Rac2/Aif1/H2-DMb1/Cd81/Mzb1/Cd274/pycard/Tnfsf9/Bst1/Cd40/Il1a/Xcl1/Lgals3	19	Up	DM vs. WM	F
GO_Bp	GO:0032944	Regulation of mononuclear cell proliferation	1.0335e-06	Ccl5/Cd74/H2-Ab1/Rps3/H2-Aa/Tyrobp/Rac2/Aif1/H2-DMb1/Cd81/Mzb1/Cd274/pycard/Tnfsf9/Bst1/Cd40/Il1a/Xcl1/Lgals3	19	Up	DM vs. WM	F
GO_Bp	GO:0019058	Viral life cycle	1.9484e-06	Ccl5/Cd74/Apoe/ppib/Apobec3/Ifitm2/ppia/Rnasek/Chmp2a/Ifitm3/Lgals1/Slc3a2/Trim12a/Rab43/Ciita/Tnf/Zc3h12a/phb/Isg15	19	Up	DM vs. WM	F
GO_Bp	GO:0002274	Myeloid leukocyte activation	2.80542e-06	Ccl5/Fcer1g/Tyrobp/Fcgr3/Rac2/Aif1/Fcgr4/Crlf2/C1qa/Batf/pycard/Tnfsf9/Cd48/Ctsc/Cd37/Milr1/Tnf/Trem2/Relb	19	Up	DM vs. WM	F
GO_Bp	GO:0071222	Cellular response to lipopolysaccharide	1.57303e-05	Ccl5/B2m/Cd68/Fcgr4/Acod1/Cd14/Gbp2/Xbp1/Ly86/Cd274/pycard/Trim12a/Tnf/Gch1/Trem2/Il1a/Igtp/Zc3h12a/Cxcl9	19	Up	DM vs. WM	F
GO_Bp	GO:0071219	Cellular response to molecule of bacterial origin	2.24117e-05	Ccl5/B2m/Cd68/Fcgr4/Acod1/Cd14/Gbp2/Xbp1/Ly86/Cd274/pycard/Trim12a/Tnf/Gch1/Trem2/Il1a/Igtp/Zc3h12a/Cxcl9	19	Up	DM vs. WM	F
GO_Bp	GO:0071216	Cellular response to biotic stimulus	6.25841e-05	Ccl5/B2m/Cd68/Fcgr4/Acod1/Cd14/Gbp2/Xbp1/Ly86/Cd274/pycard/Trim12a/Tnf/Gch1/Trem2/Il1a/Igtp/Zc3h12a/Cxcl9	19	Up	DM vs. WM	F
GO_Bp	GO:0070371	ERK1 and ERK2 cascade	8.59887e-05	Ccl5/Cd74/Apoe/Ccl3/p2ry6/Trf/Xbp1/pycard/phb2/Ctsh/Gnai2/Atf3/Atp6v0c/Trem2/Il1a/phb/Xcl1/Ccl4/Ccr1	19	Up	DM vs. WM	F
GO_Bp	GO:0052548	Regulation of endopeptidase activity	0.000118342	Rps3/psenen/psmb9/Lamtor5/psmb8/prelid1/Bcl2a1d/Bax/psme1/Mtch2/Gapdh/Cycs/pycard/park7/Triap1/Hdac1/Tnf/Tmed10/Serpina3g	19	Up	DM vs. WM	F
GO_MF	GO:0042277	Peptide binding	0.000296101	Cd74/H2-D1/H2-Ab1/H2-Eb1/Rplp0/H2-Aa/Apoe/ppib/H2-T22/H2-M3/Cst3/ppia/Itm2b/H2-T23/H2-Q4/Cd14/pfdn5/Trem2/Mgst1	19	Up	DM vs. WM	F
GO_MF	GO:0032561	Guanyl ribonucleotide binding	0.0003121	Rac2/Gnas/Nme2/Hcar2/Gbp3/Rheb/Gbp2/Anxa6/Rala/Gbp4/Rab43/Gtpbp2/Tubb6/Ciita/Gnai2/Rab4b/Gbp2b/Gch1/Iigp1	19	Up	DM vs. WM	F
GO_MF	GO:0019001	Guanyl nucleotide binding	0.0003121	Rac2/Gnas/Nme2/Hcar2/Gbp3/Rheb/Gbp2/Anxa6/Rala/Gbp4/Rab43/Gtpbp2/Tubb6/Ciita/Gnai2/Rab4b/Gbp2b/Gch1/Iigp1	19	Up	DM vs. WM	F
GO_Bp	GO:1901214	Regulation of neuron death	0.000342951	Ccl5/Ubb/Apoe/Tyrobp/Atp5g1/C1qa/Ccl3/Bax/Mt1/ppt1/Tnfrsf1a/Ctsz/park7/Gfer/Tnf/Trem2/Sod2/Nupr1/Ddit4	19	Up	DM vs. WM	F
GO_Bp	GO:0022613	Ribonucleoprotein complex biogenesis	0.000504996	Rplp0/Rpl6/Rpl10/Rps2/Rps6/Rps16/Rps19/Rpl10a/Trmt112/Rpl14/Snrpd2/Nhp2/Rpl35/Rrp1/Mrps7/Rpl26/Nop10/Rps5/Rps25	19	Up	DM vs. WM	F
GO_Bp	GO:0006979	Response to oxidative stress	0.000546401	Rps3/Apoe/Aif1/Cst3/Ndufa12/ppia/Ndufs8/Xbp1/park7/Gfer/Endog/Gpx4/Hmox2/Gch1/Trem2/Sod2/Zc3h12a/Mgst1/ptgs1	19	Up	DM vs. WM	F
GO_Bp	GO:0043254	Regulation of protein-containing complex assembly	0.000881749	Rps3/Apoe/Arpc1b/Eif4ebp1/Bax/Brk1/Tmsb10/pycard/Hck/Tmsb4x/Stmn1/park7/Dnajc15/Capg/Tnf/Trem2/Igtp/Isg15/Lgals3	19	Up	DM vs. WM	F
GO_Bp	GO:0051090	Regulation of DNA-binding transcription factor activity	0.00106058	Rps3/Lamtor5/ppia/Acod1/Ddrgk1/Id3/pycard/psma6/Hck/phb2/prkch/park7/Trim12a/pim1/Cd40/Cebpg/Tnf/Nupr1/Zc3h12a	19	Up	DM vs. WM	F
GO_CC	GO:0022625	Cytosolic large ribosomal subunit	2.65397e-16	Uba52/Rpl19/Rplp0/Rpl32/Rpl6/Rpl17/Rpl10/Rpl21/Rpl13/Rpl15/Rpl27a/Rpl4/Rpl10a/Rpl18/Rpl14/Rpl37rt/Rpl35/Rpl26	18	Up	DM vs. WM	F
GO_CC	GO:1990204	Oxidoreductase complex	3.18061e-11	Sdhb/Cyc1/Cyba/Ndufa12/Uqcrc1/Ndufs8/Uqcr10/Ndufv1/Idh3b/Ndufb5/Ndufs4/Ndufb10/Ldhb/Ndufv3/Sdhd/Etfb/Uqcrfs1/Ndufa13	18	Up	DM vs. WM	F
GO_Bp	GO:1903555	Regulation of tumor necrosis factor superfamily cytokine production	1.06553e-07	Fcer1g/Tyrobp/Fcgr3/Cyba/Ccl3/Clec4a2/Cd47/Ccr5/Cd14/Acp5/Tnfrsf1a/Cd274/pycard/Lilra5/Trem2/Il1a/Zc3h12a/Ccl4	18	Up	DM vs. WM	F
GO_Bp	GO:0032640	Tumor necrosis factor production	1.2987e-07	Fcer1g/Tyrobp/Fcgr3/Cyba/Ccl3/Clec4a2/Cd47/Ccr5/Cd14/Acp5/Tnfrsf1a/pycard/Lilra5/Trem2/Il1a/Zc3h12a/Ccl4/Slamf9	18	Up	DM vs. WM	F
GO_Bp	GO:0034612	Response to tumor necrosis factor	3.1838e-07	Ccl5/Rps3/Ccl3/Acod1/Gbp3/Cd14/Asah1/Tnfrsf1a/pycard/Ube2k/Txndc17/Endog/Cd40/Tnf/Gch1/Zc3h12a/Xcl1/Ccl4	18	Up	DM vs. WM	F
GO_Bp	GO:0002822	Regulation of adaptive immune response based on somatic recombination of immune receptors built from immunoglobulin superfamily domains	8.51789e-07	B2m/Fcer1g/H2-D1/H2-DMa/H2-Ab1/Fcgr3/H2-T22/H2-M3/Fcgr1/H2-T23/H2-Q4/Cd81/Cd274/Cd40/Tnf/Trem2/Zc3h12a/Xcl1	18	Up	DM vs. WM	F
GO_Bp	GO:0002685	Regulation of leukocyte migration	1.31502e-06	Ccl5/Cd74/Rac2/Aif1/pla2g7/Cd47/Slamf8/Cd81/Ninj1/pycard/Bst1/Ecm1/Trem2/Il1a/Cxcl14/Xcl1/Ccr1/Lgals3	18	Up	DM vs. WM	F
GO_CC	GO:0010008	Endosome membrane	1.11512e-05	H2-D1/H2-DMa/Cd68/H2-Eb1/H2-T22/Lamtor5/H2-M3/H2-DMb1/Ifitm2/H2-T23/H2-Q4/Chmp2a/Anxa6/Ifitm3/Laptm4a/Cd274/Stard3/Tmbim1	18	Up	DM vs. WM	F
GO_Bp	GO:0042254	Ribosome biogenesis	4.31007e-05	Rplp0/Rpl6/Rpl10/Rps2/Rps6/Rps16/Rps19/Rpl10a/Trmt112/Rpl14/Nhp2/Rpl35/Rrp1/Mrps7/Rpl26/Nop10/Rps5/Rps25	18	Up	DM vs. WM	F
GO_Bp	GO:0031647	Regulation of protein stability	7.3624e-05	Cd74/Tyrobp/ppib/Ifi30/Cdc37/Ddrgk1/Cd81/Xbp1/Gapdh/pycard/phb2/park7/Dad1/Ctsh/pim1/Rnf5/Igtp/phb	18	Up	DM vs. WM	F
GO_MF	GO:0005525	GTp binding	0.000404982	Rac2/Gnas/Hcar2/Gbp3/Rheb/Gbp2/Anxa6/Rala/Gbp4/Rab43/Gtpbp2/Tubb6/Ciita/Gnai2/Rab4b/Gbp2b/Gch1/Iigp1	18	Up	DM vs. WM	F
GO_Bp	GO:0042176	Regulation of protein catabolic process	0.000889212	Ubb/Apoe/Ddrgk1/Cd81/Atraid/Xbp1/psme1/Ube2k/Eif3h/Ubxn1/Sumo2/park7/Ctsc/Axin1/Tnf/Trem2/Nupr1/phb	18	Up	DM vs. WM	F
GO_Bp	GO:0006959	Humoral immune response	0.00167985	B2m/H2-DMa/C1qb/C1qc/Rps19/C1qa/Acod1/Cd81/Trf/Gapdh/Cfb/Cd37/Tnf/Trem2/phb/Cxcl14/Cxcl9/Lgals3	18	Up	DM vs. WM	F
GO_Bp	GO:0009117	Nucleotide metabolic process	0.00320395	Eno1/Aldoa/Atp5g1/Mpc1/Atp5b/Mpc2/Atp5d/Atp5c1/Nme2/Hint1/Mtch2/Gapdh/Tpi1/park7/Nudt9/Trem2/Nupr1/Ddit4	18	Up	DM vs. WM	F
GO_Bp	GO:0006753	Nucleoside phosphate metabolic process	0.00380907	Eno1/Aldoa/Atp5g1/Mpc1/Atp5b/Mpc2/Atp5d/Atp5c1/Nme2/Hint1/Mtch2/Gapdh/Tpi1/park7/Nudt9/Trem2/Nupr1/Ddit4	18	Up	DM vs. WM	F
GO_CC	GO:0005746	Mitochondrial respirasome	1.2056e-12	Cox8a/Sdhb/Cyc1/Ndufa12/Cox5b/Uqcrc1/Ndufs8/Uqcr10/Ndufv1/Ndufb5/Cox6b1/Ndufs4/Ndufb10/Ndufv3/Sdhd/Uqcrfs1/Ndufa13	17	Up	DM vs. WM	F
GO_CC	GO:0098803	Respiratory chain complex	1.64851e-12	Cox8a/Sdhb/Cyc1/Ndufa12/Cox5b/Uqcrc1/Ndufs8/Uqcr10/Ndufv1/Ndufb5/Cox6b1/Ndufs4/Ndufb10/Ndufv3/Sdhd/Uqcrfs1/Ndufa13	17	Up	DM vs. WM	F
GO_CC	GO:0070469	Respirasome	6.96338e-12	Cox8a/Sdhb/Cyc1/Ndufa12/Cox5b/Uqcrc1/Ndufs8/Uqcr10/Ndufv1/Ndufb5/Cox6b1/Ndufs4/Ndufb10/Ndufv3/Sdhd/Uqcrfs1/Ndufa13	17	Up	DM vs. WM	F
GO_Bp	GO:0071346	Cellular response to interferon-gamma	3.92271e-10	Ccl5/H2-Ab1/Cdc37/Ccl3/Acod1/Cd47/Gbp3/Gbp2/Gapdh/Gbp4/Capg/Rab43/Gbp2b/Igtp/Socs1/Xcl1/Ccl4	17	Up	DM vs. WM	F
GO_Bp	GO:0002824	Positive regulation of adaptive immune response based on somatic recombination of immune receptors built from immunoglobulin superfamily domains	3.1811e-08	B2m/Fcer1g/H2-D1/H2-DMa/H2-Ab1/Fcgr3/H2-T22/H2-M3/Fcgr1/H2-T23/H2-Q4/Cd81/Cd274/Cd40/Tnf/Trem2/Xcl1	17	Up	DM vs. WM	F
GO_CC	GO:0098852	Lytic vacuole membrane	1.87094e-07	H2-D1/H2-DMa/Cd68/H2-Eb1/Nkg7/H2-T22/H2-M3/H2-DMb1/Ifitm2/H2-T23/H2-Q4/Atraid/Chmp2a/Anxa6/Ifitm3/Laptm4a/Tmbim1	17	Up	DM vs. WM	F
GO_CC	GO:0005765	Lysosomal membrane	1.87094e-07	H2-D1/H2-DMa/Cd68/H2-Eb1/Nkg7/H2-T22/H2-M3/H2-DMb1/Ifitm2/H2-T23/H2-Q4/Atraid/Chmp2a/Anxa6/Ifitm3/Laptm4a/Tmbim1	17	Up	DM vs. WM	F
GO_Bp	GO:2001242	Regulation of intrinsic apoptotic signaling pathway	2.43437e-07	Cd74/Ubb/Rps3/Eno1/ppia/Bax/Xbp1/Mtch2/pycard/park7/ptpmt1/Triap1/Hdac1/Rpl26/Trem2/Sod2/Nupr1	17	Up	DM vs. WM	F
GO_Bp	GO:0032680	Regulation of tumor necrosis factor production	4.33552e-07	Fcer1g/Tyrobp/Fcgr3/Cyba/Ccl3/Clec4a2/Cd47/Ccr5/Cd14/Acp5/Tnfrsf1a/pycard/Lilra5/Trem2/Il1a/Zc3h12a/Ccl4	17	Up	DM vs. WM	F
GO_Bp	GO:0002377	Immunoglobulin production	7.09952e-05	B2m/H2-DMa/H2-Ab1/H2-Eb1/H2-Aa/Crlf2/H2-DMb1/Batf/Mzb1/Xbp1/phb2/Cd37/Fgl2/Cd40/Tnf/phb/Xcl1	17	Up	DM vs. WM	F
GO_Bp	GO:0002703	Regulation of leukocyte mediated immunity	0.000174599	B2m/Fcer1g/H2-D1/Tyrobp/Fcgr3/Rac2/H2-T22/H2-M3/Fcgr1/H2-T23/H2-Q4/Cd81/Gfer/Cd40/Tnf/Trem2/Xcl1	17	Up	DM vs. WM	F
KEGG	mmu05164	Influenza A	0.000199632	Ccl5/H2-DMa/H2-Ab1/H2-Eb1/H2-Aa/H2-DMb1/Bax/Tnfrsf1a/Cycs/pycard/Socs3/Slc25a4/Slc25a5/Irf7/Ciita/Tnf/Il1a	17	Up	DM vs. WM	F
GO_Bp	GO:0070372	Regulation of ERK1 and ERK2 cascade	0.000362353	Ccl5/Cd74/Apoe/Ccl3/p2ry6/Xbp1/pycard/phb2/Gnai2/Atf3/Atp6v0c/Trem2/Il1a/phb/Xcl1/Ccl4/Ccr1	17	Up	DM vs. WM	F
GO_Bp	GO:0009150	Purine ribonucleotide metabolic process	0.000651137	Eno1/Aldoa/Atp5g1/Mpc1/Atp5b/Mpc2/Atp5d/Atp5c1/Nme2/Hint1/Mtch2/Gapdh/Tpi1/Nudt9/Trem2/Nupr1/Ddit4	17	Up	DM vs. WM	F
GO_Bp	GO:0009259	Ribonucleotide metabolic process	0.00107877	Eno1/Aldoa/Atp5g1/Mpc1/Atp5b/Mpc2/Atp5d/Atp5c1/Nme2/Hint1/Mtch2/Gapdh/Tpi1/Nudt9/Trem2/Nupr1/Ddit4	17	Up	DM vs. WM	F
GO_Bp	GO:0006163	Purine nucleotide metabolic process	0.00122113	Eno1/Aldoa/Atp5g1/Mpc1/Atp5b/Mpc2/Atp5d/Atp5c1/Nme2/Hint1/Mtch2/Gapdh/Tpi1/Nudt9/Trem2/Nupr1/Ddit4	17	Up	DM vs. WM	F
GO_Bp	GO:0019693	Ribose phosphate metabolic process	0.0014792	Eno1/Aldoa/Atp5g1/Mpc1/Atp5b/Mpc2/Atp5d/Atp5c1/Nme2/Hint1/Mtch2/Gapdh/Tpi1/Nudt9/Trem2/Nupr1/Ddit4	17	Up	DM vs. WM	F
GO_Bp	GO:0072521	Purine-containing compound metabolic process	0.00221565	Eno1/Aldoa/Atp5g1/Mpc1/Atp5b/Mpc2/Atp5d/Atp5c1/Nme2/Hint1/Mtch2/Gapdh/Tpi1/Nudt9/Trem2/Nupr1/Ddit4	17	Up	DM vs. WM	F
GO_Bp	GO:0042326	Negative regulation of phosphorylation	0.00267822	Apoe/ppia/Bax/Fkbp8/Xbp1/Mtch2/Gadd45g/pycard/Socs3/park7/Gbp4/Gadd45b/Dynll1/Nupr1/Zc3h12a/Socs1/Ddit4	17	Up	DM vs. WM	F
GO_Bp	GO:0032102	Negative regulation of response to external stimulus	0.00288059	Apoe/Aif1/Coro1b/Rps19/Acod1/Slamf8/Acp5/Tnfrsf1a/Socs3/Gfer/Metrnl/Tnfaip8l2/Fgl2/Tnf/Trem2/Isg15/Ccr1	17	Up	DM vs. WM	F
GO_Bp	GO:0042113	B cell activation	0.00577152	Cd74/H2-Ab1/Tyrobp/Bax/Slamf8/Cd81/Batf/Mzb1/Xbp1/Lgals1/phb2/Slc25a5/Bst1/Lyl1/Cd40/Cebpg/phb	17	Up	DM vs. WM	F
GO_Bp	GO:0010959	Regulation of metal ion transport	0.00702158	Ccl5/B2m/Gnas/Cyba/p2ry6/Bax/Slc31a2/Trf/Iscu/Vmp1/Gnai2/Lilra5/Trem2/S100a1/Ccr1/Cxcl9/Lgals3	17	Up	DM vs. WM	F
GO_Bp	GO:0034248	Regulation of cellular amide metabolic process	0.0080731	Rps3/Apoe/Rpl10/ppp1ca/Eif4ebp1/Eif1/Eif4e2/Gapdh/polr2g/Cnbp/Dph3/Ybx1/Eif5a/Rpl26/Tnf/Tmed10/Zc3h12a	17	Up	DM vs. WM	F
GO_Bp	GO:2000112	Regulation of cellular macromolecule biosynthetic process	0.013322	Rps3/Rpl10/ppp1ca/Eif4ebp1/Eif1/Itm2b/Eif4e2/Gapdh/polr2g/Tmem59/Cnbp/Dph3/Ybx1/Eif5a/Rpl26/Tnf/Zc3h12a	17	Up	DM vs. WM	F
GO_Bp	GO:0090407	Organophosphate biosynthetic process	0.0135785	Eno1/Aldoa/Atp5g1/Mpc1/Atp5b/Mpc2/Atp5d/Atp5c1/Nme2/p2ry6/Tpi1/Socs3/ptpmt1/Bscl2/Trem2/Socs1/Ckb	17	Up	DM vs. WM	F
GO_Bp	GO:0032675	Regulation of interleukin-6 production	5.79571e-07	Cd74/Fcer1g/Tyrobp/Aif1/Cyba/Cd47/Ccr5/Xbp1/Tnfrsf1a/pycard/Tnfsf9/Tnf/Lilra5/Trem2/Il1a/Zc3h12a	16	Up	DM vs. WM	F
GO_Bp	GO:0006457	Protein folding	6.22881e-07	B2m/Cd74/H2-DMa/ppib/Nudc/Cdc37/H2-DMb1/Sdf2l1/ppia/Fkbp8/Grpel1/Erp44/pfdn5/Fkbp5/Dnajb11/Tor2a	16	Up	DM vs. WM	F
GO_Bp	GO:0071674	Mononuclear cell migration	1.84279e-06	Ccl5/Aif1/pla2g7/Rps19/Ccl3/Cd47/Slamf8/Ninj1/pycard/Ecm1/Cxcl14/Xcl1/Ccl4/Ccr1/Lgals3/Slamf9	16	Up	DM vs. WM	F
GO_Bp	GO:0042098	T cell proliferation	2.17145e-05	Ccl5/H2-Ab1/Rps3/H2-Aa/Rac2/Aif1/Rps6/H2-DMb1/Bax/Cd81/Cd274/pycard/Tnfsf9/Il1a/Xcl1/Lgals3	16	Up	DM vs. WM	F
GO_Bp	GO:2001234	Negative regulation of apoptotic signaling pathway	5.75262e-05	Cd74/Eno1/prelid1/ppia/Bax/Xbp1/park7/Triap1/Hdac1/Slc25a4/Slc25a5/Gnai2/Tnf/Sod2/Tmbim1/Lgals3	16	Up	DM vs. WM	F
GO_Bp	GO:1903362	Regulation of cellular protein catabolic process	6.81589e-05	Ubb/Apoe/Ddrgk1/Cd81/Atraid/Xbp1/psme1/Ube2k/Eif3h/Ubxn1/Sumo2/park7/Ctsc/Axin1/Trem2/Nupr1	16	Up	DM vs. WM	F
GO_MF	GO:0003924	GTpase activity	0.000422928	Rac2/Gnas/Gbp3/Rheb/Gbp2/Rala/Gbp4/Rab43/Gtpbp2/Tubb6/Gnai2/Rab4b/Gbp2b/Gch1/Igtp/Iigp1	16	Up	DM vs. WM	F
GO_Bp	GO:0051604	Protein maturation	0.00163837	Eno1/Ctss/psenen/S100a10/Naa20/Sec11c/Ctsz/Sde2/Cycs/pycard/Tmem59/Dnajb11/Glrx3/Timm17a/Nfu1/Ctsh	16	Up	DM vs. WM	F
GO_Bp	GO:0140694	Non-membrane-bounded organelle assembly	0.00403141	Rps3/Rplp0/Rps23/Rpl6/Rpl10/Rps2/Rps19/Chmp2a/Aup1/Hck/Bin2/Mrps7/Bscl2/Rps5/Tnf/Rps25	16	Up	DM vs. WM	F
GO_Bp	GO:0072594	Establishment of protein localization to organelle	0.0106043	Cd68/Tomm22/Timm23/Bax/Grpel1/Xbp1/Rala/Tnfrsf1a/Mtch2/phb2/Timm17a/Tomm40/Dnajc15/Gbp4/Oxa1l/Zc3h12a	16	Up	DM vs. WM	F
GO_Bp	GO:0007015	Actin filament organization	0.0183247	Arpc1b/Rac2/Aif1/Coro1b/Cd47/S100a10/Trf/Brk1/Tmsb10/pycard/Tmsb4x/Stmn1/Gmfg/Capg/Marcksl1/Itgb5	16	Up	DM vs. WM	F
GO_Bp	GO:0019884	Antigen processing and presentation of exogenous antigen	1.23453e-14	B2m/Cd74/Fcer1g/H2-DMa/H2-Ab1/H2-Eb1/H2-Aa/Fcgr3/Ifi30/Ctss/H2-M3/H2-DMb1/Clec4a2/Fcgr1/psme1	15	Up	DM vs. WM	F
GO_Bp	GO:0042775	Mitochondrial ATp synthesis coupled electron transport	2.88838e-11	Cyc1/Ndufa12/Cox5b/Uqcrc1/Ndufs8/Uqcr10/Ndufv1/Mtch2/Cycs/Iscu/Ndufv3/park7/Sdhd/Dnajc15/Uqcrfs1	15	Up	DM vs. WM	F
GO_Bp	GO:0042773	ATp synthesis coupled electron transport	4.36486e-11	Cyc1/Ndufa12/Cox5b/Uqcrc1/Ndufs8/Uqcr10/Ndufv1/Mtch2/Cycs/Iscu/Ndufv3/park7/Sdhd/Dnajc15/Uqcrfs1	15	Up	DM vs. WM	F
GO_Bp	GO:0002181	Cytoplasmic translation	7.34446e-09	Rpl19/Rplp0/Rpl32/Rps23/Rpl6/Rpl17/Rpl15/Rps2/Eif4ebp1/Rpl10a/Rpl18/Cnbp/Dph3/Ybx1/Rpl26	15	Up	DM vs. WM	F
GO_Bp	GO:0008630	Intrinsic apoptotic signaling pathway in response to DNA damage	3.14493e-08	Cd74/Rps3/Bcl2a1b/Bcl2a1d/Bcl2a1a/Bax/Tnfrsf1a/Mtch2/pycard/Triap1/Rpl26/Tnf/Sod2/Nupr1/Ddit4	15	Up	DM vs. WM	F
GO_Bp	GO:1990266	Neutrophil migration	1.70364e-07	Ccl5/Cd74/Fcer1g/ppib/Fcgr3/Rac2/Ccl3/ppia/Slamf8/Bst1/Il1a/Xcl1/Ccl4/Cxcl9/Lgals3	15	Up	DM vs. WM	F
GO_Bp	GO:0097530	Granulocyte migration	1.81544e-06	Ccl5/Cd74/Fcer1g/ppib/Fcgr3/Rac2/Ccl3/ppia/Slamf8/Bst1/Il1a/Xcl1/Ccl4/Cxcl9/Lgals3	15	Up	DM vs. WM	F
GO_Bp	GO:0071356	Cellular response to tumor necrosis factor	1.05345e-05	Ccl5/Rps3/Ccl3/Acod1/Gbp3/Asah1/Tnfrsf1a/pycard/Ube2k/Txndc17/Cd40/Tnf/Zc3h12a/Xcl1/Ccl4	15	Up	DM vs. WM	F
GO_Bp	GO:0002705	Positive regulation of leukocyte mediated immunity	1.41397e-05	B2m/Fcer1g/H2-D1/Tyrobp/Fcgr3/H2-T22/H2-M3/Fcgr1/H2-T23/H2-Q4/Cd81/Cd40/Tnf/Trem2/Xcl1	15	Up	DM vs. WM	F
GO_CC	GO:0019867	Outer membrane	1.59799e-05	Ubb/Eno1/Bcl2a1b/Tomm22/Bcl2a1d/Bcl2a1a/Bax/Mtch2/phb2/Emd/Tomm40/Slc25a4/Fundc2/phb/Mgst1	15	Up	DM vs. WM	F
GO_CC	GO:0031968	Organelle outer membrane	1.59799e-05	Ubb/Eno1/Bcl2a1b/Tomm22/Bcl2a1d/Bcl2a1a/Bax/Mtch2/phb2/Emd/Tomm40/Slc25a4/Fundc2/phb/Mgst1	15	Up	DM vs. WM	F
GO_Bp	GO:0002833	Positive regulation of response to biotic stimulus	1.62248e-05	Cd74/Tyrobp/H2-M3/Rps19/Cyba/Acod1/Ly86/Cd274/pycard/Ube2k/Trim12a/Zbp1/Irf7/Igtp/Xcl1	15	Up	DM vs. WM	F
GO_Bp	GO:0051651	Maintenance of location in cell	8.14759e-05	Ftl1/Apoe/Fth1/Cyba/p2ry6/Bax/Ccr5/Anxa6/Tmsb10/Tmsb4x/park7/Rer1/Chchd10/Xcl1/Cxcl9	15	Up	DM vs. WM	F
GO_Bp	GO:0070374	Positive regulation of ERK1 and ERK2 cascade	8.97123e-05	Ccl5/Cd74/Apoe/Ccl3/p2ry6/pycard/phb2/Gnai2/Atp6v0c/Trem2/Il1a/phb/Xcl1/Ccl4/Ccr1	15	Up	DM vs. WM	F
GO_Bp	GO:0002706	Regulation of lymphocyte mediated immunity	0.00011492	B2m/Fcer1g/H2-D1/Fcgr3/H2-T22/H2-M3/Fcgr1/H2-T23/H2-Q4/Cd81/Gfer/Cd40/Tnf/Trem2/Xcl1	15	Up	DM vs. WM	F
GO_Bp	GO:0072593	Reactive oxygen species metabolic process	0.000197237	Tyrobp/Atp5g1/Cyba/Acod1/Acp5/Cycs/Ndufs4/park7/Eif5a/Gnai2/Tnf/Gch1/Sod2/Zc3h12a/Ddit4	15	Up	DM vs. WM	F
GO_Bp	GO:0001818	Negative regulation of cytokine production	0.00111459	Tyrobp/Clec4a2/Acod1/Cuedc2/Acp5/Tnfrsf1a/Cd274/pycard/ppp1r11/Gbp4/Tnf/Lilra5/Trem2/Zc3h12a/Relb	15	Up	DM vs. WM	F
GO_CC	GO:0019898	Extrinsic component of membrane	0.00142556	Ubb/Apoe/Eno1/Gnas/S100a10/Trf/Hck/Socs3/Bst1/Rgs1/Gnai2/Zc3h12a/phb/Socs1/Gngt2	15	Up	DM vs. WM	F
GO_Bp	GO:0009895	Negative regulation of catabolic process	0.00196568	Hcar2/Ddrgk1/Atraid/Mtch2/Eif3h/Ubxn1/park7/Ybx1/Bscl2/Rnf5/Tnf/Trem2/Nupr1/phb/Ddit4	15	Up	DM vs. WM	F
GO_Bp	GO:0045861	Negative regulation of proteolysis	0.00559965	Lamtor5/Cst3/Bcl2a1d/Ddrgk1/Ctsz/Gapdh/Tmem59/Eif3h/Ubxn1/park7/Triap1/Ecm1/Tnf/Tmed10/Serpina3g	15	Up	DM vs. WM	F
GO_Bp	GO:0032956	Regulation of actin cytoskeleton organization	0.00679696	Arpc1b/Rac2/Coro1b/Cd47/S100a10/Brk1/Tmsb10/pycard/Hck/Tmsb4x/Stmn1/Gmfg/Capg/Bst1/Il1a	15	Up	DM vs. WM	F
GO_Bp	GO:0006909	Phagocytosis	0.0106043	Fcer1g/Tyrobp/Fcgr3/Rac2/Aif1/Cyba/Cd302/p2ry6/Fcgr1/Cd47/pycard/Hck/Bin2/Tnf/Trem2	15	Up	DM vs. WM	F
GO_Bp	GO:1902903	Regulation of supramolecular fiber organization	0.0110669	Rps3/Apoe/Arpc1b/Coro1b/Cd47/S100a10/Brk1/Tmsb10/pfdn5/pycard/Tmsb4x/Stmn1/Gmfg/Capg/Trem2	15	Up	DM vs. WM	F
GO_Bp	GO:0034470	NcRNA processing	0.0119312	Rps6/Rps16/Rps19/Rpl10a/Trmt112/Rpl14/Nhp2/Rpl35/Rrp1/Dph3/Rpl26/Nop10/Tnf/Zc3h12a/Rps25	15	Up	DM vs. WM	F
GO_Bp	GO:0006417	Regulation of translation	0.0123856	Rps3/Rpl10/ppp1ca/Eif4ebp1/Eif1/Eif4e2/Gapdh/polr2g/Cnbp/Dph3/Ybx1/Eif5a/Rpl26/Tnf/Zc3h12a	15	Up	DM vs. WM	F
GO_Bp	GO:0032970	Regulation of actin filament-based process	0.0175695	Arpc1b/Rac2/Coro1b/Cd47/S100a10/Brk1/Tmsb10/pycard/Hck/Tmsb4x/Stmn1/Gmfg/Capg/Bst1/Il1a	15	Up	DM vs. WM	F
KEGG	mmu05167	Kaposi sarcoma-associated herpesvirus infection	0.022475	Uba52/Ubb/H2-D1/H2-T22/H2-M3/Bax/H2-T23/H2-Q4/Ccr5/Tnfrsf1a/Cycs/Hck/Irf7/Gngt2/Ccr1	15	Up	DM vs. WM	F
GO_Bp	GO:0033674	Positive regulation of kinase activity	0.0252128	Cd74/Rps3/ppia/Cd81/phb2/Camk1/pim1/Axin1/Cd40/Tnf/Lilra5/Trem2/Igtp/phb/Socs1	15	Up	DM vs. WM	F
GO_MF	GO:0004175	Endopeptidase activity	0.0360562	psmb2/Ctss/psmb9/psmb8/psmb3/Sec11c/Ctsz/Cfb/pycard/Tmem59/psmb7/Ctsc/psmb1/Ctsh/Ctla2b	15	Up	DM vs. WM	F
KEGG	mmu05170	Human immunodeficiency virus 1 infection	0.0371089	B2m/H2-D1/Rac2/Apobec3/H2-T22/H2-M3/Bax/H2-T23/H2-Q4/Ccr5/Tnfrsf1a/Cycs/Gnai2/Tnf/Gngt2	15	Up	DM vs. WM	F
GO_Bp	GO:0002478	Antigen processing and presentation of exogenous peptide antigen	1.56028e-14	B2m/Cd74/Fcer1g/H2-DMa/H2-Ab1/H2-Eb1/H2-Aa/Fcgr3/Ifi30/Ctss/H2-M3/H2-DMb1/Clec4a2/Fcgr1	14	Up	DM vs. WM	F
GO_Bp	GO:0002708	Positive regulation of lymphocyte mediated immunity	1.41397e-05	B2m/Fcer1g/H2-D1/Fcgr3/H2-T22/H2-M3/Fcgr1/H2-T23/H2-Q4/Cd81/Cd40/Tnf/Trem2/Xcl1	14	Up	DM vs. WM	F
GO_Bp	GO:0070665	Positive regulation of leukocyte proliferation	1.41397e-05	Ccl5/Cd74/Rps3/Aif1/H2-DMb1/Cd81/Cd274/pycard/Csf2ra/Tnfsf9/Bst1/Cd40/Il1a/Xcl1	14	Up	DM vs. WM	F
GO_Bp	GO:0042129	Regulation of T cell proliferation	4.92412e-05	Ccl5/H2-Ab1/Rps3/H2-Aa/Rac2/Aif1/H2-DMb1/Cd81/Cd274/pycard/Tnfsf9/Il1a/Xcl1/Lgals3	14	Up	DM vs. WM	F
GO_Bp	GO:1902107	Positive regulation of leukocyte differentiation	5.47389e-05	Ccl5/Cd74/H2-DMa/H2-Aa/Tyrobp/Gnas/Ccl3/Ninj1/Xbp1/Tnfsf9/Tnf/Trem2/Socs1/Ccr1	14	Up	DM vs. WM	F
GO_Bp	GO:1903708	Positive regulation of hemopoiesis	5.47389e-05	Ccl5/Cd74/H2-DMa/H2-Aa/Tyrobp/Gnas/Ccl3/Ninj1/Xbp1/Tnfsf9/Tnf/Trem2/Socs1/Ccr1	14	Up	DM vs. WM	F
KEGG	mmu05145	Toxoplasmosis	6.64148e-05	H2-DMa/H2-Ab1/H2-Eb1/H2-Aa/H2-DMb1/Ccr5/Tnfrsf1a/Cycs/Ciita/Gnai2/Cd40/Tnf/Igtp/Socs1	14	Up	DM vs. WM	F
GO_Bp	GO:1903050	Regulation of proteolysis involved in cellular protein catabolic process	0.000213332	Ubb/Apoe/Ddrgk1/Xbp1/psme1/Ube2k/Eif3h/Ubxn1/Sumo2/park7/Ctsc/Axin1/Trem2/Nupr1	14	Up	DM vs. WM	F
KEGG	mmu04380	Osteoclast differentiation	0.000279109	Tyrobp/Fcgr3/Fcgr4/Cyba/Fcgr1/Acp5/Tnfrsf1a/Socs3/Tnf/Lilra5/Trem2/Il1a/Relb/Socs1	14	Up	DM vs. WM	F
GO_Bp	GO:0050866	Negative regulation of cell activation	0.000300607	Cd74/H2-Ab1/H2-Aa/Apoe/Tyrobp/Cd274/Cd37/Tnfaip8l2/Fgl2/Milr1/Trem2/Zc3h12a/Socs1/Lgals3	14	Up	DM vs. WM	F
GO_Bp	GO:0007249	I-kappaB kinase/NF-kappaB signaling	0.000349121	Cd74/Lamtor5/Ddrgk1/Gapdh/pycard/Hdac1/Trim12a/Cd40/Tnf/Trem2/Il1a/Zc3h12a/Relb/Saa3	14	Up	DM vs. WM	F
GO_Bp	GO:0031348	Negative regulation of defense response	0.000547946	Apoe/Rps19/Acod1/Slamf8/Acp5/Tnfrsf1a/Socs3/Gfer/Metrnl/Tnfaip8l2/Fgl2/Trem2/Isg15/Ccr1	14	Up	DM vs. WM	F
GO_Bp	GO:0097191	Extrinsic apoptotic signaling pathway	0.000566341	Bcl2a1b/ppp1ca/Bcl2a1d/Bcl2a1a/Bax/Itm2b/pycard/park7/Atf3/Tnf/Ndufa13/Il1a/Tmbim1/Lgals3	14	Up	DM vs. WM	F
GO_Bp	GO:0072659	Protein localization to plasma membrane	0.00357768	Fcer1g/Cd81/S100a10/Tnfrsf1a/Myl12a/Tmem59/Sys1/Abi3/Rer1/Fyb/Tnf/Trem2/Tmbim1/Lgals3	14	Up	DM vs. WM	F
GO_Bp	GO:0045765	Regulation of angiogenesis	0.00403141	Ccl5/Ninj1/Rnh1/Xbp1/Mydgf/Tnfrsf1a/Ctsh/Ecm1/Cd40/Tnf/Il1a/Zc3h12a/S100a1/Lgals3	14	Up	DM vs. WM	F
GO_Bp	GO:0019932	Second-messenger-mediated signaling	0.0042084	Apoe/Gnas/Ccrl2/Mt1/Cap1/Hint1/Ccr5/Tmbim4/Gapdh/Bst1/Tnf/Trem2/Igtp/Ccr1	14	Up	DM vs. WM	F
GO_Bp	GO:1901342	Regulation of vasculature development	0.00445419	Ccl5/Ninj1/Rnh1/Xbp1/Mydgf/Tnfrsf1a/Ctsh/Ecm1/Cd40/Tnf/Il1a/Zc3h12a/S100a1/Lgals3	14	Up	DM vs. WM	F
GO_Bp	GO:0051402	Neuron apoptotic process	0.00528029	Apoe/Tyrobp/Ccl3/Bax/Mt1/ppt1/Tnfrsf1a/Ctsz/Gapdh/park7/Tnf/Trem2/Sod2/Nupr1	14	Up	DM vs. WM	F
GO_Bp	GO:0051222	Positive regulation of protein transport	0.00567557	Mpc2/ppia/Hcar2/Cd81/Xbp1/Tnfrsf1a/Emd/Camk1/Dynll1/Tnf/Tmed10/Trem2/Il1a/Zc3h12a	14	Up	DM vs. WM	F
GO_MF	GO:0005126	Cytokine receptor binding	0.00625204	Ccl5/Ccrl2/Ccl3/pycard/Tnfsf9/Cnih4/Ecm1/Tnf/Il1a/Cxcl14/Xcl1/Ccl4/Tmbim1/Cxcl9	14	Up	DM vs. WM	F
GO_Bp	GO:1904951	Positive regulation of establishment of protein localization	0.00846503	Mpc2/ppia/Hcar2/Cd81/Xbp1/Tnfrsf1a/Emd/Camk1/Dynll1/Tnf/Tmed10/Trem2/Il1a/Zc3h12a	14	Up	DM vs. WM	F
GO_Bp	GO:0043087	Regulation of GTpase activity	0.0101678	Ccl5/Gnas/Rgs10/Ccl3/Adap2/S100a10/Rasgef1b/pycard/Stmn1/Rgs1/Cd40/Dynlt1c/Xcl1/Ccl4	14	Up	DM vs. WM	F
GO_Bp	GO:0001933	Negative regulation of protein phosphorylation	0.0116687	Apoe/ppia/Bax/Fkbp8/Xbp1/Gadd45g/pycard/Socs3/park7/Gbp4/Gadd45b/Zc3h12a/Socs1/Ddit4	14	Up	DM vs. WM	F
GO_CC	GO:1902495	Transmembrane transporter complex	0.0139063	Atp5g1/Cyc1/Ndufa12/Uqcrc1/Ndufs8/Uqcr10/Ndufv1/Ndufb5/Ndufs4/Ndufb10/Ndufv3/Uqcrfs1/Ndufa13/Clic1	14	Up	DM vs. WM	F
GO_Bp	GO:1990778	Protein localization to cell periphery	0.0166318	Fcer1g/Cd81/S100a10/Tnfrsf1a/Myl12a/Tmem59/Sys1/Abi3/Rer1/Fyb/Tnf/Trem2/Tmbim1/Lgals3	14	Up	DM vs. WM	F
GO_CC	GO:1990351	Transporter complex	0.0211539	Atp5g1/Cyc1/Ndufa12/Uqcrc1/Ndufs8/Uqcr10/Ndufv1/Ndufb5/Ndufs4/Ndufb10/Ndufv3/Uqcrfs1/Ndufa13/Clic1	14	Up	DM vs. WM	F
GO_CC	GO:0031252	Cell leading edge	0.030064	Rps3/Rac2/Aif1/Gnas/Coro1b/Cdc37/Nme2/Sra1/Cyth2/Brk1/Abi3/Dynlt1c/Sh2b1/Itgb5	14	Up	DM vs. WM	F
GO_Bp	GO:0003012	Muscle system process	0.0450667	Eno1/Aldoa/Aif1/Cyba/Anxa6/Tnfrsf1a/Hsbp1/Ndufs4/Glrx3/Slc25a4/Bscl2/Zc3h12a/Gatm/ptgs1	14	Up	DM vs. WM	F
GO_CC	GO:0005844	Polysome	6.29927e-09	Rpl19/Rps3/Rpl32/Rps23/Rpl6/Rpl17/Rps6/Rpl10a/Rpl18/psma6/Eif3h/Btf3/Rps25	13	Up	DM vs. WM	F
GO_Bp	GO:0030593	Neutrophil chemotaxis	5.52998e-07	Ccl5/Cd74/Fcer1g/ppib/Fcgr3/Rac2/Ccl3/ppia/Bst1/Xcl1/Ccl4/Cxcl9/Lgals3	13	Up	DM vs. WM	F
GO_CC	GO:0140534	Endoplasmic reticulum protein-containing complex	2.67528e-06	B2m/H2-D1/ppib/Ssr4/Ost4/Sdf2l1/Mzb1/Aup1/Sec11c/Ubxn1/Emc7/Dnajb11/Dad1	13	Up	DM vs. WM	F
GO_Bp	GO:0071621	Granulocyte chemotaxis	5.27251e-06	Ccl5/Cd74/Fcer1g/ppib/Fcgr3/Rac2/Ccl3/ppia/Bst1/Xcl1/Ccl4/Cxcl9/Lgals3	13	Up	DM vs. WM	F
GO_MF	GO:0140375	Immune receptor activity	1.70964e-05	Cd74/Fcer1g/H2-Eb1/Fcgr3/Fcgr4/Crlf2/Ccrl2/Fcgr1/Ccr5/Csf2ra/Ctsh/Lilra5/Ccr1	13	Up	DM vs. WM	F
GO_Bp	GO:0050671	Positive regulation of lymphocyte proliferation	2.07067e-05	Ccl5/Cd74/Rps3/Aif1/H2-DMb1/Cd81/Cd274/pycard/Tnfsf9/Bst1/Cd40/Il1a/Xcl1	13	Up	DM vs. WM	F
GO_Bp	GO:0032946	Positive regulation of mononuclear cell proliferation	2.26593e-05	Ccl5/Cd74/Rps3/Aif1/H2-DMb1/Cd81/Cd274/pycard/Tnfsf9/Bst1/Cd40/Il1a/Xcl1	13	Up	DM vs. WM	F
KEGG	mmu05416	Viral myocarditis	2.7708e-05	H2-D1/H2-DMa/H2-Ab1/H2-Eb1/H2-Aa/Rac2/H2-T22/H2-M3/H2-DMb1/H2-T23/H2-Q4/Cycs/Cd40	13	Up	DM vs. WM	F
GO_Bp	GO:0006839	Mitochondrial transport	2.95502e-05	Tomm22/Timm23/Bax/Grpel1/Mtch2/Timm17a/Tomm40/Slc25a4/Dnajc15/Slc25a5/Oxa1l/Dynlt1c/Chchd10	13	Up	DM vs. WM	F
GO_Bp	GO:0050830	Defense response to Gram-positive bacterium	2.95502e-05	B2m/Lyz2/Gbp3/Acp5/Gbp2/Gsdmd/pycard/Hck/ppp1r11/Gbp4/Gbp2b/Tnf/Lyz1	13	Up	DM vs. WM	F
GO_Bp	GO:0002687	Positive regulation of leukocyte migration	3.82154e-05	Ccl5/Cd74/Rac2/Aif1/pla2g7/Cd47/pycard/Trem2/Il1a/Cxcl14/Xcl1/Ccr1/Lgals3	13	Up	DM vs. WM	F
GO_Bp	GO:2001235	Positive regulation of apoptotic signaling pathway	3.82154e-05	Ubb/Rps3/ppp1ca/Bax/Mtch2/pycard/park7/Ctsc/Ctsh/Rpl26/Atf3/Tnf/Nupr1	13	Up	DM vs. WM	F
GO_Bp	GO:2000377	Regulation of reactive oxygen species metabolic process	4.66472e-05	Tyrobp/Atp5g1/Cyba/Acod1/Acp5/Cycs/park7/Eif5a/Gnai2/Tnf/Gch1/Sod2/Zc3h12a	13	Up	DM vs. WM	F
GO_CC	GO:0005741	Mitochondrial outer membrane	0.000101211	Ubb/Bcl2a1b/Tomm22/Bcl2a1d/Bcl2a1a/Bax/Mtch2/phb2/Tomm40/Slc25a4/Fundc2/phb/Mgst1	13	Up	DM vs. WM	F
GO_Bp	GO:0002700	Regulation of production of molecular mediator of immune response	0.000120092	B2m/Cd74/Fcer1g/Cuedc2/Cd81/Mzb1/Xbp1/phb2/Cd37/Cd40/Tnf/phb/Xcl1	13	Up	DM vs. WM	F
GO_Bp	GO:0061136	Regulation of proteasomal protein catabolic process	0.000173262	Ubb/Apoe/Ddrgk1/Xbp1/psme1/Ube2k/Eif3h/Ubxn1/Sumo2/park7/Axin1/Trem2/Nupr1	13	Up	DM vs. WM	F
GO_Bp	GO:0045637	Regulation of myeloid cell differentiation	0.000831941	Ccl5/B2m/Cd74/Tyrobp/Gnas/C1qc/Ccl3/Nme2/Ninj1/Tnf/Trem2/Isg15/Ccr1	13	Up	DM vs. WM	F
GO_Bp	GO:0050920	Regulation of chemotaxis	0.0011079	Ccl5/Cd74/Rac2/Aif1/pla2g7/Coro1b/Slamf8/Ninj1/Bst1/Trem2/Cxcl14/Xcl1/Ccr1	13	Up	DM vs. WM	F
GO_Bp	GO:0016236	Macroautophagy	0.00186753	Cdc37/Ddrgk1/Chmp2a/Aup1/phb2/Slc25a4/Rab43/Slc25a5/Vmp1/Rnf5/Tex264/Igtp/Nupr1	13	Up	DM vs. WM	F
GO_Bp	GO:0034976	Response to endoplasmic reticulum stress	0.00270996	Manf/Sdf2l1/Bax/Ddrgk1/Xbp1/Aup1/Erp44/Ube2k/Ubxn1/park7/Rnf5/Atf3/Nupr1	13	Up	DM vs. WM	F
KEGG	mmu05322	Systemic lupus erythematosus	0.00441484	H2-DMa/H2-Ab1/H2-Eb1/C1qb/H2-Aa/Fcgr3/Fcgr4/C1qc/H2-DMb1/C1qa/Fcgr1/Cd40/Tnf	13	Up	DM vs. WM	F
GO_Bp	GO:0043523	Regulation of neuron apoptotic process	0.0054579	Apoe/Tyrobp/Ccl3/Bax/Mt1/ppt1/Tnfrsf1a/Ctsz/park7/Tnf/Trem2/Sod2/Nupr1	13	Up	DM vs. WM	F
GO_Bp	GO:0010506	Regulation of autophagy	0.0054579	Xbp1/pycard/Tmem59/Trim12a/Slc25a4/Slc25a5/Endog/Rnf5/Trem2/Igtp/Iigp1/Nupr1/Zc3h12a	13	Up	DM vs. WM	F
GO_CC	GO:0005769	Early endosome	0.0125942	H2-D1/H2-Ab1/Apoe/Ctss/H2-T22/H2-M3/H2-T23/H2-Q4/Trf/Ifitm3/Cd274/Bloc1s1/phb	13	Up	DM vs. WM	F
GO_MF	GO:0001664	G protein-coupled receptor binding	0.0158565	Ccl5/Gnas/Ccrl2/Ccl3/Fcgr1/Rala/Cnih4/Gnai2/phb/Cxcl14/Xcl1/Ccl4/Cxcl9	13	Up	DM vs. WM	F
GO_Bp	GO:0006790	Sulfur compound metabolic process	0.0159015	Mpc1/Mpc2/Ethe1/Iscu/Glrx3/park7/Nfu1/Gpx4/Sod2/Clic1/Sult1a1/Mgst1/Hpgds	13	Up	DM vs. WM	F
GO_Bp	GO:0043270	Positive regulation of ion transport	0.0161595	Ccl5/Ctss/Gnas/p2ry6/Bax/Vmp1/Lilra5/Trem2/Il1a/S100a1/Ccr1/Cxcl9/Lgals3	13	Up	DM vs. WM	F
GO_Bp	GO:0062197	Cellular response to chemical stress	0.0186225	Rps3/Aif1/ppia/Xbp1/park7/Gfer/Endog/Gch1/Trem2/Sod2/Zc3h12a/Relb/Mgst1	13	Up	DM vs. WM	F
KEGG	mmu04514	Cell adhesion molecules	0.0231898	H2-D1/H2-DMa/H2-Ab1/H2-Eb1/H2-Aa/H2-T22/H2-M3/H2-DMb1/H2-T23/H2-Q4/Cd274/Cd40/Cd8b1	13	Up	DM vs. WM	F
KEGG	mmu04218	Cellular senescence	0.0243397	H2-D1/H2-T22/ppp1ca/H2-M3/Eif4ebp1/H2-T23/H2-Q4/Rheb/Gadd45g/Slc25a4/Gadd45b/Slc25a5/Il1a	13	Up	DM vs. WM	F
GO_Bp	GO:0051346	Negative regulation of hydrolase activity	0.0324082	Lamtor5/Cst3/Bcl2a1d/Gapdh/Ubxn1/park7/ppp1r11/Triap1/Ecm1/Gnai2/Tnf/Tmed10/Serpina3g	13	Up	DM vs. WM	F
GO_Bp	GO:1904062	Regulation of cation transmembrane transport	0.0413531	Ctss/Cyba/p2ry6/Bax/Slc31a2/Iscu/phb2/park7/Slc25a4/Vmp1/Trem2/S100a1/Cxcl9	13	Up	DM vs. WM	F
KEGG	mmu05417	Lipid and atherosclerosis	0.0712242	Ccl5/Cyba/Ccl3/Bax/Cd14/Xbp1/Tnfrsf1a/Cycs/pycard/Irf7/Cd40/Tnf/Sod2	13	Up	DM vs. WM	F
GO_Bp	GO:0002495	Antigen processing and presentation of peptide antigen via MHC class II	1.59246e-13	B2m/Cd74/Fcer1g/H2-DMa/H2-Ab1/H2-Eb1/H2-Aa/Ifi30/Ctss/H2-DMb1/pycard/Trem2	12	Up	DM vs. WM	F
GO_Bp	GO:0002504	Antigen processing and presentation of peptide or polysaccharide antigen via MHC class II	4.43568e-13	B2m/Cd74/Fcer1g/H2-DMa/H2-Ab1/H2-Eb1/H2-Aa/Ifi30/Ctss/H2-DMb1/pycard/Trem2	12	Up	DM vs. WM	F
GO_CC	GO:0042611	MHC protein complex	1.58938e-11	B2m/Cd74/H2-D1/H2-DMa/H2-Ab1/H2-Eb1/H2-Aa/H2-T22/H2-M3/H2-DMb1/H2-T23/H2-Q4	12	Up	DM vs. WM	F
GO_Bp	GO:0019646	Aerobic electron transport chain	4.65156e-09	Cyc1/Cox5b/Uqcrc1/Ndufs8/Uqcr10/Ndufv1/Cycs/Iscu/park7/Sdhd/Dnajc15/Uqcrfs1	12	Up	DM vs. WM	F
GO_Bp	GO:0071347	Cellular response to interleukin-1	3.08773e-07	Ccl5/Ccl3/Acod1/Cd47/pycard/Zbp1/Cd40/Il1a/Zc3h12a/Xcl1/Ccl4/Saa3	12	Up	DM vs. WM	F
GO_CC	GO:0000313	Organellar ribosome	3.38756e-07	Mrps14/Mrps18a/Mrpl4/Mrps26/Mrps24/Mrpl30/Mrpl42/Mrps17/Mrps23/Mrpl21/Mrps7/Mrpl54	12	Up	DM vs. WM	F
GO_CC	GO:0005761	Mitochondrial ribosome	3.38756e-07	Mrps14/Mrps18a/Mrpl4/Mrps26/Mrps24/Mrpl30/Mrpl42/Mrps17/Mrps23/Mrpl21/Mrps7/Mrpl54	12	Up	DM vs. WM	F
GO_MF	GO:0019843	RRNA binding	4.26453e-07	Rpl19/Rps3/Rplp0/Rps11/Rpl6/Rpl17/Rpl4/Mrps18a/Mrps17/Rpl37rt/Mrps7/Rps5	12	Up	DM vs. WM	F
GO_Bp	GO:0070555	Response to interleukin-1	1.97377e-06	Ccl5/Ccl3/Acod1/Cd47/pycard/Zbp1/Cd40/Il1a/Zc3h12a/Xcl1/Ccl4/Saa3	12	Up	DM vs. WM	F
KEGG	mmu05332	Graft-versus-host disease	5.85009e-06	H2-D1/H2-DMa/H2-Ab1/H2-Eb1/H2-Aa/H2-T22/H2-M3/H2-DMb1/H2-T23/H2-Q4/Tnf/Il1a	12	Up	DM vs. WM	F
KEGG	mmu05330	Allograft rejection	5.85009e-06	H2-D1/H2-DMa/H2-Ab1/H2-Eb1/H2-Aa/H2-T22/H2-M3/H2-DMb1/H2-T23/H2-Q4/Cd40/Tnf	12	Up	DM vs. WM	F
GO_Bp	GO:0032755	Positive regulation of interleukin-6 production	6.38713e-06	Cd74/Fcer1g/Tyrobp/Aif1/Cyba/Ccr5/Xbp1/pycard/Tnfsf9/Tnf/Lilra5/Il1a	12	Up	DM vs. WM	F
GO_Bp	GO:0032760	Positive regulation of tumor necrosis factor production	6.99964e-06	Fcer1g/Tyrobp/Fcgr3/Cyba/Ccl3/Ccr5/Cd14/Tnfrsf1a/pycard/Lilra5/Il1a/Ccl4	12	Up	DM vs. WM	F
GO_Bp	GO:1903557	Positive regulation of tumor necrosis factor superfamily cytokine production	8.38127e-06	Fcer1g/Tyrobp/Fcgr3/Cyba/Ccl3/Ccr5/Cd14/Tnfrsf1a/pycard/Lilra5/Il1a/Ccl4	12	Up	DM vs. WM	F
GO_Bp	GO:0071675	Regulation of mononuclear cell migration	1.40647e-05	Ccl5/Aif1/pla2g7/Cd47/Slamf8/Ninj1/pycard/Ecm1/Cxcl14/Xcl1/Ccr1/Lgals3	12	Up	DM vs. WM	F
KEGG	mmu04940	Type I diabetes mellitus	1.4676e-05	H2-D1/H2-DMa/H2-Ab1/H2-Eb1/H2-Aa/H2-T22/H2-M3/H2-DMb1/H2-T23/H2-Q4/Tnf/Il1a	12	Up	DM vs. WM	F
KEGG	mmu05140	Leishmaniasis	1.4676e-05	H2-DMa/H2-Ab1/H2-Eb1/H2-Aa/Fcgr3/Fcgr4/H2-DMb1/Cyba/Fcgr1/Marcksl1/Tnf/Il1a	12	Up	DM vs. WM	F
GO_Bp	GO:0032612	Interleukin-1 production	1.84038e-05	Tyrobp/Ccl3/Ccr5/Acp5/Gsdmd/pycard/Tnf/Lilra5/Tmed10/Trem2/Zc3h12a/Slamf9	12	Up	DM vs. WM	F
GO_Bp	GO:0002286	T cell activation involved in immune response	2.07619e-05	Cd74/Fcer1g/Rps6/H2-M3/H2-DMb1/Cd81/Batf/Gadd45g/Fgl2/Zc3h12a/Relb/Lgals3	12	Up	DM vs. WM	F
GO_Bp	GO:0001959	Regulation of cytokine-mediated signaling pathway	5.18396e-05	Cd74/Cdc37/Tnfrsf1a/pycard/Ube2k/Zbp1/Irf7/Ecm1/Trem2/Igtp/Socs1/Isg15	12	Up	DM vs. WM	F
GO_Bp	GO:0060759	Regulation of response to cytokine stimulus	9.68536e-05	Cd74/Cdc37/Tnfrsf1a/pycard/Ube2k/Zbp1/Irf7/Ecm1/Trem2/Igtp/Socs1/Isg15	12	Up	DM vs. WM	F
KEGG	mmu05323	Rheumatoid arthritis	0.000119644	Ccl5/H2-DMa/H2-Ab1/H2-Eb1/H2-Aa/H2-DMb1/Ccl3/Acp5/Atp6v1f/Tnf/Atp6v0c/Il1a	12	Up	DM vs. WM	F
KEGG	mmu04640	Hematopoietic cell lineage	0.000231826	H2-DMa/H2-Ab1/H2-Eb1/H2-Aa/H2-DMb1/Fcgr1/Cd14/Csf2ra/Cd37/Tnf/Cd8b1/Il1a	12	Up	DM vs. WM	F
GO_Bp	GO:0050792	Regulation of viral process	0.000350131	Ccl5/Cd74/Apobec3/Ifitm2/ppia/Ifitm3/Lgals1/Trim12a/Ciita/Tnf/Dynlt1c/Isg15	12	Up	DM vs. WM	F
GO_Bp	GO:1904018	Positive regulation of vasculature development	0.000601434	Ccl5/Ninj1/Xbp1/Mydgf/Tnfrsf1a/Ctsh/Ecm1/Cd40/Il1a/Zc3h12a/S100a1/Lgals3	12	Up	DM vs. WM	F
GO_Bp	GO:0045766	Positive regulation of angiogenesis	0.000601434	Ccl5/Ninj1/Xbp1/Mydgf/Tnfrsf1a/Ctsh/Ecm1/Cd40/Il1a/Zc3h12a/S100a1/Lgals3	12	Up	DM vs. WM	F
GO_Bp	GO:0046631	Alpha-beta T cell activation	0.000674887	H2-Ab1/Nkg7/H2-M3/Clec4a2/Cd81/Batf/Cd274/Gadd45g/Zc3h12a/Relb/Socs1/Xcl1	12	Up	DM vs. WM	F
GO_Bp	GO:0002695	Negative regulation of leukocyte activation	0.00124977	Cd74/H2-Ab1/H2-Aa/Tyrobp/Cd274/Cd37/Tnfaip8l2/Fgl2/Milr1/Zc3h12a/Socs1/Lgals3	12	Up	DM vs. WM	F
GO_Bp	GO:0006364	RRNA processing	0.00196568	Rps6/Rps16/Rps19/Rpl10a/Trmt112/Rpl14/Nhp2/Rpl35/Rrp1/Rpl26/Nop10/Rps25	12	Up	DM vs. WM	F
GO_CC	GO:0036464	Cytoplasmic ribonucleoprotein granule	0.00253599	Rplp0/Rpl6/Apobec3/Rps6/Eif4e2/polr2g/psma6/Trim12a/Ctsh/Ybx1/Zc3h12a/Socs1	12	Up	DM vs. WM	F
GO_Bp	GO:0017038	Protein import	0.00362249	Apoe/Tomm22/Timm23/Grpel1/Xbp1/Tnfrsf1a/phb2/Timm17a/Tomm40/Dnajc15/Gbp4/Zc3h12a	12	Up	DM vs. WM	F
KEGG	mmu05150	Staphylococcus aureus infection	0.00393596	H2-DMa/H2-Ab1/H2-Eb1/C1qb/H2-Aa/Fcgr3/Fcgr4/C1qc/H2-DMb1/C1qa/Fcgr1/Cfb	12	Up	DM vs. WM	F
GO_CC	GO:0035770	Ribonucleoprotein granule	0.00468367	Rplp0/Rpl6/Apobec3/Rps6/Eif4e2/polr2g/psma6/Trim12a/Ctsh/Ybx1/Zc3h12a/Socs1	12	Up	DM vs. WM	F
GO_Bp	GO:0016072	RRNA metabolic process	0.00553189	Rps6/Rps16/Rps19/Rpl10a/Trmt112/Rpl14/Nhp2/Rpl35/Rrp1/Rpl26/Nop10/Rps25	12	Up	DM vs. WM	F
KEGG	mmu04142	Lysosome	0.0058578	Cd68/Ctss/Npc2/ppt1/Acp5/Asah1/Ctsz/Laptm4a/Ctsc/Ctsh/Fuca1/Atp6v0c	12	Up	DM vs. WM	F
GO_CC	GO:0000139	Golgi membrane	0.00876111	H2-D1/H2-T22/H2-M3/H2-T23/H2-Q4/Tnfrsf1a/pycard/Trappc3/Sys1/Rer1/Tmed10/Igtp	12	Up	DM vs. WM	F
GO_Bp	GO:0006898	Receptor-mediated endocytosis	0.0093193	B2m/Fcer1g/Apoe/Atp5b/Fcgr1/Cap1/Cd81/ppt1/Cd14/Rnasek/Trf/Ifitm3	12	Up	DM vs. WM	F
GO_Bp	GO:0051091	Positive regulation of DNA-binding transcription factor activity	0.010862	Rps3/Lamtor5/ppia/Ddrgk1/pycard/psma6/phb2/prkch/park7/Trim12a/Cd40/Tnf	12	Up	DM vs. WM	F
GO_Bp	GO:0034599	Cellular response to oxidative stress	0.0114144	Rps3/Aif1/ppia/Xbp1/park7/Gfer/Endog/Gch1/Trem2/Sod2/Zc3h12a/Mgst1	12	Up	DM vs. WM	F
GO_Bp	GO:0016485	Protein processing	0.012321	Eno1/Ctss/psenen/S100a10/Sec11c/Ctsz/Sde2/Cycs/pycard/Tmem59/Timm17a/Ctsh	12	Up	DM vs. WM	F
GO_Bp	GO:0050708	Regulation of protein secretion	0.0220296	Ccl5/Apoe/Mpc2/ppia/Hcar2/pim3/ptpmt1/Dynll1/Tnf/Tmed10/Trem2/Il1a	12	Up	DM vs. WM	F
GO_Bp	GO:0007162	Negative regulation of cell adhesion	0.0260259	Cd74/H2-Ab1/H2-Aa/Atp5b/Acp5/Cd274/Lgals1/Tnfaip8l2/Fgl2/Zc3h12a/Socs1/Lgals3	12	Up	DM vs. WM	F
GO_MF	GO:0046982	Protein heterodimerization activity	0.0277302	Fcer1g/Supt4a/Bcl2a1b/Cyba/Bcl2a1d/Bcl2a1a/Bax/Trmt112/Xbp1/phb2/Atf3/phb	12	Up	DM vs. WM	F
KEGG	mmu04217	Necroptosis	0.0402845	Ftl1/Fth1/ppia/Bax/Chmp2a/Tnfrsf1a/pycard/Slc25a4/Zbp1/Slc25a5/Tnf/Il1a	12	Up	DM vs. WM	F
KEGG	mmu04062	Chemokine signaling pathway	0.0712242	Ccl5/Rac2/Ccl3/Ccr5/Hck/Gnai2/Cxcl14/Xcl1/Ccl4/Gngt2/Ccr1/Cxcl9	12	Up	DM vs. WM	F
GO_CC	GO:0022627	Cytosolic small ribosomal subunit	3.3555e-09	Uba52/Rps3/Rps23/Rps11/Rps2/Rps6/Rps16/Rps19/Rps5/Isg15/Rps25	11	Up	DM vs. WM	F
GO_MF	GO:0003729	MRNA binding	2.61711e-08	Rpl41/Ddx5/Eef1a1/pabpc1/pcbp1/Rps14/Srsf3/Hnrnpm/Hnrnpk/Snrnp70/Ddx6	11	Down	DM vs. WM	F
GO_Bp	GO:0002474	Antigen processing and presentation of peptide antigen via MHC class I	8.6966e-08	B2m/Fcer1g/H2-D1/Fcgr3/Ifi30/H2-T22/H2-M3/Clec4a2/Fcgr1/H2-T23/H2-Q4	11	Up	DM vs. WM	F
GO_Bp	GO:0002548	Monocyte chemotaxis	1.62531e-07	Ccl5/Aif1/pla2g7/Rps19/Ccl3/Slamf8/Ninj1/Xcl1/Ccl4/Ccr1/Lgals3	11	Up	DM vs. WM	F
GO_Bp	GO:2001233	Regulation of apoptotic signaling pathway	2.29074e-07	S100a9/S100a8/Tpt1/Cd44/Hmgb2/ptprc/Mcl1/Thbs1/prkcd/Hnrnpk/Mmp9	11	Down	DM vs. WM	F
GO_Bp	GO:0002381	Immunoglobulin production involved in immunoglobulin-mediated immune response	3.24285e-06	B2m/H2-DMa/H2-Ab1/H2-Eb1/H2-Aa/Crlf2/H2-DMb1/Batf/Fgl2/Cd40/Xcl1	11	Up	DM vs. WM	F
GO_Bp	GO:0051341	Regulation of oxidoreductase activity	1.16643e-05	Apoe/Cyba/Slamf8/phb2/park7/Oxa1l/Gnai2/Tnf/Gch1/Il1a/S100a1	11	Up	DM vs. WM	F
GO_Bp	GO:0070585	Protein localization to mitochondrion	2.07067e-05	Tomm22/Timm23/Bax/Grpel1/Rala/Mtch2/Timm17a/Tomm40/Dnajc15/Oxa1l/Isg15	11	Up	DM vs. WM	F
GO_MF	GO:0015078	Proton transmembrane transporter activity	3.99374e-05	Cox8a/Atp5g1/Atp5b/Cyc1/Atp5d/Atp5c1/Atp6v1f/Slc25a4/Uqcrfs1/Slc25a5/Atp6v0c	11	Up	DM vs. WM	F
GO_Bp	GO:0032652	Regulation of interleukin-1 production	6.14635e-05	Tyrobp/Ccl3/Ccr5/Acp5/Gsdmd/pycard/Tnf/Lilra5/Tmed10/Trem2/Zc3h12a	11	Up	DM vs. WM	F
GO_Bp	GO:0030316	Osteoclast differentiation	7.46953e-05	Ccl5/Fcer1g/Tyrobp/Gnas/Ccl3/Cd81/Ninj1/Trf/Tnf/Trem2/Ccr1	11	Up	DM vs. WM	F
GO_Bp	GO:0002702	Positive regulation of production of molecular mediator of immune response	0.000115139	B2m/Cd74/Fcer1g/Cd81/Mzb1/Xbp1/phb2/Cd37/Cd40/phb/Xcl1	11	Up	DM vs. WM	F
GO_Bp	GO:0002688	Regulation of leukocyte chemotaxis	0.000120832	Ccl5/Cd74/Rac2/Aif1/pla2g7/Slamf8/Ninj1/Bst1/Cxcl14/Xcl1/Ccr1	11	Up	DM vs. WM	F
GO_Bp	GO:1901216	Positive regulation of neuron death	0.000169142	Apoe/Tyrobp/Atp5g1/C1qa/Ccl3/Bax/Tnfrsf1a/Ctsz/Tnf/Nupr1/Ddit4	11	Up	DM vs. WM	F
KEGG	mmu05320	Autoimmune thyroid disease	0.00022739	H2-D1/H2-DMa/H2-Ab1/H2-Eb1/H2-Aa/H2-T22/H2-M3/H2-DMb1/H2-T23/H2-Q4/Cd40	11	Up	DM vs. WM	F
GO_Bp	GO:0055076	Transition metal ion homeostasis	0.000254391	Ftl1/B2m/Fth1/Mt1/Slc31a2/Trf/Slc31a1/Iscu/Glrx3/Hmox2/Sod2	11	Up	DM vs. WM	F
GO_Bp	GO:0002761	Regulation of myeloid leukocyte differentiation	0.000254391	Ccl5/Cd74/Tyrobp/Gnas/C1qc/Ccl3/Nme2/Ninj1/Tnf/Trem2/Ccr1	11	Up	DM vs. WM	F
GO_Bp	GO:0010821	Regulation of mitochondrion organization	0.000350325	prelid1/Bax/Rala/Mtch2/pycard/Triap1/Slc25a4/Slc25a5/Endog/Chchd10/Trem2	11	Up	DM vs. WM	F
GO_Bp	GO:0002456	T cell mediated immunity	0.000409765	B2m/H2-D1/H2-T22/Crlf2/H2-M3/H2-T23/H2-Q4/Cd81/Ctsc/Ctsh/Xcl1	11	Up	DM vs. WM	F
GO_Bp	GO:1903900	Regulation of viral life cycle	0.000409765	Ccl5/Cd74/Apobec3/Ifitm2/ppia/Ifitm3/Lgals1/Trim12a/Ciita/Tnf/Isg15	11	Up	DM vs. WM	F
GO_Bp	GO:0045089	Positive regulation of innate immune response	0.00043454	Cd74/Tyrobp/H2-M3/Rps19/pycard/Ube2k/Trim12a/Zbp1/Irf7/Igtp/Xcl1	11	Up	DM vs. WM	F
GO_Bp	GO:0072331	Signal transduction by p53 class mediator	0.000481637	Cd74/Ubb/Bax/Hint1/Batf/pycard/Rpl37rt/Triap1/Rpl26/Nupr1/Ddit4	11	Up	DM vs. WM	F
GO_Bp	GO:0051701	Biological process involved in interaction with host	0.000504996	Cd74/Ifitm2/Rnasek/Chmp2a/Ifitm3/Lgals1/Slc3a2/Trim12a/Ciita/Dynlt1c/phb	11	Up	DM vs. WM	F
GO_MF	GO:0045182	Translation regulator activity	0.000746558	Rpl10/Eif4ebp1/Eif1/Eif4e2/Eef1d/Eif3f/Eif3h/Cnbp/Gtpbp2/Eif5a/Eif1a	11	Up	DM vs. WM	F
GO_Bp	GO:0010952	Positive regulation of peptidase activity	0.00176945	Rps3/psenen/prelid1/Bax/Ddrgk1/psme1/Mtch2/Cycs/pycard/Ctsh/Tnf	11	Up	DM vs. WM	F
KEGG	mmu04064	NF-kappa B signaling pathway	0.00265757	Bcl2a1b/Bcl2a1d/Bcl2a1a/Cd14/Tnfrsf1a/Gadd45g/Gadd45b/Cd40/Tnf/Relb/Ccl4	11	Up	DM vs. WM	F
GO_Bp	GO:0043122	Regulation of I-kappaB kinase/NF-kappaB signaling	0.00267927	Cd74/Lamtor5/Gapdh/pycard/Hdac1/Trim12a/Cd40/Tnf/Trem2/Il1a/Zc3h12a	11	Up	DM vs. WM	F
GO_Bp	GO:0050821	Protein stabilization	0.00308231	Cd74/Tyrobp/ppib/Ifi30/Cdc37/Gapdh/phb2/park7/pim1/Igtp/phb	11	Up	DM vs. WM	F
GO_Bp	GO:0006575	Cellular modified amino acid metabolic process	0.00400783	Ethe1/Mthfsl/park7/Gpx4/Gch1/Sod2/Clic1/Gatm/Mgst1/Ckb/Hpgds	11	Up	DM vs. WM	F
GO_CC	GO:0043292	Contractile fiber	0.00865074	Rpl6/Rpl17/Aldoa/Rpl15/Cst3/Rpl4/Myl12a/psma6/Glrx3/Slc2a1/S100a1	11	Up	DM vs. WM	F
GO_CC	GO:0031965	Nuclear membrane	0.0106123	Eno1/Mrps14/Cst3/Cuedc2/phf11b/Gapdh/Mrps23/Emd/Ybx1/Nudt9/Gch1	11	Up	DM vs. WM	F
GO_Bp	GO:2000116	Regulation of cysteine-type endopeptidase activity	0.0119043	Rps3/psmb9/Lamtor5/Bcl2a1d/Bax/Mtch2/Cycs/pycard/park7/Triap1/Tnf	11	Up	DM vs. WM	F
GO_Bp	GO:0051259	Protein complex oligomerization	0.0146531	B2m/Cd74/Ninj1/Chmp2a/Gsdmd/pycard/Acot13/Oxa1l/Sod2/Zc3h12a/Isg15	11	Up	DM vs. WM	F
GO_Bp	GO:1903320	Regulation of protein modification by small protein conjugation or removal	0.0168797	Ubb/Rps3/Rps2/ppia/Rpl37rt/Ubxn1/park7/Gbp4/Axin1/Zc3h12a/Isg15	11	Up	DM vs. WM	F
GO_Bp	GO:0043547	Positive regulation of GTpase activity	0.0175695	Ccl5/Gnas/Rgs10/Ccl3/Adap2/S100a10/Rasgef1b/Rgs1/Cd40/Xcl1/Ccl4	11	Up	DM vs. WM	F
GO_Bp	GO:0010466	Negative regulation of peptidase activity	0.0203014	Lamtor5/Cst3/Bcl2a1d/Gapdh/Ubxn1/park7/Triap1/Ecm1/Tnf/Tmed10/Serpina3g	11	Up	DM vs. WM	F
GO_Bp	GO:0110053	Regulation of actin filament organization	0.0274441	Arpc1b/Coro1b/Cd47/S100a10/Brk1/Tmsb10/pycard/Tmsb4x/Stmn1/Gmfg/Capg	11	Up	DM vs. WM	F
GO_Bp	GO:0051258	Protein polymerization	0.0274441	Rps3/Arpc1b/Aif1/Chmp2a/Tmsb10/pycard/Ube2k/Tmsb4x/Stmn1/Capg/Gpx4	11	Up	DM vs. WM	F
GO_Bp	GO:0051924	Regulation of calcium ion transport	0.0339116	Ccl5/Cyba/p2ry6/Bax/Vmp1/Gnai2/Lilra5/S100a1/Ccr1/Cxcl9/Lgals3	11	Up	DM vs. WM	F
GO_CC	GO:0098791	Golgi apparatus subcompartment	0.0447946	H2-D1/Ms4a6d/Gnas/Lyz2/Ms4a6b/Tmbim4/Tmem59/Sys1/Ms4a7/Yipf1/Lyz1	11	Up	DM vs. WM	F
GO_Bp	GO:0019886	Antigen processing and presentation of exogenous peptide antigen via MHC class II	2.67566e-11	B2m/Cd74/Fcer1g/H2-DMa/H2-Ab1/H2-Eb1/H2-Aa/Ifi30/Ctss/H2-DMb1	10	Up	DM vs. WM	F
GO_CC	GO:0032592	Integral component of mitochondrial membrane	8.23766e-06	Mpc1/Timm23/Mpc2/Timm17a/Tomm40/ptpmt1/Oxa1l/Chchd3/Chchd10/Fundc2	10	Up	DM vs. WM	F
GO_CC	GO:0098573	Intrinsic component of mitochondrial membrane	9.80692e-06	Mpc1/Timm23/Mpc2/Timm17a/Tomm40/ptpmt1/Oxa1l/Chchd3/Chchd10/Fundc2	10	Up	DM vs. WM	F
GO_MF	GO:0009055	Electron transfer activity	1.09291e-05	Cox8a/Sdhb/Cyc1/Cyba/Ndufs8/Ndufv1/Ndufs4/Etfb/Uqcrfs1/Ndufa13	10	Up	DM vs. WM	F
GO_CC	GO:0031902	Late endosome membrane	1.13291e-05	H2-DMa/Cd68/H2-Eb1/Lamtor5/H2-DMb1/Ifitm2/Chmp2a/Anxa6/Laptm4a/Stard3	10	Up	DM vs. WM	F
GO_Bp	GO:0032651	Regulation of interleukin-1 beta production	6.69072e-05	Tyrobp/Ccl3/Ccr5/Acp5/Gsdmd/pycard/Tnf/Lilra5/Trem2/Zc3h12a	10	Up	DM vs. WM	F
GO_Bp	GO:0072655	Establishment of protein localization to mitochondrion	7.18352e-05	Tomm22/Timm23/Bax/Grpel1/Rala/Mtch2/Timm17a/Tomm40/Dnajc15/Oxa1l	10	Up	DM vs. WM	F
GO_Bp	GO:0048525	Negative regulation of viral process	0.000116781	Ccl5/Cd74/Apobec3/Ifitm2/ppia/Ifitm3/Trim12a/Ciita/Tnf/Isg15	10	Up	DM vs. WM	F
GO_Bp	GO:0007006	Mitochondrial membrane organization	0.000169142	Tomm22/Bax/Mtch2/Tomm40/Slc25a4/Slc25a5/Oxa1l/Chchd3/Dynlt1c/Chchd10	10	Up	DM vs. WM	F
GO_Bp	GO:0042102	Positive regulation of T cell proliferation	0.000178676	Ccl5/Rps3/Aif1/H2-DMb1/Cd81/Cd274/pycard/Tnfsf9/Il1a/Xcl1	10	Up	DM vs. WM	F
GO_Bp	GO:0002526	Acute inflammatory response	0.000238081	Ccl5/Fcer1g/Fcgr3/Fcgr1/Ccr5/park7/Tnf/Il1a/Nupr1/Saa3	10	Up	DM vs. WM	F
GO_Bp	GO:0045639	Positive regulation of myeloid cell differentiation	0.000254391	Ccl5/Cd74/Tyrobp/Gnas/Ccl3/Ninj1/Tnf/Trem2/Isg15/Ccr1	10	Up	DM vs. WM	F
GO_CC	GO:0043230	Extracellular organelle	0.000256805	Aldoa/Cd47/Gbp3/Cd81/Gbp2/Cd274/Ybx1/Gbp2b/Iigp1/Clic1	10	Up	DM vs. WM	F
GO_CC	GO:0065010	Extracellular membrane-bounded organelle	0.000256805	Aldoa/Cd47/Gbp3/Cd81/Gbp2/Cd274/Ybx1/Gbp2b/Iigp1/Clic1	10	Up	DM vs. WM	F
GO_Bp	GO:0006090	Pyruvate metabolic process	0.000361597	Eno1/Aldoa/Mpc1/Mpc2/Mtch2/Gapdh/Tpi1/Ldhb/Nupr1/Ddit4	10	Up	DM vs. WM	F
GO_CC	GO:1905368	Peptidase complex	0.000377142	psmb2/psmb9/psmb8/psmb3/psma5/Sec11c/psme1/psma6/psmb7/psmb1	10	Up	DM vs. WM	F
GO_Bp	GO:0032649	Regulation of interferon-gamma production	0.000514508	H2-M3/Cd47/Cd14/Cd274/pycard/Tnfsf9/Cebpg/Tnf/Zc3h12a/Isg15	10	Up	DM vs. WM	F
GO_Bp	GO:0019079	Viral genome replication	0.000603033	Ccl5/ppib/Apobec3/Ifitm2/ppia/Ifitm3/Tnf/Zc3h12a/phb/Isg15	10	Up	DM vs. WM	F
GO_Bp	GO:0052126	Movement in host environment	0.00066715	Cd74/Ifitm2/Rnasek/Chmp2a/Ifitm3/Lgals1/Slc3a2/Trim12a/Ciita/phb	10	Up	DM vs. WM	F
GO_Bp	GO:0071887	Leukocyte apoptotic process	0.00112781	Ccl5/Cd74/Fcer1g/Rps6/prelid1/Bcl2a1a/Bax/Ccr5/Cd274/Lgals3	10	Up	DM vs. WM	F
GO_Bp	GO:0050728	Negative regulation of inflammatory response	0.00130523	Apoe/Rps19/Acod1/Slamf8/Acp5/Tnfrsf1a/Socs3/Metrnl/Tnfaip8l2/Trem2	10	Up	DM vs. WM	F
GO_MF	GO:0019955	Cytokine binding	0.00146407	Cd74/Crlf2/Ccrl2/Ccr5/Gbp2/Tnfrsf1a/Csf2ra/Il18bp/park7/Ccr1	10	Up	DM vs. WM	F
GO_Bp	GO:0043467	Regulation of generation of precursor metabolites and energy	0.00151434	ppp1ca/prelid1/Mtch2/Cycs/Iscu/phb2/park7/Dnajc15/Nupr1/Ddit4	10	Up	DM vs. WM	F
GO_Bp	GO:0009152	Purine ribonucleotide biosynthetic process	0.00182011	Eno1/Aldoa/Atp5g1/Mpc1/Atp5b/Mpc2/Atp5d/Atp5c1/Nme2/Trem2	10	Up	DM vs. WM	F
GO_Bp	GO:0051092	Positive regulation of NF-kappaB transcription factor activity	0.00233339	Rps3/Lamtor5/ppia/Ddrgk1/pycard/psma6/prkch/Trim12a/Cd40/Tnf	10	Up	DM vs. WM	F
GO_MF	GO:0015399	Primary active transmembrane transporter activity	0.00235931	Cox8a/Atp5b/Cyc1/Ndufs8/Atp6v1f/Ndufv1/Ndufs4/Uqcrfs1/Ndufa13/Atp6v0c	10	Up	DM vs. WM	F
GO_Bp	GO:0009260	Ribonucleotide biosynthetic process	0.00297685	Eno1/Aldoa/Atp5g1/Mpc1/Atp5b/Mpc2/Atp5d/Atp5c1/Nme2/Trem2	10	Up	DM vs. WM	F
GO_Bp	GO:0006164	Purine nucleotide biosynthetic process	0.00357768	Eno1/Aldoa/Atp5g1/Mpc1/Atp5b/Mpc2/Atp5d/Atp5c1/Nme2/Trem2	10	Up	DM vs. WM	F
GO_Bp	GO:0051250	Negative regulation of lymphocyte activation	0.00385765	Cd74/H2-Ab1/H2-Aa/Tyrobp/Cd274/Tnfaip8l2/Fgl2/Zc3h12a/Socs1/Lgals3	10	Up	DM vs. WM	F
GO_Bp	GO:0046390	Ribose phosphate biosynthetic process	0.0040826	Eno1/Aldoa/Atp5g1/Mpc1/Atp5b/Mpc2/Atp5d/Atp5c1/Nme2/Trem2	10	Up	DM vs. WM	F
KEGG	mmu04061	Viral protein interaction with cytokine and cytokine receptor	0.00441484	Ccl5/Ccl3/Ccr5/Tnfrsf1a/Tnf/Cxcl14/Xcl1/Ccl4/Ccr1/Cxcl9	10	Up	DM vs. WM	F
GO_Bp	GO:0072522	Purine-containing compound biosynthetic process	0.00455644	Eno1/Aldoa/Atp5g1/Mpc1/Atp5b/Mpc2/Atp5d/Atp5c1/Nme2/Trem2	10	Up	DM vs. WM	F
GO_Bp	GO:0002221	Pattern recognition receptor signaling pathway	0.00489962	Cyba/Acod1/Ninj1/Cd14/phb2/Irf7/Cd40/Trem2/Igtp/phb	10	Up	DM vs. WM	F
GO_Bp	GO:0001659	Temperature homeostasis	0.00719207	Ccl5/Gnas/Ccr5/Rheb/Gadd45g/Acot13/Bscl2/Tnf/Il1a/Gatm	10	Up	DM vs. WM	F
GO_Bp	GO:0050777	Negative regulation of immune response	0.0074418	Rps19/Acod1/Slamf8/Gfer/Fgl2/Trem2/Zc3h12a/Isg15/Ccr1/Lgals3	10	Up	DM vs. WM	F
GO_CC	GO:0030017	Sarcomere	0.00782884	Rpl6/Rpl17/Aldoa/Rpl15/Rpl4/Myl12a/psma6/Glrx3/Slc2a1/S100a1	10	Up	DM vs. WM	F
GO_Bp	GO:0045619	Regulation of lymphocyte differentiation	0.0109772	Cd74/H2-DMa/H2-Aa/prelid1/Slamf8/Xbp1/Tnfsf9/Fgl2/Zc3h12a/Socs1	10	Up	DM vs. WM	F
GO_CC	GO:0030139	Endocytic vesicle	0.0113507	Ftl1/B2m/H2-D1/Fth1/Ctss/H2-T23/Trf/Rala/Capg/Rab43	10	Up	DM vs. WM	F
GO_Bp	GO:0043281	Regulation of cysteine-type endopeptidase activity involved in apoptotic process	0.0138425	Rps3/Lamtor5/Bcl2a1d/Bax/Mtch2/Cycs/pycard/park7/Triap1/Tnf	10	Up	DM vs. WM	F
GO_Bp	GO:0009165	Nucleotide biosynthetic process	0.0158895	Eno1/Aldoa/Atp5g1/Mpc1/Atp5b/Mpc2/Atp5d/Atp5c1/Nme2/Trem2	10	Up	DM vs. WM	F
GO_CC	GO:0030016	Myofibril	0.0159643	Rpl6/Rpl17/Aldoa/Rpl15/Rpl4/Myl12a/psma6/Glrx3/Slc2a1/S100a1	10	Up	DM vs. WM	F
GO_Bp	GO:0031396	Regulation of protein ubiquitination	0.0179774	Ubb/Rps3/Rps2/ppia/Rpl37rt/Ubxn1/park7/Gbp4/Axin1/Isg15	10	Up	DM vs. WM	F
GO_Bp	GO:1901293	Nucleoside phosphate biosynthetic process	0.0179774	Eno1/Aldoa/Atp5g1/Mpc1/Atp5b/Mpc2/Atp5d/Atp5c1/Nme2/Trem2	10	Up	DM vs. WM	F
GO_Bp	GO:0045732	Positive regulation of protein catabolic process	0.0204928	Apoe/Ddrgk1/Cd81/Xbp1/Sumo2/Ctsc/Axin1/Tnf/Trem2/Nupr1	10	Up	DM vs. WM	F
GO_Bp	GO:0048545	Response to steroid hormone	0.0217478	Eif4ebp1/Acod1/Ddrgk1/phb2/park7/Hdac1/Tnf/phb/Sult1a1/Ddit4	10	Up	DM vs. WM	F
GO_MF	GO:0005125	Cytokine activity	0.0262671	Ccl5/Crlf2/Ccl3/Tnfsf9/Tnf/Il1a/Cxcl14/Xcl1/Ccl4/Cxcl9	10	Up	DM vs. WM	F
GO_MF	GO:0003823	Antigen binding	0.028357	H2-D1/H2-Ab1/H2-Eb1/H2-Aa/H2-T22/H2-M3/H2-T23/H2-Q4/Cd48/Cd40	10	Up	DM vs. WM	F
GO_Bp	GO:0015850	Organic hydroxy compound transport	0.0395796	Fcer1g/Apoe/Fcgr3/Npc2/Xbp1/park7/Sdhd/Stard3/ptgs1/Lgals3	10	Up	DM vs. WM	F
GO_Bp	GO:0090257	Regulation of muscle system process	0.0403725	Eno1/Aif1/Anxa6/Tnfrsf1a/Ndufs4/Glrx3/Slc25a4/Bscl2/Zc3h12a/ptgs1	10	Up	DM vs. WM	F
GO_Bp	GO:0033002	Muscle cell proliferation	0.0426111	Ccl5/Apoe/Aif1/Cyba/p2ry6/pim1/Gnai2/Tnf/Sod2/phb	10	Up	DM vs. WM	F
GO_Bp	GO:0045444	Fat cell differentiation	0.0471298	psmb8/Xbp1/pim1/Metrnl/Bscl2/Axin1/Creb5/Sod2/Zc3h12a/Socs1	10	Up	DM vs. WM	F
GO_Bp	GO:0050730	Regulation of peptidyl-tyrosine phosphorylation	0.0484924	Ccl5/Cd74/Cd81/Tnfrsf1a/Socs3/Bst1/Cd40/Lilra5/Trem2/Socs1	10	Up	DM vs. WM	F
KEGG	mmu05017	Spinocerebellar ataxia	0.0558011	psmb2/psmb3/Xbp1/psma5/Cycs/psma6/psmb7/psmb1/Slc25a4/Slc25a5	10	Up	DM vs. WM	F
KEGG	mmu04723	Retrograde endocannabinoid signaling	0.0712242	Ndufa12/Ndufs8/Ndufv1/Ndufb5/Ndufs4/Ndufb10/Ndufv3/Gnai2/Ndufa13/Gngt2	10	Up	DM vs. WM	F
KEGG	mmu04150	MTOR signaling pathway	0.0980631	Rps6/Lamtor5/Eif4ebp1/Rheb/Eif4e2/Tnfrsf1a/Atp6v1f/Slc3a2/Tnf/Ddit4	10	Up	DM vs. WM	F
GO_Bp	GO:0042832	Defense response to protozoan	3.8169e-07	Nkg7/Gbp3/Gbp2/Batf/Gbp4/Cd37/Cd40/Gbp2b/Iigp1	9	Up	DM vs. WM	F
GO_Bp	GO:0001562	Response to protozoan	8.42248e-07	Nkg7/Gbp3/Gbp2/Batf/Gbp4/Cd37/Cd40/Gbp2b/Iigp1	9	Up	DM vs. WM	F
GO_CC	GO:0000502	Proteasome complex	9.99762e-06	psmb2/psmb9/psmb8/psmb3/psma5/psme1/psma6/psmb7/psmb1	9	Up	DM vs. WM	F
GO_Bp	GO:0035456	Response to interferon-beta	2.15483e-05	Ifitm2/Acod1/Gbp3/Gbp2/Ifitm3/Ube2k/Gbp2b/Igtp/Iigp1	9	Up	DM vs. WM	F
GO_Bp	GO:0071677	Positive regulation of mononuclear cell migration	3.81857e-05	Ccl5/Aif1/pla2g7/Cd47/pycard/Cxcl14/Xcl1/Ccr1/Lgals3	9	Up	DM vs. WM	F
GO_Bp	GO:0002763	Positive regulation of myeloid leukocyte differentiation	4.71583e-05	Ccl5/Cd74/Tyrobp/Gnas/Ccl3/Ninj1/Tnf/Trem2/Ccr1	9	Up	DM vs. WM	F
KEGG	mmu03050	Proteasome	0.000107545	psmb2/psmb9/psmb8/psmb3/psma5/psme1/psma6/psmb7/psmb1	9	Up	DM vs. WM	F
GO_Bp	GO:1990542	Mitochondrial transmembrane transport	0.000113487	Mpc1/Timm23/Mpc2/Grpel1/Timm17a/Tomm40/Slc25a4/Dnajc15/Slc25a5	9	Up	DM vs. WM	F
GO_Bp	GO:0072332	Intrinsic apoptotic signaling pathway by p53 class mediator	0.000160014	Cd74/Ubb/Bax/Hint1/pycard/Triap1/Rpl26/Nupr1/Ddit4	9	Up	DM vs. WM	F
GO_Bp	GO:0051881	Regulation of mitochondrial membrane potential	0.000200506	Ubb/Atp5g1/prelid1/Bax/Mtch2/Ndufs4/park7/Sod2/Clic1	9	Up	DM vs. WM	F
GO_Bp	GO:1902600	Proton transmembrane transport	0.000217993	Atp5g1/Atp5b/Atp5d/Rnasek/Atp6v1f/phb2/park7/Slc25a4/Atp6v0c	9	Up	DM vs. WM	F
GO_CC	GO:1905369	Endopeptidase complex	0.00024177	psmb2/psmb9/psmb8/psmb3/psma5/psme1/psma6/psmb7/psmb1	9	Up	DM vs. WM	F
GO_Bp	GO:0046718	Viral entry into host cell	0.000678479	Cd74/Ifitm2/Rnasek/Ifitm3/Lgals1/Slc3a2/Trim12a/Ciita/phb	9	Up	DM vs. WM	F
GO_Bp	GO:0048145	Regulation of fibroblast proliferation	0.000842426	Cd74/Fth1/Ifi30/Bax/Emd/Ndufs4/Tgif1/Sod2/Nupr1	9	Up	DM vs. WM	F
GO_Bp	GO:0044409	Entry into host	0.000842426	Cd74/Ifitm2/Rnasek/Ifitm3/Lgals1/Slc3a2/Trim12a/Ciita/phb	9	Up	DM vs. WM	F
GO_Bp	GO:0048144	Fibroblast proliferation	0.00101249	Cd74/Fth1/Ifi30/Bax/Emd/Ndufs4/Tgif1/Sod2/Nupr1	9	Up	DM vs. WM	F
GO_Bp	GO:2000106	Regulation of leukocyte apoptotic process	0.00107011	Ccl5/Cd74/Fcer1g/prelid1/Bcl2a1a/Bax/Ccr5/Cd274/Lgals3	9	Up	DM vs. WM	F
GO_Bp	GO:0002367	Cytokine production involved in immune response	0.00117911	B2m/Cd74/Fcer1g/Crlf2/Cuedc2/Cd81/Tnf/Xcl1/Slamf9	9	Up	DM vs. WM	F
GO_Bp	GO:0035710	CD4-positive, alpha-beta T cell activation	0.00124685	Nkg7/Cd81/Batf/Cd274/Gadd45g/Zc3h12a/Relb/Socs1/Xcl1	9	Up	DM vs. WM	F
GO_Bp	GO:0050764	Regulation of phagocytosis	0.00147892	Fcer1g/Fcgr3/Cyba/Fcgr1/Cd47/pycard/Hck/Tnf/Trem2	9	Up	DM vs. WM	F
GO_Bp	GO:0008637	Apoptotic mitochondrial changes	0.00155221	prelid1/Bax/Mtch2/pycard/Triap1/Slc25a4/Slc25a5/Chchd10/Sod2	9	Up	DM vs. WM	F
GO_Bp	GO:0006413	Translational initiation	0.00163837	Rps2/Eif4ebp1/Eif1/Eif4e2/Eif3f/polr2g/Eif3h/Eif1a/Tnf	9	Up	DM vs. WM	F
GO_Bp	GO:0009132	Nucleoside diphosphate metabolic process	0.00255068	Eno1/Aldoa/Nme2/Mtch2/Gapdh/Tpi1/Nudt9/Nupr1/Ddit4	9	Up	DM vs. WM	F
GO_Bp	GO:0002698	Negative regulation of immune effector process	0.00255068	Rps19/Cd47/Slamf8/Cuedc2/Gfer/Fgl2/Tnf/Zc3h12a/Lgals3	9	Up	DM vs. WM	F
GO_Bp	GO:0050829	Defense response to Gram-negative bacterium	0.00267128	B2m/Lyz2/Rps19/Gsdmd/pycard/Trem2/Igtp/Iigp1/Lyz1	9	Up	DM vs. WM	F
GO_Bp	GO:0050868	Negative regulation of T cell activation	0.00290023	Cd74/H2-Ab1/H2-Aa/Cd274/Tnfaip8l2/Fgl2/Zc3h12a/Socs1/Lgals3	9	Up	DM vs. WM	F
GO_Bp	GO:0035966	Response to topologically incorrect protein	0.00387552	Manf/Sdf2l1/Bax/Ddrgk1/Xbp1/Aup1/Erp44/Rnf5/Atf3	9	Up	DM vs. WM	F
GO_Bp	GO:0051928	Positive regulation of calcium ion transport	0.00468405	Ccl5/p2ry6/Bax/Vmp1/Lilra5/S100a1/Ccr1/Cxcl9/Lgals3	9	Up	DM vs. WM	F
GO_Bp	GO:1903364	Positive regulation of cellular protein catabolic process	0.00511359	Apoe/Ddrgk1/Cd81/Xbp1/Sumo2/Ctsc/Axin1/Trem2/Nupr1	9	Up	DM vs. WM	F
GO_Bp	GO:1903038	Negative regulation of leukocyte cell-cell adhesion	0.00511359	Cd74/H2-Ab1/H2-Aa/Cd274/Tnfaip8l2/Fgl2/Zc3h12a/Socs1/Lgals3	9	Up	DM vs. WM	F
GO_Bp	GO:0050921	Positive regulation of chemotaxis	0.00593354	Ccl5/Cd74/Rac2/Aif1/pla2g7/Trem2/Cxcl14/Xcl1/Ccr1	9	Up	DM vs. WM	F
GO_Bp	GO:0022618	Ribonucleoprotein complex assembly	0.00910893	Rplp0/Rpl6/Rpl10/Rps2/Rps19/Snrpd2/Mrps7/Rps5/Rps25	9	Up	DM vs. WM	F
GO_Bp	GO:1990845	Adaptive thermogenesis	0.00968822	Gnas/Rheb/Gadd45g/Acot13/Slc25a4/Slc25a5/Bscl2/Gatm/Ckb	9	Up	DM vs. WM	F
GO_Bp	GO:0045580	Regulation of T cell differentiation	0.010859	Cd74/H2-DMa/H2-Aa/prelid1/Xbp1/Tnfsf9/Fgl2/Zc3h12a/Socs1	9	Up	DM vs. WM	F
GO_MF	GO:0020037	Heme binding	0.0109205	Cyc1/Cyba/Cyb5a/Cycs/Tbxas1/Sdhd/Hebp1/Hmox2/ptgs1	9	Up	DM vs. WM	F
GO_Bp	GO:0071826	Ribonucleoprotein complex subunit organization	0.0116687	Rplp0/Rpl6/Rpl10/Rps2/Rps19/Snrpd2/Mrps7/Rps5/Rps25	9	Up	DM vs. WM	F
GO_Bp	GO:0010950	Positive regulation of endopeptidase activity	0.0116687	Rps3/psenen/prelid1/Bax/psme1/Mtch2/Cycs/pycard/Tnf	9	Up	DM vs. WM	F
GO_CC	GO:0019897	Extrinsic component of plasma membrane	0.0123353	Apoe/Eno1/Gnas/S100a10/Trf/Hck/Rgs1/Gnai2/Gngt2	9	Up	DM vs. WM	F
GO_MF	GO:0016853	Isomerase activity	0.0133764	ppib/ppia/Fkbp8/Ech1/Erp44/Fkbp5/Tbxas1/Tpi1/Hpgds	9	Up	DM vs. WM	F
GO_MF	GO:0046906	Tetrapyrrole binding	0.0144892	Cyc1/Cyba/Cyb5a/Cycs/Tbxas1/Sdhd/Hebp1/Hmox2/ptgs1	9	Up	DM vs. WM	F
GO_MF	GO:0043021	Ribonucleoprotein complex binding	0.0148167	ppp1ca/Eif1/Snrpd2/Rpl35/pim1/Eif5a/Eif1a/Oxa1l/Zc3h12a	9	Up	DM vs. WM	F
GO_Bp	GO:1902904	Negative regulation of supramolecular fiber organization	0.0150387	Apoe/Coro1b/Tmsb10/pfdn5/Tmsb4x/Stmn1/Gmfg/Capg/Trem2	9	Up	DM vs. WM	F
GO_MF	GO:0008234	Cysteine-type peptidase activity	0.0151968	Ctss/Hint1/Ctsz/Eif3f/pycard/Ctsc/Ctsh/Zc3h12a/Ctla2b	9	Up	DM vs. WM	F
GO_Bp	GO:0048660	Regulation of smooth muscle cell proliferation	0.0159015	Ccl5/Apoe/Aif1/Cyba/p2ry6/Gnai2/Tnf/Sod2/phb	9	Up	DM vs. WM	F
GO_Bp	GO:0048659	Smooth muscle cell proliferation	0.0199986	Ccl5/Apoe/Aif1/Cyba/p2ry6/Gnai2/Tnf/Sod2/phb	9	Up	DM vs. WM	F
GO_Bp	GO:0051099	Positive regulation of binding	0.0228129	B2m/Apoe/Eno1/Edf1/Lamtor5/Ddrgk1/S100a10/Stmn1/park7	9	Up	DM vs. WM	F
KEGG	mmu05142	Chagas disease	0.0243397	Ccl5/C1qb/Gnas/C1qc/C1qa/Ccl3/Tnfrsf1a/Gnai2/Tnf	9	Up	DM vs. WM	F
GO_Bp	GO:0019722	Calcium-mediated signaling	0.024743	Ccrl2/Hint1/Ccr5/Tmbim4/Bst1/Tnf/Trem2/Igtp/Ccr1	9	Up	DM vs. WM	F
GO_Bp	GO:0002262	Myeloid cell homeostasis	0.0280013	B2m/Fcer1g/Rps6/Rps19/Bax/Slc25a5/Axin1/Cebpg/Isg15	9	Up	DM vs. WM	F
GO_Bp	GO:0032872	Regulation of stress-activated MApK cascade	0.0323736	ppia/Gadd45g/pycard/Gadd45b/Axin1/Tnf/Trem2/Il1a/Zc3h12a	9	Up	DM vs. WM	F
GO_Bp	GO:0022408	Negative regulation of cell-cell adhesion	0.0330084	Cd74/H2-Ab1/H2-Aa/Cd274/Tnfaip8l2/Fgl2/Zc3h12a/Socs1/Lgals3	9	Up	DM vs. WM	F
GO_Bp	GO:0070302	Regulation of stress-activated protein kinase signaling cascade	0.0344941	ppia/Gadd45g/pycard/Gadd45b/Axin1/Tnf/Trem2/Il1a/Zc3h12a	9	Up	DM vs. WM	F
GO_Bp	GO:0031345	Negative regulation of cell projection organization	0.0387147	B2m/H2-D1/Apoe/Coro1b/Ccr5/Cyth2/Ctsz/Lgals1/Abi3	9	Up	DM vs. WM	F
GO_Bp	GO:2000113	Negative regulation of cellular macromolecule biosynthetic process	0.0403725	Rps3/Eif4ebp1/Itm2b/Eif4e2/Gapdh/polr2g/Tmem59/Ybx1/Zc3h12a	9	Up	DM vs. WM	F
KEGG	mmu04066	HIF-1 signaling pathway	0.0413553	Eno1/Aldoa/Rps6/Eif4ebp1/Trf/Eif4e2/Gapdh/Ldhb/Slc2a1	9	Up	DM vs. WM	F
GO_Bp	GO:1903828	Negative regulation of protein localization	0.0450667	Apoe/Tmem59/pim3/Abi3/park7/ptpmt1/Gbp4/Btf3/Tmbim1	9	Up	DM vs. WM	F
GO_CC	GO:0005839	Proteasome core complex	6.16505e-09	psmb2/psmb9/psmb8/psmb3/psma5/psma6/psmb7/psmb1	8	Up	DM vs. WM	F
GO_CC	GO:0000314	Organellar small ribosomal subunit	2.13941e-07	Mrps14/Mrps18a/Mrps26/Mrps24/Mrpl42/Mrps17/Mrps23/Mrps7	8	Up	DM vs. WM	F
GO_CC	GO:0005763	Mitochondrial small ribosomal subunit	2.13941e-07	Mrps14/Mrps18a/Mrps26/Mrps24/Mrpl42/Mrps17/Mrps23/Mrps7	8	Up	DM vs. WM	F
GO_CC	GO:0042788	Polysomal ribosome	9.70204e-07	Rpl19/Rpl32/Rps23/Rpl6/Rpl10a/Rpl18/Eif3h/Btf3	8	Up	DM vs. WM	F
GO_Bp	GO:0045672	Positive regulation of osteoclast differentiation	2.00861e-06	Ccl5/Tyrobp/Gnas/Ccl3/Ninj1/Tnf/Trem2/Ccr1	8	Up	DM vs. WM	F
KEGG	mmu05310	Asthma	7.45269e-06	Fcer1g/H2-DMa/H2-Ab1/H2-Eb1/H2-Aa/H2-DMb1/Cd40/Tnf	8	Up	DM vs. WM	F
GO_CC	GO:0031305	Integral component of mitochondrial inner membrane	1.17432e-05	Mpc1/Timm23/Mpc2/Timm17a/ptpmt1/Oxa1l/Chchd3/Chchd10	8	Up	DM vs. WM	F
GO_CC	GO:0045271	Respiratory chain complex I	1.25026e-05	Ndufa12/Ndufs8/Ndufv1/Ndufb5/Ndufs4/Ndufb10/Ndufv3/Ndufa13	8	Up	DM vs. WM	F
GO_CC	GO:0030964	NADH dehydrogenase complex	1.25026e-05	Ndufa12/Ndufs8/Ndufv1/Ndufb5/Ndufs4/Ndufb10/Ndufv3/Ndufa13	8	Up	DM vs. WM	F
GO_CC	GO:0005747	Mitochondrial respiratory chain complex I	1.25026e-05	Ndufa12/Ndufs8/Ndufv1/Ndufb5/Ndufs4/Ndufb10/Ndufv3/Ndufa13	8	Up	DM vs. WM	F
GO_CC	GO:0031304	Intrinsic component of mitochondrial inner membrane	1.25026e-05	Mpc1/Timm23/Mpc2/Timm17a/ptpmt1/Oxa1l/Chchd3/Chchd10	8	Up	DM vs. WM	F
GO_Bp	GO:0097193	Intrinsic apoptotic signaling pathway	3.26252e-05	S100a9/S100a8/Tpt1/Cd44/Ddx5/Mcl1/Hnrnpk/Mmp9	8	Down	DM vs. WM	F
GO_Bp	GO:0035458	Cellular response to interferon-beta	6.67015e-05	Ifitm2/Acod1/Gbp3/Gbp2/Ube2k/Gbp2b/Igtp/Iigp1	8	Up	DM vs. WM	F
GO_Bp	GO:0032653	Regulation of interleukin-10 production	0.000144891	Fcer1g/Tyrobp/Cd47/Cd274/pycard/Lilra5/Trem2/Isg15	8	Up	DM vs. WM	F
GO_Bp	GO:0042255	Ribosome assembly	0.00016152	Rplp0/Rpl6/Rpl10/Rps2/Rps19/Mrps7/Rps5/Rps25	8	Up	DM vs. WM	F
GO_Bp	GO:0070265	Necrotic cell death	0.000174932	Fth1/Bax/Ninj1/Asah1/Slc25a4/Zbp1/Tnf/Nupr1	8	Up	DM vs. WM	F
GO_Bp	GO:0032613	Interleukin-10 production	0.000174932	Fcer1g/Tyrobp/Cd47/Cd274/pycard/Lilra5/Trem2/Isg15	8	Up	DM vs. WM	F
GO_Bp	GO:0009206	Purine ribonucleoside triphosphate biosynthetic process	0.000255292	Eno1/Aldoa/Atp5g1/Atp5b/Atp5d/Atp5c1/Nme2/Trem2	8	Up	DM vs. WM	F
GO_Bp	GO:0009145	Purine nucleoside triphosphate biosynthetic process	0.000281504	Eno1/Aldoa/Atp5g1/Atp5b/Atp5d/Atp5c1/Nme2/Trem2	8	Up	DM vs. WM	F
GO_Bp	GO:0001913	T cell mediated cytotoxicity	0.00030691	B2m/H2-D1/H2-T22/H2-M3/H2-T23/H2-Q4/Ctsc/Ctsh	8	Up	DM vs. WM	F
GO_Bp	GO:0042273	Ribosomal large subunit biogenesis	0.00030691	Rplp0/Rpl6/Rpl10/Rpl10a/Rpl14/Nhp2/Rpl35/Rpl26	8	Up	DM vs. WM	F
GO_MF	GO:0042605	Peptide antigen binding	0.0003121	H2-D1/H2-Ab1/H2-Eb1/H2-Aa/H2-T22/H2-M3/H2-T23/H2-Q4	8	Up	DM vs. WM	F
GO_Bp	GO:0009201	Ribonucleoside triphosphate biosynthetic process	0.000331034	Eno1/Aldoa/Atp5g1/Atp5b/Atp5d/Atp5c1/Nme2/Trem2	8	Up	DM vs. WM	F
GO_Bp	GO:1990868	Response to chemokine	0.000331034	Ccl5/Ccl3/Trem2/Zc3h12a/Xcl1/Ccl4/Ccr1/Cxcl9	8	Up	DM vs. WM	F
GO_Bp	GO:0045428	Regulation of nitric oxide biosynthetic process	0.000331034	Aif1/H2-M3/Cd47/Acp5/Dynll1/Tnf/Sod2/Zc3h12a	8	Up	DM vs. WM	F
GO_Bp	GO:1990869	Cellular response to chemokine	0.000331034	Ccl5/Ccl3/Trem2/Zc3h12a/Xcl1/Ccl4/Ccr1/Cxcl9	8	Up	DM vs. WM	F
GO_Bp	GO:0032732	Positive regulation of interleukin-1 production	0.000358345	Tyrobp/Ccl3/Ccr5/Gsdmd/pycard/Tnf/Lilra5/Tmed10	8	Up	DM vs. WM	F
GO_CC	GO:0005788	Endoplasmic reticulum lumen	0.000437256	Rnaset2a/Manf/Rnaset2b/Lyz2/Mzb1/Erp44/Tor2a/Lyz1	8	Up	DM vs. WM	F
KEGG	mmu05205	Proteoglycans in cancer	0.000456457	Actg1/Actb/Cd44/Ddx5/Thbs1/Iqgap1/Mmp9/Fn1	8	Down	DM vs. WM	F
GO_Bp	GO:0080164	Regulation of nitric oxide metabolic process	0.00046332	Aif1/H2-M3/Cd47/Acp5/Dynll1/Tnf/Sod2/Zc3h12a	8	Up	DM vs. WM	F
GO_Bp	GO:0010822	Positive regulation of mitochondrion organization	0.000496932	Bax/Rala/pycard/Slc25a4/Slc25a5/Endog/Chchd10/Trem2	8	Up	DM vs. WM	F
GO_Bp	GO:0002437	Inflammatory response to antigenic stimulus	0.000496932	Fcer1g/Cd68/Fcgr3/Fcgr1/Cd81/park7/Tnf/Trem2	8	Up	DM vs. WM	F
GO_Bp	GO:2000379	Positive regulation of reactive oxygen species metabolic process	0.00053254	Tyrobp/Cyba/Acod1/park7/Eif5a/Gnai2/Sod2/Zc3h12a	8	Up	DM vs. WM	F
GO_MF	GO:0042379	Chemokine receptor binding	0.000608585	Ccl5/Ccrl2/Ccl3/Cnih4/Cxcl14/Xcl1/Ccl4/Cxcl9	8	Up	DM vs. WM	F
GO_Bp	GO:0045670	Regulation of osteoclast differentiation	0.000659854	Ccl5/Tyrobp/Gnas/Ccl3/Ninj1/Tnf/Trem2/Ccr1	8	Up	DM vs. WM	F
GO_Bp	GO:0038034	Signal transduction in absence of ligand	0.000699324	Bcl2a1b/ppp1ca/Bcl2a1d/Bcl2a1a/Bax/Itm2b/Tnf/Il1a	8	Up	DM vs. WM	F
GO_Bp	GO:0009142	Nucleoside triphosphate biosynthetic process	0.000699324	Eno1/Aldoa/Atp5g1/Atp5b/Atp5d/Atp5c1/Nme2/Trem2	8	Up	DM vs. WM	F
GO_Bp	GO:0097192	Extrinsic apoptotic signaling pathway in absence of ligand	0.000699324	Bcl2a1b/ppp1ca/Bcl2a1d/Bcl2a1a/Bax/Itm2b/Tnf/Il1a	8	Up	DM vs. WM	F
GO_CC	GO:0005758	Mitochondrial intermembrane space	0.000760785	Timm23/prelid1/Cycs/Bloc1s1/park7/Triap1/Chchd10/Gatm	8	Up	DM vs. WM	F
GO_Bp	GO:0006809	Nitric oxide biosynthetic process	0.000793072	Aif1/H2-M3/Cd47/Acp5/Dynll1/Tnf/Sod2/Zc3h12a	8	Up	DM vs. WM	F
GO_Bp	GO:0009205	Purine ribonucleoside triphosphate metabolic process	0.000987872	Eno1/Aldoa/Atp5g1/Atp5b/Atp5d/Atp5c1/Nme2/Trem2	8	Up	DM vs. WM	F
GO_Bp	GO:0002637	Regulation of immunoglobulin production	0.00105338	Mzb1/Xbp1/phb2/Cd37/Cd40/Tnf/phb/Xcl1	8	Up	DM vs. WM	F
GO_Bp	GO:0050766	Positive regulation of phagocytosis	0.00105338	Fcer1g/Fcgr3/Cyba/Fcgr1/Cd47/pycard/Tnf/Trem2	8	Up	DM vs. WM	F
GO_Bp	GO:0046209	Nitric oxide metabolic process	0.00117911	Aif1/H2-M3/Cd47/Acp5/Dynll1/Tnf/Sod2/Zc3h12a	8	Up	DM vs. WM	F
GO_Bp	GO:0009199	Ribonucleoside triphosphate metabolic process	0.00125452	Eno1/Aldoa/Atp5g1/Atp5b/Atp5d/Atp5c1/Nme2/Trem2	8	Up	DM vs. WM	F
GO_Bp	GO:2001057	Reactive nitrogen species metabolic process	0.00134653	Aif1/H2-M3/Cd47/Acp5/Dynll1/Tnf/Sod2/Zc3h12a	8	Up	DM vs. WM	F
GO_MF	GO:0008135	Translation factor activity, RNA binding	0.00143351	Eif1/Eif4e2/Eef1d/Eif3f/Eif3h/Gtpbp2/Eif5a/Eif1a	8	Up	DM vs. WM	F
GO_Bp	GO:0055072	Iron ion homeostasis	0.00152744	Ftl1/B2m/Fth1/Trf/Iscu/Glrx3/Hmox2/Sod2	8	Up	DM vs. WM	F
GO_Bp	GO:0009144	Purine nucleoside triphosphate metabolic process	0.00162983	Eno1/Aldoa/Atp5g1/Atp5b/Atp5d/Atp5c1/Nme2/Trem2	8	Up	DM vs. WM	F
GO_CC	GO:0031970	Organelle envelope lumen	0.00173138	Timm23/prelid1/Cycs/Bloc1s1/park7/Triap1/Chchd10/Gatm	8	Up	DM vs. WM	F
GO_Bp	GO:0002532	Production of molecular mediator involved in inflammatory response	0.00183968	Fcer1g/Rps19/Slamf8/Cuedc2/pycard/Tnf/Trem2/Zc3h12a	8	Up	DM vs. WM	F
GO_Bp	GO:0002690	Positive regulation of leukocyte chemotaxis	0.0020641	Ccl5/Cd74/Rac2/Aif1/pla2g7/Cxcl14/Xcl1/Ccr1	8	Up	DM vs. WM	F
GO_Bp	GO:0046031	ADp metabolic process	0.0020641	Eno1/Aldoa/Mtch2/Gapdh/Tpi1/Nudt9/Nupr1/Ddit4	8	Up	DM vs. WM	F
GO_Bp	GO:2001243	Negative regulation of intrinsic apoptotic signaling pathway	0.00228972	Cd74/Eno1/ppia/Xbp1/park7/Triap1/Hdac1/Sod2	8	Up	DM vs. WM	F
GO_Bp	GO:0032479	Regulation of type I interferon production	0.00255549	Acod1/Cd14/Gapdh/pycard/Gbp4/Irf7/Relb/Isg15	8	Up	DM vs. WM	F
GO_Bp	GO:0009179	Purine ribonucleoside diphosphate metabolic process	0.00255549	Eno1/Aldoa/Mtch2/Gapdh/Tpi1/Nudt9/Nupr1/Ddit4	8	Up	DM vs. WM	F
GO_Bp	GO:0009135	Purine nucleoside diphosphate metabolic process	0.00255549	Eno1/Aldoa/Mtch2/Gapdh/Tpi1/Nudt9/Nupr1/Ddit4	8	Up	DM vs. WM	F
GO_Bp	GO:0006165	Nucleoside diphosphate phosphorylation	0.00269339	Eno1/Aldoa/Nme2/Mtch2/Gapdh/Tpi1/Nupr1/Ddit4	8	Up	DM vs. WM	F
GO_Bp	GO:0070227	Lymphocyte apoptotic process	0.00269339	Ccl5/Cd74/Rps6/prelid1/Bcl2a1a/Bax/Cd274/Lgals3	8	Up	DM vs. WM	F
GO_Bp	GO:0032606	Type I interferon production	0.00311755	Acod1/Cd14/Gapdh/pycard/Gbp4/Irf7/Relb/Isg15	8	Up	DM vs. WM	F
GO_Bp	GO:0046939	Nucleotide phosphorylation	0.00311755	Eno1/Aldoa/Nme2/Mtch2/Gapdh/Tpi1/Nupr1/Ddit4	8	Up	DM vs. WM	F
GO_Bp	GO:0072676	Lymphocyte migration	0.00328683	Ccl5/Aif1/Ccl3/pycard/Ecm1/Cxcl14/Xcl1/Ccl4	8	Up	DM vs. WM	F
GO_Bp	GO:0002709	Regulation of T cell mediated immunity	0.00380907	B2m/H2-D1/H2-T22/H2-M3/H2-T23/H2-Q4/Cd81/Xcl1	8	Up	DM vs. WM	F
GO_Bp	GO:1902106	Negative regulation of leukocyte differentiation	0.00380907	Cd74/C1qc/Tmem176b/Nme2/Tmem176a/Fgl2/Zc3h12a/Socs1	8	Up	DM vs. WM	F
GO_Bp	GO:0046916	Cellular transition metal ion homeostasis	0.00380907	Ftl1/Fth1/Mt1/Slc31a2/Trf/Slc31a1/Iscu/Glrx3	8	Up	DM vs. WM	F
GO_Bp	GO:1903707	Negative regulation of hemopoiesis	0.00411159	Cd74/C1qc/Tmem176b/Nme2/Tmem176a/Fgl2/Zc3h12a/Socs1	8	Up	DM vs. WM	F
GO_MF	GO:0090079	Translation regulator activity, nucleic acid binding	0.00412272	Eif1/Eif4e2/Eef1d/Eif3f/Eif3h/Gtpbp2/Eif5a/Eif1a	8	Up	DM vs. WM	F
GO_Bp	GO:0009185	Ribonucleoside diphosphate metabolic process	0.00432066	Eno1/Aldoa/Mtch2/Gapdh/Tpi1/Nudt9/Nupr1/Ddit4	8	Up	DM vs. WM	F
GO_Bp	GO:0009141	Nucleoside triphosphate metabolic process	0.0045378	Eno1/Aldoa/Atp5g1/Atp5b/Atp5d/Atp5c1/Nme2/Trem2	8	Up	DM vs. WM	F
GO_Bp	GO:0038061	NIK/NF-kappaB signaling	0.00518093	Rps3/Cd14/phb2/Tnf/Trem2/Zc3h12a/phb/Relb	8	Up	DM vs. WM	F
GO_Bp	GO:0032602	Chemokine production	0.00518093	Ccl5/Cd74/Aif1/pycard/Tnf/Trem2/Il1a/Slamf9	8	Up	DM vs. WM	F
GO_Bp	GO:0009636	Response to toxic substance	0.00621922	Ccl5/Bax/Mt1/park7/pim1/Gch1/Sod2/Nupr1	8	Up	DM vs. WM	F
GO_Bp	GO:0001910	Regulation of leukocyte mediated cytotoxicity	0.00775031	B2m/H2-D1/Tyrobp/H2-T22/H2-M3/H2-T23/H2-Q4/Gfer	8	Up	DM vs. WM	F
GO_Bp	GO:0031929	TOR signaling	0.00846503	Rps6/Lamtor5/Eif4ebp1/Rheb/Xbp1/Endog/Trem2/Ddit4	8	Up	DM vs. WM	F
GO_Bp	GO:0016052	Carbohydrate catabolic process	0.0126277	Eno1/Aldoa/ppp1ca/Mtch2/Gapdh/Tpi1/Nupr1/Ddit4	8	Up	DM vs. WM	F
KEGG	mmu05133	Pertussis	0.0151595	C1qb/C1qc/C1qa/Cd14/pycard/Gnai2/Tnf/Il1a	8	Up	DM vs. WM	F
GO_Bp	GO:0031341	Regulation of cell killing	0.0156272	B2m/H2-D1/Tyrobp/H2-T22/H2-M3/H2-T23/H2-Q4/Gfer	8	Up	DM vs. WM	F
GO_CC	GO:0030176	Integral component of endoplasmic reticulum membrane	0.0164668	B2m/H2-D1/H2-T23/Fkbp8/Xbp1/Aup1/Emc7/Bscl2	8	Up	DM vs. WM	F
GO_Bp	GO:0051147	Regulation of muscle cell differentiation	0.0183247	Med28/Xbp1/Tmsb4x/Camk1/Slc25a4/Ybx1/Eif5a/Sod2	8	Up	DM vs. WM	F
GO_Bp	GO:0010508	Positive regulation of autophagy	0.0183247	Xbp1/Tmem59/Trim12a/Slc25a4/Slc25a5/Endog/Igtp/Zc3h12a	8	Up	DM vs. WM	F
GO_CC	GO:0031227	Intrinsic component of endoplasmic reticulum membrane	0.0213847	B2m/H2-D1/H2-T23/Fkbp8/Xbp1/Aup1/Emc7/Bscl2	8	Up	DM vs. WM	F
GO_Bp	GO:0071383	Cellular response to steroid hormone stimulus	0.0286442	Eif4ebp1/Acod1/Ddrgk1/phb2/park7/Hdac1/phb/Ddit4	8	Up	DM vs. WM	F
GO_Bp	GO:0055067	Monovalent inorganic cation homeostasis	0.0303478	Gnas/Atp5b/Slamf8/ppt1/Rnasek/Gnai2/Atp6v0c/Il1a	8	Up	DM vs. WM	F
GO_Bp	GO:2001236	Regulation of extrinsic apoptotic signaling pathway	0.0320799	ppp1ca/Bax/pycard/park7/Atf3/Tnf/Tmbim1/Lgals3	8	Up	DM vs. WM	F
GO_Bp	GO:0043433	Negative regulation of DNA-binding transcription factor activity	0.0320799	Acod1/Id3/pycard/phb2/pim1/Cebpg/Nupr1/Zc3h12a	8	Up	DM vs. WM	F
GO_Bp	GO:0019730	Antimicrobial humoral response	0.0327864	B2m/Rps19/Acod1/Trf/Gapdh/Cxcl14/Cxcl9/Lgals3	8	Up	DM vs. WM	F
GO_Bp	GO:0030183	B cell differentiation	0.0359861	H2-Ab1/Bax/Slamf8/Xbp1/Lgals1/Slc25a5/Lyl1/Cebpg	8	Up	DM vs. WM	F
GO_MF	GO:0005506	Iron ion binding	0.037201	Ftl1/Fth1/Ethe1/Acp5/Trf/Iscu/Tbxas1/Nfu1	8	Up	DM vs. WM	F
GO_Bp	GO:0010951	Negative regulation of endopeptidase activity	0.0482877	Lamtor5/Bcl2a1d/Gapdh/park7/Triap1/Tnf/Tmed10/Serpina3g	8	Up	DM vs. WM	F
KEGG	mmu04620	Toll-like receptor signaling pathway	0.0558011	Ccl5/Ccl3/Cd14/Irf7/Cd40/Tnf/Ccl4/Cxcl9	8	Up	DM vs. WM	F
GO_CC	GO:0042613	MHC class II protein complex	4.69157e-09	B2m/Cd74/H2-DMa/H2-Ab1/H2-Eb1/H2-Aa/H2-DMb1	7	Up	DM vs. WM	F
GO_MF	GO:0023026	MHC class II protein complex binding	1.10699e-07	B2m/Cd74/H2-DMa/H2-Ab1/H2-Eb1/H2-Aa/H2-DMb1	7	Up	DM vs. WM	F
GO_MF	GO:0023023	MHC protein complex binding	3.94556e-06	B2m/Cd74/H2-DMa/H2-Ab1/H2-Eb1/H2-Aa/H2-DMb1	7	Up	DM vs. WM	F
GO_CC	GO:0043209	Myelin sheath	1.52393e-05	Actg1/Actb/Eef1a1/Rps27a/Tkt/Hbb-b1/Hspa5	7	Down	DM vs. WM	F
GO_CC	GO:0070069	Cytochrome complex	1.68566e-05	Cox8a/Cyc1/Cox5b/Uqcrc1/Uqcr10/Cox6b1/Uqcrfs1	7	Up	DM vs. WM	F
GO_Bp	GO:2001242	Regulation of intrinsic apoptotic signaling pathway	1.73475e-05	S100a9/S100a8/Tpt1/Cd44/Mcl1/Hnrnpk/Mmp9	7	Down	DM vs. WM	F
GO_Bp	GO:0002675	Positive regulation of acute inflammatory response	2.11244e-05	Ccl5/Fcer1g/Fcgr3/Fcgr1/Ccr5/park7/Tnf	7	Up	DM vs. WM	F
GO_Bp	GO:0002861	Regulation of inflammatory response to antigenic stimulus	6.81589e-05	Fcer1g/Fcgr3/Fcgr1/Cd81/park7/Tnf/Trem2	7	Up	DM vs. WM	F
GO_Bp	GO:0097028	Dendritic cell differentiation	0.000120652	Tmem176b/Tmem176a/Batf/Tnfsf9/Trem2/Relb/Slamf9	7	Up	DM vs. WM	F
GO_Bp	GO:2001020	Regulation of response to DNA damage stimulus	0.000125022	Tpt1/Actb/Cd44/Ddx5/Mcl1/prkcd/Hnrnpk	7	Down	DM vs. WM	F
GO_MF	GO:0042288	MHC class I protein binding	0.000162951	H2-D1/H2-T22/Atp5b/H2-M3/H2-T23/H2-Q4/Cd8b1	7	Up	DM vs. WM	F
GO_CC	GO:0031252	Cell leading edge	0.000285699	Actb/Cd44/S100a6/Eef1a1/pabpc1/Cxcr4/Iqgap1	7	Down	DM vs. WM	F
GO_MF	GO:0015453	Oxidoreduction-driven active transmembrane transporter activity	0.000325554	Cox8a/Cyc1/Ndufs8/Ndufv1/Ndufs4/Uqcrfs1/Ndufa13	7	Up	DM vs. WM	F
GO_Bp	GO:0002673	Regulation of acute inflammatory response	0.000382688	Ccl5/Fcer1g/Fcgr3/Fcgr1/Ccr5/park7/Tnf	7	Up	DM vs. WM	F
GO_Bp	GO:0002891	Positive regulation of immunoglobulin mediated immune response	0.000382688	Fcer1g/Fcgr3/Fcgr1/Cd40/Tnf/Trem2/Xcl1	7	Up	DM vs. WM	F
GO_Bp	GO:0002714	Positive regulation of B cell mediated immunity	0.000382688	Fcer1g/Fcgr3/Fcgr1/Cd40/Tnf/Trem2/Xcl1	7	Up	DM vs. WM	F
GO_Bp	GO:0060337	Type I interferon signaling pathway	0.000472948	Cdc37/Ifitm2/Ifitm3/Ube2k/Zbp1/Irf7/Isg15	7	Up	DM vs. WM	F
GO_Bp	GO:0071357	Cellular response to type I interferon	0.000472948	Cdc37/Ifitm2/Ifitm3/Ube2k/Zbp1/Irf7/Isg15	7	Up	DM vs. WM	F
GO_Bp	GO:0051353	Positive regulation of oxidoreductase activity	0.000515624	Apoe/Cyba/park7/Gnai2/Tnf/Gch1/S100a1	7	Up	DM vs. WM	F
GO_Bp	GO:0006754	ATp biosynthetic process	0.000565022	Eno1/Aldoa/Atp5g1/Atp5b/Atp5d/Atp5c1/Trem2	7	Up	DM vs. WM	F
GO_Bp	GO:0002639	Positive regulation of immunoglobulin production	0.000617293	Mzb1/Xbp1/phb2/Cd37/Cd40/phb/Xcl1	7	Up	DM vs. WM	F
GO_Bp	GO:0032731	Positive regulation of interleukin-1 beta production	0.000716802	Tyrobp/Ccl3/Ccr5/Gsdmd/pycard/Tnf/Lilra5	7	Up	DM vs. WM	F
GO_Bp	GO:0042060	Wound healing	0.000723795	S100a9/Actg1/Cd44/Cxcr4/Thbs1/prkcd/Fn1	7	Down	DM vs. WM	F
GO_Bp	GO:0007159	Leukocyte cell-cell adhesion	0.00077506	S100a9/S100a8/Cd44/ptprc/Itgal/Laptm5/Thbs1	7	Down	DM vs. WM	F
GO_Bp	GO:0031663	Lipopolysaccharide-mediated signaling pathway	0.000782563	Ccl5/Acod1/Cd14/Ly86/Trim12a/Tnf/Trem2	7	Up	DM vs. WM	F
GO_Bp	GO:0070098	Chemokine-mediated signaling pathway	0.000782563	Ccl5/Ccl3/Trem2/Xcl1/Ccl4/Ccr1/Cxcl9	7	Up	DM vs. WM	F
GO_Bp	GO:1905517	Macrophage migration	0.000843848	Ccl5/Ccl3/Slamf8/Cd81/Ninj1/Trem2/Lgals3	7	Up	DM vs. WM	F
GO_Bp	GO:0006979	Response to oxidative stress	0.0010972	psap/Mcl1/Gsr/Txnip/Hnrnpm/prkcd/Mmp9	7	Down	DM vs. WM	F
GO_CC	GO:0005801	Cis-Golgi network	0.00113071	H2-D1/H2-T22/H2-M3/H2-T23/H2-Q4/Trappc3/Tmed10	7	Up	DM vs. WM	F
GO_Bp	GO:0150076	Neuroinflammatory response	0.0011691	Tyrobp/Aif1/C1qa/Ctsc/Tnf/Trem2/Nupr1	7	Up	DM vs. WM	F
GO_MF	GO:0051540	Metal cluster binding	0.00132769	Sdhb/Ndufs8/Ndufv1/Iscu/Glrx3/Nfu1/Uqcrfs1	7	Up	DM vs. WM	F
GO_MF	GO:0051536	Iron-sulfur cluster binding	0.00132769	Sdhb/Ndufs8/Ndufv1/Iscu/Glrx3/Nfu1/Uqcrfs1	7	Up	DM vs. WM	F
GO_Bp	GO:2001244	Positive regulation of intrinsic apoptotic signaling pathway	0.00159334	Ubb/Rps3/Bax/Mtch2/park7/Rpl26/Nupr1	7	Up	DM vs. WM	F
GO_Bp	GO:0034248	Regulation of cellular amide metabolic process	0.00162319	S100a9/Rplp1/pabpc1/Thbs1/prkcd/Hbb-b1/Ddx6	7	Down	DM vs. WM	F
GO_Bp	GO:0006397	MRNA processing	0.00179551	Ddx5/pabpc1/pcbp1/Srsf3/Hnrnpm/Hnrnpk/Snrnp70	7	Down	DM vs. WM	F
GO_Bp	GO:0042274	Ribosomal small subunit biogenesis	0.00184261	Rps2/Rps6/Rps16/Rps19/Mrps7/Rps5/Rps25	7	Up	DM vs. WM	F
GO_Bp	GO:1905897	Regulation of response to endoplasmic reticulum stress	0.0021022	Manf/Bax/Ddrgk1/Xbp1/Ubxn1/park7/Nupr1	7	Up	DM vs. WM	F
GO_Bp	GO:0002889	Regulation of immunoglobulin mediated immune response	0.00224522	Fcer1g/Fcgr3/Fcgr1/Cd40/Tnf/Trem2/Xcl1	7	Up	DM vs. WM	F
GO_Bp	GO:0050688	Regulation of defense response to virus	0.00224522	Ccl5/Apobec3/pycard/Gbp4/Cd37/Fgl2/Zc3h12a	7	Up	DM vs. WM	F
GO_Bp	GO:0002712	Regulation of B cell mediated immunity	0.00224522	Fcer1g/Fcgr3/Fcgr1/Cd40/Tnf/Trem2/Xcl1	7	Up	DM vs. WM	F
GO_Bp	GO:0031640	Killing of cells of another organism	0.00224522	Lyz2/Rps19/Gapdh/Cxcl14/Lyz1/Cxcl9/Lgals3	7	Up	DM vs. WM	F
GO_Bp	GO:0061912	Selective autophagy	0.00240902	Cdc37/Ddrgk1/Aup1/phb2/Slc25a4/Slc25a5/Tex264	7	Up	DM vs. WM	F
GO_Bp	GO:0070228	Regulation of lymphocyte apoptotic process	0.00290023	Ccl5/Cd74/prelid1/Bcl2a1a/Bax/Cd274/Lgals3	7	Up	DM vs. WM	F
GO_Bp	GO:0006749	Glutathione metabolic process	0.00309053	Ethe1/park7/Gpx4/Sod2/Clic1/Mgst1/Hpgds	7	Up	DM vs. WM	F
GO_Bp	GO:0043525	Positive regulation of neuron apoptotic process	0.00404665	Tyrobp/Ccl3/Bax/Tnfrsf1a/Ctsz/Tnf/Nupr1	7	Up	DM vs. WM	F
GO_Bp	GO:0032729	Positive regulation of interferon-gamma production	0.00404665	H2-M3/Cd14/pycard/Tnfsf9/Cebpg/Tnf/Isg15	7	Up	DM vs. WM	F
GO_MF	GO:0016209	Antioxidant activity	0.00448959	Apoe/Txndc17/park7/Gpx4/Sod2/Mgst1/ptgs1	7	Up	DM vs. WM	F
GO_Bp	GO:0031397	Negative regulation of protein ubiquitination	0.0045378	Rps3/ppia/Rpl37rt/Ubxn1/park7/Gbp4/Isg15	7	Up	DM vs. WM	F
GO_Bp	GO:0019915	Lipid storage	0.00507549	Apoe/Hilpda/Aup1/Bscl2/Tnf/Trem2/Zc3h12a	7	Up	DM vs. WM	F
GO_Bp	GO:0006096	Glycolytic process	0.00507549	Eno1/Aldoa/Mtch2/Gapdh/Tpi1/Nupr1/Ddit4	7	Up	DM vs. WM	F
GO_Bp	GO:0045069	Regulation of viral genome replication	0.00528029	Ccl5/Apobec3/Ifitm2/ppia/Ifitm3/Tnf/Isg15	7	Up	DM vs. WM	F
GO_Bp	GO:1900407	Regulation of cellular response to oxidative stress	0.00528029	ppia/park7/Gfer/Endog/Gch1/Trem2/Sod2	7	Up	DM vs. WM	F
GO_Bp	GO:0006757	ATp generation from ADp	0.00528029	Eno1/Aldoa/Mtch2/Gapdh/Tpi1/Nupr1/Ddit4	7	Up	DM vs. WM	F
GO_CC	GO:0031901	Early endosome membrane	0.00617436	H2-D1/H2-T22/H2-M3/H2-T23/H2-Q4/Ifitm3/Cd274	7	Up	DM vs. WM	F
GO_Bp	GO:0001912	Positive regulation of leukocyte mediated cytotoxicity	0.00695933	B2m/H2-D1/Tyrobp/H2-T22/H2-M3/H2-T23/H2-Q4	7	Up	DM vs. WM	F
GO_Bp	GO:0002718	Regulation of cytokine production involved in immune response	0.00733774	B2m/Cd74/Fcer1g/Cuedc2/Cd81/Tnf/Xcl1	7	Up	DM vs. WM	F
GO_Bp	GO:1901222	Regulation of NIK/NF-kappaB signaling	0.00768305	Rps3/Cd14/phb2/Tnf/Trem2/Zc3h12a/phb	7	Up	DM vs. WM	F
GO_Bp	GO:1903321	Negative regulation of protein modification by small protein conjugation or removal	0.0080731	Rps3/ppia/Rpl37rt/Ubxn1/park7/Gbp4/Isg15	7	Up	DM vs. WM	F
GO_Bp	GO:1902882	Regulation of response to oxidative stress	0.00847743	ppia/park7/Gfer/Endog/Gch1/Trem2/Sod2	7	Up	DM vs. WM	F
GO_Bp	GO:0015844	Monoamine transport	0.0113063	Fcer1g/Fcgr3/Xbp1/park7/Sdhd/ptgs1/Lgals3	7	Up	DM vs. WM	F
GO_Bp	GO:0048661	Positive regulation of smooth muscle cell proliferation	0.011657	Ccl5/Aif1/Cyba/p2ry6/Gnai2/Tnf/phb	7	Up	DM vs. WM	F
GO_Bp	GO:0031343	Positive regulation of cell killing	0.011657	B2m/H2-D1/Tyrobp/H2-T22/H2-M3/H2-T23/H2-Q4	7	Up	DM vs. WM	F
GO_Bp	GO:0035967	Cellular response to topologically incorrect protein	0.0124591	Sdf2l1/Bax/Ddrgk1/Xbp1/Aup1/Rnf5/Atf3	7	Up	DM vs. WM	F
GO_Bp	GO:0032642	Regulation of chemokine production	0.0135785	Ccl5/Cd74/Aif1/pycard/Tnf/Trem2/Il1a	7	Up	DM vs. WM	F
GO_Bp	GO:1903008	Organelle disassembly	0.0141893	Cdc37/Ddrgk1/phb2/Slc25a4/Slc25a5/Tex264/Fundc2	7	Up	DM vs. WM	F
GO_Bp	GO:1903076	Regulation of protein localization to plasma membrane	0.0159015	Tmem59/Abi3/Rer1/Tnf/Trem2/Tmbim1/Lgals3	7	Up	DM vs. WM	F
KEGG	mmu05321	Inflammatory bowel disease	0.0171033	H2-DMa/H2-Ab1/H2-Eb1/H2-Aa/H2-DMb1/Tnf/Il1a	7	Up	DM vs. WM	F
GO_Bp	GO:0042100	B cell proliferation	0.0173066	Cd74/Tyrobp/Bax/Cd81/Mzb1/Bst1/Cd40	7	Up	DM vs. WM	F
GO_Bp	GO:0002832	Negative regulation of response to biotic stimulus	0.0184704	Rps19/Acod1/Slamf8/Gfer/Fgl2/Isg15/Ccr1	7	Up	DM vs. WM	F
GO_Bp	GO:0051702	Biological process involved in interaction with symbiont	0.0184704	Ccl5/Apoe/ppib/Gapdh/Hdac1/Zc3h12a/phb	7	Up	DM vs. WM	F
GO_Bp	GO:0051283	Negative regulation of sequestering of calcium ion	0.0192587	Cyba/p2ry6/Bax/Ccr5/Anxa6/Xcl1/Cxcl9	7	Up	DM vs. WM	F
GO_Bp	GO:0051282	Regulation of sequestering of calcium ion	0.0207407	Cyba/p2ry6/Bax/Ccr5/Anxa6/Xcl1/Cxcl9	7	Up	DM vs. WM	F
GO_Bp	GO:0002224	Toll-like receptor signaling pathway	0.022101	Cyba/Acod1/Ninj1/Cd14/Irf7/Cd40/Trem2	7	Up	DM vs. WM	F
GO_Bp	GO:0051208	Sequestering of calcium ion	0.022101	Cyba/p2ry6/Bax/Ccr5/Anxa6/Xcl1/Cxcl9	7	Up	DM vs. WM	F
GO_Bp	GO:1903052	Positive regulation of proteolysis involved in cellular protein catabolic process	0.0237542	Ddrgk1/Xbp1/Sumo2/Ctsc/Axin1/Trem2/Nupr1	7	Up	DM vs. WM	F
GO_Bp	GO:0043123	Positive regulation of I-kappaB kinase/NF-kappaB signaling	0.024743	Cd74/Lamtor5/Gapdh/Trim12a/Cd40/Tnf/Il1a	7	Up	DM vs. WM	F
GO_MF	GO:0004519	Endonuclease activity	0.0253962	Rps3/Rnaset2a/Rnaset2b/Rnasek/Rnase4/Endog/Zc3h12a	7	Up	DM vs. WM	F
GO_Bp	GO:0045807	Positive regulation of endocytosis	0.0254243	B2m/Apoe/Fcgr1/ppt1/Cd14/Trf/Trem2	7	Up	DM vs. WM	F
GO_Bp	GO:0043500	Muscle adaptation	0.0262494	Aif1/Cyba/Tnfrsf1a/Ndufs4/Glrx3/Slc25a4/Gatm	7	Up	DM vs. WM	F
GO_Bp	GO:0046822	Regulation of nucleocytoplasmic transport	0.0280013	Xbp1/Tnfrsf1a/Emd/park7/Camk1/Gbp4/Zc3h12a	7	Up	DM vs. WM	F
KEGG	mmu05221	Acute myeloid leukemia	0.0302903	Bcl2a1b/Eif4ebp1/Bcl2a1d/Bcl2a1a/Fcgr1/Cd14/pim1	7	Up	DM vs. WM	F
GO_Bp	GO:0032411	Positive regulation of transporter activity	0.0308197	Ctss/p2ry6/park7/Slc25a4/Vmp1/Trem2/S100a1	7	Up	DM vs. WM	F
GO_Bp	GO:0032434	Regulation of proteasomal ubiquitin-dependent protein catabolic process	0.0326685	Ddrgk1/Ube2k/Eif3h/Ubxn1/Sumo2/park7/Axin1	7	Up	DM vs. WM	F
GO_Bp	GO:0032874	Positive regulation of stress-activated MApK cascade	0.0355523	Gadd45g/pycard/Gadd45b/Axin1/Tnf/Il1a/Zc3h12a	7	Up	DM vs. WM	F
GO_Bp	GO:1904375	Regulation of protein localization to cell periphery	0.0377808	Tmem59/Abi3/Rer1/Tnf/Trem2/Tmbim1/Lgals3	7	Up	DM vs. WM	F
GO_Bp	GO:0070304	Positive regulation of stress-activated protein kinase signaling cascade	0.0377808	Gadd45g/pycard/Gadd45b/Axin1/Tnf/Il1a/Zc3h12a	7	Up	DM vs. WM	F
GO_CC	GO:0001726	Ruffle	0.0467382	Rps3/Aif1/Gnas/Cdc37/Nme2/Cyth2/Sh2b1	7	Up	DM vs. WM	F
KEGG	mmu04260	Cardiac muscle contraction	0.0772907	Cox8a/Cyc1/Cox5b/Uqcrc1/Uqcr10/Cox6b1/Uqcrfs1	7	Up	DM vs. WM	F
KEGG	mmu05210	Colorectal cancer	0.0804623	Rac2/Bax/Rala/Cycs/Gadd45g/Gadd45b/Axin1	7	Up	DM vs. WM	F
GO_CC	GO:0019774	Proteasome core complex, beta-subunit complex	1.35132e-07	psmb2/psmb9/psmb8/psmb3/psmb7/psmb1	6	Up	DM vs. WM	F
GO_Bp	GO:0002503	Peptide antigen assembly with MHC class II protein complex	3.86864e-07	B2m/H2-DMa/H2-Ab1/H2-Eb1/H2-Aa/H2-DMb1	6	Up	DM vs. WM	F
GO_Bp	GO:0002399	MHC class II protein complex assembly	3.86864e-07	B2m/H2-DMa/H2-Ab1/H2-Eb1/H2-Aa/H2-DMb1	6	Up	DM vs. WM	F
GO_Bp	GO:0002501	Peptide antigen assembly with MHC protein complex	2.80542e-06	B2m/H2-DMa/H2-Ab1/H2-Eb1/H2-Aa/H2-DMb1	6	Up	DM vs. WM	F
GO_Bp	GO:0002396	MHC protein complex assembly	2.80542e-06	B2m/H2-DMa/H2-Ab1/H2-Eb1/H2-Aa/H2-DMb1	6	Up	DM vs. WM	F
GO_MF	GO:0048306	Calcium-dependent protein binding	3.57194e-06	S100a9/S100a8/S100a6/S100a4/Ddx5/Hnrnpm	6	Down	DM vs. WM	F
GO_MF	GO:0004298	Threonine-type endopeptidase activity	3.94556e-06	psmb2/psmb9/psmb8/psmb3/psmb7/psmb1	6	Up	DM vs. WM	F
GO_CC	GO:0022626	Cytosolic ribosome	1.25435e-05	Rpl41/Rplp1/Rps27a/Rpl35a/Rpl29/Rps14	6	Down	DM vs. WM	F
GO_Bp	GO:0002863	Positive regulation of inflammatory response to antigenic stimulus	1.59447e-05	Fcer1g/Fcgr3/Fcgr1/Cd81/park7/Tnf	6	Up	DM vs. WM	F
GO_MF	GO:0070003	Threonine-type peptidase activity	2.06615e-05	psmb2/psmb9/psmb8/psmb3/psmb7/psmb1	6	Up	DM vs. WM	F
GO_Bp	GO:0002577	Regulation of antigen processing and presentation	2.07067e-05	Cd74/Cd68/H2-Ab1/pycard/Fgl2/Trem2	6	Up	DM vs. WM	F
GO_CC	GO:0042612	MHC class I protein complex	2.52402e-05	B2m/H2-D1/H2-T22/H2-M3/H2-T23/H2-Q4	6	Up	DM vs. WM	F
GO_CC	GO:0033106	Cis-Golgi network membrane	4.90115e-05	H2-D1/H2-T22/H2-M3/H2-T23/H2-Q4/Trappc3	6	Up	DM vs. WM	F
GO_MF	GO:0003735	Structural constituent of ribosome	5.02864e-05	Rpl41/Rplp1/Rps27a/Rpl35a/Rpl29/Rps14	6	Down	DM vs. WM	F
GO_MF	GO:0019865	Immunoglobulin binding	8.8951e-05	Fcer1g/Fcgr3/Fcgrt/Fcgr4/Fcgr1/Lgals3	6	Up	DM vs. WM	F
GO_MF	GO:0030881	Beta-2-microglobulin binding	0.000106504	H2-D1/Fcgrt/H2-T22/H2-M3/H2-T23/H2-Q4	6	Up	DM vs. WM	F
GO_CC	GO:0044391	Ribosomal subunit	0.000115679	Rpl41/Rplp1/Rps27a/Rpl35a/Rpl29/Rps14	6	Down	DM vs. WM	F
GO_Bp	GO:2001235	Positive regulation of apoptotic signaling pathway	0.000125022	S100a9/S100a8/ptprc/Mcl1/Thbs1/prkcd	6	Down	DM vs. WM	F
GO_Bp	GO:0090025	Regulation of monocyte chemotaxis	0.000141958	Ccl5/Aif1/pla2g7/Slamf8/Ninj1/Ccr1	6	Up	DM vs. WM	F
GO_CC	GO:0005840	Ribosome	0.000198459	Rpl41/Rplp1/Rps27a/Rpl35a/Rpl29/Rps14	6	Down	DM vs. WM	F
GO_CC	GO:0036464	Cytoplasmic ribonucleoprotein granule	0.000198459	Actb/pabpc1/pcbp1/Iqgap1/Hnrnpk/Ddx6	6	Down	DM vs. WM	F
GO_CC	GO:0035770	Ribonucleoprotein granule	0.000216616	Actb/pabpc1/pcbp1/Iqgap1/Hnrnpk/Ddx6	6	Down	DM vs. WM	F
GO_Bp	GO:1903901	Negative regulation of viral life cycle	0.000267387	Cd74/Ifitm2/ppia/Ifitm3/Trim12a/Ciita	6	Up	DM vs. WM	F
GO_Bp	GO:0048147	Negative regulation of fibroblast proliferation	0.000307847	Fth1/Ifi30/Bax/Emd/Sod2/Nupr1	6	Up	DM vs. WM	F
GO_Bp	GO:0002428	Antigen processing and presentation of peptide antigen via MHC class Ib	0.000307847	B2m/H2-D1/H2-T22/H2-M3/H2-T23/H2-Q4	6	Up	DM vs. WM	F
GO_MF	GO:0042608	T cell receptor binding	0.0003121	H2-D1/H2-Eb1/H2-T22/H2-M3/H2-T23/H2-Q4	6	Up	DM vs. WM	F
GO_Bp	GO:0043281	Regulation of cysteine-type endopeptidase activity involved in apoptotic process	0.000514271	S100a9/S100a8/Cd44/Laptm5/Thbs1/Mmp9	6	Down	DM vs. WM	F
GO_Bp	GO:0002475	Antigen processing and presentation via MHC class Ib	0.000515624	B2m/H2-D1/H2-T22/H2-M3/H2-T23/H2-Q4	6	Up	DM vs. WM	F
GO_Bp	GO:0032733	Positive regulation of interleukin-10 production	0.000651137	Fcer1g/Cd274/pycard/Lilra5/Trem2/Isg15	6	Up	DM vs. WM	F
GO_Bp	GO:0019885	Antigen processing and presentation of endogenous peptide antigen via MHC class I	0.000651137	B2m/H2-D1/H2-T22/H2-M3/H2-T23/H2-Q4	6	Up	DM vs. WM	F
GO_Bp	GO:0002483	Antigen processing and presentation of endogenous peptide antigen	0.000651137	B2m/H2-D1/H2-T22/H2-M3/H2-T23/H2-Q4	6	Up	DM vs. WM	F
GO_Bp	GO:0001774	Microglial cell activation	0.000713201	Tyrobp/Aif1/C1qa/Ctsc/Tnf/Trem2	6	Up	DM vs. WM	F
GO_Bp	GO:2000116	Regulation of cysteine-type endopeptidase activity	0.000723795	S100a9/S100a8/Cd44/Laptm5/Thbs1/Mmp9	6	Down	DM vs. WM	F
GO_MF	GO:1901681	Sulfur compound binding	0.0007514	ptprc/Gsr/Rpl29/Thbs1/Tkt/Fn1	6	Down	DM vs. WM	F
GO_Bp	GO:0042092	Type 2 immune response	0.000793072	Cd74/Crlf2/Cd81/Batf/Ecm1/Xcl1	6	Up	DM vs. WM	F
GO_MF	GO:0008009	Chemokine activity	0.00079933	Ccl5/Ccl3/Cxcl14/Xcl1/Ccl4/Cxcl9	6	Up	DM vs. WM	F
GO_Bp	GO:0019883	Antigen processing and presentation of endogenous antigen	0.000881749	B2m/H2-D1/H2-T22/H2-M3/H2-T23/H2-Q4	6	Up	DM vs. WM	F
GO_MF	GO:0031625	Ubiquitin protein ligase binding	0.00096463	Actg1/Rps27a/Cxcr4/Laptm5/Txnip/Hspa5	6	Down	DM vs. WM	F
GO_CC	GO:0016469	Proton-transporting two-sector ATpase complex	0.000967371	Atp5g1/Atp5b/Atp5d/Atp5c1/Atp6v1f/Atp6v0c	6	Up	DM vs. WM	F
GO_Bp	GO:0042771	Intrinsic apoptotic signaling pathway in response to DNA damage by p53 class mediator	0.000989946	Cd74/pycard/Triap1/Rpl26/Nupr1/Ddit4	6	Up	DM vs. WM	F
GO_Bp	GO:0032768	Regulation of monooxygenase activity	0.00108928	Apoe/park7/Tnf/Gch1/Il1a/S100a1	6	Up	DM vs. WM	F
GO_Bp	GO:0097300	Programmed necrotic cell death	0.00108928	Bax/Asah1/Slc25a4/Zbp1/Tnf/Nupr1	6	Up	DM vs. WM	F
GO_Bp	GO:0002269	Leukocyte activation involved in inflammatory response	0.00108928	Tyrobp/Aif1/C1qa/Ctsc/Tnf/Trem2	6	Up	DM vs. WM	F
GO_MF	GO:0044389	Ubiquitin-like protein ligase binding	0.00114947	Actg1/Rps27a/Cxcr4/Laptm5/Txnip/Hspa5	6	Down	DM vs. WM	F
GO_Bp	GO:0002920	Regulation of humoral immune response	0.00147304	H2-DMa/Acod1/Cd37/Tnf/Trem2/phb	6	Up	DM vs. WM	F
GO_Bp	GO:0061900	Glial cell activation	0.00147304	Tyrobp/Aif1/C1qa/Ctsc/Tnf/Trem2	6	Up	DM vs. WM	F
GO_Bp	GO:0001916	Positive regulation of T cell mediated cytotoxicity	0.00176945	B2m/H2-D1/H2-T22/H2-M3/H2-T23/H2-Q4	6	Up	DM vs. WM	F
GO_Bp	GO:1903311	Regulation of mRNA metabolic process	0.00178125	Ddx5/pabpc1/Srsf3/Hnrnpm/Hnrnpk/Snrnp70	6	Down	DM vs. WM	F
GO_Bp	GO:0060326	Cell chemotaxis	0.00179551	S100a9/S100a8/Hmgb2/Cxcr4/Thbs1/prkcd	6	Down	DM vs. WM	F
GO_Bp	GO:0046596	Regulation of viral entry into host cell	0.00193158	Cd74/Ifitm2/Ifitm3/Lgals1/Trim12a/Ciita	6	Up	DM vs. WM	F
GO_Bp	GO:1902622	Regulation of neutrophil migration	0.00193158	Cd74/Rac2/Slamf8/Bst1/Il1a/Xcl1	6	Up	DM vs. WM	F
KEGG	mmu03040	Spliceosome	0.00196137	Ddx5/pcbp1/Srsf3/Hnrnpm/Hnrnpk/Snrnp70	6	Down	DM vs. WM	F
GO_CC	GO:0000315	Organellar large ribosomal subunit	0.00213343	Mrps18a/Mrpl4/Mrpl30/Mrpl42/Mrpl21/Mrpl54	6	Up	DM vs. WM	F
GO_CC	GO:0005762	Mitochondrial large ribosomal subunit	0.00213343	Mrps18a/Mrpl4/Mrpl30/Mrpl42/Mrpl21/Mrpl54	6	Up	DM vs. WM	F
GO_Bp	GO:0032943	Mononuclear cell proliferation	0.00236231	Cd44/ptprc/Itgal/Cxcr4/Laptm5/prkcd	6	Down	DM vs. WM	F
GO_Bp	GO:0046651	Lymphocyte proliferation	0.00236231	Cd44/ptprc/Itgal/Cxcr4/Laptm5/prkcd	6	Down	DM vs. WM	F
GO_Bp	GO:0001961	Positive regulation of cytokine-mediated signaling pathway	0.00249416	Cd74/Ube2k/Zbp1/Irf7/Trem2/Igtp	6	Up	DM vs. WM	F
GO_Bp	GO:0071900	Regulation of protein serine/threonine kinase activity	0.00260301	Actb/ptprc/Dazap2/Thbs1/Iqgap1/prkcd	6	Down	DM vs. WM	F
GO_Bp	GO:0052548	Regulation of endopeptidase activity	0.002677	S100a9/S100a8/Cd44/Laptm5/Thbs1/Mmp9	6	Down	DM vs. WM	F
GO_Bp	GO:0070661	Leukocyte proliferation	0.00274492	Cd44/ptprc/Itgal/Cxcr4/Laptm5/prkcd	6	Down	DM vs. WM	F
GO_Bp	GO:0031589	Cell-substrate adhesion	0.00274492	Actg1/Itgal/Rpl29/Thbs1/Iqgap1/Fn1	6	Down	DM vs. WM	F
GO_Bp	GO:0052372	Modulation by symbiont of entry into host	0.00290023	Cd74/Ifitm2/Ifitm3/Lgals1/Trim12a/Ciita	6	Up	DM vs. WM	F
GO_Bp	GO:0001914	Regulation of T cell mediated cytotoxicity	0.00311755	B2m/H2-D1/H2-T22/H2-M3/H2-T23/H2-Q4	6	Up	DM vs. WM	F
GO_Bp	GO:0010257	NADH dehydrogenase complex assembly	0.00311755	Ndufa12/Ndufs8/Ndufb5/Ndufs4/Ndufb10/Oxa1l	6	Up	DM vs. WM	F
GO_Bp	GO:0032981	Mitochondrial respiratory chain complex I assembly	0.00311755	Ndufa12/Ndufs8/Ndufb5/Ndufs4/Ndufb10/Oxa1l	6	Up	DM vs. WM	F
GO_MF	GO:0071889	14-3-3 protein binding	0.00318847	H2-D1/H2-T22/H2-M3/H2-T23/H2-Q4/Ddit4	6	Up	DM vs. WM	F
GO_Bp	GO:0046902	Regulation of mitochondrial membrane permeability	0.00335498	Bax/Mtch2/Slc25a4/Slc25a5/Dynlt1c/Chchd10	6	Up	DM vs. WM	F
GO_Bp	GO:0045071	Negative regulation of viral genome replication	0.00335498	Ccl5/Apobec3/Ifitm2/Ifitm3/Tnf/Isg15	6	Up	DM vs. WM	F
GO_MF	GO:0048020	CCR chemokine receptor binding	0.00344428	Ccl5/Ccrl2/Ccl3/Cnih4/Xcl1/Ccl4	6	Up	DM vs. WM	F
GO_Bp	GO:0006417	Regulation of translation	0.00355576	S100a9/Rplp1/pabpc1/Thbs1/Hbb-b1/Ddx6	6	Down	DM vs. WM	F
GO_Bp	GO:0032757	Positive regulation of interleukin-8 production	0.00360452	Cd74/Lamtor5/Cd14/pycard/park7/Tnf	6	Up	DM vs. WM	F
GO_Bp	GO:0008380	RNA splicing	0.0038122	Ddx5/pabpc1/Srsf3/Hnrnpm/Hnrnpk/Snrnp70	6	Down	DM vs. WM	F
GO_Bp	GO:0070231	T cell apoptotic process	0.00385765	Ccl5/Rps6/prelid1/Bax/Cd274/Lgals3	6	Up	DM vs. WM	F
GO_Bp	GO:0060760	Positive regulation of response to cytokine stimulus	0.00385765	Cd74/Ube2k/Zbp1/Irf7/Trem2/Igtp	6	Up	DM vs. WM	F
GO_Bp	GO:0043457	Regulation of cellular respiration	0.00408408	prelid1/Cycs/Iscu/park7/Dnajc15/Nupr1	6	Up	DM vs. WM	F
GO_Bp	GO:2000401	Regulation of lymphocyte migration	0.0043916	Ccl5/Aif1/pycard/Ecm1/Cxcl14/Xcl1	6	Up	DM vs. WM	F
GO_Bp	GO:0061077	Chaperone-mediated protein folding	0.00468296	Cd74/H2-DMa/H2-DMb1/Sdf2l1/Fkbp5/Tor2a	6	Up	DM vs. WM	F
GO_Bp	GO:0051851	Modulation by host of symbiont process	0.00531841	Ccl5/Apoe/ppib/Hdac1/Zc3h12a/phb	6	Up	DM vs. WM	F
GO_Bp	GO:0052547	Regulation of peptidase activity	0.00554124	S100a9/S100a8/Cd44/Laptm5/Thbs1/Mmp9	6	Down	DM vs. WM	F
GO_Bp	GO:0031346	Positive regulation of cell projection organization	0.00554124	S100a9/Eef1a1/Iqgap1/Hnrnpk/Fn1/Hspa5	6	Down	DM vs. WM	F
GO_Bp	GO:0043903	Regulation of biological process involved in symbiotic interaction	0.00568893	Cd74/Ifitm2/Ifitm3/Lgals1/Trim12a/Ciita	6	Up	DM vs. WM	F
GO_Bp	GO:0032103	Positive regulation of response to external stimulus	0.00594702	S100a9/S100a8/Hmgb2/Cxcr4/Thbs1/Fn1	6	Down	DM vs. WM	F
GO_Bp	GO:0006801	Superoxide metabolic process	0.00610385	Tyrobp/Cyba/Acp5/Gnai2/Gch1/Sod2	6	Up	DM vs. WM	F
KEGG	mmu03010	Ribosome	0.00613209	Rpl41/Rplp1/Rps27a/Rpl35a/Rpl29/Rps14	6	Down	DM vs. WM	F
GO_Bp	GO:1901224	Positive regulation of NIK/NF-kappaB signaling	0.00651242	Rps3/Cd14/phb2/Tnf/Trem2/phb	6	Up	DM vs. WM	F
GO_Bp	GO:2000112	Regulation of cellular macromolecule biosynthetic process	0.00712728	S100a9/Rplp1/pabpc1/Thbs1/Hbb-b1/Ddx6	6	Down	DM vs. WM	F
GO_Bp	GO:0045785	Positive regulation of cell adhesion	0.00712728	Cd44/ptprc/Itgal/Thbs1/Iqgap1/Fn1	6	Down	DM vs. WM	F
GO_MF	GO:0001540	Amyloid-beta binding	0.00719852	Cd74/Apoe/Cst3/Itm2b/pfdn5/Trem2	6	Up	DM vs. WM	F
GO_Bp	GO:0030888	Regulation of B cell proliferation	0.0074418	Cd74/Tyrobp/Cd81/Mzb1/Bst1/Cd40	6	Up	DM vs. WM	F
GO_Bp	GO:0006626	Protein targeting to mitochondrion	0.00999129	Tomm22/Timm23/Grpel1/Timm17a/Tomm40/Dnajc15	6	Up	DM vs. WM	F
GO_CC	GO:0000932	P-body	0.011009	Apobec3/Eif4e2/polr2g/psma6/Trim12a/Zc3h12a	6	Up	DM vs. WM	F
GO_Bp	GO:0002292	T cell differentiation involved in immune response	0.0112107	Fcer1g/Batf/Gadd45g/Fgl2/Zc3h12a/Relb	6	Up	DM vs. WM	F
GO_Bp	GO:0032677	Regulation of interleukin-8 production	0.0112107	Cd74/Lamtor5/Cd14/pycard/park7/Tnf	6	Up	DM vs. WM	F
GO_Bp	GO:0032637	Interleukin-8 production	0.011657	Cd74/Lamtor5/Cd14/pycard/park7/Tnf	6	Up	DM vs. WM	F
KEGG	mmu04672	Intestinal immune network for IgA production	0.0120879	H2-DMa/H2-Ab1/H2-Eb1/H2-Aa/H2-DMb1/Cd40	6	Up	DM vs. WM	F
GO_Bp	GO:1903201	Regulation of oxidative stress-induced cell death	0.0121841	ppia/park7/Gfer/Endog/Trem2/Sod2	6	Up	DM vs. WM	F
GO_CC	GO:0005795	Golgi stack	0.0125942	H2-D1/Lyz2/Tmbim4/Tmem59/Yipf1/Lyz1	6	Up	DM vs. WM	F
GO_CC	GO:0005776	Autophagosome	0.0132022	Ftl1/Fth1/Chmp2a/Aup1/Vmp1/Tex264	6	Up	DM vs. WM	F
KEGG	mmu04810	Regulation of actin cytoskeleton	0.0140234	Actg1/Actb/Itgal/Cxcr4/Iqgap1/Fn1	6	Down	DM vs. WM	F
KEGG	mmu05171	Coronavirus disease - COVID-19	0.0140234	Rpl41/Rplp1/Rps27a/Rpl35a/Rpl29/Rps14	6	Down	DM vs. WM	F
GO_Bp	GO:0008625	Extrinsic apoptotic signaling pathway via death domain receptors	0.0141351	Bax/park7/Atf3/Tnf/Tmbim1/Lgals3	6	Up	DM vs. WM	F
GO_CC	GO:0005798	Golgi-associated vesicle	0.0143245	Gnas/Lyz2/Itm2b/Spg21/Tmed10/Lyz1	6	Up	DM vs. WM	F
GO_Bp	GO:0032722	Positive regulation of chemokine production	0.0148896	Ccl5/Cd74/Aif1/pycard/Tnf/Il1a	6	Up	DM vs. WM	F
GO_Bp	GO:0045824	Negative regulation of innate immune response	0.0148896	Rps19/Acod1/Slamf8/Gfer/Isg15/Ccr1	6	Up	DM vs. WM	F
GO_Bp	GO:1903578	Regulation of ATp metabolic process	0.0203014	Eno1/Mtch2/Dnajc15/Trem2/Nupr1/Ddit4	6	Up	DM vs. WM	F
GO_Bp	GO:0033108	Mitochondrial respiratory chain complex assembly	0.022101	Ndufa12/Ndufs8/Ndufb5/Ndufs4/Ndufb10/Oxa1l	6	Up	DM vs. WM	F
GO_MF	GO:0043178	Alcohol binding	0.0228653	Npc2/Cd81/Adap2/Anxa6/Cyth2/Stard3	6	Up	DM vs. WM	F
GO_Bp	GO:0045445	Myoblast differentiation	0.0229902	Sra1/Id3/Lgals1/Tnf/Cxcl14/Cxcl9	6	Up	DM vs. WM	F
GO_Bp	GO:0010660	Regulation of muscle cell apoptotic process	0.0259011	Gapdh/Slc25a4/Eif5a/Sod2/Nupr1/Zc3h12a	6	Up	DM vs. WM	F
GO_Bp	GO:0090559	Regulation of membrane permeability	0.0259011	Bax/Mtch2/Slc25a4/Slc25a5/Dynlt1c/Chchd10	6	Up	DM vs. WM	F
GO_Bp	GO:0045576	Mast cell activation	0.0259011	Fcer1g/Fcgr3/Rac2/Crlf2/Cd48/Milr1	6	Up	DM vs. WM	F
GO_CC	GO:0070062	Extracellular exosome	0.0279745	Aldoa/Cd47/Cd81/Cd274/Ybx1/Clic1	6	Up	DM vs. WM	F
GO_Bp	GO:1905954	Positive regulation of lipid localization	0.0280013	Apoe/Hilpda/prelid1/Triap1/Il1a/Zc3h12a	6	Up	DM vs. WM	F
GO_Bp	GO:0031638	Zymogen activation	0.0290818	Eno1/S100a10/Ctsz/Cycs/pycard/Ctsh	6	Up	DM vs. WM	F
GO_MF	GO:0004896	Cytokine receptor activity	0.0299777	Cd74/Crlf2/Ccrl2/Ccr5/Csf2ra/Ccr1	6	Up	DM vs. WM	F
GO_Bp	GO:0010657	Muscle cell apoptotic process	0.031276	Gapdh/Slc25a4/Eif5a/Sod2/Nupr1/Zc3h12a	6	Up	DM vs. WM	F
GO_Bp	GO:0042116	Macrophage activation	0.031276	Tyrobp/Aif1/C1qa/Ctsc/Tnf/Trem2	6	Up	DM vs. WM	F
GO_Bp	GO:0036473	Cell death in response to oxidative stress	0.031276	ppia/park7/Gfer/Endog/Trem2/Sod2	6	Up	DM vs. WM	F
KEGG	mmu04978	Mineral absorption	0.0322489	Ftl1/Fth1/Mt1/Trf/Slc31a1/Hmox2	6	Up	DM vs. WM	F
GO_Bp	GO:0046330	Positive regulation of JNK cascade	0.0345696	Gadd45g/pycard/Gadd45b/Axin1/Tnf/Il1a	6	Up	DM vs. WM	F
GO_Bp	GO:0032006	Regulation of TOR signaling	0.0358256	Lamtor5/Rheb/Xbp1/Endog/Trem2/Ddit4	6	Up	DM vs. WM	F
GO_Bp	GO:0045582	Positive regulation of T cell differentiation	0.0358256	Cd74/H2-DMa/H2-Aa/Xbp1/Tnfsf9/Socs1	6	Up	DM vs. WM	F
GO_Bp	GO:0000041	Transition metal ion transport	0.0396083	B2m/Fth1/Slc31a2/Trf/Slc31a1/Iscu	6	Up	DM vs. WM	F
GO_CC	GO:0045335	Phagocytic vesicle	0.0398034	B2m/H2-D1/Ctss/H2-T23/Capg/Rab43	6	Up	DM vs. WM	F
GO_MF	GO:0004197	Cysteine-type endopeptidase activity	0.0408323	Ctss/Ctsz/pycard/Ctsc/Ctsh/Ctla2b	6	Up	DM vs. WM	F
GO_Bp	GO:1901800	Positive regulation of proteasomal protein catabolic process	0.0410806	Ddrgk1/Xbp1/Sumo2/Axin1/Trem2/Nupr1	6	Up	DM vs. WM	F
GO_Bp	GO:0030004	Cellular monovalent inorganic cation homeostasis	0.0425326	Atp5b/Slamf8/ppt1/Rnasek/Atp6v0c/Il1a	6	Up	DM vs. WM	F
GO_CC	GO:1903561	Extracellular vesicle	0.044512	Aldoa/Cd47/Cd81/Cd274/Ybx1/Clic1	6	Up	DM vs. WM	F
GO_MF	GO:0051087	Chaperone binding	0.0446432	H2-D1/Cdc37/Sdf2l1/Bax/Grpel1/Ctsc	6	Up	DM vs. WM	F
GO_Bp	GO:0046634	Regulation of alpha-beta T cell activation	0.0481785	H2-Ab1/Cd81/Cd274/Zc3h12a/Socs1/Xcl1	6	Up	DM vs. WM	F
GO_Bp	GO:0006122	Mitochondrial electron transport, ubiquinol to cytochrome c	1.41397e-05	Cyc1/Uqcrc1/Uqcr10/Cycs/Uqcrfs1	5	Up	DM vs. WM	F
GO_Bp	GO:0042590	Antigen processing and presentation of exogenous peptide antigen via MHC class I	3.07463e-05	Fcer1g/Fcgr3/Ifi30/Clec4a2/Fcgr1	5	Up	DM vs. WM	F
GO_MF	GO:0031386	Protein tag	3.52212e-05	Uba52/Ubb/Nedd8/Sumo2/Isg15	5	Up	DM vs. WM	F
GO_Bp	GO:0002468	Dendritic cell antigen processing and presentation	0.000115139	Cd74/Cd68/Fcgr4/Clec4a2/Fgl2	5	Up	DM vs. WM	F
GO_MF	GO:0008320	Protein transmembrane transporter activity	0.00013833	Tomm22/Timm23/Timm17a/Tomm40/Tmed10	5	Up	DM vs. WM	F
GO_Bp	GO:0030150	Protein import into mitochondrial matrix	0.000190901	Timm23/Grpel1/Timm17a/Tomm40/Dnajc15	5	Up	DM vs. WM	F
GO_Bp	GO:0000028	Ribosomal small subunit assembly	0.000242342	Rps2/Rps19/Mrps7/Rps5/Rps25	5	Up	DM vs. WM	F
GO_CC	GO:0032398	MHC class Ib protein complex	0.000256805	H2-D1/H2-T22/H2-M3/H2-T23/H2-Q4	5	Up	DM vs. WM	F
GO_Bp	GO:0002922	Positive regulation of humoral immune response	0.000300607	H2-DMa/Acod1/Tnf/Trem2/phb	5	Up	DM vs. WM	F
GO_MF	GO:0140318	Protein transporter activity	0.000371734	Tomm22/Timm23/Timm17a/Tomm40/Tmed10	5	Up	DM vs. WM	F
GO_MF	GO:0022884	Macromolecule transmembrane transporter activity	0.000371734	Tomm22/Timm23/Timm17a/Tomm40/Tmed10	5	Up	DM vs. WM	F
GO_Bp	GO:0090151	Establishment of protein localization to mitochondrial membrane	0.000616092	Tomm22/Bax/Mtch2/Tomm40/Oxa1l	5	Up	DM vs. WM	F
GO_Bp	GO:0045730	Respiratory burst	0.000710264	Rac2/Rps19/Cyba/Slamf8/Trem2	5	Up	DM vs. WM	F
GO_Bp	GO:0061041	Regulation of wound healing	0.000723795	S100a9/Actg1/Cxcr4/Thbs1/prkcd	5	Down	DM vs. WM	F
GO_MF	GO:0043021	Ribonucleoprotein complex binding	0.0007514	Ddx5/Rplp1/Hnrnpk/Snrnp70/Hspa5	5	Down	DM vs. WM	F
GO_MF	GO:0042610	CD8 receptor binding	0.000773047	H2-D1/H2-T22/H2-M3/H2-T23/H2-Q4	5	Up	DM vs. WM	F
GO_Bp	GO:1901857	Positive regulation of cellular respiration	0.000820143	prelid1/Cycs/Iscu/park7/Nupr1	5	Up	DM vs. WM	F
GO_CC	GO:0005681	Spliceosomal complex	0.000874826	Ddx5/pabpc1/Hnrnpm/Hnrnpk/Snrnp70	5	Down	DM vs. WM	F
GO_MF	GO:0046979	TAp2 binding	0.000887573	H2-D1/H2-T22/H2-M3/H2-T23/H2-Q4	5	Up	DM vs. WM	F
GO_MF	GO:0046978	TAp1 binding	0.00101389	H2-D1/H2-T22/H2-M3/H2-T23/H2-Q4	5	Up	DM vs. WM	F
GO_MF	GO:0046977	TAp binding	0.00101389	H2-D1/H2-T22/H2-M3/H2-T23/H2-Q4	5	Up	DM vs. WM	F
GO_Bp	GO:0032770	Positive regulation of monooxygenase activity	0.0010928	Apoe/park7/Tnf/Gch1/S100a1	5	Up	DM vs. WM	F
GO_Bp	GO:0006120	Mitochondrial electron transport, NADH to ubiquinone	0.0010928	Ndufs8/Ndufv1/Iscu/park7/Dnajc15	5	Up	DM vs. WM	F
GO_Bp	GO:0007009	Plasma membrane organization	0.00117566	S100a9/psap/ptprc/Cxcr4/prkcd	5	Down	DM vs. WM	F
GO_Bp	GO:0046597	Negative regulation of viral entry into host cell	0.00145515	Cd74/Ifitm2/Ifitm3/Trim12a/Ciita	5	Up	DM vs. WM	F
GO_Bp	GO:1903034	Regulation of response to wounding	0.00162319	S100a9/Actg1/Cxcr4/Thbs1/prkcd	5	Down	DM vs. WM	F
GO_Bp	GO:0051085	Chaperone cofactor-dependent protein refolding	0.00163837	Cd74/H2-DMa/H2-DMb1/Sdf2l1/Tor2a	5	Up	DM vs. WM	F
GO_Bp	GO:0002486	Antigen processing and presentation of endogenous peptide antigen via MHC class I via ER pathway, TAp-independent	0.00186136	H2-D1/H2-T22/H2-M3/H2-T23/H2-Q4	5	Up	DM vs. WM	F
GO_MF	GO:0005539	Glycosaminoglycan binding	0.00193555	Cd44/ptprc/Rpl29/Thbs1/Fn1	5	Down	DM vs. WM	F
GO_CC	GO:0031672	A band	0.00203834	Rpl6/Rpl17/Rpl15/Rpl4/S100a1	5	Up	DM vs. WM	F
GO_Bp	GO:0055094	Response to lipoprotein particle	0.00208516	Fcer1g/Cd68/Apoe/Cd81/Trem2	5	Up	DM vs. WM	F
GO_Bp	GO:0090322	Regulation of superoxide metabolic process	0.00208516	Tyrobp/Cyba/Acp5/Gnai2/Gch1	5	Up	DM vs. WM	F
GO_Bp	GO:0002476	Antigen processing and presentation of endogenous peptide antigen via MHC class Ib	0.00208516	H2-D1/H2-T22/H2-M3/H2-T23/H2-Q4	5	Up	DM vs. WM	F
GO_Bp	GO:0002484	Antigen processing and presentation of endogenous peptide antigen via MHC class I via ER pathway	0.00208516	H2-D1/H2-T22/H2-M3/H2-T23/H2-Q4	5	Up	DM vs. WM	F
GO_Bp	GO:0044743	Protein transmembrane import into intracellular organelle	0.00233339	Timm23/Grpel1/Timm17a/Tomm40/Dnajc15	5	Up	DM vs. WM	F
GO_Bp	GO:0071902	Positive regulation of protein serine/threonine kinase activity	0.00241411	ptprc/Dazap2/Thbs1/Iqgap1/prkcd	5	Down	DM vs. WM	F
GO_Bp	GO:0042098	T cell proliferation	0.00274492	Cd44/ptprc/Itgal/Cxcr4/Laptm5	5	Down	DM vs. WM	F
GO_Bp	GO:0010976	Positive regulation of neuron projection development	0.00274492	S100a9/Eef1a1/Iqgap1/Hnrnpk/Hspa5	5	Down	DM vs. WM	F
GO_Bp	GO:0051084	'de novo' post-translational protein folding	0.00290023	Cd74/H2-DMa/H2-DMb1/Sdf2l1/Tor2a	5	Up	DM vs. WM	F
GO_Bp	GO:0071402	Cellular response to lipoprotein particle stimulus	0.00290023	Fcer1g/Cd68/Apoe/Cd81/Trem2	5	Up	DM vs. WM	F
GO_Bp	GO:0095500	Acetylcholine receptor signaling pathway	0.00290023	Ly6a/Ly6i/Rgs10/Ly6c2/Gnai2	5	Up	DM vs. WM	F
GO_MF	GO:0008198	Ferrous iron binding	0.00306498	Ftl1/Fth1/Acp5/Trf/Iscu	5	Up	DM vs. WM	F
GO_Bp	GO:0007160	Cell-matrix adhesion	0.003086	Actg1/Itgal/Thbs1/Iqgap1/Fn1	5	Down	DM vs. WM	F
GO_Bp	GO:1902229	Regulation of intrinsic apoptotic signaling pathway in response to DNA damage	0.0031821	Cd74/Rps3/Mtch2/Triap1/Rpl26	5	Up	DM vs. WM	F
GO_Bp	GO:0006458	'de novo' protein folding	0.0031821	Cd74/H2-DMa/H2-DMb1/Sdf2l1/Tor2a	5	Up	DM vs. WM	F
GO_Bp	GO:2000403	Positive regulation of lymphocyte migration	0.00353759	Ccl5/Aif1/pycard/Cxcl14/Xcl1	5	Up	DM vs. WM	F
GO_Bp	GO:0001773	Myeloid dendritic cell activation	0.00353759	Batf/pycard/Tnfsf9/Cd37/Relb	5	Up	DM vs. WM	F
GO_Bp	GO:1905145	Cellular response to acetylcholine	0.00353759	Ly6a/Ly6i/Rgs10/Ly6c2/Gnai2	5	Up	DM vs. WM	F
GO_Bp	GO:2001234	Negative regulation of apoptotic signaling pathway	0.00369575	Tpt1/Cd44/Hmgb2/Mcl1/Mmp9	5	Down	DM vs. WM	F
GO_Bp	GO:0042398	Cellular modified amino acid biosynthetic process	0.00385765	Mthfsl/park7/Gch1/Gatm/Ckb	5	Up	DM vs. WM	F
GO_MF	GO:0031369	Translation initiation factor binding	0.00412272	Rps19/Eif4ebp1/Eif3f/polr2g/Gch1	5	Up	DM vs. WM	F
GO_Bp	GO:0010939	Regulation of necrotic cell death	0.00416953	Fth1/Asah1/Slc25a4/Zbp1/Nupr1	5	Up	DM vs. WM	F
GO_Bp	GO:0006953	Acute-phase response	0.00416953	Ccl5/Ccr5/Tnf/Il1a/Saa3	5	Up	DM vs. WM	F
GO_Bp	GO:1905144	Response to acetylcholine	0.00456122	Ly6a/Ly6i/Rgs10/Ly6c2/Gnai2	5	Up	DM vs. WM	F
GO_Bp	GO:0060338	Regulation of type I interferon-mediated signaling pathway	0.00456122	Cdc37/Ube2k/Zbp1/Irf7/Isg15	5	Up	DM vs. WM	F
GO_Bp	GO:1902108	Regulation of mitochondrial membrane permeability involved in apoptotic process	0.00456122	Bax/Mtch2/Slc25a4/Slc25a5/Chchd10	5	Up	DM vs. WM	F
GO_MF	GO:0046703	Natural killer cell lectin-like receptor binding	0.00539466	H2-D1/H2-T22/H2-M3/H2-T23/H2-Q4	5	Up	DM vs. WM	F
GO_Bp	GO:0034599	Cellular response to oxidative stress	0.00552747	psap/Mcl1/Gsr/prkcd/Mmp9	5	Down	DM vs. WM	F
GO_Bp	GO:0000377	RNA splicing, via transesterification reactions with bulged adenosine as nucleophile	0.00554124	Ddx5/Srsf3/Hnrnpm/Hnrnpk/Snrnp70	5	Down	DM vs. WM	F
GO_Bp	GO:0000375	RNA splicing, via transesterification reactions	0.00554124	Ddx5/Srsf3/Hnrnpm/Hnrnpk/Snrnp70	5	Down	DM vs. WM	F
GO_Bp	GO:0000398	MRNA splicing, via spliceosome	0.00554124	Ddx5/Srsf3/Hnrnpm/Hnrnpk/Snrnp70	5	Down	DM vs. WM	F
GO_Bp	GO:0042554	Superoxide anion generation	0.00593354	Tyrobp/Cyba/Acp5/Gnai2/Sod2	5	Up	DM vs. WM	F
KEGG	mmu04670	Leukocyte transendothelial migration	0.00613209	Actg1/Actb/Itgal/Cxcr4/Mmp9	5	Down	DM vs. WM	F
GO_MF	GO:0016504	Peptidase activator activity	0.0064991	psenen/psme1/pycard/Ctsc/Ctsh	5	Up	DM vs. WM	F
GO_Bp	GO:2000404	Regulation of T cell migration	0.00706088	Ccl5/Aif1/pycard/Ecm1/Xcl1	5	Up	DM vs. WM	F
GO_Bp	GO:0007162	Negative regulation of cell adhesion	0.00759835	Cd44/ptprc/Laptm5/Thbs1/prkcd	5	Down	DM vs. WM	F
GO_Bp	GO:0048246	Macrophage chemotaxis	0.00765106	Ccl5/Ccl3/Slamf8/Ninj1/Lgals3	5	Up	DM vs. WM	F
GO_MF	GO:0120013	Lipid transfer activity	0.00825564	Apoe/prelid1/Npc2/Triap1/Stard3	5	Up	DM vs. WM	F
GO_Bp	GO:0062197	Cellular response to chemical stress	0.00868215	psap/Mcl1/Gsr/prkcd/Mmp9	5	Down	DM vs. WM	F
GO_CC	GO:0150034	Distal axon	0.00896038	Actg1/Actb/Cxcr4/Iqgap1/Hnrnpk	5	Down	DM vs. WM	F
GO_Bp	GO:1903426	Regulation of reactive oxygen species biosynthetic process	0.00900069	Atp5g1/Cyba/Cycs/park7/Sod2	5	Up	DM vs. WM	F
GO_Bp	GO:0042088	T-helper 1 type immune response	0.00962399	H2-Ab1/Gadd45g/Il18bp/Relb/Xcl1	5	Up	DM vs. WM	F
GO_Bp	GO:0045860	Positive regulation of protein kinase activity	0.0100308	ptprc/Dazap2/Thbs1/Iqgap1/prkcd	5	Down	DM vs. WM	F
GO_CC	GO:0062023	Collagen-containing extracellular matrix	0.0107235	S100a6/Thbs1/Hnrnpm/Mmp9/Fn1	5	Down	DM vs. WM	F
GO_Bp	GO:0006692	Prostanoid metabolic process	0.0116687	Cd74/Tnfrsf1a/Tbxas1/Hpgds/ptgs1	5	Up	DM vs. WM	F
GO_Bp	GO:0006693	Prostaglandin metabolic process	0.0116687	Cd74/Tnfrsf1a/Tbxas1/Hpgds/ptgs1	5	Up	DM vs. WM	F
GO_Bp	GO:0098926	Postsynaptic signal transduction	0.0116687	Ly6a/Ly6i/Rgs10/Ly6c2/Gnai2	5	Up	DM vs. WM	F
GO_Bp	GO:0048247	Lymphocyte chemotaxis	0.0116687	Ccl5/Ccl3/Cxcl14/Xcl1/Ccl4	5	Up	DM vs. WM	F
GO_Bp	GO:0065002	Intracellular protein transmembrane transport	0.0116687	Timm23/Grpel1/Timm17a/Tomm40/Dnajc15	5	Up	DM vs. WM	F
GO_Bp	GO:0050900	Leukocyte migration	0.0122593	S100a9/S100a8/Itgal/Thbs1/Mmp9	5	Down	DM vs. WM	F
GO_Bp	GO:0051205	Protein insertion into membrane	0.0123948	Tomm22/Bax/Emc7/Tomm40/Oxa1l	5	Up	DM vs. WM	F
GO_CC	GO:0031985	Golgi cisterna	0.0138321	H2-D1/Lyz2/Tmem59/Yipf1/Lyz1	5	Up	DM vs. WM	F
GO_Bp	GO:0098754	Detoxification	0.0141782	Mt1/park7/pim1/Gch1/Sod2	5	Up	DM vs. WM	F
GO_Bp	GO:0071806	Protein transmembrane transport	0.015103	Timm23/Grpel1/Timm17a/Tomm40/Dnajc15	5	Up	DM vs. WM	F
GO_Bp	GO:0071622	Regulation of granulocyte chemotaxis	0.0159015	Ccl5/Cd74/Rac2/Bst1/Xcl1	5	Up	DM vs. WM	F
GO_Bp	GO:1900015	Regulation of cytokine production involved in inflammatory response	0.0159015	Cuedc2/pycard/Tnf/Trem2/Zc3h12a	5	Up	DM vs. WM	F
GO_Bp	GO:0072594	Establishment of protein localization to organelle	0.0159285	Ddx5/Laptm5/Txnip/prkcd/Hspa5	5	Down	DM vs. WM	F
GO_Bp	GO:0033674	Positive regulation of kinase activity	0.0166332	ptprc/Dazap2/Thbs1/Iqgap1/prkcd	5	Down	DM vs. WM	F
GO_Bp	GO:2001238	Positive regulation of extrinsic apoptotic signaling pathway	0.0169516	ppp1ca/Bax/pycard/Atf3/Tnf	5	Up	DM vs. WM	F
GO_Bp	GO:1903409	Reactive oxygen species biosynthetic process	0.0178672	Atp5g1/Cyba/Cycs/park7/Sod2	5	Up	DM vs. WM	F
GO_CC	GO:0005771	Multivesicular body	0.0182874	Cd74/H2-DMa/H2-Ab1/Cst3/Chmp2a	5	Up	DM vs. WM	F
GO_Bp	GO:0030098	Lymphocyte differentiation	0.0184809	psap/Cd44/ptprc/Irf2bp2/Laptm5	5	Down	DM vs. WM	F
GO_Bp	GO:0001667	Ameboidal-type cell migration	0.0191925	Cxcr4/Thbs1/Iqgap1/Mmp9/Fn1	5	Down	DM vs. WM	F
GO_Bp	GO:0072678	T cell migration	0.0200109	Ccl5/Aif1/pycard/Ecm1/Xcl1	5	Up	DM vs. WM	F
GO_Bp	GO:0032655	Regulation of interleukin-12 production	0.0200109	Cd47/Acp5/Tnfsf9/Cd40/Lilra5	5	Up	DM vs. WM	F
GO_MF	GO:0016684	Oxidoreductase activity, acting on peroxide as acceptor	0.0202813	Txndc17/park7/Gpx4/Mgst1/ptgs1	5	Up	DM vs. WM	F
GO_Bp	GO:0022407	Regulation of cell-cell adhesion	0.0209119	Cd44/ptprc/Itgal/Laptm5/prkcd	5	Down	DM vs. WM	F
GO_MF	GO:0016860	Intramolecular oxidoreductase activity	0.0215459	Ech1/Erp44/Tbxas1/Tpi1/Hpgds	5	Up	DM vs. WM	F
GO_Bp	GO:0045661	Regulation of myoblast differentiation	0.022101	Sra1/Id3/Tnf/Cxcl14/Cxcl9	5	Up	DM vs. WM	F
GO_Bp	GO:0032615	Interleukin-12 production	0.022101	Cd47/Acp5/Tnfsf9/Cd40/Lilra5	5	Up	DM vs. WM	F
GO_Bp	GO:0002534	Cytokine production involved in inflammatory response	0.022101	Cuedc2/pycard/Tnf/Trem2/Zc3h12a	5	Up	DM vs. WM	F
GO_MF	GO:0003743	Translation initiation factor activity	0.0222581	Eif1/Eif4e2/Eif3f/Eif3h/Eif1a	5	Up	DM vs. WM	F
GO_Bp	GO:0001836	Release of cytochrome c from mitochondria	0.0234074	prelid1/Bax/pycard/Triap1/Sod2	5	Up	DM vs. WM	F
GO_Bp	GO:0002720	Positive regulation of cytokine production involved in immune response	0.0234074	B2m/Cd74/Fcer1g/Cd81/Xcl1	5	Up	DM vs. WM	F
GO_Bp	GO:1903131	Mononuclear cell differentiation	0.024527	psap/Cd44/ptprc/Irf2bp2/Laptm5	5	Down	DM vs. WM	F
GO_Bp	GO:0000768	Syncytium formation by plasma membrane fusion	0.0259011	Tyrobp/Cd81/Camk1/Trem2/Cxcl9	5	Up	DM vs. WM	F
GO_Bp	GO:0140253	Cell-cell fusion	0.0259011	Tyrobp/Cd81/Camk1/Trem2/Cxcl9	5	Up	DM vs. WM	F
GO_MF	GO:0004521	Endoribonuclease activity	0.0260855	Rnaset2a/Rnaset2b/Rnasek/Endog/Zc3h12a	5	Up	DM vs. WM	F
GO_Bp	GO:0070613	Regulation of protein processing	0.0272949	Eno1/S100a10/Ctsz/Tmem59/Timm17a	5	Up	DM vs. WM	F
GO_Bp	GO:0032507	Maintenance of protein location in cell	0.0272949	Tmsb10/Tmsb4x/park7/Rer1/Chchd10	5	Up	DM vs. WM	F
GO_Bp	GO:0006879	Cellular iron ion homeostasis	0.0272949	Ftl1/Fth1/Trf/Iscu/Glrx3	5	Up	DM vs. WM	F
GO_Bp	GO:0006949	Syncytium formation	0.0284712	Tyrobp/Cd81/Camk1/Trem2/Cxcl9	5	Up	DM vs. WM	F
GO_Bp	GO:0042509	Regulation of tyrosine phosphorylation of STAT protein	0.0284712	Ccl5/Tnfrsf1a/Socs3/Cd40/Socs1	5	Up	DM vs. WM	F
GO_Bp	GO:2000514	Regulation of CD4-positive, alpha-beta T cell activation	0.0284712	Cd81/Cd274/Zc3h12a/Socs1/Xcl1	5	Up	DM vs. WM	F
GO_MF	GO:0003712	Transcription coregulator activity	0.0289645	Hmgb2/Ddx5/Irf2bp2/Sub1/Kdm7a	5	Down	DM vs. WM	F
GO_Bp	GO:0034121	Regulation of toll-like receptor signaling pathway	0.0299763	Cyba/Acod1/Ninj1/Irf7/Trem2	5	Up	DM vs. WM	F
GO_Bp	GO:1903556	Negative regulation of tumor necrosis factor superfamily cytokine production	0.0299763	Clec4a2/Acp5/Cd274/Trem2/Zc3h12a	5	Up	DM vs. WM	F
GO_Bp	GO:1903317	Regulation of protein maturation	0.031276	Eno1/S100a10/Ctsz/Tmem59/Timm17a	5	Up	DM vs. WM	F
GO_Bp	GO:0002287	Alpha-beta T cell activation involved in immune response	0.031276	H2-M3/Batf/Gadd45g/Zc3h12a/Relb	5	Up	DM vs. WM	F
GO_Bp	GO:0098586	Cellular response to virus	0.0326252	Bax/phb2/Igtp/Zc3h12a/phb	5	Up	DM vs. WM	F
GO_Bp	GO:0051453	Regulation of intracellular pH	0.0338823	Atp5b/Slamf8/ppt1/Rnasek/Atp6v0c	5	Up	DM vs. WM	F
GO_Bp	GO:0046824	Positive regulation of nucleocytoplasmic transport	0.0338823	Xbp1/Tnfrsf1a/Emd/Camk1/Zc3h12a	5	Up	DM vs. WM	F
GO_Bp	GO:2000107	Negative regulation of leukocyte apoptotic process	0.0338823	Ccl5/Cd74/Fcer1g/Bcl2a1a/Ccr5	5	Up	DM vs. WM	F
GO_Bp	GO:0007260	Tyrosine phosphorylation of STAT protein	0.0354046	Ccl5/Tnfrsf1a/Socs3/Cd40/Socs1	5	Up	DM vs. WM	F
GO_Bp	GO:0002886	Regulation of myeloid leukocyte mediated immunity	0.0354046	Fcer1g/Tyrobp/Fcgr3/Rac2/Fcgr1	5	Up	DM vs. WM	F
GO_Bp	GO:0051149	Positive regulation of muscle cell differentiation	0.0354046	Tmsb4x/Camk1/Slc25a4/Eif5a/Sod2	5	Up	DM vs. WM	F
GO_Bp	GO:0042982	Amyloid precursor protein metabolic process	0.0354046	Apoe/psenen/Itm2b/Tnf/Tmed10	5	Up	DM vs. WM	F
KEGG	mmu04216	Ferroptosis	0.037437	Ftl1/Fth1/Trf/Slc3a2/Gpx4	5	Up	DM vs. WM	F
GO_Bp	GO:1903363	Negative regulation of cellular protein catabolic process	0.0385672	Ddrgk1/Atraid/Eif3h/Ubxn1/park7	5	Up	DM vs. WM	F
GO_Bp	GO:0045453	Bone resorption	0.0401553	Rac2/Ctss/Fcgr4/Acp5/Trf	5	Up	DM vs. WM	F
GO_MF	GO:0043621	Protein self-association	0.0413623	Ccl5/Ctsc/Ctsh/Axin1/Slc2a1	5	Up	DM vs. WM	F
GO_MF	GO:0016651	Oxidoreductase activity, acting on NAD(p)H	0.0413623	Cyba/Ndufs8/Ndufv1/Ndufs4/Ndufa13	5	Up	DM vs. WM	F
GO_Bp	GO:0033143	Regulation of intracellular steroid hormone receptor signaling pathway	0.0418337	Ddrgk1/phb2/park7/Hdac1/phb	5	Up	DM vs. WM	F
GO_Bp	GO:0046626	Regulation of insulin receptor signaling pathway	0.0418337	Mzb1/Socs3/Ybx1/Gnai2/Socs1	5	Up	DM vs. WM	F
GO_Bp	GO:0061726	Mitochondrion disassembly	0.0418337	Cdc37/phb2/Slc25a4/Slc25a5/Fundc2	5	Up	DM vs. WM	F
GO_Bp	GO:0000422	Autophagy of mitochondrion	0.0418337	Cdc37/phb2/Slc25a4/Slc25a5/Fundc2	5	Up	DM vs. WM	F
GO_Bp	GO:1900542	Regulation of purine nucleotide metabolic process	0.045252	Eno1/Mtch2/Trem2/Nupr1/Ddit4	5	Up	DM vs. WM	F
GO_Bp	GO:1901796	Regulation of signal transduction by p53 class mediator	0.0470471	Cd74/Ubb/Rpl37rt/Triap1/Rpl26	5	Up	DM vs. WM	F
GO_Bp	GO:0006140	Regulation of nucleotide metabolic process	0.0470471	Eno1/Mtch2/Trem2/Nupr1/Ddit4	5	Up	DM vs. WM	F
GO_Bp	GO:0030641	Regulation of cellular pH	0.0470471	Atp5b/Slamf8/ppt1/Rnasek/Atp6v0c	5	Up	DM vs. WM	F
GO_Bp	GO:0014015	Positive regulation of gliogenesis	0.0470471	Rheb/Trf/prkch/Hdac1/Tnf	5	Up	DM vs. WM	F
GO_MF	GO:0019003	GDp binding	0.0472317	Nme2/Rheb/Gbp2/Rala/Iigp1	5	Up	DM vs. WM	F
GO_Bp	GO:0033209	Tumor necrosis factor-mediated signaling pathway	0.0482877	Tnfrsf1a/pycard/Ube2k/Txndc17/Tnf	5	Up	DM vs. WM	F
GO_MF	GO:0016835	Carbon-oxygen lyase activity	0.049292	Rps3/Eno1/Tbxas1/Tpi1/park7	5	Up	DM vs. WM	F
KEGG	mmu05206	MicroRNAs in cancer	0.0901904	Cd44/Mcl1/Thbs1/Hnrnpk/Mmp9	5	Down	DM vs. WM	F
GO_Bp	GO:0070486	Leukocyte aggregation	1.73475e-05	S100a9/S100a8/Cd44/Thbs1	4	Down	DM vs. WM	F
GO_CC	GO:0022625	Cytosolic large ribosomal subunit	0.000198459	Rpl41/Rplp1/Rpl35a/Rpl29	4	Down	DM vs. WM	F
GO_CC	GO:0005744	TIM23 mitochondrial import inner membrane translocase complex	0.000226728	Timm23/Grpel1/Timm17a/Dnajc15	4	Up	DM vs. WM	F
GO_CC	GO:0045275	Respiratory chain complex III	0.000226728	Cyc1/Uqcrc1/Uqcr10/Uqcrfs1	4	Up	DM vs. WM	F
GO_CC	GO:0005750	Mitochondrial respiratory chain complex III	0.000226728	Cyc1/Uqcrc1/Uqcr10/Uqcrfs1	4	Up	DM vs. WM	F
GO_CC	GO:0034663	Endoplasmic reticulum chaperone complex	0.000226728	ppib/Sdf2l1/Mzb1/Dnajb11	4	Up	DM vs. WM	F
GO_Bp	GO:0098883	Synapse pruning	0.000238032	C1qb/C1qc/C1qa/Trem2	4	Up	DM vs. WM	F
GO_Bp	GO:0002579	Positive regulation of antigen processing and presentation	0.00046622	Cd74/H2-Ab1/pycard/Trem2	4	Up	DM vs. WM	F
GO_CC	GO:0071013	Catalytic step 2 spliceosome	0.000704777	Ddx5/pabpc1/Hnrnpm/Hnrnpk	4	Down	DM vs. WM	F
GO_Bp	GO:0090303	Positive regulation of wound healing	0.000723795	S100a9/Actg1/Cxcr4/Thbs1	4	Down	DM vs. WM	F
GO_MF	GO:0016209	Antioxidant activity	0.0007514	S100a9/S100a8/Gsr/Hbb-b1	4	Down	DM vs. WM	F
GO_Bp	GO:0002866	Positive regulation of acute inflammatory response to antigenic stimulus	0.000780245	Fcer1g/Fcgr3/Fcgr1/park7	4	Up	DM vs. WM	F
GO_Bp	GO:0001660	Fever generation	0.000780245	Ccl5/Ccr5/Tnf/Il1a	4	Up	DM vs. WM	F
GO_CC	GO:0033178	Proton-transporting two-sector ATpase complex, catalytic domain	0.000894879	Atp5b/Atp5d/Atp5c1/Atp6v1f	4	Up	DM vs. WM	F
GO_Bp	GO:0010917	Negative regulation of mitochondrial membrane potential	0.000989946	Atp5g1/prelid1/Bax/Mtch2	4	Up	DM vs. WM	F
GO_Bp	GO:0023035	CD40 signaling pathway	0.00122113	phb2/Cd40/Trem2/phb	4	Up	DM vs. WM	F
GO_Bp	GO:1903036	Positive regulation of response to wounding	0.00122787	S100a9/Actg1/Cxcr4/Thbs1	4	Down	DM vs. WM	F
GO_MF	GO:0003730	MRNA 3'-UTR binding	0.00131277	Rpl41/Ddx5/pabpc1/Hnrnpk	4	Down	DM vs. WM	F
GO_CC	GO:0015934	Large ribosomal subunit	0.00147058	Rpl41/Rplp1/Rpl35a/Rpl29	4	Down	DM vs. WM	F
GO_Bp	GO:0001820	Serotonin secretion	0.00151758	Fcer1g/Fcgr3/Xbp1/Lgals3	4	Up	DM vs. WM	F
GO_CC	GO:0005751	Mitochondrial respiratory chain complex IV	0.00162635	Cox8a/Cox5b/Cox6b1/Uqcrfs1	4	Up	DM vs. WM	F
GO_CC	GO:0005753	Mitochondrial proton-transporting ATp synthase complex	0.00162635	Atp5g1/Atp5b/Atp5d/Atp5c1	4	Up	DM vs. WM	F
GO_CC	GO:0045259	Proton-transporting ATp synthase complex	0.00192774	Atp5g1/Atp5b/Atp5d/Atp5c1	4	Up	DM vs. WM	F
GO_Bp	GO:0045837	Negative regulation of membrane potential	0.00221565	Atp5g1/prelid1/Bax/Mtch2	4	Up	DM vs. WM	F
GO_MF	GO:0008199	Ferric iron binding	0.00235931	Ftl1/Fth1/Acp5/Trf	4	Up	DM vs. WM	F
GO_Bp	GO:2001243	Negative regulation of intrinsic apoptotic signaling pathway	0.00236231	Tpt1/Cd44/Mcl1/Mmp9	4	Down	DM vs. WM	F
GO_Bp	GO:0002181	Cytoplasmic translation	0.00236231	Rpl41/Rplp1/Rpl35a/Rpl29	4	Down	DM vs. WM	F
GO_Bp	GO:0048024	Regulation of mRNA splicing, via spliceosome	0.00274492	Ddx5/Srsf3/Hnrnpk/Snrnp70	4	Down	DM vs. WM	F
GO_Bp	GO:0008630	Intrinsic apoptotic signaling pathway in response to DNA damage	0.00274492	Tpt1/Cd44/Mcl1/Hnrnpk	4	Down	DM vs. WM	F
GO_Bp	GO:0070230	Positive regulation of lymphocyte apoptotic process	0.00307088	Ccl5/prelid1/Bax/Cd274	4	Up	DM vs. WM	F
GO_Bp	GO:0150146	Cell junction disassembly	0.00307088	C1qb/C1qc/C1qa/Trem2	4	Up	DM vs. WM	F
GO_Bp	GO:0015986	Proton motive force-driven ATp synthesis	0.00353759	Atp5g1/Atp5b/Atp5d/Atp5c1	4	Up	DM vs. WM	F
GO_Bp	GO:0090026	Positive regulation of monocyte chemotaxis	0.00353759	Ccl5/Aif1/pla2g7/Ccr1	4	Up	DM vs. WM	F
GO_CC	GO:0045277	Respiratory chain complex IV	0.0036178	Cox8a/Cox5b/Cox6b1/Uqcrfs1	4	Up	DM vs. WM	F
GO_Bp	GO:0043406	Positive regulation of MAp kinase activity	0.00389137	ptprc/Thbs1/Iqgap1/prkcd	4	Down	DM vs. WM	F
GO_Bp	GO:0002864	Regulation of acute inflammatory response to antigenic stimulus	0.00403141	Fcer1g/Fcgr3/Fcgr1/park7	4	Up	DM vs. WM	F
GO_Bp	GO:1900016	Negative regulation of cytokine production involved in inflammatory response	0.00403141	Cuedc2/pycard/Trem2/Zc3h12a	4	Up	DM vs. WM	F
GO_Bp	GO:0031649	Heat generation	0.00403141	Ccl5/Ccr5/Tnf/Il1a	4	Up	DM vs. WM	F
GO_Bp	GO:0019835	Cytolysis	0.00403141	Lyz2/Ninj1/Fgl2/Lyz1	4	Up	DM vs. WM	F
GO_MF	GO:0033130	Acetylcholine receptor binding	0.00405076	Ly6a/Ly6i/Ly6c2/Rer1	4	Up	DM vs. WM	F
GO_CC	GO:0046930	Pore complex	0.00416683	Bax/Tomm40/Slc25a4/Slc25a5	4	Up	DM vs. WM	F
GO_Bp	GO:0035303	Regulation of dephosphorylation	0.00426632	ptprc/Hsp90b1/Iqgap1/prkcd	4	Down	DM vs. WM	F
GO_MF	GO:0008137	NADH dehydrogenase (ubiquinone) activity	0.00448959	Ndufs8/Ndufv1/Ndufs4/Ndufa13	4	Up	DM vs. WM	F
GO_MF	GO:0050136	NADH dehydrogenase (quinone) activity	0.00448959	Ndufs8/Ndufv1/Ndufs4/Ndufa13	4	Up	DM vs. WM	F
GO_Bp	GO:1990000	Amyloid fibril formation	0.00456122	B2m/Apoe/pfdn5/Trem2	4	Up	DM vs. WM	F
GO_CC	GO:0005689	U12-type spliceosomal complex	0.00470757	Snrpd2/Sf3b4/Zmat5/Ybx1	4	Up	DM vs. WM	F
GO_Bp	GO:0062098	Regulation of programmed necrotic cell death	0.00520647	Asah1/Slc25a4/Zbp1/Nupr1	4	Up	DM vs. WM	F
GO_Bp	GO:0050684	Regulation of mRNA processing	0.00560839	Ddx5/Srsf3/Hnrnpk/Snrnp70	4	Down	DM vs. WM	F
GO_MF	GO:0008201	Heparin binding	0.00634631	ptprc/Rpl29/Thbs1/Fn1	4	Down	DM vs. WM	F
GO_MF	GO:0003954	NADH dehydrogenase activity	0.00666657	Ndufs8/Ndufv1/Ndufs4/Ndufa13	4	Up	DM vs. WM	F
GO_MF	GO:0003955	NAD(p)H dehydrogenase (quinone) activity	0.00666657	Ndufs8/Ndufv1/Ndufs4/Ndufa13	4	Up	DM vs. WM	F
GO_Bp	GO:0060143	Positive regulation of syncytium formation by plasma membrane fusion	0.00671418	Tyrobp/Camk1/Trem2/Cxcl9	4	Up	DM vs. WM	F
GO_Bp	GO:0043484	Regulation of RNA splicing	0.00712728	Ddx5/Srsf3/Hnrnpk/Snrnp70	4	Down	DM vs. WM	F
GO_Bp	GO:0006837	Serotonin transport	0.00755857	Fcer1g/Fcgr3/Xbp1/Lgals3	4	Up	DM vs. WM	F
GO_Bp	GO:0032928	Regulation of superoxide anion generation	0.00755857	Tyrobp/Cyba/Acp5/Gnai2	4	Up	DM vs. WM	F
GO_Bp	GO:1902175	Regulation of oxidative stress-induced intrinsic apoptotic signaling pathway	0.00755857	ppia/park7/Trem2/Sod2	4	Up	DM vs. WM	F
GO_Bp	GO:2001236	Regulation of extrinsic apoptotic signaling pathway	0.00759835	Hmgb2/ptprc/Mcl1/Thbs1	4	Down	DM vs. WM	F
GO_Bp	GO:0007596	Blood coagulation	0.00771596	S100a9/Thbs1/prkcd/Fn1	4	Down	DM vs. WM	F
GO_Bp	GO:0007599	Hemostasis	0.0077294	S100a9/Thbs1/prkcd/Fn1	4	Down	DM vs. WM	F
GO_Bp	GO:0050817	Coagulation	0.0077294	S100a9/Thbs1/prkcd/Fn1	4	Down	DM vs. WM	F
GO_Bp	GO:0002888	Positive regulation of myeloid leukocyte mediated immunity	0.00846503	Fcer1g/Tyrobp/Fcgr3/Fcgr1	4	Up	DM vs. WM	F
GO_Bp	GO:0032480	Negative regulation of type I interferon production	0.00846503	Acod1/pycard/Gbp4/Relb	4	Up	DM vs. WM	F
GO_Bp	GO:1904018	Positive regulation of vasculature development	0.00853066	Btg1/Cxcr4/Thbs1/Mmp9	4	Down	DM vs. WM	F
GO_Bp	GO:0045766	Positive regulation of angiogenesis	0.00853066	Btg1/Cxcr4/Thbs1/Mmp9	4	Down	DM vs. WM	F
GO_Bp	GO:0042129	Regulation of T cell proliferation	0.00890319	Cd44/ptprc/Itgal/Laptm5	4	Down	DM vs. WM	F
GO_Bp	GO:0046457	Prostanoid biosynthetic process	0.0095105	Cd74/Tbxas1/Hpgds/ptgs1	4	Up	DM vs. WM	F
GO_Bp	GO:0001516	Prostaglandin biosynthetic process	0.0095105	Cd74/Tbxas1/Hpgds/ptgs1	4	Up	DM vs. WM	F
GO_Bp	GO:0071353	Cellular response to interleukin-4	0.0095105	Rplp0/Rps2/Xbp1/Xcl1	4	Up	DM vs. WM	F
GO_Bp	GO:0043405	Regulation of MAp kinase activity	0.0100308	ptprc/Thbs1/Iqgap1/prkcd	4	Down	DM vs. WM	F
GO_Bp	GO:0002262	Myeloid cell homeostasis	0.0100308	Cd44/Hmgb2/Rps14/Hbb-b1	4	Down	DM vs. WM	F
GO_Bp	GO:1990138	Neuron projection extension	0.0104747	Cxcr4/Iqgap1/Hnrnpk/Fn1	4	Down	DM vs. WM	F
GO_Bp	GO:1903579	Negative regulation of ATp metabolic process	0.0105509	Mtch2/Dnajc15/Nupr1/Ddit4	4	Up	DM vs. WM	F
GO_MF	GO:0043236	Laminin binding	0.0109205	Ctss/Lgals1/Ecm1/Lgals3	4	Up	DM vs. WM	F
GO_Bp	GO:0070670	Response to interleukin-4	0.0114801	Rplp0/Rps2/Xbp1/Xcl1	4	Up	DM vs. WM	F
GO_Bp	GO:0045662	Negative regulation of myoblast differentiation	0.0114801	Sra1/Id3/Tnf/Cxcl14	4	Up	DM vs. WM	F
GO_MF	GO:0051861	Glycolipid binding	0.012242	Manf/Fcgr4/ppt1/Trem2	4	Up	DM vs. WM	F
GO_Bp	GO:0006099	Tricarboxylic acid cycle	0.0123856	Sdhb/Idh3b/Ndufs4/Sdhd	4	Up	DM vs. WM	F
GO_Bp	GO:0002828	Regulation of type 2 immune response	0.0123856	Cd74/Cd81/Ecm1/Xcl1	4	Up	DM vs. WM	F
GO_Bp	GO:0050999	Regulation of nitric-oxide synthase activity	0.0123856	Apoe/Gch1/Il1a/S100a1	4	Up	DM vs. WM	F
GO_Bp	GO:1902253	Regulation of intrinsic apoptotic signaling pathway by p53 class mediator	0.0123856	Cd74/Ubb/Triap1/Rpl26	4	Up	DM vs. WM	F
GO_Bp	GO:2000108	Positive regulation of leukocyte apoptotic process	0.0123856	Ccl5/prelid1/Bax/Cd274	4	Up	DM vs. WM	F
GO_Bp	GO:0097345	Mitochondrial outer membrane permeabilization	0.0123856	Bax/Slc25a4/Slc25a5/Chchd10	4	Up	DM vs. WM	F
GO_Bp	GO:0044788	Modulation by host of viral process	0.0135785	Apoe/ppib/Zc3h12a/phb	4	Up	DM vs. WM	F
GO_Bp	GO:0002438	Acute inflammatory response to antigenic stimulus	0.0135785	Fcer1g/Fcgr3/Fcgr1/park7	4	Up	DM vs. WM	F
GO_Bp	GO:0010810	Regulation of cell-substrate adhesion	0.0136081	Actg1/Thbs1/Iqgap1/Fn1	4	Down	DM vs. WM	F
KEGG	mmu05416	Viral myocarditis	0.0140234	Actg1/Actb/Itgal/H2-K1	4	Down	DM vs. WM	F
KEGG	mmu04657	IL-17 signaling pathway	0.0140234	S100a9/S100a8/Hsp90b1/Mmp9	4	Down	DM vs. WM	F
GO_Bp	GO:0017038	Protein import	0.0146498	Ddx5/Txnip/Hnrnpm/prkcd	4	Down	DM vs. WM	F
GO_Bp	GO:0060142	Regulation of syncytium formation by plasma membrane fusion	0.0148896	Tyrobp/Camk1/Trem2/Cxcl9	4	Up	DM vs. WM	F
GO_Bp	GO:1903715	Regulation of aerobic respiration	0.0148896	Iscu/park7/Dnajc15/Nupr1	4	Up	DM vs. WM	F
GO_MF	GO:0003755	Peptidyl-prolyl cis-trans isomerase activity	0.0155732	ppib/ppia/Fkbp8/Fkbp5	4	Up	DM vs. WM	F
GO_Bp	GO:0071241	Cellular response to inorganic substance	0.0156394	Thbs1/Iqgap1/Mmp9/Fn1	4	Down	DM vs. WM	F
GO_Bp	GO:0050670	Regulation of lymphocyte proliferation	0.0159285	Cd44/ptprc/Itgal/Laptm5	4	Down	DM vs. WM	F
GO_Bp	GO:0072593	Reactive oxygen species metabolic process	0.0159285	Eef1a1/Thbs1/prkcd/Hbb-b1	4	Down	DM vs. WM	F
GO_Bp	GO:0046777	Protein autophosphorylation	0.0159285	ptprc/Iqgap1/prkcd/Stk17b	4	Down	DM vs. WM	F
GO_Bp	GO:0097191	Extrinsic apoptotic signaling pathway	0.0159285	Hmgb2/ptprc/Mcl1/Thbs1	4	Down	DM vs. WM	F
GO_Bp	GO:1902110	Positive regulation of mitochondrial membrane permeability involved in apoptotic process	0.0160379	Bax/Slc25a4/Slc25a5/Chchd10	4	Up	DM vs. WM	F
GO_Bp	GO:0000423	Mitophagy	0.0160379	Cdc37/phb2/Slc25a4/Slc25a5	4	Up	DM vs. WM	F
GO_Bp	GO:0032944	Regulation of mononuclear cell proliferation	0.0165165	Cd44/ptprc/Itgal/Laptm5	4	Down	DM vs. WM	F
GO_Bp	GO:0090022	Regulation of neutrophil chemotaxis	0.017376	Cd74/Rac2/Bst1/Xcl1	4	Up	DM vs. WM	F
GO_Bp	GO:0032435	Negative regulation of proteasomal ubiquitin-dependent protein catabolic process	0.017376	Ddrgk1/Eif3h/Ubxn1/park7	4	Up	DM vs. WM	F
GO_Bp	GO:1902686	Mitochondrial outer membrane permeabilization involved in programmed cell death	0.0188054	Bax/Slc25a4/Slc25a5/Chchd10	4	Up	DM vs. WM	F
GO_Bp	GO:0050730	Regulation of peptidyl-tyrosine phosphorylation	0.0192793	Cd44/ptprc/Iqgap1/prkcd	4	Down	DM vs. WM	F
GO_Bp	GO:0070663	Regulation of leukocyte proliferation	0.0199202	Cd44/ptprc/Itgal/Laptm5	4	Down	DM vs. WM	F
GO_Bp	GO:0048588	Developmental cell growth	0.0211635	Cxcr4/Iqgap1/Hnrnpk/Fn1	4	Down	DM vs. WM	F
GO_Bp	GO:0060560	Developmental growth involved in morphogenesis	0.0213912	Cxcr4/Iqgap1/Hnrnpk/Fn1	4	Down	DM vs. WM	F
GO_MF	GO:0030547	Signaling receptor inhibitor activity	0.0220141	Ccl5/Ly6a/Ly6i/Ly6c2	4	Up	DM vs. WM	F
GO_MF	GO:0016859	Cis-trans isomerase activity	0.0220141	ppib/ppia/Fkbp8/Fkbp5	4	Up	DM vs. WM	F
GO_Bp	GO:1902624	Positive regulation of neutrophil migration	0.0220296	Cd74/Rac2/Il1a/Xcl1	4	Up	DM vs. WM	F
GO_Bp	GO:0042119	Neutrophil activation	0.0220296	Ccl5/Fcer1g/Tyrobp/Fcgr4	4	Up	DM vs. WM	F
GO_Bp	GO:1903573	Negative regulation of response to endoplasmic reticulum stress	0.0220296	Ddrgk1/Xbp1/Ubxn1/park7	4	Up	DM vs. WM	F
GO_Bp	GO:0051452	Intracellular pH reduction	0.0220296	Slamf8/ppt1/Rnasek/Atp6v0c	4	Up	DM vs. WM	F
GO_Bp	GO:0034314	Arp2/3 complex-mediated actin nucleation	0.0220296	Arpc1b/Coro1b/Brk1/Gmfg	4	Up	DM vs. WM	F
GO_Bp	GO:0006636	Unsaturated fatty acid biosynthetic process	0.0234074	Cd74/Tbxas1/Hpgds/ptgs1	4	Up	DM vs. WM	F
GO_Bp	GO:2000772	Regulation of cellular senescence	0.0234074	B2m/Ypel3/Abi3/Ybx1	4	Up	DM vs. WM	F
GO_Bp	GO:0035794	Positive regulation of mitochondrial membrane permeability	0.0234074	Bax/Slc25a4/Slc25a5/Chchd10	4	Up	DM vs. WM	F
GO_CC	GO:0005938	Cell cortex	0.024068	Actb/Eef1a1/Iqgap1/Hnrnpk	4	Down	DM vs. WM	F
GO_Bp	GO:0010038	Response to metal ion	0.0245873	Thbs1/Iqgap1/Mmp9/Fn1	4	Down	DM vs. WM	F
GO_Bp	GO:0001818	Negative regulation of cytokine production	0.0247082	ptprc/Laptm5/Thbs1/Fn1	4	Down	DM vs. WM	F
GO_Bp	GO:1900744	Regulation of p38MApK cascade	0.0251283	Gadd45g/Gadd45b/Trem2/Zc3h12a	4	Up	DM vs. WM	F
GO_Bp	GO:1990748	Cellular detoxification	0.0251283	park7/pim1/Gch1/Sod2	4	Up	DM vs. WM	F
GO_MF	GO:0051539	4 iron, 4 sulfur cluster binding	0.0253962	Sdhb/Ndufs8/Ndufv1/Nfu1	4	Up	DM vs. WM	F
GO_CC	GO:0001772	Immunological synapse	0.0264193	H2-Eb1/Cd81/Cd37/Lgals3	4	Up	DM vs. WM	F
GO_MF	GO:0016655	Oxidoreductase activity, acting on NAD(p)H, quinone or similar compound as acceptor	0.026854	Ndufs8/Ndufv1/Ndufs4/Ndufa13	4	Up	DM vs. WM	F
GO_Bp	GO:0045765	Regulation of angiogenesis	0.0270073	Btg1/Cxcr4/Thbs1/Mmp9	4	Down	DM vs. WM	F
GO_Bp	GO:0019932	Second-messenger-mediated signaling	0.0273373	ptprc/Itgal/Cxcr4/Thbs1	4	Down	DM vs. WM	F
GO_Bp	GO:1901342	Regulation of vasculature development	0.0273373	Btg1/Cxcr4/Thbs1/Mmp9	4	Down	DM vs. WM	F
GO_MF	GO:0042056	Chemoattractant activity	0.028357	Ccl5/Ccl3/Saa3/Lgals3	4	Up	DM vs. WM	F
GO_Bp	GO:0070232	Regulation of T cell apoptotic process	0.0285664	Ccl5/prelid1/Cd274/Lgals3	4	Up	DM vs. WM	F
GO_Bp	GO:0046006	Regulation of activated T cell proliferation	0.0285664	Rps3/Cd274/pycard/Tnfsf9	4	Up	DM vs. WM	F
GO_Bp	GO:0034504	Protein localization to nucleus	0.028919	Ddx5/Txnip/Hnrnpm/prkcd	4	Down	DM vs. WM	F
GO_MF	GO:0044390	Ubiquitin-like protein conjugating enzyme binding	0.0295686	Rps3/Aup1/park7/Rnf5	4	Up	DM vs. WM	F
GO_MF	GO:0015036	Disulfide oxidoreductase activity	0.0295686	Ifi30/Txndc17/Glrx3/Gfer	4	Up	DM vs. WM	F
GO_Bp	GO:0018108	Peptidyl-tyrosine phosphorylation	0.0296614	Cd44/ptprc/Iqgap1/prkcd	4	Down	DM vs. WM	F
GO_Bp	GO:0070372	Regulation of ERK1 and ERK2 cascade	0.0301319	Cd44/ptprc/Cxcr4/Fn1	4	Down	DM vs. WM	F
GO_Bp	GO:0018212	Peptidyl-tyrosine modification	0.0301553	Cd44/ptprc/Iqgap1/prkcd	4	Down	DM vs. WM	F
GO_Bp	GO:1905521	Regulation of macrophage migration	0.030438	Ccl5/Slamf8/Cd81/Trem2	4	Up	DM vs. WM	F
GO_Bp	GO:0006913	Nucleocytoplasmic transport	0.0310948	Ddx5/Txnip/Srsf3/prkcd	4	Down	DM vs. WM	F
GO_Bp	GO:0051169	Nuclear transport	0.0310948	Ddx5/Txnip/Srsf3/prkcd	4	Down	DM vs. WM	F
GO_Bp	GO:0022604	Regulation of cell morphogenesis	0.0320625	Cd44/Cxcr4/Hnrnpk/Fn1	4	Down	DM vs. WM	F
GO_Bp	GO:0034142	Toll-like receptor 4 signaling pathway	0.0323733	Acod1/Ninj1/Cd14/Trem2	4	Up	DM vs. WM	F
GO_Bp	GO:0030890	Positive regulation of B cell proliferation	0.0323733	Cd74/Cd81/Bst1/Cd40	4	Up	DM vs. WM	F
GO_Bp	GO:0008631	Intrinsic apoptotic signaling pathway in response to oxidative stress	0.0323733	ppia/park7/Trem2/Sod2	4	Up	DM vs. WM	F
GO_Bp	GO:0036230	Granulocyte activation	0.0323733	Ccl5/Fcer1g/Tyrobp/Fcgr4	4	Up	DM vs. WM	F
GO_CC	GO:0016607	Nuclear speck	0.0330395	pcbp1/Dazap2/Srsf3/Snrnp70	4	Down	DM vs. WM	F
GO_Bp	GO:1903037	Regulation of leukocyte cell-cell adhesion	0.033102	Cd44/ptprc/Itgal/Laptm5	4	Down	DM vs. WM	F
GO_Bp	GO:0072001	Renal system development	0.0335027	psap/Cd44/Cxcr4/Mmp9	4	Down	DM vs. WM	F
GO_Bp	GO:0016311	Dephosphorylation	0.0335027	ptprc/Hsp90b1/Iqgap1/prkcd	4	Down	DM vs. WM	F
GO_Bp	GO:0050863	Regulation of T cell activation	0.0335395	Cd44/ptprc/Itgal/Laptm5	4	Down	DM vs. WM	F
GO_Bp	GO:0042063	Gliogenesis	0.0335395	S100a9/S100a8/Cxcr4/Fn1	4	Down	DM vs. WM	F
GO_Bp	GO:0070371	ERK1 and ERK2 cascade	0.0335395	Cd44/ptprc/Cxcr4/Fn1	4	Down	DM vs. WM	F
GO_Bp	GO:0002347	Response to tumor cell	0.0339974	Nkg7/Cd274/Abi3/Xcl1	4	Up	DM vs. WM	F
GO_Bp	GO:0032008	Positive regulation of TOR signaling	0.0339974	Lamtor5/Rheb/Xbp1/Trem2	4	Up	DM vs. WM	F
GO_Bp	GO:0016032	Viral process	0.0343243	Ddx5/pcbp1/Cxcr4/Ddx6	4	Down	DM vs. WM	F
GO_Bp	GO:0002369	T cell cytokine production	0.0359861	B2m/Crlf2/Cd81/Xcl1	4	Up	DM vs. WM	F
GO_Bp	GO:0010799	Regulation of peptidyl-threonine phosphorylation	0.0359861	Ube2k/Axin1/Igtp/Ddit4	4	Up	DM vs. WM	F
GO_Bp	GO:0034205	Amyloid-beta formation	0.0359861	Apoe/psenen/Tnf/Tmed10	4	Up	DM vs. WM	F
GO_Bp	GO:0048872	Homeostasis of number of cells	0.0380704	Cd44/Hmgb2/Rps14/Hbb-b1	4	Down	DM vs. WM	F
GO_Bp	GO:0016601	Rac protein signal transduction	0.0382014	Rac2/Aif1/Brk1/Dynlt1c	4	Up	DM vs. WM	F
GO_Bp	GO:0045429	Positive regulation of nitric oxide biosynthetic process	0.0382014	Aif1/H2-M3/Tnf/Sod2	4	Up	DM vs. WM	F
GO_Bp	GO:1901799	Negative regulation of proteasomal protein catabolic process	0.0382014	Ddrgk1/Eif3h/Ubxn1/park7	4	Up	DM vs. WM	F
GO_Bp	GO:0043124	Negative regulation of I-kappaB kinase/NF-kappaB signaling	0.0382014	pycard/Hdac1/Trem2/Zc3h12a	4	Up	DM vs. WM	F
GO_Bp	GO:0097237	Cellular response to toxic substance	0.0382014	park7/pim1/Gch1/Sod2	4	Up	DM vs. WM	F
GO_Bp	GO:0050878	Regulation of body fluid levels	0.0382411	S100a9/Thbs1/prkcd/Fn1	4	Down	DM vs. WM	F
GO_Bp	GO:1902743	Regulation of lamellipodium organization	0.0403725	Rac2/Coro1b/Brk1/Abi3	4	Up	DM vs. WM	F
GO_Bp	GO:0032496	Response to lipopolysaccharide	0.0407057	S100a9/S100a8/Hmgb2/Wfdc21	4	Down	DM vs. WM	F
GO_Bp	GO:0001655	Urogenital system development	0.0408847	psap/Cd44/Cxcr4/Mmp9	4	Down	DM vs. WM	F
GO_MF	GO:0015485	Cholesterol binding	0.0413623	Npc2/Cd81/Anxa6/Stard3	4	Up	DM vs. WM	F
GO_Bp	GO:0007178	Transmembrane receptor protein serine/threonine kinase signaling pathway	0.0417983	Ddx5/Thbs1/Sub1/Hspa5	4	Down	DM vs. WM	F
GO_Bp	GO:1904407	Positive regulation of nitric oxide metabolic process	0.0425527	Aif1/H2-M3/Tnf/Sod2	4	Up	DM vs. WM	F
GO_Bp	GO:0046456	Icosanoid biosynthetic process	0.0425527	Cd74/Tbxas1/Hpgds/ptgs1	4	Up	DM vs. WM	F
GO_Bp	GO:0051098	Regulation of binding	0.0434829	Actb/Hmgb2/Hnrnpk/Mmp9	4	Down	DM vs. WM	F
GO_Bp	GO:1902041	Regulation of extrinsic apoptotic signaling pathway via death domain receptors	0.044902	park7/Atf3/Tmbim1/Lgals3	4	Up	DM vs. WM	F
GO_Bp	GO:2000059	Negative regulation of ubiquitin-dependent protein catabolic process	0.044902	Ddrgk1/Eif3h/Ubxn1/park7	4	Up	DM vs. WM	F
GO_Bp	GO:0045581	Negative regulation of T cell differentiation	0.044902	Cd74/Fgl2/Zc3h12a/Socs1	4	Up	DM vs. WM	F
GO_Bp	GO:0050798	Activated T cell proliferation	0.044902	Rps3/Cd274/pycard/Tnfsf9	4	Up	DM vs. WM	F
GO_Bp	GO:0002237	Response to molecule of bacterial origin	0.0457577	S100a9/S100a8/Hmgb2/Wfdc21	4	Down	DM vs. WM	F
GO_Bp	GO:0051438	Regulation of ubiquitin-protein transferase activity	0.0470818	Rps2/Rpl37rt/park7/Axin1	4	Up	DM vs. WM	F
GO_Bp	GO:0090199	Regulation of release of cytochrome c from mitochondria	0.0470818	prelid1/Bax/pycard/Triap1	4	Up	DM vs. WM	F
GO_Bp	GO:0038066	P38MApK cascade	0.0470818	Gadd45g/Gadd45b/Trem2/Zc3h12a	4	Up	DM vs. WM	F
KEGG	mmu05418	Fluid shear stress and atherosclerosis	0.0482649	Actg1/Actb/Hsp90b1/Mmp9	4	Down	DM vs. WM	F
GO_Bp	GO:1903202	Negative regulation of oxidative stress-induced cell death	0.0490124	ppia/park7/Gfer/Sod2	4	Up	DM vs. WM	F
GO_Bp	GO:0045010	Actin nucleation	0.0490124	Arpc1b/Coro1b/Brk1/Gmfg	4	Up	DM vs. WM	F
GO_Bp	GO:1901652	Response to peptide	0.0493029	Srsf3/prkcd/Hnrnpk/Mmp9	4	Down	DM vs. WM	F
KEGG	mmu04145	Phagosome	0.0743416	Actg1/Actb/Thbs1/H2-K1	4	Down	DM vs. WM	F
KEGG	mmu04510	Focal adhesion	0.0925509	Actg1/Actb/Thbs1/Fn1	4	Down	DM vs. WM	F
KEGG	mmu04015	Rap1 signaling pathway	0.0977832	Actg1/Actb/Itgal/Thbs1	4	Down	DM vs. WM	F
KEGG	mmu05415	Diabetic cardiomyopathy	0.0977832	Gsr/Uqcrh/prkcd/Mmp9	4	Down	DM vs. WM	F
GO_MF	GO:0050786	RAGE receptor binding	5.02864e-05	S100a8/Hmgb2/S100a4	3	Down	DM vs. WM	F
GO_Bp	GO:1902229	Regulation of intrinsic apoptotic signaling pathway in response to DNA damage	0.002677	Tpt1/Cd44/Hnrnpk	3	Down	DM vs. WM	F
GO_Bp	GO:0002604	Regulation of dendritic cell antigen processing and presentation	0.00403783	Cd74/Cd68/Fgl2	3	Up	DM vs. WM	F
GO_Bp	GO:0002679	Respiratory burst involved in defense response	0.00514075	Rps19/Slamf8/Trem2	3	Up	DM vs. WM	F
GO_Bp	GO:0031620	Regulation of fever generation	0.00514075	Ccl5/Ccr5/Tnf	3	Up	DM vs. WM	F
GO_Bp	GO:1902231	Positive regulation of intrinsic apoptotic signaling pathway in response to DNA damage	0.00514075	Rps3/Mtch2/Rpl26	3	Up	DM vs. WM	F
GO_CC	GO:0031209	SCAR complex	0.00557101	Sra1/Brk1/Abi3	3	Up	DM vs. WM	F
GO_CC	GO:0000137	Golgi cis cisterna	0.00557101	Lyz2/Tmem59/Lyz1	3	Up	DM vs. WM	F
GO_CC	GO:0010494	Cytoplasmic stress granule	0.00600089	pabpc1/Hnrnpk/Ddx6	3	Down	DM vs. WM	F
GO_Bp	GO:0034135	Regulation of toll-like receptor 2 signaling pathway	0.00644021	Cyba/Acod1/Trem2	3	Up	DM vs. WM	F
GO_Bp	GO:0002885	Positive regulation of hypersensitivity	0.00644021	Fcer1g/Fcgr3/Fcgr1	3	Up	DM vs. WM	F
GO_Bp	GO:1905907	Negative regulation of amyloid fibril formation	0.00644021	Apoe/pfdn5/Trem2	3	Up	DM vs. WM	F
GO_Bp	GO:0071712	ER-associated misfolded protein catabolic process	0.00644021	Sdf2l1/Aup1/Rnf5	3	Up	DM vs. WM	F
GO_Bp	GO:0032615	Interleukin-12 production	0.00712728	Laptm5/Thbs1/prkcd	3	Down	DM vs. WM	F
GO_Bp	GO:0030193	Regulation of blood coagulation	0.00759675	S100a9/Thbs1/prkcd	3	Down	DM vs. WM	F
GO_Bp	GO:1900046	Regulation of hemostasis	0.00771596	S100a9/Thbs1/prkcd	3	Down	DM vs. WM	F
GO_Bp	GO:0050818	Regulation of coagulation	0.0077294	S100a9/Thbs1/prkcd	3	Down	DM vs. WM	F
GO_Bp	GO:2001244	Positive regulation of intrinsic apoptotic signaling pathway	0.0077294	S100a9/S100a8/Mcl1	3	Down	DM vs. WM	F
GO_Bp	GO:0090085	Regulation of protein deubiquitination	0.00796695	Ubxn1/park7/Zc3h12a	3	Up	DM vs. WM	F
GO_Bp	GO:0031652	Positive regulation of heat generation	0.00796695	Ccl5/Ccr5/Tnf	3	Up	DM vs. WM	F
GO_MF	GO:0042609	CD4 receptor binding	0.00825564	Cd74/H2-Eb1/Spg21	3	Up	DM vs. WM	F
GO_Bp	GO:0006919	Activation of cysteine-type endopeptidase activity involved in apoptotic process	0.00892243	S100a9/S100a8/Laptm5	3	Down	DM vs. WM	F
GO_Bp	GO:0060263	Regulation of respiratory burst	0.00962399	Rac2/Rps19/Slamf8	3	Up	DM vs. WM	F
GO_Bp	GO:0034756	Regulation of iron ion transport	0.00962399	B2m/Trf/Iscu	3	Up	DM vs. WM	F
GO_Bp	GO:2000561	Regulation of CD4-positive, alpha-beta T cell proliferation	0.00962399	Cd81/Cd274/Xcl1	3	Up	DM vs. WM	F
GO_Bp	GO:2001140	Positive regulation of phospholipid transport	0.00962399	Apoe/prelid1/Triap1	3	Up	DM vs. WM	F
GO_Bp	GO:2000343	Positive regulation of chemokine (C-X-C motif) ligand 2 production	0.00962399	Ccl5/Cd74/Tnf	3	Up	DM vs. WM	F
GO_Bp	GO:0015867	ATp transport	0.00962399	Cd47/Slc25a4/Slc25a5	3	Up	DM vs. WM	F
GO_Bp	GO:1901796	Regulation of signal transduction by p53 class mediator	0.00992057	Cd44/Ddx5/Hnrnpk	3	Down	DM vs. WM	F
GO_Bp	GO:0043154	Negative regulation of cysteine-type endopeptidase activity involved in apoptotic process	0.0100308	Cd44/Thbs1/Mmp9	3	Down	DM vs. WM	F
GO_Bp	GO:0072332	Intrinsic apoptotic signaling pathway by p53 class mediator	0.0100308	Cd44/Ddx5/Hnrnpk	3	Down	DM vs. WM	F
GO_Bp	GO:0060330	Regulation of response to interferon-gamma	0.0114144	Cdc37/Igtp/Socs1	3	Up	DM vs. WM	F
GO_Bp	GO:0010755	Regulation of plasminogen activation	0.0114144	Eno1/S100a10/Ctsz	3	Up	DM vs. WM	F
GO_Bp	GO:2001138	Regulation of phospholipid transport	0.0114144	Apoe/prelid1/Triap1	3	Up	DM vs. WM	F
GO_Bp	GO:0060334	Regulation of interferon-gamma-mediated signaling pathway	0.0114144	Cdc37/Igtp/Socs1	3	Up	DM vs. WM	F
GO_Bp	GO:1905906	Regulation of amyloid fibril formation	0.0114144	Apoe/pfdn5/Trem2	3	Up	DM vs. WM	F
GO_Bp	GO:0070234	Positive regulation of T cell apoptotic process	0.0114144	Ccl5/prelid1/Cd274	3	Up	DM vs. WM	F
GO_Bp	GO:0035739	CD4-positive, alpha-beta T cell proliferation	0.0114144	Cd81/Cd274/Xcl1	3	Up	DM vs. WM	F
GO_Bp	GO:0035304	Regulation of protein dephosphorylation	0.0124623	ptprc/Hsp90b1/prkcd	3	Down	DM vs. WM	F
GO_Bp	GO:2000117	Negative regulation of cysteine-type endopeptidase activity	0.0124623	Cd44/Thbs1/Mmp9	3	Down	DM vs. WM	F
GO_MF	GO:0016505	Peptidase activator activity involved in apoptotic process	0.0124837	pycard/Ctsc/Ctsh	3	Up	DM vs. WM	F
GO_Bp	GO:0044344	Cellular response to fibroblast growth factor stimulus	0.0129589	Cd44/Thbs1/Iqgap1	3	Down	DM vs. WM	F
GO_Bp	GO:0007044	Cell-substrate junction assembly	0.0129589	Actg1/Iqgap1/Fn1	3	Down	DM vs. WM	F
GO_Bp	GO:1902165	Regulation of intrinsic apoptotic signaling pathway in response to DNA damage by p53 class mediator	0.0131348	Cd74/Triap1/Rpl26	3	Up	DM vs. WM	F
GO_Bp	GO:0002883	Regulation of hypersensitivity	0.0131348	Fcer1g/Fcgr3/Fcgr1	3	Up	DM vs. WM	F
GO_Bp	GO:0031650	Regulation of heat generation	0.0131348	Ccl5/Ccr5/Tnf	3	Up	DM vs. WM	F
GO_Bp	GO:0071774	Response to fibroblast growth factor	0.0136081	Cd44/Thbs1/Iqgap1	3	Down	DM vs. WM	F
GO_MF	GO:0046933	Proton-transporting ATp synthase activity, rotational mechanism	0.0144892	Atp5b/Atp5d/Atp5c1	3	Up	DM vs. WM	F
GO_MF	GO:0030550	Acetylcholine receptor inhibitor activity	0.0144892	Ly6a/Ly6i/Ly6c2	3	Up	DM vs. WM	F
GO_Bp	GO:0150115	Cell-substrate junction organization	0.0146498	Actg1/Iqgap1/Fn1	3	Down	DM vs. WM	F
GO_Bp	GO:0034134	Toll-like receptor 2 signaling pathway	0.0151106	Cyba/Acod1/Trem2	3	Up	DM vs. WM	F
GO_Bp	GO:0035745	T-helper 2 cell cytokine production	0.0151106	Crlf2/Cd81/Xcl1	3	Up	DM vs. WM	F
GO_Bp	GO:0098760	Response to interleukin-7	0.0151106	Eno1/Atp5b/Ybx1	3	Up	DM vs. WM	F
GO_Bp	GO:0042776	Proton motive force-driven mitochondrial ATp synthesis	0.0151106	Atp5b/Atp5d/Atp5c1	3	Up	DM vs. WM	F
GO_Bp	GO:0035795	Negative regulation of mitochondrial membrane permeability	0.0151106	Slc25a4/Slc25a5/Dynlt1c	3	Up	DM vs. WM	F
GO_Bp	GO:0045820	Negative regulation of glycolytic process	0.0151106	Mtch2/Nupr1/Ddit4	3	Up	DM vs. WM	F
GO_Bp	GO:0098761	Cellular response to interleukin-7	0.0151106	Eno1/Atp5b/Ybx1	3	Up	DM vs. WM	F
GO_Bp	GO:0048145	Regulation of fibroblast proliferation	0.0159285	Fosl2/Mmp9/Fn1	3	Down	DM vs. WM	F
GO_Bp	GO:0048144	Fibroblast proliferation	0.0166067	Fosl2/Mmp9/Fn1	3	Down	DM vs. WM	F
GO_CC	GO:0005797	Golgi medial cisterna	0.0168839	H2-D1/Tmem59/Yipf1	3	Up	DM vs. WM	F
GO_Bp	GO:1900221	Regulation of amyloid-beta clearance	0.0173234	Apoe/Tnf/Trem2	3	Up	DM vs. WM	F
GO_Bp	GO:0002830	Positive regulation of type 2 immune response	0.0173234	Cd74/Cd81/Xcl1	3	Up	DM vs. WM	F
GO_Bp	GO:0051000	Positive regulation of nitric-oxide synthase activity	0.0173234	Apoe/Gch1/S100a1	3	Up	DM vs. WM	F
GO_Bp	GO:0140131	Positive regulation of lymphocyte chemotaxis	0.0173234	Ccl5/Cxcl14/Xcl1	3	Up	DM vs. WM	F
GO_Bp	GO:1902176	Negative regulation of oxidative stress-induced intrinsic apoptotic signaling pathway	0.0173234	ppia/park7/Sod2	3	Up	DM vs. WM	F
GO_Bp	GO:0044406	Adhesion of symbiont to host	0.0173234	Gbp3/Gbp2/Gbp2b	3	Up	DM vs. WM	F
GO_CC	GO:0030863	Cortical cytoskeleton	0.0181335	Actb/Eef1a1/Iqgap1	3	Down	DM vs. WM	F
GO_CC	GO:0140534	Endoplasmic reticulum protein-containing complex	0.0193196	Hsp90b1/H2-K1/Hspa5	3	Down	DM vs. WM	F
GO_MF	GO:0003746	Translation elongation factor activity	0.0196666	Eef1d/Gtpbp2/Eif5a	3	Up	DM vs. WM	F
GO_Bp	GO:0060340	Positive regulation of type I interferon-mediated signaling pathway	0.0197073	Ube2k/Zbp1/Irf7	3	Up	DM vs. WM	F
GO_Bp	GO:1905709	Negative regulation of membrane permeability	0.0197073	Slc25a4/Slc25a5/Dynlt1c	3	Up	DM vs. WM	F
GO_Bp	GO:0002524	Hypersensitivity	0.0197073	Fcer1g/Fcgr3/Fcgr1	3	Up	DM vs. WM	F
GO_Bp	GO:0048245	Eosinophil chemotaxis	0.0197073	Ccl5/Ccl4/Lgals3	3	Up	DM vs. WM	F
GO_Bp	GO:0032963	Collagen metabolic process	0.0205859	prkcd/Mmp9/Fn1	3	Down	DM vs. WM	F
GO_Bp	GO:0043280	Positive regulation of cysteine-type endopeptidase activity involved in apoptotic process	0.0211635	S100a9/S100a8/Laptm5	3	Down	DM vs. WM	F
GO_Bp	GO:0071621	Granulocyte chemotaxis	0.0213032	S100a9/S100a8/Thbs1	3	Down	DM vs. WM	F
GO_Bp	GO:0019882	Antigen processing and presentation	0.0213032	psap/Thbs1/H2-K1	3	Down	DM vs. WM	F
GO_Bp	GO:0001952	Regulation of cell-matrix adhesion	0.0213912	Actg1/Thbs1/Iqgap1	3	Down	DM vs. WM	F
GO_CC	GO:0001891	Phagocytic cup	0.0213991	Aif1/Bin2/Tnf	3	Up	DM vs. WM	F
GO_Bp	GO:1904406	Negative regulation of nitric oxide metabolic process	0.022101	Acp5/Dynll1/Zc3h12a	3	Up	DM vs. WM	F
GO_Bp	GO:0045019	Negative regulation of nitric oxide biosynthetic process	0.022101	Acp5/Dynll1/Zc3h12a	3	Up	DM vs. WM	F
GO_Bp	GO:0033033	Negative regulation of myeloid cell apoptotic process	0.022101	Ccl5/Fcer1g/Ccr5	3	Up	DM vs. WM	F
GO_Bp	GO:0044827	Modulation by host of viral genome replication	0.022101	ppib/Zc3h12a/phb	3	Up	DM vs. WM	F
GO_Bp	GO:0006089	Lactate metabolic process	0.022101	Mtch2/Ldhb/park7	3	Up	DM vs. WM	F
GO_Bp	GO:0050665	Hydrogen peroxide biosynthetic process	0.022101	Cyba/Cycs/Sod2	3	Up	DM vs. WM	F
GO_MF	GO:0030295	Protein kinase activator activity	0.0227489	Rplp1/Dazap2/Iqgap1	3	Down	DM vs. WM	F
GO_MF	GO:0003697	Single-stranded DNA binding	0.0229245	pcbp1/Hnrnpk/Sub1	3	Down	DM vs. WM	F
GO_MF	GO:0019209	Kinase activator activity	0.0229245	Rplp1/Dazap2/Iqgap1	3	Down	DM vs. WM	F
GO_Bp	GO:0001959	Regulation of cytokine-mediated signaling pathway	0.024527	ptprc/Cxcr4/Laptm5	3	Down	DM vs. WM	F
GO_Bp	GO:0015868	Purine ribonucleotide transport	0.024743	Cd47/Slc25a4/Slc25a5	3	Up	DM vs. WM	F
GO_Bp	GO:0000413	Protein peptidyl-prolyl isomerization	0.024743	ppib/ppia/Fkbp5	3	Up	DM vs. WM	F
GO_Bp	GO:0051204	Protein insertion into mitochondrial membrane	0.024743	Tomm22/Bax/Tomm40	3	Up	DM vs. WM	F
GO_Bp	GO:0060333	Interferon-gamma-mediated signaling pathway	0.024743	Cdc37/Igtp/Socs1	3	Up	DM vs. WM	F
GO_Bp	GO:0007252	I-kappaB phosphorylation	0.024743	Ddrgk1/Tnf/Saa3	3	Up	DM vs. WM	F
GO_Bp	GO:0051503	Adenine nucleotide transport	0.024743	Cd47/Slc25a4/Slc25a5	3	Up	DM vs. WM	F
GO_Bp	GO:0010811	Positive regulation of cell-substrate adhesion	0.0251345	Thbs1/Iqgap1/Fn1	3	Down	DM vs. WM	F
GO_Bp	GO:0034614	Cellular response to reactive oxygen species	0.0265051	psap/prkcd/Mmp9	3	Down	DM vs. WM	F
GO_CC	GO:0001726	Ruffle	0.0266632	S100a6/Eef1a1/Iqgap1	3	Down	DM vs. WM	F
GO_Bp	GO:0060759	Regulation of response to cytokine stimulus	0.0273373	ptprc/Cxcr4/Laptm5	3	Down	DM vs. WM	F
GO_Bp	GO:1901136	Carbohydrate derivative catabolic process	0.0273373	psap/Cd44/prkcd	3	Down	DM vs. WM	F
GO_Bp	GO:0034143	Regulation of toll-like receptor 4 signaling pathway	0.0274441	Acod1/Ninj1/Trem2	3	Up	DM vs. WM	F
GO_Bp	GO:0015865	Purine nucleotide transport	0.0274441	Cd47/Slc25a4/Slc25a5	3	Up	DM vs. WM	F
GO_Bp	GO:0071800	Podosome assembly	0.0274441	Hck/Bin2/Tnf	3	Up	DM vs. WM	F
GO_Bp	GO:1903427	Negative regulation of reactive oxygen species biosynthetic process	0.0274441	Atp5g1/Cycs/park7	3	Up	DM vs. WM	F
GO_Bp	GO:0071218	Cellular response to misfolded protein	0.0274441	Sdf2l1/Aup1/Rnf5	3	Up	DM vs. WM	F
GO_Bp	GO:2001056	Positive regulation of cysteine-type endopeptidase activity	0.0279831	S100a9/S100a8/Laptm5	3	Down	DM vs. WM	F
GO_Bp	GO:0030218	Erythrocyte differentiation	0.0279831	Hmgb2/Rps14/Hbb-b1	3	Down	DM vs. WM	F
GO_Bp	GO:0072331	Signal transduction by p53 class mediator	0.0281404	Cd44/Ddx5/Hnrnpk	3	Down	DM vs. WM	F
GO_Bp	GO:2001022	Positive regulation of response to DNA damage stimulus	0.0281404	Actb/Ddx5/prkcd	3	Down	DM vs. WM	F
GO_Bp	GO:0050921	Positive regulation of chemotaxis	0.0284858	Cxcr4/Thbs1/Fn1	3	Down	DM vs. WM	F
GO_Bp	GO:0030216	Keratinocyte differentiation	0.0289934	psap/Fosl2/Txnip	3	Down	DM vs. WM	F
GO_MF	GO:0015252	Proton channel activity	0.0295686	Atp5b/Atp5d/Atp5c1	3	Up	DM vs. WM	F
GO_MF	GO:0120020	Cholesterol transfer activity	0.0295686	Apoe/Npc2/Stard3	3	Up	DM vs. WM	F
GO_Bp	GO:1901028	Regulation of mitochondrial outer membrane permeabilization involved in apoptotic signaling pathway	0.0303478	Slc25a4/Slc25a5/Chchd10	3	Up	DM vs. WM	F
GO_Bp	GO:1901623	Regulation of lymphocyte chemotaxis	0.0303478	Ccl5/Cxcl14/Xcl1	3	Up	DM vs. WM	F
GO_Bp	GO:1900101	Regulation of endoplasmic reticulum unfolded protein response	0.0303478	Bax/Ddrgk1/Xbp1	3	Up	DM vs. WM	F
GO_Bp	GO:1903428	Positive regulation of reactive oxygen species biosynthetic process	0.0303478	Cyba/park7/Sod2	3	Up	DM vs. WM	F
GO_Bp	GO:1900543	Negative regulation of purine nucleotide metabolic process	0.0303478	Mtch2/Nupr1/Ddit4	3	Up	DM vs. WM	F
GO_Bp	GO:0072677	Eosinophil migration	0.0303478	Ccl5/Ccl4/Lgals3	3	Up	DM vs. WM	F
KEGG	mmu05144	Malaria	0.0308505	Itgal/Thbs1/Hbb-b1	3	Down	DM vs. WM	F
GO_Bp	GO:0002821	Positive regulation of adaptive immune response	0.0309216	Cd44/ptprc/H2-K1	3	Down	DM vs. WM	F
GO_Bp	GO:0097530	Granulocyte migration	0.0309216	S100a9/S100a8/Thbs1	3	Down	DM vs. WM	F
GO_Bp	GO:2000377	Regulation of reactive oxygen species metabolic process	0.0310889	Eef1a1/Thbs1/prkcd	3	Down	DM vs. WM	F
GO_Bp	GO:0034101	Erythrocyte homeostasis	0.0310948	Hmgb2/Rps14/Hbb-b1	3	Down	DM vs. WM	F
GO_MF	GO:0120015	Sterol transfer activity	0.0324365	Apoe/Npc2/Stard3	3	Up	DM vs. WM	F
GO_MF	GO:0009678	Pyrophosphate hydrolysis-driven proton transmembrane transporter activity	0.0324365	Atp5b/Atp6v1f/Atp6v0c	3	Up	DM vs. WM	F
GO_Bp	GO:0051788	Response to misfolded protein	0.0330084	Sdf2l1/Aup1/Rnf5	3	Up	DM vs. WM	F
GO_Bp	GO:0032930	Positive regulation of superoxide anion generation	0.0330084	Tyrobp/Cyba/Gnai2	3	Up	DM vs. WM	F
GO_Bp	GO:2000010	Positive regulation of protein localization to cell surface	0.0330084	Fcer1g/Tyrobp/Tnf	3	Up	DM vs. WM	F
GO_Bp	GO:0032515	Negative regulation of phosphoprotein phosphatase activity	0.0330084	ppp1r11/Gnai2/Tnf	3	Up	DM vs. WM	F
GO_Bp	GO:0045980	Negative regulation of nucleotide metabolic process	0.0330084	Mtch2/Nupr1/Ddit4	3	Up	DM vs. WM	F
GO_Bp	GO:0043011	Myeloid dendritic cell differentiation	0.0330084	Batf/Tnfsf9/Relb	3	Up	DM vs. WM	F
GO_Bp	GO:0031163	Metallo-sulfur cluster assembly	0.0330084	Iscu/Glrx3/Nfu1	3	Up	DM vs. WM	F
GO_Bp	GO:0016226	Iron-sulfur cluster assembly	0.0330084	Iscu/Glrx3/Nfu1	3	Up	DM vs. WM	F
GO_CC	GO:0005868	Cytoplasmic dynein complex	0.0331552	Dynlrb1/Dynll1/Dynlt1c	3	Up	DM vs. WM	F
GO_Bp	GO:0071248	Cellular response to metal ion	0.0335027	Iqgap1/Mmp9/Fn1	3	Down	DM vs. WM	F
GO_Bp	GO:0010950	Positive regulation of endopeptidase activity	0.0335395	S100a9/S100a8/Laptm5	3	Down	DM vs. WM	F
GO_Bp	GO:0030183	B cell differentiation	0.0346907	ptprc/Irf2bp2/Laptm5	3	Down	DM vs. WM	F
GO_CC	GO:0009898	Cytoplasmic side of plasma membrane	0.0352913	S100a6/ptprc/Iqgap1	3	Down	DM vs. WM	F
GO_Bp	GO:0006606	Protein import into nucleus	0.0358097	Ddx5/Txnip/prkcd	3	Down	DM vs. WM	F
GO_Bp	GO:0034315	Regulation of Arp2/3 complex-mediated actin nucleation	0.0359861	Coro1b/Brk1/Gmfg	3	Up	DM vs. WM	F
GO_Bp	GO:2000679	Positive regulation of transcription regulatory region DNA binding	0.0359861	Lamtor5/Ddrgk1/park7	3	Up	DM vs. WM	F
GO_Bp	GO:0060547	Negative regulation of necrotic cell death	0.0359861	Fth1/Slc25a4/Nupr1	3	Up	DM vs. WM	F
GO_Bp	GO:0010952	Positive regulation of peptidase activity	0.0363756	S100a9/S100a8/Laptm5	3	Down	DM vs. WM	F
GO_MF	GO:0045182	Translation regulator activity	0.0364897	Eef1a1/pcbp1/Rps14	3	Down	DM vs. WM	F
GO_MF	GO:0005178	Integrin binding	0.0364897	Itgal/Thbs1/Fn1	3	Down	DM vs. WM	F
GO_CC	GO:0030670	Phagocytic vesicle membrane	0.0365165	B2m/H2-D1/H2-T23	3	Up	DM vs. WM	F
GO_Bp	GO:0051170	Import into nucleus	0.0371329	Ddx5/Txnip/prkcd	3	Down	DM vs. WM	F
GO_Bp	GO:0046631	Alpha-beta T cell activation	0.0384734	psap/Cd44/ptprc	3	Down	DM vs. WM	F
GO_Bp	GO:0010951	Negative regulation of endopeptidase activity	0.038859	Cd44/Thbs1/Mmp9	3	Down	DM vs. WM	F
GO_Bp	GO:0060765	Regulation of androgen receptor signaling pathway	0.0394192	park7/Hdac1/phb	3	Up	DM vs. WM	F
GO_Bp	GO:0002726	Positive regulation of T cell cytokine production	0.0394192	B2m/Cd81/Xcl1	3	Up	DM vs. WM	F
GO_Bp	GO:0050857	Positive regulation of antigen receptor-mediated signaling pathway	0.0394192	Rps3/Cd81/prkch	3	Up	DM vs. WM	F
GO_Bp	GO:1903077	Negative regulation of protein localization to plasma membrane	0.0394192	Tmem59/Abi3/Tmbim1	3	Up	DM vs. WM	F
GO_Bp	GO:0034389	Lipid droplet organization	0.0394192	ppia/Aup1/Bscl2	3	Up	DM vs. WM	F
GO_Bp	GO:0035743	CD4-positive, alpha-beta T cell cytokine production	0.0394192	Crlf2/Cd81/Xcl1	3	Up	DM vs. WM	F
GO_CC	GO:0030496	Midbody	0.0397796	Hsp90b1/Iqgap1/Hspa5	3	Down	DM vs. WM	F
GO_CC	GO:0043679	Axon terminus	0.0397796	Actg1/Actb/Hnrnpk	3	Down	DM vs. WM	F
GO_Bp	GO:0000302	Response to reactive oxygen species	0.0398381	psap/prkcd/Mmp9	3	Down	DM vs. WM	F
GO_MF	GO:0031683	G-protein beta/gamma-subunit complex binding	0.0399207	Gnas/Cetn3/Gnai2	3	Up	DM vs. WM	F
GO_MF	GO:0016493	C-C chemokine receptor activity	0.0399207	Ccrl2/Ccr5/Ccr1	3	Up	DM vs. WM	F
GO_Bp	GO:0050731	Positive regulation of peptidyl-tyrosine phosphorylation	0.0402279	Cd44/ptprc/Iqgap1	3	Down	DM vs. WM	F
GO_CC	GO:0098562	Cytoplasmic side of membrane	0.0412126	S100a6/ptprc/Iqgap1	3	Down	DM vs. WM	F
GO_MF	GO:0099602	Neurotransmitter receptor regulator activity	0.0413623	Ly6a/Ly6i/Ly6c2	3	Up	DM vs. WM	F
GO_MF	GO:0001637	G protein-coupled chemoattractant receptor activity	0.0413623	Ccrl2/Ccr5/Ccr1	3	Up	DM vs. WM	F
GO_MF	GO:0004950	Chemokine receptor activity	0.0413623	Ccrl2/Ccr5/Ccr1	3	Up	DM vs. WM	F
GO_MF	GO:0019957	C-C chemokine binding	0.0413623	Ccrl2/Ccr5/Ccr1	3	Up	DM vs. WM	F
GO_MF	GO:0030548	Acetylcholine receptor regulator activity	0.0413623	Ly6a/Ly6i/Ly6c2	3	Up	DM vs. WM	F
GO_Bp	GO:0019722	Calcium-mediated signaling	0.0416072	ptprc/Itgal/Cxcr4	3	Down	DM vs. WM	F
GO_Bp	GO:0000027	Ribosomal large subunit assembly	0.0425527	Rplp0/Rpl6/Rpl10	3	Up	DM vs. WM	F
GO_Bp	GO:0031664	Regulation of lipopolysaccharide-mediated signaling pathway	0.0425527	Acod1/Ly86/Trim12a	3	Up	DM vs. WM	F
GO_Bp	GO:2000341	Regulation of chemokine (C-X-C motif) ligand 2 production	0.0425527	Ccl5/Cd74/Tnf	3	Up	DM vs. WM	F
GO_Bp	GO:0006515	Protein quality control for misfolded or incompletely synthesized proteins	0.0425527	Sdf2l1/Aup1/Rnf5	3	Up	DM vs. WM	F
GO_Bp	GO:0042104	Positive regulation of activated T cell proliferation	0.0425527	Rps3/pycard/Tnfsf9	3	Up	DM vs. WM	F
GO_Bp	GO:0031639	Plasminogen activation	0.0425527	Eno1/S100a10/Ctsz	3	Up	DM vs. WM	F
GO_Bp	GO:0006862	Nucleotide transport	0.0425527	Cd47/Slc25a4/Slc25a5	3	Up	DM vs. WM	F
GO_Bp	GO:0072567	Chemokine (C-X-C motif) ligand 2 production	0.0425527	Ccl5/Cd74/Tnf	3	Up	DM vs. WM	F
GO_Bp	GO:0006469	Negative regulation of protein kinase activity	0.0444052	Actb/ptprc/prkcd	3	Down	DM vs. WM	F
GO_MF	GO:0051537	2 iron, 2 sulfur cluster binding	0.0449596	Sdhb/Iscu/Uqcrfs1	3	Up	DM vs. WM	F
GO_Bp	GO:0022408	Negative regulation of cell-cell adhesion	0.0460396	Cd44/Laptm5/prkcd	3	Down	DM vs. WM	F
GO_Bp	GO:0032869	Cellular response to insulin stimulus	0.0460396	Srsf3/prkcd/Hnrnpk	3	Down	DM vs. WM	F
GO_Bp	GO:0046688	Response to copper ion	0.046342	Mt1/park7/Il1a	3	Up	DM vs. WM	F
GO_Bp	GO:0150077	Regulation of neuroinflammatory response	0.046342	Ctsc/Trem2/Nupr1	3	Up	DM vs. WM	F
GO_Bp	GO:1900745	Positive regulation of p38MApK cascade	0.046342	Gadd45g/Gadd45b/Zc3h12a	3	Up	DM vs. WM	F
GO_Bp	GO:1904376	Negative regulation of protein localization to cell periphery	0.046342	Tmem59/Abi3/Tmbim1	3	Up	DM vs. WM	F
GO_Bp	GO:0050995	Negative regulation of lipid catabolic process	0.046342	Hcar2/Bscl2/Tnf	3	Up	DM vs. WM	F
GO_Bp	GO:0030307	Positive regulation of cell growth	0.0464493	Cxcr4/Hnrnpk/Fn1	3	Down	DM vs. WM	F
GO_CC	GO:0030140	Trans-Golgi network transport vesicle	0.0467382	Lyz2/Spg21/Lyz1	3	Up	DM vs. WM	F
KEGG	mmu04918	Thyroid hormone synthesis	0.0482649	Gsr/Hsp90b1/Hspa5	3	Down	DM vs. WM	F
KEGG	mmu05100	Bacterial invasion of epithelial cells	0.0482649	Actg1/Actb/Fn1	3	Down	DM vs. WM	F
KEGG	mmu04520	Adherens junction	0.0482649	Actg1/Actb/Iqgap1	3	Down	DM vs. WM	F
GO_Bp	GO:0019068	Virion assembly	0.0491278	Apoe/Chmp2a/Rab43	3	Up	DM vs. WM	F
GO_Bp	GO:0010954	Positive regulation of protein processing	0.0491278	Eno1/S100a10/Timm17a	3	Up	DM vs. WM	F
GO_Bp	GO:0090023	Positive regulation of neutrophil chemotaxis	0.0491278	Cd74/Rac2/Xcl1	3	Up	DM vs. WM	F
GO_Bp	GO:0008053	Mitochondrial fusion	0.0491278	Bax/Mtch2/Chchd3	3	Up	DM vs. WM	F
GO_Bp	GO:0000470	Maturation of LSU-rRNA	0.0491278	Rpl10a/Nhp2/Rpl35	3	Up	DM vs. WM	F
KEGG	mmu03018	RNA degradation	0.0592011	Btg1/pabpc1/Ddx6	3	Down	DM vs. WM	F
KEGG	mmu04512	ECM-receptor interaction	0.0628217	Cd44/Thbs1/Fn1	3	Down	DM vs. WM	F
GO_CC	GO:0034663	Endoplasmic reticulum chaperone complex	0.00367197	Hsp90b1/Hspa5	2	Down	DM vs. WM	F
GO_Bp	GO:0035701	Hematopoietic stem cell migration	0.00594702	ptprc/Cxcr4	2	Down	DM vs. WM	F
GO_MF	GO:0044548	S100 protein binding	0.00634631	S100a6/Iqgap1	2	Down	DM vs. WM	F
GO_CC	GO:0044305	Calyx of Held	0.00724369	Actg1/Actb	2	Down	DM vs. WM	F
GO_Bp	GO:0046479	Glycosphingolipid catabolic process	0.0077294	psap/prkcd	2	Down	DM vs. WM	F
GO_Bp	GO:0019377	Glycolipid catabolic process	0.00853066	psap/prkcd	2	Down	DM vs. WM	F
GO_Bp	GO:1902165	Regulation of intrinsic apoptotic signaling pathway in response to DNA damage by p53 class mediator	0.00890319	Cd44/Hnrnpk	2	Down	DM vs. WM	F
GO_Bp	GO:0018119	Peptidyl-cysteine S-nitrosylation	0.00890319	S100a9/S100a8	2	Down	DM vs. WM	F
GO_Bp	GO:0006677	Glycosylceramide metabolic process	0.00890319	psap/prkcd	2	Down	DM vs. WM	F
GO_Bp	GO:0017014	Protein nitrosylation	0.00967003	S100a9/S100a8	2	Down	DM vs. WM	F
GO_Bp	GO:0003334	Keratinocyte development	0.00967003	psap/Fosl2	2	Down	DM vs. WM	F
GO_Bp	GO:0046514	Ceramide catabolic process	0.0121494	psap/prkcd	2	Down	DM vs. WM	F
GO_MF	GO:0099186	Structural constituent of postsynapse	0.012214	Actg1/Actb	2	Down	DM vs. WM	F
GO_Bp	GO:2000269	Regulation of fibroblast apoptotic process	0.0124623	Btg1/Stk17b	2	Down	DM vs. WM	F
GO_Bp	GO:1900048	Positive regulation of hemostasis	0.0124623	S100a9/Thbs1	2	Down	DM vs. WM	F
GO_Bp	GO:0030194	Positive regulation of blood coagulation	0.0124623	S100a9/Thbs1	2	Down	DM vs. WM	F
GO_Bp	GO:0002327	Immature B cell differentiation	0.0124623	Irf2bp2/Laptm5	2	Down	DM vs. WM	F
GO_Bp	GO:0044346	Fibroblast apoptotic process	0.0140638	Btg1/Stk17b	2	Down	DM vs. WM	F
GO_Bp	GO:0050820	Positive regulation of coagulation	0.0148507	S100a9/Thbs1	2	Down	DM vs. WM	F
GO_Bp	GO:0150105	Protein localization to cell-cell junction	0.0157977	Actg1/Actb	2	Down	DM vs. WM	F
GO_Bp	GO:1902230	Negative regulation of intrinsic apoptotic signaling pathway in response to DNA damage	0.0159285	Tpt1/Cd44	2	Down	DM vs. WM	F
GO_Bp	GO:0002523	Leukocyte migration involved in inflammatory response	0.0159285	S100a9/S100a8	2	Down	DM vs. WM	F
GO_Bp	GO:0032069	Regulation of nuclease activity	0.0165966	Hmgb2/prkcd	2	Down	DM vs. WM	F
GO_Bp	GO:0032703	Negative regulation of interleukin-2 production	0.0165966	ptprc/Laptm5	2	Down	DM vs. WM	F
GO_Bp	GO:1903861	Positive regulation of dendrite extension	0.0184809	Cxcr4/Hnrnpk	2	Down	DM vs. WM	F
GO_Bp	GO:0006929	Substrate-dependent cell migration	0.019271	ptprc/Fn1	2	Down	DM vs. WM	F
GO_Bp	GO:0030149	Sphingolipid catabolic process	0.019271	psap/prkcd	2	Down	DM vs. WM	F
GO_CC	GO:0005790	Smooth endoplasmic reticulum	0.0193196	Hsp90b1/Hspa5	2	Down	DM vs. WM	F
GO_CC	GO:0042788	Polysomal ribosome	0.0193196	Rpl41/Rpl29	2	Down	DM vs. WM	F
GO_Bp	GO:0070633	Transepithelial transport	0.0209119	Actg1/Actb	2	Down	DM vs. WM	F
GO_Bp	GO:1903859	Regulation of dendrite extension	0.0209119	Cxcr4/Hnrnpk	2	Down	DM vs. WM	F
GO_Bp	GO:1902253	Regulation of intrinsic apoptotic signaling pathway by p53 class mediator	0.021307	Cd44/Hnrnpk	2	Down	DM vs. WM	F
GO_Bp	GO:0046466	Membrane lipid catabolic process	0.0220948	psap/prkcd	2	Down	DM vs. WM	F
GO_MF	GO:0098918	Structural constituent of synapse	0.0227489	Actg1/Actb	2	Down	DM vs. WM	F
GO_MF	GO:0048027	MRNA 5'-UTR binding	0.0227489	Rpl41/Rps14	2	Down	DM vs. WM	F
GO_Bp	GO:0014002	Astrocyte development	0.0232295	S100a9/S100a8	2	Down	DM vs. WM	F
GO_Bp	GO:0043516	Regulation of DNA damage response, signal transduction by p53 class mediator	0.0248136	Cd44/Ddx5	2	Down	DM vs. WM	F
GO_Bp	GO:0071364	Cellular response to epidermal growth factor stimulus	0.0248136	Eef1a1/Iqgap1	2	Down	DM vs. WM	F
GO_Bp	GO:0021680	Cerebellar purkinje cell layer development	0.0269584	psap/Hspa5	2	Down	DM vs. WM	F
GO_Bp	GO:0070849	Response to epidermal growth factor	0.0273373	Eef1a1/Iqgap1	2	Down	DM vs. WM	F
GO_Bp	GO:0018149	Peptide cross-linking	0.0287677	Thbs1/Fn1	2	Down	DM vs. WM	F
GO_CC	GO:0022627	Cytosolic small ribosomal subunit	0.0288393	Rps27a/Rps14	2	Down	DM vs. WM	F
GO_MF	GO:0036002	Pre-mRNA binding	0.0289645	Ddx5/Hnrnpk	2	Down	DM vs. WM	F
GO_Bp	GO:0097484	Dendrite extension	0.0295567	Cxcr4/Hnrnpk	2	Down	DM vs. WM	F
GO_Bp	GO:0046640	Regulation of alpha-beta T cell proliferation	0.0301553	Cd44/ptprc	2	Down	DM vs. WM	F
GO_Bp	GO:0042771	Intrinsic apoptotic signaling pathway in response to DNA damage by p53 class mediator	0.0309414	Cd44/Hnrnpk	2	Down	DM vs. WM	F
GO_Bp	GO:0031952	Regulation of protein autophosphorylation	0.0313489	ptprc/Iqgap1	2	Down	DM vs. WM	F
[truncated: 53 more rows]
