# Supplementary material for: Single-cell RNA-seq Reveals the Inhibitory Effect of Methamphetamine on Liver Immunity with the Involvement of Dopamine Receptor D1
Source: Genomics Proteomics Bioinformatics. 2024 Aug 28;22(4):qzae060. doi: 10.1093/gpbjnl/qzae060 (PMC11576359; doi:10.1093/gpbjnl/qzae060)
Supplement: qzae060_Supplementary_Data [file qzae060_supplementary_data.zip › Table S6.xlsx]

## Sheet: STable6
Table S6 Enrichment of DEGs of scRNA-seq (All cells)
Note: GO and KEGG enrichment analysis of group-wise DEGs in Table S5. Define genes with P.adj < 0.05 and log2FC > 0.5 as up-regulated genes, and P.adj < 0.05 and log2FC < –0.5 as down-regulated genes. The "T" in the column "Plot" signifies true, indicating that the data has been applied to the figure; "F" represents false, meaning it has not been applied.
Category	ID	Description	P.adjust	Gene ID	Count	Change	Comparison	Plot
GO_BP	GO:0002449	Lymphocyte mediated immunity	5.79884e-22	B2m/H2-K1/H2-D1/Nkg7/Irf7/Gzmb/Serpinb9/Rsad2/Cd74/H2-Q4/Klre1/Tbx21/Tap1/Clec2d/Klrk1/H2-Ab1/Trex1/H2-Eb1/Fcer1g/H2-Aa/H2-T22/Gimap5/Gimap3/H2-T23/H2-T10/Il18rap/Icam1/Tap2/Klrc1	29	Down	WM vs. WS	T
GO_BP	GO:0002699	Positive regulation of immune effector process	4.3332e-15	B2m/H2-K1/H2-D1/Rsad2/Cd74/H2-Q4/Klre1/Tbx21/Klrk1/Fcer1g/H2-T22/Gimap5/Gimap3/H2-T23/H2-T10/Il18rap/Ccr7/Tap2/Klrc1	19	Down	WM vs. WS	T
GO_BP	GO:0002708	Positive regulation of lymphocyte mediated immunity	7.13867e-17	B2m/H2-K1/H2-D1/Rsad2/H2-Q4/Klre1/Tbx21/Klrk1/Fcer1g/H2-T22/Gimap5/Gimap3/H2-T23/H2-T10/Il18rap/Tap2/Klrc1	17	Down	WM vs. WS	T
GO_BP	GO:0002456	T cell mediated immunity	5.20418e-15	B2m/H2-K1/H2-D1/Gzmb/Serpinb9/Rsad2/H2-Q4/Tbx21/Trex1/H2-T22/H2-T23/H2-T10/Il18rap/Icam1/Tap2	15	Down	WM vs. WS	T
GO_BP	GO:0002821	Positive regulation of adaptive immune response	1.59398e-14	B2m/H2-K1/H2-D1/Rsad2/Cd74/H2-Q4/Tbx21/H2-Ab1/Fcer1g/H2-T22/Gimap5/Gimap3/H2-T23/H2-T10/Tap2	15	Down	WM vs. WS	T
GO_BP	GO:0051607	Defense response to virus	3.83429e-11	Isg15/Ccl5/Irf7/Zbp1/Rsad2/Rtp4/Oasl2/Oas2/Oas3/Ifi204/Trex1/Ifitm3/Trim30a/Stat1/Itgax	15	Down	WM vs. WS	T
GO_BP	GO:0030217	T cell differentiation	9.38485e-11	B2m/Zfp36l2/Rsad2/Cd74/Tbx21/Gimap1/Fcer1g/Zap70/H2-Aa/Cd83/Gimap5/Gimap3/Il2rg/Ccr7/Ptger4	15	Down	WM vs. WS	T
KEGG	mmu04612	Antigen processing and presentation	1.53622e-12	B2m/H2-K1/H2-D1/Cd74/H2-Q4/Tap1/H2-Ab1/H2-Eb1/H2-Aa/H2-T22/H2-T23/H2-T10/Tap2/Klrc1	14	Down	WM vs. WS	T
KEGG	mmu04650	Natural killer cell mediated cytotoxicity	8.77054e-09	H2-K1/H2-D1/Gzmb/Klra4/Klrk1/Fcer1g/Zap70/H2-T23/Pik3r1/Ptk2b/Icam1/Klrc1	12	Down	WM vs. WS	T
KEGG	mmu04514	Cell adhesion molecules	5.51428e-07	H2-K1/H2-D1/H2-Q4/Sdc3/Cd2/H2-Ab1/H2-Eb1/H2-Aa/H2-T22/H2-T23/H2-T10/Icam1	12	Down	WM vs. WS	T
GO_BP	GO:1902107	Positive regulation of leukocyte differentiation	1.17619e-08	Ccl5/Cd74/Id2/Zap70/Ccl3/H2-Aa/Cd83/Gimap5/Gimap3/Il2rg/Ccr7	11	Down	WM vs. WS	T
GO_BP	GO:0019724	B cell mediated immunity	7.6579e-07	B2m/Irf7/Cd74/Tbx21/H2-Ab1/Trex1/H2-Eb1/Fcer1g/H2-Aa/Gimap5/Gimap3	11	Down	WM vs. WS	T
KEGG	mmu05160	Hepatitis C	0.0129371	Irf7/Rsad2/Oas2/Oas3/Stat1/Pik3r1	6	Down	WM vs. WS	T
GO_BP	GO:0002449	Lymphocyte mediated immunity	6.73158e-10	Xcl1/B2m/Nkg7/Il7r/H2-D1/H2-Q4/Gzmb/H2-M3/Cd8a/Sh2d1a/Gimap5/H2-T22/Gimap3/Batf/Fcer1g/Serpinb9/H2-T23/Klrd1/Ifng/Crlf2/Klrk1/Exosc6/Smad7/Klre1/Icam1/Cd74/H2-Eb1/H2-Ab1/H2-Aa	29	Up	DM vs. WM	T
GO_BP	GO:0030217	T cell differentiation	1.62283e-13	B2m/Rps6/Lck/Cd3g/Cd3d/Cd3e/Bcl2a1d/Il7r/Ctla2a/Cd8a/Gimap5/Gimap1/Gimap3/Batf/Fcer1g/Prelid1/Itk/Lef1/Ccr7/Ptpn22/Tcf7/Zap70/Ifng/Il2rg/Smad7/Bcl2/Cd74/H2-Aa	28	Up	DM vs. WM	T
GO_BP	GO:0002699	Positive regulation of immune effector process	4.28278e-11	Xcl1/B2m/Rps19/Rac2/H2-D1/H2-Q4/H2-M3/Sh2d1a/Gimap5/H2-T22/Cd37/Gimap3/Fcer1g/Ccr7/H2-T23/Klrd1/Ptpn22/Mzb1/Ifng/Klrk1/Exosc6/Mif/Klre1/Cd74/Tyrobp	25	Up	DM vs. WM	T
KEGG	mmu05160	Hepatitis C	0.00130317	Ywhaz/Mapk3/Mapk1/Nfkb1/Cdk2/Apaf1/Ldlr/Ctnnb1/Rb1/Ywhab/Ikbkb/Cdkn1a/Ppp2cb/Pik3cd/Pias1/Ywhae/Cdk6/Cflar/Chuk/Grb2/Raf1/Stat3	22	Down	DM vs. WM	T
GO_BP	GO:0002444	Myeloid leukocyte mediated immunity	3.27285e-07	Ywhaz/Itgam/Cd177/Ncf1/Ccr2/Elane/Anxa3/Wdr1/Syk/Lyn/C3/Trem1/Cd300a/Fgr/Ptafr/Spi1/Snx4/Snap23/Pdpk1	19	Down	DM vs. WM	T
GO_BP	GO:0002821	Positive regulation of adaptive immune response	2.39828e-10	Xcl1/B2m/H2-D1/H2-Q4/Skap1/H2-M3/Gimap5/H2-T22/Gimap3/Fcer1g/H2-T23/Ifng/Prkcq/Exosc6/Mif/Pycard/Cd74/H2-Ab1	18	Up	DM vs. WM	T
KEGG	mmu04650	Natural killer cell mediated cytotoxicity	5.38559e-08	Lck/Lat/Rac2/H2-D1/Gzmb/Hcst/Cd247/Sh2d1a/Fcer1g/H2-T23/Klrd1/Prkca/Zap70/Ifng/Klrk1/Ncr1/Icam1/Tyrobp	18	Up	DM vs. WM	T
KEGG	mmu04612	Antigen processing and presentation	3.29685e-08	B2m/Cd8b1/H2-D1/H2-Q4/H2-M3/Psme1/Cd8a/H2-T22/H2-T23/Klrd1/Ifng/Psme2b/Cd74/H2-Eb1/H2-Ab1/H2-Aa	16	Up	DM vs. WM	T
GO_BP	GO:1902106	Negative regulation of leukocyte differentiation	5.84001e-05	Cd44/Anxa1/Trib1/Rara/Mafb/Ctnnb1/Lyn/Lilrb4a/Runx1/Flt3/Inpp5d/Cdk6/Fgl2/Bcl6	14	Down	DM vs. WM	T
GO_BP	GO:0051607	Defense response to virus	0.000252994	Ccl5/Apobec3/Trim12a/Cd8a/Cd37/Ptpn22/Ifng/Ifi27/Ncr1/Tagap/Rnf125/Bcl2/Pycard/Isg15	14	Up	DM vs. WM	T
KEGG	mmu04514	Cell adhesion molecules	0.00229263	Cd2/Cd8b1/H2-D1/H2-Q4/H2-M3/Cd8a/H2-T22/H2-T23/Icos/Pdcd1lg2/Icam1/H2-Eb1/H2-Ab1/H2-Aa	14	Up	DM vs. WM	T
GO_BP	GO:0019724	B cell mediated immunity	0.00117803	Xcl1/B2m/Gimap5/Gimap3/Batf/Fcer1g/Ifng/Crlf2/Exosc6/Cd74/H2-Eb1/H2-Ab1/H2-Aa	13	Up	DM vs. WM	T
GO_BP	GO:0002460	Adaptive immune response based on somatic recombination of immune receptors built from immunoglobulin superfamily domains	6.93924e-18	B2m/H2-K1/H2-D1/Irf7/Gzmb/Serpinb9/Rsad2/Cd74/H2-Q4/Tbx21/H2-Ab1/Trex1/H2-Eb1/Fcer1g/Tnfaip3/H2-Aa/H2-T22/Gimap5/Gimap3/H2-T23/H2-T10/Il18rap/Ccr7/Icam1/Tap2	25	Down	WM vs. WS	F
GO_BP	GO:0002697	Regulation of immune effector process	7.99838e-18	B2m/H2-K1/H2-D1/Serpinb9/Rsad2/Cd74/H2-Q4/Klre1/Tbx21/Tap1/Clec2d/Klrk1/Trex1/Fcer1g/Tnfaip3/H2-T22/Gimap5/Gimap3/H2-T23/H2-T10/Il18rap/Ccr7/Tap2/Klrc1	24	Down	WM vs. WS	F
GO_BP	GO:0002831	Regulation of response to biotic stimulus	4.74614e-18	Isg15/Ccl5/Irf7/Zbp1/Serpinb9/Cd74/Klre1/Tap1/Clec2d/Oas3/Ifi204/Klrk1/Trex1/Trim30a/Tnfaip3/Gimap5/Trafd1/Gimap3/Ifi35/Stat1/Il18rap/Tap2/Klrc1	23	Down	WM vs. WS	F
GO_BP	GO:1903131	Mononuclear cell differentiation	1.05632e-15	B2m/Zfp36l2/Rsad2/Cd74/Tbx21/Cd79a/Ifi204/H2-Ab1/Lgals1/Gimap1/Fcer1g/Tnfaip3/Id2/Zap70/H2-Aa/Cd83/Gimap5/Gimap3/Il2rg/Pik3r1/Ccr7/Ptk2b/Ptger4	23	Down	WM vs. WS	F
GO_BP	GO:0030098	Lymphocyte differentiation	1.66174e-15	B2m/Zfp36l2/Rsad2/Cd74/Tbx21/Cd79a/H2-Ab1/Lgals1/Gimap1/Fcer1g/Tnfaip3/Id2/Zap70/H2-Aa/Cd83/Gimap5/Gimap3/Il2rg/Pik3r1/Ccr7/Ptk2b/Ptger4	22	Down	WM vs. WS	F
GO_BP	GO:0002683	Negative regulation of immune system process	1.66174e-15	Isg15/Serpinb9/Cd74/Klre1/Tbx21/Tap1/Clec2d/Oas3/Ifi204/H2-Ab1/Trex1/Fcer1g/Tnfaip3/Id2/H2-Aa/Gimap5/Trafd1/Gimap3/Slfn1/Pik3r1/Tap2/Ptger4	22	Down	WM vs. WS	F
GO_BP	GO:0032103	Positive regulation of response to external stimulus	2.31323e-15	Ccl5/Nkg7/Irf7/Zbp1/Cd74/Ets1/Klre1/Cxcr4/Ifi204/Klrk1/Lgals1/Fcer1g/Trim30a/Ccl3/Gimap5/Gimap3/Ifi35/Il18rap/Ccr7/Ptk2b/Klrc1/Ptger4	22	Down	WM vs. WS	F
GO_BP	GO:0045088	Regulation of innate immune response	5.41644e-19	Isg15/Irf7/Zbp1/Serpinb9/Cd74/Klre1/Tap1/Clec2d/Oas3/Ifi204/Klrk1/Trex1/Trim30a/Tnfaip3/Gimap5/Trafd1/Gimap3/Ifi35/Il18rap/Tap2/Klrc1	21	Down	WM vs. WS	F
GO_BP	GO:0019221	Cytokine-mediated signaling pathway	5.48752e-15	Isg15/Ccl5/Il2rb/Irf7/Zbp1/Cd74/Cxcr4/Oasl2/Oas2/Oas3/Trex1/Ifitm3/Fcer1g/Ccl3/Ugcg/Ccl4/Il2rg/Stat1/Il18rap/Ptk2b/Il10ra	21	Down	WM vs. WS	F
GO_BP	GO:0002706	Regulation of lymphocyte mediated immunity	3.13569e-18	B2m/H2-K1/H2-D1/Serpinb9/Rsad2/H2-Q4/Klre1/Tbx21/Tap1/Clec2d/Klrk1/Fcer1g/H2-T22/Gimap5/Gimap3/H2-T23/H2-T10/Il18rap/Tap2/Klrc1	20	Down	WM vs. WS	F
GO_BP	GO:0031349	Positive regulation of defense response	2.7311e-16	Ccl5/Nkg7/Irf7/Zbp1/Cd74/Ets1/Klre1/Ifi204/Klrk1/Lgals1/Fcer1g/Trim30a/Ccl3/Gimap5/Gimap3/Ifi35/Il18rap/Ccr7/Klrc1/Ptger4	20	Down	WM vs. WS	F
GO_BP	GO:0002703	Regulation of leukocyte mediated immunity	2.88712e-16	B2m/H2-K1/H2-D1/Serpinb9/Rsad2/H2-Q4/Klre1/Tbx21/Tap1/Clec2d/Klrk1/Fcer1g/H2-T22/Gimap5/Gimap3/H2-T23/H2-T10/Il18rap/Tap2/Klrc1	20	Down	WM vs. WS	F
GO_BP	GO:1903706	Regulation of hemopoiesis	3.04152e-14	B2m/Isg15/Ccl5/Zfp36l2/Cd74/Ets1/Tbx21/Clec2d/Id2/Zap70/Ccl3/H2-Aa/Cd83/Gimap5/Gimap3/Il2rg/Stat1/Pik3r1/Ccr7/Ptk2b	20	Down	WM vs. WS	F
KEGG	mmu05169	Epstein-Barr virus infection	4.70236e-13	B2m/Isg15/H2-K1/H2-D1/Irf7/H2-Q4/Tap1/Oas2/Oas3/H2-Ab1/H2-Eb1/Tnfaip3/H2-Aa/H2-T22/H2-T23/Stat1/H2-T10/Pik3r1/Icam1/Tap2	20	Down	WM vs. WS	F
KEGG	mmu05168	Herpes simplex virus 1 infection	1.99813e-08	B2m/Ccl5/H2-K1/H2-D1/Irf7/Sp100/Cd74/H2-Q4/Tap1/Oas2/Oas3/H2-Ab1/H2-Eb1/H2-Aa/H2-T22/H2-T23/Stat1/H2-T10/Pik3r1/Tap2	20	Down	WM vs. WS	F
GO_BP	GO:0019882	Antigen processing and presentation	2.29127e-21	B2m/H2-K1/H2-D1/Cd74/H2-Q4/Tap1/H2-Ab1/Trex1/H2-Eb1/Fcer1g/H2-Aa/H2-T22/H2-T23/H2-T10/Psmb8/Ccr7/Icam1/Tap2/Psmb9	19	Down	WM vs. WS	F
GO_BP	GO:0001909	Leukocyte mediated cytotoxicity	5.51592e-19	B2m/H2-K1/H2-D1/Nkg7/Gzmb/Serpinb9/H2-Q4/Klre1/Tap1/Clec2d/Klrk1/H2-T22/Gimap5/Gimap3/H2-T23/H2-T10/Il18rap/Tap2/Klrc1	19	Down	WM vs. WS	F
GO_BP	GO:0001906	Cell killing	3.08617e-16	B2m/H2-K1/H2-D1/Nkg7/Gzmb/Serpinb9/H2-Q4/Klre1/Tap1/Clec2d/Klrk1/H2-T22/Gimap5/Gimap3/H2-T23/H2-T10/Il18rap/Tap2/Klrc1	19	Down	WM vs. WS	F
GO_BP	GO:0022407	Regulation of cell-cell adhesion	4.66305e-12	B2m/Ccl5/Cd74/Ets1/Tbx21/H2-Ab1/Lgals1/H2-Eb1/Tnfaip3/Zap70/H2-Aa/Cd83/Gimap5/Gimap3/Slfn1/Il2rg/Pik3r1/Ccr7/Icam1	19	Down	WM vs. WS	F
GO_BP	GO:0002819	Regulation of adaptive immune response	9.36431e-16	B2m/H2-K1/H2-D1/Irf7/Rsad2/Cd74/H2-Q4/Tbx21/H2-Ab1/Fcer1g/Tnfaip3/H2-T22/Gimap5/Gimap3/H2-T23/H2-T10/Ccr7/Tap2	18	Down	WM vs. WS	F
GO_BP	GO:0016032	Viral process	6.21681e-13	Isg15/Ccl5/Vps37b/Ly6e/Zbp1/Sp100/Rsad2/Cd74/Cxcr4/Oasl2/Oas2/Oas3/Ifi204/Lgals1/Ifitm3/Trim30a/Stat1/Icam1	18	Down	WM vs. WS	F
KEGG	mmu05163	Human cytomegalovirus infection	1.61085e-10	B2m/Ccl5/H2-K1/H2-D1/H2-Q4/Cxcr4/Tap1/Ccl3/Ccl4/H2-T22/H2-T23/H2-T10/Pik3r1/Ptk2b/Tap2/Il10ra/Ptger4/Gngt2	18	Down	WM vs. WS	F
GO_BP	GO:0001910	Regulation of leukocyte mediated cytotoxicity	1.74248e-18	B2m/H2-K1/H2-D1/Serpinb9/H2-Q4/Klre1/Tap1/Clec2d/Klrk1/H2-T22/Gimap5/Gimap3/H2-T23/H2-T10/Il18rap/Tap2/Klrc1	17	Down	WM vs. WS	F
GO_BP	GO:0031341	Regulation of cell killing	1.01718e-17	B2m/H2-K1/H2-D1/Serpinb9/H2-Q4/Klre1/Tap1/Clec2d/Klrk1/H2-T22/Gimap5/Gimap3/H2-T23/H2-T10/Il18rap/Tap2/Klrc1	17	Down	WM vs. WS	F
GO_BP	GO:0002705	Positive regulation of leukocyte mediated immunity	5.71902e-16	B2m/H2-K1/H2-D1/Rsad2/H2-Q4/Klre1/Tbx21/Klrk1/Fcer1g/H2-T22/Gimap5/Gimap3/H2-T23/H2-T10/Il18rap/Tap2/Klrc1	17	Down	WM vs. WS	F
GO_BP	GO:1903037	Regulation of leukocyte cell-cell adhesion	4.52218e-12	B2m/Ccl5/Cd74/Ets1/Tbx21/H2-Ab1/Lgals1/H2-Eb1/Zap70/H2-Aa/Cd83/Gimap5/Gimap3/Slfn1/Il2rg/Ccr7/Icam1	17	Down	WM vs. WS	F
GO_BP	GO:0007159	Leukocyte cell-cell adhesion	2.20224e-11	B2m/Ccl5/Cd74/Ets1/Tbx21/H2-Ab1/Lgals1/H2-Eb1/Zap70/H2-Aa/Cd83/Gimap5/Gimap3/Slfn1/Il2rg/Ccr7/Icam1	17	Down	WM vs. WS	F
GO_BP	GO:0045785	Positive regulation of cell adhesion	6.20108e-10	B2m/Ccl5/Cd74/Ets1/H2-Ab1/Lgals1/H2-Eb1/Zap70/H2-Aa/Cd83/Gimap5/Gimap3/Il2rg/Ccr7/Ptk2b/Icam1/Ptger4	17	Down	WM vs. WS	F
GO_BP	GO:0050792	Regulation of viral process	2.08432e-15	Isg15/Ccl5/Vps37b/Ly6e/Sp100/Rsad2/Cd74/Cxcr4/Oasl2/Oas2/Oas3/Ifi204/Lgals1/Ifitm3/Trim30a/Stat1	16	Down	WM vs. WS	F
GO_BP	GO:0002822	Regulation of adaptive immune response based on somatic recombination of immune receptors built from immunoglobulin superfamily domains	8.69355e-14	B2m/H2-K1/H2-D1/Rsad2/H2-Q4/Tbx21/H2-Ab1/Fcer1g/Tnfaip3/H2-T22/Gimap5/Gimap3/H2-T23/H2-T10/Ccr7/Tap2	16	Down	WM vs. WS	F
GO_BP	GO:0009615	Response to virus	3.83429e-11	Isg15/Ccl5/Ifi27l2a/Irf7/Zbp1/Rsad2/Rtp4/Oasl2/Oas2/Oas3/Ifi204/Trex1/Ifitm3/Trim30a/Stat1/Itgax	16	Down	WM vs. WS	F
GO_BP	GO:0050863	Regulation of T cell activation	5.87761e-11	B2m/Ccl5/Cd74/Tbx21/H2-Ab1/Trex1/Lgals1/H2-Eb1/Zap70/H2-Aa/Cd83/Gimap5/Gimap3/Slfn1/Il2rg/Ccr7	16	Down	WM vs. WS	F
GO_BP	GO:0030099	Myeloid cell differentiation	1.38477e-09	B2m/Isg15/Ccl5/Cd74/Ets1/Clec2d/Ifi204/Fcer1g/Id2/Ccl3/Gimap5/Gimap3/Stat1/Pik3r1/Ccr7/Ptk2b	16	Down	WM vs. WS	F
GO_BP	GO:1903039	Positive regulation of leukocyte cell-cell adhesion	7.21541e-12	B2m/Ccl5/Cd74/Ets1/H2-Ab1/Lgals1/H2-Eb1/Zap70/H2-Aa/Cd83/Gimap5/Gimap3/Il2rg/Ccr7/Icam1	15	Down	WM vs. WS	F
GO_BP	GO:0140546	Defense response to symbiont	3.96105e-11	Isg15/Ccl5/Irf7/Zbp1/Rsad2/Rtp4/Oasl2/Oas2/Oas3/Ifi204/Trex1/Ifitm3/Trim30a/Stat1/Itgax	15	Down	WM vs. WS	F
GO_BP	GO:0022409	Positive regulation of cell-cell adhesion	7.88189e-11	B2m/Ccl5/Cd74/Ets1/H2-Ab1/Lgals1/H2-Eb1/Zap70/H2-Aa/Cd83/Gimap5/Gimap3/Il2rg/Ccr7/Icam1	15	Down	WM vs. WS	F
GO_BP	GO:1902105	Regulation of leukocyte differentiation	2.26402e-10	Ccl5/Zfp36l2/Cd74/Tbx21/Clec2d/Id2/Zap70/Ccl3/H2-Aa/Cd83/Gimap5/Gimap3/Il2rg/Pik3r1/Ccr7	15	Down	WM vs. WS	F
GO_BP	GO:0051251	Positive regulation of lymphocyte activation	1.38893e-08	B2m/Ccl5/Cd74/Tbx21/H2-Ab1/Lgals1/H2-Eb1/Zap70/H2-Aa/Cd83/Gimap5/Gimap3/Il2rg/Ccr7/Klrc1	15	Down	WM vs. WS	F
KEGG	mmu05166	Human T-cell leukemia virus 1 infection	3.91367e-08	B2m/H2-K1/H2-D1/Il2rb/H2-Q4/Ets1/H2-Ab1/H2-Eb1/H2-Aa/H2-T22/H2-T23/Il2rg/H2-T10/Pik3r1/Icam1	15	Down	WM vs. WS	F
GO_BP	GO:0048002	Antigen processing and presentation of peptide antigen	4.42526e-17	B2m/H2-K1/H2-D1/Cd74/H2-Q4/Tap1/H2-Ab1/H2-Eb1/Fcer1g/H2-Aa/H2-T22/H2-T23/H2-T10/Tap2	14	Down	WM vs. WS	F
GO_BP	GO:0001912	Positive regulation of leukocyte mediated cytotoxicity	5.51837e-16	B2m/H2-K1/H2-D1/H2-Q4/Klre1/Klrk1/H2-T22/Gimap5/Gimap3/H2-T23/H2-T10/Il18rap/Tap2/Klrc1	14	Down	WM vs. WS	F
GO_BP	GO:0031343	Positive regulation of cell killing	1.96394e-15	B2m/H2-K1/H2-D1/H2-Q4/Klre1/Klrk1/H2-T22/Gimap5/Gimap3/H2-T23/H2-T10/Il18rap/Tap2/Klrc1	14	Down	WM vs. WS	F
GO_BP	GO:0002824	Positive regulation of adaptive immune response based on somatic recombination of immune receptors built from immunoglobulin superfamily domains	2.00436e-13	B2m/H2-K1/H2-D1/Rsad2/H2-Q4/Tbx21/H2-Ab1/Fcer1g/H2-T22/Gimap5/Gimap3/H2-T23/H2-T10/Tap2	14	Down	WM vs. WS	F
GO_BP	GO:0031348	Negative regulation of defense response	6.71444e-11	Isg15/Serpinb9/Ets1/Klre1/Tap1/Clec2d/Oas3/Ifi204/Trex1/Tnfaip3/Trafd1/Metrnl/Tap2/Ptger4	14	Down	WM vs. WS	F
GO_BP	GO:0019058	Viral life cycle	1.75908e-10	Isg15/Ccl5/Vps37b/Ly6e/Rsad2/Cd74/Oasl2/Oas2/Oas3/Ifi204/Lgals1/Ifitm3/Trim30a/Icam1	14	Down	WM vs. WS	F
GO_BP	GO:0050900	Leukocyte migration	6.09279e-09	S100a8/S100a9/Cd24a/Prtn3/Retnlg/Anxa1/Elane/Cd177/Mmp9/Thbs1/Cxcl2/Sirpa/C5ar1/Cxcr2	14	Up	WM vs. WS	F
GO_MF	GO:0042277	Peptide binding	1.68353e-08	H2-K1/H2-D1/Cd74/H2-Q4/Tap1/H2-Ab1/H2-Eb1/H2-Aa/H2-T22/H2-T23/H2-T10/Pik3r1/Cst3/Tap2	14	Down	WM vs. WS	F
GO_BP	GO:0042742	Defense response to bacterium	2.94208e-08	Lcn2/Hmgb2/Camp/Ltf/Wfdc17/Wfdc21/Elane/Mpo/Anxa3/Hp/Slpi/Pglyrp1/Ncf1/C5ar1	14	Up	WM vs. WS	F
GO_BP	GO:0032102	Negative regulation of response to external stimulus	3.62125e-08	Isg15/Serpinb9/Ets1/Klre1/Tap1/Clec2d/Oas3/Ifi204/Trex1/Tnfaip3/Trafd1/Metrnl/Tap2/Ptger4	14	Down	WM vs. WS	F
GO_MF	GO:0033218	Amide binding	1.46336e-07	H2-K1/H2-D1/Cd74/H2-Q4/Tap1/H2-Ab1/H2-Eb1/H2-Aa/H2-T22/H2-T23/H2-T10/Pik3r1/Cst3/Tap2	14	Down	WM vs. WS	F
GO_BP	GO:0048525	Negative regulation of viral process	3.04152e-14	Isg15/Ccl5/Ly6e/Sp100/Rsad2/Cd74/Oasl2/Oas2/Oas3/Ifi204/Ifitm3/Trim30a/Stat1	13	Down	WM vs. WS	F
GO_BP	GO:1903900	Regulation of viral life cycle	3.0349e-12	Isg15/Ccl5/Vps37b/Ly6e/Rsad2/Cd74/Oasl2/Oas2/Oas3/Ifi204/Lgals1/Ifitm3/Trim30a	13	Down	WM vs. WS	F
GO_BP	GO:0050870	Positive regulation of T cell activation	3.60409e-10	B2m/Ccl5/Cd74/H2-Ab1/Lgals1/H2-Eb1/Zap70/H2-Aa/Cd83/Gimap5/Gimap3/Il2rg/Ccr7	13	Down	WM vs. WS	F
GO_BP	GO:0002366	Leukocyte activation involved in immune response	2.94305e-08	Nkg7/Cd74/Tbx21/Trex1/Lgals1/Fcer1g/Tnfaip3/Ifi35/Ccr7/Ptk2b/Icam1/Klrc1/Ptger4	13	Down	WM vs. WS	F
GO_BP	GO:0002237	Response to molecule of bacterial origin	3.24718e-08	S100a8/S100a9/Hmgb2/Ltf/Cd24a/Wfdc21/Elane/Cd14/Slpi/Cxcl2/Sirpa/Trib1/C5ar1	13	Up	WM vs. WS	F
GO_BP	GO:0002263	Cell activation involved in immune response	3.37327e-08	Nkg7/Cd74/Tbx21/Trex1/Lgals1/Fcer1g/Tnfaip3/Ifi35/Ccr7/Ptk2b/Icam1/Klrc1/Ptger4	13	Down	WM vs. WS	F
GO_BP	GO:0050727	Regulation of inflammatory response	6.49539e-08	Ccl5/Nkg7/Zbp1/Ets1/Trex1/Lgals1/Fcer1g/Tnfaip3/Ccl3/Ifi35/Ccr7/Metrnl/Ptger4	13	Down	WM vs. WS	F
GO_BP	GO:0002440	Production of molecular mediator of immune response	1.86931e-07	B2m/Rsad2/Cd74/Tbx21/H2-Ab1/Trex1/H2-Eb1/Fcer1g/Tnfaip3/H2-Aa/Gimap5/Gimap3/Il18rap	13	Down	WM vs. WS	F
KEGG	mmu05170	Human immunodeficiency virus 1 infection	1.24933e-06	B2m/H2-K1/H2-D1/H2-Q4/Cxcr4/Tap1/H2-T22/H2-T23/H2-T10/Pik3r1/Ptk2b/Tap2/Gngt2	13	Down	WM vs. WS	F
GO_BP	GO:0042267	Natural killer cell mediated cytotoxicity	1.50101e-13	Nkg7/Gzmb/Serpinb9/Klre1/Tap1/Clec2d/Klrk1/Gimap5/Gimap3/Il18rap/Tap2/Klrc1	12	Down	WM vs. WS	F
GO_BP	GO:0002228	Natural killer cell mediated immunity	2.15899e-13	Nkg7/Gzmb/Serpinb9/Klre1/Tap1/Clec2d/Klrk1/Gimap5/Gimap3/Il18rap/Tap2/Klrc1	12	Down	WM vs. WS	F
GO_BP	GO:0034341	Response to interferon-gamma	2.95391e-11	Ccl5/Sp100/Cd74/Gbp9/H2-Ab1/H2-Eb1/Ifitm3/Ccl3/H2-Aa/Ccl4/Evl/Stat1	12	Down	WM vs. WS	F
GO_BP	GO:0045089	Positive regulation of innate immune response	5.81098e-11	Irf7/Zbp1/Cd74/Klre1/Ifi204/Klrk1/Trim30a/Gimap5/Gimap3/Ifi35/Il18rap/Klrc1	12	Down	WM vs. WS	F
GO_BP	GO:0032680	Regulation of tumor necrosis factor production	6.50903e-10	Oas2/Oas3/Cd2/Trex1/Fcer1g/Trim30a/Tnfaip3/Ccl3/Ccl4/Pik3r1/Ccr7/Ptger4	12	Down	WM vs. WS	F
GO_BP	GO:1903555	Regulation of tumor necrosis factor superfamily cytokine production	7.74736e-10	Oas2/Oas3/Cd2/Trex1/Fcer1g/Trim30a/Tnfaip3/Ccl3/Ccl4/Pik3r1/Ccr7/Ptger4	12	Down	WM vs. WS	F
GO_BP	GO:0050777	Negative regulation of immune response	8.12781e-10	Isg15/Serpinb9/Klre1/Tbx21/Tap1/Clec2d/Oas3/Ifi204/Trex1/Tnfaip3/Trafd1/Tap2	12	Down	WM vs. WS	F
GO_BP	GO:0032640	Tumor necrosis factor production	9.06559e-10	Oas2/Oas3/Cd2/Trex1/Fcer1g/Trim30a/Tnfaip3/Ccl3/Ccl4/Pik3r1/Ccr7/Ptger4	12	Down	WM vs. WS	F
GO_BP	GO:0002833	Positive regulation of response to biotic stimulus	1.00994e-09	Irf7/Zbp1/Cd74/Klre1/Ifi204/Klrk1/Trim30a/Gimap5/Gimap3/Ifi35/Il18rap/Klrc1	12	Down	WM vs. WS	F
GO_BP	GO:0071706	Tumor necrosis factor superfamily cytokine production	1.0583e-09	Oas2/Oas3/Cd2/Trex1/Fcer1g/Trim30a/Tnfaip3/Ccl3/Ccl4/Pik3r1/Ccr7/Ptger4	12	Down	WM vs. WS	F
GO_MF	GO:0003823	Antigen binding	9.86051e-09	H2-K1/H2-D1/H2-Q4/Tap1/H2-Ab1/H2-Eb1/H2-Aa/H2-T22/H2-T23/H2-T10/Tap2/Klrc1	12	Down	WM vs. WS	F
GO_BP	GO:0052547	Regulation of peptidase activity	9.25314e-07	S100a8/S100a9/Ngp/Ltf/Mmp9/Thbs1/Gpx1/Cd44/Serpinb1a/Slpi/Gsn/Pi16	12	Up	WM vs. WS	F
GO_BP	GO:0042113	B cell activation	4.87804e-06	Zfp36l2/Cd74/Tbx21/Cd79a/H2-Ab1/Lgals1/Gimap1/Tnfaip3/Id2/Il2rg/Pik3r1/Ptk2b	12	Down	WM vs. WS	F
GO_BP	GO:0042742	Defense response to bacterium	1.24495e-05	B2m/Isg15/H2-K1/Serpinb9/Rnf213/Oas2/Oas3/Plac8/Klrk1/Gbp9/Fcer1g/Scd1	12	Down	WM vs. WS	F
GO_MF	GO:0042605	Peptide antigen binding	1.24476e-12	H2-K1/H2-D1/H2-Q4/Tap1/H2-Ab1/H2-Eb1/H2-Aa/H2-T22/H2-T23/H2-T10/Tap2	11	Down	WM vs. WS	F
GO_BP	GO:0045824	Negative regulation of innate immune response	3.43008e-12	Isg15/Serpinb9/Klre1/Tap1/Clec2d/Oas3/Ifi204/Trex1/Tnfaip3/Trafd1/Tap2	11	Down	WM vs. WS	F
GO_BP	GO:0002832	Negative regulation of response to biotic stimulus	1.08435e-10	Isg15/Serpinb9/Klre1/Tap1/Clec2d/Oas3/Ifi204/Trex1/Tnfaip3/Trafd1/Tap2	11	Down	WM vs. WS	F
KEGG	mmu05332	Graft-versus-host disease	1.61085e-10	H2-K1/H2-D1/Gzmb/H2-Q4/H2-Ab1/H2-Eb1/H2-Aa/H2-T22/H2-T23/H2-T10/Klrc1	11	Down	WM vs. WS	F
GO_MF	GO:0140375	Immune receptor activity	6.18998e-10	Il2rb/Cd74/Cxcr4/Klrk1/H2-Eb1/Fcer1g/Il2rg/Il18rap/Ccr7/Il10ra/Klrc1	11	Down	WM vs. WS	F
GO_BP	GO:0046631	Alpha-beta T cell activation	1.01521e-08	Nkg7/Rsad2/Tbx21/H2-Ab1/Zap70/Cd83/Gimap5/Gimap3/Il2rg/Ccr7/Ptger4	11	Down	WM vs. WS	F
GO_BP	GO:1903708	Positive regulation of hemopoiesis	1.17619e-08	Ccl5/Cd74/Id2/Zap70/Ccl3/H2-Aa/Cd83/Gimap5/Gimap3/Il2rg/Ccr7	11	Down	WM vs. WS	F
GO_BP	GO:0045619	Regulation of lymphocyte differentiation	2.16136e-08	Zfp36l2/Cd74/Tbx21/Id2/Zap70/H2-Aa/Cd83/Gimap5/Gimap3/Il2rg/Ccr7	11	Down	WM vs. WS	F
GO_BP	GO:0097529	Myeloid leukocyte migration	2.66135e-08	S100a8/S100a9/Prtn3/Retnlg/Anxa1/Cd177/Thbs1/Cxcl2/Sirpa/C5ar1/Cxcr2	11	Up	WM vs. WS	F
GO_BP	GO:0072593	Reactive oxygen species metabolic process	3.14617e-08	Lcn2/Hbb-b1/Mpo/Gadd45a/Cd177/Mmp8/Thbs1/Gpx1/Ier3/Ncf1/Fpr2	11	Up	WM vs. WS	F
GO_BP	GO:0002285	Lymphocyte activation involved in immune response	5.71696e-08	Nkg7/Cd74/Tbx21/Lgals1/Fcer1g/Tnfaip3/Ccr7/Ptk2b/Icam1/Klrc1/Ptger4	11	Down	WM vs. WS	F
GO_BP	GO:0045637	Regulation of myeloid cell differentiation	5.71696e-08	B2m/Isg15/Ccl5/Cd74/Ets1/Clec2d/Id2/Ccl3/Stat1/Pik3r1/Ptk2b	11	Down	WM vs. WS	F
GO_BP	GO:0002573	Myeloid leukocyte differentiation	1.31291e-07	Ccl5/Cd74/Clec2d/Ifi204/Fcer1g/Id2/Ccl3/Gimap5/Gimap3/Pik3r1/Ccr7	11	Down	WM vs. WS	F
GO_BP	GO:0016064	Immunoglobulin mediated immune response	6.94859e-07	B2m/Irf7/Cd74/Tbx21/H2-Ab1/Trex1/H2-Eb1/Fcer1g/H2-Aa/Gimap5/Gimap3	11	Down	WM vs. WS	F
GO_BP	GO:0050727	Regulation of inflammatory response	9.25314e-07	S100a8/S100a9/Cd24a/Anxa1/Mmp8/Gpx1/Cd44/Alox5ap/Pglyrp1/Ier3/Ncf1	11	Up	WM vs. WS	F
GO_BP	GO:0032496	Response to lipopolysaccharide	2.02034e-06	S100a8/S100a9/Hmgb2/Ltf/Wfdc21/Elane/Cd14/Slpi/Cxcl2/Sirpa/Trib1	11	Up	WM vs. WS	F
KEGG	mmu05164	Influenza A	2.48849e-06	Ccl5/Irf7/Rsad2/Oas2/Oas3/H2-Ab1/H2-Eb1/H2-Aa/Stat1/Pik3r1/Icam1	11	Down	WM vs. WS	F
GO_MF	GO:0004857	Enzyme inhibitor activity	2.68477e-06	Ngp/Ltf/Wfdc17/Wfdc21/Anxa1/Serpinb1a/Anxa3/Slpi/Pi16/Trib1/C5ar1	11	Up	WM vs. WS	F
KEGG	mmu04145	Phagosome	3.89678e-06	H2-K1/H2-D1/H2-Q4/Tap1/H2-Ab1/H2-Eb1/H2-Aa/H2-T22/H2-T23/H2-T10/Tap2	11	Down	WM vs. WS	F
GO_BP	GO:0048872	Homeostasis of number of cells	7.18061e-06	B2m/Isg15/Cd74/Ets1/Fcer1g/Tnfaip3/Id2/Gimap5/Gimap3/Stat1/Ccr7	11	Down	WM vs. WS	F
GO_BP	GO:0032103	Positive regulation of response to external stimulus	8.1164e-06	S100a8/S100a9/Hmgb2/Cd24a/Mmp8/Thbs1/Alox5ap/Fn1/Igf1r/C5ar1/Cxcr2	11	Up	WM vs. WS	F
KEGG	mmu05167	Kaposi sarcoma-associated herpesvirus infection	2.4764e-05	H2-K1/H2-D1/Irf7/H2-Q4/H2-T22/H2-T23/Stat1/H2-T10/Pik3r1/Icam1/Gngt2	11	Down	WM vs. WS	F
GO_BP	GO:0002253	Activation of immune response	3.5882e-05	Zbp1/Klre1/Cd79a/Ifi204/Klrk1/Trex1/Fcer1g/Trim30a/Zap70/Ccr7/Klrc1	11	Down	WM vs. WS	F
KEGG	mmu05165	Human papillomavirus infection	0.00128244	Isg15/H2-K1/H2-D1/H2-Q4/Oasl2/H2-T22/H2-T23/Stat1/H2-T10/Pik3r1/Ptger4	11	Down	WM vs. WS	F
GO_BP	GO:0019730	Antimicrobial humoral response	2.66135e-08	S100a9/Hmgn2/Camp/Ltf/Wfdc17/Wfdc21/Elane/Slpi/Pglyrp1/Cxcl2	10	Up	WM vs. WS	F
GO_CC	GO:0042611	MHC protein complex	7.80933e-14	B2m/H2-K1/H2-D1/Cd74/H2-Q4/H2-Ab1/H2-Eb1/H2-Aa/H2-T22/H2-T23	10	Down	WM vs. WS	F
GO_BP	GO:0002474	Antigen processing and presentation of peptide antigen via MHC class I	1.99329e-12	B2m/H2-K1/H2-D1/H2-Q4/Tap1/Fcer1g/H2-T22/H2-T23/H2-T10/Tap2	10	Down	WM vs. WS	F
GO_BP	GO:0042269	Regulation of natural killer cell mediated cytotoxicity	5.74117e-12	Serpinb9/Klre1/Tap1/Clec2d/Klrk1/Gimap5/Gimap3/Il18rap/Tap2/Klrc1	10	Down	WM vs. WS	F
GO_BP	GO:0002715	Regulation of natural killer cell mediated immunity	8.79291e-12	Serpinb9/Klre1/Tap1/Clec2d/Klrk1/Gimap5/Gimap3/Il18rap/Tap2/Klrc1	10	Down	WM vs. WS	F
GO_BP	GO:0001913	T cell mediated cytotoxicity	1.85258e-11	B2m/H2-K1/H2-D1/Gzmb/Serpinb9/H2-Q4/H2-T22/H2-T23/H2-T10/Tap2	10	Down	WM vs. WS	F
GO_BP	GO:0002711	Positive regulation of T cell mediated immunity	6.86084e-11	B2m/H2-K1/H2-D1/Rsad2/H2-Q4/Tbx21/H2-T22/H2-T23/H2-T10/Tap2	10	Down	WM vs. WS	F
GO_BP	GO:0002709	Regulation of T cell mediated immunity	1.17127e-09	B2m/H2-K1/H2-D1/Rsad2/H2-Q4/Tbx21/H2-T22/H2-T23/H2-T10/Tap2	10	Down	WM vs. WS	F
KEGG	mmu05330	Allograft rejection	3.56039e-09	H2-K1/H2-D1/Gzmb/H2-Q4/H2-Ab1/H2-Eb1/H2-Aa/H2-T22/H2-T23/H2-T10	10	Down	WM vs. WS	F
KEGG	mmu04940	Type I diabetes mellitus	8.77054e-09	H2-K1/H2-D1/Gzmb/H2-Q4/H2-Ab1/H2-Eb1/H2-Aa/H2-T22/H2-T23/H2-T10	10	Down	WM vs. WS	F
GO_BP	GO:0050729	Positive regulation of inflammatory response	1.24202e-08	Ccl5/Nkg7/Zbp1/Ets1/Lgals1/Fcer1g/Ccl3/Ifi35/Ccr7/Ptger4	10	Down	WM vs. WS	F
KEGG	mmu05320	Autoimmune thyroid disease	1.99955e-08	H2-K1/H2-D1/Gzmb/H2-Q4/H2-Ab1/H2-Eb1/H2-Aa/H2-T22/H2-T23/H2-T10	10	Down	WM vs. WS	F
GO_BP	GO:0097530	Granulocyte migration	2.58752e-08	S100a8/S100a9/Prtn3/Anxa1/Cd177/Thbs1/Cxcl2/Sirpa/C5ar1/Cxcr2	10	Up	WM vs. WS	F
KEGG	mmu05416	Viral myocarditis	4.82081e-08	H2-K1/H2-D1/H2-Q4/H2-Ab1/H2-Eb1/H2-Aa/H2-T22/H2-T23/H2-T10/Icam1	10	Down	WM vs. WS	F
GO_BP	GO:0030183	B cell differentiation	7.82227e-08	Zfp36l2/Cd79a/H2-Ab1/Lgals1/Gimap1/Tnfaip3/Id2/Il2rg/Pik3r1/Ptk2b	10	Down	WM vs. WS	F
GO_BP	GO:0044403	Biological process involved in symbiotic interaction	9.72737e-07	Camp/Ltf/Elane/Ifitm1/Gpx1/Fn1/Gsn/Pglyrp1/Ncf1/Ifitm6	10	Up	WM vs. WS	F
GO_BP	GO:0045765	Regulation of angiogenesis	2.56254e-06	Camp/Ngp/Gadd45a/Mmp9/Thbs1/Anxa3/Pgk1/Lrg1/C5ar1/Cxcr2	10	Up	WM vs. WS	F
GO_BP	GO:1901342	Regulation of vasculature development	2.67333e-06	Camp/Ngp/Gadd45a/Mmp9/Thbs1/Anxa3/Pgk1/Lrg1/C5ar1/Cxcr2	10	Up	WM vs. WS	F
GO_BP	GO:0045444	Fat cell differentiation	2.81725e-06	Zfp36l2/Nr4a1/Plac8/Id2/Nr4a2/Scd1/Psmb8/Ddit3/Metrnl/Lpin1	10	Down	WM vs. WS	F
GO_BP	GO:0001818	Negative regulation of cytokine production	7.20731e-06	Tbx21/Oas3/Trim30a/Tnfaip3/Cd83/Gimap5/Gimap3/Ccr7/Ddit3/Ptger4	10	Down	WM vs. WS	F
GO_BP	GO:0051346	Negative regulation of hydrolase activity	8.75588e-06	Ngp/Ltf/Anxa1/Mmp9/Thbs1/Gpx1/Cd44/Serpinb1a/Slpi/Pi16	10	Up	WM vs. WS	F
GO_BP	GO:1901342	Regulation of vasculature development	1.09516e-05	Ccl5/Sp100/Ets1/Spry2/Cxcr4/Stat1/Ppp1r15a/Ptk2b/Itgax/Ptger4	10	Down	WM vs. WS	F
GO_BP	GO:0007162	Negative regulation of cell adhesion	1.14607e-05	Cd74/Tbx21/H2-Ab1/Lgals1/Tnfaip3/H2-Aa/Gimap5/Gimap3/Slfn1/Pik3r1	10	Down	WM vs. WS	F
GO_BP	GO:0006959	Humoral immune response	1.81857e-05	S100a9/Hmgn2/Camp/Ltf/Wfdc17/Wfdc21/Elane/Slpi/Pglyrp1/Cxcl2	10	Up	WM vs. WS	F
GO_BP	GO:0070371	ERK1 and ERK2 cascade	2.83543e-05	Ccl5/Zfp36l2/Cd74/Spry2/Cxcr4/Ccl3/Ccl4/Ptk2b/Icam1/Ptger4	10	Down	WM vs. WS	F
GO_BP	GO:0050900	Leukocyte migration	5.63095e-05	Ccl5/Cd74/Tbx21/Fcer1g/Ccl3/Ccl4/Ccr7/Ptk2b/Icam1/Ptger4	10	Down	WM vs. WS	F
GO_MF	GO:0061629	RNA polymerase II-specific DNA-binding transcription factor binding	6.40387e-05	Sp100/Nr4a1/Bhlhe40/Ets1/Id2/Nr4a2/Stat1/Pik3r1/Ddit3/Lpin1	10	Down	WM vs. WS	F
GO_BP	GO:0006874	Cellular calcium ion homeostasis	0.00045378	Ccl5/Cxcr4/Ccl3/Gimap5/Gimap3/Anxa6/Ccr7/Ddit3/Ptk2b/Ptger4	10	Down	WM vs. WS	F
KEGG	mmu04144	Endocytosis	0.00063926	H2-K1/H2-D1/Vps37b/Il2rb/H2-Q4/Cxcr4/H2-T22/H2-T23/Il2rg/H2-T10	10	Down	WM vs. WS	F
KEGG	mmu04062	Chemokine signaling pathway	0.000254539	Ccl5/Cxcr4/Ccl3/Ccl4/Stat1/Pik3r1/Ccr7/Ptk2b/Gngt2	9	Down	WM vs. WS	F
GO_BP	GO:0002478	Antigen processing and presentation of exogenous peptide antigen	6.21681e-13	B2m/H2-K1/Cd74/Tap1/H2-Ab1/H2-Eb1/Fcer1g/H2-Aa/Tap2	9	Down	WM vs. WS	F
GO_BP	GO:0019884	Antigen processing and presentation of exogenous antigen	3.87162e-12	B2m/H2-K1/Cd74/Tap1/H2-Ab1/H2-Eb1/Fcer1g/H2-Aa/Tap2	9	Down	WM vs. WS	F
GO_BP	GO:0002483	Antigen processing and presentation of endogenous peptide antigen	4.59843e-12	B2m/H2-K1/H2-D1/H2-Q4/Tap1/H2-T22/H2-T23/H2-T10/Tap2	9	Down	WM vs. WS	F
GO_BP	GO:0019885	Antigen processing and presentation of endogenous peptide antigen via MHC class I	4.59843e-12	B2m/H2-K1/H2-D1/H2-Q4/Tap1/H2-T22/H2-T23/H2-T10/Tap2	9	Down	WM vs. WS	F
GO_BP	GO:0019883	Antigen processing and presentation of endogenous antigen	8.42489e-12	B2m/H2-K1/H2-D1/H2-Q4/Tap1/H2-T22/H2-T23/H2-T10/Tap2	9	Down	WM vs. WS	F
GO_BP	GO:0034340	Response to type I interferon	1.66316e-10	Isg15/Irf7/Zbp1/Sp100/Oas2/Oas3/Trex1/Ifitm3/Stat1	9	Down	WM vs. WS	F
GO_MF	GO:0042287	MHC protein binding	5.78022e-10	H2-K1/H2-D1/Cd74/H2-Q4/Tap1/Klrk1/H2-T22/H2-T23/Tap2	9	Down	WM vs. WS	F
GO_BP	GO:0035710	CD4-positive, alpha-beta T cell activation	3.49055e-08	Nkg7/Rsad2/Tbx21/Cd83/Gimap5/Gimap3/Il2rg/Ccr7/Ptger4	9	Down	WM vs. WS	F
GO_BP	GO:0046632	Alpha-beta T cell differentiation	8.43579e-08	Rsad2/Tbx21/Zap70/Cd83/Gimap5/Gimap3/Il2rg/Ccr7/Ptger4	9	Down	WM vs. WS	F
GO_BP	GO:0032609	Interferon-gamma production	1.45691e-07	Isg15/Klre1/Klrk1/Cd2/Gimap5/Gimap3/Il18rap/Ccr7/Ddit3	9	Down	WM vs. WS	F
GO_BP	GO:0045580	Regulation of T cell differentiation	6.9042e-07	Cd74/Tbx21/Zap70/H2-Aa/Cd83/Gimap5/Gimap3/Il2rg/Ccr7	9	Down	WM vs. WS	F
GO_BP	GO:0051250	Negative regulation of lymphocyte activation	7.85216e-07	Cd74/Tbx21/H2-Ab1/Tnfaip3/Id2/H2-Aa/Gimap5/Gimap3/Slfn1	9	Down	WM vs. WS	F
GO_BP	GO:0002700	Regulation of production of molecular mediator of immune response	1.06741e-06	B2m/Rsad2/Cd74/Tbx21/Trex1/Fcer1g/Tnfaip3/Gimap5/Gimap3	9	Down	WM vs. WS	F
KEGG	mmu04061	Viral protein interaction with cytokine and cytokine receptor	1.24933e-06	Ccl5/Il2rb/Cxcr4/Ccl3/Ccl4/Il2rg/Il18rap/Ccr7/Il10ra	9	Down	WM vs. WS	F
GO_CC	GO:0005765	Lysosomal membrane	1.95548e-06	H2-K1/H2-D1/Nkg7/H2-Q4/H2-Eb1/Ifitm3/H2-T22/H2-T23/Anxa6	9	Down	WM vs. WS	F
GO_CC	GO:0098852	Lytic vacuole membrane	1.95548e-06	H2-K1/H2-D1/Nkg7/H2-Q4/H2-Eb1/Ifitm3/H2-T22/H2-T23/Anxa6	9	Down	WM vs. WS	F
GO_BP	GO:0002695	Negative regulation of leukocyte activation	3.01173e-06	Cd74/Tbx21/H2-Ab1/Tnfaip3/Id2/H2-Aa/Gimap5/Gimap3/Slfn1	9	Down	WM vs. WS	F
GO_BP	GO:0022408	Negative regulation of cell-cell adhesion	3.8039e-06	Cd74/Tbx21/H2-Ab1/Tnfaip3/H2-Aa/Gimap5/Gimap3/Slfn1/Pik3r1	9	Down	WM vs. WS	F
GO_MF	GO:0061134	Peptidase regulator activity	5.37587e-06	Ngp/Ltf/Wfdc17/Wfdc21/Serpinb1a/Slpi/Fn1/Pi16/C5ar1	9	Up	WM vs. WS	F
GO_MF	GO:0030246	Carbohydrate binding	5.69433e-06	Chil3/Cd24a/Pygl/Tkt/Clec12a/Pgd/Taldo1/Cd93/Gyg	9	Up	WM vs. WS	F
GO_BP	GO:0050866	Negative regulation of cell activation	6.97241e-06	Cd74/Tbx21/H2-Ab1/Tnfaip3/Id2/H2-Aa/Gimap5/Gimap3/Slfn1	9	Down	WM vs. WS	F
GO_BP	GO:0010466	Negative regulation of peptidase activity	7.64484e-06	Ngp/Ltf/Mmp9/Thbs1/Gpx1/Cd44/Serpinb1a/Slpi/Pi16	9	Up	WM vs. WS	F
GO_BP	GO:0002274	Myeloid leukocyte activation	8.1164e-06	Camp/Anxa1/Cd177/Mmp8/Thbs1/Anxa3/Fn1/C5ar1/Cxcr2	9	Up	WM vs. WS	F
GO_CC	GO:0005774	Vacuolar membrane	1.12378e-05	H2-K1/H2-D1/Nkg7/H2-Q4/H2-Eb1/Ifitm3/H2-T22/H2-T23/Anxa6	9	Down	WM vs. WS	F
GO_BP	GO:0001818	Negative regulation of cytokine production	1.20822e-05	Cd24a/Anxa1/Elane/Mmp8/Thbs1/Serpinb1a/Fn1/Pglyrp1/Sirpa	9	Up	WM vs. WS	F
GO_BP	GO:0060326	Cell chemotaxis	1.77464e-05	S100a8/S100a9/Hmgb2/Retnlg/Anxa1/Thbs1/Cxcl2/C5ar1/Cxcr2	9	Up	WM vs. WS	F
GO_BP	GO:0044403	Biological process involved in symbiotic interaction	2.89121e-05	Ccl5/Vps37b/Ly6e/Cd74/Gbp9/Lgals1/Ifitm3/Trim30a/Icam1	9	Down	WM vs. WS	F
GO_CC	GO:0010008	Endosome membrane	3.92498e-05	H2-K1/H2-D1/Vps37b/H2-Q4/H2-Eb1/Ifitm3/H2-T22/H2-T23/Anxa6	9	Down	WM vs. WS	F
GO_BP	GO:0045861	Negative regulation of proteolysis	4.12702e-05	Ngp/Ltf/Mmp9/Thbs1/Gpx1/Cd44/Serpinb1a/Slpi/Pi16	9	Up	WM vs. WS	F
GO_BP	GO:0052548	Regulation of endopeptidase activity	4.12702e-05	S100a8/S100a9/Ltf/Mmp9/Thbs1/Gpx1/Cd44/Serpinb1a/Gsn	9	Up	WM vs. WS	F
GO_BP	GO:0007159	Leukocyte cell-cell adhesion	6.32963e-05	S100a8/S100a9/Cd24a/Anxa1/Elane/Cd177/Thbs1/Cd44/Sirpa	9	Up	WM vs. WS	F
GO_BP	GO:0045765	Regulation of angiogenesis	6.99775e-05	Ccl5/Sp100/Ets1/Spry2/Cxcr4/Stat1/Ppp1r15a/Ptk2b/Itgax	9	Down	WM vs. WS	F
GO_BP	GO:0060326	Cell chemotaxis	8.25836e-05	Ccl5/Nr4a1/Cd74/Cxcr4/Fcer1g/Ccl3/Ccl4/Ccr7/Ptk2b	9	Down	WM vs. WS	F
GO_BP	GO:2001233	Regulation of apoptotic signaling pathway	9.69426e-05	S100a8/S100a9/Hmgb2/G0s2/Mmp9/Thbs1/Gpx1/Cd44/Ier3	9	Up	WM vs. WS	F
GO_BP	GO:0046651	Lymphocyte proliferation	0.000133002	Ccl5/Cd74/Cxcr4/Cd79a/H2-Ab1/Zap70/H2-Aa/Slfn1/Ccr7	9	Down	WM vs. WS	F
GO_BP	GO:0032943	Mononuclear cell proliferation	0.000141229	Ccl5/Cd74/Cxcr4/Cd79a/H2-Ab1/Zap70/H2-Aa/Slfn1/Ccr7	9	Down	WM vs. WS	F
GO_BP	GO:0006091	Generation of precursor metabolites and energy	0.000159114	Pygl/Adpgk/Pgk1/Tkt/Ier3/Pgd/Pgam1/Taldo1/Gyg	9	Up	WM vs. WS	F
KEGG	mmu04218	Cellular senescence	0.000198309	H2-K1/H2-D1/Zfp36l2/H2-Q4/Ets1/H2-T22/H2-T23/H2-T10/Pik3r1	9	Down	WM vs. WS	F
GO_CC	GO:0062023	Collagen-containing extracellular matrix	0.000216084	Anxa1/Elane/Mmp9/Thbs1/Serpinb1a/Tgfbi/Anxa3/Fn1/F13a1	9	Up	WM vs. WS	F
GO_BP	GO:0051346	Negative regulation of hydrolase activity	0.000239939	Gzma/Serpinb6b/Serpinb9/Nr4a1/Spry2/Ifi204/Ppp1r15a/Cst3/Lpin1	9	Down	WM vs. WS	F
GO_BP	GO:0070661	Leukocyte proliferation	0.000248291	Ccl5/Cd74/Cxcr4/Cd79a/H2-Ab1/Zap70/H2-Aa/Slfn1/Ccr7	9	Down	WM vs. WS	F
GO_CC	GO:0045121	Membrane raft	0.000296727	H2-D1/Ms4a4b/Cd79a/Cd2/Fcer1g/Zap70/Ms4a4c/Ptk2b/Icam1	9	Down	WM vs. WS	F
GO_CC	GO:0098857	Membrane microdomain	0.000296727	H2-D1/Ms4a4b/Cd79a/Cd2/Fcer1g/Zap70/Ms4a4c/Ptk2b/Icam1	9	Down	WM vs. WS	F
GO_BP	GO:0019216	Regulation of lipid metabolic process	0.000322092	Cd74/Rnf213/Trex1/Id2/Scd1/Gimap5/Gimap3/Ptk2b/Lpin1	9	Down	WM vs. WS	F
GO_CC	GO:0043235	Receptor complex	0.000469902	B2m/Cd74/Cd79a/Zap70/Il2rg/Il18rap/Ptk2b/Itgax/Klrc1	9	Down	WM vs. WS	F
GO_BP	GO:0002237	Response to molecule of bacterial origin	0.00049992	B2m/Ccl5/Klrk1/Trim30a/Tnfaip3/Stat1/Ccr7/Tap2/Ptger4	9	Down	WM vs. WS	F
KEGG	mmu05203	Viral carcinogenesis	0.00085316	H2-K1/H2-D1/Irf7/Sp100/H2-Q4/H2-T22/H2-T23/H2-T10/Pik3r1	9	Down	WM vs. WS	F
GO_BP	GO:0052547	Regulation of peptidase activity	0.000881352	Serpinb6b/Serpinb9/Nr4a1/Ifi204/Stat1/Psmb8/Cst3/Gramd4/Psmb9	9	Down	WM vs. WS	F
KEGG	mmu04060	Cytokine-cytokine receptor interaction	0.00420875	Ccl5/Il2rb/Cxcr4/Ccl3/Ccl4/Il2rg/Il18rap/Ccr7/Il10ra	9	Down	WM vs. WS	F
KEGG	mmu04658	Th1 and Th2 cell differentiation	7.54481e-06	Il2rb/Tbx21/H2-Ab1/H2-Eb1/Zap70/H2-Aa/Il2rg/Stat1	8	Down	WM vs. WS	F
GO_BP	GO:0002428	Antigen processing and presentation of peptide antigen via MHC class Ib	6.10089e-11	B2m/H2-K1/H2-D1/H2-Q4/H2-T22/H2-T23/H2-T10/Tap2	8	Down	WM vs. WS	F
GO_BP	GO:0002475	Antigen processing and presentation via MHC class Ib	1.42308e-10	B2m/H2-K1/H2-D1/H2-Q4/H2-T22/H2-T23/H2-T10/Tap2	8	Down	WM vs. WS	F
GO_MF	GO:0042288	MHC class I protein binding	6.18998e-10	H2-K1/H2-D1/H2-Q4/Tap1/Klrk1/H2-T22/H2-T23/Tap2	8	Down	WM vs. WS	F
GO_BP	GO:0001916	Positive regulation of T cell mediated cytotoxicity	1.17127e-09	B2m/H2-K1/H2-D1/H2-Q4/H2-T22/H2-T23/H2-T10/Tap2	8	Down	WM vs. WS	F
GO_BP	GO:0060337	Type I interferon signaling pathway	2.47054e-09	Isg15/Irf7/Zbp1/Oas2/Oas3/Trex1/Ifitm3/Stat1	8	Down	WM vs. WS	F
GO_BP	GO:0071357	Cellular response to type I interferon	2.47054e-09	Isg15/Irf7/Zbp1/Oas2/Oas3/Trex1/Ifitm3/Stat1	8	Down	WM vs. WS	F
GO_BP	GO:0001914	Regulation of T cell mediated cytotoxicity	3.1896e-09	B2m/H2-K1/H2-D1/H2-Q4/H2-T22/H2-T23/H2-T10/Tap2	8	Down	WM vs. WS	F
GO_BP	GO:0045071	Negative regulation of viral genome replication	3.63288e-09	Isg15/Ccl5/Rsad2/Oasl2/Oas2/Oas3/Ifi204/Ifitm3	8	Down	WM vs. WS	F
GO_MF	GO:0016209	Antioxidant activity	2.59569e-08	S100a8/S100a9/Hbb-b1/Mpo/Gsr/Gpx1/Alox5ap/Hp	8	Up	WM vs. WS	F
GO_BP	GO:0045069	Regulation of viral genome replication	1.01427e-07	Isg15/Ccl5/Rsad2/Oasl2/Oas2/Oas3/Ifi204/Ifitm3	8	Down	WM vs. WS	F
GO_BP	GO:0043367	CD4-positive, alpha-beta T cell differentiation	1.08574e-07	Rsad2/Tbx21/Cd83/Gimap5/Gimap3/Il2rg/Ccr7/Ptger4	8	Down	WM vs. WS	F
GO_BP	GO:0045582	Positive regulation of T cell differentiation	3.19778e-07	Cd74/Zap70/H2-Aa/Cd83/Gimap5/Gimap3/Il2rg/Ccr7	8	Down	WM vs. WS	F
GO_BP	GO:0032760	Positive regulation of tumor necrosis factor production	4.20743e-07	Oas2/Oas3/Cd2/Fcer1g/Ccl3/Ccl4/Pik3r1/Ccr7	8	Down	WM vs. WS	F
GO_BP	GO:1903557	Positive regulation of tumor necrosis factor superfamily cytokine production	4.76353e-07	Oas2/Oas3/Cd2/Fcer1g/Ccl3/Ccl4/Pik3r1/Ccr7	8	Down	WM vs. WS	F
GO_BP	GO:0002367	Cytokine production involved in immune response	5.71278e-07	B2m/Rsad2/Cd74/Tbx21/Fcer1g/Gimap5/Gimap3/Il18rap	8	Down	WM vs. WS	F
GO_BP	GO:0046634	Regulation of alpha-beta T cell activation	5.71278e-07	Tbx21/H2-Ab1/Zap70/Cd83/Gimap5/Gimap3/Il2rg/Ccr7	8	Down	WM vs. WS	F
GO_BP	GO:0045621	Positive regulation of lymphocyte differentiation	8.56098e-07	Cd74/Zap70/H2-Aa/Cd83/Gimap5/Gimap3/Il2rg/Ccr7	8	Down	WM vs. WS	F
GO_BP	GO:0032649	Regulation of interferon-gamma production	1.02659e-06	Isg15/Klre1/Klrk1/Cd2/Gimap5/Gimap3/Ccr7/Ddit3	8	Down	WM vs. WS	F
GO_BP	GO:0019079	Viral genome replication	1.20583e-06	Isg15/Ccl5/Rsad2/Oasl2/Oas2/Oas3/Ifi204/Ifitm3	8	Down	WM vs. WS	F
GO_MF	GO:0030414	Peptidase inhibitor activity	1.20099e-05	Ngp/Ltf/Wfdc17/Wfdc21/Serpinb1a/Slpi/Pi16/C5ar1	8	Up	WM vs. WS	F
GO_BP	GO:0001659	Temperature homeostasis	1.756e-05	Ccl5/Cxcr4/Plac8/Scd1/Gimap5/Gimap3/Ddit3/Lpin1	8	Down	WM vs. WS	F
GO_BP	GO:0030595	Leukocyte chemotaxis	1.79828e-05	S100a8/S100a9/Retnlg/Anxa1/Thbs1/Cxcl2/C5ar1/Cxcr2	8	Up	WM vs. WS	F
GO_BP	GO:2000116	Regulation of cysteine-type endopeptidase activity	2.33304e-05	S100a8/S100a9/Ltf/Mmp9/Thbs1/Gpx1/Cd44/Gsn	8	Up	WM vs. WS	F
KEGG	mmu04659	Th17 cell differentiation	2.4764e-05	Il2rb/Tbx21/H2-Ab1/H2-Eb1/Zap70/H2-Aa/Il2rg/Stat1	8	Down	WM vs. WS	F
GO_MF	GO:1901681	Sulfur compound binding	5.99146e-05	Ltf/Elane/Mpo/Gsr/Thbs1/Fn1/Tkt/Gstm1	8	Up	WM vs. WS	F
GO_BP	GO:0070374	Positive regulation of ERK1 and ERK2 cascade	6.24777e-05	Ccl5/Cd74/Spry2/Cxcr4/Ccl3/Ccl4/Ptk2b/Icam1	8	Down	WM vs. WS	F
GO_BP	GO:0097529	Myeloid leukocyte migration	6.84315e-05	Ccl5/Cd74/Fcer1g/Ccl3/Ccl4/Ccr7/Ptk2b/Ptger4	8	Down	WM vs. WS	F
GO_CC	GO:0005770	Late endosome	8.31939e-05	Cd74/Cxcr4/Cd79a/H2-Ab1/H2-Eb1/Cst3/Anxa6/Ddit3	8	Down	WM vs. WS	F
GO_BP	GO:0002274	Myeloid leukocyte activation	0.000178355	Ccl5/Klrk1/Trex1/Fcer1g/Gimap5/Gimap3/Ifi35/Il18rap	8	Down	WM vs. WS	F
KEGG	mmu05162	Measles	0.000245767	Il2rb/Irf7/Oas2/Oas3/Tnfaip3/Il2rg/Stat1/Pik3r1	8	Down	WM vs. WS	F
GO_CC	GO:0005769	Early endosome	0.000469902	H2-K1/H2-D1/H2-Q4/Cxcr4/H2-Ab1/Ifitm3/H2-T22/H2-T23	8	Down	WM vs. WS	F
GO_BP	GO:0032102	Negative regulation of response to external stimulus	0.000543789	Ltf/Cd24a/Thbs1/Gpx1/Cd44/Pglyrp1/Ier3/Trib1	8	Up	WM vs. WS	F
GO_BP	GO:0070372	Regulation of ERK1 and ERK2 cascade	0.000630375	Ccl5/Cd74/Spry2/Cxcr4/Ccl3/Ccl4/Ptk2b/Icam1	8	Down	WM vs. WS	F
KEGG	mmu05152	Tuberculosis	0.000855928	Cd74/H2-Ab1/H2-Eb1/Fcer1g/H2-Aa/Stat1/Itgax/Il10ra	8	Down	WM vs. WS	F
GO_BP	GO:0043087	Regulation of GTPase activity	0.000881352	Ccl5/Spry2/Ccl3/Ccl4/Ccr7/Ptk2b/Icam1/Rgs1	8	Down	WM vs. WS	F
GO_BP	GO:0007204	Positive regulation of cytosolic calcium ion concentration	0.00101639	Cxcr4/Ccl3/Gimap5/Gimap3/Ccr7/Ddit3/Ptk2b/Ptger4	8	Down	WM vs. WS	F
GO_BP	GO:0001667	Ameboidal-type cell migration	0.00102107	Lcn2/Anxa1/Gadd45a/Mmp9/Thbs1/Gpx1/Anxa3/Fn1	8	Up	WM vs. WS	F
GO_CC	GO:0030141	Secretory granule	0.00104558	Camp/Ltf/Prtn3/Elane/Mpo/Cd177/Thbs1/Anxa3	8	Up	WM vs. WS	F
GO_BP	GO:0052548	Regulation of endopeptidase activity	0.00108191	Serpinb6b/Serpinb9/Nr4a1/Ifi204/Stat1/Psmb8/Gramd4/Psmb9	8	Down	WM vs. WS	F
GO_BP	GO:0032496	Response to lipopolysaccharide	0.00167228	B2m/Ccl5/Klrk1/Trim30a/Tnfaip3/Stat1/Ccr7/Ptger4	8	Down	WM vs. WS	F
GO_BP	GO:0051480	Regulation of cytosolic calcium ion concentration	0.00200014	Cxcr4/Ccl3/Gimap5/Gimap3/Ccr7/Ddit3/Ptk2b/Ptger4	8	Down	WM vs. WS	F
GO_BP	GO:0051090	Regulation of DNA-binding transcription factor activity	0.00336879	Sp100/Bhlhe40/Trim30a/Tnfaip3/Id2/Il18rap/Ddit3/Icam1	8	Down	WM vs. WS	F
GO_BP	GO:0006816	Calcium ion transport	0.00355551	Ccl5/Cxcr4/Gimap5/Gimap3/Anxa6/Ddit3/Ptk2b/Icam1	8	Down	WM vs. WS	F
GO_BP	GO:0001667	Ameboidal-type cell migration	0.00410441	Sp100/Nr4a1/Ets1/Cxcr4/Evl/Anxa6/Ptk2b/Arsb	8	Down	WM vs. WS	F
GO_MF	GO:0046979	TAP2 binding	6.18998e-10	H2-K1/H2-D1/H2-Q4/Tap1/H2-T22/H2-T23/Tap2	7	Down	WM vs. WS	F
GO_MF	GO:0046977	TAP binding	6.18998e-10	H2-K1/H2-D1/H2-Q4/Tap1/H2-T22/H2-T23/Tap2	7	Down	WM vs. WS	F
GO_MF	GO:0046978	TAP1 binding	6.18998e-10	H2-K1/H2-D1/H2-Q4/Tap1/H2-T22/H2-T23/Tap2	7	Down	WM vs. WS	F
GO_BP	GO:0002476	Antigen processing and presentation of endogenous peptide antigen via MHC class Ib	2.50329e-09	H2-K1/H2-D1/H2-Q4/H2-T22/H2-T23/H2-T10/Tap2	7	Down	WM vs. WS	F
GO_BP	GO:0002484	Antigen processing and presentation of endogenous peptide antigen via MHC class I via ER pathway	2.50329e-09	H2-K1/H2-D1/H2-Q4/H2-T22/H2-T23/H2-T10/Tap2	7	Down	WM vs. WS	F
GO_BP	GO:0002720	Positive regulation of cytokine production involved in immune response	2.43505e-07	B2m/Rsad2/Cd74/Tbx21/Fcer1g/Gimap5/Gimap3	7	Down	WM vs. WS	F
GO_BP	GO:0046637	Regulation of alpha-beta T cell differentiation	4.76353e-07	Tbx21/Zap70/Cd83/Gimap5/Gimap3/Il2rg/Ccr7	7	Down	WM vs. WS	F
GO_BP	GO:0046635	Positive regulation of alpha-beta T cell activation	6.68356e-07	H2-Ab1/Zap70/Cd83/Gimap5/Gimap3/Il2rg/Ccr7	7	Down	WM vs. WS	F
GO_BP	GO:0002718	Regulation of cytokine production involved in immune response	2.84685e-06	B2m/Rsad2/Cd74/Tbx21/Fcer1g/Gimap5/Gimap3	7	Down	WM vs. WS	F
GO_MF	GO:0004896	Cytokine receptor activity	2.89864e-06	Il2rb/Cd74/Cxcr4/Il2rg/Il18rap/Ccr7/Il10ra	7	Down	WM vs. WS	F
GO_BP	GO:0072676	Lymphocyte migration	5.62211e-06	Ccl5/Tbx21/Ccl3/Ccl4/Ccr7/Ptk2b/Icam1	7	Down	WM vs. WS	F
GO_BP	GO:0071346	Cellular response to interferon-gamma	7.01171e-06	Ccl5/Gbp9/H2-Ab1/Ccl3/Ccl4/Evl/Stat1	7	Down	WM vs. WS	F
GO_BP	GO:0030101	Natural killer cell activation	7.20731e-06	Il2rb/Nkg7/Klre1/Klrk1/Cd2/Id2/Klrc1	7	Down	WM vs. WS	F
GO_BP	GO:0045639	Positive regulation of myeloid cell differentiation	7.20731e-06	Isg15/Ccl5/Cd74/Ets1/Id2/Ccl3/Stat1	7	Down	WM vs. WS	F
KEGG	mmu05321	Inflammatory bowel disease	8.3267e-06	Tbx21/H2-Ab1/H2-Eb1/H2-Aa/Il2rg/Stat1/Il18rap	7	Down	WM vs. WS	F
GO_BP	GO:0071621	Granulocyte chemotaxis	8.75588e-06	S100a8/S100a9/Anxa1/Thbs1/Cxcl2/C5ar1/Cxcr2	7	Up	WM vs. WS	F
GO_BP	GO:1990266	Neutrophil migration	8.75588e-06	S100a8/S100a9/Prtn3/Cd177/Cxcl2/C5ar1/Cxcr2	7	Up	WM vs. WS	F
GO_BP	GO:0061844	Antimicrobial humoral immune response mediated by antimicrobial peptide	9.34615e-06	S100a9/Hmgn2/Camp/Ltf/Elane/Pglyrp1/Cxcl2	7	Up	WM vs. WS	F
GO_BP	GO:0016052	Carbohydrate catabolic process	1.15654e-05	Chil3/Pygl/Adpgk/Pgk1/Ier3/Pgd/Pgam1	7	Up	WM vs. WS	F
GO_BP	GO:0002702	Positive regulation of production of molecular mediator of immune response	1.35761e-05	B2m/Rsad2/Cd74/Tbx21/Fcer1g/Gimap5/Gimap3	7	Down	WM vs. WS	F
GO_BP	GO:0002698	Negative regulation of immune effector process	1.7464e-05	Serpinb9/Klre1/Tbx21/Tap1/Clec2d/Tnfaip3/Tap2	7	Down	WM vs. WS	F
GO_BP	GO:1990266	Neutrophil migration	1.7464e-05	Ccl5/Cd74/Fcer1g/Ccl3/Ccl4/Ccr7/Ptger4	7	Down	WM vs. WS	F
GO_BP	GO:0050868	Negative regulation of T cell activation	1.99895e-05	Cd74/Tbx21/H2-Ab1/H2-Aa/Gimap5/Gimap3/Slfn1	7	Down	WM vs. WS	F
GO_BP	GO:2000377	Regulation of reactive oxygen species metabolic process	2.22235e-05	Lcn2/Gadd45a/Cd177/Mmp8/Thbs1/Ier3/Fpr2	7	Up	WM vs. WS	F
GO_BP	GO:0001959	Regulation of cytokine-mediated signaling pathway	2.39479e-05	Isg15/Irf7/Zbp1/Cd74/Cxcr4/Oas3/Trex1	7	Down	WM vs. WS	F
GO_BP	GO:0060759	Regulation of response to cytokine stimulus	3.6582e-05	Isg15/Irf7/Zbp1/Cd74/Cxcr4/Oas3/Trex1	7	Down	WM vs. WS	F
GO_BP	GO:1903038	Negative regulation of leukocyte cell-cell adhesion	3.6582e-05	Cd74/Tbx21/H2-Ab1/H2-Aa/Gimap5/Gimap3/Slfn1	7	Down	WM vs. WS	F
GO_CC	GO:0030176	Integral component of endoplasmic reticulum membrane	4.31131e-05	B2m/H2-K1/H2-D1/Tap1/Scd1/H2-T23/Tap2	7	Down	WM vs. WS	F
GO_BP	GO:0045766	Positive regulation of angiogenesis	4.36843e-05	Camp/Mmp9/Thbs1/Anxa3/Lrg1/C5ar1/Cxcr2	7	Up	WM vs. WS	F
GO_BP	GO:1904018	Positive regulation of vasculature development	4.36843e-05	Camp/Mmp9/Thbs1/Anxa3/Lrg1/C5ar1/Cxcr2	7	Up	WM vs. WS	F
GO_CC	GO:0031227	Intrinsic component of endoplasmic reticulum membrane	5.62865e-05	B2m/H2-K1/H2-D1/Tap1/Scd1/H2-T23/Tap2	7	Down	WM vs. WS	F
GO_BP	GO:0097530	Granulocyte migration	5.85295e-05	Ccl5/Cd74/Fcer1g/Ccl3/Ccl4/Ccr7/Ptger4	7	Down	WM vs. WS	F
GO_MF	GO:0004866	Endopeptidase inhibitor activity	8.42179e-05	Ngp/Ltf/Wfdc17/Wfdc21/Serpinb1a/Slpi/C5ar1	7	Up	WM vs. WS	F
GO_BP	GO:0043281	Regulation of cysteine-type endopeptidase activity involved in apoptotic process	9.69426e-05	S100a8/S100a9/Mmp9/Thbs1/Gpx1/Cd44/Gsn	7	Up	WM vs. WS	F
GO_MF	GO:0061135	Endopeptidase regulator activity	0.000110987	Ngp/Ltf/Wfdc17/Wfdc21/Serpinb1a/Slpi/C5ar1	7	Up	WM vs. WS	F
GO_MF	GO:0005539	Glycosaminoglycan binding	0.000110987	Ltf/Elane/Mpo/Thbs1/Cd44/Fn1/Pglyrp1	7	Up	WM vs. WS	F
GO_BP	GO:0002221	Pattern recognition receptor signaling pathway	0.000111224	Irf7/Rsad2/Oas3/Trim30a/Tnfaip3/Ifi35/Gramd4	7	Down	WM vs. WS	F
GO_BP	GO:0071674	Mononuclear cell migration	0.000134588	Ccl5/Tbx21/Ccl3/Ccl4/Ccr7/Ptk2b/Icam1	7	Down	WM vs. WS	F
GO_BP	GO:0034599	Cellular response to oxidative stress	0.000419904	Lcn2/Anxa1/Mpo/Gsr/Mmp9/Gpx1/Sirpa	7	Up	WM vs. WS	F
GO_BP	GO:0042098	T cell proliferation	0.000446167	Ccl5/Cxcr4/H2-Ab1/Zap70/H2-Aa/Slfn1/Ccr7	7	Down	WM vs. WS	F
GO_BP	GO:0030595	Leukocyte chemotaxis	0.000462005	Ccl5/Cd74/Fcer1g/Ccl3/Ccl4/Ccr7/Ptk2b	7	Down	WM vs. WS	F
GO_BP	GO:0010038	Response to metal ion	0.000584696	Mmp9/Thbs1/Gatm/Alox5ap/Fn1/Gsn/Mt1	7	Up	WM vs. WS	F
GO_BP	GO:0050670	Regulation of lymphocyte proliferation	0.000699971	Ccl5/Cd74/H2-Ab1/Zap70/H2-Aa/Slfn1/Ccr7	7	Down	WM vs. WS	F
GO_BP	GO:0032944	Regulation of mononuclear cell proliferation	0.000762344	Ccl5/Cd74/H2-Ab1/Zap70/H2-Aa/Slfn1/Ccr7	7	Down	WM vs. WS	F
GO_BP	GO:0010631	Epithelial cell migration	0.000794294	Lcn2/Anxa1/Gadd45a/Mmp9/Thbs1/Gpx1/Anxa3	7	Up	WM vs. WS	F
GO_BP	GO:0090132	Epithelium migration	0.000815816	Lcn2/Anxa1/Gadd45a/Mmp9/Thbs1/Gpx1/Anxa3	7	Up	WM vs. WS	F
GO_BP	GO:0090130	Tissue migration	0.000837838	Lcn2/Anxa1/Gadd45a/Mmp9/Thbs1/Gpx1/Anxa3	7	Up	WM vs. WS	F
GO_BP	GO:0043547	Positive regulation of GTPase activity	0.000881352	Ccl5/Ccl3/Ccl4/Ccr7/Ptk2b/Icam1/Rgs1	7	Down	WM vs. WS	F
GO_BP	GO:0062197	Cellular response to chemical stress	0.00109311	Lcn2/Anxa1/Mpo/Gsr/Mmp9/Gpx1/Sirpa	7	Up	WM vs. WS	F
GO_BP	GO:0070663	Regulation of leukocyte proliferation	0.00112119	Ccl5/Cd74/H2-Ab1/Zap70/H2-Aa/Slfn1/Ccr7	7	Down	WM vs. WS	F
GO_BP	GO:0002377	Immunoglobulin production	0.00141051	B2m/Tbx21/H2-Ab1/Trex1/H2-Eb1/Tnfaip3/H2-Aa	7	Down	WM vs. WS	F
GO_BP	GO:0042060	Wound healing	0.00175375	S100a9/Anxa1/Thbs1/Gpx1/Cd44/Fn1/F13a1	7	Up	WM vs. WS	F
GO_BP	GO:0019693	Ribose phosphate metabolic process	0.00177731	Pygl/Gda/Adpgk/Pgk1/Tkt/Ier3/Pgam1	7	Up	WM vs. WS	F
GO_BP	GO:0006909	Phagocytosis	0.00201254	Prtn3/Anxa1/Elane/Thbs1/Anxa3/Gsn/Sirpa	7	Up	WM vs. WS	F
GO_BP	GO:0006979	Response to oxidative stress	0.00254385	Lcn2/Anxa1/Mpo/Gsr/Mmp9/Gpx1/Sirpa	7	Up	WM vs. WS	F
GO_CC	GO:0045121	Membrane raft	0.00261099	Cd24a/Prtn3/Cd177/Cd14/Pgk1/Igf1r/Ltb4r1	7	Up	WM vs. WS	F
GO_CC	GO:0098857	Membrane microdomain	0.00261099	Cd24a/Prtn3/Cd177/Cd14/Pgk1/Igf1r/Ltb4r1	7	Up	WM vs. WS	F
GO_CC	GO:0031301	Integral component of organelle membrane	0.00342032	B2m/H2-K1/H2-D1/Tap1/Scd1/H2-T23/Tap2	7	Down	WM vs. WS	F
GO_BP	GO:0002683	Negative regulation of immune system process	0.00381205	Cd24a/Anxa1/Thbs1/Gpx1/Cd44/Pglyrp1/Trib1	7	Up	WM vs. WS	F
GO_BP	GO:0071216	Cellular response to biotic stimulus	0.0038239	B2m/Ccl5/Klrk1/Trim30a/Tnfaip3/Stat1/Ddit3	7	Down	WM vs. WS	F
GO_CC	GO:0031300	Intrinsic component of organelle membrane	0.00412881	B2m/H2-K1/H2-D1/Tap1/Scd1/H2-T23/Tap2	7	Down	WM vs. WS	F
GO_BP	GO:0002429	Immune response-activating cell surface receptor signaling pathway	0.0041872	Klre1/Cd79a/Klrk1/Fcer1g/Zap70/Ccr7/Klrc1	7	Down	WM vs. WS	F
GO_BP	GO:0002757	Immune response-activating signal transduction	0.00424648	Klre1/Cd79a/Klrk1/Fcer1g/Zap70/Ccr7/Klrc1	7	Down	WM vs. WS	F
GO_BP	GO:0002768	Immune response-regulating cell surface receptor signaling pathway	0.0047811	Klre1/Cd79a/Klrk1/Fcer1g/Zap70/Ccr7/Klrc1	7	Down	WM vs. WS	F
GO_BP	GO:0045861	Negative regulation of proteolysis	0.0047811	Serpinb6b/Serpinb9/Nr4a1/Ifi204/Ppp1r15a/Pik3r1/Cst3	7	Down	WM vs. WS	F
GO_BP	GO:0045785	Positive regulation of cell adhesion	0.00507772	Cd24a/Anxa1/Elane/Thbs1/Cd44/Fn1/Sirpa	7	Up	WM vs. WS	F
GO_MF	GO:0005525	GTP binding	0.0072614	Gimap4/Gbp9/Gimap1/Gimap6/Gimap5/Gimap3/Anxa6	7	Down	WM vs. WS	F
GO_CC	GO:0005635	Nuclear envelope	0.00903839	Shisa5/Nr4a1/Phf11b/Dusp2/Cst3/Lpin1/Ptger4	7	Down	WM vs. WS	F
GO_MF	GO:0019001	Guanyl nucleotide binding	0.00921839	Gimap4/Gbp9/Gimap1/Gimap6/Gimap5/Gimap3/Anxa6	7	Down	WM vs. WS	F
GO_MF	GO:0032561	Guanyl ribonucleotide binding	0.00921839	Gimap4/Gbp9/Gimap1/Gimap6/Gimap5/Gimap3/Anxa6	7	Down	WM vs. WS	F
GO_BP	GO:1901652	Response to peptide	0.0105315	Nr4a1/Tnfaip3/Nr4a2/Stat1/Pik3r1/Lpin1/Icam1	7	Down	WM vs. WS	F
KEGG	mmu04621	NOD-like receptor signaling pathway	0.0111312	Ccl5/Irf7/Oas2/Oas3/Ifi204/Tnfaip3/Stat1	7	Down	WM vs. WS	F
GO_BP	GO:0043254	Regulation of protein-containing complex assembly	0.0114898	Isg15/Tmsb10/Trim30a/Evl/Ptk2b/Icam1/Ptger4	7	Down	WM vs. WS	F
GO_BP	GO:0010959	Regulation of metal ion transport	0.0138459	B2m/Ccl5/Cxcr4/Gimap5/Gimap3/Ptk2b/Icam1	7	Down	WM vs. WS	F
GO_MF	GO:0004175	Endopeptidase activity	0.0169384	Gzma/Gzmb/Usp18/Adamts14/Ctsw/Psmb8/Psmb9	7	Down	WM vs. WS	F
GO_BP	GO:0019886	Antigen processing and presentation of exogenous peptide antigen via MHC class II	4.59841e-09	B2m/Cd74/H2-Ab1/H2-Eb1/Fcer1g/H2-Aa	6	Down	WM vs. WS	F
GO_MF	GO:0023023	MHC protein complex binding	1.39664e-08	B2m/Cd74/H2-Ab1/H2-Eb1/H2-Aa/Klrc1	6	Down	WM vs. WS	F
GO_BP	GO:0002495	Antigen processing and presentation of peptide antigen via MHC class II	1.47026e-08	B2m/Cd74/H2-Ab1/H2-Eb1/Fcer1g/H2-Aa	6	Down	WM vs. WS	F
GO_BP	GO:0002504	Antigen processing and presentation of peptide or polysaccharide antigen via MHC class II	2.4436e-08	B2m/Cd74/H2-Ab1/H2-Eb1/Fcer1g/H2-Aa	6	Down	WM vs. WS	F
GO_CC	GO:0042612	MHC class I protein complex	3.88572e-08	B2m/H2-K1/H2-D1/H2-Q4/H2-T22/H2-T23	6	Down	WM vs. WS	F
GO_BP	GO:0002486	Antigen processing and presentation of endogenous peptide antigen via MHC class I via ER pathway, TAP-independent	1.02534e-07	H2-K1/H2-D1/H2-Q4/H2-T22/H2-T23/H2-T10	6	Down	WM vs. WS	F
GO_MF	GO:0042608	T cell receptor binding	1.11087e-07	H2-K1/H2-D1/H2-Q4/H2-Eb1/H2-T22/H2-T23	6	Down	WM vs. WS	F
GO_MF	GO:0046703	Natural killer cell lectin-like receptor binding	3.76187e-07	H2-K1/H2-D1/H2-Q4/Clec2d/H2-T22/H2-T23	6	Down	WM vs. WS	F
GO_BP	GO:0045954	Positive regulation of natural killer cell mediated cytotoxicity	3.7933e-07	Klre1/Klrk1/Gimap5/Gimap3/Il18rap/Klrc1	6	Down	WM vs. WS	F
GO_BP	GO:0002717	Positive regulation of natural killer cell mediated immunity	4.92915e-07	Klre1/Klrk1/Gimap5/Gimap3/Il18rap/Klrc1	6	Down	WM vs. WS	F
GO_BP	GO:0043370	Regulation of CD4-positive, alpha-beta T cell differentiation	1.58564e-06	Tbx21/Cd83/Gimap5/Gimap3/Il2rg/Ccr7	6	Down	WM vs. WS	F
GO_BP	GO:0046638	Positive regulation of alpha-beta T cell differentiation	1.58564e-06	Zap70/Cd83/Gimap5/Gimap3/Il2rg/Ccr7	6	Down	WM vs. WS	F
GO_BP	GO:0002218	Activation of innate immune response	2.62642e-06	Zbp1/Klre1/Ifi204/Klrk1/Trim30a/Klrc1	6	Down	WM vs. WS	F
GO_BP	GO:0002707	Negative regulation of lymphocyte mediated immunity	4.15037e-06	Serpinb9/Klre1/Tbx21/Tap1/Clec2d/Tap2	6	Down	WM vs. WS	F
GO_BP	GO:0035456	Response to interferon-beta	4.53208e-06	Xaf1/Ifi204/Trex1/Ifitm3/Ifi47/Stat1	6	Down	WM vs. WS	F
GO_BP	GO:2000514	Regulation of CD4-positive, alpha-beta T cell activation	7.20731e-06	Tbx21/Cd83/Gimap5/Gimap3/Il2rg/Ccr7	6	Down	WM vs. WS	F
GO_BP	GO:0034121	Regulation of toll-like receptor signaling pathway	7.74533e-06	Irf7/Rsad2/Trim30a/Tnfaip3/Ifi35/Gramd4	6	Down	WM vs. WS	F
GO_BP	GO:2000379	Positive regulation of reactive oxygen species metabolic process	8.75588e-06	Lcn2/Gadd45a/Cd177/Mmp8/Thbs1/Fpr2	6	Up	WM vs. WS	F
GO_CC	GO:0005801	Cis-Golgi network	9.76747e-06	H2-K1/H2-D1/H2-Q4/H2-T22/H2-T23/Pik3r1	6	Down	WM vs. WS	F
GO_BP	GO:0002704	Negative regulation of leukocyte mediated immunity	1.14037e-05	Serpinb9/Klre1/Tbx21/Tap1/Clec2d/Tap2	6	Down	WM vs. WS	F
GO_BP	GO:0002381	Immunoglobulin production involved in immunoglobulin-mediated immune response	1.83006e-05	B2m/Tbx21/H2-Ab1/Trex1/H2-Eb1/H2-Aa	6	Down	WM vs. WS	F
GO_BP	GO:0019731	Antibacterial humoral response	2.27811e-05	Camp/Ltf/Wfdc17/Wfdc21/Elane/Slpi	6	Up	WM vs. WS	F
GO_BP	GO:0033077	T cell differentiation in thymus	3.75226e-05	B2m/Zfp36l2/Cd74/Zap70/Il2rg/Ccr7	6	Down	WM vs. WS	F
GO_CC	GO:0031901	Early endosome membrane	4.31131e-05	H2-K1/H2-D1/H2-Q4/Ifitm3/H2-T22/H2-T23	6	Down	WM vs. WS	F
GO_BP	GO:0062207	Regulation of pattern recognition receptor signaling pathway	5.27321e-05	Irf7/Rsad2/Trim30a/Tnfaip3/Ifi35/Gramd4	6	Down	WM vs. WS	F
GO_BP	GO:0051702	Biological process involved in interaction with symbiont	5.39778e-05	Camp/Ltf/Elane/Gpx1/Fn1/Ncf1	6	Up	WM vs. WS	F
GO_BP	GO:0030593	Neutrophil chemotaxis	5.78215e-05	Ccl5/Cd74/Fcer1g/Ccl3/Ccl4/Ccr7	6	Down	WM vs. WS	F
GO_BP	GO:0032479	Regulation of type I interferon production	5.78215e-05	Isg15/Irf7/Oas2/Oas3/Trex1/Stat1	6	Down	WM vs. WS	F
GO_BP	GO:0032606	Type I interferon production	7.02136e-05	Isg15/Irf7/Oas2/Oas3/Trex1/Stat1	6	Down	WM vs. WS	F
GO_CC	GO:0045335	Phagocytic vesicle	7.42744e-05	B2m/H2-K1/H2-D1/Tap1/Evl/H2-T23	6	Down	WM vs. WS	F
GO_CC	GO:0140534	Endoplasmic reticulum protein-containing complex	0.000147925	B2m/H2-K1/H2-D1/Tap1/Trex1/Tap2	6	Down	WM vs. WS	F
GO_BP	GO:0002224	Toll-like receptor signaling pathway	0.000148977	Irf7/Rsad2/Trim30a/Tnfaip3/Ifi35/Gramd4	6	Down	WM vs. WS	F
GO_BP	GO:0002286	T cell activation involved in immune response	0.000148977	Cd74/Tbx21/Fcer1g/Ccr7/Icam1/Ptger4	6	Down	WM vs. WS	F
GO_BP	GO:0071621	Granulocyte chemotaxis	0.000171962	Ccl5/Cd74/Fcer1g/Ccl3/Ccl4/Ccr7	6	Down	WM vs. WS	F
GO_BP	GO:0052126	Movement in host environment	0.00018442	Vps37b/Ly6e/Cd74/Lgals1/Ifitm3/Trim30a	6	Down	WM vs. WS	F
GO_BP	GO:0050830	Defense response to Gram-positive bacterium	0.000189908	Hmgb2/Camp/Ltf/Pglyrp1/Ncf1/C5ar1	6	Up	WM vs. WS	F
GO_BP	GO:0002761	Regulation of myeloid leukocyte differentiation	0.000251819	Ccl5/Cd74/Clec2d/Id2/Ccl3/Pik3r1	6	Down	WM vs. WS	F
GO_MF	GO:0004252	Serine-type endopeptidase activity	0.000351196	Ltf/Prtn3/Elane/Mmp8/Mmp9/Hp	6	Up	WM vs. WS	F
GO_MF	GO:0019955	Cytokine binding	0.000402384	Il2rb/Cd74/Cxcr4/Il2rg/Ccr7/Il10ra	6	Down	WM vs. WS	F
GO_BP	GO:0051701	Biological process involved in interaction with host	0.00040518	Vps37b/Ly6e/Cd74/Lgals1/Ifitm3/Trim30a	6	Down	WM vs. WS	F
GO_BP	GO:0032680	Regulation of tumor necrosis factor production	0.000467031	Ltf/Cd24a/Mmp8/Thbs1/Cd14/Sirpa	6	Up	WM vs. WS	F
GO_BP	GO:0002687	Positive regulation of leukocyte migration	0.000485016	Ccl5/Cd74/Ccr7/Ptk2b/Icam1/Ptger4	6	Down	WM vs. WS	F
GO_BP	GO:0010951	Negative regulation of endopeptidase activity	0.000488108	Ltf/Mmp9/Thbs1/Gpx1/Cd44/Serpinb1a	6	Up	WM vs. WS	F
GO_MF	GO:0008236	Serine-type peptidase activity	0.000489364	Ltf/Prtn3/Elane/Mmp8/Mmp9/Hp	6	Up	WM vs. WS	F
GO_BP	GO:1903555	Regulation of tumor necrosis factor superfamily cytokine production	0.000494831	Ltf/Cd24a/Mmp8/Thbs1/Cd14/Sirpa	6	Up	WM vs. WS	F
GO_BP	GO:0000302	Response to reactive oxygen species	0.000515839	Lcn2/Anxa1/Mpo/Mmp9/Gpx1/Sirpa	6	Up	WM vs. WS	F
GO_BP	GO:0032640	Tumor necrosis factor production	0.000515839	Ltf/Cd24a/Mmp8/Thbs1/Cd14/Sirpa	6	Up	WM vs. WS	F
GO_MF	GO:0017171	Serine hydrolase activity	0.000523351	Ltf/Prtn3/Elane/Mmp8/Mmp9/Hp	6	Up	WM vs. WS	F
GO_BP	GO:0071706	Tumor necrosis factor superfamily cytokine production	0.000546257	Ltf/Cd24a/Mmp8/Thbs1/Cd14/Sirpa	6	Up	WM vs. WS	F
KEGG	mmu05323	Rheumatoid arthritis	0.00063148	Ccl5/H2-Ab1/H2-Eb1/Ccl3/H2-Aa/Icam1	6	Down	WM vs. WS	F
GO_BP	GO:0002262	Myeloid cell homeostasis	0.000638091	Hmgb2/Cd24a/Anxa1/Hbb-b1/Cd44/Cxcr2	6	Up	WM vs. WS	F
GO_BP	GO:0051100	Negative regulation of binding	0.000703687	B2m/Gzma/Sp100/Ifi204/Id2/Ddit3	6	Down	WM vs. WS	F
GO_CC	GO:0098802	Plasma membrane signaling receptor complex	0.000856683	B2m/Cd79a/Zap70/Il18rap/Ptk2b/Itgax	6	Down	WM vs. WS	F
GO_CC	GO:0043209	Myelin sheath	0.00104558	Hbb-b1/Tkt/Gsn/Hspa5/Gstm1/Pgam1	6	Up	WM vs. WS	F
GO_BP	GO:0071356	Cellular response to tumor necrosis factor	0.00105993	Ccl5/Zfp36l2/Ccl3/Ccl4/Stat1/Ptk2b	6	Down	WM vs. WS	F
GO_BP	GO:0002685	Regulation of leukocyte migration	0.0010871	Anxa1/Elane/Mmp9/Thbs1/C5ar1/Cxcr2	6	Up	WM vs. WS	F
GO_BP	GO:0043542	Endothelial cell migration	0.00109311	Lcn2/Anxa1/Gadd45a/Thbs1/Gpx1/Anxa3	6	Up	WM vs. WS	F
GO_BP	GO:0042129	Regulation of T cell proliferation	0.00110792	Ccl5/H2-Ab1/Zap70/H2-Aa/Slfn1/Ccr7	6	Down	WM vs. WS	F
KEGG	mmu04620	Toll-like receptor signaling pathway	0.00114521	Ccl5/Irf7/Ccl3/Ccl4/Stat1/Pik3r1	6	Down	WM vs. WS	F
GO_BP	GO:0071241	Cellular response to inorganic substance	0.00129843	Mmp9/Thbs1/Alox5ap/Fn1/Gsn/Mt1	6	Up	WM vs. WS	F
GO_BP	GO:0010632	Regulation of epithelial cell migration	0.00131732	Lcn2/Anxa1/Gadd45a/Mmp9/Thbs1/Anxa3	6	Up	WM vs. WS	F
GO_CC	GO:0030139	Endocytic vesicle	0.00140318	B2m/H2-K1/H2-D1/Tap1/Evl/H2-T23	6	Down	WM vs. WS	F
GO_BP	GO:0002262	Myeloid cell homeostasis	0.00155057	B2m/Isg15/Ets1/Fcer1g/Id2/Stat1	6	Down	WM vs. WS	F
GO_BP	GO:0034612	Response to tumor necrosis factor	0.00166829	Ccl5/Zfp36l2/Ccl3/Ccl4/Stat1/Ptk2b	6	Down	WM vs. WS	F
GO_BP	GO:0031345	Negative regulation of cell projection organization	0.00216308	B2m/H2-K1/H2-D1/Spry2/Lgals1/Evl	6	Down	WM vs. WS	F
GO_MF	GO:0050839	Cell adhesion molecule binding	0.00268285	Cd177/Thbs1/Tgfbi/Fn1/Emb/Sirpa	6	Up	WM vs. WS	F
GO_BP	GO:0002685	Regulation of leukocyte migration	0.00274183	Ccl5/Cd74/Ccr7/Ptk2b/Icam1/Ptger4	6	Down	WM vs. WS	F
GO_CC	GO:0031965	Nuclear membrane	0.00292504	Nr4a1/Phf11b/Dusp2/Cst3/Lpin1/Ptger4	6	Down	WM vs. WS	F
GO_BP	GO:0031349	Positive regulation of defense response	0.00314416	S100a8/S100a9/Hmgb2/Cd24a/Mmp8/Alox5ap	6	Up	WM vs. WS	F
GO_BP	GO:0097193	Intrinsic apoptotic signaling pathway	0.00344252	S100a8/S100a9/Mmp9/Gpx1/Cd44/Ier3	6	Up	WM vs. WS	F
GO_CC	GO:0000139	Golgi membrane	0.00432099	H2-K1/H2-D1/H2-Q4/Ugcg/H2-T22/H2-T23	6	Down	WM vs. WS	F
GO_BP	GO:0071216	Cellular response to biotic stimulus	0.00497529	Ltf/Cd14/Hspa5/Cxcl2/Sirpa/Trib1	6	Up	WM vs. WS	F
GO_MF	GO:0042277	Peptide binding	0.00511215	Gsr/Cd14/Igf1r/Gstm1/Ramp1/Fpr2	6	Up	WM vs. WS	F
KEGG	mmu01200	Carbon metabolism	0.00610126	Adpgk/Pgk1/Tkt/Pgd/Pgam1/Taldo1	6	Up	WM vs. WS	F
GO_BP	GO:0050864	Regulation of B cell activation	0.00637321	Zfp36l2/Cd74/Tbx21/Tnfaip3/Id2/Il2rg	6	Down	WM vs. WS	F
GO_BP	GO:0110053	Regulation of actin filament organization	0.00637321	Tmsb10/Evl/Pik3r1/Ptk2b/Icam1/Ptger4	6	Down	WM vs. WS	F
GO_BP	GO:0002831	Regulation of response to biotic stimulus	0.00682606	Hmgb2/Ltf/Cd24a/Serpinb1a/Ncf1/Trib1	6	Up	WM vs. WS	F
GO_BP	GO:0048872	Homeostasis of number of cells	0.00688456	Hmgb2/Cd24a/Anxa1/Hbb-b1/Cd44/Cxcr2	6	Up	WM vs. WS	F
GO_BP	GO:0051924	Regulation of calcium ion transport	0.00758409	Ccl5/Cxcr4/Gimap5/Gimap3/Ptk2b/Icam1	6	Down	WM vs. WS	F
GO_BP	GO:0001655	Urogenital system development	0.00788239	Cd24a/Anxa1/Mmp9/Cd44/Igf1r/Cxcr2	6	Up	WM vs. WS	F
GO_BP	GO:1903706	Regulation of hemopoiesis	0.00887591	Hmgb2/Cd24a/Anxa1/Cd44/Pglyrp1/Trib1	6	Up	WM vs. WS	F
GO_MF	GO:0030246	Carbohydrate binding	0.00921839	Klre1/Klra4/Clec2d/Klrk1/Lgals1/H2-Eb1	6	Down	WM vs. WS	F
GO_BP	GO:0071222	Cellular response to lipopolysaccharide	0.00961067	B2m/Ccl5/Klrk1/Trim30a/Tnfaip3/Stat1	6	Down	WM vs. WS	F
GO_MF	GO:0004175	Endopeptidase activity	0.010527	Ltf/Prtn3/Elane/Mmp8/Mmp9/Hp	6	Up	WM vs. WS	F
GO_MF	GO:0033218	Amide binding	0.010527	Gsr/Cd14/Igf1r/Gstm1/Ramp1/Fpr2	6	Up	WM vs. WS	F
GO_BP	GO:0010631	Epithelial cell migration	0.0109151	Sp100/Nr4a1/Ets1/Evl/Ptk2b/Arsb	6	Down	WM vs. WS	F
GO_BP	GO:0071219	Cellular response to molecule of bacterial origin	0.0110644	B2m/Ccl5/Klrk1/Trim30a/Tnfaip3/Stat1	6	Down	WM vs. WS	F
GO_BP	GO:0090132	Epithelium migration	0.0112151	Sp100/Nr4a1/Ets1/Evl/Ptk2b/Arsb	6	Down	WM vs. WS	F
GO_BP	GO:0090130	Tissue migration	0.0114671	Sp100/Nr4a1/Ets1/Evl/Ptk2b/Arsb	6	Down	WM vs. WS	F
GO_BP	GO:0018108	Peptidyl-tyrosine phosphorylation	0.0125783	Ccl5/Cd74/Zap70/Ptk2b/Icam1/Ptger4	6	Down	WM vs. WS	F
GO_BP	GO:0031346	Positive regulation of cell projection organization	0.013038	Lcn2/S100a9/Cd24a/Fn1/Hspa5/Igf1r	6	Up	WM vs. WS	F
GO_BP	GO:0018212	Peptidyl-tyrosine modification	0.0130467	Ccl5/Cd74/Zap70/Ptk2b/Icam1/Ptger4	6	Down	WM vs. WS	F
GO_MF	GO:0046982	Protein heterodimerization activity	0.0134245	Nr4a1/Bhlhe40/Fcer1g/Nr4a2/Pik3r1/Ddit3	6	Down	WM vs. WS	F
GO_BP	GO:0009117	Nucleotide metabolic process	0.0134577	Gda/Adpgk/Pgk1/Ier3/Ncf1/Pgam1	6	Up	WM vs. WS	F
GO_BP	GO:0006753	Nucleoside phosphate metabolic process	0.0143549	Gda/Adpgk/Pgk1/Ier3/Ncf1/Pgam1	6	Up	WM vs. WS	F
GO_BP	GO:0051235	Maintenance of location	0.0153328	Tmsb10/Sp100/Rnf213/Anxa6/Ddit3/Ptk2b	6	Down	WM vs. WS	F
GO_MF	GO:0044389	Ubiquitin-like protein ligase binding	0.0169384	Isg15/Cxcr4/H2-Ab1/Stat1/Pik3r1/Ptk2b	6	Down	WM vs. WS	F
GO_BP	GO:0050673	Epithelial cell proliferation	0.0170181	Hmgb2/Thbs1/Gpx1/Serpinb1a/Igfbp4/Lrg1	6	Up	WM vs. WS	F
KEGG	mmu04613	Neutrophil extracellular trap formation	0.0193615	Camp/Elane/Mpo/Ncf1/C5ar1/Fpr2	6	Up	WM vs. WS	F
GO_BP	GO:0032956	Regulation of actin cytoskeleton organization	0.0202797	Tmsb10/Evl/Pik3r1/Ptk2b/Icam1/Ptger4	6	Down	WM vs. WS	F
GO_BP	GO:0045786	Negative regulation of cell cycle	0.0216215	Zfp36l2/Nr4a1/Ets1/Trex1/Tnfaip3/Slfn1	6	Down	WM vs. WS	F
GO_BP	GO:0050878	Regulation of body fluid levels	0.0218143	Oas2/Fcer1g/Scd1/Ugcg/Evl/Ptger4	6	Down	WM vs. WS	F
KEGG	mmu05202	Transcriptional misregulation in cancer	0.0243707	Elane/Mpo/Gadd45a/Mmp9/Cd14/Igf1r	6	Up	WM vs. WS	F
GO_BP	GO:1902903	Regulation of supramolecular fiber organization	0.0253663	Tmsb10/Evl/Pik3r1/Ptk2b/Icam1/Ptger4	6	Down	WM vs. WS	F
GO_BP	GO:0051098	Regulation of binding	0.0277219	B2m/Gzma/Sp100/Ifi204/Id2/Ddit3	6	Down	WM vs. WS	F
GO_BP	GO:2001233	Regulation of apoptotic signaling pathway	0.0300832	Sp100/Cd74/Tnfaip3/Nr4a2/Ddit3/Icam1	6	Down	WM vs. WS	F
GO_BP	GO:0032970	Regulation of actin filament-based process	0.0322204	Tmsb10/Evl/Pik3r1/Ptk2b/Icam1/Ptger4	6	Down	WM vs. WS	F
GO_BP	GO:0001503	Ossification	0.0341163	Isg15/Rsad2/Ifi204/Id2/Ptk2b/Ptger4	6	Down	WM vs. WS	F
KEGG	mmu05417	Lipid and atherosclerosis	0.0438387	Ccl5/Irf7/Ccl3/Pik3r1/Ddit3/Icam1	6	Down	WM vs. WS	F
GO_BP	GO:0007015	Actin filament organization	0.0465795	Tmsb10/Evl/Pik3r1/Ptk2b/Icam1/Ptger4	6	Down	WM vs. WS	F
GO_BP	GO:0006914	Autophagy	0.0486368	Rnf213/Trim30a/Tnfaip3/Ddit3/Il10ra/Arsb	6	Down	WM vs. WS	F
GO_BP	GO:0061919	Process utilizing autophagic mechanism	0.0486368	Rnf213/Trim30a/Tnfaip3/Ddit3/Il10ra/Arsb	6	Down	WM vs. WS	F
KEGG	mmu05171	Coronavirus disease - COVID-19	0.0729737	Isg15/Rps27rt/Oas2/Oas3/Stat1/Pik3r1	6	Down	WM vs. WS	F
GO_MF	GO:0023026	MHC class II protein complex binding	3.75996e-08	B2m/Cd74/H2-Ab1/H2-Eb1/H2-Aa	5	Down	WM vs. WS	F
GO_CC	GO:0042824	MHC class I peptide loading complex	3.88572e-08	B2m/H2-K1/H2-D1/Tap1/Tap2	5	Down	WM vs. WS	F
GO_CC	GO:0042613	MHC class II protein complex	3.88572e-08	B2m/Cd74/H2-Ab1/H2-Eb1/H2-Aa	5	Down	WM vs. WS	F
GO_BP	GO:0045953	Negative regulation of natural killer cell mediated cytotoxicity	8.56098e-07	Serpinb9/Klre1/Tap1/Clec2d/Tap2	5	Down	WM vs. WS	F
GO_BP	GO:0002716	Negative regulation of natural killer cell mediated immunity	1.0411e-06	Serpinb9/Klre1/Tap1/Clec2d/Tap2	5	Down	WM vs. WS	F
GO_MF	GO:0042610	CD8 receptor binding	1.09364e-06	H2-K1/H2-D1/H2-Q4/H2-T22/H2-T23	5	Down	WM vs. WS	F
GO_MF	GO:0030881	Beta-2-microglobulin binding	1.26518e-06	H2-K1/H2-D1/H2-Q4/H2-T22/H2-T23	5	Down	WM vs. WS	F
GO_CC	GO:0032398	MHC class Ib protein complex	1.41614e-06	H2-K1/H2-D1/H2-Q4/H2-T22/H2-T23	5	Down	WM vs. WS	F
GO_CC	GO:0030670	Phagocytic vesicle membrane	1.95548e-06	B2m/H2-K1/H2-D1/Tap1/H2-T23	5	Down	WM vs. WS	F
GO_CC	GO:0033106	Cis-Golgi network membrane	2.16115e-06	H2-K1/H2-D1/H2-Q4/H2-T22/H2-T23	5	Down	WM vs. WS	F
GO_BP	GO:0001911	Negative regulation of leukocyte mediated cytotoxicity	2.56192e-06	Serpinb9/Klre1/Tap1/Clec2d/Tap2	5	Down	WM vs. WS	F
GO_BP	GO:0043372	Positive regulation of CD4-positive, alpha-beta T cell differentiation	3.4669e-06	Cd83/Gimap5/Gimap3/Il2rg/Ccr7	5	Down	WM vs. WS	F
GO_BP	GO:0031342	Negative regulation of cell killing	5.34127e-06	Serpinb9/Klre1/Tap1/Clec2d/Tap2	5	Down	WM vs. WS	F
GO_BP	GO:0042119	Neutrophil activation	8.80551e-06	Camp/Anxa1/Cd177/Anxa3/Cxcr2	5	Up	WM vs. WS	F
GO_BP	GO:2000516	Positive regulation of CD4-positive, alpha-beta T cell activation	9.82884e-06	Cd83/Gimap5/Gimap3/Il2rg/Ccr7	5	Down	WM vs. WS	F
GO_BP	GO:0060338	Regulation of type I interferon-mediated signaling pathway	1.23069e-05	Isg15/Irf7/Zbp1/Oas3/Trex1	5	Down	WM vs. WS	F
GO_BP	GO:0036230	Granulocyte activation	1.40803e-05	Camp/Anxa1/Cd177/Anxa3/Cxcr2	5	Up	WM vs. WS	F
GO_CC	GO:0030666	Endocytic vesicle membrane	1.57948e-05	B2m/H2-K1/H2-D1/Tap1/H2-T23	5	Down	WM vs. WS	F
GO_BP	GO:0045646	Regulation of erythrocyte differentiation	3.34448e-05	B2m/Isg15/Ets1/Id2/Stat1	5	Down	WM vs. WS	F
GO_BP	GO:0046596	Regulation of viral entry into host cell	3.34448e-05	Ly6e/Cd74/Lgals1/Ifitm3/Trim30a	5	Down	WM vs. WS	F
GO_BP	GO:0043392	Negative regulation of DNA binding	3.63879e-05	Gzma/Sp100/Ifi204/Id2/Ddit3	5	Down	WM vs. WS	F
GO_BP	GO:0048247	Lymphocyte chemotaxis	3.90798e-05	Ccl5/Ccl3/Ccl4/Ccr7/Ptk2b	5	Down	WM vs. WS	F
GO_BP	GO:0050832	Defense response to fungus	3.96876e-05	Camp/Ltf/Elane/Mpo/Ncf1	5	Up	WM vs. WS	F
GO_BP	GO:0052372	Modulation by symbiont of entry into host	5.0945e-05	Ly6e/Cd74/Lgals1/Ifitm3/Trim30a	5	Down	WM vs. WS	F
GO_MF	GO:0071889	14-3-3 protein binding	5.40015e-05	H2-K1/H2-D1/H2-Q4/H2-T22/H2-T23	5	Down	WM vs. WS	F
GO_BP	GO:0070098	Chemokine-mediated signaling pathway	7.30008e-05	Ccl5/Cxcr4/Ccl3/Ccl4/Ptk2b	5	Down	WM vs. WS	F
GO_BP	GO:0009620	Response to fungus	8.13808e-05	Camp/Ltf/Elane/Mpo/Ncf1	5	Up	WM vs. WS	F
KEGG	mmu05340	Primary immunodeficiency	0.000102692	Tap1/Cd79a/Zap70/Il2rg/Tap2	5	Down	WM vs. WS	F
GO_BP	GO:0043903	Regulation of biological process involved in symbiotic interaction	0.000104437	Ly6e/Cd74/Lgals1/Ifitm3/Trim30a	5	Down	WM vs. WS	F
GO_BP	GO:1903036	Positive regulation of response to wounding	0.000106602	S100a9/Cd24a/Anxa1/Thbs1/Igf1r	5	Up	WM vs. WS	F
GO_BP	GO:0032481	Positive regulation of type I interferon production	0.000111224	Isg15/Irf7/Oas2/Oas3/Stat1	5	Down	WM vs. WS	F
GO_BP	GO:0002437	Inflammatory response to antigenic stimulus	0.000111282	Hmgb2/Cd24a/Elane/Gpx1/Cxcr2	5	Up	WM vs. WS	F
GO_BP	GO:0045428	Regulation of nitric oxide biosynthetic process	0.000141229	Klrk1/Gimap5/Gimap3/Ptk2b/Icam1	5	Down	WM vs. WS	F
GO_BP	GO:1990868	Response to chemokine	0.000141229	Ccl5/Cxcr4/Ccl3/Ccl4/Ptk2b	5	Down	WM vs. WS	F
GO_BP	GO:1990869	Cellular response to chemokine	0.000141229	Ccl5/Cxcr4/Ccl3/Ccl4/Ptk2b	5	Down	WM vs. WS	F
GO_BP	GO:2000107	Negative regulation of leukocyte apoptotic process	0.00015794	Ccl5/Serpinb9/Cd74/Fcer1g/Ccr7	5	Down	WM vs. WS	F
GO_MF	GO:0048306	Calcium-dependent protein binding	0.000170281	S100a8/S100a9/Anxa1/Cd177/Anxa3	5	Up	WM vs. WS	F
GO_BP	GO:0080164	Regulation of nitric oxide metabolic process	0.00017443	Klrk1/Gimap5/Gimap3/Ptk2b/Icam1	5	Down	WM vs. WS	F
GO_BP	GO:0002437	Inflammatory response to antigenic stimulus	0.000184244	Serpinb9/Trex1/Fcer1g/Ccr7/Icam1	5	Down	WM vs. WS	F
GO_BP	GO:2000117	Negative regulation of cysteine-type endopeptidase activity	0.000253715	Ltf/Mmp9/Thbs1/Gpx1/Cd44	5	Up	WM vs. WS	F
GO_BP	GO:0006809	Nitric oxide biosynthetic process	0.000270275	Klrk1/Gimap5/Gimap3/Ptk2b/Icam1	5	Down	WM vs. WS	F
GO_BP	GO:0046209	Nitric oxide metabolic process	0.000370741	Klrk1/Gimap5/Gimap3/Ptk2b/Icam1	5	Down	WM vs. WS	F
GO_BP	GO:0048525	Negative regulation of viral process	0.000371412	Ltf/Ifitm1/Slpi/Gsn/Ifitm6	5	Up	WM vs. WS	F
GO_BP	GO:0030593	Neutrophil chemotaxis	0.000382551	S100a8/S100a9/Cxcl2/C5ar1/Cxcr2	5	Up	WM vs. WS	F
GO_BP	GO:2001057	Reactive nitrogen species metabolic process	0.00040861	Klrk1/Gimap5/Gimap3/Ptk2b/Icam1	5	Down	WM vs. WS	F
GO_BP	GO:0002526	Acute inflammatory response	0.000515839	Elane/Alox5ap/Hp/Fn1/Cxcr2	5	Up	WM vs. WS	F
GO_BP	GO:0046718	Viral entry into host cell	0.000714057	Ly6e/Cd74/Lgals1/Ifitm3/Trim30a	5	Down	WM vs. WS	F
GO_BP	GO:0044409	Entry into host	0.000836117	Ly6e/Cd74/Lgals1/Ifitm3/Trim30a	5	Down	WM vs. WS	F
GO_BP	GO:1902106	Negative regulation of leukocyte differentiation	0.000887223	Cd74/Tbx21/Clec2d/Id2/Pik3r1	5	Down	WM vs. WS	F
GO_BP	GO:0002526	Acute inflammatory response	0.000922149	Ccl5/Serpinb9/Fcer1g/Ccr7/Icam1	5	Down	WM vs. WS	F
GO_BP	GO:1903707	Negative regulation of hemopoiesis	0.000954505	Cd74/Tbx21/Clec2d/Id2/Pik3r1	5	Down	WM vs. WS	F
GO_BP	GO:2000106	Regulation of leukocyte apoptotic process	0.000954505	Ccl5/Serpinb9/Cd74/Fcer1g/Ccr7	5	Down	WM vs. WS	F
GO_BP	GO:0032652	Regulation of interleukin-1 production	0.00105635	Ifi204/Tnfaip3/Ccl3/Ccr7/Ptger4	5	Down	WM vs. WS	F
KEGG	mmu04623	Cytosolic DNA-sensing pathway	0.00111983	Ccl5/Irf7/Zbp1/Trex1/Ccl4	5	Down	WM vs. WS	F
GO_BP	GO:0030316	Osteoclast differentiation	0.00115326	Ccl5/Clec2d/Fcer1g/Ccl3/Pik3r1	5	Down	WM vs. WS	F
GO_BP	GO:0034614	Cellular response to reactive oxygen species	0.0011964	Lcn2/Anxa1/Mpo/Mmp9/Sirpa	5	Up	WM vs. WS	F
GO_BP	GO:0050729	Positive regulation of inflammatory response	0.0011964	S100a8/S100a9/Cd24a/Mmp8/Alox5ap	5	Up	WM vs. WS	F
GO_BP	GO:0050728	Negative regulation of inflammatory response	0.00122267	Cd24a/Gpx1/Cd44/Pglyrp1/Ier3	5	Up	WM vs. WS	F
GO_BP	GO:0001776	Leukocyte homeostasis	0.00128246	Cd74/Fcer1g/Tnfaip3/Gimap5/Gimap3	5	Down	WM vs. WS	F
GO_BP	GO:0032612	Interleukin-1 production	0.00128246	Ifi204/Tnfaip3/Ccl3/Ccr7/Ptger4	5	Down	WM vs. WS	F
GO_BP	GO:1903900	Regulation of viral life cycle	0.00130407	Ltf/Ifitm1/Slpi/Gsn/Ifitm6	5	Up	WM vs. WS	F
GO_BP	GO:0051101	Regulation of DNA binding	0.00150517	Gzma/Sp100/Ifi204/Id2/Ddit3	5	Down	WM vs. WS	F
GO_BP	GO:0010634	Positive regulation of epithelial cell migration	0.0016451	Lcn2/Anxa1/Mmp9/Thbs1/Anxa3	5	Up	WM vs. WS	F
GO_MF	GO:0008201	Heparin binding	0.00165142	Ltf/Elane/Mpo/Thbs1/Fn1	5	Up	WM vs. WS	F
GO_BP	GO:0071248	Cellular response to metal ion	0.00212214	Mmp9/Alox5ap/Fn1/Gsn/Mt1	5	Up	WM vs. WS	F
GO_BP	GO:0050792	Regulation of viral process	0.00218187	Ltf/Ifitm1/Slpi/Gsn/Ifitm6	5	Up	WM vs. WS	F
GO_BP	GO:0010594	Regulation of endothelial cell migration	0.00226493	Lcn2/Anxa1/Gadd45a/Thbs1/Anxa3	5	Up	WM vs. WS	F
GO_BP	GO:1903034	Regulation of response to wounding	0.00226493	S100a9/Cd24a/Anxa1/Thbs1/Igf1r	5	Up	WM vs. WS	F
GO_BP	GO:0071887	Leukocyte apoptotic process	0.00234364	Ccl5/Serpinb9/Cd74/Fcer1g/Ccr7	5	Down	WM vs. WS	F
GO_BP	GO:2001242	Regulation of intrinsic apoptotic signaling pathway	0.00243236	S100a8/S100a9/Mmp9/Gpx1/Cd44	5	Up	WM vs. WS	F
GO_BP	GO:0007254	JNK cascade	0.00254385	Gadd45a/Mmp8/Igf1r/Sirpa/Trib1	5	Up	WM vs. WS	F
GO_BP	GO:0048660	Regulation of smooth muscle cell proliferation	0.00254385	Elane/Mmp9/Thbs1/Igf1r/Trib1	5	Up	WM vs. WS	F
GO_BP	GO:0120161	Regulation of cold-induced thermogenesis	0.00265261	Cxcr4/Plac8/Scd1/Ddit3/Lpin1	5	Down	WM vs. WS	F
GO_BP	GO:0071674	Mononuclear cell migration	0.00270282	Retnlg/Anxa1/Thbs1/Sirpa/C5ar1	5	Up	WM vs. WS	F
GO_BP	GO:0106106	Cold-induced thermogenesis	0.00279703	Cxcr4/Plac8/Scd1/Ddit3/Lpin1	5	Down	WM vs. WS	F
GO_BP	GO:0030218	Erythrocyte differentiation	0.002858	B2m/Isg15/Ets1/Id2/Stat1	5	Down	WM vs. WS	F
GO_BP	GO:0045598	Regulation of fat cell differentiation	0.002858	Zfp36l2/Id2/Ddit3/Metrnl/Lpin1	5	Down	WM vs. WS	F
GO_BP	GO:0001659	Temperature homeostasis	0.0029212	Lcn2/G0s2/Gpx1/Gatm/Igf1r	5	Up	WM vs. WS	F
GO_BP	GO:0048659	Smooth muscle cell proliferation	0.0029212	Elane/Mmp9/Thbs1/Igf1r/Trib1	5	Up	WM vs. WS	F
GO_BP	GO:0050921	Positive regulation of chemotaxis	0.00300992	Ccl5/Cd74/Cxcr4/Ccr7/Ptk2b	5	Down	WM vs. WS	F
GO_BP	GO:0006575	Cellular modified amino acid metabolic process	0.00381205	Hbb-b1/Gsr/Gpx1/Gatm/Gstm1	5	Up	WM vs. WS	F
GO_BP	GO:0034101	Erythrocyte homeostasis	0.00384256	B2m/Isg15/Ets1/Id2/Stat1	5	Down	WM vs. WS	F
GO_CC	GO:0009898	Cytoplasmic side of plasma membrane	0.00408328	Cd2/Zap70/Ptk2b/Rgs1/Gngt2	5	Down	WM vs. WS	F
GO_BP	GO:1990845	Adaptive thermogenesis	0.00412953	Cxcr4/Plac8/Scd1/Ddit3/Lpin1	5	Down	WM vs. WS	F
GO_BP	GO:0043433	Negative regulation of DNA-binding transcription factor activity	0.00472055	Sp100/Bhlhe40/Tnfaip3/Id2/Ddit3	5	Down	WM vs. WS	F
GO_BP	GO:0032635	Interleukin-6 production	0.00520253	Cd74/Fcer1g/Trim30a/Tnfaip3/Il18rap	5	Down	WM vs. WS	F
GO_CC	GO:0098562	Cytoplasmic side of membrane	0.00535326	Cd2/Zap70/Ptk2b/Rgs1/Gngt2	5	Down	WM vs. WS	F
GO_BP	GO:0045766	Positive regulation of angiogenesis	0.0061692	Ccl5/Ets1/Cxcr4/Ptk2b/Itgax	5	Down	WM vs. WS	F
GO_BP	GO:1904018	Positive regulation of vasculature development	0.0061692	Ccl5/Ets1/Cxcr4/Ptk2b/Itgax	5	Down	WM vs. WS	F
GO_BP	GO:0031348	Negative regulation of defense response	0.00664297	Cd24a/Gpx1/Cd44/Pglyrp1/Ier3	5	Up	WM vs. WS	F
GO_BP	GO:0097191	Extrinsic apoptotic signaling pathway	0.00673032	Lcn2/Hmgb2/G0s2/Thbs1/Gpx1	5	Up	WM vs. WS	F
GO_BP	GO:0048659	Smooth muscle cell proliferation	0.006829	Ccl5/Tnfaip3/Id2/Pik3r1/Ddit3	5	Down	WM vs. WS	F
GO_BP	GO:2001234	Negative regulation of apoptotic signaling pathway	0.00697251	Hmgb2/Mmp9/Gpx1/Cd44/Ier3	5	Up	WM vs. WS	F
GO_BP	GO:0051403	Stress-activated MAPK cascade	0.0071019	Gadd45a/Mmp8/Igf1r/Sirpa/Trib1	5	Up	WM vs. WS	F
GO_BP	GO:1903039	Positive regulation of leukocyte cell-cell adhesion	0.0071019	Cd24a/Anxa1/Elane/Cd44/Sirpa	5	Up	WM vs. WS	F
GO_BP	GO:0050731	Positive regulation of peptidyl-tyrosine phosphorylation	0.00745796	Ccl5/Cd74/Ptk2b/Icam1/Ptger4	5	Down	WM vs. WS	F
GO_BP	GO:0031098	Stress-activated protein kinase signaling cascade	0.00797746	Gadd45a/Mmp8/Igf1r/Sirpa/Trib1	5	Up	WM vs. WS	F
GO_BP	GO:0033002	Muscle cell proliferation	0.00804675	Elane/Mmp9/Thbs1/Igf1r/Trib1	5	Up	WM vs. WS	F
GO_BP	GO:0001906	Cell killing	0.00824674	Hmgn2/Ltf/Elane/Pglyrp1/Ncf1	5	Up	WM vs. WS	F
GO_BP	GO:0019058	Viral life cycle	0.00824674	Ltf/Ifitm1/Slpi/Gsn/Ifitm6	5	Up	WM vs. WS	F
GO_BP	GO:0007259	Receptor signaling pathway via JAK-STAT	0.0083496	Ccl5/Stat1/Ptk2b/Il10ra/Ptger4	5	Down	WM vs. WS	F
KEGG	mmu04657	IL-17 signaling pathway	0.00945522	Lcn2/S100a8/S100a9/Mmp9/Cxcl2	5	Up	WM vs. WS	F
GO_BP	GO:0097696	Receptor signaling pathway via STAT	0.009464	Ccl5/Stat1/Ptk2b/Il10ra/Ptger4	5	Down	WM vs. WS	F
GO_BP	GO:0016485	Protein processing	0.0101726	Thbs1/Hp/Pgk1/Gsn/Cpd	5	Up	WM vs. WS	F
KEGG	mmu05145	Toxoplasmosis	0.0119018	H2-Ab1/H2-Eb1/H2-Aa/Stat1/Il10ra	5	Down	WM vs. WS	F
GO_BP	GO:0044262	Cellular carbohydrate metabolic process	0.0122289	Pygl/Igfbp4/Ier3/Pgd/Gyg	5	Up	WM vs. WS	F
KEGG	mmu04668	TNF signaling pathway	0.0129371	Ccl5/Tnfaip3/Ifi47/Pik3r1/Icam1	5	Down	WM vs. WS	F
GO_BP	GO:0022409	Positive regulation of cell-cell adhesion	0.0129877	Cd24a/Anxa1/Elane/Cd44/Sirpa	5	Up	WM vs. WS	F
GO_BP	GO:0051651	Maintenance of location in cell	0.013182	Tmsb10/Sp100/Anxa6/Ddit3/Ptk2b	5	Down	WM vs. WS	F
GO_BP	GO:0071222	Cellular response to lipopolysaccharide	0.0137018	Ltf/Cd14/Cxcl2/Sirpa/Trib1	5	Up	WM vs. WS	F
GO_BP	GO:0050920	Regulation of chemotaxis	0.014167	Ccl5/Cd74/Cxcr4/Ccr7/Ptk2b	5	Down	WM vs. WS	F
GO_BP	GO:0071219	Cellular response to molecule of bacterial origin	0.0152718	Ltf/Cd14/Cxcl2/Sirpa/Trib1	5	Up	WM vs. WS	F
GO_BP	GO:2000116	Regulation of cysteine-type endopeptidase activity	0.016237	Nr4a1/Ifi204/Stat1/Gramd4/Psmb9	5	Down	WM vs. WS	F
GO_BP	GO:0010632	Regulation of epithelial cell migration	0.0163536	Sp100/Ets1/Evl/Ptk2b/Arsb	5	Down	WM vs. WS	F
GO_BP	GO:1902105	Regulation of leukocyte differentiation	0.016858	Cd24a/Anxa1/Cd44/Pglyrp1/Trib1	5	Up	WM vs. WS	F
GO_BP	GO:1903037	Regulation of leukocyte cell-cell adhesion	0.0202722	Cd24a/Anxa1/Elane/Cd44/Sirpa	5	Up	WM vs. WS	F
GO_BP	GO:0051604	Protein maturation	0.0204283	Thbs1/Hp/Pgk1/Gsn/Cpd	5	Up	WM vs. WS	F
GO_BP	GO:0009150	Purine ribonucleotide metabolic process	0.0205519	Gda/Adpgk/Pgk1/Ier3/Pgam1	5	Up	WM vs. WS	F
GO_BP	GO:0033002	Muscle cell proliferation	0.021276	Ccl5/Tnfaip3/Id2/Pik3r1/Ddit3	5	Down	WM vs. WS	F
GO_BP	GO:0042063	Gliogenesis	0.0213013	S100a8/S100a9/Anxa1/Fn1/C5ar1	5	Up	WM vs. WS	F
GO_BP	GO:0071900	Regulation of protein serine/threonine kinase activity	0.0217493	Ltf/Cd24a/Gadd45a/Thbs1/Trib1	5	Up	WM vs. WS	F
GO_BP	GO:0010466	Negative regulation of peptidase activity	0.0220609	Serpinb6b/Serpinb9/Nr4a1/Ifi204/Cst3	5	Down	WM vs. WS	F
GO_BP	GO:0007204	Positive regulation of cytosolic calcium ion concentration	0.0221262	Cd24a/Cxcl2/C5ar1/Fpr2/Cxcr2	5	Up	WM vs. WS	F
GO_BP	GO:0016032	Viral process	0.0222392	Ltf/Ifitm1/Slpi/Gsn/Ifitm6	5	Up	WM vs. WS	F
GO_BP	GO:0050730	Regulation of peptidyl-tyrosine phosphorylation	0.0232706	Ccl5/Cd74/Ptk2b/Icam1/Ptger4	5	Down	WM vs. WS	F
GO_BP	GO:0009259	Ribonucleotide metabolic process	0.0238664	Gda/Adpgk/Pgk1/Ier3/Pgam1	5	Up	WM vs. WS	F
GO_BP	GO:0006163	Purine nucleotide metabolic process	0.0243877	Gda/Adpgk/Pgk1/Ier3/Pgam1	5	Up	WM vs. WS	F
GO_BP	GO:0051091	Positive regulation of DNA-binding transcription factor activity	0.02504	Sp100/Trim30a/Il18rap/Ddit3/Icam1	5	Down	WM vs. WS	F
GO_BP	GO:0072521	Purine-containing compound metabolic process	0.0290736	Gda/Adpgk/Pgk1/Ier3/Pgam1	5	Up	WM vs. WS	F
GO_BP	GO:0051098	Regulation of binding	0.0302924	Hmgb2/Mmp8/Mmp9/Slpi/Ramp1	5	Up	WM vs. WS	F
GO_BP	GO:0051480	Regulation of cytosolic calcium ion concentration	0.0302924	Cd24a/Cxcl2/C5ar1/Fpr2/Cxcr2	5	Up	WM vs. WS	F
GO_CC	GO:0019898	Extrinsic component of membrane	0.0346958	Zap70/Pik3r1/Ptk2b/Rgs1/Gngt2	5	Down	WM vs. WS	F
GO_BP	GO:1901652	Response to peptide	0.0359301	Anxa1/Mmp9/Gatm/Igf1r/Fpr2	5	Up	WM vs. WS	F
GO_BP	GO:0019221	Cytokine-mediated signaling pathway	0.0361837	Cd24a/Ifitm1/Cxcl2/Cxcr2/Ifitm6	5	Up	WM vs. WS	F
GO_BP	GO:0097193	Intrinsic apoptotic signaling pathway	0.037575	Shisa5/Cd74/Ifi204/Pik3r1/Ddit3	5	Down	WM vs. WS	F
GO_BP	GO:0019932	Second-messenger-mediated signaling	0.0379368	Cxcr4/Zap70/Ccr7/Ptk2b/Ptger4	5	Down	WM vs. WS	F
GO_BP	GO:0050954	Sensory perception of mechanical stimulus	0.0383668	Serpinb6b/Spry2/Cxcr4/Ddit3/Icam1	5	Down	WM vs. WS	F
GO_MF	GO:0005543	Phospholipid binding	0.0389157	Anxa1/Thbs1/Anxa3/Gsn/Ncf1	5	Up	WM vs. WS	F
GO_BP	GO:0009314	Response to radiation	0.0392654	Anxa1/Elane/Gadd45a/Mmp9/Gpx1	5	Up	WM vs. WS	F
GO_BP	GO:1901653	Cellular response to peptide	0.0395385	Nr4a1/Nr4a2/Pik3r1/Lpin1/Icam1	5	Down	WM vs. WS	F
GO_BP	GO:0002697	Regulation of immune effector process	0.0407378	Cd24a/Anxa1/Cd177/Pglyrp1/Ncf1	5	Up	WM vs. WS	F
GO_BP	GO:0070997	Neuron death	0.0411933	Lcn2/Gpx1/Cxcl2/Mt1/C5ar1	5	Up	WM vs. WS	F
GO_BP	GO:0015833	Peptide transport	0.0423976	Ccl5/Cd74/Tap1/Tap2/Ptger4	5	Down	WM vs. WS	F
GO_BP	GO:0071214	Cellular response to abiotic stimulus	0.0465795	Serpinb6b/Ifi204/Trex1/Pik3r1/Ptger4	5	Down	WM vs. WS	F
GO_BP	GO:0104004	Cellular response to environmental stimulus	0.0465795	Serpinb6b/Ifi204/Trex1/Pik3r1/Ptger4	5	Down	WM vs. WS	F
GO_MF	GO:0031625	Ubiquitin protein ligase binding	0.0485442	Isg15/Cxcr4/H2-Ab1/Pik3r1/Ptk2b	5	Down	WM vs. WS	F
GO_MF	GO:0005126	Cytokine receptor binding	0.0485442	Ccl5/Ccl3/Ccl4/Stat1/Pik3r1	5	Down	WM vs. WS	F
GO_BP	GO:0062197	Cellular response to chemical stress	0.0490471	Serpinb6b/Trex1/Tnfaip3/Nr4a2/Ddit3	5	Down	WM vs. WS	F
KEGG	mmu04630	JAK-STAT signaling pathway	0.0570585	Il2rb/Il2rg/Stat1/Pik3r1/Il10ra	5	Down	WM vs. WS	F
KEGG	mmu05417	Lipid and atherosclerosis	0.0750772	Mmp9/Cd14/Hspa5/Cxcl2/Ncf1	5	Up	WM vs. WS	F
GO_BP	GO:0002399	MHC class II protein complex assembly	1.5893e-06	B2m/H2-Ab1/H2-Eb1/H2-Aa	4	Down	WM vs. WS	F
GO_BP	GO:0002503	Peptide antigen assembly with MHC class II protein complex	1.5893e-06	B2m/H2-Ab1/H2-Eb1/H2-Aa	4	Down	WM vs. WS	F
GO_BP	GO:0042270	Protection from natural killer cell mediated cytotoxicity	1.5893e-06	Serpinb9/Tap1/Clec2d/Tap2	4	Down	WM vs. WS	F
GO_BP	GO:0002579	Positive regulation of antigen processing and presentation	2.35841e-06	Cd74/H2-Ab1/Ccr7/Tap2	4	Down	WM vs. WS	F
GO_BP	GO:0002396	MHC protein complex assembly	5.8275e-06	B2m/H2-Ab1/H2-Eb1/H2-Aa	4	Down	WM vs. WS	F
GO_BP	GO:0002501	Peptide antigen assembly with MHC protein complex	5.8275e-06	B2m/H2-Ab1/H2-Eb1/H2-Aa	4	Down	WM vs. WS	F
GO_BP	GO:0001878	Response to yeast	1.14287e-05	Camp/Elane/Mpo/Ncf1	4	Up	WM vs. WS	F
GO_BP	GO:0070486	Leukocyte aggregation	1.29708e-05	S100a8/S100a9/Thbs1/Cd44	4	Up	WM vs. WS	F
GO_BP	GO:0002577	Regulation of antigen processing and presentation	2.17997e-05	Cd74/H2-Ab1/Ccr7/Tap2	4	Down	WM vs. WS	F
GO_BP	GO:1903902	Positive regulation of viral life cycle	2.17997e-05	Vps37b/Cd74/Lgals1/Trim30a	4	Down	WM vs. WS	F
GO_BP	GO:0002523	Leukocyte migration involved in inflammatory response	4.36843e-05	S100a8/S100a9/Cd24a/Elane	4	Up	WM vs. WS	F
GO_BP	GO:0032069	Regulation of nuclease activity	5.75893e-05	Gzma/Oasl2/Oas2/Oas3	4	Down	WM vs. WS	F
GO_BP	GO:0045648	Positive regulation of erythrocyte differentiation	8.4473e-05	Isg15/Ets1/Id2/Stat1	4	Down	WM vs. WS	F
GO_BP	GO:0046597	Negative regulation of viral entry into host cell	9.59624e-05	Ly6e/Cd74/Ifitm3/Trim30a	4	Down	WM vs. WS	F
GO_BP	GO:0002438	Acute inflammatory response to antigenic stimulus	0.000134588	Serpinb9/Fcer1g/Ccr7/Icam1	4	Down	WM vs. WS	F
GO_BP	GO:1903901	Negative regulation of viral life cycle	0.000134588	Ly6e/Cd74/Ifitm3/Trim30a	4	Down	WM vs. WS	F
GO_BP	GO:0006739	NADP metabolic process	0.000192189	Tkt/Pgd/Ncf1/Taldo1	4	Up	WM vs. WS	F
GO_BP	GO:0002446	Neutrophil mediated immunity	0.000208345	Elane/Cd177/Anxa3/Ncf1	4	Up	WM vs. WS	F
GO_BP	GO:0018149	Peptide cross-linking	0.000221799	Anxa1/Thbs1/Fn1/F13a1	4	Up	WM vs. WS	F
GO_MF	GO:0030547	Signaling receptor inhibitor activity	0.000242999	Ccl5/Ly6e/Ly6c2/Ly6a	4	Down	WM vs. WS	F
GO_BP	GO:0032733	Positive regulation of interleukin-10 production	0.000255255	Isg15/Fcer1g/Cd83/Ptger4	4	Down	WM vs. WS	F
GO_MF	GO:0004601	Peroxidase activity	0.000351196	Hbb-b1/Mpo/Gpx1/Alox5ap	4	Up	WM vs. WS	F
KEGG	mmu05310	Asthma	0.000383201	H2-Ab1/H2-Eb1/Fcer1g/H2-Aa	4	Down	WM vs. WS	F
GO_MF	GO:0016684	Oxidoreductase activity, acting on peroxide as acceptor	0.000423784	Hbb-b1/Mpo/Gpx1/Alox5ap	4	Up	WM vs. WS	F
GO_BP	GO:0002369	T cell cytokine production	0.00045378	B2m/Rsad2/Tbx21/Il18rap	4	Down	WM vs. WS	F
GO_BP	GO:0032728	Positive regulation of interferon-beta production	0.00045378	Isg15/Irf7/Oas2/Oas3	4	Down	WM vs. WS	F
GO_BP	GO:0048246	Macrophage chemotaxis	0.00045378	Ccl5/Ccl3/Ccr7/Ptk2b	4	Down	WM vs. WS	F
GO_BP	GO:0042088	T-helper 1 type immune response	0.000563241	Tbx21/H2-Ab1/Il18rap/Ccr7	4	Down	WM vs. WS	F
GO_BP	GO:0042743	Hydrogen peroxide metabolic process	0.000631316	Hbb-b1/Mpo/Gpx1/Ncf1	4	Up	WM vs. WS	F
GO_BP	GO:0045071	Negative regulation of viral genome replication	0.000656478	Ltf/Ifitm1/Slpi/Ifitm6	4	Up	WM vs. WS	F
GO_BP	GO:0002714	Positive regulation of B cell mediated immunity	0.00069752	Tbx21/Fcer1g/Gimap5/Gimap3	4	Down	WM vs. WS	F
GO_BP	GO:0002891	Positive regulation of immunoglobulin mediated immune response	0.00069752	Tbx21/Fcer1g/Gimap5/Gimap3	4	Down	WM vs. WS	F
GO_BP	GO:0001961	Positive regulation of cytokine-mediated signaling pathway	0.000738056	Irf7/Zbp1/Cd74/Cxcr4	4	Down	WM vs. WS	F
GO_BP	GO:1903409	Reactive oxygen species biosynthetic process	0.000738968	Lcn2/Mpo/Mmp8/Ncf1	4	Up	WM vs. WS	F
GO_BP	GO:0035458	Cellular response to interferon-beta	0.00078307	Ifi204/Trex1/Ifi47/Stat1	4	Down	WM vs. WS	F
GO_BP	GO:0035821	Modulation of process of another organism	0.000846301	S100a9/Camp/Ltf/Slpi	4	Up	WM vs. WS	F
GO_BP	GO:0045058	T cell selection	0.000881352	Cd74/Tbx21/Zap70/Ccr7	4	Down	WM vs. WS	F
GO_BP	GO:0048524	Positive regulation of viral process	0.000881352	Vps37b/Cd74/Lgals1/Trim30a	4	Down	WM vs. WS	F
GO_CC	GO:0005771	Multivesicular body	0.000908887	Cd74/Cd79a/H2-Ab1/Cst3	4	Down	WM vs. WS	F
GO_BP	GO:0032757	Positive regulation of interleukin-8 production	0.000980777	Cd74/Cd2/Ddit3/Ptger4	4	Down	WM vs. WS	F
GO_BP	GO:0043903	Regulation of biological process involved in symbiotic interaction	0.000988069	Ltf/Ifitm1/Gsn/Ifitm6	4	Up	WM vs. WS	F
GO_BP	GO:0006801	Superoxide metabolic process	0.00102107	Mpo/Cd177/Ncf1/Fpr2	4	Up	WM vs. WS	F
GO_BP	GO:0060760	Positive regulation of response to cytokine stimulus	0.00103097	Irf7/Zbp1/Cd74/Cxcr4	4	Down	WM vs. WS	F
GO_BP	GO:0031663	Lipopolysaccharide-mediated signaling pathway	0.00108274	Ccl5/Trim30a/Tnfaip3/Stat1	4	Down	WM vs. WS	F
GO_BP	GO:0032653	Regulation of interleukin-10 production	0.00113208	Isg15/Fcer1g/Cd83/Ptger4	4	Down	WM vs. WS	F
GO_BP	GO:1905517	Macrophage migration	0.00113208	Ccl5/Ccl3/Ccr7/Ptk2b	4	Down	WM vs. WS	F
GO_BP	GO:0032613	Interleukin-10 production	0.00126954	Isg15/Fcer1g/Cd83/Ptger4	4	Down	WM vs. WS	F
GO_BP	GO:0032608	Interferon-beta production	0.00139863	Isg15/Irf7/Oas2/Oas3	4	Down	WM vs. WS	F
GO_BP	GO:0032648	Regulation of interferon-beta production	0.00139863	Isg15/Irf7/Oas2/Oas3	4	Down	WM vs. WS	F
GO_BP	GO:0032677	Regulation of interleukin-8 production	0.00148717	Camp/Anxa1/Elane/Cd14	4	Up	WM vs. WS	F
GO_BP	GO:0032637	Interleukin-8 production	0.00154652	Camp/Anxa1/Elane/Cd14	4	Up	WM vs. WS	F
GO_BP	GO:0006749	Glutathione metabolic process	0.0016451	Hbb-b1/Gsr/Gpx1/Gstm1	4	Up	WM vs. WS	F
GO_MF	GO:0048029	Monosaccharide binding	0.00165142	Pygl/Tkt/Taldo1/Gyg	4	Up	WM vs. WS	F
GO_BP	GO:0002763	Positive regulation of myeloid leukocyte differentiation	0.0016979	Ccl5/Cd74/Id2/Ccl3	4	Down	WM vs. WS	F
GO_BP	GO:0045123	Cellular extravasation	0.00169849	Prtn3/Elane/Cd177/Sirpa	4	Up	WM vs. WS	F
GO_BP	GO:0043154	Negative regulation of cysteine-type endopeptidase activity involved in apoptotic process	0.0017933	Mmp9/Thbs1/Gpx1/Cd44	4	Up	WM vs. WS	F
GO_BP	GO:0032623	Interleukin-2 production	0.00198484	Tbx21/Fcer1g/Tnfaip3/Cd83	4	Down	WM vs. WS	F
GO_BP	GO:0002712	Regulation of B cell mediated immunity	0.00216308	Tbx21/Fcer1g/Gimap5/Gimap3	4	Down	WM vs. WS	F
GO_BP	GO:0002889	Regulation of immunoglobulin mediated immune response	0.00216308	Tbx21/Fcer1g/Gimap5/Gimap3	4	Down	WM vs. WS	F
GO_BP	GO:0006096	Glycolytic process	0.00218187	Adpgk/Pgk1/Ier3/Pgam1	4	Up	WM vs. WS	F
GO_BP	GO:0006757	ATP generation from ADP	0.00223068	Adpgk/Pgk1/Ier3/Pgam1	4	Up	WM vs. WS	F
GO_BP	GO:0045069	Regulation of viral genome replication	0.00223068	Ltf/Ifitm1/Slpi/Ifitm6	4	Up	WM vs. WS	F
GO_BP	GO:0002292	T cell differentiation involved in immune response	0.00234364	Tbx21/Fcer1g/Ccr7/Ptger4	4	Down	WM vs. WS	F
GO_BP	GO:0032677	Regulation of interleukin-8 production	0.00234364	Cd74/Cd2/Ddit3/Ptger4	4	Down	WM vs. WS	F
GO_BP	GO:0032637	Interleukin-8 production	0.00245289	Cd74/Cd2/Ddit3/Ptger4	4	Down	WM vs. WS	F
KEGG	mmu04672	Intestinal immune network for IgA production	0.00252079	Cxcr4/H2-Ab1/H2-Eb1/H2-Aa	4	Down	WM vs. WS	F
GO_BP	GO:0071347	Cellular response to interleukin-1	0.00254126	Ccl5/Zbp1/Ccl3/Ccl4	4	Down	WM vs. WS	F
GO_BP	GO:0002532	Production of molecular mediator involved in inflammatory response	0.00264453	Chil3/Alox5ap/Ncf1/Sirpa	4	Up	WM vs. WS	F
GO_BP	GO:0045670	Regulation of osteoclast differentiation	0.00265261	Ccl5/Clec2d/Ccl3/Pik3r1	4	Down	WM vs. WS	F
GO_BP	GO:0120162	Positive regulation of cold-induced thermogenesis	0.00270683	Lcn2/G0s2/Gatm/Igf1r	4	Up	WM vs. WS	F
GO_BP	GO:0046031	ADP metabolic process	0.00279228	Adpgk/Pgk1/Ier3/Pgam1	4	Up	WM vs. WS	F
GO_BP	GO:0008625	Extrinsic apoptotic signaling pathway via death domain receptors	0.002858	Sp100/Tnfaip3/Pik3r1/Icam1	4	Down	WM vs. WS	F
GO_BP	GO:0002260	Lymphocyte homeostasis	0.00296727	Cd74/Tnfaip3/Gimap5/Gimap3	4	Down	WM vs. WS	F
GO_MF	GO:0043621	Protein self-association	0.00304462	Ccl5/Rsad2/Cd2/Tnfaip3	4	Down	WM vs. WS	F
GO_BP	GO:0009135	Purine nucleoside diphosphate metabolic process	0.00310282	Adpgk/Pgk1/Ier3/Pgam1	4	Up	WM vs. WS	F
GO_BP	GO:0009179	Purine ribonucleoside diphosphate metabolic process	0.00310282	Adpgk/Pgk1/Ier3/Pgam1	4	Up	WM vs. WS	F
GO_BP	GO:0006165	Nucleoside diphosphate phosphorylation	0.00317166	Adpgk/Pgk1/Ier3/Pgam1	4	Up	WM vs. WS	F
GO_BP	GO:0032729	Positive regulation of interferon-gamma production	0.00320567	Isg15/Klre1/Klrk1/Cd2	4	Down	WM vs. WS	F
GO_BP	GO:0050766	Positive regulation of phagocytosis	0.00345597	Il2rb/Fcer1g/Il2rg/Ccr7	4	Down	WM vs. WS	F
GO_BP	GO:0046939	Nucleotide phosphorylation	0.00345898	Adpgk/Pgk1/Ier3/Pgam1	4	Up	WM vs. WS	F
GO_BP	GO:0048661	Positive regulation of smooth muscle cell proliferation	0.00345898	Elane/Mmp9/Thbs1/Igf1r	4	Up	WM vs. WS	F
GO_MF	GO:0030971	Receptor tyrosine kinase binding	0.00362028	Cd2/Dok2/Pik3r1/Itgax	4	Down	WM vs. WS	F
GO_BP	GO:0010595	Positive regulation of endothelial cell migration	0.00368593	Lcn2/Anxa1/Thbs1/Anxa3	4	Up	WM vs. WS	F
GO_BP	GO:0016525	Negative regulation of angiogenesis	0.00378924	Ngp/Gadd45a/Thbs1/Pgk1	4	Up	WM vs. WS	F
GO_BP	GO:0032642	Regulation of chemokine production	0.00381205	Chil3/Cd24a/Elane/Sirpa	4	Up	WM vs. WS	F
GO_BP	GO:1902106	Negative regulation of leukocyte differentiation	0.00381205	Anxa1/Cd44/Pglyrp1/Trib1	4	Up	WM vs. WS	F
GO_BP	GO:2000181	Negative regulation of blood vessel morphogenesis	0.00389005	Ngp/Gadd45a/Thbs1/Pgk1	4	Up	WM vs. WS	F
GO_BP	GO:1901343	Negative regulation of vasculature development	0.00394212	Ngp/Gadd45a/Thbs1/Pgk1	4	Up	WM vs. WS	F
GO_BP	GO:1903707	Negative regulation of hemopoiesis	0.00394212	Anxa1/Cd44/Pglyrp1/Trib1	4	Up	WM vs. WS	F
GO_BP	GO:2000106	Regulation of leukocyte apoptotic process	0.00394212	Cd24a/Anxa1/Cd44/Cxcr2	4	Up	WM vs. WS	F
GO_BP	GO:0009185	Ribonucleoside diphosphate metabolic process	0.00404925	Adpgk/Pgk1/Ier3/Pgam1	4	Up	WM vs. WS	F
GO_CC	GO:0031234	Extrinsic component of cytoplasmic side of plasma membrane	0.00412881	Zap70/Ptk2b/Rgs1/Gngt2	4	Down	WM vs. WS	F
GO_MF	GO:0003725	Double-stranded RNA binding	0.00421008	Zbp1/Oasl2/Oas2/Oas3	4	Down	WM vs. WS	F
GO_BP	GO:0043534	Blood vessel endothelial cell migration	0.00426887	Anxa1/Gadd45a/Thbs1/Gpx1	4	Up	WM vs. WS	F
GO_BP	GO:0032651	Regulation of interleukin-1 beta production	0.00437854	Ifi204/Tnfaip3/Ccl3/Ccr7	4	Down	WM vs. WS	F
GO_BP	GO:0032602	Chemokine production	0.0045255	Chil3/Cd24a/Elane/Sirpa	4	Up	WM vs. WS	F
GO_BP	GO:0002312	B cell activation involved in immune response	0.00454147	Tbx21/Lgals1/Tnfaip3/Ptk2b	4	Down	WM vs. WS	F
GO_MF	GO:0004867	Serine-type endopeptidase inhibitor activity	0.00454265	Wfdc17/Wfdc21/Serpinb1a/Slpi	4	Up	WM vs. WS	F
GO_BP	GO:0006090	Pyruvate metabolic process	0.00464222	Adpgk/Pgk1/Ier3/Pgam1	4	Up	WM vs. WS	F
GO_BP	GO:0070555	Response to interleukin-1	0.00468203	Ccl5/Zbp1/Ccl3/Ccl4	4	Down	WM vs. WS	F
GO_BP	GO:0008637	Apoptotic mitochondrial changes	0.00476078	Cd24a/Mmp9/Gpx1/Ier3	4	Up	WM vs. WS	F
GO_BP	GO:0007229	Integrin-mediated signaling pathway	0.00477213	Isg15/Fcer1g/Ptk2b/Itgax	4	Down	WM vs. WS	F
GO_BP	GO:0120162	Positive regulation of cold-induced thermogenesis	0.00477213	Cxcr4/Plac8/Scd1/Lpin1	4	Down	WM vs. WS	F
GO_BP	GO:0002690	Positive regulation of leukocyte chemotaxis	0.00490333	Ccl5/Cd74/Ccr7/Ptk2b	4	Down	WM vs. WS	F
GO_BP	GO:0001776	Leukocyte homeostasis	0.00497138	Cd24a/Anxa1/Cd44/Cxcr2	4	Up	WM vs. WS	F
GO_BP	GO:0009636	Response to toxic substance	0.00497138	Lcn2/Mpo/Gpx1/Mt1	4	Up	WM vs. WS	F
GO_MF	GO:0140375	Immune receptor activity	0.00502417	Cd44/C5ar1/Fpr2/Cxcr2	4	Up	WM vs. WS	F
GO_BP	GO:0042542	Response to hydrogen peroxide	0.00506268	Lcn2/Anxa1/Gpx1/Sirpa	4	Up	WM vs. WS	F
GO_BP	GO:0032963	Collagen metabolic process	0.00507772	Prtn3/Mmp8/Mmp9/Fn1	4	Up	WM vs. WS	F
GO_BP	GO:0032611	Interleukin-1 beta production	0.00524168	Ifi204/Tnfaip3/Ccl3/Ccr7	4	Down	WM vs. WS	F
GO_BP	GO:0019079	Viral genome replication	0.00556893	Ltf/Ifitm1/Slpi/Ifitm6	4	Up	WM vs. WS	F
GO_MF	GO:0008528	G protein-coupled peptide receptor activity	0.00561616	Ltb4r1/Ramp1/Fpr2/Cxcr2	4	Up	WM vs. WS	F
GO_BP	GO:0009132	Nucleoside diphosphate metabolic process	0.0058317	Adpgk/Pgk1/Ier3/Pgam1	4	Up	WM vs. WS	F
GO_BP	GO:0050829	Defense response to Gram-negative bacterium	0.00593534	Hmgb2/Camp/Ltf/Elane	4	Up	WM vs. WS	F
GO_BP	GO:0002444	Myeloid leukocyte mediated immunity	0.00607232	Elane/Cd177/Anxa3/Ncf1	4	Up	WM vs. WS	F
GO_MF	GO:0001653	Peptide receptor activity	0.00649987	Ltb4r1/Ramp1/Fpr2/Cxcr2	4	Up	WM vs. WS	F
GO_MF	GO:0005178	Integrin binding	0.00663648	Cd177/Thbs1/Tgfbi/Fn1	4	Up	WM vs. WS	F
GO_BP	GO:0034341	Response to interferon-gamma	0.00693034	Ifitm1/Gsn/Sirpa/Ifitm6	4	Up	WM vs. WS	F
GO_BP	GO:0071887	Leukocyte apoptotic process	0.0071019	Cd24a/Anxa1/Cd44/Cxcr2	4	Up	WM vs. WS	F
GO_BP	GO:0006690	Icosanoid metabolic process	0.00723077	Anxa1/Gpx1/Alox5ap/Ncf1	4	Up	WM vs. WS	F
GO_BP	GO:0008630	Intrinsic apoptotic signaling pathway in response to DNA damage	0.00754876	Shisa5/Cd74/Ifi204/Pik3r1	4	Down	WM vs. WS	F
GO_BP	GO:0120161	Regulation of cold-induced thermogenesis	0.00788239	Lcn2/G0s2/Gatm/Igf1r	4	Up	WM vs. WS	F
GO_BP	GO:1901136	Carbohydrate derivative catabolic process	0.00788239	Chil3/Gda/Cd44/Pglyrp1	4	Up	WM vs. WS	F
GO_BP	GO:0106106	Cold-induced thermogenesis	0.00797746	Lcn2/G0s2/Gatm/Igf1r	4	Up	WM vs. WS	F
GO_BP	GO:0030038	Contractile actin filament bundle assembly	0.00816855	Evl/Pik3r1/Ptk2b/Ptger4	4	Down	WM vs. WS	F
GO_BP	GO:0043149	Stress fiber assembly	0.00816855	Evl/Pik3r1/Ptk2b/Ptger4	4	Down	WM vs. WS	F
GO_BP	GO:0050921	Positive regulation of chemotaxis	0.00838778	Thbs1/Fn1/C5ar1/Cxcr2	4	Up	WM vs. WS	F
GO_BP	GO:0051701	Biological process involved in interaction with host	0.00838778	Ifitm1/Gsn/Pglyrp1/Ifitm6	4	Up	WM vs. WS	F
GO_BP	GO:0046328	Regulation of JNK cascade	0.00852102	Gadd45a/Mmp8/Igf1r/Sirpa	4	Up	WM vs. WS	F
GO_BP	GO:0050764	Regulation of phagocytosis	0.0087706	Il2rb/Fcer1g/Il2rg/Ccr7	4	Down	WM vs. WS	F
GO_BP	GO:0002687	Positive regulation of leukocyte migration	0.00928581	Mmp9/Thbs1/C5ar1/Cxcr2	4	Up	WM vs. WS	F
GO_BP	GO:2001235	Positive regulation of apoptotic signaling pathway	0.00928581	S100a8/S100a9/G0s2/Thbs1	4	Up	WM vs. WS	F
GO_BP	GO:1990845	Adaptive thermogenesis	0.0104751	Lcn2/G0s2/Gatm/Igf1r	4	Up	WM vs. WS	F
GO_BP	GO:0002688	Regulation of leukocyte chemotaxis	0.0105315	Ccl5/Cd74/Ccr7/Ptk2b	4	Down	WM vs. WS	F
GO_MF	GO:0031406	Carboxylic acid binding	0.0106921	S100a8/Pygl/Alox5ap/Pgd	4	Up	WM vs. WS	F
GO_MF	GO:0002020	Protease binding	0.0106921	Lcn2/Elane/Cd177/Fn1	4	Up	WM vs. WS	F
GO_MF	GO:1990782	Protein tyrosine kinase binding	0.0114623	Cd2/Dok2/Pik3r1/Itgax	4	Down	WM vs. WS	F
GO_BP	GO:0051250	Negative regulation of lymphocyte activation	0.0117991	Cd24a/Anxa1/Cd44/Pglyrp1	4	Up	WM vs. WS	F
GO_BP	GO:2001236	Regulation of extrinsic apoptotic signaling pathway	0.0117991	Hmgb2/G0s2/Thbs1/Gpx1	4	Up	WM vs. WS	F
GO_BP	GO:0007596	Blood coagulation	0.0122289	S100a9/Thbs1/Fn1/F13a1	4	Up	WM vs. WS	F
GO_BP	GO:0007599	Hemostasis	0.0128408	S100a9/Thbs1/Fn1/F13a1	4	Up	WM vs. WS	F
GO_BP	GO:0050817	Coagulation	0.0128408	S100a9/Thbs1/Fn1/F13a1	4	Up	WM vs. WS	F
KEGG	mmu05140	Leishmaniasis	0.0133179	H2-Ab1/H2-Eb1/H2-Aa/Stat1	4	Down	WM vs. WS	F
GO_BP	GO:0030278	Regulation of ossification	0.0134941	Isg15/Rsad2/Ptk2b/Ptger4	4	Down	WM vs. WS	F
GO_BP	GO:0050728	Negative regulation of inflammatory response	0.0153328	Ets1/Tnfaip3/Metrnl/Ptger4	4	Down	WM vs. WS	F
GO_BP	GO:0051928	Positive regulation of calcium ion transport	0.0156294	Ccl5/Cxcr4/Gimap5/Gimap3	4	Down	WM vs. WS	F
GO_BP	GO:0030833	Regulation of actin filament polymerization	0.0159167	Tmsb10/Evl/Ptk2b/Icam1	4	Down	WM vs. WS	F
GO_BP	GO:0050671	Positive regulation of lymphocyte proliferation	0.0162411	Ccl5/Cd74/Zap70/Ccr7	4	Down	WM vs. WS	F
GO_BP	GO:0051099	Positive regulation of binding	0.0167568	Hmgb2/Mmp8/Mmp9/Ramp1	4	Up	WM vs. WS	F
GO_BP	GO:0032946	Positive regulation of mononuclear cell proliferation	0.0167957	Ccl5/Cd74/Zap70/Ccr7	4	Down	WM vs. WS	F
GO_BP	GO:0072331	Signal transduction by p53 class mediator	0.0171654	Shisa5/Sp100/Cd74/Ifi204	4	Down	WM vs. WS	F
GO_BP	GO:0031333	Negative regulation of protein-containing complex assembly	0.0178461	Tmsb10/Trim30a/Evl/Ptger4	4	Down	WM vs. WS	F
GO_BP	GO:0050830	Defense response to Gram-positive bacterium	0.0181921	B2m/Klrk1/Gbp9/Scd1	4	Down	WM vs. WS	F
GO_BP	GO:0045619	Regulation of lymphocyte differentiation	0.0187425	Cd24a/Anxa1/Cd44/Pglyrp1	4	Up	WM vs. WS	F
GO_BP	GO:0002695	Negative regulation of leukocyte activation	0.0190085	Cd24a/Anxa1/Cd44/Pglyrp1	4	Up	WM vs. WS	F
KEGG	mmu00480	Glutathione metabolism	0.0193615	Gsr/Gpx1/Gstm1/Pgd	4	Up	WM vs. WS	F
KEGG	mmu01230	Biosynthesis of amino acids	0.0193615	Pgk1/Tkt/Pgam1/Taldo1	4	Up	WM vs. WS	F
GO_BP	GO:0032872	Regulation of stress-activated MAPK cascade	0.0202005	Gadd45a/Mmp8/Igf1r/Sirpa	4	Up	WM vs. WS	F
GO_BP	GO:0070302	Regulation of stress-activated protein kinase signaling cascade	0.0206074	Gadd45a/Mmp8/Igf1r/Sirpa	4	Up	WM vs. WS	F
GO_BP	GO:0010977	Negative regulation of neuron projection development	0.0217359	B2m/H2-K1/H2-D1/Lgals1	4	Down	WM vs. WS	F
GO_BP	GO:0008064	Regulation of actin polymerization or depolymerization	0.0228651	Tmsb10/Evl/Ptk2b/Icam1	4	Down	WM vs. WS	F
GO_BP	GO:0070665	Positive regulation of leukocyte proliferation	0.0228651	Ccl5/Cd74/Zap70/Ccr7	4	Down	WM vs. WS	F
GO_CC	GO:0019897	Extrinsic component of plasma membrane	0.0229996	Zap70/Ptk2b/Rgs1/Gngt2	4	Down	WM vs. WS	F
GO_BP	GO:0032675	Regulation of interleukin-6 production	0.0232706	Cd74/Fcer1g/Trim30a/Tnfaip3	4	Down	WM vs. WS	F
GO_CC	GO:0031225	Anchored component of membrane	0.0233683	Ly6e/Ly6c2/Ly6a/Cd2	4	Down	WM vs. WS	F
GO_MF	GO:0016922	Nuclear receptor binding	0.0235168	Nr4a1/Nr4a2/Stat1/Pik3r1	4	Down	WM vs. WS	F
GO_BP	GO:0030832	Regulation of actin filament length	0.0240253	Tmsb10/Evl/Ptk2b/Icam1	4	Down	WM vs. WS	F
GO_BP	GO:0010976	Positive regulation of neuron projection development	0.0240428	S100a9/Cd24a/Hspa5/Igf1r	4	Up	WM vs. WS	F
GO_BP	GO:0050866	Negative regulation of cell activation	0.0240428	Cd24a/Anxa1/Cd44/Pglyrp1	4	Up	WM vs. WS	F
GO_BP	GO:0051651	Maintenance of location in cell	0.0240428	Lcn2/Gsn/Hspa5/Syne1	4	Up	WM vs. WS	F
GO_BP	GO:0071560	Cellular response to transforming growth factor beta stimulus	0.0243452	Thbs1/Lrg1/Hspa5/Igf1r	4	Up	WM vs. WS	F
GO_BP	GO:0030041	Actin filament polymerization	0.0244822	Tmsb10/Evl/Ptk2b/Icam1	4	Down	WM vs. WS	F
GO_BP	GO:0050920	Regulation of chemotaxis	0.0252203	Thbs1/Fn1/C5ar1/Cxcr2	4	Up	WM vs. WS	F
GO_BP	GO:0071559	Response to transforming growth factor beta	0.0252203	Thbs1/Lrg1/Hspa5/Igf1r	4	Up	WM vs. WS	F
GO_CC	GO:0005741	Mitochondrial outer membrane	0.0260467	Rsad2/Gimap3/Ppp1r15a/Lpin1	4	Down	WM vs. WS	F
GO_BP	GO:0051017	Actin filament bundle assembly	0.0261605	Evl/Pik3r1/Ptk2b/Ptger4	4	Down	WM vs. WS	F
GO_BP	GO:0061572	Actin filament bundle organization	0.0275113	Evl/Pik3r1/Ptk2b/Ptger4	4	Down	WM vs. WS	F
KEGG	mmu04640	Hematopoietic cell lineage	0.0277438	Cd24a/Cd44/Cd14/Dntt	4	Up	WM vs. WS	F
GO_BP	GO:0060402	Calcium ion transport into cytosol	0.0287922	Gimap5/Gimap3/Ddit3/Ptk2b	4	Down	WM vs. WS	F
GO_BP	GO:0048660	Regulation of smooth muscle cell proliferation	0.0292913	Ccl5/Tnfaip3/Id2/Pik3r1	4	Down	WM vs. WS	F
GO_BP	GO:0010951	Negative regulation of endopeptidase activity	0.0322204	Serpinb6b/Serpinb9/Nr4a1/Ifi204	4	Down	WM vs. WS	F
GO_BP	GO:0043122	Regulation of I-kappaB kinase/NF-kappaB signaling	0.0340372	Cd74/Trim30a/Tnfaip3/Stat1	4	Down	WM vs. WS	F
GO_CC	GO:0036464	Cytoplasmic ribonucleoprotein granule	0.0340657	Ckap4/Pabpc1/Serpinb1a/Syne1	4	Up	WM vs. WS	F
GO_CC	GO:0019867	Outer membrane	0.035024	Rsad2/Gimap3/Ppp1r15a/Lpin1	4	Down	WM vs. WS	F
GO_CC	GO:0031968	Organelle outer membrane	0.035024	Rsad2/Gimap3/Ppp1r15a/Lpin1	4	Down	WM vs. WS	F
GO_BP	GO:0046034	ATP metabolic process	0.0354139	Adpgk/Pgk1/Ier3/Pgam1	4	Up	WM vs. WS	F
GO_BP	GO:0019722	Calcium-mediated signaling	0.0367924	Cxcr4/Zap70/Ccr7/Ptk2b	4	Down	WM vs. WS	F
KEGG	mmu04640	Hematopoietic cell lineage	0.0370332	Cd2/H2-Ab1/H2-Eb1/H2-Aa	4	Down	WM vs. WS	F
GO_BP	GO:0008154	Actin polymerization or depolymerization	0.0378233	Tmsb10/Evl/Ptk2b/Icam1	4	Down	WM vs. WS	F
GO_MF	GO:0002020	Protease binding	0.0380215	Serpinb6b/Serpinb9/Tnfaip3/Cst3	4	Down	WM vs. WS	F
GO_BP	GO:0005996	Monosaccharide metabolic process	0.0392654	Adpgk/Igfbp4/Pgk1/Pgd	4	Up	WM vs. WS	F
GO_BP	GO:0060401	Cytosolic calcium ion transport	0.0393972	Gimap5/Gimap3/Ddit3/Ptk2b	4	Down	WM vs. WS	F
GO_CC	GO:0035770	Ribonucleoprotein granule	0.0406662	Ckap4/Pabpc1/Serpinb1a/Syne1	4	Up	WM vs. WS	F
GO_BP	GO:0120032	Regulation of plasma membrane bounded cell projection assembly	0.0416177	Evl/Pik3r1/Ccr7/Icam1	4	Down	WM vs. WS	F
GO_BP	GO:0031334	Positive regulation of protein-containing complex assembly	0.042098	Isg15/Evl/Ptk2b/Icam1	4	Down	WM vs. WS	F
GO_BP	GO:0060491	Regulation of cell projection assembly	0.0430527	Evl/Pik3r1/Ccr7/Icam1	4	Down	WM vs. WS	F
GO_BP	GO:0032271	Regulation of protein polymerization	0.0436816	Tmsb10/Evl/Ptk2b/Icam1	4	Down	WM vs. WS	F
GO_BP	GO:0031032	Actomyosin structure organization	0.045944	Evl/Pik3r1/Ptk2b/Ptger4	4	Down	WM vs. WS	F
GO_BP	GO:0048839	Inner ear development	0.0490471	H2-K1/Spry2/Ifi204/H2-T23	4	Down	WM vs. WS	F
KEGG	mmu04064	NF-kappa B signaling pathway	0.0515402	Tnfaip3/Zap70/Ccl4/Icam1	4	Down	WM vs. WS	F
KEGG	mmu04670	Leukocyte transendothelial migration	0.0710939	Cxcr4/Pik3r1/Ptk2b/Icam1	4	Down	WM vs. WS	F
KEGG	mmu05150	Staphylococcus aureus infection	0.0888115	H2-Ab1/H2-Eb1/H2-Aa/Icam1	4	Down	WM vs. WS	F
GO_MF	GO:0050786	RAGE receptor binding	8.42179e-05	S100a8/Hmgb2/Fpr2	3	Up	WM vs. WS	F
GO_BP	GO:0002361	CD4-positive, CD25-positive, alpha-beta regulatory T cell differentiation	9.59624e-05	Gimap5/Gimap3/Il2rg	3	Down	WM vs. WS	F
GO_BP	GO:0002420	Natural killer cell mediated cytotoxicity directed against tumor cell target	0.000128916	Nkg7/Klre1/Klrk1	3	Down	WM vs. WS	F
GO_BP	GO:0002223	Stimulatory C-type lectin receptor signaling pathway	0.00015794	Klre1/Klrk1/Klrc1	3	Down	WM vs. WS	F
GO_BP	GO:0002423	Natural killer cell mediated immune response to tumor cell	0.00015794	Nkg7/Klre1/Klrk1	3	Down	WM vs. WS	F
GO_BP	GO:0046598	Positive regulation of viral entry into host cell	0.00015794	Cd74/Lgals1/Trim30a	3	Down	WM vs. WS	F
GO_BP	GO:0075294	Positive regulation by symbiont of entry into host	0.00015794	Cd74/Lgals1/Trim30a	3	Down	WM vs. WS	F
GO_BP	GO:1990840	Response to lectin	0.00015794	Klre1/Klrk1/Klrc1	3	Down	WM vs. WS	F
GO_BP	GO:1990858	Cellular response to lectin	0.00015794	Klre1/Klrk1/Klrc1	3	Down	WM vs. WS	F
GO_BP	GO:0001781	Neutrophil apoptotic process	0.00018877	Anxa1/Cd44/Cxcr2	3	Up	WM vs. WS	F
GO_BP	GO:0042590	Antigen processing and presentation of exogenous peptide antigen via MHC class I	0.00019919	H2-K1/Tap1/Fcer1g	3	Down	WM vs. WS	F
GO_BP	GO:0006098	Pentose-phosphate shunt	0.000221799	Tkt/Pgd/Taldo1	3	Up	WM vs. WS	F
GO_BP	GO:0045060	Negative thymic T cell selection	0.000248291	Cd74/Zap70/Ccr7	3	Down	WM vs. WS	F
GO_BP	GO:0140507	Granzyme-mediated programmed cell death signaling pathway	0.000248291	Gzma/Nkg7/Gzmb	3	Down	WM vs. WS	F
GO_CC	GO:0071556	Integral component of lumenal side of endoplasmic reticulum membrane	0.000267615	H2-K1/H2-D1/H2-T23	3	Down	WM vs. WS	F
GO_CC	GO:0098553	Lumenal side of endoplasmic reticulum membrane	0.000267615	H2-K1/H2-D1/H2-T23	3	Down	WM vs. WS	F
GO_BP	GO:0043383	Negative T cell selection	0.000302751	Cd74/Zap70/Ccr7	3	Down	WM vs. WS	F
GO_BP	GO:0060700	Regulation of ribonuclease activity	0.000302751	Oasl2/Oas2/Oas3	3	Down	WM vs. WS	F
GO_BP	GO:0006740	NADPH regeneration	0.000401364	Tkt/Pgd/Taldo1	3	Up	WM vs. WS	F
GO_MF	GO:0030550	Acetylcholine receptor inhibitor activity	0.000402384	Ly6e/Ly6c2/Ly6a	3	Down	WM vs. WS	F
GO_BP	GO:0002220	Innate immune response activating cell surface receptor signaling pathway	0.00044023	Klre1/Klrk1/Klrc1	3	Down	WM vs. WS	F
GO_BP	GO:0002758	Innate immune response-activating signal transduction	0.000505348	Klre1/Klrk1/Klrc1	3	Down	WM vs. WS	F
GO_BP	GO:0140131	Positive regulation of lymphocyte chemotaxis	0.000505348	Ccl5/Ccr7/Ptk2b	3	Down	WM vs. WS	F
GO_CC	GO:0098576	Lumenal side of membrane	0.000505456	H2-K1/H2-D1/H2-T23	3	Down	WM vs. WS	F
GO_CC	GO:0042581	Specific granule	0.000622701	Camp/Ltf/Anxa3	3	Up	WM vs. WS	F
GO_BP	GO:0002922	Positive regulation of humoral immune response	0.00078307	Gimap5/Gimap3/Ccr7	3	Down	WM vs. WS	F
GO_BP	GO:0045591	Positive regulation of regulatory T cell differentiation	0.000881352	Gimap5/Gimap3/Il2rg	3	Down	WM vs. WS	F
GO_BP	GO:0051156	Glucose 6-phosphate metabolic process	0.000938559	Tkt/Pgd/Taldo1	3	Up	WM vs. WS	F
GO_BP	GO:0072677	Eosinophil migration	0.000980942	Ccl5/Ccl4/Ptger4	3	Down	WM vs. WS	F
GO_BP	GO:1901623	Regulation of lymphocyte chemotaxis	0.000980942	Ccl5/Ccr7/Ptk2b	3	Down	WM vs. WS	F
GO_BP	GO:0060339	Negative regulation of type I interferon-mediated signaling pathway	0.00108963	Isg15/Oas3/Trex1	3	Down	WM vs. WS	F
GO_MF	GO:0033130	Acetylcholine receptor binding	0.00110143	Ly6e/Ly6c2/Ly6a	3	Down	WM vs. WS	F
GO_BP	GO:0006925	Inflammatory cell apoptotic process	0.0011964	Anxa1/Cd44/Cxcr2	3	Up	WM vs. WS	F
GO_BP	GO:0045730	Respiratory burst	0.0011964	Cd24a/Mpo/Ncf1	3	Up	WM vs. WS	F
GO_BP	GO:0071276	Cellular response to cadmium ion	0.0011964	Mmp9/Gsn/Mt1	3	Up	WM vs. WS	F
GO_BP	GO:0001780	Neutrophil homeostasis	0.00129843	Anxa1/Cd44/Cxcr2	3	Up	WM vs. WS	F
GO_BP	GO:0002726	Positive regulation of T cell cytokine production	0.0013431	B2m/Rsad2/Tbx21	3	Down	WM vs. WS	F
GO_BP	GO:0035743	CD4-positive, alpha-beta T cell cytokine production	0.0013431	Rsad2/Tbx21/Il18rap	3	Down	WM vs. WS	F
GO_BP	GO:0072567	Chemokine (C-X-C motif) ligand 2 production	0.00148079	Ccl5/Cd74/Oas3	3	Down	WM vs. WS	F
GO_BP	GO:2000341	Regulation of chemokine (C-X-C motif) ligand 2 production	0.00148079	Ccl5/Cd74/Oas3	3	Down	WM vs. WS	F
GO_BP	GO:0045061	Thymic T cell selection	0.00163675	Cd74/Zap70/Ccr7	3	Down	WM vs. WS	F
GO_BP	GO:0032682	Negative regulation of chemokine production	0.0016451	Cd24a/Elane/Sirpa	3	Up	WM vs. WS	F
GO_BP	GO:0042744	Hydrogen peroxide catabolic process	0.0016451	Hbb-b1/Mpo/Gpx1	3	Up	WM vs. WS	F
GO_MF	GO:0001530	Lipopolysaccharide binding	0.00165142	Camp/Ltf/Cd14	3	Up	WM vs. WS	F
GO_MF	GO:0015035	Protein-disulfide reductase activity	0.00165142	Gsr/Pgk1/Pdia6	3	Up	WM vs. WS	F
GO_MF	GO:0030548	Acetylcholine receptor regulator activity	0.00173114	Ly6e/Ly6c2/Ly6a	3	Down	WM vs. WS	F
GO_MF	GO:0099602	Neurotransmitter receptor regulator activity	0.00173114	Ly6e/Ly6c2/Ly6a	3	Down	WM vs. WS	F
GO_BP	GO:0046597	Negative regulation of viral entry into host cell	0.00176369	Ifitm1/Gsn/Ifitm6	3	Up	WM vs. WS	F
GO_BP	GO:0006026	Aminoglycan catabolic process	0.00188617	Chil3/Cd44/Pglyrp1	3	Up	WM vs. WS	F
GO_BP	GO:0033032	Regulation of myeloid cell apoptotic process	0.00201254	Anxa1/Cd44/Cxcr2	3	Up	WM vs. WS	F
GO_BP	GO:2000108	Positive regulation of leukocyte apoptotic process	0.00201254	Cd24a/Anxa1/Cd44	3	Up	WM vs. WS	F
GO_BP	GO:1903901	Negative regulation of viral life cycle	0.00216241	Ifitm1/Gsn/Ifitm6	3	Up	WM vs. WS	F
GO_BP	GO:0002313	Mature B cell differentiation involved in immune response	0.00216308	Lgals1/Tnfaip3/Ptk2b	3	Down	WM vs. WS	F
GO_BP	GO:0014002	Astrocyte development	0.00225683	S100a8/S100a9/C5ar1	3	Up	WM vs. WS	F
GO_BP	GO:0002418	Immune response to tumor cell	0.00234364	Nkg7/Klre1/Klrk1	3	Down	WM vs. WS	F
GO_BP	GO:0002825	Regulation of T-helper 1 type immune response	0.00234364	Tbx21/H2-Ab1/Ccr7	3	Down	WM vs. WS	F
GO_BP	GO:0032673	Regulation of interleukin-4 production	0.00234364	Fcer1g/Cd83/Ddit3	3	Down	WM vs. WS	F
GO_BP	GO:0002675	Positive regulation of acute inflammatory response	0.00252343	Ccl5/Fcer1g/Ccr7	3	Down	WM vs. WS	F
GO_BP	GO:0002828	Regulation of type 2 immune response	0.00252343	Rsad2/Cd74/Tbx21	3	Down	WM vs. WS	F
GO_BP	GO:0032607	Interferon-alpha production	0.00252343	Irf7/Trex1/Stat1	3	Down	WM vs. WS	F
GO_BP	GO:0046686	Response to cadmium ion	0.00254385	Mmp9/Gsn/Mt1	3	Up	WM vs. WS	F
GO_MF	GO:0015036	Disulfide oxidoreductase activity	0.00268285	Gsr/Pgk1/Pdia6	3	Up	WM vs. WS	F
GO_BP	GO:0010758	Regulation of macrophage chemotaxis	0.00272476	Ccl5/Ccr7/Ptk2b	3	Down	WM vs. WS	F
GO_BP	GO:0033028	Myeloid cell apoptotic process	0.00280589	Anxa1/Cd44/Cxcr2	3	Up	WM vs. WS	F
GO_BP	GO:1904645	Response to amyloid-beta	0.00280589	Mmp9/Igf1r/Fpr2	3	Up	WM vs. WS	F
GO_BP	GO:0070269	Pyroptosis	0.00291649	Gzma/Gzmb/Zbp1	3	Down	WM vs. WS	F
GO_BP	GO:0034122	Negative regulation of toll-like receptor signaling pathway	0.00313355	Trim30a/Tnfaip3/Gramd4	3	Down	WM vs. WS	F
GO_BP	GO:0045577	Regulation of B cell differentiation	0.00313355	Zfp36l2/Id2/Il2rg	3	Down	WM vs. WS	F
GO_BP	GO:0002724	Regulation of T cell cytokine production	0.00336879	B2m/Rsad2/Tbx21	3	Down	WM vs. WS	F
GO_BP	GO:0095500	Acetylcholine receptor signaling pathway	0.00336879	Ly6e/Ly6c2/Ly6a	3	Down	WM vs. WS	F
GO_MF	GO:0070566	Adenylyltransferase activity	0.00338388	Oasl2/Oas2/Oas3	3	Down	WM vs. WS	F
GO_BP	GO:0045589	Regulation of regulatory T cell differentiation	0.0036035	Gimap5/Gimap3/Il2rg	3	Down	WM vs. WS	F
GO_BP	GO:0042554	Superoxide anion generation	0.0038225	Cd177/Ncf1/Fpr2	3	Up	WM vs. WS	F
GO_BP	GO:0001773	Myeloid dendritic cell activation	0.0038239	Klrk1/Gimap5/Gimap3	3	Down	WM vs. WS	F
GO_BP	GO:0002335	Mature B cell differentiation	0.0038239	Lgals1/Tnfaip3/Ptk2b	3	Down	WM vs. WS	F
GO_BP	GO:0032633	Interleukin-4 production	0.0038239	Fcer1g/Cd83/Ddit3	3	Down	WM vs. WS	F
GO_BP	GO:1905145	Cellular response to acetylcholine	0.0038239	Ly6e/Ly6c2/Ly6a	3	Down	WM vs. WS	F
GO_BP	GO:2000403	Positive regulation of lymphocyte migration	0.0038239	Ccl5/Ccr7/Ptk2b	3	Down	WM vs. WS	F
GO_CC	GO:0001772	Immunological synapse	0.00408328	H2-Eb1/Zap70/Icam1	3	Down	WM vs. WS	F
GO_BP	GO:0042119	Neutrophil activation	0.0040857	Ccl5/Fcer1g/Il18rap	3	Down	WM vs. WS	F
GO_BP	GO:1902624	Positive regulation of neutrophil migration	0.0040857	Cd74/Ccr7/Ptger4	3	Down	WM vs. WS	F
GO_BP	GO:0051873	Killing by host of symbiont cells	0.00417518	Camp/Elane/Ncf1	3	Up	WM vs. WS	F
GO_BP	GO:0032689	Negative regulation of interferon-gamma production	0.00432	Gimap5/Gimap3/Ddit3	3	Down	WM vs. WS	F
GO_BP	GO:0043368	Positive T cell selection	0.00432	Cd74/Tbx21/Zap70	3	Down	WM vs. WS	F
GO_MF	GO:0016667	Oxidoreductase activity, acting on a sulfur group of donors	0.00454265	Gsr/Pgk1/Pdia6	3	Up	WM vs. WS	F
GO_BP	GO:0045066	Regulatory T cell differentiation	0.00458612	Gimap5/Gimap3/Il2rg	3	Down	WM vs. WS	F
GO_BP	GO:1905144	Response to acetylcholine	0.00458612	Ly6e/Ly6c2/Ly6a	3	Down	WM vs. WS	F
GO_BP	GO:0042092	Type 2 immune response	0.0047811	Rsad2/Cd74/Tbx21	3	Down	WM vs. WS	F
GO_BP	GO:0030574	Collagen catabolic process	0.00485338	Prtn3/Mmp8/Mmp9	3	Up	WM vs. WS	F
GO_BP	GO:0097028	Dendritic cell differentiation	0.0050736	Gimap5/Gimap3/Ccr7	3	Down	WM vs. WS	F
GO_BP	GO:0046596	Regulation of viral entry into host cell	0.00508699	Ifitm1/Gsn/Ifitm6	3	Up	WM vs. WS	F
GO_BP	GO:1902041	Regulation of extrinsic apoptotic signaling pathway via death domain receptors	0.00508699	Hmgb2/Thbs1/Gpx1	3	Up	WM vs. WS	F
GO_BP	GO:0030850	Prostate gland development	0.00534891	Anxa1/Cd44/Igf1r	3	Up	WM vs. WS	F
GO_BP	GO:0042771	Intrinsic apoptotic signaling pathway in response to DNA damage by p53 class mediator	0.00536144	Shisa5/Cd74/Ifi204	3	Down	WM vs. WS	F
GO_BP	GO:1905521	Regulation of macrophage migration	0.00536144	Ccl5/Ccr7/Ptk2b	3	Down	WM vs. WS	F
GO_BP	GO:0036230	Granulocyte activation	0.00564252	Ccl5/Fcer1g/Il18rap	3	Down	WM vs. WS	F
GO_BP	GO:0002347	Response to tumor cell	0.00599317	Nkg7/Klre1/Klrk1	3	Down	WM vs. WS	F
GO_BP	GO:0052372	Modulation by symbiont of entry into host	0.00635905	Ifitm1/Gsn/Ifitm6	3	Up	WM vs. WS	F
GO_MF	GO:0008009	Chemokine activity	0.00636885	Ccl5/Ccl3/Ccl4	3	Down	WM vs. WS	F
GO_BP	GO:0002920	Regulation of humoral immune response	0.00662862	Gimap5/Gimap3/Ccr7	3	Down	WM vs. WS	F
GO_BP	GO:0045429	Positive regulation of nitric oxide biosynthetic process	0.00662862	Klrk1/Ptk2b/Icam1	3	Down	WM vs. WS	F
GO_BP	GO:0090303	Positive regulation of wound healing	0.00664297	S100a9/Anxa1/Thbs1	3	Up	WM vs. WS	F
GO_BP	GO:0043388	Positive regulation of DNA binding	0.00676301	Hmgb2/Mmp8/Mmp9	3	Up	WM vs. WS	F
GO_BP	GO:0071622	Regulation of granulocyte chemotaxis	0.00676301	Thbs1/C5ar1/Cxcr2	3	Up	WM vs. WS	F
GO_BP	GO:0032757	Positive regulation of interleukin-8 production	0.00695015	Camp/Elane/Cd14	3	Up	WM vs. WS	F
GO_BP	GO:0045620	Negative regulation of lymphocyte differentiation	0.0071019	Anxa1/Cd44/Pglyrp1	3	Up	WM vs. WS	F
GO_BP	GO:0031663	Lipopolysaccharide-mediated signaling pathway	0.00736997	Ltf/Cd14/Trib1	3	Up	WM vs. WS	F
GO_BP	GO:1904407	Positive regulation of nitric oxide metabolic process	0.00740898	Klrk1/Ptk2b/Icam1	3	Down	WM vs. WS	F
GO_BP	GO:0070229	Negative regulation of lymphocyte apoptotic process	0.00770029	Ccl5/Serpinb9/Cd74	3	Down	WM vs. WS	F
GO_BP	GO:1902041	Regulation of extrinsic apoptotic signaling pathway via death domain receptors	0.00770029	Sp100/Tnfaip3/Icam1	3	Down	WM vs. WS	F
GO_BP	GO:1902622	Regulation of neutrophil migration	0.00770029	Cd74/Ccr7/Ptger4	3	Down	WM vs. WS	F
GO_BP	GO:0002673	Regulation of acute inflammatory response	0.00848061	Ccl5/Fcer1g/Ccr7	3	Down	WM vs. WS	F
GO_BP	GO:0098926	Postsynaptic signal transduction	0.00848061	Ly6e/Ly6c2/Ly6a	3	Down	WM vs. WS	F
GO_BP	GO:0030838	Positive regulation of actin filament polymerization	0.0087706	Evl/Ptk2b/Icam1	3	Down	WM vs. WS	F
GO_BP	GO:0034113	Heterotypic cell-cell adhesion	0.0087706	Cd2/Tnfaip3/Itgax	3	Down	WM vs. WS	F
GO_BP	GO:0032507	Maintenance of protein location in cell	0.00906957	Gsn/Hspa5/Syne1	3	Up	WM vs. WS	F
GO_BP	GO:0031529	Ruffle organization	0.00960552	Evl/Lpin1/Icam1	3	Down	WM vs. WS	F
GO_BP	GO:0043954	Cellular component maintenance	0.0101937	Prtn3/Cd177/Igf1r	3	Up	WM vs. WS	F
GO_BP	GO:0071622	Regulation of granulocyte chemotaxis	0.0105315	Ccl5/Cd74/Ccr7	3	Down	WM vs. WS	F
GO_BP	GO:0002548	Monocyte chemotaxis	0.0109151	Ccl5/Ccl3/Ccl4	3	Down	WM vs. WS	F
GO_BP	GO:0032731	Positive regulation of interleukin-1 beta production	0.0112912	Ifi204/Ccl3/Ccr7	3	Down	WM vs. WS	F
GO_BP	GO:0045620	Negative regulation of lymphocyte differentiation	0.0112912	Cd74/Tbx21/Id2	3	Down	WM vs. WS	F
GO_BP	GO:0050873	Brown fat cell differentiation	0.0112912	Plac8/Scd1/Metrnl	3	Down	WM vs. WS	F
GO_BP	GO:0031640	Killing of cells of another organism	0.0113053	Hmgn2/Ltf/Pglyrp1	3	Up	WM vs. WS	F
GO_MF	GO:0048020	CCR chemokine receptor binding	0.0121734	Ccl5/Ccl3/Ccl4	3	Down	WM vs. WS	F
GO_BP	GO:0072678	T cell migration	0.0121843	Ccl5/Ccr7/Icam1	3	Down	WM vs. WS	F
GO_BP	GO:2000401	Regulation of lymphocyte migration	0.0121843	Ccl5/Ccr7/Ptk2b	3	Down	WM vs. WS	F
GO_MF	GO:0033293	Monocarboxylic acid binding	0.012651	S100a8/Pygl/Alox5ap	3	Up	WM vs. WS	F
GO_BP	GO:0008625	Extrinsic apoptotic signaling pathway via death domain receptors	0.0136583	Hmgb2/Thbs1/Gpx1	3	Up	WM vs. WS	F
GO_BP	GO:0048708	Astrocyte differentiation	0.0139637	S100a8/S100a9/C5ar1	3	Up	WM vs. WS	F
GO_BP	GO:0032663	Regulation of interleukin-2 production	0.014167	Tbx21/Tnfaip3/Cd83	3	Down	WM vs. WS	F
GO_BP	GO:0030968	Endoplasmic reticulum unfolded protein response	0.014577	Ppp1r15a/Pik3r1/Ddit3	3	Down	WM vs. WS	F
GO_BP	GO:0001960	Negative regulation of cytokine-mediated signaling pathway	0.0150935	Isg15/Oas3/Trex1	3	Down	WM vs. WS	F
GO_BP	GO:0042093	T-helper cell differentiation	0.0150935	Tbx21/Ccr7/Ptger4	3	Down	WM vs. WS	F
GO_BP	GO:0071677	Positive regulation of mononuclear cell migration	0.0150935	Ccl5/Ccr7/Ptk2b	3	Down	WM vs. WS	F
GO_BP	GO:0002294	CD4-positive, alpha-beta T cell differentiation involved in immune response	0.0153328	Tbx21/Ccr7/Ptger4	3	Down	WM vs. WS	F
GO_BP	GO:0032720	Negative regulation of tumor necrosis factor production	0.0153328	Trim30a/Tnfaip3/Ptger4	3	Down	WM vs. WS	F
GO_BP	GO:0002293	Alpha-beta T cell differentiation involved in immune response	0.0158438	Tbx21/Ccr7/Ptger4	3	Down	WM vs. WS	F
GO_BP	GO:1903556	Negative regulation of tumor necrosis factor superfamily cytokine production	0.0158438	Trim30a/Tnfaip3/Ptger4	3	Down	WM vs. WS	F
GO_CC	GO:0046658	Anchored component of plasma membrane	0.0161812	Cd24a/Cd177/Cd14	3	Up	WM vs. WS	F
GO_BP	GO:0002287	Alpha-beta T cell activation involved in immune response	0.0163439	Tbx21/Ccr7/Ptger4	3	Down	WM vs. WS	F
GO_BP	GO:0032732	Positive regulation of interleukin-1 production	0.0167957	Ifi204/Ccl3/Ccr7	3	Down	WM vs. WS	F
GO_BP	GO:0060761	Negative regulation of response to cytokine stimulus	0.0167957	Isg15/Oas3/Trex1	3	Down	WM vs. WS	F
GO_BP	GO:0043535	Regulation of blood vessel endothelial cell migration	0.017318	Anxa1/Gadd45a/Thbs1	3	Up	WM vs. WS	F
GO_BP	GO:0070301	Cellular response to hydrogen peroxide	0.017318	Lcn2/Anxa1/Sirpa	3	Up	WM vs. WS	F
GO_BP	GO:1904035	Regulation of epithelial cell apoptotic process	0.017318	Thbs1/Gsn/Igf1r	3	Up	WM vs. WS	F
GO_CC	GO:0005793	Endoplasmic reticulum-Golgi intermediate compartment	0.017468	Fn1/Hspa5/Pdia6	3	Up	WM vs. WS	F
GO_MF	GO:0072341	Modified amino acid binding	0.0178763	Gsr/Thbs1/Gstm1	3	Up	WM vs. WS	F
GO_BP	GO:0042130	Negative regulation of T cell proliferation	0.0178855	H2-Ab1/H2-Aa/Slfn1	3	Down	WM vs. WS	F
GO_CC	GO:0005791	Rough endoplasmic reticulum	0.019147	Ckap4/Ncf1/Rpn1	3	Up	WM vs. WS	F
GO_BP	GO:0070555	Response to interleukin-1	0.019214	Anxa1/Fn1/Sirpa	3	Up	WM vs. WS	F
KEGG	mmu00030	Pentose phosphate pathway	0.0193615	Tkt/Pgd/Taldo1	3	Up	WM vs. WS	F
GO_BP	GO:0002690	Positive regulation of leukocyte chemotaxis	0.0202005	Thbs1/C5ar1/Cxcr2	3	Up	WM vs. WS	F
GO_BP	GO:0031638	Zymogen activation	0.0202722	Thbs1/Hp/Pgk1	3	Up	WM vs. WS	F
GO_BP	GO:0007200	Phospholipase C-activating G protein-coupled receptor signaling pathway	0.0205519	C5ar1/Fpr2/Cxcr2	3	Up	WM vs. WS	F
GO_BP	GO:2001243	Negative regulation of intrinsic apoptotic signaling pathway	0.0205519	Mmp9/Gpx1/Cd44	3	Up	WM vs. WS	F
GO_BP	GO:0042116	Macrophage activation	0.0208921	Mmp8/Thbs1/C5ar1	3	Up	WM vs. WS	F
GO_BP	GO:0045185	Maintenance of protein location	0.0208921	Gsn/Hspa5/Syne1	3	Up	WM vs. WS	F
GO_BP	GO:0070228	Regulation of lymphocyte apoptotic process	0.0210047	Ccl5/Serpinb9/Cd74	3	Down	WM vs. WS	F
GO_BP	GO:0032479	Regulation of type I interferon production	0.0213013	Hmgb2/Cd14/Sirpa	3	Up	WM vs. WS	F
GO_BP	GO:0046718	Viral entry into host cell	0.0221396	Ifitm1/Gsn/Ifitm6	3	Up	WM vs. WS	F
GO_BP	GO:0045123	Cellular extravasation	0.0221479	Ccl5/Icam1/Ptger4	3	Down	WM vs. WS	F
GO_BP	GO:0032606	Type I interferon production	0.0228728	Hmgb2/Cd14/Sirpa	3	Up	WM vs. WS	F
GO_BP	GO:0032722	Positive regulation of chemokine production	0.0233165	Ccl5/Cd74/Oas3	3	Down	WM vs. WS	F
GO_BP	GO:0072332	Intrinsic apoptotic signaling pathway by p53 class mediator	0.0233165	Shisa5/Cd74/Ifi204	3	Down	WM vs. WS	F
GO_MF	GO:0042379	Chemokine receptor binding	0.0235168	Ccl5/Ccl3/Ccl4	3	Down	WM vs. WS	F
GO_BP	GO:0044409	Entry into host	0.0238664	Ifitm1/Gsn/Ifitm6	3	Up	WM vs. WS	F
GO_BP	GO:0005976	Polysaccharide metabolic process	0.0239891	Chil3/Pygl/Gyg	3	Up	WM vs. WS	F
GO_BP	GO:0006022	Aminoglycan metabolic process	0.0239891	Chil3/Cd44/Pglyrp1	3	Up	WM vs. WS	F
GO_BP	GO:0032760	Positive regulation of tumor necrosis factor production	0.0239891	Mmp8/Thbs1/Cd14	3	Up	WM vs. WS	F
GO_BP	GO:1903557	Positive regulation of tumor necrosis factor superfamily cytokine production	0.0244289	Mmp8/Thbs1/Cd14	3	Up	WM vs. WS	F
GO_BP	GO:0031532	Actin cytoskeleton reorganization	0.0252203	S100a9/Anxa1/Gsn	3	Up	WM vs. WS	F
GO_BP	GO:0046634	Regulation of alpha-beta T cell activation	0.0256514	Cd24a/Anxa1/Cd44	3	Up	WM vs. WS	F
GO_BP	GO:0002637	Regulation of immunoglobulin production	0.0260739	Tbx21/Trex1/Tnfaip3	3	Down	WM vs. WS	F
GO_BP	GO:0031397	Negative regulation of protein ubiquitination	0.0260739	Isg15/Spry2/Tnfaip3	3	Down	WM vs. WS	F
GO_BP	GO:0032652	Regulation of interleukin-1 production	0.0261982	Anxa1/Serpinb1a/Sirpa	3	Up	WM vs. WS	F
GO_BP	GO:0033627	Cell adhesion mediated by integrin	0.0266469	Ccl5/Itgax/Icam1	3	Down	WM vs. WS	F
GO_BP	GO:0034620	Cellular response to unfolded protein	0.0266469	Ppp1r15a/Pik3r1/Ddit3	3	Down	WM vs. WS	F
GO_BP	GO:0045638	Negative regulation of myeloid cell differentiation	0.0266469	Clec2d/Pik3r1/Ptk2b	3	Down	WM vs. WS	F
GO_BP	GO:0006986	Response to unfolded protein	0.0270597	Thbs1/Hspa5/Pdia6	3	Up	WM vs. WS	F
GO_BP	GO:0051897	Positive regulation of protein kinase B signaling	0.0270597	Thbs1/Gpx1/Igf1r	3	Up	WM vs. WS	F
GO_BP	GO:0017015	Regulation of transforming growth factor beta receptor signaling pathway	0.0285842	Thbs1/Lrg1/Hspa5	3	Up	WM vs. WS	F
GO_BP	GO:1904019	Epithelial cell apoptotic process	0.0285842	Thbs1/Gsn/Igf1r	3	Up	WM vs. WS	F
GO_BP	GO:0050672	Negative regulation of lymphocyte proliferation	0.0287922	H2-Ab1/H2-Aa/Slfn1	3	Down	WM vs. WS	F
GO_BP	GO:0021782	Glial cell development	0.028985	S100a8/S100a9/C5ar1	3	Up	WM vs. WS	F
GO_BP	GO:0032612	Interleukin-1 production	0.028985	Anxa1/Serpinb1a/Sirpa	3	Up	WM vs. WS	F
GO_BP	GO:0032945	Negative regulation of mononuclear cell proliferation	0.0293595	H2-Ab1/H2-Aa/Slfn1	3	Down	WM vs. WS	F
GO_MF	GO:0017124	SH3 domain binding	0.0293689	Gpx1/Ncf1/Sirpa	3	Up	WM vs. WS	F
GO_BP	GO:1903844	Regulation of cellular response to transforming growth factor beta stimulus	0.030056	Thbs1/Lrg1/Hspa5	3	Up	WM vs. WS	F
GO_BP	GO:0032273	Positive regulation of protein polymerization	0.0300832	Evl/Ptk2b/Icam1	3	Down	WM vs. WS	F
GO_BP	GO:0045445	Myoblast differentiation	0.0300832	Lgals1/Pik3r1/Ddit3	3	Down	WM vs. WS	F
GO_BP	GO:0002688	Regulation of leukocyte chemotaxis	0.0310536	Thbs1/C5ar1/Cxcr2	3	Up	WM vs. WS	F
GO_BP	GO:0044344	Cellular response to fibroblast growth factor stimulus	0.0313963	Zfp36l2/Nr4a1/Spry2	3	Down	WM vs. WS	F
GO_BP	GO:0043280	Positive regulation of cysteine-type endopeptidase activity involved in apoptotic process	0.0315572	S100a8/S100a9/Gsn	3	Up	WM vs. WS	F
GO_BP	GO:0051101	Regulation of DNA binding	0.0315572	Hmgb2/Mmp8/Mmp9	3	Up	WM vs. WS	F
GO_BP	GO:0043500	Muscle adaptation	0.0326675	Gatm/Gsn/Pi16	3	Up	WM vs. WS	F
GO_BP	GO:0070664	Negative regulation of leukocyte proliferation	0.0328041	H2-Ab1/H2-Aa/Slfn1	3	Down	WM vs. WS	F
GO_BP	GO:0071774	Response to fibroblast growth factor	0.0328041	Zfp36l2/Nr4a1/Spry2	3	Down	WM vs. WS	F
GO_BP	GO:0052126	Movement in host environment	0.0331926	Ifitm1/Gsn/Ifitm6	3	Up	WM vs. WS	F
GO_BP	GO:0043299	Leukocyte degranulation	0.0335473	Nkg7/Fcer1g/Klrc1	3	Down	WM vs. WS	F
GO_BP	GO:0051492	Regulation of stress fiber assembly	0.0335473	Evl/Pik3r1/Ptger4	3	Down	WM vs. WS	F
GO_BP	GO:1903321	Negative regulation of protein modification by small protein conjugation or removal	0.0335473	Isg15/Spry2/Tnfaip3	3	Down	WM vs. WS	F
GO_MF	GO:0019955	Cytokine binding	0.0339476	Elane/Cd44/Cxcr2	3	Up	WM vs. WS	F
GO_BP	GO:0043244	Regulation of protein-containing complex disassembly	0.0343159	Dstn/Gsn/Igf1r	3	Up	WM vs. WS	F
GO_BP	GO:0050868	Negative regulation of T cell activation	0.034645	Cd24a/Anxa1/Cd44	3	Up	WM vs. WS	F
GO_BP	GO:0061041	Regulation of wound healing	0.034645	S100a9/Anxa1/Thbs1	3	Up	WM vs. WS	F
GO_BP	GO:0010212	Response to ionizing radiation	0.0352687	Anxa1/Gadd45a/Gpx1	3	Up	WM vs. WS	F
GO_MF	GO:0005201	Extracellular matrix structural constituent	0.0373605	Thbs1/Tgfbi/Fn1	3	Up	WM vs. WS	F
GO_BP	GO:0055076	Transition metal ion homeostasis	0.0374043	Lcn2/Ltf/Mt1	3	Up	WM vs. WS	F
GO_BP	GO:0070227	Lymphocyte apoptotic process	0.0374994	Ccl5/Serpinb9/Cd74	3	Down	WM vs. WS	F
GO_BP	GO:0035966	Response to topologically incorrect protein	0.0386991	Thbs1/Hspa5/Pdia6	3	Up	WM vs. WS	F
GO_MF	GO:0019838	Growth factor binding	0.0387674	Thbs1/Igfbp4/Igf1r	3	Up	WM vs. WS	F
GO_MF	GO:0043177	Organic acid binding	0.0389157	S100a8/Hbb-b1/Alox5ap	3	Up	WM vs. WS	F
GO_BP	GO:0014909	Smooth muscle cell migration	0.0390129	Ccl5/Ddit3/Ptger4	3	Down	WM vs. WS	F
GO_BP	GO:0045833	Negative regulation of lipid metabolic process	0.0390129	Gimap5/Gimap3/Lpin1	3	Down	WM vs. WS	F
GO_BP	GO:0042102	Positive regulation of T cell proliferation	0.0406186	Ccl5/Zap70/Ccr7	3	Down	WM vs. WS	F
GO_CC	GO:0140534	Endoplasmic reticulum protein-containing complex	0.0409662	Hspa5/Pdia6/Rpn1	3	Up	WM vs. WS	F
GO_BP	GO:0010821	Regulation of mitochondrion organization	0.041021	Mmp9/Gpx1/Ier3	3	Up	WM vs. WS	F
GO_BP	GO:0035967	Cellular response to topologically incorrect protein	0.0415725	Ppp1r15a/Pik3r1/Ddit3	3	Down	WM vs. WS	F
GO_BP	GO:1903038	Negative regulation of leukocyte cell-cell adhesion	0.0429383	Cd24a/Anxa1/Cd44	3	Up	WM vs. WS	F
GO_BP	GO:0010522	Regulation of calcium ion transport into cytosol	0.043004	Gimap5/Gimap3/Ptk2b	3	Down	WM vs. WS	F
GO_BP	GO:0032642	Regulation of chemokine production	0.043004	Ccl5/Cd74/Oas3	3	Down	WM vs. WS	F
GO_BP	GO:0110020	Regulation of actomyosin structure organization	0.043004	Evl/Pik3r1/Ptger4	3	Down	WM vs. WS	F
GO_BP	GO:2000181	Negative regulation of blood vessel morphogenesis	0.043762	Spry2/Stat1/Ptger4	3	Down	WM vs. WS	F
GO_CC	GO:0044853	Plasma membrane raft	0.0440775	Prtn3/Cd177/Igf1r	3	Up	WM vs. WS	F
GO_BP	GO:0009411	Response to UV	0.0440834	Elane/Mmp9/Gpx1	3	Up	WM vs. WS	F
GO_BP	GO:2001056	Positive regulation of cysteine-type endopeptidase activity	0.0440834	S100a8/S100a9/Gsn	3	Up	WM vs. WS	F
GO_BP	GO:1901343	Negative regulation of vasculature development	0.0447468	Spry2/Stat1/Ptger4	3	Down	WM vs. WS	F
GO_BP	GO:0072073	Kidney epithelium development	0.0460993	Cd24a/Cd44/Cxcr2	3	Up	WM vs. WS	F
GO_BP	GO:0032231	Regulation of actin filament bundle assembly	0.0464423	Evl/Pik3r1/Ptger4	3	Down	WM vs. WS	F
GO_BP	GO:0043534	Blood vessel endothelial cell migration	0.0469148	Nr4a1/Ets1/Ptk2b	3	Down	WM vs. WS	F
GO_BP	GO:0060840	Artery development	0.0469148	Cxcr4/Ddit3/Ptger4	3	Down	WM vs. WS	F
GO_BP	GO:0006986	Response to unfolded protein	0.0486368	Ppp1r15a/Pik3r1/Ddit3	3	Down	WM vs. WS	F
GO_BP	GO:0032602	Chemokine production	0.0486368	Ccl5/Cd74/Oas3	3	Down	WM vs. WS	F
GO_BP	GO:0071675	Regulation of mononuclear cell migration	0.0486368	Ccl5/Ccr7/Ptk2b	3	Down	WM vs. WS	F
GO_BP	GO:0031099	Regeneration	0.0487613	Anxa1/Gpx1/Igf1r	3	Up	WM vs. WS	F
GO_BP	GO:0002275	Myeloid cell activation involved in immune response	0.0495067	Trex1/Fcer1g/Ifi35	3	Down	WM vs. WS	F
KEGG	mmu05144	Malaria	0.0516417	Klra4/Klrk1/Icam1	3	Down	WM vs. WS	F
KEGG	mmu00010	Glycolysis / Gluconeogenesis	0.0750772	Adpgk/Pgk1/Pgam1	3	Up	WM vs. WS	F
KEGG	mmu04918	Thyroid hormone synthesis	0.0840978	Gsr/Gpx1/Hspa5	3	Up	WM vs. WS	F
GO_MF	GO:0047134	Protein-disulfide reductase (NAD(P)) activity	0.00360773	Gsr/Pgk1	2	Up	WM vs. WS	F
GO_MF	GO:0050543	Icosatetraenoic acid binding	0.00360773	S100a8/Alox5ap	2	Up	WM vs. WS	F
GO_CC	GO:0019774	Proteasome core complex, beta-subunit complex	0.00408328	Psmb8/Psmb9	2	Down	WM vs. WS	F
GO_MF	GO:0016668	Oxidoreductase activity, acting on a sulfur group of donors, NAD(P) as acceptor	0.0042253	Gsr/Pgk1	2	Up	WM vs. WS	F
GO_MF	GO:0030492	Hemoglobin binding	0.00454265	Hbb-b1/Hp	2	Up	WM vs. WS	F
GO_BP	GO:0002315	Marginal zone B cell differentiation	0.004755	Tnfaip3/Ptk2b	2	Down	WM vs. WS	F
GO_BP	GO:0002604	Regulation of dendritic cell antigen processing and presentation	0.004755	Cd74/Ccr7	2	Down	WM vs. WS	F
GO_BP	GO:0002858	Regulation of natural killer cell mediated cytotoxicity directed against tumor cell target	0.004755	Klre1/Klrk1	2	Down	WM vs. WS	F
GO_BP	GO:0034163	Regulation of toll-like receptor 9 signaling pathway	0.004755	Rsad2/Gramd4	2	Down	WM vs. WS	F
GO_CC	GO:0044194	Cytolytic granule	0.0049815	Nkg7/Gzmb	2	Down	WM vs. WS	F
GO_MF	GO:0031994	Insulin-like growth factor I binding	0.00502417	Igfbp4/Igf1r	2	Up	WM vs. WS	F
GO_BP	GO:0002679	Respiratory burst involved in defense response	0.00507772	Mpo/Ncf1	2	Up	WM vs. WS	F
GO_BP	GO:0014889	Muscle atrophy	0.00507772	Gatm/Gsn	2	Up	WM vs. WS	F
GO_BP	GO:0019372	Lipoxygenase pathway	0.00507772	Gpx1/Alox5ap	2	Up	WM vs. WS	F
GO_MF	GO:0004875	Complement receptor activity	0.00511215	C5ar1/Fpr2	2	Up	WM vs. WS	F
GO_MF	GO:0005536	Glucose binding	0.00511215	Pygl/Gyg	2	Up	WM vs. WS	F
GO_MF	GO:0055102	Lipase inhibitor activity	0.00511215	Anxa1/Anxa3	2	Up	WM vs. WS	F
GO_BP	GO:0002855	Regulation of natural killer cell mediated immune response to tumor cell	0.00556524	Klre1/Klrk1	2	Down	WM vs. WS	F
GO_BP	GO:0035744	T-helper 1 cell cytokine production	0.00556524	Tbx21/Il18rap	2	Down	WM vs. WS	F
GO_BP	GO:0045588	Positive regulation of gamma-delta T cell differentiation	0.00556524	Gimap5/Gimap3	2	Down	WM vs. WS	F
GO_BP	GO:0046645	Positive regulation of gamma-delta T cell activation	0.00556524	Gimap5/Gimap3	2	Down	WM vs. WS	F
GO_BP	GO:0046689	Response to mercury ion	0.0058317	Gatm/Fn1	2	Up	WM vs. WS	F
GO_BP	GO:0070944	Neutrophil-mediated killing of bacterium	0.0058317	Elane/Ncf1	2	Up	WM vs. WS	F
GO_BP	GO:0002885	Positive regulation of hypersensitivity	0.00652172	Fcer1g/Ccr7	2	Down	WM vs. WS	F
GO_BP	GO:2000551	Regulation of T-helper 2 cell cytokine production	0.00652172	Rsad2/Tbx21	2	Down	WM vs. WS	F
GO_BP	GO:0002430	Complement receptor mediated signaling pathway	0.00664297	C5ar1/Fpr2	2	Up	WM vs. WS	F
GO_BP	GO:0071635	Negative regulation of transforming growth factor beta production	0.00664297	Cd24a/Fn1	2	Up	WM vs. WS	F
GO_MF	GO:0036041	Long-chain fatty acid binding	0.00679836	S100a8/Alox5ap	2	Up	WM vs. WS	F
GO_MF	GO:0043295	Glutathione binding	0.00743839	Gsr/Gstm1	2	Up	WM vs. WS	F
GO_BP	GO:0043320	Natural killer cell degranulation	0.00754925	Nkg7/Klrc1	2	Down	WM vs. WS	F
GO_BP	GO:0006968	Cellular defense response	0.00788239	Ncf1/Cxcr2	2	Up	WM vs. WS	F
GO_BP	GO:0019732	Antifungal humoral response	0.00788239	Camp/Ltf	2	Up	WM vs. WS	F
GO_BP	GO:0033690	Positive regulation of osteoblast proliferation	0.00788239	Ltf/Igf1r	2	Up	WM vs. WS	F
GO_BP	GO:0036498	IRE1-mediated unfolded protein response	0.00788239	Hspa5/Pdia6	2	Up	WM vs. WS	F
GO_BP	GO:0070943	Neutrophil-mediated killing of symbiont cell	0.00788239	Elane/Ncf1	2	Up	WM vs. WS	F
GO_MF	GO:1900750	Oligopeptide binding	0.00809079	Gsr/Gstm1	2	Up	WM vs. WS	F
GO_CC	GO:0031838	Haptoglobin-hemoglobin complex	0.00836986	Hbb-b1/Hp	2	Up	WM vs. WS	F
GO_CC	GO:0034663	Endoplasmic reticulum chaperone complex	0.00836986	Hspa5/Pdia6	2	Up	WM vs. WS	F
GO_BP	GO:0002866	Positive regulation of acute inflammatory response to antigenic stimulus	0.00848061	Fcer1g/Ccr7	2	Down	WM vs. WS	F
GO_BP	GO:0045586	Regulation of gamma-delta T cell differentiation	0.00848061	Gimap5/Gimap3	2	Down	WM vs. WS	F
GO_BP	GO:0046643	Regulation of gamma-delta T cell activation	0.00848061	Gimap5/Gimap3	2	Down	WM vs. WS	F
GO_BP	GO:0072683	T cell extravasation	0.00848061	Ccl5/Icam1	2	Down	WM vs. WS	F
GO_BP	GO:2000343	Positive regulation of chemokine (C-X-C motif) ligand 2 production	0.00848061	Ccl5/Cd74	2	Down	WM vs. WS	F
GO_BP	GO:0018119	Peptidyl-cysteine S-nitrosylation	0.00852102	S100a8/S100a9	2	Up	WM vs. WS	F
GO_BP	GO:0032717	Negative regulation of interleukin-8 production	0.00852102	Anxa1/Elane	2	Up	WM vs. WS	F
GO_BP	GO:0043312	Neutrophil degranulation	0.00852102	Cd177/Anxa3	2	Up	WM vs. WS	F
GO_MF	GO:0042609	CD4 receptor binding	0.00921839	Cd74/H2-Eb1	2	Down	WM vs. WS	F
GO_BP	GO:0017014	Protein nitrosylation	0.00928581	S100a8/S100a9	2	Up	WM vs. WS	F
GO_BP	GO:0051014	Actin filament severing	0.00928581	Dstn/Gsn	2	Up	WM vs. WS	F
GO_BP	GO:0070942	Neutrophil mediated cytotoxicity	0.00928581	Elane/Ncf1	2	Up	WM vs. WS	F
GO_BP	GO:2000696	Regulation of epithelial cell differentiation involved in kidney development	0.00928581	Cd24a/Mmp9	2	Up	WM vs. WS	F
GO_BP	GO:0006968	Cellular defense response	0.0095933	B2m/Clec2d	2	Down	WM vs. WS	F
GO_BP	GO:0010820	Positive regulation of T cell chemotaxis	0.0095933	Ccl5/Ccr7	2	Down	WM vs. WS	F
GO_BP	GO:0034112	Positive regulation of homotypic cell-cell adhesion	0.0095933	Ccl5/Lgals1	2	Down	WM vs. WS	F
GO_CC	GO:0005839	Proteasome core complex	0.00995471	Psmb8/Psmb9	2	Down	WM vs. WS	F
GO_BP	GO:0072378	Blood coagulation, fibrin clot formation	0.0101937	Fn1/F13a1	2	Up	WM vs. WS	F
GO_BP	GO:0072672	Neutrophil extravasation	0.0101937	Prtn3/Cd177	2	Up	WM vs. WS	F
GO_BP	GO:2001267	Regulation of cysteine-type endopeptidase activity involved in apoptotic signaling pathway	0.0101937	Mmp9/Gsn	2	Up	WM vs. WS	F
GO_MF	GO:1990405	Protein antigen binding	0.0103116	H2-Ab1/Klrc1	2	Down	WM vs. WS	F
GO_BP	GO:0002883	Regulation of hypersensitivity	0.0107262	Fcer1g/Ccr7	2	Down	WM vs. WS	F
GO_BP	GO:0010819	Regulation of T cell chemotaxis	0.0107262	Ccl5/Ccr7	2	Down	WM vs. WS	F
GO_BP	GO:0034162	Toll-like receptor 9 signaling pathway	0.0107262	Rsad2/Gramd4	2	Down	WM vs. WS	F
GO_CC	GO:0005797	Golgi medial cisterna	0.0107675	H2-K1/H2-D1	2	Down	WM vs. WS	F
GO_MF	GO:0004298	Threonine-type endopeptidase activity	0.0114623	Psmb8/Psmb9	2	Down	WM vs. WS	F
GO_BP	GO:0002468	Dendritic cell antigen processing and presentation	0.0117873	Cd74/Ccr7	2	Down	WM vs. WS	F
GO_BP	GO:0035745	T-helper 2 cell cytokine production	0.0117873	Rsad2/Tbx21	2	Down	WM vs. WS	F
GO_BP	GO:0045059	Positive thymic T cell selection	0.0117873	Cd74/Zap70	2	Down	WM vs. WS	F
GO_BP	GO:0002544	Chronic inflammatory response	0.0122289	S100a9/Camp	2	Up	WM vs. WS	F
GO_MF	GO:0005160	Transforming growth factor beta receptor binding	0.0124792	Cd44/Lrg1	2	Up	WM vs. WS	F
GO_MF	GO:0001848	Complement binding	0.012651	Cd93/C5ar1	2	Up	WM vs. WS	F
GO_MF	GO:0004602	Glutathione peroxidase activity	0.012651	Gpx1/Alox5ap	2	Up	WM vs. WS	F
GO_BP	GO:0030194	Positive regulation of blood coagulation	0.013038	S100a9/Thbs1	2	Up	WM vs. WS	F
GO_BP	GO:0090594	Inflammatory response to wounding	0.013038	Cd24a/Cd44	2	Up	WM vs. WS	F
GO_BP	GO:0097284	Hepatocyte apoptotic process	0.013038	Gsn/Igf1r	2	Up	WM vs. WS	F
GO_BP	GO:1900048	Positive regulation of hemostasis	0.013038	S100a9/Thbs1	2	Up	WM vs. WS	F
GO_BP	GO:0002830	Positive regulation of type 2 immune response	0.013044	Rsad2/Cd74	2	Down	WM vs. WS	F
GO_BP	GO:0042492	Gamma-delta T cell differentiation	0.013044	Gimap5/Gimap3	2	Down	WM vs. WS	F
GO_BP	GO:0044406	Adhesion of symbiont to host	0.013044	Gbp9/Icam1	2	Down	WM vs. WS	F
GO_MF	GO:1904680	Peptide transmembrane transporter activity	0.0138158	Tap1/Tap2	2	Down	WM vs. WS	F
GO_BP	GO:0002283	Neutrophil activation involved in immune response	0.0139637	Cd177/Anxa3	2	Up	WM vs. WS	F
GO_BP	GO:0045217	Cell-cell junction maintenance	0.0139637	Prtn3/Cd177	2	Up	WM vs. WS	F
GO_BP	GO:0002524	Hypersensitivity	0.014167	Fcer1g/Ccr7	2	Down	WM vs. WS	F
GO_BP	GO:0002827	Positive regulation of T-helper 1 type immune response	0.014167	Tbx21/H2-Ab1	2	Down	WM vs. WS	F
GO_BP	GO:0010801	Negative regulation of peptidyl-threonine phosphorylation	0.014167	Spry2/Ppp1r15a	2	Down	WM vs. WS	F
GO_BP	GO:0048245	Eosinophil chemotaxis	0.014167	Ccl5/Ccl4	2	Down	WM vs. WS	F
GO_BP	GO:0060340	Positive regulation of type I interferon-mediated signaling pathway	0.014167	Irf7/Zbp1	2	Down	WM vs. WS	F
GO_BP	GO:2000678	Negative regulation of transcription regulatory region DNA binding	0.014167	Id2/Ddit3	2	Down	WM vs. WS	F
GO_BP	GO:0000272	Polysaccharide catabolic process	0.0150195	Chil3/Pygl	2	Up	WM vs. WS	F
GO_BP	GO:0006027	Glycosaminoglycan catabolic process	0.0150195	Cd44/Pglyrp1	2	Up	WM vs. WS	F
GO_BP	GO:1903428	Positive regulation of reactive oxygen species biosynthetic process	0.0150195	Lcn2/Mmp8	2	Up	WM vs. WS	F
GO_MF	GO:0016004	Phospholipase activator activity	0.0152434	Ccl5/Ccl3	2	Down	WM vs. WS	F
GO_BP	GO:0002863	Positive regulation of inflammatory response to antigenic stimulus	0.0152754	Fcer1g/Ccr7	2	Down	WM vs. WS	F
GO_BP	GO:0002923	Regulation of humoral immune response mediated by circulating immunoglobulin	0.0152754	Gimap5/Gimap3	2	Down	WM vs. WS	F
GO_BP	GO:0003159	Morphogenesis of an endothelium	0.0152754	Cxcr4/Itgax	2	Down	WM vs. WS	F
GO_BP	GO:0033033	Negative regulation of myeloid cell apoptotic process	0.0152754	Ccl5/Fcer1g	2	Down	WM vs. WS	F
GO_BP	GO:0034695	Response to prostaglandin E	0.0152754	Ccr7/Ptger4	2	Down	WM vs. WS	F
GO_BP	GO:0045019	Negative regulation of nitric oxide biosynthetic process	0.0152754	Gimap5/Gimap3	2	Down	WM vs. WS	F
GO_BP	GO:0061154	Endothelial tube morphogenesis	0.0152754	Cxcr4/Itgax	2	Down	WM vs. WS	F
GO_BP	GO:1904406	Negative regulation of nitric oxide metabolic process	0.0152754	Gimap5/Gimap3	2	Down	WM vs. WS	F
GO_MF	GO:0005520	Insulin-like growth factor binding	0.0153966	Igfbp4/Igf1r	2	Up	WM vs. WS	F
GO_BP	GO:0006691	Leukotriene metabolic process	0.0160319	Alox5ap/Ncf1	2	Up	WM vs. WS	F
GO_BP	GO:0032930	Positive regulation of superoxide anion generation	0.0160319	Cd177/Fpr2	2	Up	WM vs. WS	F
GO_BP	GO:0050820	Positive regulation of coagulation	0.0160319	S100a9/Thbs1	2	Up	WM vs. WS	F
GO_BP	GO:0072376	Protein activation cascade	0.0160319	Fn1/F13a1	2	Up	WM vs. WS	F
GO_BP	GO:0002281	Macrophage activation involved in immune response	0.0163536	Trex1/Ifi35	2	Down	WM vs. WS	F
GO_BP	GO:0046629	Gamma-delta T cell activation	0.0163536	Gimap5/Gimap3	2	Down	WM vs. WS	F
GO_MF	GO:0035259	Nuclear glucocorticoid receptor binding	0.0169384	Nr4a1/Nr4a2	2	Down	WM vs. WS	F
GO_MF	GO:0060229	Lipase activator activity	0.0169384	Ccl5/Ccl3	2	Down	WM vs. WS	F
GO_MF	GO:0070003	Threonine-type peptidase activity	0.0169384	Psmb8/Psmb9	2	Down	WM vs. WS	F
GO_MF	GO:0140416	Transcription regulator inhibitor activity	0.0169384	Id2/Ddit3	2	Down	WM vs. WS	F
GO_BP	GO:0007263	Nitric oxide mediated signal transduction	0.0170181	Thbs1/Mt1	2	Up	WM vs. WS	F
GO_BP	GO:0010759	Positive regulation of macrophage chemotaxis	0.0170181	Thbs1/C5ar1	2	Up	WM vs. WS	F
GO_BP	GO:0050765	Negative regulation of phagocytosis	0.0170181	Prtn3/Sirpa	2	Up	WM vs. WS	F
GO_MF	GO:0004364	Glutathione transferase activity	0.0172182	Alox5ap/Gstm1	2	Up	WM vs. WS	F
GO_CC	GO:0005766	Primary lysosome	0.017468	Prtn3/Mpo	2	Up	WM vs. WS	F
GO_CC	GO:0042582	Azurophil granule	0.017468	Prtn3/Mpo	2	Up	WM vs. WS	F
GO_BP	GO:0001975	Response to amphetamine	0.0176696	Nr4a1/Nr4a2	2	Down	WM vs. WS	F
GO_BP	GO:0034694	Response to prostaglandin	0.0176696	Ccr7/Ptger4	2	Down	WM vs. WS	F
GO_BP	GO:0061081	Positive regulation of myeloid leukocyte cytokine production involved in immune response	0.0176696	Cd74/Fcer1g	2	Down	WM vs. WS	F
GO_BP	GO:0002864	Regulation of acute inflammatory response to antigenic stimulus	0.0190636	Fcer1g/Ccr7	2	Down	WM vs. WS	F
GO_BP	GO:0010818	T cell chemotaxis	0.0190636	Ccl5/Ccr7	2	Down	WM vs. WS	F
GO_BP	GO:0019835	Cytolysis	0.0190636	Gzma/Gzmb	2	Down	WM vs. WS	F
GO_CC	GO:0031362	Anchored component of external side of plasma membrane	0.019147	Cd24a/Cd14	2	Up	WM vs. WS	F
GO_BP	GO:0031639	Plasminogen activation	0.019214	Thbs1/Pgk1	2	Up	WM vs. WS	F
GO_BP	GO:0031664	Regulation of lipopolysaccharide-mediated signaling pathway	0.019214	Ltf/Trib1	2	Up	WM vs. WS	F
GO_MF	GO:0098632	Cell-cell adhesion mediator activity	0.0198647	Emb/Sirpa	2	Up	WM vs. WS	F
GO_BP	GO:0032928	Regulation of superoxide anion generation	0.0202005	Cd177/Fpr2	2	Up	WM vs. WS	F
GO_BP	GO:0033622	Integrin activation	0.0202005	Cd24a/Fn1	2	Up	WM vs. WS	F
GO_BP	GO:0033688	Regulation of osteoblast proliferation	0.0202005	Ltf/Igf1r	2	Up	WM vs. WS	F
GO_BP	GO:0044342	Type B pancreatic cell proliferation	0.0202005	Serpinb1a/Igfbp4	2	Up	WM vs. WS	F
GO_CC	GO:0070971	Endoplasmic reticulum exit site	0.0204653	H2-K1/H2-D1	2	Down	WM vs. WS	F
GO_BP	GO:0002693	Positive regulation of cellular extravasation	0.0205307	Icam1/Ptger4	2	Down	WM vs. WS	F
GO_BP	GO:0014075	Response to amine	0.0205307	Nr4a1/Nr4a2	2	Down	WM vs. WS	F
GO_BP	GO:0032727	Positive regulation of interferon-alpha production	0.0205307	Irf7/Stat1	2	Down	WM vs. WS	F
GO_BP	GO:0043011	Myeloid dendritic cell differentiation	0.0205307	Gimap5/Gimap3	2	Down	WM vs. WS	F
GO_BP	GO:0090023	Positive regulation of neutrophil chemotaxis	0.0208921	C5ar1/Cxcr2	2	Up	WM vs. WS	F
GO_BP	GO:0010759	Positive regulation of macrophage chemotaxis	0.0219452	Ccl5/Ccr7	2	Down	WM vs. WS	F
GO_BP	GO:0045063	T-helper 1 cell differentiation	0.0219452	Tbx21/Ccr7	2	Down	WM vs. WS	F
GO_BP	GO:0043032	Positive regulation of macrophage activation	0.0220323	Mmp8/Thbs1	2	Up	WM vs. WS	F
GO_BP	GO:0035455	Response to interferon-alpha	0.0228728	Ifitm1/Ifitm6	2	Up	WM vs. WS	F
GO_BP	GO:0045454	Cell redox homeostasis	0.0228728	Gsr/Gpx1	2	Up	WM vs. WS	F
GO_BP	GO:0071624	Positive regulation of granulocyte chemotaxis	0.0228728	C5ar1/Cxcr2	2	Up	WM vs. WS	F
GO_BP	GO:1905523	Positive regulation of macrophage migration	0.0228728	Thbs1/C5ar1	2	Up	WM vs. WS	F
GO_BP	GO:0045838	Positive regulation of membrane potential	0.0233165	Gimap5/Gimap3	2	Down	WM vs. WS	F
GO_BP	GO:1904996	Positive regulation of leukocyte adhesion to vascular endothelial cell	0.0233165	Ets1/Icam1	2	Down	WM vs. WS	F
GO_BP	GO:0030511	Positive regulation of transforming growth factor beta receptor signaling pathway	0.0238664	Thbs1/Lrg1	2	Up	WM vs. WS	F
GO_BP	GO:1902042	Negative regulation of extrinsic apoptotic signaling pathway via death domain receptors	0.0238664	Hmgb2/Gpx1	2	Up	WM vs. WS	F
GO_BP	GO:1903846	Positive regulation of cellular response to transforming growth factor beta stimulus	0.0238664	Thbs1/Lrg1	2	Up	WM vs. WS	F
GO_BP	GO:2000515	Negative regulation of CD4-positive, alpha-beta T cell activation	0.0238664	Anxa1/Cd44	2	Up	WM vs. WS	F
GO_BP	GO:0002902	Regulation of B cell apoptotic process	0.0243877	Cd24a/Cd44	2	Up	WM vs. WS	F
GO_BP	GO:0033687	Osteoblast proliferation	0.0243877	Ltf/Igf1r	2	Up	WM vs. WS	F
GO_BP	GO:0060740	Prostate gland epithelium morphogenesis	0.0243877	Cd44/Igf1r	2	Up	WM vs. WS	F
GO_BP	GO:1904646	Cellular response to amyloid-beta	0.0243877	Igf1r/Fpr2	2	Up	WM vs. WS	F
GO_BP	GO:0031664	Regulation of lipopolysaccharide-mediated signaling pathway	0.0247959	Trim30a/Tnfaip3	2	Down	WM vs. WS	F
GO_BP	GO:0032703	Negative regulation of interleukin-2 production	0.0247959	Tbx21/Tnfaip3	2	Down	WM vs. WS	F
GO_BP	GO:0070233	Negative regulation of T cell apoptotic process	0.0247959	Ccl5/Serpinb9	2	Down	WM vs. WS	F
GO_CC	GO:0031233	Intrinsic component of external side of plasma membrane	0.0248384	Cd24a/Cd14	2	Up	WM vs. WS	F
GO_MF	GO:0016493	C-C chemokine receptor activity	0.024995	Cxcr4/Ccr7	2	Down	WM vs. WS	F
GO_BP	GO:0002438	Acute inflammatory response to antigenic stimulus	0.0252203	Elane/Cxcr2	2	Up	WM vs. WS	F
GO_BP	GO:0010758	Regulation of macrophage chemotaxis	0.0252203	Thbs1/C5ar1	2	Up	WM vs. WS	F
GO_BP	GO:0060512	Prostate gland morphogenesis	0.0252203	Cd44/Igf1r	2	Up	WM vs. WS	F
GO_BP	GO:0090322	Regulation of superoxide metabolic process	0.0252203	Cd177/Fpr2	2	Up	WM vs. WS	F
GO_MF	GO:0001637	G protein-coupled chemoattractant receptor activity	0.0255894	Cxcr4/Ccr7	2	Down	WM vs. WS	F
GO_MF	GO:0004950	Chemokine receptor activity	0.0255894	Cxcr4/Ccr7	2	Down	WM vs. WS	F
GO_MF	GO:0019957	C-C chemokine binding	0.0255894	Cxcr4/Ccr7	2	Down	WM vs. WS	F
GO_BP	GO:0043243	Positive regulation of protein-containing complex disassembly	0.0262907	Dstn/Igf1r	2	Up	WM vs. WS	F
GO_BP	GO:0043537	Negative regulation of blood vessel endothelial cell migration	0.0262907	Gadd45a/Thbs1	2	Up	WM vs. WS	F
GO_BP	GO:0044275	Cellular carbohydrate catabolic process	0.0262907	Pygl/Pgd	2	Up	WM vs. WS	F
GO_BP	GO:0050995	Negative regulation of lipid catabolic process	0.0263255	Gimap5/Gimap3	2	Down	WM vs. WS	F
GO_BP	GO:0048009	Insulin-like growth factor receptor signaling pathway	0.027367	Igfbp4/Igf1r	2	Up	WM vs. WS	F
GO_BP	GO:0097242	Amyloid-beta clearance	0.027367	Igf1r/C5ar1	2	Up	WM vs. WS	F
GO_BP	GO:1904037	Positive regulation of epithelial cell apoptotic process	0.027367	Thbs1/Gsn	2	Up	WM vs. WS	F
GO_BP	GO:0002837	Regulation of immune response to tumor cell	0.0277219	Klre1/Klrk1	2	Down	WM vs. WS	F
GO_BP	GO:0032647	Regulation of interferon-alpha production	0.0277219	Irf7/Stat1	2	Down	WM vs. WS	F
GO_BP	GO:0090023	Positive regulation of neutrophil chemotaxis	0.0277219	Cd74/Ccr7	2	Down	WM vs. WS	F
GO_BP	GO:1900027	Regulation of ruffle assembly	0.0277219	Evl/Icam1	2	Down	WM vs. WS	F
GO_MF	GO:0043548	Phosphatidylinositol 3-kinase binding	0.0281257	Gsn/Igf1r	2	Up	WM vs. WS	F
GO_BP	GO:0090022	Regulation of neutrophil chemotaxis	0.0286189	C5ar1/Cxcr2	2	Up	WM vs. WS	F
GO_MF	GO:0035035	Histone acetyltransferase binding	0.0292359	Ets1/Stat1	2	Down	WM vs. WS	F
GO_BP	GO:0002507	Tolerance induction	0.0292913	Tnfaip3/Ccr7	2	Down	WM vs. WS	F
GO_BP	GO:0034123	Positive regulation of toll-like receptor signaling pathway	0.0292913	Rsad2/Ifi35	2	Down	WM vs. WS	F
GO_BP	GO:0043153	Entrainment of circadian clock by photoperiod	0.0292913	Bhlhe40/Id2	2	Down	WM vs. WS	F
GO_BP	GO:0071634	Regulation of transforming growth factor beta production	0.0297971	Cd24a/Fn1	2	Up	WM vs. WS	F
GO_BP	GO:0009648	Photoperiodism	0.030601	Bhlhe40/Id2	2	Down	WM vs. WS	F
GO_BP	GO:0035455	Response to interferon-alpha	0.030601	Ifi204/Ifitm3	2	Down	WM vs. WS	F
GO_BP	GO:0048535	Lymph node development	0.030601	Id2/Ccr7	2	Down	WM vs. WS	F
GO_BP	GO:0061082	Myeloid leukocyte cytokine production	0.030601	Cd74/Fcer1g	2	Down	WM vs. WS	F
GO_BP	GO:0071624	Positive regulation of granulocyte chemotaxis	0.030601	Cd74/Ccr7	2	Down	WM vs. WS	F
GO_BP	GO:1905523	Positive regulation of macrophage migration	0.030601	Ccl5/Ccr7	2	Down	WM vs. WS	F
GO_BP	GO:2000352	Negative regulation of endothelial cell apoptotic process	0.030601	Tnfaip3/Icam1	2	Down	WM vs. WS	F
GO_MF	GO:0140359	ABC-type transporter activity	0.0308387	Tap1/Tap2	2	Down	WM vs. WS	F
GO_BP	GO:0090049	Regulation of cell migration involved in sprouting angiogenesis	0.0309841	Anxa1/Thbs1	2	Up	WM vs. WS	F
GO_MF	GO:0098631	Cell adhesion mediator activity	0.0310968	Emb/Sirpa	2	Up	WM vs. WS	F
GO_BP	GO:0002861	Regulation of inflammatory response to antigenic stimulus	0.0320866	Cd24a/Gpx1	2	Up	WM vs. WS	F
GO_BP	GO:1902624	Positive regulation of neutrophil migration	0.0320866	C5ar1/Cxcr2	2	Up	WM vs. WS	F
GO_BP	GO:0009649	Entrainment of circadian clock	0.0322204	Bhlhe40/Id2	2	Down	WM vs. WS	F
GO_BP	GO:0031295	T cell costimulation	0.0322204	Lgals1/Ccr7	2	Down	WM vs. WS	F
GO_BP	GO:1902042	Negative regulation of extrinsic apoptotic signaling pathway via death domain receptors	0.0322204	Tnfaip3/Icam1	2	Down	WM vs. WS	F
GO_BP	GO:0006953	Acute-phase response	0.0331926	Hp/Fn1	2	Up	WM vs. WS	F
GO_BP	GO:0035850	Epithelial cell differentiation involved in kidney development	0.0331926	Cd24a/Mmp9	2	Up	WM vs. WS	F
GO_BP	GO:0071604	Transforming growth factor beta production	0.0331926	Cd24a/Fn1	2	Up	WM vs. WS	F
GO_MF	GO:0050661	NADP binding	0.0332931	Gsr/Pgd	2	Up	WM vs. WS	F
GO_BP	GO:0002230	Positive regulation of defense response to virus by host	0.0336401	Ccl5/Stat1	2	Down	WM vs. WS	F
GO_BP	GO:0002834	Regulation of response to tumor cell	0.0336401	Klre1/Klrk1	2	Down	WM vs. WS	F
GO_BP	GO:0030224	Monocyte differentiation	0.0336401	Cd74/Ifi204	2	Down	WM vs. WS	F
GO_BP	GO:0033032	Regulation of myeloid cell apoptotic process	0.0336401	Ccl5/Fcer1g	2	Down	WM vs. WS	F
GO_CC	GO:0005790	Smooth endoplasmic reticulum	0.0340657	Hspa5/Pdia6	2	Up	WM vs. WS	F
GO_BP	GO:0001774	Microglial cell activation	0.0344951	Mmp8/C5ar1	2	Up	WM vs. WS	F
GO_BP	GO:0072595	Maintenance of protein localization in organelle	0.0344951	Hspa5/Syne1	2	Up	WM vs. WS	F
GO_MF	GO:0001968	Fibronectin binding	0.0349059	Mmp9/Thbs1	2	Up	WM vs. WS	F
GO_BP	GO:0031294	Lymphocyte costimulation	0.0352708	Lgals1/Ccr7	2	Down	WM vs. WS	F
GO_BP	GO:0045672	Positive regulation of osteoclast differentiation	0.0352708	Ccl5/Ccl3	2	Down	WM vs. WS	F
GO_BP	GO:1904994	Regulation of leukocyte adhesion to vascular endothelial cell	0.0352708	Ets1/Icam1	2	Down	WM vs. WS	F
GO_BP	GO:2000406	Positive regulation of T cell migration	0.0352708	Ccl5/Ccr7	2	Down	WM vs. WS	F
GO_BP	GO:0001783	B cell apoptotic process	0.0354139	Cd24a/Cd44	2	Up	WM vs. WS	F
GO_BP	GO:0034331	Cell junction maintenance	0.0354139	Prtn3/Cd177	2	Up	WM vs. WS	F
GO_BP	GO:0046636	Negative regulation of alpha-beta T cell activation	0.0354139	Anxa1/Cd44	2	Up	WM vs. WS	F
GO_BP	GO:0046640	Regulation of alpha-beta T cell proliferation	0.0367286	Cd24a/Cd44	2	Up	WM vs. WS	F
GO_BP	GO:0045671	Negative regulation of osteoclast differentiation	0.0371768	Clec2d/Pik3r1	2	Down	WM vs. WS	F
GO_BP	GO:1905521	Regulation of macrophage migration	0.0381582	Thbs1/C5ar1	2	Up	WM vs. WS	F
GO_MF	GO:0050699	WW domain binding	0.0386482	Shisa5/Trex1	2	Down	WM vs. WS	F
GO_BP	GO:0051491	Positive regulation of filopodium assembly	0.0388499	Pik3r1/Ccr7	2	Down	WM vs. WS	F
GO_MF	GO:0017046	Peptide hormone binding	0.0389157	Igf1r/Ramp1	2	Up	WM vs. WS	F
GO_BP	GO:0002269	Leukocyte activation involved in inflammatory response	0.0392851	Mmp8/C5ar1	2	Up	WM vs. WS	F
GO_BP	GO:0034142	Toll-like receptor 4 signaling pathway	0.0392851	Ltf/Cd14	2	Up	WM vs. WS	F
GO_MF	GO:0042887	Amide transmembrane transporter activity	0.0403348	Tap1/Tap2	2	Down	WM vs. WS	F
GO_BP	GO:0010923	Negative regulation of phosphatase activity	0.0404688	Ppp1r15a/Lpin1	2	Down	WM vs. WS	F
GO_BP	GO:0050869	Negative regulation of B cell activation	0.0404688	Tnfaip3/Id2	2	Down	WM vs. WS	F
GO_BP	GO:0090022	Regulation of neutrophil chemotaxis	0.0404688	Cd74/Ccr7	2	Down	WM vs. WS	F
GO_BP	GO:0043277	Apoptotic cell clearance	0.0407378	Anxa1/Thbs1	2	Up	WM vs. WS	F
GO_MF	GO:0005544	Calcium-dependent phospholipid binding	0.0411173	Anxa1/Anxa3	2	Up	WM vs. WS	F
GO_BP	GO:0043403	Skeletal muscle tissue regeneration	0.041983	Anxa1/Gpx1	2	Up	WM vs. WS	F
GO_BP	GO:0048246	Macrophage chemotaxis	0.041983	Thbs1/C5ar1	2	Up	WM vs. WS	F
GO_MF	GO:0019956	Chemokine binding	0.0420273	Cxcr4/Ccr7	2	Down	WM vs. WS	F
GO_BP	GO:0032692	Negative regulation of interleukin-1 production	0.042098	Tnfaip3/Ptger4	2	Down	WM vs. WS	F
GO_BP	GO:0042832	Defense response to protozoan	0.042098	Nkg7/Gbp9	2	Down	WM vs. WS	F
GO_BP	GO:0045622	Regulation of T-helper cell differentiation	0.042098	Tbx21/Ccr7	2	Down	WM vs. WS	F
GO_BP	GO:0046633	Alpha-beta T cell proliferation	0.0433462	Cd24a/Cd44	2	Up	WM vs. WS	F
GO_BP	GO:0061900	Glial cell activation	0.0433462	Mmp8/C5ar1	2	Up	WM vs. WS	F
GO_BP	GO:0033028	Myeloid cell apoptotic process	0.0437367	Ccl5/Fcer1g	2	Down	WM vs. WS	F
GO_BP	GO:0018198	Peptidyl-cysteine modification	0.0446023	S100a8/S100a9	2	Up	WM vs. WS	F
GO_BP	GO:1903426	Regulation of reactive oxygen species biosynthetic process	0.0446023	Lcn2/Mmp8	2	Up	WM vs. WS	F
GO_MF	GO:0050840	Extracellular matrix binding	0.0448194	Thbs1/Tgfbi	2	Up	WM vs. WS	F
GO_BP	GO:0001782	B cell homeostasis	0.0454591	Cd74/Tnfaip3	2	Down	WM vs. WS	F
GO_BP	GO:0002861	Regulation of inflammatory response to antigenic stimulus	0.0454591	Fcer1g/Ccr7	2	Down	WM vs. WS	F
GO_BP	GO:0034110	Regulation of homotypic cell-cell adhesion	0.0454591	Ccl5/Lgals1	2	Down	WM vs. WS	F
GO_BP	GO:0043302	Positive regulation of leukocyte degranulation	0.0454591	Fcer1g/Klrc1	2	Down	WM vs. WS	F
GO_CC	GO:0022627	Cytosolic small ribosomal subunit	0.0458584	Isg15/Rps27rt	2	Down	WM vs. WS	F
GO_BP	GO:0046456	Icosanoid biosynthetic process	0.0460993	Anxa1/Alox5ap	2	Up	WM vs. WS	F
GO_BP	GO:0006636	Unsaturated fatty acid biosynthetic process	0.0469148	Cd74/Scd1	2	Down	WM vs. WS	F
GO_BP	GO:0033561	Regulation of water loss via skin	0.0469148	Scd1/Ugcg	2	Down	WM vs. WS	F
GO_BP	GO:0043551	Regulation of phosphatidylinositol 3-kinase activity	0.0469148	Pik3r1/Ptk2b	2	Down	WM vs. WS	F
GO_BP	GO:0032715	Negative regulation of interleukin-6 production	0.047367	Cd24a/Sirpa	2	Up	WM vs. WS	F
GO_BP	GO:0045581	Negative regulation of T cell differentiation	0.047367	Anxa1/Cd44	2	Up	WM vs. WS	F
GO_BP	GO:0061005	Cell differentiation involved in kidney development	0.047367	Cd24a/Mmp9	2	Up	WM vs. WS	F
GO_BP	GO:1902622	Regulation of neutrophil migration	0.047367	C5ar1/Cxcr2	2	Up	WM vs. WS	F
GO_BP	GO:0001562	Response to protozoan	0.0486368	Nkg7/Gbp9	2	Down	WM vs. WS	F
GO_CC	GO:0098636	Protein complex involved in cell adhesion	0.0487305	Lgals1/Itgax	2	Down	WM vs. WS	F
GO_BP	GO:0002042	Cell migration involved in sprouting angiogenesis	0.0487613	Anxa1/Thbs1	2	Up	WM vs. WS	F
GO_BP	GO:0090199	Regulation of release of cytochrome c from mitochondria	0.0487613	Mmp9/Gpx1	2	Up	WM vs. WS	F
GO_BP	GO:0030099	Myeloid cell differentiation	2.39595e-24	Cebpb/Hmgb2/Fos/Zfp36/Csf3r/Prtn3/Hbb-b1/Lbr/Junb/Ptbp3/Trib1/Hspa1b/Itgam/Atp6ap1/Klf2/Ptpn6/App/Notch2/Rassf2/Rara/Ikzf1/Hspa9/Pabpc4/Vegfa/Ep300/Zfp36l1/Cd300lf/Wdr1/Csf1r/Snx10/Hif1a/Mafb/Myb/Ctnnb1/Adam8/Lyn/Rb1/Hspa1a/Pirb/Lilrb4a/Klf13/Tlr2/Tfrc/Tcirg1/Mef2c/Pip4k2a/Spi1/Lmo2/Sp3/Rbpj/Runx1/Ptk2b/Inpp5d/Mapk14/Cdk6/Sbno2/Chuk/Hcls1/Sp1/Apc/Nrros/Cbfa2t3/Kdm1a/Bcl6/Stat3/Tcf3/Abi1	67	Down	DM vs. WM	F
GO_CC	GO:0005840	Ribosome	2.91017e-60	Rpl7/Rpl35/Rps3a1/Rps6/Rpl37rt/Rplp0/Rpl6/Rpl21/Rpl32/Rps5/Rps19/Rps16/Rps11/Rpl18/Rps3/Rpl27a/Rps13/Uba52/Rpl13/Rps25/Rpl4/Rps27rt/Rpl14/Rps15/Rpl26/Rpl23a/Rpl19/Rps23/Rpl15/Rps24/Eif3h/Rpl8/Rps2/Rpl10a/Rps18/Rpl17/Fau/Rpl10/Rps4x/Rpl22l1/Rps20/Rps8/Rpl5/Mrps16/Aurkaip1/Mrps24/Rps10/Mrpl54/Mrpl24/Btf3/Rpl36al/Mrpl30/Mrpl23/Mrps23/Ndufa7/Mrpl4/Mrps26/Mrpl42/Gadd45gip1/Rpl13a/Mrpl21/Isg15	62	Up	DM vs. WM	F
GO_MF	GO:0003729	MRNA binding	7.36836e-23	Ddx5/Pcbp2/Snrnp70/Pabpc1/Eif4g2/Ddx6/Zfp36/Hnrnpk/Srsf3/Pcbp1/Hnrnpm/Ptbp3/Hnrnpa0/Fus/Celf2/Larp4b/Rbms1/Rara/Alyref/Pum2/Pabpc4/Hnrnpa2b1/Zfp36l1/Elavl1/Cpeb2/Ddx3x/Celf1/Sf3b1/Ssb/Dhx9/G3bp1/Rbm47/Srsf6/Tardbp/Eif3a/Tial1/Sf1/Qk/Eif4enif1/Hnrnpu/Ythdf3/Khdrbs1/Cpsf6/N4bp1/Srrm2/Rps26/Eif2a/Supt5/Nxf1/Srsf5/Rbm5/Luc7l2/Purb/Pum1/Hnrnpa1/Hnrnpl/Srsf4/G3bp2/Ybx3	59	Down	DM vs. WM	F
GO_BP	GO:1903131	Mononuclear cell differentiation	1.33172e-16	Ptprc/Cd44/Il1b/Cebpb/Psap/Anxa1/Irf2bp2/Cd24a/Prtn3/Laptm5/Tpd52/Ptpn6/Ccr2/Notch2/Rara/Ikzf1/Nlrp3/Vegfa/Ep300/Zfp36l1/Clec4e/Syk/Ptprj/Mafb/Myb/Ctnnb1/Runx2/Adam8/Dock10/Btk/Lyn/Pirb/Lilrb4a/Vsir/Tcirg1/Sema4a/Nfam1/Mef2c/Spi1/Clec4d/Sp3/Rbpj/Vav1/Adam17/Runx1/Ptk2b/Flt3/Bcl11a/Zmiz1/Inpp5d/Egr1/Cdk6/Syvn1/Hectd1/Fgl2/Apc/Bcl6/Stat3/Tcf3	59	Down	DM vs. WM	F
GO_MF	GO:0003735	Structural constituent of ribosome	6.93415e-62	Rpl7/Rpl35/Rps3a1/Rps6/Rpl37rt/Rplp0/Rpl6/Rpl21/Rpl32/Rps5/Rps19/Rps16/Rps11/Rpl18/Rps3/Rpl27a/Rps13/Uba52/Rpl13/Rps25/Rpl4/Rps27rt/Rpl14/Rps15/Rpl26/Rpl23a/Rpl19/Rps23/Rpl15/Rps24/Rpl8/Rps2/Rpl10a/Rps18/Rpl17/Fau/Rpl10/Rps4x/Rpl22l1/Rps20/Rps8/Rpl5/Mrps16/Mrps24/Rps10/Mrpl54/Mrpl24/Rpl36al/Mrpl30/Mrpl23/Mrps23/Ndufa7/Mrpl4/Rpl13a/Mrpl21/Isg15	56	Up	DM vs. WM	F
GO_CC	GO:0044391	Ribosomal subunit	6.99882e-57	Rpl7/Rpl35/Rps3a1/Rps6/Rpl37rt/Rplp0/Rpl6/Rpl21/Rpl32/Rps5/Rps19/Rps16/Rps11/Rpl18/Rps3/Rpl27a/Rps13/Uba52/Rpl13/Rps25/Rpl4/Rps27rt/Rpl14/Rps15/Rpl26/Rpl23a/Rpl19/Rps23/Rpl15/Rps24/Rpl8/Rps2/Rpl10a/Rps18/Rpl17/Fau/Rpl10/Rps4x/Rps20/Rps8/Rpl5/Mrps16/Mrps24/Rps10/Mrpl54/Mrpl24/Rpl36al/Mrpl30/Mrpl23/Mrps23/Mrpl4/Mrps26/Mrpl42/Rpl13a/Mrpl21/Isg15	56	Up	DM vs. WM	F
GO_BP	GO:1901652	Response to peptide	1.08084e-17	Il1b/Anxa1/Mmp9/Hnrnpk/Prkcd/Srsf3/Marcks/Ogt/Sorl1/App/Gatm/Nfkb1/Fpr2/Rab31/Igf1r/Sgk1/Atp2b1/Ptpre/Cdk2/Lgmn/Zfp36l1/Nr4a1/Notch1/Kat2b/Ptprj/Cpeb2/Rab8b/Nucks1/Ctnnb1/Cyfip1/Rb1/Ikbkb/Vim/Anxa5/Chmp5/Rhoq/Pip4k2a/Eif4ebp2/Adipor1/Ptpra/Pten/Irf5/Egr1/Mapk14/Srsf5/Chuk/Grb2/Insig1/Sp1/Adrb2/Apc/Ccnd3/Capn1/Stat3/Mdm2/Itga4	56	Down	DM vs. WM	F
GO_BP	GO:2000112	Regulation of cellular macromolecule biosynthetic process	1.80529e-15	Thbs1/S100a9/Pabpc1/Eif4g2/Ddx6/Zfp36/Hbb-b1/Mapk3/Eif2s3x/Serp1/Mapk1/Larp4b/App/Rara/Soat1/Klf4/Pum2/Zfp36l1/Slc25a37/Arfgef1/Rgs2/Srp9/Elavl1/Abca7/Cpeb2/Ddx3x/Chp1/Celf1/Tm9sf2/Ctnnb1/Dhx9/Cyfip1/Gfpt1/Tardbp/Vim/Cnot1/Qk/Abcf1/Tob1/Eif4enif1/Hnrnpu/Pan3/Ptafr/Ythdf3/Khdrbs1/Ppp1r15b/Eif4ebp2/Dcp2/Eif2a/Ptk2b/Rps27l/Cnot6/Pum1/Ppp1cb/Hnrnpl/Dbi	56	Down	DM vs. WM	F
GO_BP	GO:2001233	Regulation of apoptotic signaling pathway	1.08084e-17	Ptprc/Cd44/Thbs1/Il1b/S100a8/S100a9/Mcl1/Hmgb2/Gpx1/Mmp9/Serinc3/Hnrnpk/Prkcd/Grina/G0s2/Osm/Hspa1b/Pmaip1/Ier3/Sgk3/Apaf1/Herpud1/Vegfa/Ddx3x/Hif1a/Ctnnb1/Sgms1/Hyou1/Rb1/Hspa1a/Nono/Sod1/Sfpq/Erp29/Ptgs2/Ivns1abp/Sh3glb1/Vhl/Gnai3/Sp100/Ctnna1/Pten/Itprip/Ctsc/Syvn1/Cflar/Raf1/Arrb2/Kdm1a/Becn1/Pak2/Mdm2/Spop/P4hb/Ybx3	55	Down	DM vs. WM	F
KEGG	mmu03010	Ribosome	7.99954e-40	Rpl7/Rpl35/Rps3a1/Rps6/Rpl37rt/Rplp0/Rpl6/Rpl21/Rpl34-ps1/Rpl32/Rps5/Rps19/Rps16/Rps11/Rpl18/Rps3/Rpl27a/Rps13/Uba52/Rpl13/Rps25/Rpl4/Rps27rt/Rpl14/Rps15/Rpl26/Rpl23a/Rpl19/Rps23/Rpl15/Rps24/Rpl8/Rpl31-ps12/Rps2/Rpl10a/Rps18/Rpl17/Fau/Rpl10/Rps4x/Rpl22l1/Rps20/Rps8/Rpl5/Mrps16/Rps10/Mrpl24/Rpl36al/Mrpl30/Mrpl23/Mrpl4/Rpl13a/Mrpl21	53	Up	DM vs. WM	F
GO_BP	GO:0030098	Lymphocyte differentiation	5.65169e-15	Ptprc/Cd44/Il1b/Psap/Anxa1/Irf2bp2/Cd24a/Laptm5/Tpd52/Ptpn6/Ccr2/Notch2/Rara/Ikzf1/Nlrp3/Ep300/Zfp36l1/Clec4e/Syk/Ptprj/Mafb/Myb/Ctnnb1/Runx2/Adam8/Dock10/Btk/Lilrb4a/Vsir/Tcirg1/Sema4a/Nfam1/Spi1/Clec4d/Sp3/Rbpj/Vav1/Adam17/Runx1/Ptk2b/Flt3/Bcl11a/Zmiz1/Inpp5d/Egr1/Cdk6/Syvn1/Hectd1/Fgl2/Apc/Bcl6/Stat3/Tcf3	53	Down	DM vs. WM	F
GO_BP	GO:0034248	Regulation of cellular amide metabolic process	9.592e-15	Thbs1/S100a9/Pabpc1/Eif4g2/Ddx6/Zfp36/Prkcd/Hbb-b1/Picalm/Mapk3/Eif2s3x/Serp1/Mapk1/Larp4b/Sorl1/App/Rara/Pum2/Zfp36l1/Rgs2/Srp9/Elavl1/Abca7/Cpeb2/Ddx3x/Celf1/Rtn4/Dhx9/Cyfip1/Rtn3/Tardbp/Vim/Cnot1/Qk/Abcf1/Tob1/Eif4enif1/Hnrnpu/Pan3/Ptafr/Ythdf3/Khdrbs1/Ppp1r15b/Eif4ebp2/Dcp2/Eif2a/Ptk2b/Rps27l/Abcg1/Sp1/Cnot6/Pum1/Hnrnpl	53	Down	DM vs. WM	F
GO_BP	GO:0031331	Positive regulation of cellular catabolic process	1.77882e-14	Il1b/Pabpc1/Zfp36/Prkcd/Laptm5/Trib1/Hspa1b/Mapk3/Snx18/App/Herpud1/Ldlr/Zfp36l1/Tnfrsf1b/Fbxl5/Hif1a/Ralb/Celf1/Adam8/Dhx9/Hspa1a/Tardbp/Cnot1/Qk/Tlr2/Csnk1e/Tob1/Eif4enif1/Hnrnpu/Pan3/Sh3glb1/Itch/Msn/Pip4k2a/Gnai3/Ythdf3/Snx4/Ezr/Dcp2/Pten/Ptk2b/Pias1/Supt5/Ctsc/Adrb2/Cbfa2t3/Cnot6/Pum1/Vcp/Becn1/Mdm2/Trim12c/Mtdh	53	Down	DM vs. WM	F
GO_BP	GO:0050900	Leukocyte migration	5.13595e-17	Thbs1/Il1b/S100a8/S100a9/Dusp1/Anxa1/Mmp9/Itgal/Csf3r/Cd24a/Prtn3/St3gal4/Sirpa/Itgam/Ccl9/Cdc42/Cd177/Mapk3/Ccr2/Elane/Mapk1/App/Slc8b1/Cxcr2/Il17ra/Ccl6/Vegfa/Lgmn/Wdr1/Syk/Csf1r/Ptprj/C5ar1/Adam8/Rtn4/Lyn/Trem1/Cd300a/Tlr2/Myo9b/Msn/Ptafr/Spi1/Vav1/Adam17/Ptk2b/Rin3/Swap70/Ano6/Cd9/Capn1/Itga4	52	Down	DM vs. WM	F
GO_BP	GO:0045936	Negative regulation of phosphate metabolic process	4.62288e-14	Ptprc/Il1b/Actb/Dusp1/Prkcd/Sirpa/Trib1/Gadd45a/Iqgap1/Ogt/Ptpn6/Myadm/Ier3/Ibtk/Sorl1/Rassf2/Hexim1/Rgs2/Kat2b/Ptprj/Chp1/Lyn/Ctdsp2/Rb1/Sh3bp5/Tardbp/Ywhab/Hmgcr/Ikbkb/Cd300a/Cdkn1b/Lilrb4a/Cdkn1a/Stk38/Gnaq/Hnrnpu/Ptpa/Pip4k2a/Ppp1r15b/Samsn1/Pten/Midn/Xdh/Ywhae/Swap70/Hdac4/Apc/Cbfa2t3/Ppp2r5a/Arrb2/Birc3/Stat3	52	Down	DM vs. WM	F
GO_BP	GO:0010563	Negative regulation of phosphorus metabolic process	4.62288e-14	Ptprc/Il1b/Actb/Dusp1/Prkcd/Sirpa/Trib1/Gadd45a/Iqgap1/Ogt/Ptpn6/Myadm/Ier3/Ibtk/Sorl1/Rassf2/Hexim1/Rgs2/Kat2b/Ptprj/Chp1/Lyn/Ctdsp2/Rb1/Sh3bp5/Tardbp/Ywhab/Hmgcr/Ikbkb/Cd300a/Cdkn1b/Lilrb4a/Cdkn1a/Stk38/Gnaq/Hnrnpu/Ptpa/Pip4k2a/Ppp1r15b/Samsn1/Pten/Midn/Xdh/Ywhae/Swap70/Hdac4/Apc/Cbfa2t3/Ppp2r5a/Arrb2/Birc3/Stat3	52	Down	DM vs. WM	F
GO_BP	GO:0006397	MRNA processing	1.60786e-13	Ddx5/Snrnp70/Pabpc1/Hnrnpk/Srsf3/Hnrnph1/Pcbp1/Hnrnpm/Ptbp3/Ddx17/Hnrnpf/Celf2/Mbnl1/App/Alyref/Pabpn1/Hnrnpa2b1/Zfp36l1/U2af2/Celf1/Sf3b1/Srsf2/Dhx9/Srsf6/Tardbp/Nono/Sf1/Sf3b2/Sfpq/Qk/Usp4/Hnrnpu/Pan3/Khdrbs1/Cpsf6/Srrm2/Prpf18/Cdk9/Dhx38/Safb/Supt5/Setx/Srsf5/Tra2a/Sf3a1/Rbm5/Luc7l2/Sf3b3/Alkbh5/Hnrnpa1/Hnrnpl/Srsf4	52	Down	DM vs. WM	F
KEGG	mmu05171	Coronavirus disease - COVID-19	6.25929e-30	Rpl7/Rpl35/Rps3a1/Rps6/Rpl37rt/Rplp0/Rpl6/Rpl21/Rpl34-ps1/Rpl32/Rps5/Rps19/Rps16/Rps11/Rpl18/Rps3/Rpl27a/Rps13/Uba52/Rpl13/Rps25/Rpl4/Rps27rt/Rpl14/Rps15/Rpl26/Rpl23a/Rpl19/Rps23/Rpl15/Rps24/Rpl8/Rpl31-ps12/Rps2/Rpl10a/Rps18/Rpl17/Fau/Rpl10/Rps4x/Rpl22l1/Rps20/Rps8/Rpl5/Rps10/Nfkbib/Rpl36al/Prkca/Rpl13a/Isg15/Nfkbia	51	Up	DM vs. WM	F
GO_BP	GO:1903706	Regulation of hemopoiesis	1.65295e-15	Ptprc/Cd44/Cebpb/Hmgb2/Fos/Anxa1/Zfp36/Csf3r/Cd24a/Trib1/Hspa1b/Itgam/Ptpn6/Ccr2/Notch2/Rassf2/Rara/Ikzf1/Hspa9/Nlrp3/Zfp36l1/Syk/Csf1r/Hif1a/Mafb/Myb/Ctnnb1/Adam8/Lyn/Rb1/Hspa1a/Lilrb4a/Klf13/Vsir/Nfam1/Mef2c/Spi1/Lmo2/Runx1/Ptk2b/Flt3/Zmiz1/Inpp5d/Mapk14/Cdk6/Hcls1/Fgl2/Apc/Kdm1a/Bcl6/Stat3	51	Down	DM vs. WM	F
GO_BP	GO:0008380	RNA splicing	1.80529e-15	Ddx5/Snrnp70/Pabpc1/Hnrnpk/Srsf3/Hnrnph1/Hnrnpm/Ptbp3/Ddx17/Fus/Hnrnpf/Celf2/Ccnl1/Clk1/Ahnak/Mbnl1/Alyref/Hnrnpa2b1/Slc38a2/U2af2/Celf1/Sf3b1/Srsf2/Dhx9/Srsf6/Tardbp/Nono/Sf1/Sf3b2/Sfpq/Qk/Ivns1abp/Usp4/Hnrnpu/Polr2a/Khdrbs1/Srrm2/Prpf18/Rps26/Dhx38/Setx/Srsf5/Tra2a/Sf3a1/Rbm5/Luc7l2/Sf3b3/Clk4/Hnrnpa1/Hnrnpl/Srsf4	51	Down	DM vs. WM	F
GO_BP	GO:0032103	Positive regulation of response to external stimulus	1.85411e-13	Thbs1/Il1b/Cebpb/S100a8/S100a9/Hmgb2/Emilin2/Fn1/Cd24a/Cxcr4/Alox5ap/Osm/Mapk3/Ccr2/Lamp1/Mmp8/Mapk1/App/Flna/Cxcr2/Igf1r/Grn/Il17ra/Pum2/Vegfa/Ldlr/Lgmn/Hexim1/Syk/Csf1r/Ptprj/C5ar1/Adam8/Rtn4/Dhx9/C3/Trem1/Nono/Sfpq/Tlr2/Ptgs2/Spi1/Snx4/Vav1/Adam17/Ptk2b/Ctsc/Swap70/Ano6/Pum1/Trim12c	51	Down	DM vs. WM	F
GO_BP	GO:0016570	Histone modification	2.89229e-12	Actb/Prkcd/Kdm7a/Mapk3/Ogt/H3f3a/App/Cdk2/Tbl1xr1/Vegfa/Dnmt1/Ep300/Kat2b/Myb/Ctnnb1/Dr1/Ccna2/Eid1/Suz12/Yeats4/Msl2/Trip12/Sfpq/Slk/Glyr1/Ehmt2/Jarid2/Vrk1/Spi1/Mta2/Ddb1/Setd1b/Cdk9/Kansl2/Phf8/Baz2a/Hdac4/Brd7/Morf4l1/Lcor/Eed/Sf3b3/Baz1b/Kdm1a/Ubr2/Pbxip1/Usp7/Bcl6/Taf9/Setd2/Tcf3	51	Down	DM vs. WM	F
GO_BP	GO:1903311	Regulation of mRNA metabolic process	5.20304e-19	Ddx5/Snrnp70/Pabpc1/Zfp36/Hnrnpk/Srsf3/Hnrnpm/Ptbp3/Ddx17/Hnrnpa0/Fus/Celf2/Larp4b/Mbnl1/Pum2/Pabpc4/Hnrnpa2b1/Vegfa/Zfp36l1/Hnrnpab/Elavl1/U2af2/Celf1/Srsf2/Dhx9/Srsf6/Tardbp/Vim/Sf1/Cnot1/Qk/Tob1/Eif4enif1/Hnrnpu/Mapkapk2/Pan3/Ythdf3/Khdrbs1/Cpsf6/Dcp2/Cdk9/Safb/Supt5/Tra2a/Rbm5/Cnot6/Pum1/Alkbh5/Hnrnpl/Srsf4	50	Down	DM vs. WM	F
GO_BP	GO:0071900	Regulation of protein serine/threonine kinase activity	5.13595e-17	Ptprc/Thbs1/Il1b/Actb/Dazap2/Dusp1/Cd24a/Prkcd/Ltf/Marcks/Trib1/Gadd45a/Hsp90ab1/Iqgap1/Zeb2/Ptpn6/Ccnl1/Sorl1/App/Map3k1/Vegfa/Hexim1/Ccng2/Rgs2/Kat2b/Syk/Csf1r/Ptprj/Ddx3x/Ralb/Adam8/Ccna2/Lyn/Rb1/Hmgcr/Cd300a/Cdkn1b/Map3k5/Erp29/Cdkn1a/Stk38/Adam17/Pten/Ptk2b/Cab39/Adrb2/Apc/Ccnd3/Ccni/Cnppd1	50	Down	DM vs. WM	F
GO_BP	GO:0048872	Homeostasis of number of cells	4.11751e-16	Cd44/Hmgb2/Anxa1/Zfp36/Cd24a/Hbb-b1/Ptbp3/Hspa1b/Itgam/Klf2/Ccr2/Pmaip1/Rassf2/Ikzf1/Hspa9/Cxcr2/Vegfa/Zfp36l1/Notch1/Hif1a/Mafb/Myb/Dock10/Lyn/Rb1/Hspa1a/Pirb/Ikbkb/Sod1/Lilrb4a/Klf13/Tcirg1/Mef2c/Vhl/Spi1/Lmo2/Sp3/Pik3cd/Adam17/Flt3/Inpp5d/Mapk14/Cdk6/Hcls1/Sp1/Kdm1a/Bcl6/Stat3/Tcf3/Gpi1	50	Down	DM vs. WM	F
GO_BP	GO:0022407	Regulation of cell-cell adhesion	1.48009e-12	Ptprc/Cd44/Il1b/Cebpb/Emilin2/Anxa1/Itgal/Gcnt2/Cd24a/Prkcd/St3gal4/Laptm5/Sirpa/Ptpn6/Myadm/Ccr2/Elane/Rara/Akna/Ikzf1/Nlrp3/Klf4/Vegfa/Notch1/Syk/Myb/Adam8/Lyn/Cd300a/Lilrb4a/Vsir/Tfrc/Itch/Ptafr/Spi1/Ccdc88b/Arg2/Runx1/Zmiz1/Mapk14/Swap70/Hes1/Fgl2/Adrb2/Cd9/Capn1/Bcl6/Adam19/Pag1/Itga4	50	Down	DM vs. WM	F
GO_BP	GO:0045785	Positive regulation of cell adhesion	3.68943e-12	Ptprc/Cd44/Thbs1/Il1b/Emilin2/Anxa1/Itgal/Gcnt2/Fn1/Cd24a/St3gal4/Sirpa/Cdc42/Iqgap1/Ptpn6/Myadm/Ccr2/Elane/Flna/Rara/Ikzf1/Nlrp3/Map4k4/Arpc2/Ppp3ca/Vegfa/Syk/Ptprj/Myb/Adam8/Trem1/Lilrb4a/Vsir/Tfrc/Ptafr/Ccdc88b/Vav1/Lims1/Runx1/Ptk2b/Zmiz1/Cdk6/Hes1/Apc/Capn1/Bcl6/Adam19/Dnm2/P4hb/Itga4	50	Down	DM vs. WM	F
GO_BP	GO:0042176	Regulation of protein catabolic process	1.1041e-14	Il1b/Gpx1/Laptm5/Trib1/Sdcbp/Hspa1b/Hsp90ab1/Ogt/Ier3/Sorl1/App/Psmd2/Flna/Serpinb1a/Herpud1/Ldlr/Azin1/Tnfrsf1b/Fbxl5/Anxa2/Adam8/Usp25/Hspa1a/Hmgcr/Csnk1e/Hipk2/Itch/Vhl/Msn/Nsf/Ezr/N4bp1/Ddb1/Gga1/Pten/Usp19/Ptk2b/Pias1/Ctsc/Apc/Cbfa2t3/Tiparp/Sf3b3/Usp8/Vcp/Usp7/Taf9/Mdm2/Ctsa	49	Down	DM vs. WM	F
GO_BP	GO:0043254	Regulation of protein-containing complex assembly	9.67859e-13	Gda/Cd24a/Prkcd/Hspa1b/Gsn/Cdc42/Arpc5/Myadm/Lamp2/Sorl1/Ikzf1/Sgk1/Map3k1/Arpc2/Vegfa/Ep300/Capza1/Lmo4/Arfgef1/Syk/Ddx3x/Lcp1/Ralb/Cand1/Cyfip1/Hspa1a/Mtpn/Cdkn1b/Arpc4/Tlr2/Tfrc/Capza2/Sh3glb1/Msn/Actr3/Nin/Ssh2/Ptk2b/Hes1/Grb2/Hcls1/Raf1/Apc/Slain2/Add3/Capn1/Vcp/Numa1	48	Down	DM vs. WM	F
GO_BP	GO:0051090	Regulation of DNA-binding transcription factor activity	1.58417e-12	Ptma/Il1b/Ltf/Trib1/Hspa1b/Mapk3/Mapk1/App/Flna/Igf1r/Nlrp3/Anxa3/Klf4/Ppp3ca/Vegfa/Ep300/Syk/Chp1/Ctnnb1/Adam8/Id1/Dhx9/Rb1/Hspa1a/Mtpn/Ikbkb/Tlr2/Tfrc/Ppp2cb/Nfam1/Hipk2/Itch/Spi1/Sp100/Pten/Hdac4/Hes1/Cflar/Chuk/Hcls1/Arrb2/Kdm1a/Usp7/Stat3/Tcf3/Trim12c/Spop/Mtdh	48	Down	DM vs. WM	F
GO_CC	GO:0098857	Membrane microdomain	1.76098e-13	Ptprc/Actb/Cd24a/Prtn3/Sdcbp/Hspa1b/Itgam/Cd177/Mapk3/Iqgap1/Myadm/Lamp2/Atp1b3/Mapk1/Ahnak/Ltb4r1/App/Igf1r/Atp2b1/Pgk1/Ldlr/Atp5a1/Tnfrsf1b/Anxa2/Ctnnb1/Btk/Lyn/Hspa1a/Tlr2/Ptgs2/Ctsd/Nfam1/Gnaq/Tuba1b/Lamtor4/Rhoq/Gnai3/Itpr1/Ezr/Adam17/Ctnna1/Ptk2b/Cflar/Adrb2/Birc3/Atp1a1/Pag1	47	Down	DM vs. WM	F
GO_CC	GO:0045121	Membrane raft	1.76098e-13	Ptprc/Actb/Cd24a/Prtn3/Sdcbp/Hspa1b/Itgam/Cd177/Mapk3/Iqgap1/Myadm/Lamp2/Atp1b3/Mapk1/Ahnak/Ltb4r1/App/Igf1r/Atp2b1/Pgk1/Ldlr/Atp5a1/Tnfrsf1b/Anxa2/Ctnnb1/Btk/Lyn/Hspa1a/Tlr2/Ptgs2/Ctsd/Nfam1/Gnaq/Tuba1b/Lamtor4/Rhoq/Gnai3/Itpr1/Ezr/Adam17/Ctnna1/Ptk2b/Cflar/Adrb2/Birc3/Atp1a1/Pag1	47	Down	DM vs. WM	F
GO_BP	GO:0019221	Cytokine-mediated signaling pathway	1.73663e-12	Ptprc/Il1b/Csf3r/Cd24a/Cxcr4/Laptm5/Osm/Klf6/Hspa1b/Samhd1/Ccl9/Mapk3/Ptpn6/Ccr2/Hipk1/Ifitm6/Ifitm1/Cxcr2/Il17ra/Ccl6/Cd300lf/Notch1/Syk/Csf1r/Hif1a/Usp25/Hspa1a/Pirb/Ikbkb/Ifngr2/Il1r2/Ppp2cb/Ythdf3/Spi1/Adam17/Adipor1/Csf2rb/Lims1/Ptk2b/Flt3/Il10ra/Irf5/Egr1/Chuk/Wbp1l/Stat3/Csf2ra	47	Down	DM vs. WM	F
GO_BP	GO:1903829	Positive regulation of protein localization	1.86981e-10	Hnrnpk/Prkcd/Hnrnpm/Itgam/Hsp90ab1/Cdc42/Iqgap1/Ogt/Pmaip1/Serp1/Mapk1/Sorl1/App/Flna/Nadk/Arpc2/Vegfa/Epb41l2/Abca7/Glud1/Hif1a/Chp1/Rtn4/Acsl4/Tardbp/Cep120/Tlr2/Ptgs2/Edem1/Tfrc/Tmem30a/Sh3glb1/Msn/Ipo5/Actr3/Ezr/Abhd17b/Mapk14/Ywhae/Glrx/Hcls1/Abcg1/Apc/Wipf1/Glul/Numa1/Mdm2	47	Down	DM vs. WM	F
GO_MF	GO:0003712	Transcription coregulator activity	2.63793e-10	Hmgb2/Ddx5/Irf2bp2/Ddx17/Kdm7a/Fus/Hipk1/Elane/Ewsr1/Tcf4/Tbl1xr1/Ep300/Notch1/Kat2b/Nucks1/Smarcd2/Ctnnb1/Dhx9/Eid1/Hspa1a/Tob1/Tle3/Maml1/Hipk2/Hnrnpu/Lmo2/Rere/Mta2/Bcl11a/Phf8/Pias1/Zmiz1/Zzef1/Hdac4/Hdgf/Brd7/Cbfa2t3/Lcor/Cnot6/Ssbp3/Kdm1a/Ss18/Sap30/Pbxip1/Taf9/Trim12c/Mtdh	47	Down	DM vs. WM	F
GO_BP	GO:0042326	Negative regulation of phosphorylation	1.22359e-12	Ptprc/Il1b/Actb/Dusp1/Prkcd/Sirpa/Trib1/Gadd45a/Ogt/Ptpn6/Myadm/Ier3/Ibtk/Sorl1/Rassf2/Hexim1/Rgs2/Kat2b/Ptprj/Chp1/Lyn/Ctdsp2/Rb1/Sh3bp5/Tardbp/Hmgcr/Cd300a/Cdkn1b/Lilrb4a/Cdkn1a/Stk38/Gnaq/Hnrnpu/Pip4k2a/Ppp1r15b/Samsn1/Pten/Midn/Xdh/Hdac4/Apc/Cbfa2t3/Ppp2r5a/Arrb2/Birc3/Stat3	46	Down	DM vs. WM	F
GO_BP	GO:1901361	Organic cyclic compound catabolic process	2.39555e-10	Ddx5/Gda/Pabpc1/Zfp36/Hnrnpm/Hnrnpa0/Hspa1b/Samhd1/Fus/Ncf1/Ncf2/Larp4b/Smpdl3a/Apaf1/Pum2/Pabpc4/Vegfa/Zfp36l1/Tnfrsf1b/Hnrnpab/Hsd17b11/Elavl1/Celf1/Ssb/Dhx9/Hspa1a/Tardbp/Vim/Cnot1/Qk/Sidt2/Tob1/Eif4enif1/Hnrnpu/Mapkapk2/Pan3/Ythdf3/Dcp2/Nudt3/Prpf18/Xdh/Cnot6/Pum1/Alkbh5/Smg7/Vcp	46	Down	DM vs. WM	F
GO_CC	GO:0022626	Cytosolic ribosome	1.84983e-53	Rpl7/Rpl35/Rps3a1/Rps6/Rpl37rt/Rplp0/Rpl6/Rpl21/Rpl32/Rps5/Rps19/Rps16/Rps11/Rpl18/Rps3/Rpl27a/Rps13/Uba52/Rpl13/Rps25/Rpl4/Rps27rt/Rpl14/Rps15/Rpl26/Rpl23a/Rpl19/Rps23/Rpl15/Rps24/Rpl8/Rps2/Rpl10a/Rps18/Rpl17/Fau/Rpl10/Rps4x/Rps20/Rps8/Rpl5/Rps10/Rpl36al/Rpl13a/Isg15	45	Up	DM vs. WM	F
GO_BP	GO:1901653	Cellular response to peptide	1.3206e-15	Il1b/Hnrnpk/Prkcd/Srsf3/Marcks/Ogt/Sorl1/App/Nfkb1/Fpr2/Rab31/Igf1r/Sgk1/Atp2b1/Ptpre/Cdk2/Lgmn/Zfp36l1/Nr4a1/Kat2b/Ptprj/Cpeb2/Rab8b/Nucks1/Ctnnb1/Cyfip1/Rb1/Vim/Anxa5/Chmp5/Rhoq/Pip4k2a/Eif4ebp2/Adipor1/Ptpra/Pten/Grb2/Insig1/Sp1/Adrb2/Apc/Ccnd3/Stat3/Mdm2/Itga4	45	Down	DM vs. WM	F
GO_BP	GO:0043434	Response to peptide hormone	1.28134e-13	Il1b/Anxa1/Hnrnpk/Prkcd/Srsf3/Marcks/Ogt/Sorl1/Gatm/Nfkb1/Rab31/Igf1r/Sgk1/Atp2b1/Ptpre/Cdk2/Zfp36l1/Nr4a1/Kat2b/Ptprj/Cpeb2/Rab8b/Nucks1/Ctnnb1/Cyfip1/Rb1/Ikbkb/Anxa5/Rhoq/Pip4k2a/Eif4ebp2/Adipor1/Ptpra/Pten/Egr1/Mapk14/Srsf5/Chuk/Grb2/Insig1/Sp1/Apc/Ccnd3/Capn1/Stat3	45	Down	DM vs. WM	F
GO_BP	GO:0006417	Regulation of translation	2.80043e-12	Thbs1/S100a9/Pabpc1/Eif4g2/Ddx6/Zfp36/Hbb-b1/Mapk3/Eif2s3x/Serp1/Mapk1/Larp4b/App/Rara/Pum2/Zfp36l1/Rgs2/Srp9/Elavl1/Cpeb2/Ddx3x/Celf1/Dhx9/Cyfip1/Tardbp/Vim/Cnot1/Qk/Abcf1/Tob1/Eif4enif1/Hnrnpu/Pan3/Ptafr/Ythdf3/Khdrbs1/Ppp1r15b/Eif4ebp2/Dcp2/Eif2a/Ptk2b/Rps27l/Cnot6/Pum1/Hnrnpl	45	Down	DM vs. WM	F
GO_BP	GO:0034655	Nucleobase-containing compound catabolic process	3.68943e-12	Ddx5/Gda/Pabpc1/Zfp36/Hnrnpm/Hnrnpa0/Hspa1b/Samhd1/Fus/Ncf1/Ncf2/Larp4b/Smpdl3a/Apaf1/Pum2/Pabpc4/Vegfa/Zfp36l1/Tnfrsf1b/Hnrnpab/Elavl1/Celf1/Ssb/Dhx9/Hspa1a/Tardbp/Vim/Cnot1/Qk/Sidt2/Tob1/Eif4enif1/Hnrnpu/Mapkapk2/Pan3/Ythdf3/Dcp2/Nudt3/Prpf18/Xdh/Cnot6/Pum1/Alkbh5/Smg7/Vcp	45	Down	DM vs. WM	F
GO_BP	GO:0048638	Regulation of developmental growth	4.51422e-12	Fn1/Hnrnpk/Pi16/Cxcr4/Ist1/Picalm/Serp1/Mapk1/App/Ikzf1/Igf1r/Vegfa/Lgmn/Tnks2/Rgs2/Notch1/Celf1/Sgpl1/Rtn4/Cyfip1/C3/Cdkn1b/Sod1/Cdkn1a/Ptprs/Sema4a/Mef2c/Dpysl2/Sh3glb1/Jarid2/Rbpj/Actr3/Ezr/Itsn2/Pten/Flt3/Bcl11a/Mapk14/Gpat4/Adrb2/Apc/Stat3/Dnm2/Adnp/Ybx3	45	Down	DM vs. WM	F
GO_BP	GO:0044270	Cellular nitrogen compound catabolic process	2.97054e-11	Ddx5/Gda/Pabpc1/Zfp36/Hnrnpm/Hnrnpa0/Hspa1b/Samhd1/Fus/Ncf1/Ncf2/Larp4b/Smpdl3a/Apaf1/Pum2/Pabpc4/Vegfa/Zfp36l1/Tnfrsf1b/Hnrnpab/Elavl1/Celf1/Ssb/Dhx9/Hspa1a/Tardbp/Vim/Cnot1/Qk/Sidt2/Tob1/Eif4enif1/Hnrnpu/Mapkapk2/Pan3/Ythdf3/Dcp2/Nudt3/Prpf18/Xdh/Cnot6/Pum1/Alkbh5/Smg7/Vcp	45	Down	DM vs. WM	F
GO_BP	GO:0046700	Heterocycle catabolic process	3.14355e-11	Ddx5/Gda/Pabpc1/Zfp36/Hnrnpm/Hnrnpa0/Hspa1b/Samhd1/Fus/Ncf1/Ncf2/Larp4b/Smpdl3a/Apaf1/Pum2/Pabpc4/Vegfa/Zfp36l1/Tnfrsf1b/Hnrnpab/Elavl1/Celf1/Ssb/Dhx9/Hspa1a/Tardbp/Vim/Cnot1/Qk/Sidt2/Tob1/Eif4enif1/Hnrnpu/Mapkapk2/Pan3/Ythdf3/Dcp2/Nudt3/Prpf18/Xdh/Cnot6/Pum1/Alkbh5/Smg7/Vcp	45	Down	DM vs. WM	F
GO_BP	GO:0043161	Proteasome-mediated ubiquitin-dependent protein catabolic process	3.28728e-11	Hsp90b1/Pcbp2/Canx/Hspa5/Trib1/Sdcbp/Hspa1b/Hsp90ab1/Ogt/Psmd2/Dcaf12/Tbl1xr1/Herpud1/Fbxl5/Ctnnb1/Ube2c/Hspa1a/Trip12/Amfr/Edem1/Erlin1/Csnk1e/Ppp2cb/Fbxl3/Wdr26/Ppp2r5c/Itch/N4bp1/Ddb1/Usp19/Ube2h/Pias1/Syvn1/Hectd1/Nrros/Gid8/Cbfa2t3/Arrb2/Ubr2/Vcp/Usp7/Taf9/Mdm2/Spop/Trpc4ap	45	Down	DM vs. WM	F
GO_BP	GO:0031346	Positive regulation of cell projection organization	7.87395e-11	S100a9/Fn1/Cd24a/Hnrnpk/Hspa5/Marcks/Ist1/Picalm/Lcn2/Cdc42/Iqgap1/Zeb2/Actr2/Flna/Igf1r/Grn/Sgk1/Arap1/Arpc2/Vegfa/Ep300/Rgs2/Rab8b/Rtn4/Cyfip1/Lyn/Ikbkb/Cep120/Qk/Tmem30a/Sh3glb1/Rhoq/Itpr1/Actr3/Nin/Adam17/Ptk2b/Bcl11a/Setx/Hdac4/Cflar/Neu1/Apc/Dnm2/Adnp	45	Down	DM vs. WM	F
GO_BP	GO:0019439	Aromatic compound catabolic process	1.4048e-10	Ddx5/Gda/Pabpc1/Zfp36/Hnrnpm/Hnrnpa0/Hspa1b/Samhd1/Fus/Ncf1/Ncf2/Larp4b/Smpdl3a/Apaf1/Pum2/Pabpc4/Vegfa/Zfp36l1/Tnfrsf1b/Hnrnpab/Elavl1/Celf1/Ssb/Dhx9/Hspa1a/Tardbp/Vim/Cnot1/Qk/Sidt2/Tob1/Eif4enif1/Hnrnpu/Mapkapk2/Pan3/Ythdf3/Dcp2/Nudt3/Prpf18/Xdh/Cnot6/Pum1/Alkbh5/Smg7/Vcp	45	Down	DM vs. WM	F
GO_BP	GO:0001667	Ameboidal-type cell migration	1.49766e-10	Thbs1/Gpx1/Anxa1/Mmp9/Fn1/Cxcr4/Gadd45a/Prcp/Lcn2/Cdc42/Iqgap1/Zeb2/Grn/Anxa3/Map4k4/Klf4/Vegfa/Atp5a1/Lgmn/Nr4a1/Notch1/Hif1a/Sgpl1/Adam8/Rtn4/Ptgs2/Sema4a/Mef2c/Vhl/Ythdf3/Zfand5/Pik3cd/Actr3/Mta2/Sp100/Adam17/Adipor1/Pten/Ptk2b/Rhob/Pdpk1/Sp1/Glul/Gpi1/Itga4	45	Down	DM vs. WM	F
GO_BP	GO:0048732	Gland development	7.1809e-10	Cd44/Cebpb/Gpx1/Psap/Anxa1/Hp/Mapk3/Mapk1/Notch2/Ikzf1/Igf1r/Vegfa/Lmo4/Notch1/Hif1a/Mafb/Myb/Ctnnb1/Rtn4/Lbh/Cdkn1b/Aprt/Man2a1/Mki67/Jarid2/Msn/Itpr1/Sp3/Rbpj/Acadm/Scd1/Pten/Lims1/Runx1/Xdh/Usf2/Gpat4/Hes1/Cflar/Chuk/Raf1/Sp1/Apc/Kdm1a/Capn1	45	Down	DM vs. WM	F
GO_BP	GO:0007346	Regulation of mitotic cell cycle	8.52312e-10	Il1b/Btg1/Anxa1/Sdcbp/Cdc42/Iqgap1/Ptpn6/Ier3/Rad21/App/Lmnb1/Igf1r/Klf4/Cdk2/Lgmn/Zfp36l1/Vps4b/Ddx3x/Rrm1/Zfp207/Ctnnb1/Rrm2/Ube2c/Ctdsp2/Rb1/Cdkn1b/Cdkn1a/Mki67/Ppp2r5c/Hnrnpu/Ddb1/Adam17/Gpr132/Pten/Heca/Ywhae/Hes1/Rps27l/Taok1/Brd7/Apc/Bub3/Ccnd3/Tcf3/Mdm2	45	Down	DM vs. WM	F
GO_BP	GO:0061458	Reproductive system development	1.44091e-09	Cd44/Cebpb/Hmgb2/Psap/Anxa1/Hnrnpk/Junb/Hsp90ab1/Mapk3/Ptpn6/Nfe2/Mapk1/Notch2/Flna/Rara/Igf1r/Vegfa/Zfp36l1/Notch1/Hif1a/Sgpl1/Ctnnb1/C3/Cdkn1b/Sf1/Sod1/Ptgs2/Arid1a/Sp3/Pbrm1/Rbpj/Pten/Runx1/Mapk14/Hes1/Hectd1/Grb2/Sp1/Apc/Tiparp/Arrb2/Ube2q1/Setd2/Itga4/Ybx3	45	Down	DM vs. WM	F
GO_BP	GO:0097193	Intrinsic apoptotic signaling pathway	3.12213e-15	Cd44/Cebpb/S100a8/S100a9/Mcl1/Gpx1/Ddx5/Mmp9/Serinc3/Hnrnpk/Grina/Aldh2/Hipk1/Pmaip1/Ier3/Atp2a3/Apaf1/Herpud1/Ep300/Tnfrsf1b/Ddx3x/Hif1a/Hyou1/Nono/Sod1/Map3k5/Sfpq/Erp29/Cdkn1a/Ptgs2/Ivns1abp/Ppp2r5c/Hipk2/Sgpp1/Sh3glb1/Itpr1/Syvn1/Rps27l/Kdm1a/Becn1/Mdm2/Spop/P4hb/Ybx3	44	Down	DM vs. WM	F
GO_BP	GO:1902903	Regulation of supramolecular fiber organization	5.37796e-12	Actg1/Gda/Prkcd/Hspa1b/Gsn/Cdc42/Arpc5/Myadm/Dstn/App/Flna/Sgk1/Arap1/Map3k1/Arpc2/Ldlr/Capza1/Arfgef1/Wdr1/Id1/Cyfip1/Rb1/Colgalt1/Hspa1a/Mtpn/Cdkn1b/Arpc4/Tlr2/Capza2/Mef2c/Actr3/Nin/Ssh2/Ptk2b/Swap70/Taok1/Grb2/Hcls1/Apc/Slain2/Add3/Capn1/Numa1/Pak2	44	Down	DM vs. WM	F
GO_BP	GO:0032535	Regulation of cellular component size	7.89492e-12	Fn1/Prkcd/Ist1/Hsp90ab1/Picalm/Gsn/Arpc5/Ogt/Myadm/Dstn/Map3k1/Arpc2/Vegfa/Capza1/Arfgef1/Wdr1/Slc12a6/Rtn4/Cyfip1/Mtpn/Arpc4/Tlr2/Capza2/Ptprs/Sema4a/Lamtor4/Dpysl2/Actr3/Ezr/Ssh2/Pten/Ptk2b/Bcl11a/Anxa7/Rin3/Swap70/Ano6/Grb2/Hcls1/Add3/Capn1/Dnm2/Hp1bp3/Adnp	44	Down	DM vs. WM	F
GO_BP	GO:0051098	Regulation of binding	1.04061e-11	Actb/Hmgb2/Mmp9/Hnrnpk/Hsp90ab1/Cdc42/Mapk3/Hipk1/Mmp8/Atp2a3/Sorl1/App/1810037I17Rik/Rara/Klf4/Ppp3ca/Ep300/Anxa2/Nucks1/Ralb/Ctnnb1/Id1/Dhx9/Ccpg1/Rb1/Aplp2/Amfr/Cdkn1a/Ppp2cb/Hipk2/Sppl3/Actr3/Sp100/Cdk9/Mark3/Hdac4/Hes1/Adrb2/Arrb2/Kdm1a/Hnrnpl/Pbxip1/Adnp/Itga4	44	Down	DM vs. WM	F
GO_BP	GO:0070997	Neuron death	1.85201e-10	Il1b/Cebpb/Mcl1/Gpx1/Fos/Itgam/Hsp90ab1/Picalm/Lcn2/Cdc42/Pmaip1/Ncf2/Sorl1/App/Pigt/Grn/Apaf1/Vegfa/Lgmn/Tnfrsf1b/Hif1a/C5ar1/Chp1/Ctnnb1/Hyou1/Adam8/Rb1/Nono/Ikbkb/Sod1/Map3k5/Mef2c/Hipk2/Itpr1/Ptk2b/Egr1/Hdac4/Hdgf/Pdpk1/Arrb2/Set/Stat3/Adnp/Gpi1	44	Down	DM vs. WM	F
GO_BP	GO:0002683	Negative regulation of immune system process	3.6849e-10	Ptprc/Cd44/Thbs1/Cebpb/Gpx1/Dusp1/Anxa1/Cd24a/Laptm5/Trib1/Samhd1/Ptpn6/Ccr2/Lst1/Rara/Hspa9/Grn/Ldlr/Cd300lf/Ptprj/Mafb/Ctnnb1/Btk/Lyn/Cd300a/Lilrb4a/Vsir/Fgr/Itch/Ythdf3/Spi1/Ezr/Arg2/Samsn1/Runx1/Flt3/Rin3/Inpp5d/Cdk6/Fgl2/Arrb2/Trafd1/Bcl6/Pag1	44	Down	DM vs. WM	F
GO_BP	GO:0007015	Actin filament organization	7.17701e-10	Hsp90b1/Actg1/Prkcd/Marcks/Sirpa/Gsn/Cdc42/Arpc5/Myadm/Actr2/Dstn/Flna/Arap1/Map3k1/Msrb1/Arpc2/Capza1/Arfgef1/Wdr1/Lcp1/Id1/Cyfip1/Mtpn/Arpc4/Tlr2/Capza2/Actr3/Ezr/Ctnna1/Ssh2/Ptk2b/Rhob/Arhgap17/Swap70/Grb2/Hcls1/Elmo1/Add3/Wipf1/Capn1/Pak2/Tpm3/Abi1/Diaph1	44	Down	DM vs. WM	F
GO_BP	GO:0048608	Reproductive structure development	3.33249e-09	Cd44/Cebpb/Hmgb2/Psap/Anxa1/Hnrnpk/Junb/Hsp90ab1/Mapk3/Ptpn6/Nfe2/Mapk1/Notch2/Flna/Rara/Igf1r/Vegfa/Zfp36l1/Notch1/Hif1a/Sgpl1/Ctnnb1/C3/Cdkn1b/Sf1/Sod1/Ptgs2/Arid1a/Sp3/Pbrm1/Rbpj/Pten/Runx1/Mapk14/Hes1/Hectd1/Grb2/Sp1/Apc/Tiparp/Arrb2/Setd2/Itga4/Ybx3	44	Down	DM vs. WM	F
KEGG	mmu05132	Salmonella infection	8.99326e-09	Ptprc/Il1b/Actb/Hsp90b1/Actg1/Fos/Hsp90ab1/Cdc42/Mapk3/Arpc5/Snx18/Actr2/Mapk1/Ahnak/Nfkb1/Flna/Nlrp3/Arpc2/Arl8a/Anxa2/Tuba1c/Ctnnb1/Tab2/Cyfip1/Arf2/Ikbkb/Arpc4/Tlr2/Tuba1b/Cse1l/M6pr/Pik3cd/Actr3/Rhob/Mapk14/Dync1h1/Chuk/Raf1/Elmo1/Arl8b/Birc3/Dnm2/Abi1/Cyth1	44	Down	DM vs. WM	F
GO_BP	GO:0002573	Myeloid leukocyte differentiation	8.84789e-18	Cebpb/Fos/Prtn3/Lbr/Junb/Trib1/Itgam/Atp6ap1/App/Notch2/Rassf2/Rara/Ikzf1/Vegfa/Zfp36l1/Cd300lf/Csf1r/Snx10/Mafb/Ctnnb1/Adam8/Lyn/Rb1/Pirb/Lilrb4a/Tlr2/Tfrc/Tcirg1/Mef2c/Spi1/Sp3/Rbpj/Runx1/Inpp5d/Mapk14/Cdk6/Sbno2/Chuk/Hcls1/Apc/Nrros/Cbfa2t3/Kdm1a	43	Down	DM vs. WM	F
GO_BP	GO:0009895	Negative regulation of catabolic process	3.03419e-14	Il1b/Mcl1/Eif4g2/Zfp36/Hnrnpa0/Sdcbp/Hsp90ab1/Fus/Ogt/Ier3/Larp4b/Sorl1/Flna/Vegfa/Azin1/Hnrnpab/Elavl1/Anxa2/Dhx9/Usp25/Tardbp/Hmgcr/Qk/Ehmt2/Tob1/Nampt/Hipk2/Eif4enif1/Hnrnpu/Mapkapk2/Tbc1d14/N4bp1/Usp19/Il10ra/Hdac4/Cbfa2t3/Sf3b3/Usp7/Dbi/Taf9/Becn1/Stat3/Ctsa	43	Down	DM vs. WM	F
GO_MF	GO:0044389	Ubiquitin-like protein ligase binding	3.67917e-13	Cebpb/Actg1/Txnip/Pcbp2/Ywhaz/Hspa5/Cxcr4/Laptm5/Trib1/Hspa1b/Hsp90ab1/Hspa9/Tnfrsf1b/Syk/Hif1a/Ralb/Rtn4/Ube2c/Lyn/Usp25/Rb1/Hspa1a/Cdkn1a/Erlin1/Tuba1b/Itch/Polr2a/Usp19/Ptk2b/Flt3/Pias1/Arrdc1/H13/Ywhae/Apc/Wbp1l/Arrb2/Vcp/Usp7/Becn1/Mdm2/Spop/Gpi1	43	Down	DM vs. WM	F
GO_CC	GO:0016607	Nuclear speck	5.59127e-13	Dazap2/Snrnp70/Srsf3/Pcbp1/Ddx17/Gadd45a/Ckap4/Hspa1b/Hipk1/Ccnl1/Csnk1a1/Sgk1/U2af2/Hif1a/Sf3b1/Srsf2/Srsf6/Hspa1a/Tardbp/Trip12/Sf3b2/Ehmt2/Mef2c/Nampt/Maml1/Hnrnpu/Api5/Cpsf6/Srrm2/Baz2a/Nxf1/Mapk14/Srsf5/Hdac4/Sf3a1/Hectd1/Raf1/Luc7l2/Morf4l1/Alkbh5/Srsf4/Hp1bp3/Spop	43	Down	DM vs. WM	F
GO_BP	GO:0042063	Gliogenesis	9.67859e-13	Il1b/S100a8/S100a9/Anxa1/Fn1/Cxcr4/Itgam/Mapk3/Ccr2/Mapk1/App/Grn/Ldlr/Tnfrsf1b/Notch1/Wdr1/Csf1r/Ptprj/C5ar1/Ctnnb1/Rtn4/Synj1/Lyn/Suz12/Vim/Sod1/Qk/Tlr2/Ndrg1/Actr3/Ptpra/Pten/Sun2/Zmiz1/Cdk6/Hes1/Ppp3r1/Nrros/Eed/Cd9/B4galt5/Dbi/Stat3	43	Down	DM vs. WM	F
GO_BP	GO:0002237	Response to molecule of bacterial origin	6.90612e-11	Il1b/Cebpb/S100a8/S100a9/Hmgb2/Wfdc21/Zfp36/Cd24a/Ltf/Sirpa/Trib1/Hnrnpa0/Mapk3/Ogt/Ncf2/Elane/Mapk1/Nfkb1/Mgst1/Rara/Nlrp3/Pabpn1/Tnfrsf1b/C5ar1/Tab2/Lyn/Vim/Lilrb4a/Tlr2/Ptgs2/Chmp5/Mef2c/Mapkapk2/Ptafr/Spi1/Adam17/Irf5/Mapk14/Sbno2/Chuk/Tcf3/Trim12c/Mtdh	43	Down	DM vs. WM	F
GO_CC	GO:0031252	Cell leading edge	2.04815e-10	Cd44/S100a6/Actb/Pabpc1/Ywhaz/Cxcr4/Gsn/Cdc42/Iqgap1/Arpc5/Myadm/Actr2/Atp6v1b2/App/Atp2b1/Arpc2/Lmo4/Acap2/Ptprj/Abca7/Ddx3x/Anxa2/Lcp1/Arhgef6/Ctnnb1/Cyfip1/Arf2/Vim/Knstrn/Slk/Fgr/Myo9b/Actr3/Ezr/Adam17/Ctnna1/Ptk2b/Cdk6/Apc/Dnm2/Abi1/P4hb/Diaph1	43	Down	DM vs. WM	F
GO_BP	GO:0052547	Regulation of peptidase activity	8.41551e-10	Cd44/Thbs1/S100a8/S100a9/Gpx1/Ngp/Mmp9/Ltf/Pi16/Laptm5/Hspa1b/Picalm/Gsn/Pmaip1/Atp2a3/Sorl1/App/Serpinb1a/Grn/Nlrp3/Klf4/Apaf1/Herpud1/Vegfa/Lgmn/Nr4a1/Syk/Ddx3x/Lyn/Map3k5/Ptgs2/Ctsd/Vsir/Xdh/Rps27l/Cflar/Aph1a/Arrb2/Vcp/Stat3/Pak2/Mdm2/Gpi1	43	Down	DM vs. WM	F
KEGG	mmu04151	PI3K-Akt signaling pathway	5.12992e-05	Thbs1/Mcl1/Hsp90b1/Csf3r/Fn1/Ywhaz/Osm/Hsp90ab1/Mapk3/Mapk1/Nfkb1/Sgk3/Igf1r/Sgk1/Cdk2/Vegfa/Gnb1/Nr4a1/Syk/Csf1r/Eif4b/Gnb2/Myb/Ywhab/Ikbkb/Cdkn1b/Tlr2/Cdkn1a/Ppp2cb/Ppp2r5c/Pik3cd/Pten/Flt3/Ywhae/Cdk6/Chuk/Grb2/Pdpk1/Raf1/Ppp2r5a/Ccnd3/Mdm2/Itga4	43	Down	DM vs. WM	F
GO_BP	GO:0042060	Wound healing	2.156e-11	Cd44/Thbs1/S100a9/Gpx1/Actg1/Emilin2/Anxa1/Fn1/Prkcd/St3gal4/Cxcr4/F13a1/Prcp/Ptpn6/Ccr2/Notch2/Flna/Clec7a/Thbd/Map3k1/Vegfa/Arfgef1/Syk/Ptprj/Anxa2/Hif1a/Srsf6/Lyn/C3/Hmgcr/C1galt1c1/Lilrb4a/Anxa5/Cdkn1a/Chmp5/Fgfr1op2/Pten/Cflar/Ano6/Adrb2/Cd9/Arl8b	42	Down	DM vs. WM	F
GO_BP	GO:0007159	Leukocyte cell-cell adhesion	4.11185e-11	Ptprc/Cd44/Thbs1/Il1b/Cebpb/S100a8/S100a9/Anxa1/Itgal/Cd24a/St3gal4/Laptm5/Sirpa/Itgam/Cd177/Ptpn6/Ccr2/Elane/Rara/Ikzf1/Nlrp3/Klf4/Syk/Myb/Adam8/Cd300a/Lilrb4a/Vsir/Tfrc/Itch/Msn/Ptafr/Ccdc88b/Arg2/Runx1/Zmiz1/Hes1/Fgl2/Capn1/Bcl6/Pag1/Itga4	42	Down	DM vs. WM	F
GO_BP	GO:0033674	Positive regulation of kinase activity	1.52039e-09	Ptprc/Thbs1/Il1b/Dazap2/Cd24a/Prkcd/Ltf/Marcks/Hsp90ab1/Cdc42/Iqgap1/Zeb2/App/Rassf2/Igf1r/Map3k1/Vegfa/Lmo4/Syk/Csf1r/Ddx3x/Ralb/Adam8/Tab2/Lyn/Cd300a/Cdkn1b/Map3k5/Erp29/Cdkn1a/Fgr/Sh3glb1/Adam17/Ptk2b/Flt3/Egr1/Cab39/Adrb2/Zfp91/Arrb2/Ccnd3/Adnp	42	Down	DM vs. WM	F
GO_BP	GO:0050767	Regulation of neurogenesis	5.23891e-09	Il1b/Hmgb2/Fn1/Cd24a/Cxcr4/Marcks/Ist1/Picalm/Zeb2/Actr2/Sorl1/Sgk1/Ppp3ca/Vegfa/Ldlr/Tnfrsf1b/Notch1/Anxa2/Nap1l1/Hif1a/Ctnnb1/Id1/Rtn4/Cyfip1/Synj1/Lyn/Vim/Qk/Tlr2/Man2a1/Ptprs/Sema4a/Sh3glb1/Actr3/Nin/Ptpra/Ctnna1/Pten/Bcl11a/Hes1/Kdm1a/Adnp	42	Down	DM vs. WM	F
GO_BP	GO:0072593	Reactive oxygen species metabolic process	2.16243e-16	Thbs1/Gpx1/Cybb/Prkcd/Hbb-b1/Gadd45a/Itgam/Prcp/Lcn2/Aldh2/Cd177/Ncf1/Mpo/Ogt/Pmaip1/Ncf2/Mmp8/Ier3/App/Fpr2/Syk/Hif1a/Ncf4/Hk2/Sod1/Cdkn1a/Cyb5r4/Gnai3/Vav1/Arg2/Ptk2b/Xdh/Mapk14/Hdac4/Cflar/Grb2/Nrros/Romo1/Birc3/Becn1/Stat3	41	Down	DM vs. WM	F
GO_BP	GO:0016032	Viral process	1.73297e-11	Ddx5/Pcbp2/Ddx6/Zfp36/Ltf/Pcbp1/Cxcr4/Ist1/Hsp90ab1/Gsn/Cdc42/Top2a/Ifitm6/Ifitm1/Map3k1/Ep300/Hexim1/Vps4b/Notch1/Csf1r/Ddx3x/Nucks1/Pdcd6ip/Kpna2/Ssb/Dhx9/Tardbp/Eif3a/Chmp5/Fam111a/N4bp1/Ddb1/Sp100/Cdk9/Ubp1/Eps15/Sp1/Arl8b/Vcp/Trim12c/P4hb	41	Down	DM vs. WM	F
GO_BP	GO:0070661	Leukocyte proliferation	4.50998e-11	Ptprc/Cd44/Il1b/Cebpb/Anxa1/Itgal/Cd24a/Prkcd/Cxcr4/Laptm5/Itgam/Mapk3/Ptpn6/Ccr2/Lst1/Mapk1/Tnfrsf1b/Syk/Csf1r/Ctnnb1/Btk/Lyn/Cd300a/Lilrb4a/Cdkn1a/Vsir/Tfrc/Tcirg1/Mef2c/Itch/Msn/Ccdc88b/Arg2/Csf2rb/Flt3/Inpp5d/Hes1/Ccnd3/Bcl6/Csf2ra/Tcf3	41	Down	DM vs. WM	F
GO_MF	GO:0061629	RNA polymerase II-specific DNA-binding transcription factor binding	1.57406e-10	Cebpb/Actb/Ddx5/Fos/Trib1/Ets2/Fus/Notch2/Klf4/Dnmt1/Ep300/Nr4a1/Hif1a/Ctnnb1/Dhx9/Rb1/Trip12/Cnot1/Arid1a/Tfdp1/Mef2c/Hipk2/Spi1/Lmo2/Sp3/Rbpj/Mta2/Sp100/Gtf2a1/Mapk14/Hdac4/Hes1/Hcls1/Sp1/Lcor/Kdm1a/Mef2a/Stat3/Tcf3/Spop/Mtdh	41	Down	DM vs. WM	F
GO_BP	GO:0044772	Mitotic cell cycle phase transition	1.79915e-09	Anxa1/Ptpn6/Ier3/Rad21/App/Lmnb1/Klf4/Cdk2/Ppp3ca/Zfp36l1/Vps4b/Ccng2/Ddx3x/Rrm1/Myb/Zfp207/Rrm2/Ube2c/Ccna2/Ctdsp2/Rb1/Cdkn1b/Cdkn1a/Klf11/Fbxl3/Ppp2r5c/Ddb1/Adam17/Gpr132/Bach1/Pten/Phf8/Rps27l/Taok1/Brd7/Apc/Bub3/Ccnd3/Tcf3/Mdm2/Ccni	41	Down	DM vs. WM	F
GO_BP	GO:0072594	Establishment of protein localization to organelle	2.63189e-09	Ddx5/Txnip/Prkcd/Ywhaz/Hspa5/Laptm5/Ssr3/Hsp90ab1/Lamp2/Pmaip1/Lamp1/Mapk1/Sorl1/Flna/Herpud1/Ppp3ca/Notch1/Srp9/Syk/Elavl1/Rab8b/Chp1/Hk2/Kpna2/Tardbp/Cdkn1a/Ptgs2/Edem1/Tnpo1/Eif4enif1/Sh3glb1/Cse1l/M6pr/Ipo5/Il10ra/Mapk14/Ppp3r1/Hcls1/Romo1/Tram1/Stat3	41	Down	DM vs. WM	F
GO_BP	GO:0050673	Epithelial cell proliferation	5.13729e-08	Thbs1/Cebpb/Hmgb2/Gpx1/Zfp36/Cdc42/Mapk1/Notch2/Serpinb1a/Grn/Vegfa/Atp5a1/Azin1/Zfp36l1/Nr4a1/Notch1/Ctnnb1/Id1/Rtn4/Srsf6/Rb1/Cdkn1b/Sidt2/Mki67/Mef2c/Vhl/Itpr1/Pik3cd/Adam17/Pten/Lims1/Xdh/Cdk6/Hes1/Cflar/Chuk/Sp1/Apc/Glul/Stat3/Itga4	41	Down	DM vs. WM	F
GO_BP	GO:0002274	Myeloid leukocyte activation	1.68587e-14	Thbs1/Anxa1/Fn1/Prkcd/Ywhaz/Camp/Itgam/Cd177/Ptpn6/Ccr2/Mmp8/App/Notch2/Cxcr2/Grn/Ptpre/Anxa3/Ldlr/Cd300lf/Syk/C5ar1/Lyn/Pirb/Cd300a/Ifngr2/Lilrb4a/Tlr2/Fgr/Ndrg1/Nampt/Ptafr/Spi1/Clec4d/Rbpj/Snx4/Snap23/Stard7/Ctsc/Sbno2/Pdpk1	40	Down	DM vs. WM	F
GO_BP	GO:0060326	Cell chemotaxis	2.00003e-12	Thbs1/Il1b/S100a8/S100a9/Hmgb2/Dusp1/Anxa1/Csf3r/Prkcd/Cxcr4/Itgam/Ccl9/Mapk3/Ccr2/Mapk1/App/Slc8b1/Cxcr2/Il17ra/Ccl6/Vegfa/Lgmn/Nr4a1/Notch1/Syk/Csf1r/Ptprj/C5ar1/Adam8/Lyn/Trem1/Myo9b/Spi1/Vav1/Adam17/Ptk2b/Rin3/Swap70/Ano6/Arrb2	40	Down	DM vs. WM	F
GO_BP	GO:0034504	Protein localization to nucleus	3.47124e-12	Ddx5/Txnip/Prkcd/Hnrnpm/Rassf5/Hsp90ab1/Ogt/Mapk1/App/Flna/Ppp3ca/Notch1/Syk/Elavl1/Abca7/Chp1/Kpna2/Syne1/Tardbp/Morc3/Lilrb4a/Cdkn1a/Ptgs2/Tfrc/Tnpo1/Eif4enif1/Hnrnpu/Cse1l/Ipo5/Sp100/Ctnna1/Sun2/Mapk14/Ywhae/Ppp3r1/Hdgf/Hcls1/Glul/Stat3/Mdm2	40	Down	DM vs. WM	F
GO_MF	GO:0031625	Ubiquitin protein ligase binding	4.90603e-12	Actg1/Txnip/Pcbp2/Ywhaz/Hspa5/Cxcr4/Laptm5/Trib1/Hspa1b/Hsp90ab1/Hspa9/Tnfrsf1b/Syk/Hif1a/Ralb/Rtn4/Lyn/Usp25/Rb1/Hspa1a/Cdkn1a/Erlin1/Tuba1b/Polr2a/Usp19/Ptk2b/Flt3/Pias1/Arrdc1/H13/Ywhae/Apc/Wbp1l/Arrb2/Vcp/Usp7/Becn1/Mdm2/Spop/Gpi1	40	Down	DM vs. WM	F
GO_BP	GO:0051169	Nuclear transport	1.07038e-11	Ddx5/Txnip/Prkcd/Srsf3/Hsp90ab1/Ier3/Mapk1/Flna/Hspa9/Alyref/Pabpn1/Ppp3ca/Hnrnpa2b1/Notch1/Syk/Elavl1/Chp1/Kpna2/Ssb/Dhx9/Tardbp/Cdkn1a/Ptgs2/Tnpo1/Eif4enif1/Cse1l/Khdrbs1/Ipo5/Cpsf6/Sp100/Nxf1/Mapk14/Ywhae/Ppp3r1/Hcls1/Alkbh5/Wipf1/Setd2/Stat3/Mdm2	40	Down	DM vs. WM	F
GO_BP	GO:0006913	Nucleocytoplasmic transport	1.07038e-11	Ddx5/Txnip/Prkcd/Srsf3/Hsp90ab1/Ier3/Mapk1/Flna/Hspa9/Alyref/Pabpn1/Ppp3ca/Hnrnpa2b1/Notch1/Syk/Elavl1/Chp1/Kpna2/Ssb/Dhx9/Tardbp/Cdkn1a/Ptgs2/Tnpo1/Eif4enif1/Cse1l/Khdrbs1/Ipo5/Cpsf6/Sp100/Nxf1/Mapk14/Ywhae/Ppp3r1/Hcls1/Alkbh5/Wipf1/Setd2/Stat3/Mdm2	40	Down	DM vs. WM	F
GO_BP	GO:0032386	Regulation of intracellular transport	1.41551e-11	Prkcd/Itgam/Hsp90ab1/Cdc42/Mapk3/Ogt/Pmaip1/Lamp1/Ier3/Mapk1/Sorl1/Flna/Arpc2/Anxa2/Lcp1/Chp1/Dhx9/Tardbp/Ptgs2/Edem1/Tmem30a/Sh3glb1/Msn/Khdrbs1/Ipo5/Cpsf6/Actr3/Ezr/Sp100/Sec24b/Mapk14/Ywhae/Dync1h1/Hcls1/Insig1/Wipf1/Usp7/Numa1/Setd2/Mdm2	40	Down	DM vs. WM	F
GO_BP	GO:0045862	Positive regulation of proteolysis	6.64909e-11	Il1b/S100a8/S100a9/Laptm5/Trib1/Ist1/Hspa1b/Picalm/Gsn/Ogt/Pmaip1/Atp2a3/App/Grn/Nlrp3/Apaf1/Herpud1/Lgmn/Tnfrsf1b/Syk/Ddx3x/Adam8/Lyn/Hspa1a/Map3k5/Ctsd/Vsir/Csnk1e/Pten/Ptk2b/Pias1/Xdh/Ctsc/Rps27l/Cflar/Cbfa2t3/Aph1a/Vcp/Stat3/Mdm2	40	Down	DM vs. WM	F
GO_BP	GO:0052548	Regulation of endopeptidase activity	7.12137e-11	Cd44/Thbs1/S100a8/S100a9/Gpx1/Mmp9/Ltf/Laptm5/Hspa1b/Picalm/Gsn/Pmaip1/Atp2a3/Sorl1/App/Serpinb1a/Nlrp3/Klf4/Apaf1/Herpud1/Vegfa/Lgmn/Nr4a1/Syk/Ddx3x/Lyn/Map3k5/Ptgs2/Ctsd/Vsir/Xdh/Rps27l/Cflar/Aph1a/Arrb2/Vcp/Stat3/Pak2/Mdm2/Gpi1	40	Down	DM vs. WM	F
GO_BP	GO:0018209	Peptidyl-serine modification	1.15179e-10	Cd44/Prkcd/Osm/Gadd45a/Hsp90ab1/Mapk3/Ogt/Hipk1/H3f3a/Mapk1/Clk1/App/Rassf2/Csnk1a1/Sgk3/Sgk1/Map3k1/Cdk2/Vegfa/Syk/Morc3/Ikbkb/Ptgs2/Tfrc/Csnk1e/Stk38/Hipk2/Mapkapk2/Vrk1/Mark3/Pten/Mapk14/Cab39/Chuk/Pdpk1/Hcls1/Raf1/Arrb2/Galnt1/Pak2	40	Down	DM vs. WM	F
GO_BP	GO:0010720	Positive regulation of cell development	3.36688e-10	Il1b/Fn1/Cxcr4/Marcks/Trib1/Ist1/Picalm/Cdc42/Zeb2/Myadm/Actr2/Flna/Sgk1/Arpc2/Vegfa/Tnfrsf1b/Notch1/Nap1l1/Hif1a/Ctnnb1/Rtn4/Cyfip1/Synj1/Lyn/Vim/Qk/Tlr2/Man2a1/Sh3glb1/Actr3/Nin/Ptpra/Lims1/Runx1/Bcl11a/Hes1/Kdm1a/Dnm2/Adnp/P4hb	40	Down	DM vs. WM	F
GO_BP	GO:1901214	Regulation of neuron death	9.09261e-10	Il1b/Cebpb/Mcl1/Fos/Itgam/Hsp90ab1/Picalm/Lcn2/Cdc42/Pmaip1/Ncf2/Sorl1/App/Grn/Vegfa/Lgmn/Tnfrsf1b/Hif1a/C5ar1/Chp1/Ctnnb1/Hyou1/Adam8/Nono/Ikbkb/Sod1/Map3k5/Mef2c/Hipk2/Itpr1/Ptk2b/Egr1/Hdac4/Hdgf/Pdpk1/Arrb2/Set/Stat3/Adnp/Gpi1	40	Down	DM vs. WM	F
GO_BP	GO:0006979	Response to oxidative stress	2.74695e-09	Mcl1/Gsr/Gpx1/Psap/Fos/Txnip/Anxa1/Mmp9/Prkcd/Hnrnpm/Sirpa/Itgam/Lcn2/Aldh2/Mapk3/Mpo/Mapk1/App/Nfkb1/Mgst1/Cpeb2/Hif1a/Ctnnb1/Usp25/Nono/Sod1/Map3k5/Sfpq/Ptgs2/Ppp2cb/Ppp1r15b/Ptk2b/Rhob/Setx/Glrx/Chuk/Sp1/Romo1/Capn1/P4hb	40	Down	DM vs. WM	F
GO_BP	GO:0042113	B cell activation	1.63418e-08	Ptprc/Irf2bp2/Cd24a/Prkcd/Laptm5/Tpd52/Ptpn6/Notch2/Ikzf1/Ep300/Zfp36l1/Syk/Ptprj/Myb/Dock10/Btk/Lyn/Skap2/Cd300a/Lilrb4a/Cdkn1a/Tfrc/Tcirg1/Nfam1/Mef2c/Spi1/Sp3/Rbpj/Pik3cd/Adam17/Samsn1/Ptk2b/Flt3/Bcl11a/Inpp5d/Swap70/Syvn1/Bcl6/Tcf3/Themis2	40	Down	DM vs. WM	F
GO_BP	GO:0001558	Regulation of cell growth	6.38145e-08	Cd44/Eif4g2/Fn1/Hnrnpk/Pi16/Cxcr4/Ist1/Sdcbp/Hspa1b/Picalm/Cdc42/H3f3a/Sgk1/Vegfa/Rgs2/Ptprj/Ddx3x/Rtn4/Cyfip1/Rb1/Hspa1a/Acsl4/Mtpn/Cdkn1b/Cdkn1a/Ptprs/Sema4a/Dpysl2/Sh3glb1/Actr3/Itsn2/Adam17/Adipor1/Csf2rb/Ptk2b/Bcl11a/Cdkn2aip/Bcl6/Dnm2/Adnp	40	Down	DM vs. WM	F
GO_BP	GO:0060537	Muscle tissue development	3.33052e-07	Gpx1/Ddx5/Fos/Gpcpd1/Pi16/Ddx17/Cdc42/Mapk1/Mbnl1/Rara/Ppp3ca/Vegfa/Ep300/Nr4a1/Rgs2/Notch1/Ctnnb1/Rb1/Hmgcr/Arid1a/Mef2c/Maml1/Hnrnpu/Jarid2/Rbpj/Zfand5/Acadm/Pten/Usp19/Egr1/Mapk14/Hdac4/Cflar/Adrb2/Apc/Tiparp/Arrb2/Mef2a/Sap30/Ybx3	40	Down	DM vs. WM	F
KEGG	mmu05165	Human papillomavirus infection	0.000429004	Thbs1/Fn1/Atp6ap1/Cdc42/Mapk3/Atp6v1b2/Mapk1/Notch2/Nfkb1/Csnk1a1/Cdk2/Vegfa/Ep300/Notch1/Atp6v1a/Ctnnb1/Ccna2/Rb1/Ikbkb/Cdkn1b/Cdkn1a/Ptgs2/Tcirg1/Ppp2cb/Ppp2r5c/Maml1/Rbpj/Pik3cd/Pten/Cdk6/Hes1/Chuk/Grb2/Raf1/Atp6v0b/Apc/Ppp2r5a/Ccnd3/Mdm2/Itga4	40	Down	DM vs. WM	F
GO_CC	GO:0098798	Mitochondrial protein-containing complex	2.60312e-26	Atp5d/Atp5b/Atp5g1/Dnajc15/Tomm22/Cox8a/Timm23/Cox5b/Ndufa12/Grpel1/Cox7b/Ndufa13/Slc25a4/Uqcr10/Mrps16/Ndufb5/Cox6b1/Hsd17b10/Mrps24/Ndufs4/Mrpl54/Mrpl24/Ndufs3/Bax/Mrpl30/Uqcrfs1/Cyc1/Mrpl23/Mrps23/Ndufs8/Ndufa7/Mrpl4/Mrps26/Chchd10/Ndufv2/Timm17b/Mrpl42/Ndufa6/Mrpl21	39	Up	DM vs. WM	F
GO_BP	GO:0002262	Myeloid cell homeostasis	1.16722e-17	Cd44/Hmgb2/Anxa1/Zfp36/Cd24a/Hbb-b1/Ptbp3/Hspa1b/Itgam/Klf2/Ccr2/Ikzf1/Hspa9/Cxcr2/Vegfa/Zfp36l1/Hif1a/Mafb/Lyn/Rb1/Hspa1a/Sod1/Lilrb4a/Klf13/Spi1/Lmo2/Sp3/Pik3cd/Adam17/Inpp5d/Mapk14/Cdk6/Hcls1/Sp1/Kdm1a/Bcl6/Stat3/Tcf3/Gpi1	39	Down	DM vs. WM	F
GO_BP	GO:0097529	Myeloid leukocyte migration	8.29864e-16	Thbs1/Il1b/S100a8/S100a9/Dusp1/Anxa1/Csf3r/Prtn3/Sirpa/Itgam/Ccl9/Cd177/Mapk3/Ccr2/Mapk1/App/Cxcr2/Il17ra/Ccl6/Vegfa/Lgmn/Wdr1/Syk/Csf1r/Ptprj/C5ar1/Adam8/Rtn4/Lyn/Trem1/Cd300a/Myo9b/Spi1/Vav1/Ptk2b/Rin3/Swap70/Ano6/Cd9	39	Down	DM vs. WM	F
GO_CC	GO:0035770	Ribonucleoprotein granule	1.88814e-14	Actb/Pabpc1/Ddx6/Zfp36/Hnrnpk/Pcbp1/Marcks/Ckap4/Cdc42/Iqgap1/Rpl28/Larp4b/Mbnl1/Serpinb1a/Pum2/Pabpc4/Hnrnpa2b1/Zfp36l1/Elavl1/Ddx3x/Celf1/Kpna2/Dhx9/G3bp1/Eid1/Syne1/Tial1/Cnot1/Eif4enif1/Hnrnpu/Pan3/Ythdf3/Dcp2/Cdk9/Pum1/Hnrnpl/Vcp/Trim12c/G3bp2	39	Down	DM vs. WM	F
GO_BP	GO:0018105	Peptidyl-serine phosphorylation	5.6743e-11	Cd44/Prkcd/Osm/Gadd45a/Hsp90ab1/Mapk3/Ogt/Hipk1/H3f3a/Mapk1/Clk1/App/Rassf2/Csnk1a1/Sgk3/Sgk1/Map3k1/Cdk2/Vegfa/Syk/Morc3/Ikbkb/Ptgs2/Tfrc/Csnk1e/Stk38/Hipk2/Mapkapk2/Vrk1/Mark3/Pten/Mapk14/Cab39/Chuk/Pdpk1/Hcls1/Raf1/Arrb2/Pak2	39	Down	DM vs. WM	F
GO_BP	GO:0050727	Regulation of inflammatory response	1.49766e-10	Cd44/Il1b/Cebpb/S100a8/S100a9/Gpx1/Anxa1/Zfp36/Cd24a/Alox5ap/Osm/Aldh2/Ncf1/Ccr2/Mmp8/Ier3/App/Nfkb1/Akna/Grn/Il17ra/Nlrp3/Ldlr/Siglece/Tnfrsf1b/Celf1/Adam8/Dhx9/Lyn/C3/Rb1/Sod1/Tlr2/Ptgs2/Snx4/Ctsc/Sbno2/Adrb2/Bcl6	39	Down	DM vs. WM	F
GO_BP	GO:0032496	Response to lipopolysaccharide	1.88678e-09	Il1b/Cebpb/S100a8/S100a9/Hmgb2/Wfdc21/Zfp36/Ltf/Sirpa/Trib1/Hnrnpa0/Mapk3/Ogt/Ncf2/Elane/Mapk1/Nfkb1/Mgst1/Rara/Nlrp3/Pabpn1/Tnfrsf1b/Tab2/Lyn/Vim/Lilrb4a/Ptgs2/Chmp5/Mef2c/Mapkapk2/Ptafr/Spi1/Adam17/Mapk14/Sbno2/Chuk/Tcf3/Trim12c/Mtdh	39	Down	DM vs. WM	F
GO_BP	GO:0032970	Regulation of actin filament-based process	1.20202e-08	Actg1/Prkcd/Gsn/Cdc42/Iqgap1/Arpc5/Myadm/Dstn/Notch2/Flna/Arap1/Map3k1/Arpc2/Capza1/Arfgef1/Wdr1/Csf1r/Id1/Cyfip1/Mtpn/Arpc4/Tlr2/Capza2/Fgr/Mef2c/Actr3/Ssh2/Ptk2b/Rhob/Arhgap17/Swap70/Taok1/Grb2/Hcls1/Add3/Arhgdia/Capn1/Pak2/Atp1a1	39	Down	DM vs. WM	F
GO_BP	GO:0001503	Ossification	1.83478e-08	Cebpb/Ddx5/Mmp9/Ltf/Junb/Mapk3/Sgms2/H3f3a/Nfe2/Mapk1/Rassf2/Ifitm1/Atp2b1/Vegfa/Notch1/Snx10/Hif1a/Ctnnb1/Runx2/Id1/Fndc3b/Ptgs2/Tcirg1/Fgr/Tob1/Mef2c/Sp3/Rbpj/Runx1/Ptk2b/Cebpd/Mapk14/Cdk6/Sbno2/Hdac4/Ano6/Sp1/Adrb2/Apc	39	Down	DM vs. WM	F
GO_BP	GO:0006753	Nucleoside phosphate metabolic process	1.30883e-07	Gda/Dck/Samhd1/Ncf1/Ogt/Ncf2/Ier3/Mapk1/App/Smpdl3a/Far1/Pgam1/Nadk/Pgk1/Adpgk/Ep300/Atp5a1/Dgat1/Hif1a/Rrm1/Hk2/Rrm2/Acsl4/Hmgcr/Aprt/Atp5g3/Nampt/Rhoq/Hmgcs1/Gnai3/Nudt3/Cmpk1/Xdh/Gpat4/Hdac4/Cbfa2t3/Vcp/Stat3/Gpi1	39	Down	DM vs. WM	F
KEGG	mmu04144	Endocytosis	2.77059e-06	Cxcr4/Ist1/Hspa1b/Cdc42/Arpc5/Cltc/Actr2/Rab31/Cxcr2/Igf1r/Arf5/Arap1/Arpc2/Ldlr/Capza1/Vps4b/Arfgef1/Acap2/Ap2a2/Pdcd6ip/Hspa1a/Arf2/Arpc4/Tfrc/Capza2/Chmp5/Arf3/Sh3glb1/Itch/Snx4/Actr3/Eps15/Git2/Arrb2/Wipf1/Usp8/Dnm2/Mdm2/Cyth1	39	Down	DM vs. WM	F
GO_CC	GO:0036464	Cytoplasmic ribonucleoprotein granule	1.81391e-14	Actb/Pabpc1/Ddx6/Zfp36/Hnrnpk/Pcbp1/Marcks/Ckap4/Cdc42/Iqgap1/Rpl28/Larp4b/Mbnl1/Serpinb1a/Pum2/Pabpc4/Hnrnpa2b1/Zfp36l1/Elavl1/Ddx3x/Celf1/Kpna2/Dhx9/G3bp1/Eid1/Syne1/Tial1/Cnot1/Eif4enif1/Hnrnpu/Pan3/Ythdf3/Dcp2/Cdk9/Pum1/Vcp/Trim12c/G3bp2	38	Down	DM vs. WM	F
GO_BP	GO:0034976	Response to endoplasmic reticulum stress	1.09099e-13	Thbs1/Cebpb/Hsp90b1/Serinc3/Canx/Grina/Hspa5/Marcks/Pdia6/Pmaip1/Atp2a3/Serp1/App/Apaf1/Herpud1/Ep300/Abca7/Ddx3x/Hyou1/Usp25/Map3k5/Erp29/Amfr/Edem1/Erlin1/Ppp2cb/Itpr1/Uggt1/Ppp1r15b/Eif2a/Usp19/H13/Syvn1/Nrros/Vcp/Spop/P4hb/Gorasp2	38	Down	DM vs. WM	F
GO_BP	GO:0002263	Cell activation involved in immune response	1.09086e-10	Ptprc/Anxa1/Itgal/Ywhaz/Itgam/Cd177/Ptpn6/Ccr2/Lamp1/App/Notch2/Rara/Grn/Nlrp3/Anxa3/Clec4e/Syk/Lcp1/Myb/Dock10/Lyn/Cd300a/Lilrb4a/Tfrc/Sema4a/Fgr/Ptafr/Spi1/Clec4d/Snx4/Ptk2b/Snap23/Swap70/Sbno2/Pdpk1/Fgl2/Bcl6/Stat3	38	Down	DM vs. WM	F
GO_BP	GO:0022604	Regulation of cell morphogenesis	1.86981e-10	Cd44/Anxa1/Fn1/Hnrnpk/Cxcr4/Marcks/Picalm/Cdc42/Myadm/Actr2/Lst1/Flna/Sgk1/Arap1/Arpc2/Vegfa/Epb41l2/Wdr1/Csf1r/Rtn4/Cyfip1/Sema4a/Fgr/Sh3glb1/Rhoq/Msn/Actr3/Ezr/Itsn2/Lims1/Ptk2b/Bcl11a/Rhob/Anxa7/Arhgdia/Dnm2/P4hb/Diaph1	38	Down	DM vs. WM	F
GO_BP	GO:0032956	Regulation of actin cytoskeleton organization	1.55378e-09	Actg1/Prkcd/Gsn/Cdc42/Iqgap1/Arpc5/Myadm/Dstn/Notch2/Flna/Arap1/Map3k1/Arpc2/Capza1/Arfgef1/Wdr1/Csf1r/Id1/Cyfip1/Mtpn/Arpc4/Tlr2/Capza2/Fgr/Mef2c/Actr3/Ssh2/Ptk2b/Rhob/Arhgap17/Swap70/Taok1/Grb2/Hcls1/Add3/Arhgdia/Capn1/Pak2	38	Down	DM vs. WM	F
GO_BP	GO:0140694	Non-membrane-bounded organelle assembly	4.33216e-09	Actg1/Ddx6/Rps28/Hspa1b/Gsn/Cltc/Flna/Cdk2/Arpc2/Pum2/Vps4b/Wdr1/Kat2b/Ddx3x/Lcp1/Zfp207/G3bp1/Hspa1a/Cep120/Cnot1/Chmp5/Mef2c/Stag2/Eif4enif1/Hnrnpu/Pan3/Msn/Ythdf3/Ezr/Eif2a/Dync1h1/Smc3/Rps27l/Cflar/Cnot6/Mef2a/Numa1/G3bp2	38	Down	DM vs. WM	F
GO_BP	GO:0032102	Negative regulation of response to external stimulus	1.83478e-08	Cd44/Thbs1/Gpx1/Dusp1/Pcbp2/Zfp36/Cd24a/Prkcd/Ltf/Trib1/Samhd1/Ier3/Nfkb1/Thbd/Grn/Nlrp3/Ldlr/Siglece/Tnfrsf1b/Notch1/Anxa2/Rtn4/Rb1/Hmgcr/Sod1/Anxa5/Ptprs/Sema4a/Itch/Ythdf3/Arg2/Pten/Rin3/Fgl2/Adrb2/Arrb2/Cd9/Trafd1	38	Down	DM vs. WM	F
GO_BP	GO:0009117	Nucleotide metabolic process	2.3438e-07	Gda/Dck/Samhd1/Ncf1/Ogt/Ncf2/Ier3/Mapk1/App/Far1/Pgam1/Nadk/Pgk1/Adpgk/Ep300/Atp5a1/Dgat1/Hif1a/Rrm1/Hk2/Rrm2/Acsl4/Hmgcr/Aprt/Atp5g3/Nampt/Rhoq/Hmgcs1/Gnai3/Nudt3/Cmpk1/Xdh/Gpat4/Hdac4/Cbfa2t3/Vcp/Stat3/Gpi1	38	Down	DM vs. WM	F
GO_CC	GO:0005635	Nuclear envelope	2.87229e-07	S100a6/Lbr/Alox5ap/Sdcbp/Slc16a3/Mapk3/Sorl1/App/Lmnb1/Pum2/Nr4a1/Tmpo/Tnks2/Tmc6/Rrm1/Ctnnb1/Rrm2/Rtn4/Cbx3/Syne1/Bnip2/Yeats4/Tmem43/Ptgs2/Abcf1/Tnrc18/Chmp5/Cse1l/Itpr1/Nup210/Itprip/Phf8/Sun2/Anxa7/Nxf1/Dync1h1/Apc/Rogdi	38	Down	DM vs. WM	F
GO_BP	GO:0030217	T cell differentiation	3.52729e-11	Ptprc/Cd44/Il1b/Psap/Anxa1/Ccr2/Rara/Ikzf1/Nlrp3/Zfp36l1/Clec4e/Syk/Mafb/Myb/Ctnnb1/Runx2/Adam8/Lilrb4a/Vsir/Tcirg1/Sema4a/Spi1/Clec4d/Sp3/Vav1/Adam17/Runx1/Flt3/Bcl11a/Zmiz1/Egr1/Cdk6/Fgl2/Apc/Bcl6/Stat3/Tcf3	37	Down	DM vs. WM	F
GO_BP	GO:0071375	Cellular response to peptide hormone stimulus	1.79764e-12	Il1b/Hnrnpk/Prkcd/Srsf3/Marcks/Ogt/Sorl1/Nfkb1/Rab31/Igf1r/Sgk1/Atp2b1/Ptpre/Cdk2/Zfp36l1/Nr4a1/Kat2b/Ptprj/Cpeb2/Rab8b/Nucks1/Ctnnb1/Cyfip1/Rb1/Anxa5/Rhoq/Pip4k2a/Eif4ebp2/Adipor1/Ptpra/Pten/Grb2/Insig1/Sp1/Apc/Ccnd3/Stat3	37	Down	DM vs. WM	F
GO_BP	GO:0045765	Regulation of angiogenesis	5.38306e-11	Thbs1/Il1b/Btg1/Ngp/Emilin2/Mmp9/Camp/Cxcr4/Gadd45a/Klf2/Ccr2/Tcf4/Cxcr2/Grn/Anxa3/Klf4/Vegfa/Pgk1/Hif1a/C5ar1/Hk2/Ctnnb1/Id1/Rtn4/C3/Sema4a/Hipk2/Pik3cd/Sp100/Runx1/Ptk2b/Rhob/Sp1/Adrb2/Glul/Stat3/Mtdh	37	Down	DM vs. WM	F
GO_BP	GO:1901342	Regulation of vasculature development	7.4906e-11	Thbs1/Il1b/Btg1/Ngp/Emilin2/Mmp9/Camp/Cxcr4/Gadd45a/Klf2/Ccr2/Tcf4/Cxcr2/Grn/Anxa3/Klf4/Vegfa/Pgk1/Hif1a/C5ar1/Hk2/Ctnnb1/Id1/Rtn4/C3/Sema4a/Hipk2/Pik3cd/Sp100/Runx1/Ptk2b/Rhob/Sp1/Adrb2/Glul/Stat3/Mtdh	37	Down	DM vs. WM	F
GO_BP	GO:0045927	Positive regulation of growth	1.86981e-10	Eif4g2/Fn1/Hnrnpk/Cxcr4/Ist1/Sdcbp/Picalm/Cdc42/H3f3a/Serp1/Mapk1/Ikzf1/Igf1r/Sgk1/Vegfa/Notch1/Ddx3x/Celf1/Rtn4/Cyfip1/C3/Acsl4/Mtpn/Mef2c/Sh3glb1/Rbpj/Ezr/Itsn2/Adam17/Ptk2b/Flt3/Bcl11a/Mapk14/Cdkn2aip/Adrb2/Adnp/Ybx3	37	Down	DM vs. WM	F
GO_BP	GO:0002366	Leukocyte activation involved in immune response	2.91307e-10	Ptprc/Anxa1/Itgal/Ywhaz/Itgam/Cd177/Ptpn6/Ccr2/Lamp1/Notch2/Rara/Grn/Nlrp3/Anxa3/Clec4e/Syk/Lcp1/Myb/Dock10/Lyn/Cd300a/Lilrb4a/Tfrc/Sema4a/Fgr/Ptafr/Spi1/Clec4d/Snx4/Ptk2b/Snap23/Swap70/Sbno2/Pdpk1/Fgl2/Bcl6/Stat3	37	Down	DM vs. WM	F
GO_BP	GO:0016311	Dephosphorylation	1.34286e-09	Ptprc/Hsp90b1/Dusp1/Prkcd/Hsp90ab1/Iqgap1/Ptpn6/Ppp6r1/Ptpre/Ppp3ca/Ptprj/Chp1/Synj1/Ctdsp2/Pirb/Ywhab/Ikbkb/Cd300a/Ptp4a1/Ptprs/Ppp2cb/Ptpn12/Ppp2r5c/Mef2c/Sgpp1/Ptpa/Sppl3/Ppp1r15b/Ptpra/Ssh2/Pten/Inpp5d/Ywhae/Swap70/Ppp3r1/Ppp2r5a/Ppp1cb	37	Down	DM vs. WM	F
GO_BP	GO:0001933	Negative regulation of protein phosphorylation	1.88678e-09	Ptprc/Il1b/Actb/Dusp1/Prkcd/Sirpa/Trib1/Gadd45a/Ogt/Ptpn6/Myadm/Ibtk/Sorl1/Rassf2/Hexim1/Rgs2/Kat2b/Ptprj/Chp1/Lyn/Ctdsp2/Rb1/Sh3bp5/Tardbp/Hmgcr/Cd300a/Cdkn1b/Lilrb4a/Cdkn1a/Stk38/Gnaq/Ppp1r15b/Samsn1/Pten/Xdh/Apc/Arrb2	37	Down	DM vs. WM	F
GO_BP	GO:0010639	Negative regulation of organelle organization	8.36183e-09	Gpx1/Prkcd/Osm/Gsn/Myadm/Top2a/Ier3/H3f3a/Rad21/Sgk1/Arap1/Map3k1/Arpc2/Capza1/Tnks2/Arfgef1/Kat2b/Zfp207/Mtpn/Tlr2/Tfrc/Capza2/Ehmt2/Hnrnpu/Dcp2/Ssh2/Swap70/Taok1/Apc/Add3/Arrb2/Baz1b/Bub3/Capn1/Becn1/Pak2/Dnm2	37	Down	DM vs. WM	F
GO_BP	GO:0006909	Phagocytosis	1.9337e-08	Ptprc/Thbs1/Il1b/Anxa1/Itgal/Prtn3/Sirpa/Itgam/Gsn/Cdc42/Ccr2/Ncf2/Elane/Rab31/Rara/Clec7a/Anxa3/Ldlr/Siglece/Cd300lf/Syk/Pld4/Ptprj/Abca7/Ncf4/C3/Cd300a/Sod1/Tlr2/Fgr/Vav1/Pten/Ano6/Elmo1/Arl8b/Becn1/Dnm2	37	Down	DM vs. WM	F
GO_BP	GO:0022411	Cellular component disassembly	2.21432e-07	Cd24a/Itgam/Gsn/Lamp2/Top2a/Dstn/Igf1r/Sgk1/Map4k4/Apaf1/Arpc2/Capza1/Vps4b/Wdr1/Lcp1/Hif1a/Smarcd2/Hk2/Synj1/C3/Mtpn/Wdr45b/Arid1a/Capza2/Chmp5/Supt16/Vrk1/Nsf/Setx/Swap70/Taok1/Adrb2/Apc/Add3/Vcp/Pbxip1/Becn1	37	Down	DM vs. WM	F
GO_BP	GO:0006914	Autophagy	1.4602e-06	S100a8/S100a9/Mcl1/Eif4g2/Mapk3/Lamp2/Cltc/Snx18/Dcaf12/Vps4b/Hif1a/Ralb/Hk2/Wdfy4/Tlr2/Ctsd/Wdr45b/Tcirg1/Ehmt2/Chmp5/Nampt/Sh3glb1/Pip4k2a/Gnai3/Tbc1d14/Snx4/Il10ra/Anxa7/Supt5/Adrb2/Arl8b/Vcp/Becn1/Stat3/Trim12c/Ctsa/Mtdh	37	Down	DM vs. WM	F
GO_BP	GO:0061919	Process utilizing autophagic mechanism	1.4602e-06	S100a8/S100a9/Mcl1/Eif4g2/Mapk3/Lamp2/Cltc/Snx18/Dcaf12/Vps4b/Hif1a/Ralb/Hk2/Wdfy4/Tlr2/Ctsd/Wdr45b/Tcirg1/Ehmt2/Chmp5/Nampt/Sh3glb1/Pip4k2a/Gnai3/Tbc1d14/Snx4/Il10ra/Anxa7/Supt5/Adrb2/Arl8b/Vcp/Becn1/Stat3/Trim12c/Ctsa/Mtdh	37	Down	DM vs. WM	F
KEGG	mmu05010	Alzheimer disease	0.00555557	Il1b/Cybb/Mapk3/Atp2a3/Mapk1/Cox7c/App/Psmd2/Nfkb1/Csnk1a1/Apaf1/Ppp3ca/Atp5a1/Psmd13/Tuba1c/Ctnnb1/Rtn4/Rtn3/Ikbkb/Map3k5/Ptgs2/Atp5g3/Csnk1e/Gnaq/Tuba1b/Uqcr11/Itpr1/Pik3cd/Adam17/Ppp3r1/Chuk/Raf1/Apc/Aph1a/Slc39a7/Capn1/Becn1	37	Down	DM vs. WM	F
KEGG	mmu05022	Pathways of neurodegeneration - multiple diseases	0.083181	Il1b/Gpx1/Cybb/Hspa5/Fus/Mapk3/Atp2a3/Mapk1/Cox7c/App/Psmd2/Nfkb1/Csnk1a1/Apaf1/Ppp3ca/Atp5a1/Psmd13/Tnfrsf1b/Tuba1c/Ctnnb1/Tardbp/Sod1/Map3k5/Ptgs2/Atp5g3/Csnk1e/Gnaq/Tuba1b/Uqcr11/Itpr1/Mapk14/Ppp3r1/Raf1/Apc/Capn1/Vcp/Becn1	37	Down	DM vs. WM	F
GO_BP	GO:0045637	Regulation of myeloid cell differentiation	3.6223e-14	Cebpb/Hmgb2/Fos/Zfp36/Csf3r/Trib1/Hspa1b/Itgam/Notch2/Rassf2/Rara/Ikzf1/Hspa9/Zfp36l1/Csf1r/Hif1a/Mafb/Ctnnb1/Adam8/Lyn/Rb1/Hspa1a/Lilrb4a/Klf13/Mef2c/Spi1/Lmo2/Runx1/Ptk2b/Inpp5d/Mapk14/Cdk6/Hcls1/Apc/Kdm1a/Stat3	36	Down	DM vs. WM	F
GO_BP	GO:0000398	MRNA splicing, via spliceosome	2.156e-11	Ddx5/Snrnp70/Hnrnpk/Srsf3/Hnrnpm/Ptbp3/Ddx17/Celf2/Mbnl1/Hnrnpa2b1/U2af2/Celf1/Sf3b1/Srsf2/Dhx9/Srsf6/Sf1/Sf3b2/Sfpq/Qk/Usp4/Hnrnpu/Khdrbs1/Srrm2/Prpf18/Dhx38/Setx/Srsf5/Tra2a/Sf3a1/Rbm5/Luc7l2/Sf3b3/Hnrnpa1/Hnrnpl/Srsf4	36	Down	DM vs. WM	F
GO_BP	GO:0000375	RNA splicing, via transesterification reactions	2.156e-11	Ddx5/Snrnp70/Hnrnpk/Srsf3/Hnrnpm/Ptbp3/Ddx17/Celf2/Mbnl1/Hnrnpa2b1/U2af2/Celf1/Sf3b1/Srsf2/Dhx9/Srsf6/Sf1/Sf3b2/Sfpq/Qk/Usp4/Hnrnpu/Khdrbs1/Srrm2/Prpf18/Dhx38/Setx/Srsf5/Tra2a/Sf3a1/Rbm5/Luc7l2/Sf3b3/Hnrnpa1/Hnrnpl/Srsf4	36	Down	DM vs. WM	F
GO_BP	GO:0000377	RNA splicing, via transesterification reactions with bulged adenosine as nucleophile	2.156e-11	Ddx5/Snrnp70/Hnrnpk/Srsf3/Hnrnpm/Ptbp3/Ddx17/Celf2/Mbnl1/Hnrnpa2b1/U2af2/Celf1/Sf3b1/Srsf2/Dhx9/Srsf6/Sf1/Sf3b2/Sfpq/Qk/Usp4/Hnrnpu/Khdrbs1/Srrm2/Prpf18/Dhx38/Setx/Srsf5/Tra2a/Sf3a1/Rbm5/Luc7l2/Sf3b3/Hnrnpa1/Hnrnpl/Srsf4	36	Down	DM vs. WM	F
GO_BP	GO:0006401	RNA catabolic process	3.08901e-11	Ddx5/Pabpc1/Zfp36/Hnrnpm/Hnrnpa0/Hspa1b/Fus/Larp4b/Pum2/Pabpc4/Vegfa/Zfp36l1/Tnfrsf1b/Hnrnpab/Elavl1/Celf1/Ssb/Dhx9/Hspa1a/Tardbp/Vim/Cnot1/Qk/Sidt2/Tob1/Eif4enif1/Hnrnpu/Mapkapk2/Pan3/Ythdf3/Dcp2/Prpf18/Cnot6/Pum1/Alkbh5/Smg7	36	Down	DM vs. WM	F
GO_BP	GO:1902105	Regulation of leukocyte differentiation	7.81091e-10	Ptprc/Cd44/Cebpb/Fos/Anxa1/Cd24a/Trib1/Itgam/Ptpn6/Ccr2/Notch2/Rassf2/Rara/Ikzf1/Nlrp3/Zfp36l1/Syk/Csf1r/Mafb/Myb/Ctnnb1/Adam8/Lyn/Rb1/Lilrb4a/Vsir/Nfam1/Runx1/Flt3/Zmiz1/Inpp5d/Cdk6/Hcls1/Fgl2/Apc/Bcl6	36	Down	DM vs. WM	F
GO_BP	GO:0062197	Cellular response to chemical stress	1.98894e-09	Mcl1/Gsr/Gpx1/Psap/Fos/Anxa1/Mmp9/Prkcd/Sirpa/Itgam/Lcn2/Aldh2/Mapk3/Mpo/Mapk1/App/Mgst1/Zfp36l1/Cpeb2/Ddx3x/Slc12a6/Hif1a/Ctnnb1/Nono/Sod1/Map3k5/Sfpq/Ptgs2/Rhob/Setx/Glrx/Chuk/Romo1/Capn1/P4hb/Ybx3	36	Down	DM vs. WM	F
GO_BP	GO:0032943	Mononuclear cell proliferation	2.49358e-09	Ptprc/Cd44/Il1b/Cebpb/Anxa1/Itgal/Cd24a/Prkcd/Cxcr4/Laptm5/Itgam/Ptpn6/Ccr2/Lst1/Tnfrsf1b/Syk/Csf1r/Ctnnb1/Btk/Lyn/Cd300a/Lilrb4a/Cdkn1a/Vsir/Tfrc/Mef2c/Itch/Msn/Ccdc88b/Arg2/Flt3/Inpp5d/Hes1/Ccnd3/Bcl6/Tcf3	36	Down	DM vs. WM	F
GO_CC	GO:0098687	Chromosomal region	3.25491e-09	Cebpb/Top2a/H3f3a/Rad21/Rassf2/Csnk1a1/Ikzf1/Alyref/Cdk2/Hnrnpa2b1/Dnmt1/Tnks2/Kat2b/Zfp207/Smchd1/Cbx3/Ncapd2/Baz1a/Knstrn/Ppp2cb/Chmp5/Mki67/Ppp2r5c/Stag2/Hnrnpu/Pbrm1/Mta2/Sun2/Setx/Smc3/Apc/Ppp2r5a/Ppp1cb/Baz1b/Bub3/Kdm1a	36	Down	DM vs. WM	F
GO_BP	GO:1903037	Regulation of leukocyte cell-cell adhesion	3.34419e-09	Ptprc/Cd44/Il1b/Cebpb/Anxa1/Itgal/Cd24a/St3gal4/Laptm5/Sirpa/Ptpn6/Ccr2/Elane/Rara/Ikzf1/Nlrp3/Klf4/Syk/Myb/Adam8/Cd300a/Lilrb4a/Vsir/Tfrc/Itch/Ptafr/Ccdc88b/Arg2/Runx1/Zmiz1/Hes1/Fgl2/Capn1/Bcl6/Pag1/Itga4	36	Down	DM vs. WM	F
GO_BP	GO:0018205	Peptidyl-lysine modification	1.0346e-07	Actb/Mapk3/Ogt/Nfe2/App/Dnmt1/Ep300/Kat2b/Myb/Ctnnb1/Dr1/Eid1/Yeats4/Msl2/Uba2/Glyr1/Ehmt2/Jarid2/Spi1/Setd1b/Kansl2/Bcl11a/Pias1/Zmiz1/Baz2a/Egr1/Hdac4/Brd7/Morf4l1/Lcor/Eed/Kdm1a/Pbxip1/Taf9/Setd2/Tcf3	36	Down	DM vs. WM	F
GO_BP	GO:0002697	Regulation of immune effector process	9.64064e-07	Ptprc/Il1b/Anxa1/Cd24a/Laptm5/Itgam/Cd177/Ncf1/Ptpn6/Ccr2/Lamp1/Rara/Grn/Nlrp3/Tnfrsf1b/Syk/Ptprj/Myb/Rtn4/Lyn/C3/Cd300a/Lilrb4a/Tlr2/Vsir/Tfrc/Fgr/Ptafr/Spi1/Snx4/Vav1/Pdpk1/Fgl2/Arrb2/Bcl6/Gpi1	36	Down	DM vs. WM	F
GO_MF	GO:0004674	Protein serine/threonine kinase activity	2.81898e-06	Prkcd/Stk17b/Mapk3/Hipk1/Mapk1/Clk1/Csnk1a1/Sgk3/Sgk1/Map4k4/Map3k1/Cdk2/Syk/Ikbkb/Nek9/Map3k5/Cpne3/Csnk1e/Slk/Stk38/Hipk2/Mapkapk2/Vrk1/Cdk9/Mark3/Ptk2b/Mapk14/Cdk6/Taok1/Chuk/Pdpk1/Raf1/Clk4/Ccnd3/Mapk6/Pak2	36	Down	DM vs. WM	F
GO_MF	GO:0003779	Actin binding	3.07032e-06	Cxcr4/S100a4/Marcks/Gsn/Iqgap1/Arpc5/Actr2/Dstn/Flna/Lasp1/Msrb1/Arpc2/Klhl2/Capza1/Epb41l2/Wdr1/Lcp1/Cyfip1/Syne1/Arpc4/Capza2/Myo9b/Hnrnpu/Msn/Actr3/Ezr/Ctnna1/Ssh2/Hdgf/Hcls1/Ppp1r18/Add3/Wipf1/Tpm3/P4hb/Diaph1	36	Down	DM vs. WM	F
GO_BP	GO:0048285	Organelle fission	1.59596e-05	Il1b/Osm/Hspa1b/Cdc42/Cltc/Top2a/Actr2/Rad21/Flna/Tmcc1/Igf1r/Psmd13/Vps4b/Zfp207/Ube2c/Rb1/Hspa1a/Pds5a/Ncapd2/Cdkn1b/Knstrn/Ehmt2/Chmp5/Mki67/Stag2/Hnrnpu/Actr3/Smc2/Reep3/Smc3/Apc/Baz1b/Bub3/Ubr2/Numa1/Becn1	36	Down	DM vs. WM	F
GO_CC	GO:0043209	Myelin sheath	1.00787e-13	Actb/Actg1/Tkt/Hbb-b1/Canx/Hspa5/Gsn/Cdc42/Cltc/Atp6v1b2/Pgam1/Slc25a3/Hspa9/Gnb1/Atp5a1/Gstm1/Atp6v1a/Wdr1/Anxa2/Gnb2/Pdcd6ip/Rtn4/Sod1/Ndrg1/Tuba1b/Dpysl2/Msn/Nsf/Ezr/Pten/Dlst/Vcp/Glul/Atp1a1/Gpi1	35	Down	DM vs. WM	F
GO_BP	GO:0002685	Regulation of leukocyte migration	3.47053e-13	Thbs1/Il1b/Dusp1/Anxa1/Mmp9/St3gal4/Mapk3/Ccr2/Elane/Mapk1/App/Slc8b1/Cxcr2/Vegfa/Lgmn/Csf1r/Ptprj/C5ar1/Adam8/Rtn4/Lyn/Trem1/Cd300a/Tlr2/Msn/Ptafr/Spi1/Adam17/Ptk2b/Rin3/Swap70/Ano6/Cd9/Capn1/Itga4	35	Down	DM vs. WM	F
GO_BP	GO:0032868	Response to insulin	2.97936e-12	Il1b/Hnrnpk/Prkcd/Srsf3/Marcks/Ogt/Sorl1/Rab31/Igf1r/Sgk1/Atp2b1/Ptpre/Cdk2/Zfp36l1/Kat2b/Ptprj/Cpeb2/Rab8b/Nucks1/Cyfip1/Rb1/Rhoq/Pip4k2a/Eif4ebp2/Adipor1/Ptpra/Pten/Egr1/Mapk14/Srsf5/Grb2/Insig1/Sp1/Apc/Ccnd3	35	Down	DM vs. WM	F
GO_BP	GO:0031330	Negative regulation of cellular catabolic process	3.90897e-12	Mcl1/Eif4g2/Zfp36/Hnrnpa0/Sdcbp/Hsp90ab1/Fus/Ogt/Larp4b/Sorl1/Vegfa/Hnrnpab/Elavl1/Anxa2/Dhx9/Usp25/Tardbp/Qk/Ehmt2/Tob1/Nampt/Hipk2/Eif4enif1/Hnrnpu/Mapkapk2/Tbc1d14/N4bp1/Usp19/Il10ra/Usp7/Dbi/Taf9/Becn1/Stat3/Ctsa	35	Down	DM vs. WM	F
GO_BP	GO:0031098	Stress-activated protein kinase signaling cascade	9.8126e-12	Il1b/Dusp1/Zfp36/Sirpa/Trib1/Gadd45a/Cdc42/Mapk3/Mmp8/Mapk1/Ccdc88c/App/Nfkb1/Lmnb1/Rassf2/Igf1r/Map4k4/Map3k1/Vegfa/Zfp36l1/Lyn/Usp25/Hmgcr/Map3k5/Hipk2/Mapkapk2/Itch/Spi1/Ezr/Ptk2b/Xdh/Mapk14/Taok1/Rell1/Rnf13	35	Down	DM vs. WM	F
GO_BP	GO:0010631	Epithelial cell migration	1.2319e-09	Thbs1/Gpx1/Anxa1/Mmp9/Gadd45a/Prcp/Lcn2/Zeb2/Grn/Anxa3/Map4k4/Klf4/Vegfa/Atp5a1/Lgmn/Nr4a1/Notch1/Hif1a/Adam8/Rtn4/Ptgs2/Sema4a/Mef2c/Vhl/Pik3cd/Sp100/Adam17/Adipor1/Pten/Ptk2b/Rhob/Pdpk1/Sp1/Glul/Gpi1	35	Down	DM vs. WM	F
GO_BP	GO:0031647	Regulation of protein stability	1.2319e-09	Rnf149/Hspa1b/Hsp90ab1/Gsn/Lamp2/Lamp1/Atp1b3/Ccdc88c/Flna/Rassf2/Grn/Ep300/Mfsd1/Chp1/Zfp207/Id1/Rtn4/Hspa1a/Cmtm6/Tardbp/Morc3/Usp4/Fbxl3/Gnaq/Pten/Usp19/Syvn1/Cdkn2aip/Usp8/B4galt5/Usp7/Taf9/Tcf3/Mdm2/Ctsa	35	Down	DM vs. WM	F
GO_BP	GO:0090132	Epithelium migration	1.44091e-09	Thbs1/Gpx1/Anxa1/Mmp9/Gadd45a/Prcp/Lcn2/Zeb2/Grn/Anxa3/Map4k4/Klf4/Vegfa/Atp5a1/Lgmn/Nr4a1/Notch1/Hif1a/Adam8/Rtn4/Ptgs2/Sema4a/Mef2c/Vhl/Pik3cd/Sp100/Adam17/Adipor1/Pten/Ptk2b/Rhob/Pdpk1/Sp1/Glul/Gpi1	35	Down	DM vs. WM	F
GO_BP	GO:0090130	Tissue migration	1.66231e-09	Thbs1/Gpx1/Anxa1/Mmp9/Gadd45a/Prcp/Lcn2/Zeb2/Grn/Anxa3/Map4k4/Klf4/Vegfa/Atp5a1/Lgmn/Nr4a1/Notch1/Hif1a/Adam8/Rtn4/Ptgs2/Sema4a/Mef2c/Vhl/Pik3cd/Sp100/Adam17/Adipor1/Pten/Ptk2b/Rhob/Pdpk1/Sp1/Glul/Gpi1	35	Down	DM vs. WM	F
GO_BP	GO:0051402	Neuron apoptotic process	1.79915e-09	Il1b/Cebpb/Mcl1/Gpx1/Itgam/Hsp90ab1/Lcn2/Cdc42/Pmaip1/Ncf2/App/Pigt/Grn/Apaf1/Vegfa/Lgmn/Hif1a/C5ar1/Ctnnb1/Hyou1/Adam8/Rb1/Nono/Sod1/Mef2c/Hipk2/Ptk2b/Egr1/Hdac4/Hdgf/Pdpk1/Arrb2/Set/Adnp/Gpi1	35	Down	DM vs. WM	F
GO_BP	GO:0046651	Lymphocyte proliferation	6.45972e-09	Ptprc/Cd44/Il1b/Cebpb/Anxa1/Itgal/Cd24a/Prkcd/Cxcr4/Laptm5/Itgam/Ptpn6/Ccr2/Lst1/Tnfrsf1b/Syk/Ctnnb1/Btk/Lyn/Cd300a/Lilrb4a/Cdkn1a/Vsir/Tfrc/Mef2c/Itch/Msn/Ccdc88b/Arg2/Flt3/Inpp5d/Hes1/Ccnd3/Bcl6/Tcf3	35	Down	DM vs. WM	F
GO_BP	GO:1904951	Positive regulation of establishment of protein localization	7.55576e-09	Prkcd/Hnrnpm/Itgam/Hsp90ab1/Cdc42/Pmaip1/Serp1/Mapk1/Sorl1/App/Flna/Nadk/Arpc2/Glud1/Hif1a/Chp1/Acsl4/Tardbp/Cep120/Tlr2/Ptgs2/Edem1/Tmem30a/Sh3glb1/Ipo5/Actr3/Ezr/Mapk14/Ywhae/Glrx/Hcls1/Abcg1/Wipf1/Glul/Mdm2	35	Down	DM vs. WM	F
GO_BP	GO:0070371	ERK1 and ERK2 cascade	1.73761e-08	Ptprc/Cd44/Il1b/Dusp1/Gcnt2/Fn1/Ywhaz/Cxcr4/Sirpa/Ccl9/Mapk3/Ptpn6/Mapk1/App/Notch2/Rara/Klf4/Ccl6/Vegfa/Zfp36l1/Notch1/Syk/Csf1r/Abca7/Lyn/C3/Hmgcr/Eif3a/Tlr2/Ezr/Adam17/Pten/Ptk2b/Cflar/Arrb2	35	Down	DM vs. WM	F
GO_BP	GO:0045860	Positive regulation of protein kinase activity	3.13927e-08	Ptprc/Thbs1/Il1b/Dazap2/Cd24a/Prkcd/Ltf/Marcks/Hsp90ab1/Iqgap1/Zeb2/App/Rassf2/Map3k1/Vegfa/Syk/Csf1r/Ddx3x/Ralb/Adam8/Tab2/Cd300a/Cdkn1b/Map3k5/Erp29/Cdkn1a/Adam17/Ptk2b/Egr1/Cab39/Adrb2/Zfp91/Arrb2/Ccnd3/Adnp	35	Down	DM vs. WM	F
GO_BP	GO:0002831	Regulation of response to biotic stimulus	7.1556e-08	Il1b/Hmgb2/Emilin2/Pcbp2/Cd24a/Ltf/Trib1/Samhd1/Mapk3/Ncf1/Lamp1/Serpinb1a/Grn/Pum2/Hexim1/Syk/Adam8/Dhx9/C3/Nono/Sfpq/Tlr2/Fgr/Itch/Ythdf3/Spi1/N4bp1/Vav1/Arg2/Pten/Fgl2/Pum1/Arrb2/Trafd1/Trim12c	35	Down	DM vs. WM	F
GO_BP	GO:0062012	Regulation of small molecule metabolic process	7.1556e-08	Il1b/Anxa1/Ogt/Pmaip1/Ier3/App/Nfkb1/Ep300/Ldlr/Dgat1/Kat2b/Hif1a/Gfpt1/Acsl4/Sod1/Ptgs2/Erlin1/Ptafr/Acadm/Ddb1/Adipor1/Ptk2b/Midn/Srebf2/Egr1/Hdac4/Abcg1/Insig1/Apc/Cbfa2t3/Ppp1cb/Vcp/Usp7/Dbi/Stat3	35	Down	DM vs. WM	F
KEGG	mmu05022	Pathways of neurodegeneration - multiple diseases	3.68792e-07	Uba52/Atp5d/Atp5b/Ubb/Atp5g1/Cox8a/Cox5b/Psmb2/Psmb1/Ndufa12/Park7/Cox7b/Ndufa13/Slc25a4/Cycs/Uqcr10/Ndufb5/Cox6b1/Hsd17b10/Ndufs4/Map1lc3b/Dctn3/Ndufs3/Bax/Prkca/Uqcrfs1/Cyc1/Ndufs8/Ndufa7/Psmb3/Tuba1a/Ndufv2/Csnk2b/Ndufa6/Bcl2	35	Up	DM vs. WM	F
GO_BP	GO:0050678	Regulation of epithelial cell proliferation	5.16874e-07	Thbs1/Hmgb2/Gpx1/Zfp36/Cdc42/Notch2/Grn/Vegfa/Atp5a1/Azin1/Zfp36l1/Nr4a1/Notch1/Ctnnb1/Id1/Rtn4/Srsf6/Rb1/Cdkn1b/Mef2c/Vhl/Itpr1/Pik3cd/Adam17/Pten/Lims1/Xdh/Cdk6/Hes1/Cflar/Sp1/Apc/Glul/Stat3/Itga4	35	Down	DM vs. WM	F
GO_BP	GO:0042692	Muscle cell differentiation	2.85914e-06	Gpx1/Actg1/Pi16/H3f3a/Rara/Ppp3ca/Vegfa/Dnmt1/Rgs2/Notch1/Wdr1/Ctnnb1/C3/Rb1/Syne1/Bnip2/Qk/Arid1a/Mef2c/Maml1/Hnrnpu/Pbrm1/Rbpj/Acadm/Cdk9/Mapk14/Hdac4/Hes1/Cflar/Chuk/Arrb2/Cd9/Kdm1a/Mef2a/Mdm2	35	Down	DM vs. WM	F
GO_BP	GO:0000280	Nuclear division	3.96328e-06	Il1b/Osm/Hspa1b/Cdc42/Cltc/Top2a/Actr2/Rad21/Flna/Igf1r/Psmd13/Vps4b/Zfp207/Ube2c/Rb1/Hspa1a/Pds5a/Ncapd2/Cdkn1b/Knstrn/Ehmt2/Chmp5/Mki67/Stag2/Hnrnpu/Actr3/Smc2/Reep3/Smc3/Apc/Baz1b/Bub3/Ubr2/Numa1/Becn1	35	Down	DM vs. WM	F
GO_CC	GO:0030141	Secretory granule	4.25946e-06	Thbs1/Il1b/Lyz2/Prtn3/Ltf/Camp/Cdc42/Cd177/Sypl/Mpo/Ogt/Lamp2/Lamp1/Ncf2/Elane/Anxa3/Arpc2/Vegfa/Notch1/Atp6v1a/Snx10/Ap2a2/Adam8/Sod1/Tcirg1/Msn/Gnai3/Itpr1/Cfp/Ctnna1/Snap23/Slc2a3/Anxa7/Usp8/Hexa	35	Down	DM vs. WM	F
GO_BP	GO:0030595	Leukocyte chemotaxis	1.86071e-12	Thbs1/Il1b/S100a8/S100a9/Dusp1/Anxa1/Csf3r/Itgam/Ccl9/Mapk3/Ccr2/Mapk1/App/Slc8b1/Cxcr2/Il17ra/Ccl6/Vegfa/Lgmn/Syk/Csf1r/Ptprj/C5ar1/Adam8/Lyn/Trem1/Myo9b/Spi1/Vav1/Adam17/Ptk2b/Rin3/Swap70/Ano6	34	Down	DM vs. WM	F
GO_MF	GO:0019902	Phosphatase binding	5.83969e-12	Hsp90b1/Sirpa/Mapk3/Iqgap1/Clec12a/Mapk1/Ppp6r1/Cpd/Syk/Csf1r/Strn3/Ctnnb1/Pirb/Hmgcr/Ikbkb/Cd300a/Vim/Cdkn1b/Sod1/Map3k5/Lilrb4a/Ptpa/Itpr1/Mapk14/Ctsc/Ywhae/Ppp3r1/Grb2/Adrb2/Ppp1r18/Smg7/Vcp/Stat3/Trpc4ap	34	Down	DM vs. WM	F
GO_BP	GO:0006402	MRNA catabolic process	9.02372e-12	Ddx5/Pabpc1/Zfp36/Hnrnpm/Hnrnpa0/Hspa1b/Fus/Larp4b/Pum2/Pabpc4/Vegfa/Zfp36l1/Hnrnpab/Elavl1/Celf1/Ssb/Dhx9/Hspa1a/Tardbp/Vim/Cnot1/Qk/Tob1/Eif4enif1/Hnrnpu/Mapkapk2/Pan3/Ythdf3/Dcp2/Prpf18/Cnot6/Pum1/Alkbh5/Smg7	34	Down	DM vs. WM	F
GO_BP	GO:0070663	Regulation of leukocyte proliferation	1.0814e-10	Ptprc/Cd44/Il1b/Cebpb/Anxa1/Itgal/Cd24a/Laptm5/Mapk3/Ptpn6/Ccr2/Lst1/Mapk1/Tnfrsf1b/Syk/Csf1r/Ctnnb1/Btk/Lyn/Cd300a/Lilrb4a/Cdkn1a/Vsir/Tfrc/Mef2c/Itch/Ccdc88b/Arg2/Csf2rb/Inpp5d/Hes1/Bcl6/Csf2ra/Tcf3	34	Down	DM vs. WM	F
GO_BP	GO:0001818	Negative regulation of cytokine production	1.14456e-09	Ptprc/Thbs1/Anxa1/Zfp36/Fn1/Cd24a/Laptm5/Sirpa/Hsp90ab1/Klf2/Ptpn6/Mmp8/Elane/Nfkb1/Rara/Serpinb1a/Atp2b1/Nlrp3/Klf4/Clec4a1/Btk/Lilrb4a/Clec4a3/Tlr2/Vsir/Ptprs/Il1r2/Ezr/N4bp1/Arg2/Flt3/Inpp5d/Arrb2/Bcl6	34	Down	DM vs. WM	F
GO_BP	GO:0051222	Positive regulation of protein transport	7.99141e-09	Prkcd/Hnrnpm/Itgam/Hsp90ab1/Cdc42/Pmaip1/Serp1/Mapk1/Sorl1/App/Flna/Nadk/Arpc2/Glud1/Hif1a/Chp1/Acsl4/Tardbp/Tlr2/Ptgs2/Edem1/Tmem30a/Sh3glb1/Ipo5/Actr3/Ezr/Mapk14/Ywhae/Glrx/Hcls1/Abcg1/Wipf1/Glul/Mdm2	34	Down	DM vs. WM	F
GO_BP	GO:0019216	Regulation of lipid metabolic process	4.09379e-07	Il1b/Psap/Anxa1/Prkcd/Cdc42/Sorl1/App/Nfkb1/Igf1r/Tbl1xr1/Ldlr/Dgat1/Abca7/Chp1/Lyn/C3/Acsl4/Sf1/Sod1/Ptgs2/Erlin1/Fgr/Sh3glb1/Pip4k2a/Scd1/Adipor1/Ptk2b/Srebf2/Egr1/Abcg1/Insig1/Ppp2r5a/Dbi/Atp1a1	34	Down	DM vs. WM	F
KEGG	mmu05417	Lipid and atherosclerosis	2.28593e-06	Il1b/Hsp90b1/Fos/Cybb/Mmp9/Hspa5/Hspa1b/Hsp90ab1/Cdc42/Mapk3/Ncf1/Ncf2/Mapk1/Nfkb1/Nlrp3/Apaf1/Ppp3ca/Ldlr/Ncf4/Tab2/Lyn/Hspa1a/Ikbkb/Map3k5/Tlr2/Itpr1/Pik3cd/Vav1/Mapk14/Ppp3r1/Chuk/Pdpk1/Abcg1/Stat3	34	Down	DM vs. WM	F
KEGG	mmu05203	Viral carcinogenesis	6.44089e-06	Hnrnpk/Ywhaz/Gsn/Cdc42/Mapk3/Pmaip1/Mapk1/Nfkb1/Cdk2/Ep300/Kat2b/Syk/Ddx3x/Ccna2/Lyn/C3/Rb1/Ywhab/Cdkn1b/Cdkn1a/Mapkapk2/Rbpj/Pik3cd/Ddb1/Sp100/Gtf2a1/Ywhae/Cdk6/Hdac4/Grb2/Ccnd3/Usp7/Stat3/Mdm2	34	Down	DM vs. WM	F
GO_BP	GO:0042742	Defense response to bacterium	4.73748e-05	Cebpb/Hmgb2/Wfdc21/Emilin2/Hp/Wfdc17/Lyz2/Prkcd/Ltf/Camp/Lcn2/Ncf1/Mpo/Elane/App/Notch2/Grn/Nlrp3/Anxa3/Clec4e/Syk/C5ar1/Mpeg1/Trem1/Tnfaip8/Tlr2/Fgr/Clec4d/Rbpj/Scd1/Adam17/Arg2/Pten/Romo1	34	Down	DM vs. WM	F
GO_BP	GO:0043484	Regulation of RNA splicing	1.28509e-15	Ddx5/Snrnp70/Hnrnpk/Srsf3/Hnrnph1/Ptbp3/Ddx17/Fus/Hnrnpf/Celf2/Ccnl1/Clk1/Ahnak/Mbnl1/Hnrnpa2b1/Slc38a2/U2af2/Celf1/Srsf2/Srsf6/Sf1/Qk/Hnrnpu/Polr2a/Khdrbs1/Rps26/Setx/Srsf5/Tra2a/Rbm5/Clk4/Hnrnpl/Srsf4	33	Down	DM vs. WM	F
GO_BP	GO:0030098	Lymphocyte differentiation	2.46007e-13	B2m/Rps6/Lck/Cd3g/Cd3d/Cd3e/Bcl2a1d/Il7r/Lgals1/Ctla2a/Cd8a/Gimap5/Gimap1/Gimap3/Batf/Fcer1g/Prelid1/Itk/Lef1/Ccr7/Bax/Ptpn22/Tcf7/Zap70/Ifng/Il2rg/Smad7/Bcl2/Cd74/Ly6d/Spib/H2-Ab1/H2-Aa	33	Up	DM vs. WM	F
GO_BP	GO:1903131	Mononuclear cell differentiation	3.26377e-12	B2m/Rps6/Lck/Cd3g/Cd3d/Cd3e/Bcl2a1d/Il7r/Lgals1/Ctla2a/Cd8a/Gimap5/Gimap1/Gimap3/Batf/Fcer1g/Prelid1/Itk/Lef1/Ccr7/Bax/Ptpn22/Tcf7/Zap70/Ifng/Il2rg/Smad7/Bcl2/Cd74/Ly6d/Spib/H2-Ab1/H2-Aa	33	Up	DM vs. WM	F
GO_BP	GO:2000116	Regulation of cysteine-type endopeptidase activity	2.75479e-11	Cd44/Thbs1/S100a8/S100a9/Gpx1/Mmp9/Ltf/Laptm5/Hspa1b/Gsn/Pmaip1/Atp2a3/App/Nlrp3/Klf4/Apaf1/Herpud1/Vegfa/Lgmn/Nr4a1/Syk/Ddx3x/Map3k5/Ptgs2/Ctsd/Xdh/Rps27l/Cflar/Arrb2/Vcp/Pak2/Mdm2/Gpi1	33	Down	DM vs. WM	F
GO_BP	GO:2001234	Negative regulation of apoptotic signaling pathway	4.80219e-11	Cd44/Il1b/Mcl1/Hmgb2/Gpx1/Mmp9/Grina/Hspa1b/Ier3/Sgk3/Herpud1/Vegfa/Ddx3x/Hif1a/Ctnnb1/Sgms1/Hyou1/Rb1/Hspa1a/Nono/Ptgs2/Ivns1abp/Sh3glb1/Gnai3/Ctnna1/Itprip/Syvn1/Cflar/Raf1/Arrb2/Kdm1a/Mdm2/Ybx3	33	Down	DM vs. WM	F
GO_BP	GO:0010001	Glial cell differentiation	1.69244e-10	Il1b/S100a8/S100a9/Cxcr4/Itgam/Mapk3/Mapk1/App/Grn/Ldlr/Tnfrsf1b/Notch1/Wdr1/Csf1r/Ptprj/C5ar1/Ctnnb1/Rtn4/Suz12/Vim/Sod1/Qk/Tlr2/Ndrg1/Actr3/Ptpra/Pten/Hes1/Ppp3r1/Nrros/Eed/B4galt5/Stat3	33	Down	DM vs. WM	F
GO_BP	GO:0018108	Peptidyl-tyrosine phosphorylation	3.29641e-08	Ptprc/Cd44/Cd24a/Prkcd/Osm/Mapk3/Iqgap1/Ptpn6/Clk1/App/Igf1r/Vegfa/Syk/Csf1r/Ptprj/Btk/Lyn/Sh3bp5/Aplp2/Cd300a/Lilrb4a/Fgr/Adam17/Samsn1/Ptk2b/Zzef1/Hes1/Hcls1/Arrb2/Clk4/Pak2/Abi1/Adnp	33	Down	DM vs. WM	F
GO_BP	GO:0070372	Regulation of ERK1 and ERK2 cascade	3.80217e-08	Ptprc/Cd44/Il1b/Dusp1/Gcnt2/Fn1/Ywhaz/Cxcr4/Sirpa/Ccl9/Mapk3/Ptpn6/App/Notch2/Rara/Klf4/Ccl6/Vegfa/Notch1/Syk/Csf1r/Abca7/Lyn/C3/Hmgcr/Eif3a/Tlr2/Ezr/Adam17/Pten/Ptk2b/Cflar/Arrb2	33	Down	DM vs. WM	F
GO_BP	GO:0018212	Peptidyl-tyrosine modification	4.05719e-08	Ptprc/Cd44/Cd24a/Prkcd/Osm/Mapk3/Iqgap1/Ptpn6/Clk1/App/Igf1r/Vegfa/Syk/Csf1r/Ptprj/Btk/Lyn/Sh3bp5/Aplp2/Cd300a/Lilrb4a/Fgr/Adam17/Samsn1/Ptk2b/Zzef1/Hes1/Hcls1/Arrb2/Clk4/Pak2/Abi1/Adnp	33	Down	DM vs. WM	F
GO_BP	GO:0045861	Negative regulation of proteolysis	2.97381e-07	Cd44/Thbs1/Gpx1/Ngp/Mmp9/Ltf/Pi16/Sdcbp/Hspa1b/Hsp90ab1/Picalm/Ogt/Sorl1/App/Serpinb1a/Klf4/Herpud1/Vegfa/Nr4a1/Ddx3x/Usp25/Ptgs2/Il1r2/Hipk2/N4bp1/Usp19/Cflar/Arrb2/Usp7/Taf9/Pak2/Mdm2/Gpi1	33	Down	DM vs. WM	F
GO_BP	GO:0031589	Cell-substrate adhesion	7.02091e-07	Thbs1/Rpl29/Actg1/Itgal/Gcnt2/Fn1/Marcks/Sirpa/Itgam/Cdc42/Iqgap1/Myadm/Flna/Map4k4/Arpc2/Vegfa/Notch1/Ptprj/Ctnnb1/Adam8/Trem1/Fndc3b/Slk/Ptpra/Pten/Lims1/Ptk2b/Cdk6/Pdpk1/Bcl6/Dnm2/P4hb/Itga4	33	Down	DM vs. WM	F
GO_BP	GO:0007178	Transmembrane receptor protein serine/threonine kinase signaling pathway	1.89267e-06	Thbs1/Ddx5/Fos/Gcnt2/Hspa5/Sdcbp/Hsp90ab1/Mapk3/Zeb2/Sorl1/Notch2/Map3k1/Ep300/Notch1/Runx2/Id1/Vim/Vsir/Tob1/Hipk2/Spi1/Rbpj/Adam17/Zmiz1/Egr1/Mapk14/Hes1/Nrros/Arrb2/Numa1/Stat3/Dnm2/Hexa	33	Down	DM vs. WM	F
KEGG	mmu05205	Proteoglycans in cancer	2.28593e-06	Cd44/Thbs1/Actb/Ddx5/Actg1/Mmp9/Fn1/Cdc42/Mapk3/Iqgap1/Ptpn6/Mapk1/Flna/Igf1r/Vegfa/Eif4b/Hif1a/Ctnnb1/Tlr2/Cdkn1a/Msn/Itpr1/Pik3cd/Ezr/Vav1/Mapk14/Grb2/Pdpk1/Hcls1/Raf1/Ppp1cb/Stat3/Mdm2	33	Down	DM vs. WM	F
GO_BP	GO:1901987	Regulation of cell cycle phase transition	3.1969e-06	Anxa1/Ptpn6/Ier3/Rad21/App/Lmnb1/Klf4/Cdk2/Zfp36l1/Vps4b/Ddx3x/Rrm1/Zfp207/Rrm2/Ube2c/Ctdsp2/Rb1/Cdkn1b/Cdkn1a/Ppp2r5c/Ddb1/Adam17/Gpr132/Pten/Mapk14/Rps27l/Taok1/Brd7/Apc/Bub3/Ccnd3/Tcf3/Mdm2	33	Down	DM vs. WM	F
GO_BP	GO:0009991	Response to extracellular stimulus	4.0602e-06	Ptprc/Fos/Mmp9/Zfp36/Hspa5/Mapk3/Lamp2/Pmaip1/Mapk1/Sorl1/Gatm/Tbl1xr1/Ldlr/Ralb/Runx2/Sod1/Map3k5/Lilrb4a/Cdkn1a/Tfrc/Wdr45b/Ehmt2/Sh3glb1/Acadm/Eif2a/Srebf2/Mapk14/Usf2/Adrb2/Hnrnpl/Glul/Becn1/Itga4	33	Down	DM vs. WM	F
GO_BP	GO:0051656	Establishment of organelle localization	1.08619e-05	Ywhaz/Sdcbp/Picalm/Cdc42/Lamp1/Actr2/Vps4b/Syk/Hif1a/Chp1/Pdcd6ip/Ctnnb1/Synj1/Lyn/Syne1/Cd300a/Cep120/Tcirg1/Fam91a1/Fgr/Chmp5/Hnrnpu/Dpysl2/Snx4/Actr3/Ezr/Sun2/Snap23/Dync1h1/Pdpk1/Numa1/Becn1/Itga4	33	Down	DM vs. WM	F
GO_BP	GO:0050863	Regulation of T cell activation	2.8304e-15	Xcl1/B2m/Lck/Rps3/Lat/Cd3e/Ccl5/Il7r/Rac2/Lgals1/Ctla2a/Gimap5/Thy1/Gimap3/Prelid1/Lef1/Ccr7/Ptpn22/Tcf7/Zap70/Ifng/Prkcq/Cd47/Icos/Il2rg/Smad7/Pdcd1lg2/Pycard/Cd74/H2-Eb1/H2-Ab1/H2-Aa	32	Up	DM vs. WM	F
GO_CC	GO:0005743	Mitochondrial inner membrane	6.13766e-13	Rps3/Atp5d/Atp5b/Atp5g1/Dnajc15/Tomm22/Cox8a/Timm23/Cox5b/Ndufa12/Grpel1/Cox7b/Ndufa13/Slc25a4/Uqcr10/Ndufb5/Cox6b1/Hsd17b10/Ndufs4/Ndufs3/Uqcrfs1/Mpc1/Cyc1/Ndufs8/Ndufa7/Uqcc2/Chchd10/Higd2a/Ndufv2/Timm17b/Ndufa6/Bcl2	32	Up	DM vs. WM	F
GO_BP	GO:0032869	Cellular response to insulin stimulus	3.85065e-12	Il1b/Hnrnpk/Prkcd/Srsf3/Marcks/Ogt/Sorl1/Rab31/Igf1r/Sgk1/Atp2b1/Ptpre/Cdk2/Zfp36l1/Kat2b/Ptprj/Cpeb2/Rab8b/Nucks1/Cyfip1/Rb1/Rhoq/Pip4k2a/Eif4ebp2/Adipor1/Ptpra/Pten/Grb2/Insig1/Sp1/Apc/Ccnd3	32	Down	DM vs. WM	F
GO_BP	GO:1902115	Regulation of organelle assembly	7.05425e-12	Sdcbp/Hspa1b/Gsn/Snx18/Arpc2/Vps4b/Kat2b/Lcp1/Ralb/Pdcd6ip/G3bp1/Hspa1a/Syne1/Cep120/Cnot1/Ptprs/Ehmt2/Chmp5/Hnrnpu/Pan3/Sh3glb1/Msn/Pip4k2a/Tbc1d14/Snx4/Ezr/Dync1h1/Cnot6/Numa1/Becn1/Dnm2/G3bp2	32	Down	DM vs. WM	F
GO_BP	GO:0045785	Positive regulation of cell adhesion	7.91099e-12	Xcl1/B2m/S100a10/Lck/Rps3/Cd3e/Ccl5/Il7r/Lgals1/Skap1/Tnfrsf18/Gimap5/Thy1/Gimap3/Lef1/Ccr7/Prkca/Ptpn22/Zap70/Ifng/Prkcq/Cd47/Icos/Il2rg/Smad7/Pdcd1lg2/Icam1/Pycard/Cd74/H2-Eb1/H2-Ab1/H2-Aa	32	Up	DM vs. WM	F
GO_BP	GO:1903320	Regulation of protein modification by small protein conjugation or removal	4.42425e-10	Hspa5/Laptm5/Rassf5/Trib1/Hspa1b/Hsp90ab1/Ogt/Herpud1/U2af2/Ddx3x/Hif1a/Chp1/Ctnnb1/Hspa1a/Trip12/Uba2/Ivns1abp/Usp4/Itch/N4bp1/Cdk9/Pten/Pias1/Zmiz1/Egr1/Hdac4/Wbp1l/Arrb2/Bub3/Kdm1a/Vcp/Birc3	32	Down	DM vs. WM	F
GO_BP	GO:0033002	Muscle cell proliferation	7.15118e-10	Thbs1/Mmp9/Trib1/Elane/Mapk1/Igf1r/Klf4/Vegfa/Dnmt1/Notch1/Hif1a/Ctnnb1/Hmgcr/Cdkn1b/Sf1/Cdkn1a/Ptgs2/Mef2c/Gnaq/Nampt/Jarid2/Gnai3/Ptafr/Rbpj/Pten/Egr1/Mapk14/Hdac4/Cflar/Apc/Stat3/Mdm2	32	Down	DM vs. WM	F
GO_BP	GO:0051348	Negative regulation of transferase activity	1.00136e-09	Ptprc/Il1b/Actb/Dusp1/Zfp36/Prkcd/Trib1/Gadd45a/Ptpn6/Sorl1/Hexim1/Rgs2/Kat2b/Ptprj/Chp1/Lyn/Rb1/Sh3bp5/Hmgcr/Cd300a/Cdkn1b/Lilrb4a/Cdkn1a/Stk38/Gnaq/Hnrnpu/Pip4k2a/Pten/Midn/Apc/Ppp2r5a/Bub3	32	Down	DM vs. WM	F
GO_BP	GO:0006898	Receptor-mediated endocytosis	1.27435e-09	Hnrnpk/Canx/Sdcbp/Itgam/Picalm/Cltc/Sorl1/App/Rab31/Cxcr2/Vegfa/Ldlr/Syk/Anxa2/Ap2a2/Synj1/C3/Cd300a/Lilrb4a/Tfrc/Nsf/Ezr/Itsn2/Rin3/Eps15/Ppp3r1/Grb2/Adrb2/Arrb2/Cd9/Dnm2/Itga4	32	Down	DM vs. WM	F
GO_BP	GO:0051258	Protein polymerization	2.93447e-09	Gda/Prkcd/Hspa1b/Gsn/Arpc5/Myadm/Sgk1/Map3k1/Msrb1/Arpc2/Capza1/Arfgef1/Ube2c/Cyfip1/Hspa1a/Mtpn/Cdkn1b/Arpc4/Tlr2/Capza2/Actr3/Nin/Ssh2/Ptk2b/Grb2/Hcls1/Apc/Slain2/Add3/Capn1/Numa1/Diaph1	32	Down	DM vs. WM	F
GO_BP	GO:0031349	Positive regulation of defense response	2.29286e-08	Il1b/Cebpb/S100a8/S100a9/Hmgb2/Emilin2/Cd24a/Alox5ap/Osm/Mapk3/Ccr2/Lamp1/Mmp8/App/Grn/Il17ra/Ldlr/Hexim1/Syk/Adam8/Dhx9/C3/Nono/Sfpq/Tlr2/Ptgs2/Mef2c/Spi1/Snx4/Vav1/Ctsc/Trim12c	32	Down	DM vs. WM	F
GO_BP	GO:1901990	Regulation of mitotic cell cycle phase transition	4.38832e-08	Anxa1/Ptpn6/Ier3/Rad21/App/Lmnb1/Klf4/Cdk2/Zfp36l1/Vps4b/Ddx3x/Rrm1/Zfp207/Rrm2/Ube2c/Ctdsp2/Rb1/Cdkn1b/Cdkn1a/Ppp2r5c/Ddb1/Adam17/Gpr132/Pten/Rps27l/Taok1/Brd7/Apc/Bub3/Ccnd3/Tcf3/Mdm2	32	Down	DM vs. WM	F
GO_BP	GO:0009615	Response to virus	2.49304e-07	Ptprc/Il1b/Pcbp2/Serinc3/Ddx17/Samhd1/Lcn2/Pmaip1/Ifitm6/Nfkb1/Ifitm1/Il17ra/Nlrp3/Pum2/Ddx3x/Hif1a/Wdfy4/Dhx9/G3bp1/Ifngr2/Ivns1abp/Itch/Flt3/Irf5/Mapk14/Chuk/Fgl2/Unc93b1/Pum1/Setd2/Becn1/Trim12c	32	Down	DM vs. WM	F
GO_BP	GO:0071216	Cellular response to biotic stimulus	2.97381e-07	Il1b/Cebpb/Txnip/Zfp36/Ltf/Hspa5/Sirpa/Trib1/Mapk3/Ogt/Mapk1/Notch2/Nfkb1/Rara/Clec7a/Nlrp3/Pabpn1/Tnfrsf1b/Notch1/Syk/Lyn/Vim/Lilrb4a/Tlr2/Chmp5/Mef2c/Spi1/Ppp1r15b/Mapk14/Sbno2/Trim12c/Mtdh	32	Down	DM vs. WM	F
GO_BP	GO:0007059	Chromosome segregation	2.97381e-07	Cdc42/Top2a/Actr2/Rad21/Pum2/Arl8a/Vps4b/Ddx3x/Zfp207/Ctnnb1/Ube2c/Rb1/Pds5a/Ncapd2/Sfpq/Knstrn/Ehmt2/Chmp5/Mki67/Stag2/Hnrnpu/Actr3/Smc2/Dync1h1/Smc3/Apc/Pum1/Baz1b/Bub3/Arl8b/Numa1/Becn1	32	Down	DM vs. WM	F
GO_BP	GO:0050863	Regulation of T cell activation	4.82614e-07	Ptprc/Cd44/Il1b/Cebpb/Anxa1/Itgal/Cd24a/Laptm5/Sirpa/Ptpn6/Ccr2/Rara/Ikzf1/Nlrp3/Tnfrsf1b/Syk/Myb/Ctnnb1/Adam8/Cd300a/Lilrb4a/Vsir/Tfrc/Itch/Ccdc88b/Arg2/Runx1/Zmiz1/Hes1/Fgl2/Bcl6/Pag1	32	Down	DM vs. WM	F
GO_BP	GO:0045787	Positive regulation of cell cycle	7.25273e-07	Il1b/Anxa1/Cdc42/Rad21/App/Lmnb1/Rara/Igf1r/Azin1/Lgmn/Vps4b/Ddx3x/Rrm1/Rrm2/Ube2c/Ccpg1/Rb1/Ncapd2/Cep120/Cdkn1b/Sfpq/Hnrnpu/Smc2/Adam17/Usp19/Dync1h1/Hes1/Ccnd3/Numa1/Becn1/Tcf3/Mdm2	32	Down	DM vs. WM	F
GO_BP	GO:0051962	Positive regulation of nervous system development	9.13478e-07	Il1b/Fn1/Cxcr4/Marcks/Ist1/Picalm/Zeb2/Actr2/Sgk1/Vegfa/Tnfrsf1b/Notch1/Nap1l1/Hif1a/Ctnnb1/Rtn4/Cyfip1/Synj1/Lyn/Vim/Qk/Tlr2/Man2a1/Sema4a/Sh3glb1/Actr3/Nin/Ptpra/Bcl11a/Hes1/Kdm1a/Adnp	32	Down	DM vs. WM	F
GO_BP	GO:0006887	Exocytosis	1.49495e-05	Anxa1/Ywhaz/Tnfaip2/Sdcbp/Itgam/Cd177/Ccr2/Lamp1/Rab31/Anxa3/Vps4b/Notch1/Syk/Rab8b/Ralb/Pdcd6ip/Synj1/Lyn/Cd300a/Fgr/Ptafr/Spi1/Nsf/Snx4/Snap23/Arhgap17/Glrx/Pdpk1/Adrb2/Git2/Arl8b/Cyth1	32	Down	DM vs. WM	F
GO_MF	GO:0004857	Enzyme inhibitor activity	2.27752e-05	Wfdc21/Ngp/Txnip/Anxa1/Wfdc17/Ltf/Pi16/Trib1/Ibtk/App/Serpinb1a/Anxa3/Anp32e/Hexim1/Rgs2/Notch1/Kat2b/Anxa2/C5ar1/Chp1/C3/Sh3bp5/Aplp2/Ywhab/Cdkn1b/Tnfaip8/Lilrb4a/Cdkn1a/Calu/Itprip/Ube2z/Birc3	32	Down	DM vs. WM	F
KEGG	mmu05202	Transcriptional misregulation in cancer	2.45408e-05	Cebpb/Ddx5/Mmp9/Gadd45a/Itgam/Fus/Mpo/H3f3a/Elane/Ewsr1/Nfkb1/Rara/Igf1r/Csf1r/Runx2/Ccna2/Cdkn1b/Etv6/Cdkn1a/Il1r2/Mef2c/Spi1/Lmo2/Cdk9/Runx1/Flt3/Sp1/Ss18/Birc3/Bcl6/Tcf3/Mdm2	32	Down	DM vs. WM	F
GO_BP	GO:0007264	Small GTPase mediated signal transduction	3.1413e-05	Sdcbp/Cdc42/Ogt/Ccdc88c/Notch2/Map4k4/Dnmt1/Arfgef1/Notch1/Ralb/Dock10/Rtn4/Cyfip1/Bnip2/Rgl2/Ppp2cb/Myo9b/Rhoq/Vav1/Dok3/Rhob/Arhgap17/Arhgap26/Chuk/Grb2/Elmo1/Usp8/Arhgdia/Bcl6/Dnm2/G3bp2/Cyth1	32	Down	DM vs. WM	F
GO_BP	GO:0034329	Cell junction assembly	4.791e-05	Il1b/Actb/Actg1/Fn1/Sdcbp/Cdc42/Iqgap1/Hipk1/App/Map4k4/Vegfa/Capza1/Wdr1/Ptprj/Pdcd6ip/Ctnnb1/Ikbkb/Tlr2/Slk/Ptprs/Sema4a/Mef2c/Actr3/Ptpra/Ctnna1/Pten/Lims1/Ptk2b/Pdpk1/Cd9/Pak2/Adnp	32	Down	DM vs. WM	F
GO_MF	GO:0005543	Phospholipid binding	0.000174936	Thbs1/Psap/Anxa1/Marcks/Sdcbp/Picalm/Gsn/Iqgap1/Ncf1/Ogt/Snx18/Sgk3/Anxa3/Arap1/Cd300lf/Acap2/Anxa2/Snx10/Ap2a2/Ncf4/Btk/Cd300a/Anxa5/Cpne3/Wdr45b/Ptafr/Itpr1/Snx4/Anxa7/Arhgap26/Numa1/Clint1	32	Down	DM vs. WM	F
GO_BP	GO:0090407	Organophosphate biosynthetic process	0.000212932	Tkt/Pygl/Dck/Sgms2/Ttc7/Mapk1/Far1/Pigt/Nadk/Atp5a1/Rrm1/Chp1/Sgms1/Rrm2/Acsl4/Etnk1/Aprt/Atp5g3/Nampt/Sh3glb1/Ip6k1/Hmgcs1/Pip4k2a/Ptafr/Pik3cd/Cmpk1/Ptk2b/Gpat4/Cept1/Vcp/Becn1/Stat3	32	Down	DM vs. WM	F
GO_BP	GO:0007409	Axonogenesis	0.000303458	Actb/Fn1/Cxcr4/Ist1/Hsp90ab1/Picalm/Zeb2/App/Igf1r/Vegfa/Notch1/Csf1r/Rtn4/Cyfip1/Aplp2/Vim/Ptprs/Sema4a/Mef2c/Dpysl2/Actr3/Nin/Pten/Alcam/Bcl11a/Apc/B4galt5/Klf7/Pak2/Dnm2/Adnp/Itga4	32	Down	DM vs. WM	F
GO_CC	GO:0045177	Apical part of cell	0.000377979	Cd44/Actg1/Anxa1/Fn1/Hsp90ab1/Slc16a3/Cdc42/Atp6v1b2/Atp1b3/App/Mgst1/Atp2b1/Ldlr/Lgmn/Notch1/Atp6v1a/Slc6a6/Abca7/Snx10/C5ar1/Ctnnb1/Tcirg1/Msn/Nin/Ezr/Adam17/Pten/Adrb2/Cd9/Numa1/Atp1a1/Mtdh	32	Down	DM vs. WM	F
KEGG	mmu04010	MAPK signaling pathway	0.00215445	Il1b/Fos/Dusp1/Gadd45a/Hspa1b/Cdc42/Mapk3/Mapk1/Nfkb1/Flna/Igf1r/Map4k4/Map3k1/Ppp3ca/Vegfa/Nr4a1/Csf1r/Tab2/Hspa1a/Ikbkb/Map3k5/Mef2c/Mapkapk2/Flt3/Mapk14/Taok1/Ppp3r1/Chuk/Grb2/Raf1/Arrb2/Pak2	32	Down	DM vs. WM	F
GO_CC	GO:0015934	Large ribosomal subunit	2.74939e-29	Rpl7/Rpl35/Rpl37rt/Rplp0/Rpl6/Rpl21/Rpl32/Rpl18/Rpl27a/Uba52/Rpl13/Rpl4/Rpl14/Rpl26/Rpl23a/Rpl19/Rpl15/Rpl8/Rpl10a/Rpl17/Rpl10/Rpl5/Mrpl54/Mrpl24/Rpl36al/Mrpl30/Mrpl23/Mrpl4/Mrpl42/Rpl13a/Mrpl21	31	Up	DM vs. WM	F
GO_BP	GO:0022407	Regulation of cell-cell adhesion	1.6264e-11	Xcl1/B2m/Lck/Rps3/Cd3e/Ccl5/Il7r/Lgals1/Rgcc/Skap1/Gimap5/Thy1/Gimap3/Lef1/Ccr7/Prkca/Ptpn22/Zap70/Ifng/Prkcq/Cd47/Icos/Il2rg/Smad7/Pdcd1lg2/Icam1/Pycard/Cd74/H2-Eb1/H2-Ab1/H2-Aa	31	Up	DM vs. WM	F
GO_BP	GO:0043281	Regulation of cysteine-type endopeptidase activity involved in apoptotic process	2.156e-11	Cd44/Thbs1/S100a8/S100a9/Gpx1/Mmp9/Laptm5/Hspa1b/Gsn/Pmaip1/Atp2a3/App/Nlrp3/Klf4/Apaf1/Herpud1/Vegfa/Nr4a1/Syk/Ddx3x/Map3k5/Ptgs2/Ctsd/Xdh/Rps27l/Cflar/Arrb2/Vcp/Pak2/Mdm2/Gpi1	31	Down	DM vs. WM	F
GO_MF	GO:0019207	Kinase regulator activity	7.74367e-10	Dazap2/Cd24a/Ltf/Trib1/Hsp90ab1/Iqgap1/Ibtk/Ccnl1/Rara/Klf4/Hexim1/Ccng2/Kat2b/Ddx3x/Chp1/Ccna2/Sh3bp5/Ywhab/Cdkn1b/Lilrb4a/Cdkn1a/Itprip/Cab39/Taok1/Apc/Ccnd3/Pak2/Tcf3/Abi1/Ccni/Cnppd1	31	Down	DM vs. WM	F
GO_BP	GO:0051403	Stress-activated MAPK cascade	1.01411e-09	Il1b/Dusp1/Zfp36/Sirpa/Trib1/Gadd45a/Cdc42/Mapk3/Mmp8/Mapk1/App/Nfkb1/Lmnb1/Rassf2/Igf1r/Map4k4/Map3k1/Vegfa/Zfp36l1/Hmgcr/Map3k5/Hipk2/Mapkapk2/Itch/Spi1/Ezr/Ptk2b/Xdh/Mapk14/Taok1/Rell1	31	Down	DM vs. WM	F
GO_BP	GO:0006470	Protein dephosphorylation	1.11723e-09	Ptprc/Hsp90b1/Dusp1/Prkcd/Hsp90ab1/Ptpn6/Ppp6r1/Ptpre/Ppp3ca/Ptprj/Ctdsp2/Pirb/Ywhab/Ikbkb/Cd300a/Ptp4a1/Ptprs/Ppp2cb/Ptpn12/Ppp2r5c/Ptpa/Sppl3/Ppp1r15b/Ptpra/Ssh2/Pten/Ywhae/Swap70/Ppp3r1/Ppp2r5a/Ppp1cb	31	Down	DM vs. WM	F
GO_BP	GO:0051091	Positive regulation of DNA-binding transcription factor activity	7.99141e-09	Ptma/Il1b/Ltf/Hspa1b/App/Nlrp3/Anxa3/Ppp3ca/Vegfa/Ep300/Ctnnb1/Adam8/Dhx9/Hspa1a/Mtpn/Ikbkb/Tlr2/Tfrc/Nfam1/Hipk2/Sp100/Pten/Hdac4/Cflar/Chuk/Hcls1/Kdm1a/Stat3/Tcf3/Trim12c/Mtdh	31	Down	DM vs. WM	F
GO_BP	GO:0034599	Cellular response to oxidative stress	9.37431e-09	Mcl1/Gsr/Gpx1/Psap/Fos/Anxa1/Mmp9/Prkcd/Sirpa/Itgam/Lcn2/Aldh2/Mapk3/Mpo/Mapk1/App/Mgst1/Cpeb2/Hif1a/Ctnnb1/Nono/Sod1/Map3k5/Sfpq/Rhob/Setx/Glrx/Chuk/Romo1/Capn1/P4hb	31	Down	DM vs. WM	F
GO_BP	GO:0043523	Regulation of neuron apoptotic process	1.88746e-08	Il1b/Cebpb/Mcl1/Itgam/Hsp90ab1/Lcn2/Cdc42/Pmaip1/Ncf2/App/Grn/Vegfa/Lgmn/Hif1a/C5ar1/Ctnnb1/Hyou1/Adam8/Nono/Sod1/Mef2c/Hipk2/Ptk2b/Egr1/Hdac4/Hdgf/Pdpk1/Arrb2/Set/Adnp/Gpi1	31	Down	DM vs. WM	F
GO_BP	GO:0010038	Response to metal ion	4.70228e-08	Thbs1/Fos/Mmp9/Fn1/Alox5ap/Junb/Gsn/Fus/Mapk3/Iqgap1/Mapk1/App/Gatm/Ppp3ca/Lgmn/Glud1/Cdkn1b/Sod1/Anxa5/Cpne3/Tfrc/Tcirg1/Ppp2cb/Mef2c/Anxa7/Xdh/Chuk/Fosb/Sec31a/Hnrnpa1/Mef2a	31	Down	DM vs. WM	F
GO_BP	GO:0050769	Positive regulation of neurogenesis	5.87631e-08	Il1b/Fn1/Cxcr4/Marcks/Ist1/Picalm/Zeb2/Actr2/Sgk1/Vegfa/Tnfrsf1b/Notch1/Nap1l1/Hif1a/Ctnnb1/Rtn4/Cyfip1/Synj1/Lyn/Vim/Qk/Tlr2/Man2a1/Sh3glb1/Actr3/Nin/Ptpra/Bcl11a/Hes1/Kdm1a/Adnp	31	Down	DM vs. WM	F
GO_BP	GO:0070482	Response to oxygen levels	7.66606e-08	Fosl2/Cd24a/Atp6ap1/Ogt/Vegfa/Pgk1/Gnb1/Ep300/Zfp36l1/Notch1/Atp6v1a/Cpeb2/Hif1a/Hyou1/Adam8/Rtn4/Vhl/Itpr1/Rbpj/Adam17/Bach1/Pten/Usp19/Egr1/Raf1/Npepps/Adrb2/Cbfa2t3/Alkbh5/Hp1bp3/P4hb	31	Down	DM vs. WM	F
GO_BP	GO:0007162	Negative regulation of cell adhesion	1.65483e-07	Ptprc/Cd44/Thbs1/Cebpb/Dusp1/Anxa1/Gcnt2/Cd24a/Prkcd/Laptm5/Ptpn6/Myadm/Akna/Klf4/Vegfa/Notch1/Adam8/Cd300a/Lilrb4a/Vsir/Itch/Spi1/Arg2/Pten/Runx1/Swap70/Fgl2/Adrb2/Cd9/Bcl6/Pag1	31	Down	DM vs. WM	F
GO_MF	GO:0051020	GTPase binding	6.22756e-07	Rassf5/Atp6ap1/Picalm/Iqgap1/Ncf2/Dennd5a/Sorl1/Flna/Ppp6r1/Gnb1/Acap2/Anxa2/Gnb2/Lcp1/Strn3/Dock10/Cyfip1/Sod1/Tnpo1/Ndrg1/Myo9b/Cse1l/Ipo5/Nsf/Gga1/Rin3/Raf1/Arhgdia/Becn1/Pak2/Diaph1	31	Down	DM vs. WM	F
GO_BP	GO:0051235	Maintenance of location	9.97115e-07	Ptprc/Il1b/Hspa5/Gsn/Lcn2/Ptpn6/Ibtk/Sorl1/Flna/Slc8b1/Soat1/Gm2a/Dgat1/Hk2/Lyn/C3/Syne1/Morc3/Ywhab/Hnrnpu/Itpr1/Sp100/Ptk2b/Sun2/Srebf2/Abcg1/Insig1/Nrros/Dbi/Hexa/Diaph1	31	Down	DM vs. WM	F
GO_BP	GO:0050878	Regulation of body fluid levels	5.42957e-06	Thbs1/S100a9/Emilin2/Fn1/Prkcd/St3gal4/F13a1/Ptpn6/Thbd/Klf4/Vegfa/Syk/Ptprj/Anxa2/Hif1a/Lyn/C3/C1galt1c1/Aprt/Lilrb4a/Anxa5/Scd1/Anxa7/Stard7/Xdh/Usf2/Gpat4/Ano6/Chuk/Adrb2/Cd9	31	Down	DM vs. WM	F
GO_BP	GO:0019693	Ribose phosphate metabolic process	6.29496e-06	Tkt/Gda/Pygl/Ogt/Ier3/App/Far1/Pgam1/Pgk1/Adpgk/Ep300/Atp5a1/Dgat1/Hif1a/Hk2/Acsl4/Hmgcr/Aprt/Atp5g3/Rhoq/Hmgcs1/Gnai3/Nudt3/Cmpk1/Xdh/Gpat4/Hdac4/Cbfa2t3/Vcp/Stat3/Gpi1	31	Down	DM vs. WM	F
GO_BP	GO:0050808	Synapse organization	0.000645744	Actb/Hnrnpk/Ywhaz/Marcks/Sdcbp/Itgam/Picalm/Cdc42/Actr2/App/Flna/Igf1r/Lgmn/C5ar1/Ctnnb1/Dock10/Cyfip1/C3/Tlr2/Ptprs/Sema4a/Ndrg1/Mef2c/Vhl/Actr3/Abhd17b/Pten/Il10ra/Mapk14/Vcp/Adnp	31	Down	DM vs. WM	F
KEGG	mmu05206	MicroRNAs in cancer	0.00548323	Cd44/Thbs1/Mcl1/Mmp9/Hnrnpk/Marcks/Mapk3/Zeb2/Mapk1/Notch2/Nfkb1/Vegfa/Dnmt1/Ep300/Notch1/Gls/Ikbkb/Vim/Cdkn1b/Cdkn1a/Ptgs2/Pik3cd/Ezr/Pten/Cdk6/Hdac4/Grb2/Raf1/Apc/Stat3/Mdm2	31	Down	DM vs. WM	F
KEGG	mmu05014	Amyotrophic lateral sclerosis	0.0618304	Actb/Gpx1/Actg1/Srsf3/Hspa5/Fus/Cox7c/Psmd2/Alyref/Apaf1/Ppp3ca/Hnrnpa2b1/Atp5a1/Psmd13/Tnfrsf1b/Tuba1c/Tardbp/Sod1/Map3k5/Atp5g3/Tuba1b/Uqcr11/Nup210/Anxa7/Nxf1/Mapk14/Setx/Ppp3r1/Hnrnpa1/Vcp/Becn1	31	Down	DM vs. WM	F
GO_BP	GO:2000377	Regulation of reactive oxygen species metabolic process	1.68643e-13	Thbs1/Prkcd/Gadd45a/Itgam/Prcp/Lcn2/Aldh2/Cd177/Ogt/Mmp8/Ier3/App/Fpr2/Syk/Hif1a/Hk2/Sod1/Cdkn1a/Gnai3/Arg2/Ptk2b/Xdh/Mapk14/Hdac4/Cflar/Grb2/Romo1/Birc3/Becn1/Stat3	30	Down	DM vs. WM	F
GO_BP	GO:0034101	Erythrocyte homeostasis	1.89217e-13	Hmgb2/Zfp36/Cd24a/Hbb-b1/Ptbp3/Hspa1b/Klf2/Ikzf1/Hspa9/Vegfa/Zfp36l1/Hif1a/Mafb/Lyn/Rb1/Hspa1a/Klf13/Spi1/Lmo2/Sp3/Inpp5d/Mapk14/Cdk6/Hcls1/Sp1/Kdm1a/Bcl6/Stat3/Tcf3/Gpi1	30	Down	DM vs. WM	F
GO_BP	GO:0007159	Leukocyte cell-cell adhesion	8.96377e-13	Xcl1/B2m/Lck/Rps3/Cd3e/Ccl5/Il7r/Rac2/Lgals1/Skap1/Gimap5/Thy1/Gimap3/Lef1/Ccr7/Ptpn22/Zap70/Ifng/Prkcq/Cd47/Icos/Il2rg/Smad7/Pdcd1lg2/Icam1/Pycard/Cd74/H2-Eb1/H2-Ab1/H2-Aa	30	Up	DM vs. WM	F
GO_BP	GO:0006091	Generation of precursor metabolites and energy	1.6264e-11	Gnas/Atp5d/Atp5b/Dnajc15/Ppp1ca/Eno1/Cox5b/Aldoa/Ndufa12/Park7/Cycs/Uqcr10/Prelid1/Pgls/Ndufs4/Ndufs3/Bax/Uqcrfs1/Cyc1/Ndufs8/Ndufa7/Uqcc2/Ifng/Chchd10/Eif6/Ndufv2/Bloc1s1/Gadd45gip1/Ldha/Ppp1cc	30	Up	DM vs. WM	F
GO_BP	GO:0051251	Positive regulation of lymphocyte activation	2.21866e-11	Xcl1/B2m/Lck/Rps3/Cd3e/Ccl5/Il7r/Lgals1/Gimap5/Thy1/Gimap3/Lef1/Ccr7/Ptpn22/Zap70/Ifng/Prkcq/Cd47/Icos/Il2rg/Exosc6/Mif/Pdcd1lg2/Bcl2/Pycard/Cd74/Tyrobp/H2-Eb1/H2-Ab1/H2-Aa	30	Up	DM vs. WM	F
GO_BP	GO:0050866	Negative regulation of cell activation	4.57126e-10	Cd44/Cebpb/Anxa1/Cd24a/Prkcd/Laptm5/Ptpn6/Ccr2/Lst1/Grn/Ldlr/Cd300lf/Btk/Lyn/Cd300a/Lilrb4a/Vsir/Fgr/Itch/Spi1/Arg2/Samsn1/Runx1/Flt3/Inpp5d/Fgl2/Adrb2/Cd9/Bcl6/Pag1	30	Down	DM vs. WM	F
GO_BP	GO:0033673	Negative regulation of kinase activity	5.68859e-10	Ptprc/Il1b/Actb/Dusp1/Prkcd/Trib1/Gadd45a/Ptpn6/Sorl1/Hexim1/Rgs2/Kat2b/Ptprj/Chp1/Lyn/Rb1/Sh3bp5/Hmgcr/Cd300a/Cdkn1b/Lilrb4a/Cdkn1a/Stk38/Gnaq/Hnrnpu/Pip4k2a/Pten/Midn/Apc/Ppp2r5a	30	Down	DM vs. WM	F
GO_BP	GO:0043542	Endothelial cell migration	6.31344e-10	Thbs1/Gpx1/Anxa1/Gadd45a/Prcp/Lcn2/Grn/Anxa3/Klf4/Vegfa/Atp5a1/Lgmn/Nr4a1/Notch1/Hif1a/Adam8/Ptgs2/Sema4a/Mef2c/Vhl/Pik3cd/Sp100/Adam17/Pten/Ptk2b/Rhob/Pdpk1/Sp1/Glul/Gpi1	30	Down	DM vs. WM	F
KEGG	mmu05012	Parkinson disease	7.39514e-10	Gnas/Uba52/Atp5d/Atp5b/Ubb/Atp5g1/Cox8a/Cox5b/Psmb2/Psmb1/Ndufa12/Park7/Cox7b/Ndufa13/Slc25a4/Cycs/Uqcr10/Ndufb5/Cox6b1/Ndufs4/Ndufs3/Bax/Uqcrfs1/Cyc1/Ndufs8/Ndufa7/Psmb3/Tuba1a/Ndufv2/Ndufa6	30	Up	DM vs. WM	F
GO_BP	GO:0010632	Regulation of epithelial cell migration	2.03436e-09	Thbs1/Anxa1/Mmp9/Gadd45a/Prcp/Lcn2/Grn/Anxa3/Map4k4/Klf4/Vegfa/Atp5a1/Lgmn/Notch1/Hif1a/Rtn4/Ptgs2/Sema4a/Mef2c/Pik3cd/Sp100/Adam17/Adipor1/Pten/Ptk2b/Rhob/Pdpk1/Sp1/Glul/Gpi1	30	Down	DM vs. WM	F
GO_CC	GO:0090575	RNA polymerase II transcription regulator complex	2.50063e-09	Cebpb/Fos/Fosl2/Junb/Nfe2/Tcf4/Rara/Lmo4/Hnrnpab/Anxa2/Hif1a/Mafb/Ctnnb1/Dr1/Cbx3/Rb1/Nono/Sfpq/Tfdp1/Tle3/Hipk2/Hnrnpu/Bach1/Runx1/Cebpd/Gtf2a1/Taf9/Stat3/Tcf3/Adnp	30	Down	DM vs. WM	F
GO_BP	GO:0032944	Regulation of mononuclear cell proliferation	4.18288e-09	Ptprc/Cd44/Il1b/Cebpb/Anxa1/Itgal/Cd24a/Laptm5/Ptpn6/Ccr2/Lst1/Tnfrsf1b/Syk/Csf1r/Ctnnb1/Btk/Lyn/Cd300a/Lilrb4a/Cdkn1a/Vsir/Tfrc/Mef2c/Itch/Ccdc88b/Arg2/Inpp5d/Hes1/Bcl6/Tcf3	30	Down	DM vs. WM	F
GO_BP	GO:0022409	Positive regulation of cell-cell adhesion	1.93349e-07	Ptprc/Cd44/Il1b/Emilin2/Anxa1/Itgal/Gcnt2/Cd24a/St3gal4/Sirpa/Ccr2/Elane/Rara/Ikzf1/Nlrp3/Syk/Myb/Adam8/Lilrb4a/Vsir/Tfrc/Ptafr/Ccdc88b/Runx1/Zmiz1/Hes1/Capn1/Bcl6/Adam19/Itga4	30	Down	DM vs. WM	F
KEGG	mmu05014	Amyotrophic lateral sclerosis	5.3461e-07	Atp5d/Atp5b/Atp5g1/Cox8a/Cox5b/Psmb2/Psmb1/Ndufa12/Cox7b/Ndufa13/Cycs/Uqcr10/Ndufb5/Cox6b1/Ndufs4/Map1lc3b/Dctn3/Ndufs3/Bax/Uqcrfs1/Cyc1/Ndufs8/Ndufa7/Chchd10/Psmb3/Tuba1a/Ndufv2/Pfn1/Ndufa6/Bcl2	30	Up	DM vs. WM	F
GO_MF	GO:0046982	Protein heterodimerization activity	7.93152e-07	Cebpb/Mcl1/Cybb/Gadd45a/Sdcbp/Top2a/App/Tcf4/Nr4a1/Hif1a/Dr1/Ikbkb/Uba2/Mef2c/Runx1/Gtf2a1/Bcl11a/Supt5/Usf2/Ywhae/Smc3/Chuk/Abcg1/Katna1/Mef2a/Mapk6/Tcf3/Atp1a1/P4hb/Hexa	30	Down	DM vs. WM	F
GO_CC	GO:0019898	Extrinsic component of membrane	1.37851e-06	S100a6/Rpl29/Anxa1/Picalm/Iqgap1/Ncf1/Snx18/Gnb1/Syk/Naaa/Anxa2/Snx10/Gnb2/Kpna2/Ctnnb1/Lyn/Wdr45b/Fgr/Gnaq/Gnai3/Pik3cd/Ezr/Ctnna1/Ptk2b/Apc/Usp8/Numa1/Becn1/Cyth1/Sla	30	Down	DM vs. WM	F
GO_BP	GO:0051346	Negative regulation of hydrolase activity	1.01495e-05	Cd44/Thbs1/Gpx1/Ngp/Anxa1/Mmp9/Ltf/Pi16/Hspa1b/Picalm/Sorl1/App/Serpinb1a/Grn/Klf4/Herpud1/Vegfa/Nr4a1/Arfgef1/Rgs2/Ddx3x/Chp1/Ikbkb/Ptgs2/Ptpa/Cflar/Arrb2/Pak2/Mdm2/Gpi1	30	Down	DM vs. WM	F
GO_BP	GO:0006163	Purine nucleotide metabolic process	1.1774e-05	Gda/Dck/Samhd1/Ogt/Ier3/App/Far1/Pgam1/Pgk1/Adpgk/Ep300/Atp5a1/Dgat1/Hif1a/Hk2/Acsl4/Hmgcr/Aprt/Atp5g3/Rhoq/Hmgcs1/Gnai3/Nudt3/Xdh/Gpat4/Hdac4/Cbfa2t3/Vcp/Stat3/Gpi1	30	Down	DM vs. WM	F
GO_BP	GO:0046879	Hormone secretion	1.35517e-05	Il1b/Anxa1/Ywhaz/Osm/Serp1/Slc8b1/Nadk/Ppp3ca/Dgat1/Glud1/Rab8b/Hif1a/Lyn/Acsl4/Tardbp/Hmgcr/Anxa5/Cyb5r4/Sidt2/Tcirg1/Snx4/Runx1/Midn/Snap23/Glrx/Raf1/Abcg1/Ube2q1/Klf7/Glul	30	Down	DM vs. WM	F
GO_BP	GO:0045786	Negative regulation of cell cycle	1.35517e-05	Btg1/Osm/Ier3/Rad21/Klf4/Zfp36l1/Hexim1/Nr4a1/Kat2b/Zfp207/Ctnnb1/Ctdsp2/Rb1/Cdkn1b/Cdkn1a/Ptgs2/Ppp2r5c/Gpr132/Pten/Heca/Rhob/Mapk14/Cdk6/Rps27l/Taok1/Brd7/Apc/Baz1b/Bub3/Mdm2	30	Down	DM vs. WM	F
GO_BP	GO:0009914	Hormone transport	1.96822e-05	Il1b/Anxa1/Ywhaz/Osm/Serp1/Slc8b1/Nadk/Ppp3ca/Dgat1/Glud1/Rab8b/Hif1a/Lyn/Acsl4/Tardbp/Hmgcr/Anxa5/Cyb5r4/Sidt2/Tcirg1/Snx4/Runx1/Midn/Snap23/Glrx/Raf1/Abcg1/Ube2q1/Klf7/Glul	30	Down	DM vs. WM	F
GO_BP	GO:0072521	Purine-containing compound metabolic process	3.43787e-05	Gda/Dck/Samhd1/Ogt/Ier3/App/Far1/Pgam1/Pgk1/Adpgk/Ep300/Atp5a1/Dgat1/Hif1a/Hk2/Acsl4/Hmgcr/Aprt/Atp5g3/Rhoq/Hmgcs1/Gnai3/Nudt3/Xdh/Gpat4/Hdac4/Cbfa2t3/Vcp/Stat3/Gpi1	30	Down	DM vs. WM	F
GO_BP	GO:0030900	Forebrain development	4.50504e-05	Hnrnpk/Cxcr4/Itgam/Zeb2/App/Akna/Ikzf1/Apaf1/Ndst1/Notch1/Csf1r/Hif1a/Celf1/Ctnnb1/Rtn4/Aplp2/Cep120/Arid1a/Ptprs/Gnaq/Rbpj/Nin/Pten/Sun2/Zmiz1/Ywhae/Hes1/Kdm1a/Dbi/Setd2	30	Down	DM vs. WM	F
GO_BP	GO:0071692	Protein localization to extracellular region	6.30042e-05	Il1b/Psap/Anxa1/Serp1/Slc8b1/Nadk/Ppp3ca/Dgat1/Glud1/Rab8b/Hif1a/Acsl4/Tardbp/Hmgcr/Erp29/Anxa5/Tlr2/Cyb5r4/Sidt2/Tcirg1/M6pr/Ezr/Midn/Glrx/Raf1/Abcg1/Nrros/Ube2q1/Klf7/Glul	30	Down	DM vs. WM	F
GO_BP	GO:0006091	Generation of precursor metabolites and energy	0.000193904	Tkt/Cox17/Pygl/Pgd/Ogt/Ier3/Cox7c/App/Pgam1/Pum2/Pgk1/Adpgk/Ep300/Atp5a1/Dgat1/Hif1a/Gyg/Hk2/Taldo1/Gfpt1/Cyb5r4/Rpe/Acadm/Hdac4/Cbfa2t3/Ppp1cb/Dlst/Vcp/Stat3/Gpi1	30	Down	DM vs. WM	F
KEGG	mmu04810	Regulation of actin cytoskeleton	0.000212841	Actb/Actg1/Itgal/Fn1/Cxcr4/Itgam/Gsn/Cdc42/Mapk3/Iqgap1/Arpc5/Actr2/Mapk1/Arpc2/Arhgef6/Cyfip1/Arpc4/Msn/Pip4k2a/Pik3cd/Actr3/Ezr/Vav1/Ssh2/Raf1/Apc/Ppp1cb/Pak2/Itga4/Diaph1	30	Down	DM vs. WM	F
KEGG	mmu05169	Epstein-Barr virus infection	0.000212841	Cd44/Itgal/Gadd45a/Psmd2/Nfkb1/Cdk2/Apaf1/Psmd13/Syk/Tab2/Btk/Ccna2/Lyn/Rb1/Ikbkb/Vim/Cdkn1b/Tlr2/Cdkn1a/Rbpj/Pik3cd/Mapk14/Cdk6/Hes1/Chuk/Ccnd3/Sap30/Usp7/Stat3/Mdm2	30	Down	DM vs. WM	F
GO_MF	GO:0033218	Amide binding	0.000666204	Gsr/Psap/Lbr/Hsp90ab1/Ogt/Cltc/Sorl1/Mgst1/Fpr2/Csnk1a1/Igf1r/Soat1/Ppp3ca/Ldlr/Gstm1/Cd300lf/Kpna2/Pirb/Anxa5/Tlr2/Ctsd/Tnpo1/Maml1/Ipo5/Acadm/Ppp3r1/Npepps/Adrb2/Dbi/Adnp	30	Down	DM vs. WM	F
GO_BP	GO:0002460	Adaptive immune response based on somatic recombination of immune receptors built from immunoglobulin superfamily domains	0.00100981	Ptprc/Il1b/Anxa1/Cd24a/Prkcd/Ptpn6/Ccr2/Il17ra/Nlrp3/Vegfa/Tnfrsf1b/Notch1/Btk/C3/Pirb/Lilrb4a/Vsir/Tfrc/Tcirg1/Sema4a/Mef2c/Adam17/Csf2rb/Inpp5d/Stard7/Ctsc/Swap70/Fgl2/Bcl6/Stat3	30	Down	DM vs. WM	F
KEGG	mmu05163	Human cytomegalovirus infection	0.00115408	Il1b/Cxcr4/Mapk3/Mapk1/Nfkb1/Cxcr2/Ppp3ca/Vegfa/Gnb1/Gnb2/Ctnnb1/Rb1/Ikbkb/Cdkn1a/Ptgs2/Gnaq/Gnai3/Itpr1/Pik3cd/Ptk2b/Il10ra/Mapk14/Cdk6/Ppp3r1/Chuk/Grb2/Raf1/Sp1/Stat3/Mdm2	30	Down	DM vs. WM	F
GO_BP	GO:0034765	Regulation of ion transmembrane transport	0.00142646	Cybb/Mmp9/Cox17/Lcn2/Ptpn6/Atp1b3/Ahnak/App/Flna/1810037I17Rik/Klhl24/Rgs2/Chp1/Lyn/Ikbkb/Ifngr2/Tcirg1/Mef2c/Ptafr/Slc43a2/Arg2/Pten/Ptk2b/Ywhae/Glrx/Ano6/Adrb2/Dbi/Dnm2/Diaph1	30	Down	DM vs. WM	F
GO_BP	GO:0002699	Positive regulation of immune effector process	1.23295e-06	Ptprc/Il1b/Anxa1/Cd24a/Laptm5/Itgam/Cd177/Ptpn6/Ccr2/Lamp1/Rara/Nlrp3/Syk/Ptprj/Myb/Rtn4/Lyn/C3/Cd300a/Lilrb4a/Tlr2/Tfrc/Fgr/Ptafr/Spi1/Snx4/Vav1/Pdpk1/Gpi1	29	Down	DM vs. WM	F
GO_BP	GO:0022409	Positive regulation of cell-cell adhesion	1.52248e-14	Xcl1/B2m/Lck/Rps3/Cd3e/Ccl5/Il7r/Lgals1/Skap1/Gimap5/Thy1/Gimap3/Lef1/Ccr7/Ptpn22/Zap70/Ifng/Prkcq/Cd47/Icos/Il2rg/Smad7/Pdcd1lg2/Icam1/Pycard/Cd74/H2-Eb1/H2-Ab1/H2-Aa	29	Up	DM vs. WM	F
GO_BP	GO:1903037	Regulation of leukocyte cell-cell adhesion	4.07292e-13	Xcl1/B2m/Lck/Rps3/Cd3e/Ccl5/Il7r/Lgals1/Skap1/Gimap5/Thy1/Gimap3/Lef1/Ccr7/Ptpn22/Zap70/Ifng/Prkcq/Cd47/Icos/Il2rg/Smad7/Pdcd1lg2/Icam1/Pycard/Cd74/H2-Eb1/H2-Ab1/H2-Aa	29	Up	DM vs. WM	F
GO_BP	GO:0030183	B cell differentiation	7.71327e-12	Ptprc/Irf2bp2/Cd24a/Laptm5/Tpd52/Ptpn6/Notch2/Ikzf1/Ep300/Zfp36l1/Syk/Ptprj/Myb/Dock10/Btk/Lilrb4a/Tcirg1/Nfam1/Spi1/Sp3/Rbpj/Adam17/Ptk2b/Flt3/Bcl11a/Inpp5d/Syvn1/Bcl6/Tcf3	29	Down	DM vs. WM	F
GO_BP	GO:0022613	Ribonucleoprotein complex biogenesis	1.6264e-11	Rpl7/Rpl35/Rps6/Rplp0/Rpl6/Rps5/Rps19/Rps16/Rps25/Rps27rt/Rpl14/Rps15/Rpl26/Rpl23a/Rps24/Rps2/Rpl10a/Rpl10/Nop10/Rps8/Rpl5/Npm3/Pop5/Snrpd2/Trmt112/Eif6/Lsm4/Exosc6/Rpl13a	29	Up	DM vs. WM	F
GO_BP	GO:0032388	Positive regulation of intracellular transport	3.16956e-11	Prkcd/Itgam/Hsp90ab1/Cdc42/Pmaip1/Mapk1/Sorl1/Flna/Arpc2/Anxa2/Dhx9/Tardbp/Ptgs2/Edem1/Tmem30a/Sh3glb1/Msn/Khdrbs1/Ipo5/Cpsf6/Actr3/Ezr/Mapk14/Ywhae/Dync1h1/Hcls1/Wipf1/Numa1/Mdm2	29	Down	DM vs. WM	F
GO_BP	GO:0002697	Regulation of immune effector process	6.45139e-11	Xcl1/B2m/Rps19/Il7r/Rac2/H2-D1/H2-Q4/H2-M3/Sh2d1a/Gimap5/H2-T22/Cd37/Gimap3/Fcer1g/Ccr7/Serpinb9/H2-T23/Klrd1/Ptpn22/Mzb1/Ifng/Klrk1/Cd47/Exosc6/Mif/Smad7/Klre1/Cd74/Tyrobp	29	Up	DM vs. WM	F
GO_BP	GO:0002253	Activation of immune response	9.39791e-11	Lck/Rps3/Cd3e/Bcl2a1d/Trim12a/Rgcc/Skap1/Cd247/Cd8a/Sh2d1a/Thy1/Sla2/Fcer1g/Itk/Lime1/Ccr7/Klrd1/Bax/Ptpn22/Prkch/Zap70/Ifng/Klrk1/Cd47/Trat1/Klre1/Bcl2/Pycard/Tyrobp	29	Up	DM vs. WM	F
GO_BP	GO:0032271	Regulation of protein polymerization	3.82813e-10	Gda/Prkcd/Hspa1b/Gsn/Arpc5/Myadm/Sgk1/Map3k1/Arpc2/Capza1/Arfgef1/Cyfip1/Hspa1a/Mtpn/Cdkn1b/Arpc4/Tlr2/Capza2/Actr3/Nin/Ssh2/Ptk2b/Grb2/Hcls1/Apc/Slain2/Add3/Capn1/Numa1	29	Down	DM vs. WM	F
GO_MF	GO:0019887	Protein kinase regulator activity	5.91273e-10	Dazap2/Cd24a/Ltf/Trib1/Hsp90ab1/Iqgap1/Ibtk/Ccnl1/Hexim1/Ccng2/Kat2b/Ddx3x/Chp1/Ccna2/Sh3bp5/Ywhab/Cdkn1b/Lilrb4a/Cdkn1a/Itprip/Cab39/Taok1/Apc/Ccnd3/Pak2/Tcf3/Abi1/Ccni/Cnppd1	29	Down	DM vs. WM	F
GO_BP	GO:0001666	Response to hypoxia	8.03991e-10	Fosl2/Cd24a/Ogt/Vegfa/Pgk1/Gnb1/Ep300/Zfp36l1/Notch1/Cpeb2/Hif1a/Hyou1/Adam8/Rtn4/Vhl/Itpr1/Rbpj/Adam17/Bach1/Pten/Usp19/Egr1/Raf1/Npepps/Adrb2/Cbfa2t3/Alkbh5/Hp1bp3/P4hb	29	Down	DM vs. WM	F
GO_BP	GO:0045732	Positive regulation of protein catabolic process	1.86531e-09	Il1b/Laptm5/Trib1/Hspa1b/Ier3/Sorl1/App/Herpud1/Ldlr/Tnfrsf1b/Fbxl5/Adam8/Hspa1a/Csnk1e/Itch/Msn/Nsf/Ezr/Ddb1/Gga1/Pten/Ptk2b/Pias1/Ctsc/Apc/Cbfa2t3/Tiparp/Vcp/Mdm2	29	Down	DM vs. WM	F
KEGG	mmu05020	Prion disease	3.3935e-09	Atp5d/Atp5b/Ccl5/Atp5g1/Rac2/Cox8a/Cox5b/Psmb2/Psmb1/Ndufa12/Cox7b/Ndufa13/Slc25a4/Cycs/Uqcr10/Ndufb5/Cox6b1/Ndufs4/Ndufs3/Bax/Uqcrfs1/Cyc1/Ndufs8/Ndufa7/Psmb3/Tuba1a/Ndufv2/Csnk2b/Ndufa6	29	Up	DM vs. WM	F
GO_BP	GO:0036293	Response to decreased oxygen levels	9.7924e-09	Fosl2/Cd24a/Ogt/Vegfa/Pgk1/Gnb1/Ep300/Zfp36l1/Notch1/Cpeb2/Hif1a/Hyou1/Adam8/Rtn4/Vhl/Itpr1/Rbpj/Adam17/Bach1/Pten/Usp19/Egr1/Raf1/Npepps/Adrb2/Cbfa2t3/Alkbh5/Hp1bp3/P4hb	29	Down	DM vs. WM	F
GO_BP	GO:0050670	Regulation of lymphocyte proliferation	1.17139e-08	Ptprc/Cd44/Il1b/Cebpb/Anxa1/Itgal/Cd24a/Laptm5/Ptpn6/Ccr2/Lst1/Tnfrsf1b/Syk/Ctnnb1/Btk/Lyn/Cd300a/Lilrb4a/Cdkn1a/Vsir/Tfrc/Mef2c/Itch/Ccdc88b/Arg2/Inpp5d/Hes1/Bcl6/Tcf3	29	Down	DM vs. WM	F
KEGG	mmu05016	Huntington disease	3.29685e-08	Atp5d/Atp5b/Atp5g1/Cox8a/Cox5b/Psmb2/Psmb1/Ndufa12/Cox7b/Ndufa13/Slc25a4/Cycs/Uqcr10/Ndufb5/Cox6b1/Hdac1/Ndufs4/Dctn3/Ndufs3/Bax/Uqcrfs1/Cyc1/Ndufs8/Ndufa7/Psmb3/Tuba1a/Ndufv2/Cltb/Ndufa6	29	Up	DM vs. WM	F
GO_BP	GO:0110053	Regulation of actin filament organization	1.37903e-07	Actg1/Prkcd/Gsn/Cdc42/Arpc5/Myadm/Dstn/Flna/Arap1/Map3k1/Arpc2/Capza1/Arfgef1/Wdr1/Id1/Cyfip1/Mtpn/Arpc4/Tlr2/Capza2/Actr3/Ssh2/Ptk2b/Swap70/Grb2/Hcls1/Add3/Capn1/Pak2	29	Down	DM vs. WM	F
GO_BP	GO:0060485	Mesenchyme development	6.41673e-07	Thbs1/Il1b/Ddx5/Gcnt2/Fn1/Ddx17/Sdcbp/Cdc42/Mapk3/Zeb2/Mapk1/Flna/Akna/Vegfa/Zfp36l1/Notch1/Hnrnpab/Hif1a/Ctnnb1/Rtn4/Sema4a/Mef2c/Rbpj/Adipor1/Pten/Hes1/Ppp3r1/Mdm2/Itga4	29	Down	DM vs. WM	F
GO_BP	GO:0048511	Rhythmic process	1.08081e-06	Ddx5/Anxa1/Ogt/Top2a/Igf1r/Ep300/Kat2b/Sgpl1/Id1/Dhx9/Cbx3/Gfpt1/Tardbp/Nono/Sfpq/Csnk1e/Fbxl3/Nampt/Hnrnpu/Ddb1/Pten/Runx1/Egr1/Setx/Sp1/Ppp1cb/Arrb2/Usp7/Mat2a	29	Down	DM vs. WM	F
GO_CC	GO:0005938	Cell cortex	1.85471e-06	Actb/Hnrnpk/Tnfaip2/Marcks/Gsn/Iqgap1/Myadm/Actr2/Dstn/Flna/Lasp1/Capza1/Epb41l2/Wdr1/Anxa2/Ctnnb1/Capza2/Cytip/Myo9b/Itch/Ptk2b/Rhob/Inpp5d/Dync1h1/Hcls1/Apc/Add3/Numa1/Tpm3	29	Down	DM vs. WM	F
GO_MF	GO:0050839	Cell adhesion molecule binding	2.54336e-06	Thbs1/Il1b/Tgfbi/Itgal/Fn1/Sirpa/Sdcbp/Itgam/Cd177/Ptpn6/App/Syk/Ptprj/Lcp1/Ctnnb1/Adam8/Rtn4/Lyn/Pirb/Lilrb4a/Ndrg1/Msn/Ezr/Adam17/Ctnna1/Anxa7/Cd9/P4hb/Itga4	29	Down	DM vs. WM	F
KEGG	mmu05010	Alzheimer disease	3.34977e-06	Apoe/Psenen/Atp5d/Atp5b/Atp5g1/Cox8a/Cox5b/Psmb2/Psmb1/Ndufa12/Cox7b/Ndufa13/Slc25a4/Cycs/Uqcr10/Ndufb5/Cox6b1/Hsd17b10/Ndufs4/Ndufs3/Uqcrfs1/Cyc1/Ndufs8/Ndufa7/Psmb3/Tuba1a/Ndufv2/Csnk2b/Ndufa6	29	Up	DM vs. WM	F
GO_BP	GO:0042886	Amide transport	1.39531e-05	Il1b/S100a8/S100a9/Psap/Anxa1/Serp1/Mgst1/Slc8b1/Nadk/Ppp3ca/Dgat1/Glud1/Rab8b/Hif1a/Acsl4/Tardbp/Hmgcr/Anxa5/Cyb5r4/Sidt2/Tcirg1/Sgpp1/Midn/Glrx/Raf1/Abcg1/Ube2q1/Klf7/Glul	29	Down	DM vs. WM	F
GO_BP	GO:0021700	Developmental maturation	1.54459e-05	Hnrnpk/Ywhaz/Ptbp3/Picalm/Klf2/H3f3a/App/Vegfa/Notch1/Snx10/Hif1a/Ctnnb1/Runx2/Btk/C3/Rb1/Ptgs2/Gnaq/Rere/Rbpj/Pten/Runx1/Ptk2b/Bcl11a/Gpat4/Hes1/Ano6/B4galt5/Trpc4ap	29	Down	DM vs. WM	F
GO_BP	GO:0050890	Cognition	1.87691e-05	Il1b/St3gal4/Picalm/Lcn2/App/Gatm/Sgk1/Gm2a/Ep300/Ldlr/Lgmn/Abca7/Hif1a/C5ar1/Cyfip1/Synj1/Pirb/Hmgcr/Tlr2/Ptgs2/Ehmt2/Mef2c/Eif4ebp2/Pten/Egr1/Zzef1/Adrb2/Dbi/Adnp	29	Down	DM vs. WM	F
GO_BP	GO:0009259	Ribonucleotide metabolic process	2.38328e-05	Gda/Ogt/Ier3/App/Far1/Pgam1/Pgk1/Adpgk/Ep300/Atp5a1/Dgat1/Hif1a/Hk2/Acsl4/Hmgcr/Aprt/Atp5g3/Rhoq/Hmgcs1/Gnai3/Nudt3/Cmpk1/Xdh/Gpat4/Hdac4/Cbfa2t3/Vcp/Stat3/Gpi1	29	Down	DM vs. WM	F
GO_BP	GO:0006644	Phospholipid metabolic process	2.74642e-05	Serinc3/Prkcd/Gpcpd1/Sgms2/Ttc7/Smpdl3a/Far1/Plbd1/Pigt/Ldlr/Csf1r/Naaa/Chp1/Sgms1/Synj1/Etnk1/Sgpp1/Sh3glb1/Ip6k1/Hmgcs1/Pip4k2a/Pik3cd/Pten/Inpp5d/Gpat4/Pnpla7/Cept1/Dbi/Becn1	29	Down	DM vs. WM	F
GO_BP	GO:0046486	Glycerolipid metabolic process	5.21115e-05	Gpx1/Serinc3/Gpcpd1/Ttc7/Sorl1/Far1/Pigt/Tbl1xr1/Ldlr/Dgat1/Csf1r/Naaa/Synj1/C3/Acsl4/Etnk1/Sh3glb1/Ip6k1/Pip4k2a/Pik3cd/Scd1/Pten/Inpp5d/Gpat4/Pnpla7/Insig1/Cept1/Dbi/Becn1	29	Down	DM vs. WM	F
GO_BP	GO:0009306	Protein secretion	0.000108991	Il1b/Psap/Anxa1/Serp1/Slc8b1/Nadk/Ppp3ca/Dgat1/Glud1/Rab8b/Hif1a/Acsl4/Tardbp/Hmgcr/Erp29/Anxa5/Tlr2/Cyb5r4/Sidt2/Tcirg1/M6pr/Ezr/Midn/Glrx/Raf1/Abcg1/Ube2q1/Klf7/Glul	29	Down	DM vs. WM	F
GO_BP	GO:0035592	Establishment of protein localization to extracellular region	0.000113288	Il1b/Psap/Anxa1/Serp1/Slc8b1/Nadk/Ppp3ca/Dgat1/Glud1/Rab8b/Hif1a/Acsl4/Tardbp/Hmgcr/Erp29/Anxa5/Tlr2/Cyb5r4/Sidt2/Tcirg1/M6pr/Ezr/Midn/Glrx/Raf1/Abcg1/Ube2q1/Klf7/Glul	29	Down	DM vs. WM	F
GO_BP	GO:0022613	Ribonucleoprotein complex biogenesis	0.000141751	Rpl35a/Rps28/Ddx17/Hsp90ab1/Celf2/Eif2s3x/Mbnl1/Kat2b/Eif4b/Ddx3x/Celf1/Sf3b1/Dhx9/Srsf6/Eif3a/Usp4/Cpsf6/Prpf18/Eif2a/Pten/Setx/Rsl24d1/Rps27l/Sf3a1/Rbfa/Rbm5/Luc7l2/Glul/Taf9	29	Down	DM vs. WM	F
KEGG	mmu05167	Kaposi sarcoma-associated herpesvirus infection	0.000299587	Fos/Zfp36/Mapk3/Mapk1/Nfkb1/Ppp3ca/Vegfa/Gnb1/Ep300/Syk/Gnb2/Hif1a/Ctnnb1/Lyn/C3/Rb1/Ikbkb/Cdkn1a/Ptgs2/Mapkapk2/Itpr1/Pik3cd/Mapk14/Cdk6/Ppp3r1/Chuk/Raf1/Becn1/Stat3	29	Down	DM vs. WM	F
GO_BP	GO:0010959	Regulation of metal ion transport	0.000588769	Cxcr4/Lcn2/Ptpn6/Atp1b3/Ahnak/Flna/1810037I17Rik/Slc8b1/Sgk1/Atp2b1/Klhl24/Chp1/Ctnnb1/Lyn/Ikbkb/Ptgs2/Gnaq/Itpr1/Pten/Ptk2b/Ywhae/Hes1/Glrx/Adrb2/Arrb2/Dbi/Dnm2/Atp1a1/Diaph1	29	Down	DM vs. WM	F
GO_BP	GO:0016055	Wnt signaling pathway	0.000690429	Cd44/Zeb2/Ccdc88c/App/Nfkb1/Csnk1a1/Klf4/Tbl1xr1/Tnks2/Notch1/Ddx3x/Ctnnb1/G3bp1/Amfr/Tlr2/Csnk1e/Tle3/Gnaq/Rbpj/Ddb1/Pten/Egr1/Mapk14/Brd7/Apc/Gid8/Usp8/Vcp/Pbxip1	29	Down	DM vs. WM	F
GO_BP	GO:0198738	Cell-cell signaling by wnt	0.000735196	Cd44/Zeb2/Ccdc88c/App/Nfkb1/Csnk1a1/Klf4/Tbl1xr1/Tnks2/Notch1/Ddx3x/Ctnnb1/G3bp1/Amfr/Tlr2/Csnk1e/Tle3/Gnaq/Rbpj/Ddb1/Pten/Egr1/Mapk14/Brd7/Apc/Gid8/Usp8/Vcp/Pbxip1	29	Down	DM vs. WM	F
GO_CC	GO:0098793	Presynapse	0.00344424	Actb/Actg1/Hnrnpk/Marcks/Picalm/Sypl/Lamp1/Cltc/App/Atp2b1/Arpc2/Kctd12/Hnrnpab/Rab8b/Ap2a2/Ctnnb1/Cyfip1/Synj1/Anxa5/Ptprs/Dpysl2/Sh3glb1/Itsn2/Zzef1/Apc/Aph1a/Git2/Dbi/Glul	29	Down	DM vs. WM	F
GO_BP	GO:1903039	Positive regulation of leukocyte cell-cell adhesion	2.8304e-15	Xcl1/B2m/Lck/Rps3/Cd3e/Ccl5/Il7r/Lgals1/Skap1/Gimap5/Thy1/Gimap3/Lef1/Ccr7/Ptpn22/Zap70/Ifng/Prkcq/Cd47/Icos/Il2rg/Pdcd1lg2/Icam1/Pycard/Cd74/H2-Eb1/H2-Ab1/H2-Aa	28	Up	DM vs. WM	F
GO_BP	GO:0030218	Erythrocyte differentiation	1.20765e-12	Hmgb2/Zfp36/Hbb-b1/Ptbp3/Hspa1b/Klf2/Ikzf1/Hspa9/Vegfa/Zfp36l1/Hif1a/Mafb/Lyn/Rb1/Hspa1a/Klf13/Spi1/Lmo2/Sp3/Inpp5d/Mapk14/Cdk6/Hcls1/Sp1/Kdm1a/Bcl6/Stat3/Tcf3	28	Down	DM vs. WM	F
GO_BP	GO:0043487	Regulation of RNA stability	3.16956e-11	Pabpc1/Zfp36/Hnrnpm/Hnrnpa0/Fus/Larp4b/Pum2/Pabpc4/Vegfa/Zfp36l1/Tnfrsf1b/Elavl1/Celf1/Dhx9/Tardbp/Vim/Cnot1/Qk/Tob1/Eif4enif1/Hnrnpu/Mapkapk2/Pan3/Ythdf3/Dcp2/Cnot6/Pum1/Alkbh5	28	Down	DM vs. WM	F
GO_BP	GO:2001242	Regulation of intrinsic apoptotic signaling pathway	4.51214e-11	Cd44/S100a8/S100a9/Mcl1/Gpx1/Mmp9/Serinc3/Hnrnpk/Grina/Pmaip1/Herpud1/Ddx3x/Hif1a/Hyou1/Nono/Sod1/Sfpq/Erp29/Ptgs2/Ivns1abp/Sh3glb1/Syvn1/Kdm1a/Becn1/Mdm2/Spop/P4hb/Ybx3	28	Down	DM vs. WM	F
GO_BP	GO:0061013	Regulation of mRNA catabolic process	5.08676e-11	Pabpc1/Zfp36/Hnrnpm/Hnrnpa0/Fus/Larp4b/Pum2/Pabpc4/Vegfa/Zfp36l1/Hnrnpab/Elavl1/Celf1/Dhx9/Tardbp/Vim/Cnot1/Qk/Tob1/Eif4enif1/Hnrnpu/Mapkapk2/Pan3/Ythdf3/Dcp2/Cnot6/Pum1/Alkbh5	28	Down	DM vs. WM	F
GO_BP	GO:0001659	Temperature homeostasis	1.69244e-10	Il1b/Cebpb/Gpx1/G0s2/Cxcr4/Lcn2/Ogt/Ccr2/Gatm/Igf1r/Vegfa/Notch1/Syk/Id1/Rb1/Ptgs2/Tle3/Ip6k1/Rbpj/Scd1/Adam17/Adipor1/Egr1/Dync1h1/Adrb2/Apc/Kdm1a/Stat3	28	Down	DM vs. WM	F
GO_BP	GO:0002460	Adaptive immune response based on somatic recombination of immune receptors built from immunoglobulin superfamily domains	3.15643e-09	Xcl1/B2m/Il7r/H2-D1/H2-Q4/Gzmb/H2-M3/Cd8a/Gimap5/H2-T22/Gimap3/Batf/Fcer1g/Lef1/Ccr7/Serpinb9/H2-T23/Klrd1/Ifng/Crlf2/Prkcq/Exosc6/Smad7/Icam1/Cd74/H2-Eb1/H2-Ab1/H2-Aa	28	Up	DM vs. WM	F
GO_MF	GO:0008022	Protein C-terminus binding	2.80287e-08	Pabpc1/Fn1/Sdcbp/Cltc/Ncf2/Top2a/Tcf4/Ep300/Vps4b/Ctnnb1/Id1/Synj1/Yeats4/Ywhab/Cep120/Ppp2cb/Mki67/Polr2a/Itpr1/Nsf/Ezr/Ptk2b/Srebf2/Mapk14/Taok1/Sp1/Usp7/Numa1	28	Down	DM vs. WM	F
GO_BP	GO:1903362	Regulation of cellular protein catabolic process	6.55556e-08	Gpx1/Laptm5/Trib1/Sdcbp/Hspa1b/Hsp90ab1/Ogt/Herpud1/Ldlr/Fbxl5/Anxa2/Usp25/Hspa1a/Csnk1e/Hipk2/Msn/Ezr/N4bp1/Pten/Usp19/Ptk2b/Pias1/Ctsc/Cbfa2t3/Vcp/Usp7/Taf9/Mdm2	28	Down	DM vs. WM	F
KEGG	mmu05135	Yersinia infection	3.08697e-07	Il1b/Actb/Actg1/Fos/Fn1/Cdc42/Mapk3/Arpc5/Actr2/Mapk1/Nfkb1/Nlrp3/Arpc2/Tab2/Skap2/Ikbkb/Arpc4/Gnaq/Pik3cd/Actr3/Vav1/Ptk2b/Mapk14/Chuk/Elmo1/Git2/Wipf1/Itga4	28	Down	DM vs. WM	F
GO_BP	GO:0044403	Biological process involved in symbiotic interaction	3.37201e-07	Gpx1/Fn1/Ltf/Camp/Ist1/Hsp90ab1/Gsn/Ncf1/Elane/Ifitm6/Ifitm1/Alyref/Ep300/Vps4b/Csf1r/Nucks1/Tardbp/Trem1/Chmp5/Ddb1/Cdk9/Eps15/Sp1/Romo1/Sap30/Arl8b/Trim12c/P4hb	28	Down	DM vs. WM	F
GO_BP	GO:0048588	Developmental cell growth	4.80637e-07	Fn1/Hnrnpk/Pi16/Cxcr4/Ist1/Hsp90ab1/Picalm/Iqgap1/Zeb2/App/Vegfa/Rgs2/Csf1r/Ctnnb1/Rtn4/Cyfip1/Ptprs/Sema4a/Dpysl2/Sh3glb1/Actr3/Nin/Itsn2/Bcl11a/Kdm1a/Dnm2/Adnp/Itga4	28	Down	DM vs. WM	F
GO_BP	GO:0140014	Mitotic nuclear division	6.21672e-07	Il1b/Hspa1b/Cdc42/Cltc/Rad21/Flna/Igf1r/Vps4b/Zfp207/Ube2c/Rb1/Hspa1a/Pds5a/Ncapd2/Cdkn1b/Knstrn/Chmp5/Mki67/Stag2/Hnrnpu/Smc2/Reep3/Smc3/Apc/Baz1b/Bub3/Numa1/Becn1	28	Down	DM vs. WM	F
GO_BP	GO:0044262	Cellular carbohydrate metabolic process	1.38196e-06	Pygl/Pgd/Ogt/Pmaip1/Ier3/Ep300/Ndst1/Kat2b/Hif1a/Gyg/Hk2/Synj1/Gfpt1/Rpe/Ip6k1/Ptafr/Acadm/Ddb1/Adipor1/Pten/Ptk2b/Midn/Hdac4/Cbfa2t3/Ppp1cb/B4galt5/Usp7/Stat3	28	Down	DM vs. WM	F
GO_BP	GO:0051054	Positive regulation of DNA metabolic process	2.00961e-06	Ptprc/Actb/Prkcd/Hsp90ab1/Fus/Cdc42/Mapk3/Actr2/Mapk1/Igf1r/Anxa3/Klf4/Cdk2/Hnrnpa2b1/Vegfa/Tnks2/Ctnnb1/Smchd1/Dhx9/Yeats4/Baz1a/Tfrc/Ptk2b/Morf4l1/Ino80d/Arrb2/Usp7/Rfc2	28	Down	DM vs. WM	F
GO_BP	GO:0016358	Dendrite development	5.70541e-06	Hnrnpk/Marcks/Picalm/Cdc42/Iqgap1/Actr2/Lst1/App/Grn/Sgk1/Ppp3ca/Id1/Dock10/Cyfip1/Acsl4/Ptprs/Mef2c/Sh3glb1/Pbrm1/Rere/Actr3/Pten/Bcl11a/Mef2a/Mapk6/Klf7/Pak2/Abi1	28	Down	DM vs. WM	F
GO_BP	GO:0009150	Purine ribonucleotide metabolic process	2.46283e-05	Gda/Ogt/Ier3/App/Far1/Pgam1/Pgk1/Adpgk/Ep300/Atp5a1/Dgat1/Hif1a/Hk2/Acsl4/Hmgcr/Aprt/Atp5g3/Rhoq/Hmgcs1/Gnai3/Nudt3/Xdh/Gpat4/Hdac4/Cbfa2t3/Vcp/Stat3/Gpi1	28	Down	DM vs. WM	F
GO_MF	GO:0042578	Phosphoric ester hydrolase activity	7.74249e-05	Ptprc/Dusp1/Gpcpd1/Samhd1/Ptpn6/Smpdl3a/Ptpre/Ppp3ca/Gnb1/Pld4/Ptprj/Synj1/Ctdsp2/Ptp4a1/Ptprs/Ppp2cb/Ptpn12/Gnaq/Sgpp1/Ptpa/Ptpra/Ssh2/Pten/Inpp5d/Ppp3r1/Ppp2r5a/Ppp1cb/Atp1a1	28	Down	DM vs. WM	F
GO_BP	GO:0051047	Positive regulation of secretion	0.000460752	Il1b/S100a8/S100a9/Sdcbp/Itgam/Cd177/Lamp1/Serp1/Nadk/Vps4b/Syk/Glud1/Rab8b/Hif1a/Pdcd6ip/Rtn4/Acsl4/Tardbp/Tlr2/Fgr/Dpysl2/Ptafr/Snx4/Ezr/Runx1/Glrx/Abcg1/Glul	28	Down	DM vs. WM	F
GO_BP	GO:0003012	Muscle system process	0.000721133	Pi16/Cxcr4/Gsn/Ncf1/Gatm/Flna/Atp2b1/Klf4/Ppp3ca/Nr4a1/Tnfrsf1b/Rgs2/Notch1/Mtpn/Sod1/Ptgs2/Mef2c/Jarid2/Ptafr/Arg2/Cdk9/Hdac4/Cflar/Adrb2/Mef2a/Becn1/Tpm3/Atp1a1	28	Down	DM vs. WM	F
GO_BP	GO:0009314	Response to radiation	0.000745892	Ptprc/Gpx1/Anxa1/Mmp9/Prkcd/Gadd45a/Pmaip1/Elane/App/Sgk1/Gnb1/Ep300/Abca7/Hif1a/Nucks1/Hmgcr/Cdkn1a/Fbxl3/N4bp1/Ddb1/Rhob/Egr1/Mapk14/Zzef1/Grb2/Ppp1cb/Kdm1a/Mdm2	28	Down	DM vs. WM	F
GO_CC	GO:0043235	Receptor complex	0.000859406	Cd44/Itgal/Csf3r/Sdcbp/Itgam/Hsp90ab1/Ptpn6/App/Notch2/Igf1r/Ldlr/Kctd12/Notch1/Syk/Csf1r/Lyn/Ikbkb/Tlr2/Tfrc/Csf2rb/Ptpra/Ptk2b/Alcam/Flt3/Chuk/Adrb2/Csf2ra/Itga4	28	Down	DM vs. WM	F
GO_MF	GO:0030695	GTPase regulator activity	0.00103788	Sirpa/Iqgap1/Dennd5a/Ccdc88c/Arap1/Tagap1/Arfgef1/Acap2/Rgs2/Arhgef6/Dock10/Arhgap11a/Sh3bp5/Rgl2/Sec23b/Gnaq/Myo9b/Lamtor4/Tbc1d14/Itsn2/Vav1/Arhgap17/Rin3/Arhgap26/Elmo1/Git2/Arhgdia/Cyth1	28	Down	DM vs. WM	F
GO_MF	GO:0060589	Nucleoside-triphosphatase regulator activity	0.00103788	Sirpa/Iqgap1/Dennd5a/Ccdc88c/Arap1/Tagap1/Arfgef1/Acap2/Rgs2/Arhgef6/Dock10/Arhgap11a/Sh3bp5/Rgl2/Sec23b/Gnaq/Myo9b/Lamtor4/Tbc1d14/Itsn2/Vav1/Arhgap17/Rin3/Arhgap26/Elmo1/Git2/Arhgdia/Cyth1	28	Down	DM vs. WM	F
GO_MF	GO:0019787	Ubiquitin-like protein transferase activity	0.00184543	Rnf149/Cdc42/Map3k1/Wsb1/Klhl9/Ube2c/Msl2/Trip12/Amfr/Fbxl3/Itch/Znrf2/Ube2z/Ube2h/Pias1/Zzef1/Syvn1/Hdac4/Hectd1/Rnf38/Zfp91/Ube2q1/Herc4/Ubr2/Birc3/Mdm2/Trim12c/Rnf13	28	Down	DM vs. WM	F
GO_BP	GO:0006874	Cellular calcium ion homeostasis	0.00509319	Ptprc/Il1b/Cd24a/Grina/Cxcr4/Ptpn6/Ccr2/Atp2a3/Ibtk/App/Fpr2/Slc8b1/Cxcr2/Atp2b1/Herpud1/Gnb1/C5ar1/Lyn/Tcirg1/Sppl3/Itpr1/Ptk2b/Anxa7/Ywhae/Swap70/Adrb2/Dbi/Diaph1	28	Down	DM vs. WM	F
KEGG	mmu05020	Prion disease	0.00642314	Il1b/Cybb/Prkcd/Hspa5/Hspa1b/Mapk3/Ncf1/Ncf2/Mapk1/Cox7c/Psmd2/Apaf1/Ppp3ca/Atp5a1/Psmd13/Notch1/Tuba1c/Ncf4/Hspa1a/Sod1/Atp5g3/Tuba1b/Uqcr11/Itpr1/Pik3cd/Egr1/Mapk14/Ppp3r1	28	Down	DM vs. WM	F
KEGG	mmu04062	Chemokine signaling pathway	0.0001503	Prkcd/Cxcr4/Ccl9/Cdc42/Mapk3/Ncf1/Ccr2/Mapk1/Nfkb1/Cxcr2/Ccl6/Gnb1/Gnb2/Lyn/Ikbkb/Fgr/Gnaq/Gnai3/Pik3cd/Vav1/Ptk2b/Chuk/Grb2/Raf1/Elmo1/Arrb2/Stat3	27	Down	DM vs. WM	F
GO_CC	GO:0015935	Small ribosomal subunit	1.94424e-29	Rps3a1/Rps6/Rps5/Rps19/Rps16/Rps11/Rps3/Rps13/Uba52/Rps25/Rps27rt/Rps15/Rps23/Rps24/Rps2/Rps18/Fau/Rps4x/Rps20/Rps8/Mrps16/Mrps24/Rps10/Mrps23/Mrps26/Mrpl42/Isg15	27	Up	DM vs. WM	F
GO_BP	GO:0050684	Regulation of mRNA processing	7.10077e-12	Ddx5/Snrnp70/Hnrnpk/Srsf3/Ptbp3/Ddx17/Celf2/Mbnl1/Hnrnpa2b1/Zfp36l1/U2af2/Celf1/Srsf2/Dhx9/Srsf6/Sf1/Qk/Hnrnpu/Khdrbs1/Cpsf6/Cdk9/Safb/Supt5/Tra2a/Rbm5/Hnrnpl/Srsf4	27	Down	DM vs. WM	F
GO_BP	GO:0097530	Granulocyte migration	2.36991e-11	Thbs1/Il1b/S100a8/S100a9/Anxa1/Csf3r/Prtn3/Sirpa/Itgam/Ccl9/Cd177/Mapk3/Mapk1/Cxcr2/Il17ra/Ccl6/Vegfa/Wdr1/Syk/Csf1r/Ptprj/C5ar1/Adam8/Rtn4/Trem1/Cd300a/Vav1	27	Down	DM vs. WM	F
GO_BP	GO:0043488	Regulation of mRNA stability	2.73385e-11	Pabpc1/Zfp36/Hnrnpm/Hnrnpa0/Fus/Larp4b/Pum2/Pabpc4/Vegfa/Zfp36l1/Elavl1/Celf1/Dhx9/Tardbp/Vim/Cnot1/Qk/Tob1/Eif4enif1/Hnrnpu/Mapkapk2/Pan3/Ythdf3/Dcp2/Cnot6/Pum1/Alkbh5	27	Down	DM vs. WM	F
GO_BP	GO:1903034	Regulation of response to wounding	1.55157e-10	Thbs1/S100a9/Actg1/Emilin2/Anxa1/Cd24a/Prkcd/St3gal4/Cxcr4/Flna/Clec7a/Thbd/Igf1r/Grn/Klf4/Arfgef1/Anxa2/Rtn4/Srsf6/Hmgcr/Anxa5/Ptprs/Adam17/Pten/Ano6/Adrb2/Cd9	27	Down	DM vs. WM	F
GO_BP	GO:1903706	Regulation of hemopoiesis	2.39828e-10	B2m/Gnas/Lck/Ccl5/Nme2/Il7r/Ctla2a/Gimap5/Gimap3/Prelid1/Lef1/Ccr7/Gpr171/Prkca/Tcf7/Zap70/Ifng/Eif6/Cnot4/Il2rg/Smad7/Cd74/Isg15/Ccl3/Tyrobp/Nfkbia/H2-Aa	27	Up	DM vs. WM	F
GO_BP	GO:0071674	Mononuclear cell migration	4.57126e-10	Thbs1/Dusp1/Anxa1/Itgal/Sirpa/Ccl9/Cdc42/Mapk3/Ccr2/Mapk1/App/Slc8b1/Ccl6/Lgmn/Csf1r/Ptprj/C5ar1/Adam8/Lyn/Trem1/Myo9b/Msn/Spi1/Adam17/Ptk2b/Ano6/Itga4	27	Down	DM vs. WM	F
GO_BP	GO:0071706	Tumor necrosis factor superfamily cytokine production	1.51553e-09	Ptprc/Thbs1/Zfp36/Cd24a/Ltf/Sirpa/Ptpn6/Ccr2/Mmp8/App/Rara/Clec4a1/Syk/Ptprj/Adam8/Dhx9/Lilrb4a/Clec4a3/Tlr2/Vsir/Mapkapk2/Ptafr/Arg2/Flt3/Mapk14/Arrb2/Stat3	27	Down	DM vs. WM	F
GO_BP	GO:0008154	Actin polymerization or depolymerization	2.26784e-09	Prkcd/Gsn/Arpc5/Myadm/Dstn/Map3k1/Msrb1/Arpc2/Capza1/Arfgef1/Wdr1/Cyfip1/Mtpn/Arpc4/Tlr2/Capza2/Actr3/Ssh2/Ptk2b/Swap70/Grb2/Hcls1/Add3/Wipf1/Capn1/Abi1/Diaph1	27	Down	DM vs. WM	F
GO_CC	GO:0098562	Cytoplasmic side of membrane	3.25491e-09	Ptprc/S100a6/Iqgap1/Snx18/Atp2b1/Gm2a/Ppp3ca/Gnb1/Rgs2/Syk/Gnb2/Lyn/Ikbkb/Sppl2a/Ptp4a1/Fgr/Gnaq/Msn/Gnai3/Sppl3/Ezr/Pten/Ptk2b/H13/Chuk/Cyth1/Sla	27	Down	DM vs. WM	F
GO_BP	GO:0002695	Negative regulation of leukocyte activation	3.40933e-09	Cd44/Cebpb/Anxa1/Cd24a/Laptm5/Ptpn6/Ccr2/Lst1/Grn/Ldlr/Cd300lf/Btk/Lyn/Cd300a/Lilrb4a/Vsir/Fgr/Itch/Spi1/Arg2/Samsn1/Runx1/Flt3/Inpp5d/Fgl2/Bcl6/Pag1	27	Down	DM vs. WM	F
GO_BP	GO:0032103	Positive regulation of response to external stimulus	4.16903e-09	Xcl1/Rps19/Nkg7/Ccl5/Rac2/Lgals1/Trim12a/H2-M3/Park7/Sh2d1a/Gimap5/Gimap3/Fcer1g/Ccr7/Klrd1/Prkca/Ifng/Klrk1/Cd47/Mif/Igtp/Klre1/Pycard/Cd74/Ccl3/Tyrobp/Nfkbia	27	Up	DM vs. WM	F
GO_BP	GO:0071902	Positive regulation of protein serine/threonine kinase activity	5.67661e-09	Ptprc/Thbs1/Il1b/Dazap2/Cd24a/Prkcd/Ltf/Marcks/Hsp90ab1/Iqgap1/Zeb2/App/Map3k1/Vegfa/Syk/Csf1r/Ddx3x/Ralb/Adam8/Cdkn1b/Map3k5/Erp29/Adam17/Ptk2b/Cab39/Adrb2/Ccnd3	27	Down	DM vs. WM	F
GO_BP	GO:0070302	Regulation of stress-activated protein kinase signaling cascade	7.7563e-09	Il1b/Dusp1/Sirpa/Gadd45a/Cdc42/Mapk3/Mmp8/Mapk1/App/Lmnb1/Rassf2/Igf1r/Map4k4/Map3k1/Vegfa/Lyn/Hmgcr/Map3k5/Hipk2/Itch/Spi1/Ezr/Ptk2b/Xdh/Taok1/Rell1/Rnf13	27	Down	DM vs. WM	F
GO_BP	GO:0043393	Regulation of protein binding	1.63418e-08	Actb/Mmp9/Hnrnpk/Hsp90ab1/Cdc42/Mapk3/Atp2a3/Sorl1/App/Ep300/Anxa2/Ralb/Id1/Aplp2/Amfr/Cdkn1a/Ppp2cb/Hipk2/Sppl3/Actr3/Mark3/Hdac4/Adrb2/Arrb2/Kdm1a/Adnp/Itga4	27	Down	DM vs. WM	F
GO_BP	GO:0034249	Negative regulation of cellular amide metabolic process	1.78401e-08	Pabpc1/Ddx6/Zfp36/Sorl1/Rara/Zfp36l1/Rgs2/Srp9/Abca7/Cpeb2/Ddx3x/Celf1/Rtn4/Dhx9/Rtn3/Tardbp/Cnot1/Qk/Tob1/Eif4enif1/Hnrnpu/Pan3/Ythdf3/Eif4ebp2/Dcp2/Cnot6/Pum1	27	Down	DM vs. WM	F
GO_BP	GO:0010976	Positive regulation of neuron projection development	3.05084e-08	S100a9/Cd24a/Hnrnpk/Hspa5/Marcks/Iqgap1/Actr2/Flna/Igf1r/Grn/Ep300/Rgs2/Rtn4/Cyfip1/Lyn/Ikbkb/Qk/Tmem30a/Itpr1/Actr3/Adam17/Ptk2b/Bcl11a/Setx/Cflar/Neu1/Adnp	27	Down	DM vs. WM	F
GO_BP	GO:0044843	Cell cycle G1/S phase transition	6.03912e-08	Anxa1/Ptpn6/Klf4/Cdk2/Ppp3ca/Ddx3x/Rrm1/Myb/Rrm2/Ccna2/Ctdsp2/Rb1/Cdkn1b/Cdkn1a/Klf11/Ppp2r5c/Adam17/Gpr132/Bach1/Pten/Phf8/Rps27l/Brd7/Apc/Ccnd3/Tcf3/Mdm2	27	Down	DM vs. WM	F
GO_BP	GO:0017038	Protein import	6.03912e-08	Ddx5/Txnip/Prkcd/Hnrnpm/Hsp90ab1/Mapk1/App/Flna/Ppp3ca/Notch1/Syk/Elavl1/Rab8b/Chp1/Kpna2/Tardbp/Cdkn1a/Ptgs2/Tnpo1/Eif4enif1/Cse1l/Ipo5/Mapk14/Ppp3r1/Hcls1/Romo1/Stat3	27	Down	DM vs. WM	F
GO_BP	GO:0046777	Protein autophosphorylation	1.37903e-07	Ptprc/Prkcd/Stk17b/Mapk3/Iqgap1/Clk1/Rassf2/Hspa9/Igf1r/Map3k1/Vegfa/Syk/Csf1r/Ddx3x/Chp1/Lyn/Slk/Fgr/Mapkapk2/Vrk1/Mark3/Ptk2b/Flt3/Mapk14/Taok1/Clk4/Pak2	27	Down	DM vs. WM	F
GO_BP	GO:1903039	Positive regulation of leukocyte cell-cell adhesion	2.00415e-07	Ptprc/Cd44/Il1b/Anxa1/Itgal/Cd24a/St3gal4/Sirpa/Ccr2/Elane/Rara/Ikzf1/Nlrp3/Syk/Myb/Adam8/Lilrb4a/Vsir/Tfrc/Ptafr/Ccdc88b/Runx1/Zmiz1/Hes1/Capn1/Bcl6/Itga4	27	Down	DM vs. WM	F
KEGG	mmu04380	Osteoclast differentiation	3.08697e-07	Il1b/Fos/Fosl2/Sirpa/Junb/Mapk3/Ncf1/Ncf2/Mapk1/Nfkb1/Ppp3ca/Syk/Csf1r/Ncf4/Tab2/Btk/Pirb/Ikbkb/Ifngr2/Lilrb4a/Spi1/Pik3cd/Mapk14/Ppp3r1/Chuk/Grb2/Fosb	27	Down	DM vs. WM	F
GO_BP	GO:1901215	Negative regulation of neuron death	5.16583e-07	Cebpb/Hsp90ab1/Lcn2/Sorl1/App/Grn/Vegfa/Lgmn/Tnfrsf1b/Hif1a/C5ar1/Ctnnb1/Hyou1/Adam8/Nono/Sod1/Mef2c/Hipk2/Itpr1/Ptk2b/Hdgf/Pdpk1/Arrb2/Set/Stat3/Adnp/Gpi1	27	Down	DM vs. WM	F
GO_BP	GO:0019058	Viral life cycle	5.16583e-07	Ddx5/Pcbp2/Ddx6/Ltf/Pcbp1/Ist1/Hsp90ab1/Gsn/Cdc42/Top2a/Ifitm6/Ifitm1/Vps4b/Notch1/Ddx3x/Nucks1/Pdcd6ip/Kpna2/Chmp5/Fam111a/N4bp1/Ddb1/Eps15/Arl8b/Vcp/Trim12c/P4hb	27	Down	DM vs. WM	F
GO_BP	GO:0060560	Developmental growth involved in morphogenesis	1.99928e-06	Fn1/Hnrnpk/Cxcr4/Ist1/Hsp90ab1/Picalm/Iqgap1/Zeb2/App/Vegfa/Notch1/Csf1r/Ctnnb1/Rtn4/Cyfip1/Ptprs/Sema4a/Dpysl2/Sh3glb1/Actr3/Nin/Itsn2/Bcl11a/Kdm1a/Dnm2/Adnp/Itga4	27	Down	DM vs. WM	F
GO_MF	GO:0031267	Small GTPase binding	5.52296e-06	Rassf5/Atp6ap1/Picalm/Iqgap1/Ncf2/Dennd5a/Sorl1/Flna/Ppp6r1/Acap2/Anxa2/Strn3/Dock10/Cyfip1/Sod1/Tnpo1/Ndrg1/Myo9b/Cse1l/Ipo5/Nsf/Gga1/Rin3/Raf1/Arhgdia/Pak2/Diaph1	27	Down	DM vs. WM	F
KEGG	mmu05161	Hepatitis B	1.0797e-05	Fos/Mmp9/Ywhaz/Atp6ap1/Mapk3/Mapk1/Nfkb1/Map3k1/Cdk2/Apaf1/Ep300/Ddx3x/Tab2/Ccna2/Rb1/Ywhab/Ikbkb/Tlr2/Cdkn1a/Pik3cd/Ddb1/Ptk2b/Mapk14/Chuk/Grb2/Raf1/Stat3	27	Down	DM vs. WM	F
GO_BP	GO:0015833	Peptide transport	1.86533e-05	Il1b/S100a8/S100a9/Anxa1/Serp1/Mgst1/Slc8b1/Nadk/Ppp3ca/Dgat1/Glud1/Rab8b/Hif1a/Acsl4/Tardbp/Hmgcr/Anxa5/Cyb5r4/Sidt2/Tcirg1/Midn/Glrx/Raf1/Abcg1/Ube2q1/Klf7/Glul	27	Down	DM vs. WM	F
GO_BP	GO:0006310	DNA recombination	1.94537e-05	Ptprc/Actb/Hmgb2/Samhd1/Fus/Top2a/Actr2/Rad21/Alyref/Nucks1/Mcm6/Smchd1/Mcm5/Yeats4/Nono/Sfpq/Mcm3/Tfrc/Setx/Swap70/Morf4l1/Ino80d/Kdm1a/Ubr2/Bcl6/Setd2/Tcf3	27	Down	DM vs. WM	F
KEGG	mmu05152	Tuberculosis	5.77016e-05	Il1b/Cebpb/Camp/Itgam/Atp6ap1/Mapk3/Lamp2/Lamp1/Mapk1/Nfkb1/Clec7a/Hspa9/Apaf1/Ppp3ca/Ep300/Clec4e/Syk/C3/Ifngr2/Tlr2/Ctsd/Tcirg1/Il10ra/Mapk14/Ppp3r1/Raf1/Atp6v0b	27	Down	DM vs. WM	F
GO_CC	GO:0031301	Integral component of organelle membrane	0.000114693	Canx/Hspa5/Sgms2/Lamp2/Scd2/Far1/Slc25a3/Pigt/Slc8b1/Atp2b1/Emc1/Acer3/Sgms1/Rtn4/Tmem43/Sppl2a/Amfr/Edem1/Ptprs/Sppl3/Scd1/Sun2/Srebf2/H13/Gpat4/Insig1/Tram1	27	Down	DM vs. WM	F
GO_BP	GO:0031667	Response to nutrient levels	0.00020112	Zfp36/Hspa5/Mapk3/Lamp2/Pmaip1/Mapk1/Sorl1/Gatm/Tbl1xr1/Ldlr/Ralb/Runx2/Sod1/Map3k5/Cdkn1a/Wdr45b/Ehmt2/Sh3glb1/Acadm/Eif2a/Srebf2/Mapk14/Usf2/Adrb2/Hnrnpl/Glul/Becn1	27	Down	DM vs. WM	F
GO_CC	GO:0031300	Intrinsic component of organelle membrane	0.000265642	Canx/Hspa5/Sgms2/Lamp2/Scd2/Far1/Slc25a3/Pigt/Slc8b1/Atp2b1/Emc1/Acer3/Sgms1/Rtn4/Tmem43/Sppl2a/Amfr/Edem1/Ptprs/Sppl3/Scd1/Sun2/Srebf2/H13/Gpat4/Insig1/Tram1	27	Down	DM vs. WM	F
GO_BP	GO:1904062	Regulation of cation transmembrane transport	0.000273087	Mmp9/Cox17/Lcn2/Ptpn6/Atp1b3/Ahnak/App/Flna/1810037I17Rik/Klhl24/Rgs2/Chp1/Lyn/Ikbkb/Ifngr2/Tcirg1/Mef2c/Slc43a2/Arg2/Pten/Ptk2b/Ywhae/Glrx/Adrb2/Dbi/Dnm2/Diaph1	27	Down	DM vs. WM	F
GO_CC	GO:0150034	Distal axon	0.000324934	Actb/Actg1/Hnrnpk/Cxcr4/Marcks/Hsp90ab1/Iqgap1/Arpc5/Snx18/App/Flna/Arpc2/Rtn4/Cyfip1/Anxa5/Dpysl2/Nin/Ptk2b/Setx/Ywhae/Katna1/Apc/Git2/Glul/Tpm3/Dnm2/Itga4	27	Down	DM vs. WM	F
GO_BP	GO:0150063	Visual system development	0.00121375	Itgam/Zeb2/Hipk1/Notch2/Rara/Ikzf1/Grn/Klf4/Map3k1/Vegfa/Gnb1/Hif1a/Ctnnb1/Pbx2/C3/Pds5a/Vim/Cdkn1b/Arid1a/Man2a1/Tcirg1/Hipk2/Vhl/Sp3/Sp1/Apc/Stat3	27	Down	DM vs. WM	F
GO_BP	GO:0048880	Sensory system development	0.00138023	Itgam/Zeb2/Hipk1/Notch2/Rara/Ikzf1/Grn/Klf4/Map3k1/Vegfa/Gnb1/Hif1a/Ctnnb1/Pbx2/C3/Pds5a/Vim/Cdkn1b/Arid1a/Man2a1/Tcirg1/Hipk2/Vhl/Sp3/Sp1/Apc/Stat3	27	Down	DM vs. WM	F
GO_BP	GO:0051251	Positive regulation of lymphocyte activation	0.00214303	Ptprc/Il1b/Anxa1/Itgal/Cd24a/Sirpa/Ccr2/Lamp1/Rara/Clec7a/Ikzf1/Nlrp3/Syk/Myb/Adam8/Lilrb4a/Cdkn1a/Vsir/Tfrc/Mef2c/Ccdc88b/Runx1/Zmiz1/Inpp5d/Hes1/Bcl6/Tcf3	27	Down	DM vs. WM	F
GO_BP	GO:0010876	Lipid localization	0.00251749	Thbs1/Il1b/Psap/Anxa1/Prkcd/Soat1/Gm2a/Ldlr/Vps4b/Dgat1/Syk/Abca7/Anxa2/C3/Acsl4/Ptgs2/Tmem30a/Sgpp1/Pip4k2a/Runx1/Srebf2/Ano6/Abcg1/Surf4/Arl8b/Dbi/Hexa	27	Down	DM vs. WM	F
KEGG	mmu05171	Coronavirus disease - COVID-19	0.00467285	Il1b/Rpl29/Fos/Cybb/Rpl35a/F13a1/Rps28/Mapk3/Rpl37a/Rpl28/Mapk1/Nfkb1/Nlrp3/Syk/C5ar1/Tab2/C3/Ikbkb/Tlr2/Pik3cd/Adam17/Rps26/Mapk14/Rsl24d1/Rps27l/Chuk/Stat3	27	Down	DM vs. WM	F
KEGG	mmu05166	Human T-cell leukemia virus 1 infection	0.00519886	Fos/Itgal/Zfp36/Canx/Ets2/Mapk3/Mapk1/Nfkb1/Map3k1/Cdk2/Ppp3ca/Ep300/Kat2b/Ccna2/Rb1/Ikbkb/Cdkn1a/Il1r2/Spi1/Pik3cd/Pten/Egr1/Ppp3r1/Chuk/Bub3/Ccnd3/Tcf3	27	Down	DM vs. WM	F
GO_BP	GO:0002449	Lymphocyte mediated immunity	0.0119737	Ptprc/Il1b/Cd24a/Prkcd/Ptpn6/Ccr2/Lamp1/Nlrp3/Tnfrsf1b/Btk/C3/Pirb/Lilrb4a/Vsir/Tfrc/Tcirg1/Vav1/Csf2rb/Inpp5d/Stard7/Ctsc/Swap70/Fgl2/Arrb2/Arl8b/Bcl6	26	Down	DM vs. WM	F
GO_BP	GO:0050870	Positive regulation of T cell activation	1.05337e-14	Xcl1/B2m/Lck/Rps3/Cd3e/Ccl5/Il7r/Lgals1/Gimap5/Thy1/Gimap3/Lef1/Ccr7/Ptpn22/Zap70/Ifng/Prkcq/Cd47/Icos/Il2rg/Pdcd1lg2/Pycard/Cd74/H2-Eb1/H2-Ab1/H2-Aa	26	Up	DM vs. WM	F
GO_BP	GO:0042254	Ribosome biogenesis	4.90356e-12	Rpl7/Rpl35/Rps6/Rplp0/Rpl6/Rps5/Rps19/Rps16/Rps25/Rps27rt/Rpl14/Rps15/Rpl26/Rpl23a/Rps24/Rps2/Rpl10a/Rpl10/Nop10/Rps8/Rpl5/Npm3/Pop5/Trmt112/Eif6/Exosc6	26	Up	DM vs. WM	F
GO_BP	GO:0015980	Energy derivation by oxidation of organic compounds	1.13472e-11	Gnas/Atp5d/Atp5b/Dnajc15/Ppp1ca/Cox5b/Ndufa12/Park7/Cycs/Uqcr10/Prelid1/Ndufs4/Ndufs3/Bax/Uqcrfs1/Cyc1/Ndufs8/Ndufa7/Uqcc2/Ifng/Chchd10/Ndufv2/Bloc1s1/Gadd45gip1/Ldha/Ppp1cc	26	Up	DM vs. WM	F
GO_BP	GO:0002429	Immune response-activating cell surface receptor signaling pathway	6.74352e-11	Lck/Rps3/Cd3e/Bcl2a1d/Skap1/Cd247/Cd8a/Sh2d1a/Thy1/Sla2/Fcer1g/Itk/Lime1/Ccr7/Klrd1/Bax/Ptpn22/Prkch/Zap70/Ifng/Klrk1/Cd47/Trat1/Klre1/Bcl2/Tyrobp	26	Up	DM vs. WM	F
GO_BP	GO:0002757	Immune response-activating signal transduction	6.93836e-11	Lck/Rps3/Cd3e/Bcl2a1d/Skap1/Cd247/Cd8a/Sh2d1a/Thy1/Sla2/Fcer1g/Itk/Lime1/Ccr7/Klrd1/Bax/Ptpn22/Prkch/Zap70/Ifng/Klrk1/Cd47/Trat1/Klre1/Bcl2/Tyrobp	26	Up	DM vs. WM	F
GO_BP	GO:0002768	Immune response-regulating cell surface receptor signaling pathway	1.19584e-10	Lck/Rps3/Cd3e/Bcl2a1d/Skap1/Cd247/Cd8a/Sh2d1a/Thy1/Sla2/Fcer1g/Itk/Lime1/Ccr7/Klrd1/Bax/Ptpn22/Prkch/Zap70/Ifng/Klrk1/Cd47/Trat1/Klre1/Bcl2/Tyrobp	26	Up	DM vs. WM	F
GO_BP	GO:0002831	Regulation of response to biotic stimulus	2.39828e-10	Xcl1/Apoe/Rps19/Ccl5/Apobec3/Trim12a/H2-M3/Sh2d1a/Gimap5/Cd37/Cdc37/Gimap3/Serpinb9/Klrd1/Prkca/Ptpn22/Ifng/Klrk1/Mif/Igtp/Klre1/Rnf125/Pycard/Cd74/Isg15/Tyrobp	26	Up	DM vs. WM	F
GO_BP	GO:1903555	Regulation of tumor necrosis factor superfamily cytokine production	3.47574e-09	Ptprc/Thbs1/Zfp36/Cd24a/Ltf/Sirpa/Ptpn6/Ccr2/Mmp8/App/Rara/Clec4a1/Syk/Ptprj/Adam8/Dhx9/Lilrb4a/Clec4a3/Tlr2/Vsir/Mapkapk2/Ptafr/Arg2/Flt3/Arrb2/Stat3	26	Down	DM vs. WM	F
GO_MF	GO:0019903	Protein phosphatase binding	4.63686e-09	Hsp90b1/Sirpa/Iqgap1/Clec12a/Ppp6r1/Cpd/Csf1r/Strn3/Ctnnb1/Pirb/Hmgcr/Ikbkb/Vim/Cdkn1b/Sod1/Map3k5/Lilrb4a/Ptpa/Itpr1/Mapk14/Ywhae/Grb2/Adrb2/Smg7/Vcp/Stat3	26	Down	DM vs. WM	F
GO_BP	GO:0032640	Tumor necrosis factor production	4.81594e-09	Ptprc/Thbs1/Zfp36/Cd24a/Ltf/Sirpa/Ptpn6/Ccr2/Mmp8/App/Rara/Clec4a1/Syk/Ptprj/Dhx9/Lilrb4a/Clec4a3/Tlr2/Vsir/Mapkapk2/Ptafr/Arg2/Flt3/Mapk14/Arrb2/Stat3	26	Down	DM vs. WM	F
GO_BP	GO:0006469	Negative regulation of protein kinase activity	1.63418e-08	Ptprc/Il1b/Actb/Dusp1/Prkcd/Trib1/Gadd45a/Ptpn6/Sorl1/Hexim1/Rgs2/Kat2b/Ptprj/Chp1/Lyn/Rb1/Sh3bp5/Hmgcr/Cd300a/Cdkn1b/Lilrb4a/Cdkn1a/Stk38/Gnaq/Pten/Apc	26	Down	DM vs. WM	F
GO_BP	GO:0048771	Tissue remodeling	1.63418e-08	Mmp9/Cd24a/Klf6/Ccr2/Notch2/Flna/Rassf2/Ppp3ca/Vegfa/Syk/Csf1r/Snx10/Hif1a/Ctnnb1/Adam8/Tfrc/Tcirg1/Mef2c/Pbrm1/Rbpj/Ptk2b/Inpp5d/Adrb2/Capn1/Mdm2/Itga4	26	Down	DM vs. WM	F
GO_BP	GO:0000082	G1/S transition of mitotic cell cycle	2.1508e-08	Anxa1/Ptpn6/Klf4/Cdk2/Ppp3ca/Ddx3x/Rrm1/Myb/Rrm2/Ctdsp2/Rb1/Cdkn1b/Cdkn1a/Klf11/Ppp2r5c/Adam17/Gpr132/Bach1/Pten/Phf8/Rps27l/Brd7/Apc/Ccnd3/Tcf3/Mdm2	26	Down	DM vs. WM	F
GO_BP	GO:0022408	Negative regulation of cell-cell adhesion	2.61677e-08	Cd44/Cebpb/Anxa1/Cd24a/Prkcd/Laptm5/Ptpn6/Myadm/Akna/Klf4/Vegfa/Notch1/Adam8/Cd300a/Lilrb4a/Vsir/Itch/Spi1/Arg2/Runx1/Swap70/Fgl2/Adrb2/Cd9/Bcl6/Pag1	26	Down	DM vs. WM	F
GO_BP	GO:2000113	Negative regulation of cellular macromolecule biosynthetic process	5.8801e-08	Pabpc1/Ddx6/Zfp36/Rara/Zfp36l1/Rgs2/Srp9/Abca7/Cpeb2/Ddx3x/Celf1/Dhx9/Gfpt1/Tardbp/Cnot1/Qk/Tob1/Eif4enif1/Hnrnpu/Pan3/Ythdf3/Eif4ebp2/Dcp2/Cnot6/Pum1/Dbi	26	Down	DM vs. WM	F
GO_BP	GO:0048639	Positive regulation of developmental growth	7.52601e-08	Fn1/Hnrnpk/Cxcr4/Ist1/Picalm/Serp1/Mapk1/Ikzf1/Igf1r/Vegfa/Notch1/Celf1/Rtn4/Cyfip1/C3/Mef2c/Sh3glb1/Rbpj/Ezr/Itsn2/Flt3/Bcl11a/Mapk14/Adrb2/Adnp/Ybx3	26	Down	DM vs. WM	F
GO_BP	GO:0033157	Regulation of intracellular protein transport	1.38192e-07	Prkcd/Itgam/Hsp90ab1/Cdc42/Ogt/Pmaip1/Mapk1/Sorl1/Flna/Arpc2/Lcp1/Chp1/Tardbp/Ptgs2/Edem1/Tmem30a/Sh3glb1/Ipo5/Actr3/Sp100/Mapk14/Ywhae/Hcls1/Insig1/Wipf1/Mdm2	26	Down	DM vs. WM	F
GO_BP	GO:0050920	Regulation of chemotaxis	1.74581e-07	Thbs1/Il1b/Dusp1/Fn1/Cxcr4/Mapk3/Ccr2/Mapk1/App/Slc8b1/Cxcr2/Vegfa/Lgmn/Notch1/Csf1r/Ptprj/C5ar1/Lyn/Trem1/Sema4a/Spi1/Adam17/Ptk2b/Rin3/Swap70/Ano6	26	Down	DM vs. WM	F
GO_CC	GO:0000775	Chromosome, centromeric region	3.08499e-07	Cebpb/Top2a/H3f3a/Rad21/Rassf2/Csnk1a1/Ikzf1/Dnmt1/Kat2b/Zfp207/Cbx3/Ncapd2/Baz1a/Knstrn/Ppp2cb/Chmp5/Mki67/Ppp2r5c/Stag2/Hnrnpu/Pbrm1/Smc3/Apc/Ppp2r5a/Baz1b/Bub3	26	Down	DM vs. WM	F
GO_BP	GO:0097191	Extrinsic apoptotic signaling pathway	4.37632e-07	Ptprc/Thbs1/Il1b/Mcl1/Hmgb2/Gpx1/G0s2/Hspa1b/Lcn2/Hipk1/Pmaip1/Sgk3/Vegfa/Tnfrsf1b/Ddx3x/Sgms1/Hspa1a/Sgpp1/Spi1/Sp100/Ctnna1/Pten/Itprip/Cflar/Raf1/Pak2	26	Down	DM vs. WM	F
KEGG	mmu04210	Apoptosis	2.08808e-06	Mcl1/Actb/Actg1/Fos/Gadd45a/Mapk3/Pmaip1/Mapk1/Nfkb1/Lmnb1/Apaf1/Tuba1c/Ikbkb/Map3k5/Ctsd/Tuba1b/Itpr1/Pik3cd/Csf2rb/Ctsc/Cflar/Chuk/Pdpk1/Raf1/Capn1/Birc3	26	Down	DM vs. WM	F
GO_BP	GO:0050730	Regulation of peptidyl-tyrosine phosphorylation	2.38552e-06	Ptprc/Cd44/Cd24a/Prkcd/Osm/Iqgap1/Ptpn6/App/Vegfa/Syk/Csf1r/Ptprj/Lyn/Sh3bp5/Aplp2/Cd300a/Lilrb4a/Adam17/Samsn1/Ptk2b/Zzef1/Hes1/Hcls1/Arrb2/Pak2/Adnp	26	Down	DM vs. WM	F
GO_BP	GO:0090068	Positive regulation of cell cycle process	2.55515e-06	Il1b/Anxa1/Cdc42/Rad21/App/Lmnb1/Igf1r/Azin1/Vps4b/Ddx3x/Rrm1/Rrm2/Ube2c/Rb1/Ncapd2/Cep120/Sfpq/Hnrnpu/Smc2/Adam17/Usp19/Dync1h1/Ccnd3/Numa1/Becn1/Mdm2	26	Down	DM vs. WM	F
GO_BP	GO:0098813	Nuclear chromosome segregation	4.70521e-06	Cdc42/Top2a/Actr2/Rad21/Vps4b/Zfp207/Ctnnb1/Ube2c/Rb1/Pds5a/Ncapd2/Sfpq/Knstrn/Ehmt2/Chmp5/Stag2/Hnrnpu/Actr3/Smc2/Dync1h1/Smc3/Apc/Baz1b/Bub3/Numa1/Becn1	26	Down	DM vs. WM	F
GO_BP	GO:0002790	Peptide secretion	1.58553e-05	Il1b/S100a8/S100a9/Anxa1/Serp1/Slc8b1/Nadk/Ppp3ca/Dgat1/Glud1/Rab8b/Hif1a/Acsl4/Tardbp/Hmgcr/Anxa5/Cyb5r4/Sidt2/Tcirg1/Midn/Glrx/Raf1/Abcg1/Ube2q1/Klf7/Glul	26	Down	DM vs. WM	F
GO_BP	GO:0090287	Regulation of cellular response to growth factor stimulus	1.76808e-05	Thbs1/Hspa5/Sdcbp/Hsp90ab1/Zeb2/Sorl1/Notch2/Tcf4/Ep300/Notch1/Hif1a/Ctnnb1/Runx2/Cyfip1/Vsir/Tob1/Hipk2/Sh3glb1/Rbpj/Adam17/Xdh/Hes1/Cflar/Nrros/Numa1/Dnm2	26	Down	DM vs. WM	F
GO_BP	GO:0002703	Regulation of leukocyte mediated immunity	2.19624e-05	Ptprc/Il1b/Cd24a/Itgam/Cd177/Ptpn6/Ccr2/Lamp1/Nlrp3/Tnfrsf1b/Syk/Lyn/C3/Cd300a/Lilrb4a/Tlr2/Vsir/Tfrc/Fgr/Ptafr/Spi1/Snx4/Vav1/Pdpk1/Arrb2/Bcl6	26	Down	DM vs. WM	F
GO_BP	GO:0007611	Learning or memory	5.48798e-05	Il1b/Picalm/Lcn2/App/Gatm/Sgk1/Gm2a/Ep300/Ldlr/Lgmn/Abca7/Hif1a/Synj1/Pirb/Hmgcr/Tlr2/Ptgs2/Ehmt2/Mef2c/Eif4ebp2/Pten/Egr1/Zzef1/Adrb2/Dbi/Adnp	26	Down	DM vs. WM	F
KEGG	mmu04141	Protein processing in endoplasmic reticulum	6.64901e-05	Hsp90b1/Canx/Hspa5/Ssr3/Ckap4/Pdia6/Hspa1b/Hsp90ab1/Rpn1/Herpud1/Rpn2/Hyou1/Hspa1a/Map3k5/Erp29/Amfr/Sec23b/Edem1/Uggt1/Sec24b/Syvn1/Sec31a/Capn1/Vcp/Tram1/P4hb	26	Down	DM vs. WM	F
GO_BP	GO:0008544	Epidermis development	0.000285514	Psap/Txnip/Fosl2/Anxa1/Zfp36/Igf1r/Klf4/Pum2/Zfp36l1/Notch1/Mafb/Ctnnb1/Srsf6/Sod1/Ptgs2/Tfdp1/Sgpp1/Rbpj/Runx1/Sec24b/Hes1/Apc/Klf7/Dbi/Numa1/Trpc4ap	26	Down	DM vs. WM	F
GO_BP	GO:1903532	Positive regulation of secretion by cell	0.000308291	Il1b/Sdcbp/Itgam/Cd177/Lamp1/Serp1/Nadk/Vps4b/Syk/Glud1/Rab8b/Hif1a/Pdcd6ip/Rtn4/Acsl4/Tardbp/Tlr2/Fgr/Dpysl2/Ptafr/Snx4/Ezr/Runx1/Glrx/Abcg1/Glul	26	Down	DM vs. WM	F
GO_MF	GO:0015631	Tubulin binding	0.00134744	S100a8/Ccdc88c/Map4k4/Rgs2/Ddx3x/Chp1/Zfp207/Lyn/Knstrn/Ndrg1/Dpysl2/Ccdc88b/Nin/Ezr/Reep3/Smc3/Taok1/Hdgf/Katna1/Apc/Arl8b/Numa1/Setd2/Dnm2/Adnp/Diaph1	26	Down	DM vs. WM	F
GO_BP	GO:0001654	Eye development	0.00219401	Zeb2/Hipk1/Notch2/Rara/Ikzf1/Grn/Klf4/Map3k1/Vegfa/Gnb1/Hif1a/Ctnnb1/Pbx2/C3/Pds5a/Vim/Cdkn1b/Arid1a/Man2a1/Tcirg1/Hipk2/Vhl/Sp3/Sp1/Apc/Stat3	26	Down	DM vs. WM	F
KEGG	mmu05208	Chemical carcinogenesis - reactive oxygen species	0.00230082	Fos/Prkcd/Mapk3/Ncf1/Ncf2/Mapk1/Cox7c/Nfkb1/Mgst1/Vegfa/Atp5a1/Gstm1/Ptprj/Hif1a/Ikbkb/Sod1/Map3k5/Atp5g3/Uqcr11/Pik3cd/Pten/Mapk14/Chuk/Grb2/Pdpk1/Raf1	26	Down	DM vs. WM	F
GO_MF	GO:0060090	Molecular adaptor activity	0.00402232	Iqgap1/Atp1b3/Dcaf12/Klf4/Herpud1/Gnb1/Gnb2/Ap2a2/Syne1/Arpc4/Cnot1/Amfr/Lamtor4/Vhl/Khdrbs1/Itsn2/Ddb1/Sun2/Snap23/Arrdc1/Grb2/Aph1a/Stat3/Abi1/Trim12c/Trpc4ap	26	Down	DM vs. WM	F
GO_BP	GO:0002253	Activation of immune response	0.00436221	Ptprc/Il1b/Laptm5/Ptpn6/Mapk1/Fpr2/Hexim1/Syk/Ptprj/C5ar1/Btk/Lyn/C3/Nono/Cd300a/Sfpq/Lilrb4a/Tlr2/Nfam1/Mef2c/Sppl3/Khdrbs1/Ezr/Cfp/Trim12c/Themis2	26	Down	DM vs. WM	F
GO_CC	GO:0005874	Microtubule	0.00504258	Rassf3/Rassf5/Marcks/Iqgap1/Cltc/Serp1/Akna/Tuba1c/Zfp207/Synj1/Eif3a/Knstrn/Ndrg1/Chmp5/Tuba1b/Hnrnpu/Dpysl2/Nin/Reep3/Dync1h1/Katna1/Apc/Slain2/Pbxip1/Numa1/Dnm2	26	Down	DM vs. WM	F
GO_BP	GO:0031349	Positive regulation of defense response	2.68258e-11	Xcl1/Rps19/Nkg7/Ccl5/Lgals1/Trim12a/H2-M3/Park7/Sh2d1a/Gimap5/Gimap3/Fcer1g/Ccr7/Klrd1/Prkca/Ifng/Klrk1/Cd47/Igtp/Klre1/Pycard/Cd74/Ccl3/Tyrobp/Nfkbia	25	Up	DM vs. WM	F
GO_MF	GO:0017124	SH3 domain binding	3.06706e-11	Gpx1/Sirpa/Picalm/Ncf1/Ptpn6/Pdcd6ip/Synj1/Lyn/Sh3bp5/Qk/Ptpn12/Khdrbs1/Sh3bgrl/Adam17/Arhgap17/Eps15/Inpp5d/Grb2/Hcls1/Elmo1/Wipf1/Usp8/Adam19/Dnm2/Abi1	25	Down	DM vs. WM	F
GO_BP	GO:1990845	Adaptive thermogenesis	1.14139e-09	Cebpb/G0s2/Cxcr4/Lcn2/Ogt/Ccr2/Sorl1/Gatm/Igf1r/Vegfa/Notch1/Syk/Id1/Rb1/Tle3/Hnrnpu/Ip6k1/Rbpj/Scd1/Adam17/Adipor1/Dync1h1/Adrb2/Apc/Kdm1a	25	Down	DM vs. WM	F
GO_BP	GO:0010594	Regulation of endothelial cell migration	3.47023e-09	Thbs1/Anxa1/Gadd45a/Prcp/Lcn2/Grn/Anxa3/Klf4/Vegfa/Atp5a1/Lgmn/Notch1/Hif1a/Ptgs2/Sema4a/Mef2c/Pik3cd/Sp100/Adam17/Ptk2b/Rhob/Pdpk1/Sp1/Glul/Gpi1	25	Down	DM vs. WM	F
KEGG	mmu05415	Diabetic cardiomyopathy	9.24611e-09	Atp5d/Atp5b/Atp5g1/Rac2/Ppp1ca/Cox8a/Cox5b/Ndufa12/Cox7b/Ndufa13/Slc25a4/Uqcr10/Ndufb5/Cox6b1/Ndufs4/Ndufs3/Prkca/Uqcrfs1/Mpc1/Cyc1/Ndufs8/Ndufa7/Ndufv2/Ndufa6/Ppp1cc	25	Up	DM vs. WM	F
GO_BP	GO:0045766	Positive regulation of angiogenesis	9.37431e-09	Thbs1/Il1b/Btg1/Emilin2/Mmp9/Camp/Cxcr4/Cxcr2/Grn/Anxa3/Klf4/Vegfa/Hif1a/C5ar1/Hk2/Rtn4/C3/Hipk2/Pik3cd/Runx1/Ptk2b/Rhob/Sp1/Stat3/Mtdh	25	Down	DM vs. WM	F
GO_BP	GO:1904018	Positive regulation of vasculature development	9.37431e-09	Thbs1/Il1b/Btg1/Emilin2/Mmp9/Camp/Cxcr4/Cxcr2/Grn/Anxa3/Klf4/Vegfa/Hif1a/C5ar1/Hk2/Rtn4/C3/Hipk2/Pik3cd/Runx1/Ptk2b/Rhob/Sp1/Stat3/Mtdh	25	Down	DM vs. WM	F
GO_BP	GO:0032680	Regulation of tumor necrosis factor production	1.16567e-08	Ptprc/Thbs1/Zfp36/Cd24a/Ltf/Sirpa/Ptpn6/Ccr2/Mmp8/App/Rara/Clec4a1/Syk/Ptprj/Dhx9/Lilrb4a/Clec4a3/Tlr2/Vsir/Mapkapk2/Ptafr/Arg2/Flt3/Arrb2/Stat3	25	Down	DM vs. WM	F
GO_BP	GO:0046631	Alpha-beta T cell activation	1.28798e-08	Ptprc/Cd44/Cebpb/Psap/Anxa1/Cd24a/Ccr2/Rara/Ikzf1/Nlrp3/Clec4a1/Syk/Myb/Wdfy4/Cd300a/Lilrb4a/Clec4a3/Vsir/Tcirg1/Sema4a/Itch/Arg2/Runx1/Bcl6/Stat3	25	Down	DM vs. WM	F
GO_BP	GO:0002683	Negative regulation of immune system process	4.23702e-08	Rps19/Nme2/Il7r/Sh2d1a/Gimap5/Cd37/Thy1/Gimap3/Sla2/Fcer1g/Serpinb9/Klrd1/Ptpn22/Ifng/Cst7/Cd47/Mif/Smad7/Klre1/Pdcd1lg2/Cd74/Isg15/Tyrobp/H2-Ab1/H2-Aa	25	Up	DM vs. WM	F
GO_BP	GO:0043405	Regulation of MAP kinase activity	5.01582e-08	Ptprc/Thbs1/Il1b/Dusp1/Cd24a/Prkcd/Trib1/Iqgap1/Zeb2/Ptpn6/Sorl1/App/Map3k1/Vegfa/Rgs2/Syk/Ptprj/Adam8/Lyn/Hmgcr/Cd300a/Map3k5/Erp29/Stk38/Ptk2b	25	Down	DM vs. WM	F
GO_BP	GO:0051495	Positive regulation of cytoskeleton organization	7.80372e-08	Gda/Hspa1b/Gsn/Cdc42/Dstn/Flna/Map3k1/Arpc2/Vps4b/Wdr1/Id1/Cyfip1/Hspa1a/Cep120/Cdkn1b/Actr3/Nin/Ptk2b/Dync1h1/Swap70/Grb2/Apc/Slain2/Add3/Numa1	25	Down	DM vs. WM	F
GO_BP	GO:0032872	Regulation of stress-activated MAPK cascade	9.42584e-08	Il1b/Dusp1/Sirpa/Gadd45a/Cdc42/Mapk3/Mmp8/Mapk1/App/Lmnb1/Rassf2/Igf1r/Map4k4/Map3k1/Vegfa/Hmgcr/Map3k5/Hipk2/Itch/Spi1/Ezr/Ptk2b/Xdh/Taok1/Rell1	25	Down	DM vs. WM	F
GO_CC	GO:0005681	Spliceosomal complex	2.58139e-07	Ddx5/Snrnp70/Pabpc1/Hnrnpk/Hnrnph1/Hnrnpm/Hnrnpf/Alyref/Hnrnpa2b1/U2af2/Sf3b1/Srsf2/Sf1/Sf3b2/Hnrnpu/Api5/Srrm2/Prpf18/Dhx38/Tra2a/Sf3a1/Rbm5/Luc7l2/Sf3b3/Hnrnpa1	25	Down	DM vs. WM	F
GO_CC	GO:0030139	Endocytic vesicle	3.00233e-07	Actg1/Cybb/Csf3r/Gsn/Cdc42/Lamp2/Lamp1/Cltc/Rab31/Anxa3/Clec4e/Syk/Pld4/Rab8b/Ap2a2/Adam8/Mpeg1/Vim/Tcirg1/Rin3/Eps15/Unc93b1/Arrb2/Becn1/Dnm2	25	Down	DM vs. WM	F
GO_BP	GO:0071560	Cellular response to transforming growth factor beta stimulus	4.52046e-07	Thbs1/Fos/Gcnt2/Hspa5/Sdcbp/Hsp90ab1/Zeb2/Igf1r/Map3k1/Apaf1/Dnmt1/Ep300/Zfp36l1/Mef2c/Hipk2/Spi1/Actr3/Adam17/Runx1/Zmiz1/Cflar/Nrros/Arrb2/Stat3/Dnm2	25	Down	DM vs. WM	F
GO_BP	GO:0071559	Response to transforming growth factor beta	6.11258e-07	Thbs1/Fos/Gcnt2/Hspa5/Sdcbp/Hsp90ab1/Zeb2/Igf1r/Map3k1/Apaf1/Dnmt1/Ep300/Zfp36l1/Mef2c/Hipk2/Spi1/Actr3/Adam17/Runx1/Zmiz1/Cflar/Nrros/Arrb2/Stat3/Dnm2	25	Down	DM vs. WM	F
GO_BP	GO:0032984	Protein-containing complex disassembly	1.21168e-06	Gsn/Lamp2/Dstn/Igf1r/Sgk1/Arpc2/Capza1/Vps4b/Wdr1/Smarcd2/Synj1/Mtpn/Arid1a/Capza2/Chmp5/Supt16/Nsf/Setx/Swap70/Taok1/Adrb2/Apc/Add3/Vcp/Becn1	25	Down	DM vs. WM	F
GO_BP	GO:0048762	Mesenchymal cell differentiation	1.48498e-06	Il1b/Ddx5/Gcnt2/Fn1/Ddx17/Sdcbp/Cdc42/Mapk3/Zeb2/Mapk1/Flna/Akna/Vegfa/Notch1/Hnrnpab/Hif1a/Ctnnb1/Rtn4/Sema4a/Mef2c/Rbpj/Adipor1/Pten/Hes1/Ppp3r1	25	Down	DM vs. WM	F
KEGG	mmu04068	FoxO signaling pathway	2.66873e-06	Gadd45a/Mapk3/Klf2/Mapk1/Sgk3/Igf1r/Sgk1/Cdk2/Ep300/Ccng2/Ikbkb/Cdkn1b/Cdkn1a/Csnk1e/Pik3cd/Pten/Mapk14/Chuk/Grb2/Pdpk1/Raf1/Usp7/Bcl6/Stat3/Mdm2	25	Down	DM vs. WM	F
GO_MF	GO:0003713	Transcription coactivator activity	8.14546e-06	Hmgb2/Ddx17/Fus/Ep300/Notch1/Kat2b/Nucks1/Ctnnb1/Dhx9/Maml1/Hipk2/Lmo2/Rere/Mta2/Zmiz1/Zzef1/Brd7/Cnot6/Ssbp3/Kdm1a/Ss18/Pbxip1/Taf9/Trim12c/Mtdh	25	Down	DM vs. WM	F
KEGG	mmu05418	Fluid shear stress and atherosclerosis	1.5281e-05	Il1b/Actb/Hsp90b1/Actg1/Fos/Dusp1/Mmp9/Hsp90ab1/Ncf1/Klf2/Ncf2/Nfkb1/Mgst1/Thbd/Vegfa/Gstm1/Ctnnb1/Ikbkb/Map3k5/Il1r2/Mef2c/Pik3cd/Mapk14/Chuk/Mef2a	25	Down	DM vs. WM	F
GO_CC	GO:0000228	Nuclear chromosome	2.35611e-05	Top2a/H3f3a/Rad21/Anp32e/Mcm6/Smchd1/Srsf2/Dhx9/Mcm5/Ncapd2/Tardbp/Baz1a/Mcm3/Stag2/Hnrnpu/Cpsf6/Smc2/Sun2/Setx/Smc3/Morf4l1/Add3/Ino80d/Baz1b/Sap30	25	Down	DM vs. WM	F
GO_MF	GO:0030246	Carbohydrate binding	2.41694e-05	Chil3/Tkt/Cd24a/Gpcpd1/Canx/Pygl/Pgd/Ogt/Clec12a/Clec7a/Cd93/Clec4a1/Siglece/Clec4e/Gyg/Hk2/Taldo1/Gfpt1/Clec4a3/Man2a1/Rpe/Clec4d/Slc2a3/Galnt1/Gpi1	25	Down	DM vs. WM	F
GO_BP	GO:0071695	Anatomical structure maturation	4.83846e-05	Ptbp3/Klf2/H3f3a/App/Vegfa/Notch1/Snx10/Hif1a/Ctnnb1/Runx2/Btk/C3/Rb1/Ptgs2/Gnaq/Rere/Rbpj/Runx1/Ptk2b/Bcl11a/Gpat4/Hes1/Ano6/B4galt5/Trpc4ap	25	Down	DM vs. WM	F
GO_BP	GO:0071219	Cellular response to molecule of bacterial origin	9.53134e-05	Il1b/Cebpb/Zfp36/Ltf/Sirpa/Trib1/Mapk3/Ogt/Mapk1/Nfkb1/Rara/Nlrp3/Pabpn1/Tnfrsf1b/Lyn/Vim/Lilrb4a/Tlr2/Chmp5/Mef2c/Spi1/Mapk14/Sbno2/Trim12c/Mtdh	25	Down	DM vs. WM	F
GO_CC	GO:0000793	Condensed chromosome	0.000138644	Cebpb/Hmgb2/Top2a/H3f3a/Rad21/Rassf2/Csnk1a1/Cdk2/Kat2b/Zfp207/Cbx3/Ncapd2/Knstrn/Chmp5/Mki67/Stag2/Hnrnpu/Pbrm1/Smc2/Sun2/Smc3/Apc/Add3/Baz1b/Bub3	25	Down	DM vs. WM	F
GO_BP	GO:0051604	Protein maturation	0.000333779	Thbs1/Hp/Gsn/Ogt/Sorl1/Tspan14/Apaf1/Pgk1/Ep300/Lgmn/Cpd/Kat2b/Mafb/Vsir/Il1r2/Sppl3/Metap2/Fam111a/Adam17/H13/Aph1a/Capn1/Adam19/Mdm2/Ctse	25	Down	DM vs. WM	F
KEGG	mmu04145	Phagosome	0.000376157	Thbs1/Actb/Actg1/Cybb/Canx/Itgam/Atp6ap1/Ncf1/Mpo/Lamp2/Lamp1/Ncf2/Atp6v1b2/Clec7a/Atp6v1a/Tuba1c/Ncf4/C3/Tlr2/Tfrc/Tcirg1/Tuba1b/M6pr/Dync1h1/Atp6v0b	25	Down	DM vs. WM	F
KEGG	mmu04218	Cellular senescence	0.000429004	Rassf5/Gadd45a/Mapk3/Hipk1/Mapk1/Nfkb1/Cdk2/Ppp3ca/Zfp36l1/Ccna2/Rb1/Cdkn1a/Hipk2/Mapkapk2/Itpr1/Pik3cd/Pten/Mapk14/Cdk6/Ppp3r1/Raf1/Ppp1cb/Ccnd3/Capn1/Mdm2	25	Down	DM vs. WM	F
GO_BP	GO:0001655	Urogenital system development	0.00157451	Cd44/Psap/Anxa1/Mmp9/Cd24a/Cxcr4/Notch2/Rara/Cxcr2/Igf1r/Vegfa/Notch1/Sgpl1/Ctnnb1/Pds5a/Cdkn1b/Mef2c/Arg2/Pten/Egr1/Hes1/Cflar/Apc/Tiparp/Aph1a	25	Down	DM vs. WM	F
GO_MF	GO:0042277	Peptide binding	0.00188579	Gsr/Lbr/Hsp90ab1/Ogt/Cltc/Sorl1/Mgst1/Fpr2/Csnk1a1/Igf1r/Ppp3ca/Ldlr/Gstm1/Kpna2/Pirb/Anxa5/Tlr2/Ctsd/Tnpo1/Maml1/Ipo5/Ppp3r1/Npepps/Adrb2/Adnp	25	Down	DM vs. WM	F
KEGG	mmu04613	Neutrophil extracellular trap formation	0.00215445	Actb/Actg1/Cybb/Itgal/Camp/Itgam/Mapk3/Ncf1/Mpo/Ncf2/H3f3a/Elane/Mapk1/Nfkb1/Fpr2/Clec7a/Syk/C5ar1/Ncf4/C3/Tlr2/Pik3cd/Mapk14/Hdac4/Raf1	25	Down	DM vs. WM	F
GO_MF	GO:0004842	Ubiquitin-protein transferase activity	0.00711625	Rnf149/Cdc42/Map3k1/Wsb1/Klhl9/Ube2c/Msl2/Trip12/Amfr/Fbxl3/Itch/Znrf2/Ube2z/Ube2h/Syvn1/Hectd1/Rnf38/Zfp91/Ube2q1/Herc4/Ubr2/Birc3/Mdm2/Trim12c/Rnf13	25	Down	DM vs. WM	F
KEGG	mmu05170	Human immunodeficiency virus 1 infection	0.0109313	Fos/Cxcr4/Samhd1/Mapk3/Mapk1/Nfkb1/Ppp3ca/Gnb1/Tnfrsf1b/Gnb2/Tab2/Ikbkb/Tlr2/Gnaq/Gnai3/Itpr1/Pik3cd/Ddb1/Ptk2b/Mapk14/Ppp3r1/Chuk/Raf1/Pak2/Trim12c	25	Down	DM vs. WM	F
GO_CC	GO:0022625	Cytosolic large ribosomal subunit	1.64771e-27	Rpl7/Rpl35/Rpl37rt/Rplp0/Rpl6/Rpl21/Rpl32/Rpl18/Rpl27a/Uba52/Rpl13/Rpl4/Rpl14/Rpl26/Rpl23a/Rpl19/Rpl15/Rpl8/Rpl10a/Rpl17/Rpl10/Rpl5/Rpl36al/Rpl13a	24	Up	DM vs. WM	F
GO_CC	GO:0098800	Inner mitochondrial membrane protein complex	3.54217e-18	Atp5d/Atp5b/Atp5g1/Dnajc15/Cox8a/Timm23/Cox5b/Ndufa12/Grpel1/Cox7b/Ndufa13/Uqcr10/Ndufb5/Cox6b1/Ndufs4/Ndufs3/Uqcrfs1/Cyc1/Ndufs8/Ndufa7/Chchd10/Ndufv2/Timm17b/Ndufa6	24	Up	DM vs. WM	F
GO_BP	GO:0002687	Positive regulation of leukocyte migration	2.31569e-09	Thbs1/Il1b/Mmp9/Mapk3/Ccr2/Mapk1/App/Cxcr2/Vegfa/Lgmn/Csf1r/Ptprj/C5ar1/Adam8/Rtn4/Trem1/Tlr2/Ptafr/Spi1/Adam17/Ptk2b/Swap70/Ano6/Itga4	24	Down	DM vs. WM	F
GO_BP	GO:0010952	Positive regulation of peptidase activity	3.02859e-08	S100a8/S100a9/Laptm5/Picalm/Gsn/Pmaip1/Atp2a3/App/Grn/Nlrp3/Apaf1/Lgmn/Syk/Ddx3x/Lyn/Map3k5/Ctsd/Vsir/Xdh/Rps27l/Cflar/Aph1a/Vcp/Stat3	24	Down	DM vs. WM	F
GO_BP	GO:0048660	Regulation of smooth muscle cell proliferation	3.02859e-08	Thbs1/Mmp9/Trib1/Elane/Igf1r/Klf4/Vegfa/Dnmt1/Hif1a/Ctnnb1/Hmgcr/Cdkn1b/Sf1/Cdkn1a/Ptgs2/Mef2c/Gnaq/Nampt/Gnai3/Ptafr/Pten/Egr1/Hdac4/Mdm2	24	Down	DM vs. WM	F
GO_BP	GO:1902905	Positive regulation of supramolecular fiber organization	4.05719e-08	Gda/Hspa1b/Gsn/Cdc42/Dstn/App/Flna/Map3k1/Arpc2/Wdr1/Id1/Cyfip1/Rb1/Colgalt1/Hspa1a/Cdkn1b/Actr3/Nin/Ptk2b/Swap70/Grb2/Apc/Slain2/Numa1	24	Down	DM vs. WM	F
GO_CC	GO:0009898	Cytoplasmic side of plasma membrane	4.92445e-08	Ptprc/S100a6/Iqgap1/Snx18/Atp2b1/Gm2a/Ppp3ca/Gnb1/Rgs2/Syk/Gnb2/Lyn/Ikbkb/Ptp4a1/Fgr/Gnaq/Msn/Gnai3/Ezr/Pten/Ptk2b/Chuk/Cyth1/Sla	24	Down	DM vs. WM	F
GO_BP	GO:0048659	Smooth muscle cell proliferation	6.57402e-08	Thbs1/Mmp9/Trib1/Elane/Igf1r/Klf4/Vegfa/Dnmt1/Hif1a/Ctnnb1/Hmgcr/Cdkn1b/Sf1/Cdkn1a/Ptgs2/Mef2c/Gnaq/Nampt/Gnai3/Ptafr/Pten/Egr1/Hdac4/Mdm2	24	Down	DM vs. WM	F
GO_BP	GO:0034612	Response to tumor necrosis factor	2.82805e-07	Wfdc21/Zfp36/Laptm5/Hspa1b/Ccl9/Mapk3/Hipk1/Mapk1/Nfkb1/Ccl6/Zfp36l1/Syk/Dhx9/Hspa1a/Ikbkb/Ppp2cb/Actr3/Adam17/Lims1/Ptk2b/Mapk14/Chuk/Birc3/Ybx3	24	Down	DM vs. WM	F
GO_BP	GO:0031334	Positive regulation of protein-containing complex assembly	3.27285e-07	Gda/Cd24a/Hspa1b/Ikzf1/Map3k1/Arpc2/Vegfa/Syk/Ddx3x/Lcp1/Cand1/Hspa1a/Cdkn1b/Tfrc/Sh3glb1/Msn/Actr3/Nin/Ptk2b/Grb2/Apc/Slain2/Vcp/Numa1	24	Down	DM vs. WM	F
GO_BP	GO:0033044	Regulation of chromosome organization	3.86089e-07	Mapk3/Top2a/H3f3a/Rad21/Mapk1/Cdk2/Hnrnpa2b1/Dnmt1/Tnks2/Zfp207/Ctnnb1/Ube2c/Rb1/Ncapd2/Sfpq/Hnrnpu/Dcp2/Smc2/Apc/Ino80d/Baz1b/Bub3/Numa1/Becn1	24	Down	DM vs. WM	F
GO_BP	GO:0042098	T cell proliferation	1.56669e-06	Ptprc/Cd44/Il1b/Cebpb/Anxa1/Itgal/Cd24a/Cxcr4/Laptm5/Itgam/Ptpn6/Ccr2/Tnfrsf1b/Syk/Ctnnb1/Lilrb4a/Vsir/Tfrc/Itch/Msn/Ccdc88b/Arg2/Hes1/Ccnd3	24	Down	DM vs. WM	F
GO_BP	GO:0006338	Chromatin remodeling	1.98675e-06	Ptma/H3f3a/Anp32e/Kat2b/Nap1l1/Smarcd2/Myb/Dr1/Yeats4/Baz1a/Arid1a/Supt16/Jarid2/Pbrm1/Rere/Mta2/Baz2a/Hdac4/Morf4l1/Ino80d/Baz1b/Set/Setd2/Hp1bp3	24	Down	DM vs. WM	F
GO_BP	GO:0002064	Epithelial cell development	3.05522e-06	Il1b/Gpx1/Psap/Fosl2/Cxcr4/Myadm/Ccdc88c/Notch2/Flna/Rara/Map3k1/Vegfa/Notch1/Hif1a/Id1/Ikbkb/Vim/Sidt2/Ptprs/Msn/Ezr/Gpat4/Cdk6/Pdpk1	24	Down	DM vs. WM	F
GO_BP	GO:0017157	Regulation of exocytosis	6.66925e-06	Anxa1/Sdcbp/Itgam/Cd177/Ccr2/Lamp1/Vps4b/Notch1/Syk/Rab8b/Pdcd6ip/Lyn/Cd300a/Fgr/Ptafr/Spi1/Nsf/Snx4/Snap23/Glrx/Pdpk1/Adrb2/Git2/Cyth1	24	Down	DM vs. WM	F
KEGG	mmu03040	Spliceosome	1.0797e-05	Ddx5/Snrnp70/Hnrnpk/Srsf3/Pcbp1/Hnrnpm/Hspa1b/Fus/Alyref/U2af2/Sf3b1/Srsf2/Srsf6/Hspa1a/Sf3b2/Hnrnpu/Prpf18/Dhx38/Srsf5/Tra2a/Sf3a1/Sf3b3/Hnrnpa1/Srsf4	24	Down	DM vs. WM	F
GO_BP	GO:0043543	Protein acylation	1.78458e-05	Actb/Mapk3/Ogt/Nfe2/App/Ep300/Kat2b/Ddx3x/Dr1/Eid1/Yeats4/Msl2/Glyr1/Spi1/Zdhhc18/Kansl2/Taok1/Brd7/Morf4l1/Dlst/Pbxip1/Glul/Taf9/Tcf3	24	Down	DM vs. WM	F
GO_MF	GO:0016887	ATP hydrolysis activity	2.35534e-05	Hsp90b1/Hspa5/Hspa1b/Hsp90ab1/Hspa9/Atp2b1/Atp5a1/Vps4b/Abca7/Ddx3x/Hyou1/Smchd1/Dhx9/Hspa1a/Abcf1/Myo9b/Nsf/Smc2/Atad2/Smc3/Abcg1/Katna1/Vcp/Rfc2	24	Down	DM vs. WM	F
GO_BP	GO:0030072	Peptide hormone secretion	7.61504e-05	Il1b/Anxa1/Serp1/Slc8b1/Nadk/Ppp3ca/Dgat1/Glud1/Rab8b/Hif1a/Acsl4/Tardbp/Hmgcr/Anxa5/Cyb5r4/Sidt2/Tcirg1/Midn/Glrx/Raf1/Abcg1/Ube2q1/Klf7/Glul	24	Down	DM vs. WM	F
GO_BP	GO:0071496	Cellular response to external stimulus	0.000127548	Ptprc/Fos/Mmp9/Hspa5/Mapk3/Lamp2/Pmaip1/Mapk1/Ralb/Ctnnb1/Map3k5/Cdkn1a/Tfrc/Wdr45b/Ehmt2/Sh3glb1/Srebf2/Usf2/Arhgdia/Hnrnpl/Glul/Becn1/Atp1a1/Itga4	24	Down	DM vs. WM	F
GO_BP	GO:0060070	Canonical Wnt signaling pathway	0.000145796	Zeb2/Ccdc88c/App/Nfkb1/Csnk1a1/Klf4/Tbl1xr1/Tnks2/Notch1/Ddx3x/Ctnnb1/G3bp1/Amfr/Csnk1e/Tle3/Gnaq/Rbpj/Pten/Egr1/Mapk14/Apc/Gid8/Usp8/Vcp	24	Down	DM vs. WM	F
GO_BP	GO:0071222	Cellular response to lipopolysaccharide	0.000145796	Il1b/Cebpb/Zfp36/Ltf/Sirpa/Trib1/Mapk3/Ogt/Mapk1/Nfkb1/Rara/Nlrp3/Pabpn1/Tnfrsf1b/Lyn/Vim/Lilrb4a/Chmp5/Mef2c/Spi1/Mapk14/Sbno2/Trim12c/Mtdh	24	Down	DM vs. WM	F
GO_CC	GO:0098791	Golgi apparatus subcompartment	0.000254197	Tgfbi/Lyz2/Ms4a6c/Lamp2/Dennd5a/Sorl1/Rab31/Csgalnact2/Flna/Grn/Arap1/Cpd/Arfgef1/Pld4/Sgms1/Man2a1/Fam91a1/Vrk1/M6pr/Nsf/Aftph/Becn1/Dnm2/Gorasp2	24	Down	DM vs. WM	F
GO_BP	GO:0030111	Regulation of Wnt signaling pathway	0.000268042	Zeb2/Ccdc88c/App/Nfkb1/Csnk1a1/Tbl1xr1/Tnks2/Notch1/Ddx3x/Ctnnb1/G3bp1/Amfr/Tlr2/Csnk1e/Tle3/Gnaq/Rbpj/Egr1/Mapk14/Apc/Gid8/Usp8/Vcp/Pbxip1	24	Down	DM vs. WM	F
GO_BP	GO:0051146	Striated muscle cell differentiation	0.000405457	Gpx1/Actg1/Pi16/Rara/Ppp3ca/Vegfa/Rgs2/Notch1/Wdr1/Rb1/Bnip2/Arid1a/Mef2c/Maml1/Hnrnpu/Rbpj/Acadm/Mapk14/Hdac4/Cflar/Chuk/Arrb2/Cd9/Mef2a	24	Down	DM vs. WM	F
GO_BP	GO:0071214	Cellular response to abiotic stimulus	0.000440816	Actb/Mmp9/Prkcd/Gadd45a/Ep300/Zfp36l1/Ddx3x/Slc12a6/Nucks1/Ctnnb1/Cdkn1a/Ptgs2/N4bp1/Ddb1/Pten/Rhob/Egr1/Mapk14/Grb2/Arhgdia/Kdm1a/Mdm2/Atp1a1/Ybx3	24	Down	DM vs. WM	F
GO_BP	GO:0104004	Cellular response to environmental stimulus	0.000440816	Actb/Mmp9/Prkcd/Gadd45a/Ep300/Zfp36l1/Ddx3x/Slc12a6/Nucks1/Ctnnb1/Cdkn1a/Ptgs2/N4bp1/Ddb1/Pten/Rhob/Egr1/Mapk14/Grb2/Arhgdia/Kdm1a/Mdm2/Atp1a1/Ybx3	24	Down	DM vs. WM	F
GO_BP	GO:0009100	Glycoprotein metabolic process	0.000476035	Gcnt2/St3gal4/Rpn1/Ogt/Serp1/Csgalnact2/Soat1/Ndst1/Arfgef1/Abca7/Hif1a/Rpn2/Chp1/Tm9sf2/Ctnnb1/St8sia4/Gfpt1/C1galt1c1/Edem1/Man2a1/Uggt1/Gxylt1/B4galt5/Galnt1	24	Down	DM vs. WM	F
GO_CC	GO:0005769	Early endosome	0.000566799	Ltf/Cxcr4/Picalm/Mapk3/Mapk1/Sorl1/App/Rab31/Ifitm1/Ldlr/Pld4/Anxa2/Cmtm6/Tfrc/Tmem30a/Sh3glb1/Itch/Snx4/Gga1/Rhob/Rin3/Uhrf1bp1l/Aph1a/Usp8	24	Down	DM vs. WM	F
GO_BP	GO:0007265	Ras protein signal transduction	0.000705575	Sdcbp/Cdc42/Ogt/Notch2/Map4k4/Dnmt1/Arfgef1/Notch1/Ralb/Rtn4/Cyfip1/Rgl2/Ppp2cb/Myo9b/Dok3/Arhgap17/Chuk/Grb2/Elmo1/Usp8/Arhgdia/Bcl6/Dnm2/Cyth1	24	Down	DM vs. WM	F
GO_BP	GO:0007517	Muscle organ development	0.00158596	Gpx1/Ddx5/Fos/Gpcpd1/Ddx17/Serp1/Mbnl1/Ppp3ca/Ep300/Nr4a1/Notch1/Ctnnb1/Rb1/Hmgcr/Mef2c/Rbpj/Usp19/Egr1/Mapk14/Hdac4/Cflar/Adrb2/Sap30/Ybx3	24	Down	DM vs. WM	F
GO_BP	GO:1990778	Protein localization to cell periphery	0.00186121	Actb/Atp6ap1/Picalm/Myadm/Cltc/Ttc7/Atp1b3/Rab31/Flna/Tspan14/Epb41l2/Anxa2/Rab8b/Ikbkb/Rhoq/Nsf/Actr3/Ezr/Gga1/Snap23/Hectd1/Ppp2r5a/Numa1/Gorasp2	24	Down	DM vs. WM	F
GO_BP	GO:0043010	Camera-type eye development	0.00211053	Zeb2/Hipk1/Notch2/Rara/Ikzf1/Grn/Klf4/Map3k1/Vegfa/Gnb1/Hif1a/Ctnnb1/C3/Pds5a/Vim/Cdkn1b/Arid1a/Man2a1/Tcirg1/Hipk2/Vhl/Sp3/Sp1/Apc	24	Down	DM vs. WM	F
GO_BP	GO:0051607	Defense response to virus	0.000125594	Ptprc/Il1b/Pcbp2/Serinc3/Ddx17/Samhd1/Pmaip1/Ifitm6/Ifitm1/Nlrp3/Pum2/Dhx9/G3bp1/Ifngr2/Itch/Irf5/Chuk/Fgl2/Unc93b1/Pum1/Setd2/Becn1/Trim12c	23	Down	DM vs. WM	F
GO_BP	GO:1903312	Negative regulation of mRNA metabolic process	1.48009e-12	Zfp36/Hnrnpk/Ptbp3/Hnrnpa0/Fus/Larp4b/Hnrnpa2b1/Vegfa/Hnrnpab/Elavl1/U2af2/Dhx9/Srsf6/Tardbp/Qk/Tob1/Eif4enif1/Hnrnpu/Mapkapk2/Cdk9/Supt5/Hnrnpl/Srsf4	23	Down	DM vs. WM	F
GO_MF	GO:0003730	MRNA 3'-UTR binding	1.36384e-11	Ddx5/Pabpc1/Zfp36/Hnrnpk/Hnrnpa0/Fus/Celf2/Larp4b/Rbms1/Pum2/Pabpc4/Hnrnpa2b1/Zfp36l1/Elavl1/Cpeb2/Celf1/Tardbp/Tial1/Hnrnpu/Pum1/Hnrnpa1/Hnrnpl/Ybx3	23	Down	DM vs. WM	F
GO_BP	GO:0046034	ATP metabolic process	6.56766e-11	Atp5d/Atp5b/Atp5g1/Dnajc15/Eno1/Cox5b/Aldoa/Ndufa12/Park7/Cycs/Uqcr10/Ndufs3/Uqcrfs1/Cyc1/Ndufs8/Ndufa7/Uqcc2/Ifng/Chchd10/Eif6/Ndufv2/Gadd45gip1/Ldha	23	Up	DM vs. WM	F
GO_MF	GO:0042826	Histone deacetylase binding	8.50976e-10	Cebpb/Hspa1b/Hsp90ab1/Top2a/Rara/Klf4/Dnmt1/Kat2b/Hif1a/Kpna2/Runx2/Hspa1a/Ywhab/Sfpq/Mef2c/Spi1/Mta2/Ywhae/Hdac4/Hes1/Sp1/Lcor/Mef2a	23	Down	DM vs. WM	F
GO_BP	GO:0120161	Regulation of cold-induced thermogenesis	3.00048e-09	Cebpb/G0s2/Cxcr4/Lcn2/Ogt/Ccr2/Gatm/Igf1r/Vegfa/Notch1/Syk/Id1/Rb1/Tle3/Ip6k1/Rbpj/Scd1/Adam17/Adipor1/Dync1h1/Adrb2/Apc/Kdm1a	23	Down	DM vs. WM	F
GO_BP	GO:0071453	Cellular response to oxygen levels	3.81188e-09	Atp6ap1/Ogt/Vegfa/Pgk1/Gnb1/Zfp36l1/Notch1/Atp6v1a/Cpeb2/Hif1a/Hyou1/Adam8/Rtn4/Vhl/Rbpj/Bach1/Pten/Usp19/Egr1/Npepps/Adrb2/Hp1bp3/P4hb	23	Down	DM vs. WM	F
GO_BP	GO:0106106	Cold-induced thermogenesis	3.81188e-09	Cebpb/G0s2/Cxcr4/Lcn2/Ogt/Ccr2/Gatm/Igf1r/Vegfa/Notch1/Syk/Id1/Rb1/Tle3/Ip6k1/Rbpj/Scd1/Adam17/Adipor1/Dync1h1/Adrb2/Apc/Kdm1a	23	Down	DM vs. WM	F
GO_BP	GO:0046651	Lymphocyte proliferation	5.56943e-09	Xcl1/Rps6/Rps3/Cd3e/Ccl5/Il7r/Rac2/Lef1/Ccr7/Bax/Ptpn22/Mzb1/Zap70/Ifng/Prkcq/Mif/Pdcd1lg2/Bcl2/Pycard/Cd74/Tyrobp/H2-Ab1/H2-Aa	23	Up	DM vs. WM	F
GO_BP	GO:0032943	Mononuclear cell proliferation	6.30497e-09	Xcl1/Rps6/Rps3/Cd3e/Ccl5/Il7r/Rac2/Lef1/Ccr7/Bax/Ptpn22/Mzb1/Zap70/Ifng/Prkcq/Mif/Pdcd1lg2/Bcl2/Pycard/Cd74/Tyrobp/H2-Ab1/H2-Aa	23	Up	DM vs. WM	F
GO_BP	GO:0070661	Leukocyte proliferation	2.57457e-08	Xcl1/Rps6/Rps3/Cd3e/Ccl5/Il7r/Rac2/Lef1/Ccr7/Bax/Ptpn22/Mzb1/Zap70/Ifng/Prkcq/Mif/Pdcd1lg2/Bcl2/Pycard/Cd74/Tyrobp/H2-Ab1/H2-Aa	23	Up	DM vs. WM	F
GO_BP	GO:0008064	Regulation of actin polymerization or depolymerization	2.81085e-08	Prkcd/Gsn/Arpc5/Myadm/Dstn/Map3k1/Arpc2/Capza1/Arfgef1/Wdr1/Cyfip1/Mtpn/Arpc4/Tlr2/Capza2/Actr3/Ssh2/Ptk2b/Swap70/Grb2/Hcls1/Add3/Capn1	23	Down	DM vs. WM	F
GO_BP	GO:0034250	Positive regulation of cellular amide metabolic process	3.09671e-08	Thbs1/Prkcd/Picalm/Mapk3/Eif2s3x/Serp1/Mapk1/Larp4b/Elavl1/Ddx3x/Dhx9/Vim/Abcf1/Tob1/Hnrnpu/Ptafr/Ythdf3/Khdrbs1/Ptk2b/Rps27l/Abcg1/Sp1/Hnrnpl	23	Down	DM vs. WM	F
GO_BP	GO:0030832	Regulation of actin filament length	3.82288e-08	Prkcd/Gsn/Arpc5/Myadm/Dstn/Map3k1/Arpc2/Capza1/Arfgef1/Wdr1/Cyfip1/Mtpn/Arpc4/Tlr2/Capza2/Actr3/Ssh2/Ptk2b/Swap70/Grb2/Hcls1/Add3/Capn1	23	Down	DM vs. WM	F
GO_BP	GO:0010950	Positive regulation of endopeptidase activity	4.70524e-08	S100a8/S100a9/Laptm5/Picalm/Gsn/Pmaip1/Atp2a3/App/Nlrp3/Apaf1/Lgmn/Syk/Ddx3x/Lyn/Map3k5/Ctsd/Vsir/Xdh/Rps27l/Cflar/Aph1a/Vcp/Stat3	23	Down	DM vs. WM	F
GO_BP	GO:0006606	Protein import into nucleus	1.04491e-07	Ddx5/Txnip/Prkcd/Hsp90ab1/Mapk1/Flna/Ppp3ca/Notch1/Syk/Elavl1/Chp1/Kpna2/Tardbp/Cdkn1a/Ptgs2/Tnpo1/Eif4enif1/Cse1l/Ipo5/Mapk14/Ppp3r1/Hcls1/Stat3	23	Down	DM vs. WM	F
GO_BP	GO:0051170	Import into nucleus	1.53494e-07	Ddx5/Txnip/Prkcd/Hsp90ab1/Mapk1/Flna/Ppp3ca/Notch1/Syk/Elavl1/Chp1/Kpna2/Tardbp/Cdkn1a/Ptgs2/Tnpo1/Eif4enif1/Cse1l/Ipo5/Mapk14/Ppp3r1/Hcls1/Stat3	23	Down	DM vs. WM	F
GO_BP	GO:0071356	Cellular response to tumor necrosis factor	2.01901e-07	Zfp36/Laptm5/Hspa1b/Ccl9/Mapk3/Hipk1/Mapk1/Nfkb1/Ccl6/Zfp36l1/Syk/Dhx9/Hspa1a/Ikbkb/Ppp2cb/Actr3/Adam17/Lims1/Ptk2b/Mapk14/Chuk/Birc3/Ybx3	23	Down	DM vs. WM	F
GO_BP	GO:0043409	Negative regulation of MAPK cascade	2.92377e-07	Ptprc/Il1b/Dusp1/Rnf149/Prkcd/Sirpa/Ptpn6/Sorl1/Igf1r/Klf4/Rgs2/Ptprj/Abca7/Lyn/Hmgcr/Eif3a/Cd300a/Lilrb4a/Stk38/Itch/Ezr/Pten/Apc	23	Down	DM vs. WM	F
GO_BP	GO:1903708	Positive regulation of hemopoiesis	2.92377e-07	Ptprc/Fos/Anxa1/Trib1/Itgam/Ccr2/Notch2/Rara/Ikzf1/Nlrp3/Zfp36l1/Syk/Csf1r/Myb/Adam8/Rb1/Lilrb4a/Vsir/Runx1/Zmiz1/Inpp5d/Hcls1/Bcl6	23	Down	DM vs. WM	F
GO_BP	GO:1902107	Positive regulation of leukocyte differentiation	2.92377e-07	Ptprc/Fos/Anxa1/Trib1/Itgam/Ccr2/Notch2/Rara/Ikzf1/Nlrp3/Zfp36l1/Syk/Csf1r/Myb/Adam8/Rb1/Lilrb4a/Vsir/Runx1/Zmiz1/Inpp5d/Hcls1/Bcl6	23	Down	DM vs. WM	F
GO_BP	GO:0000302	Response to reactive oxygen species	3.42773e-07	Gpx1/Psap/Fos/Anxa1/Mmp9/Prkcd/Sirpa/Lcn2/Mapk3/Mpo/Mapk1/Hif1a/Sod1/Map3k5/Ppp2cb/Ppp1r15b/Ptk2b/Rhob/Setx/Glrx/Chuk/Romo1/Capn1	23	Down	DM vs. WM	F
GO_BP	GO:0051099	Positive regulation of binding	4.09379e-07	Hmgb2/Mmp9/Hsp90ab1/Hipk1/Mmp8/App/Rara/Klf4/Ep300/Anxa2/Ralb/Ctnnb1/Dhx9/Rb1/Amfr/Ppp2cb/Hipk2/Sppl3/Actr3/Cdk9/Mark3/Hes1/Hnrnpl	23	Down	DM vs. WM	F
GO_BP	GO:0030099	Myeloid cell differentiation	4.94036e-07	B2m/Gnas/Rps6/Rps19/Ccl5/Nme2/Gimap5/Gimap3/Batf/Fcer1g/Lef1/Ccr7/Gpr171/Prkca/Ifng/Eif6/Cnot4/Cd74/Isg15/Ccl3/Spib/Tyrobp/Nfkbia	23	Up	DM vs. WM	F
GO_BP	GO:0017148	Negative regulation of translation	5.28535e-07	Pabpc1/Ddx6/Zfp36/Rara/Zfp36l1/Rgs2/Srp9/Cpeb2/Ddx3x/Celf1/Dhx9/Tardbp/Cnot1/Qk/Tob1/Eif4enif1/Hnrnpu/Pan3/Ythdf3/Eif4ebp2/Dcp2/Cnot6/Pum1	23	Down	DM vs. WM	F
GO_BP	GO:0031056	Regulation of histone modification	5.72478e-07	Mapk3/Ogt/App/Vegfa/Dnmt1/Myb/Ctnnb1/Dr1/Eid1/Trip12/Slk/Glyr1/Ehmt2/Jarid2/Spi1/Cdk9/Kansl2/Baz2a/Brd7/Lcor/Eed/Kdm1a/Bcl6	23	Down	DM vs. WM	F
GO_BP	GO:0030307	Positive regulation of cell growth	1.51314e-06	Eif4g2/Fn1/Hnrnpk/Cxcr4/Ist1/Sdcbp/Picalm/Cdc42/H3f3a/Sgk1/Vegfa/Ddx3x/Rtn4/Cyfip1/Acsl4/Mtpn/Sh3glb1/Itsn2/Adam17/Ptk2b/Bcl11a/Cdkn2aip/Adnp	23	Down	DM vs. WM	F
GO_BP	GO:1903050	Regulation of proteolysis involved in cellular protein catabolic process	2.844e-06	Gpx1/Laptm5/Trib1/Sdcbp/Hspa1b/Hsp90ab1/Ogt/Herpud1/Usp25/Hspa1a/Csnk1e/Hipk2/N4bp1/Pten/Usp19/Ptk2b/Pias1/Ctsc/Cbfa2t3/Vcp/Usp7/Taf9/Mdm2	23	Down	DM vs. WM	F
GO_BP	GO:0031396	Regulation of protein ubiquitination	3.53223e-06	Hspa5/Laptm5/Rassf5/Trib1/Hspa1b/Hsp90ab1/Ogt/Herpud1/U2af2/Ddx3x/Chp1/Hspa1a/Trip12/Ivns1abp/Usp4/N4bp1/Cdk9/Pten/Wbp1l/Arrb2/Bub3/Kdm1a/Birc3	23	Down	DM vs. WM	F
GO_BP	GO:1903828	Negative regulation of protein localization	4.03231e-06	Il1b/Anxa1/Picalm/Ogt/Cltc/App/Ppp3ca/Chp1/Hmgcr/Lilrb4a/Erp29/Anxa5/Rhoq/Spi1/Nin/Abhd17b/Sp100/Ctnna1/Midn/Hectd1/Insig1/Ppp2r5a/Klf7	23	Down	DM vs. WM	F
GO_BP	GO:0070374	Positive regulation of ERK1 and ERK2 cascade	5.6243e-06	Ptprc/Cd44/Il1b/Gcnt2/Cxcr4/Ccl9/Mapk3/App/Notch2/Rara/Ccl6/Vegfa/Notch1/Csf1r/Abca7/C3/Hmgcr/Tlr2/Adam17/Pten/Ptk2b/Cflar/Arrb2	23	Down	DM vs. WM	F
GO_BP	GO:0010810	Regulation of cell-substrate adhesion	5.6243e-06	Thbs1/Actg1/Gcnt2/Fn1/Cdc42/Iqgap1/Myadm/Flna/Map4k4/Arpc2/Vegfa/Notch1/Ptprj/Trem1/Slk/Ptpra/Pten/Lims1/Ptk2b/Cdk6/Bcl6/Dnm2/P4hb	23	Down	DM vs. WM	F
GO_BP	GO:0007163	Establishment or maintenance of cell polarity	6.45079e-06	Actb/Hsp90ab1/Gsn/Cdc42/Arpc5/Actr2/Igf1r/Arfgef1/Wdr1/Pdcd6ip/Tcirg1/Myo9b/Msn/Actr3/Ezr/Ctnna1/Lims1/Ptk2b/Rhob/Hes1/Apc/Numa1/Cyth1	23	Down	DM vs. WM	F
GO_BP	GO:0030100	Regulation of endocytosis	1.09649e-05	Hnrnpk/Sdcbp/Picalm/Cdc42/Cd177/App/Rab31/Ppp3ca/Vegfa/Siglece/Syk/Abca7/Anxa2/Synj1/C3/Cd300a/Nsf/Pten/Rin3/Ano6/Ppp3r1/Arrb2/Dnm2	23	Down	DM vs. WM	F
GO_BP	GO:0048863	Stem cell differentiation	1.32781e-05	Ptprc/Fn1/Cdc42/Mapk3/Zeb2/Mapk1/Hspa9/Notch1/Hif1a/Ap2a2/Ctnnb1/Runx2/Lbh/Vsir/Sema4a/Mef2c/Hnrnpu/Jarid2/Cdk6/Hes1/Pum1/Setd2/Stat3	23	Down	DM vs. WM	F
GO_BP	GO:0031348	Negative regulation of defense response	1.40375e-05	Cd44/Gpx1/Pcbp2/Zfp36/Cd24a/Samhd1/Ier3/Nfkb1/Grn/Nlrp3/Ldlr/Siglece/Tnfrsf1b/Rb1/Sod1/Itch/Ythdf3/Arg2/Pten/Fgl2/Adrb2/Arrb2/Trafd1	23	Down	DM vs. WM	F
GO_CC	GO:0005774	Vacuolar membrane	2.26065e-05	Laptm5/Hsp90ab1/Lamp2/Lamp1/Atp6v1b2/Ifitm1/Thbd/Grn/Arl8a/Atp6v1a/Anxa2/Rpn2/Sppl2a/Tm6sf1/Ctsd/Sidt2/Tcirg1/Chmp5/Lamtor4/Sh3glb1/Atp6v0b/Arl8b/Rnf13	23	Down	DM vs. WM	F
GO_BP	GO:0010466	Negative regulation of peptidase activity	4.84488e-05	Cd44/Thbs1/Gpx1/Ngp/Mmp9/Ltf/Pi16/Hspa1b/Picalm/Sorl1/App/Serpinb1a/Klf4/Herpud1/Vegfa/Nr4a1/Ddx3x/Ptgs2/Cflar/Arrb2/Pak2/Mdm2/Gpi1	23	Down	DM vs. WM	F
GO_BP	GO:0045926	Negative regulation of growth	5.73366e-05	Pi16/Hspa1b/Lgmn/Rgs2/Ptprj/Ddx3x/Hif1a/Rtn4/Rb1/Hspa1a/Cdkn1b/Cdkn1a/Ptprs/Sema4a/Jarid2/Actr3/Adipor1/Pten/Bcl11a/Cdkn2aip/Adrb2/Apc/Bcl6	23	Down	DM vs. WM	F
GO_MF	GO:0061134	Peptidase regulator activity	0.000104071	Wfdc21/Ngp/Wfdc17/Fn1/Ltf/Pi16/Atp2a3/App/Serpinb1a/Apaf1/Anxa2/C5ar1/C3/Aplp2/Tnfaip8/Vsir/Ube2z/Ctsc/Rps27l/Cflar/Aph1a/Vcp/Birc3	23	Down	DM vs. WM	F
GO_BP	GO:0140546	Defense response to symbiont	0.000132194	Ptprc/Il1b/Pcbp2/Serinc3/Ddx17/Samhd1/Pmaip1/Ifitm6/Ifitm1/Nlrp3/Pum2/Dhx9/G3bp1/Ifngr2/Itch/Irf5/Chuk/Fgl2/Unc93b1/Pum1/Setd2/Becn1/Trim12c	23	Down	DM vs. WM	F
GO_BP	GO:0010506	Regulation of autophagy	0.000138526	Mcl1/Eif4g2/Mapk3/Snx18/Dcaf12/Hif1a/Ralb/Tlr2/Ehmt2/Nampt/Sh3glb1/Pip4k2a/Gnai3/Tbc1d14/Snx4/Il10ra/Supt5/Adrb2/Becn1/Stat3/Trim12c/Ctsa/Mtdh	23	Down	DM vs. WM	F
GO_BP	GO:0045055	Regulated exocytosis	0.00016601	Ywhaz/Itgam/Cd177/Ccr2/Lamp1/Rab31/Anxa3/Notch1/Syk/Synj1/Lyn/Cd300a/Fgr/Ptafr/Spi1/Snx4/Snap23/Arhgap17/Pdpk1/Adrb2/Git2/Arl8b/Cyth1	23	Down	DM vs. WM	F
GO_BP	GO:0046883	Regulation of hormone secretion	0.000400962	Il1b/Anxa1/Osm/Serp1/Slc8b1/Nadk/Ppp3ca/Glud1/Rab8b/Hif1a/Acsl4/Tardbp/Hmgcr/Anxa5/Sidt2/Tcirg1/Snx4/Runx1/Midn/Glrx/Abcg1/Klf7/Glul	23	Down	DM vs. WM	F
GO_BP	GO:0009410	Response to xenobiotic stimulus	0.000824838	Il1b/Gpx1/Fos/Rnf149/Mmp9/Ywhaz/Lcn2/Mgst1/Dnmt1/Gstm1/Rb1/Sod1/Tfrc/Ehmt2/Mef2c/Blmh/Adam17/Hdac4/Add3/Ss18/Tcf3/Atp1a1/Mat2a	23	Down	DM vs. WM	F
GO_BP	GO:0060249	Anatomical structure homeostasis	0.000922417	Gcnt2/Ccr2/Lamp2/Vegfa/Notch1/Syk/Csf1r/Snx10/Hif1a/Ctnnb1/Adam8/Rb1/Sod1/Ptgs2/Tfrc/Tcirg1/Vhl/Ptk2b/Flt3/Inpp5d/Taok1/Adrb2/Apc	23	Down	DM vs. WM	F
GO_BP	GO:0043270	Positive regulation of ion transport	0.000958647	Il1b/Cebpb/Cox17/Cxcr4/Lcn2/Atp1b3/Flna/Sgk1/Atp2b1/Chp1/Rtn4/Ikbkb/Ifngr2/Dpysl2/Ptafr/Itpr1/Snx4/Glrx/Ano6/Adrb2/Arrb2/Dbi/Dnm2	23	Down	DM vs. WM	F
GO_MF	GO:0030674	Protein-macromolecule adaptor activity	0.00160749	Iqgap1/Atp1b3/Dcaf12/Klf4/Herpud1/Gnb1/Gnb2/Ap2a2/Syne1/Arpc4/Amfr/Vhl/Khdrbs1/Ddb1/Sun2/Snap23/Arrdc1/Grb2/Aph1a/Stat3/Abi1/Trim12c/Trpc4ap	23	Down	DM vs. WM	F
GO_CC	GO:0099572	Postsynaptic specialization	0.0031285	Actb/Eif4g2/Hnrnpk/Ywhaz/Picalm/Actr2/Kpna2/Ctnnb1/Rtn4/Lyn/Eif3a/Ptprs/Itpr1/Nsf/Abhd17b/Ptk2b/Bcl11a/Pdpk1/Add3/Arrb2/Usp8/Pak2/Atp1a1	23	Down	DM vs. WM	F
KEGG	mmu04510	Focal adhesion	0.00537933	Thbs1/Actb/Actg1/Fn1/Cdc42/Mapk3/Mapk1/Flna/Igf1r/Vegfa/Ctnnb1/Pik3cd/Vav1/Pten/Grb2/Pdpk1/Raf1/Ppp1cb/Ccnd3/Birc3/Pak2/Itga4/Diaph1	23	Down	DM vs. WM	F
GO_BP	GO:0006869	Lipid transport	0.00643308	Thbs1/Il1b/Psap/Anxa1/Prkcd/Gm2a/Ldlr/Vps4b/Dgat1/Syk/Abca7/Anxa2/Acsl4/Ptgs2/Tmem30a/Sgpp1/Pip4k2a/Runx1/Ano6/Abcg1/Surf4/Arl8b/Dbi	23	Down	DM vs. WM	F
GO_BP	GO:0060562	Epithelial tube morphogenesis	0.00738383	Cd44/Cxcr4/Lcn2/Zeb2/Notch2/Rara/Cxcr2/Apaf1/Vegfa/Lmo4/Notch1/Hif1a/Ctnnb1/Arid1a/Mef2c/Rbpj/Pik3cd/Sec24b/Rhob/Hes1/Ppp3r1/Hectd1/Setd2	23	Down	DM vs. WM	F
GO_BP	GO:0006816	Calcium ion transport	0.0213798	Ptprc/Cxcr4/Ptpn6/Atp2a3/Ibtk/Ahnak/1810037I17Rik/Slc8b1/Atp2b1/Ppp3ca/Myb/Ctnnb1/Lyn/Ptgs2/Itpr1/Ptk2b/Ywhae/Hes1/Ano6/Adrb2/Arrb2/Dbi/Diaph1	23	Down	DM vs. WM	F
GO_CC	GO:0022627	Cytosolic small ribosomal subunit	7.66681e-28	Rps3a1/Rps6/Rps5/Rps19/Rps16/Rps11/Rps3/Rps13/Uba52/Rps25/Rps27rt/Rps15/Rps23/Rps24/Rps2/Rps18/Fau/Rps4x/Rps20/Rps8/Rps10/Isg15	22	Up	DM vs. WM	F
GO_BP	GO:0045333	Cellular respiration	2.42928e-11	Atp5d/Atp5b/Dnajc15/Cox5b/Ndufa12/Park7/Cycs/Uqcr10/Prelid1/Ndufs4/Ndufs3/Bax/Uqcrfs1/Cyc1/Ndufs8/Ndufa7/Uqcc2/Ifng/Chchd10/Ndufv2/Bloc1s1/Gadd45gip1	22	Up	DM vs. WM	F
GO_BP	GO:0002819	Regulation of adaptive immune response	6.39253e-11	Xcl1/B2m/Il7r/H2-D1/H2-Q4/Skap1/H2-M3/Gimap5/H2-T22/Gimap3/Fcer1g/Ccr7/H2-T23/Klrd1/Ifng/Prkcq/Exosc6/Mif/Smad7/Pycard/Cd74/H2-Ab1	22	Up	DM vs. WM	F
GO_BP	GO:0002688	Regulation of leukocyte chemotaxis	1.14139e-09	Thbs1/Il1b/Dusp1/Mapk3/Ccr2/Mapk1/App/Slc8b1/Cxcr2/Vegfa/Lgmn/Csf1r/Ptprj/C5ar1/Lyn/Trem1/Spi1/Adam17/Ptk2b/Rin3/Swap70/Ano6	22	Down	DM vs. WM	F
GO_BP	GO:0030856	Regulation of epithelial cell differentiation	5.32647e-08	Il1b/Cebpb/Btg1/Mmp9/Zfp36/Cd24a/Zeb2/Vegfa/Zfp36l1/Notch1/Ctnnb1/Id1/Srsf6/Ikbkb/Cdkn1b/Sgpp1/Vhl/Xdh/Hes1/Apc/Klf7/Numa1	22	Down	DM vs. WM	F
GO_BP	GO:0016032	Viral process	6.41334e-08	Vps37b/Apoe/Eif3f/Ppib/Ppia/Ccl5/Lgals1/Apobec3/Trim12a/Rnasek/Slc3a2/Hdac1/Lef1/Snx3/Bax/Ifng/Pfn1/Ifi27/Bcl2/Icam1/Cd74/Isg15	22	Up	DM vs. WM	F
GO_BP	GO:0040029	Regulation of gene expression, epigenetic	1.50052e-07	Gpx1/Ogt/Klf2/H3f3a/Cdk2/Dnmt1/Ep300/Smchd1/Cbx3/Rb1/Suz12/Msl2/Hnrnpu/Jarid2/Spi1/Kansl2/Phf8/Baz2a/Hdac4/Eed/Kdm1a/Ubr2	22	Down	DM vs. WM	F
GO_BP	GO:0030041	Actin filament polymerization	1.82636e-07	Prkcd/Gsn/Arpc5/Myadm/Map3k1/Msrb1/Arpc2/Capza1/Arfgef1/Cyfip1/Mtpn/Arpc4/Tlr2/Capza2/Actr3/Ssh2/Ptk2b/Grb2/Hcls1/Add3/Capn1/Diaph1	22	Down	DM vs. WM	F
GO_BP	GO:0051250	Negative regulation of lymphocyte activation	2.00907e-07	Cd44/Cebpb/Anxa1/Cd24a/Laptm5/Ptpn6/Lst1/Btk/Lyn/Cd300a/Lilrb4a/Vsir/Fgr/Itch/Arg2/Samsn1/Runx1/Flt3/Inpp5d/Fgl2/Bcl6/Pag1	22	Down	DM vs. WM	F
GO_BP	GO:0034470	NcRNA processing	3.26085e-07	Rpl7/Rpl35/Rps6/Rps19/Rps16/Rps25/Rps27rt/Rpl14/Rps15/Rpl26/Rps24/Rpl10a/Nop10/Rps8/Rpl5/Hsd17b10/Npm3/Pop5/Dph3/Trmt112/Eif6/Exosc6	22	Up	DM vs. WM	F
GO_BP	GO:0001890	Placenta development	4.22387e-07	Cebpb/Junb/Hsp90ab1/Mapk3/Nfe2/Mapk1/Notch2/Zfp36l1/Hif1a/Cdkn1b/Ptgs2/Arid1a/Sp3/Pbrm1/Rbpj/Mapk14/Hes1/Hectd1/Grb2/Sp1/Setd2/Itga4	22	Down	DM vs. WM	F
KEGG	mmu04657	IL-17 signaling pathway	7.41117e-07	Il1b/Cebpb/S100a8/S100a9/Hsp90b1/Fos/Mmp9/Hsp90ab1/Lcn2/Mapk3/Mapk1/Nfkb1/Il17ra/Elavl1/Tab2/Usp25/Ikbkb/Ptgs2/Mapk14/Chuk/Fosb/Mapk6	22	Down	DM vs. WM	F
GO_BP	GO:0006643	Membrane lipid metabolic process	8.55966e-07	Psap/Serinc3/Prkcd/St3gal4/Sgms2/Smpdl3a/Pigt/Gm2a/Cers6/Acer3/Naaa/Sgpl1/Tm9sf2/Sgms1/Degs1/St8sia4/B4galt3/Sgpp1/Naga/Neu1/B4galt5/Hexa	22	Down	DM vs. WM	F
GO_CC	GO:0019897	Extrinsic component of plasma membrane	9.59121e-07	S100a6/Anxa1/Picalm/Iqgap1/Snx18/Gnb1/Syk/Anxa2/Gnb2/Kpna2/Ctnnb1/Lyn/Fgr/Gnaq/Gnai3/Ctnna1/Ptk2b/Apc/Usp8/Numa1/Cyth1/Sla	22	Down	DM vs. WM	F
KEGG	mmu05215	Prostate cancer	1.68398e-06	Hsp90b1/Mmp9/Hsp90ab1/Mapk3/Mapk1/Nfkb1/Igf1r/Cdk2/Ep300/Ctnnb1/Rb1/Ikbkb/Cdkn1b/Cdkn1a/Il1r2/Pik3cd/Pten/Chuk/Grb2/Pdpk1/Raf1/Mdm2	22	Down	DM vs. WM	F
GO_BP	GO:0050821	Protein stabilization	1.82029e-06	Hspa1b/Hsp90ab1/Lamp2/Lamp1/Atp1b3/Flna/Rassf2/Grn/Ep300/Mfsd1/Chp1/Zfp207/Rtn4/Hspa1a/Morc3/Gnaq/Pten/Usp19/Syvn1/Usp7/Taf9/Tcf3	22	Down	DM vs. WM	F
KEGG	mmu04714	Thermogenesis	2.30437e-06	Gnas/Rps6/Atp5d/Atp5b/Atp5g1/Cox8a/Cox5b/Ndufa12/Cox7b/Ndufa13/Uqcr10/Rheb/Ndufb5/Cox6b1/Ndufs4/Ndufs3/Uqcrfs1/Cyc1/Ndufs8/Ndufa7/Ndufv2/Ndufa6	22	Up	DM vs. WM	F
KEGG	mmu05169	Epstein-Barr virus infection	2.30437e-06	B2m/Cd3g/Cd3d/Cd3e/H2-D1/H2-Q4/H2-M3/Cd247/H2-T22/Cycs/Hdac1/H2-T23/Nfkbib/Bax/Gadd45b/Bcl2/Icam1/Isg15/H2-Eb1/H2-Ab1/Nfkbia/H2-Aa	22	Up	DM vs. WM	F
GO_MF	GO:0003714	Transcription corepressor activity	2.91614e-06	Irf2bp2/Hipk1/Elane/Tcf4/Tbl1xr1/Eid1/Hspa1a/Tob1/Tle3/Hipk2/Hnrnpu/Rere/Mta2/Bcl11a/Pias1/Hdac4/Hdgf/Brd7/Cbfa2t3/Lcor/Sap30/Pbxip1	22	Down	DM vs. WM	F
GO_BP	GO:0045619	Regulation of lymphocyte differentiation	2.94585e-06	Ptprc/Cd44/Anxa1/Cd24a/Ptpn6/Ccr2/Rara/Ikzf1/Nlrp3/Zfp36l1/Syk/Myb/Adam8/Lilrb4a/Vsir/Nfam1/Runx1/Flt3/Zmiz1/Inpp5d/Fgl2/Bcl6	22	Down	DM vs. WM	F
GO_BP	GO:1990138	Neuron projection extension	3.72049e-06	Fn1/Hnrnpk/Cxcr4/Hsp90ab1/Picalm/Iqgap1/Vegfa/Csf1r/Ctnnb1/Rtn4/Cyfip1/Ptprs/Sema4a/Dpysl2/Sh3glb1/Actr3/Itsn2/Bcl11a/Kdm1a/Dnm2/Adnp/Itga4	22	Down	DM vs. WM	F
GO_BP	GO:0007519	Skeletal muscle tissue development	4.24745e-06	Gpx1/Ddx5/Fos/Gpcpd1/Ddx17/Mbnl1/Ppp3ca/Ep300/Nr4a1/Notch1/Ctnnb1/Rb1/Hmgcr/Mef2c/Usp19/Egr1/Mapk14/Hdac4/Cflar/Adrb2/Sap30/Ybx3	22	Down	DM vs. WM	F
GO_BP	GO:0043491	Protein kinase B signaling	4.85586e-06	Thbs1/Il1b/Gpx1/Gcnt2/Osm/Hsp90ab1/Rara/Igf1r/Klf4/Vegfa/Zfp36l1/Arfgef1/Ptprj/Adam8/Rtn4/Pik3cd/Pten/Xdh/Setx/Hcls1/Arrb2/Mtdh	22	Down	DM vs. WM	F
GO_BP	GO:0060538	Skeletal muscle organ development	9.87664e-06	Gpx1/Ddx5/Fos/Gpcpd1/Ddx17/Mbnl1/Ppp3ca/Ep300/Nr4a1/Notch1/Ctnnb1/Rb1/Hmgcr/Mef2c/Usp19/Egr1/Mapk14/Hdac4/Cflar/Adrb2/Sap30/Ybx3	22	Down	DM vs. WM	F
GO_CC	GO:0030427	Site of polarized growth	1.03479e-05	Cxcr4/Marcks/Hsp90ab1/Iqgap1/Arpc5/Snx18/App/Flna/Arpc2/Rtn4/Cyfip1/Dpysl2/Nin/Ptk2b/Setx/Ywhae/Hcls1/Katna1/Apc/Tpm3/Dnm2/Itga4	22	Down	DM vs. WM	F
GO_BP	GO:0002285	Lymphocyte activation involved in immune response	1.29289e-05	Ptprc/Anxa1/Itgal/Ccr2/Lamp1/Notch2/Rara/Nlrp3/Clec4e/Lcp1/Myb/Dock10/Lilrb4a/Tfrc/Sema4a/Spi1/Clec4d/Ptk2b/Swap70/Fgl2/Bcl6/Stat3	22	Down	DM vs. WM	F
KEGG	mmu04670	Leukocyte transendothelial migration	1.46618e-05	Actb/Actg1/Cybb/Mmp9/Itgal/Cxcr4/Rassf5/Itgam/Cdc42/Ncf1/Ncf2/Ncf4/Ctnnb1/Msn/Gnai3/Pik3cd/Ezr/Vav1/Ctnna1/Ptk2b/Mapk14/Itga4	22	Down	DM vs. WM	F
GO_BP	GO:0016197	Endosomal transport	1.89087e-05	Atp6ap1/Picalm/Cdc42/Cltc/Snx18/Dennd5a/Sorl1/Tmcc1/Vps4b/Acap2/Cmtm6/Chmp5/Tbc1d14/Snx4/Itsn2/Gga1/Tmem50a/Eps15/Tmem50b/Arl8b/Vcp/Usp7	22	Down	DM vs. WM	F
GO_MF	GO:0051015	Actin filament binding	1.9535e-05	Marcks/Gsn/Iqgap1/Arpc5/Actr2/Dstn/Flna/Lasp1/Arpc2/Capza1/Wdr1/Lcp1/Syne1/Arpc4/Capza2/Myo9b/Actr3/Ezr/Ctnna1/Hcls1/Add3/Tpm3	22	Down	DM vs. WM	F
GO_BP	GO:0007160	Cell-matrix adhesion	2.74773e-05	Thbs1/Actg1/Itgal/Fn1/Sirpa/Itgam/Iqgap1/Map4k4/Vegfa/Ptprj/Ctnnb1/Adam8/Trem1/Slk/Ptpra/Pten/Lims1/Ptk2b/Cdk6/Pdpk1/Bcl6/Itga4	22	Down	DM vs. WM	F
GO_BP	GO:0045088	Regulation of innate immune response	4.50305e-05	Hmgb2/Samhd1/Ncf1/Lamp1/Serpinb1a/Grn/Hexim1/Syk/Adam8/Dhx9/C3/Nono/Sfpq/Tlr2/Fgr/Ythdf3/Spi1/N4bp1/Vav1/Arrb2/Trafd1/Trim12c	22	Down	DM vs. WM	F
GO_BP	GO:0060828	Regulation of canonical Wnt signaling pathway	6.62502e-05	Zeb2/Ccdc88c/App/Nfkb1/Csnk1a1/Tbl1xr1/Tnks2/Notch1/Ddx3x/Ctnnb1/G3bp1/Amfr/Csnk1e/Tle3/Gnaq/Rbpj/Egr1/Mapk14/Apc/Gid8/Usp8/Vcp	22	Down	DM vs. WM	F
GO_BP	GO:0090257	Regulation of muscle system process	9.59627e-05	Pi16/Ncf1/Atp2b1/Klf4/Ppp3ca/Nr4a1/Tnfrsf1b/Rgs2/Notch1/Mtpn/Sod1/Ptgs2/Mef2c/Jarid2/Ptafr/Arg2/Cdk9/Hdac4/Adrb2/Mef2a/Becn1/Atp1a1	22	Down	DM vs. WM	F
GO_BP	GO:0060541	Respiratory system development	0.000163231	Ywhaz/Cdc42/Mapk3/Klf2/Mapk1/Rara/Vegfa/Ep300/Notch1/Ctnnb1/Id1/Smchd1/Srsf6/Fndc3b/Man2a1/Sp3/Rbpj/Sec24b/Hes1/Ppp3r1/Sp1/Numa1	22	Down	DM vs. WM	F
GO_BP	GO:0032886	Regulation of microtubule-based process	0.000171058	Gda/Hspa1b/Lamp1/Cltc/Sgk1/Azin1/Vps4b/Kat2b/Pdcd6ip/Hspa1a/Cep120/Cdkn1b/Anxa5/Chmp5/Hnrnpu/Nin/Dync1h1/Taok1/Apc/Slain2/Numa1/Diaph1	22	Down	DM vs. WM	F
GO_CC	GO:0061695	Transferase complex, transferring phosphorus-containing groups	0.00024953	Ccnl1/Igf1r/Cdk2/Ccng2/Ccna2/Rb1/Ikbkb/Map3k5/Cdkn1a/Polr2a/Pik3cd/Cdk9/Gtf2a1/Cdk6/Cab39/Chuk/Polr2l/Ccnd3/Taf9/Becn1/Ccni/Cnppd1	22	Down	DM vs. WM	F
GO_BP	GO:0006260	DNA replication	0.00026105	Samhd1/Cdc42/Rbms1/Alyref/Cdk2/Nucks1/Rrm1/Mcm6/Rrm2/Dhx9/Mcm5/Ccna2/Pds5a/Baz1a/Mcm3/Ehmt2/Supt16/Fam111a/Cdk9/Smc3/Ino80d/Rfc2	22	Down	DM vs. WM	F
GO_MF	GO:0016791	Phosphatase activity	0.000372174	Ptprc/Dusp1/Ptpn6/Ptpre/Ppp3ca/Ptprj/Synj1/Ctdsp2/Ptp4a1/Ptprs/Ppp2cb/Ptpn12/Sgpp1/Ptpa/Ptpra/Ssh2/Pten/Inpp5d/Ppp3r1/Ppp2r5a/Ppp1cb/Atp1a1	22	Down	DM vs. WM	F
GO_BP	GO:0016050	Vesicle organization	0.000407798	Anxa1/Sdcbp/Picalm/Zeb2/Tmcc1/Vps4b/Snx10/Rab8b/Chp1/Pdcd6ip/Synj1/Sec23b/Chmp5/Pip4k2a/Gnai3/Sec24b/Snap23/Abcg1/Insig1/Sec31a/Usp8/Arl8b	22	Down	DM vs. WM	F
GO_BP	GO:0010948	Negative regulation of cell cycle process	0.000444261	Osm/Ier3/Rad21/Klf4/Zfp36l1/Kat2b/Zfp207/Ctdsp2/Rb1/Cdkn1b/Cdkn1a/Ppp2r5c/Gpr132/Pten/Mapk14/Rps27l/Taok1/Brd7/Apc/Baz1b/Bub3/Mdm2	22	Down	DM vs. WM	F
GO_BP	GO:0042593	Glucose homeostasis	0.000485148	Gpx1/Pygl/Prcp/Ogt/Slc8b1/Igf1r/Nadk/Ppp3ca/Ptprj/Hif1a/Nucks1/Hk2/Hmgcr/Cyb5r4/Sidt2/Adipor1/Raf1/Abcg1/Klf7/Stat3/Spop/Gpi1	22	Down	DM vs. WM	F
GO_BP	GO:0033500	Carbohydrate homeostasis	0.000506803	Gpx1/Pygl/Prcp/Ogt/Slc8b1/Igf1r/Nadk/Ppp3ca/Ptprj/Hif1a/Nucks1/Hk2/Hmgcr/Cyb5r4/Sidt2/Adipor1/Raf1/Abcg1/Klf7/Stat3/Spop/Gpi1	22	Down	DM vs. WM	F
GO_CC	GO:0010008	Endosome membrane	0.000522464	Lamp2/Lamp1/Snx18/Ldlr/Vps4b/Acap2/Anxa2/Snx10/Ncf4/Cmtm6/Sppl2a/Ctsd/Tfrc/Ndrg1/Chmp5/Lamtor4/Tmem30a/Snx4/Abhd17b/Rhob/Usp8/Rnf13	22	Down	DM vs. WM	F
GO_MF	GO:1901681	Sulfur compound binding	0.000704276	Ptprc/Thbs1/Gsr/Rpl29/Tkt/Fn1/Ltf/Itgam/Mpo/Elane/App/Mgst1/Soat1/Vegfa/Gstm1/Slc6a6/Zfp207/Aplp2/Ptprs/Acadm/Hdgf/Dbi	22	Down	DM vs. WM	F
GO_BP	GO:0050708	Regulation of protein secretion	0.000825044	Il1b/Anxa1/Serp1/Slc8b1/Nadk/Ppp3ca/Glud1/Hif1a/Acsl4/Tardbp/Hmgcr/Erp29/Anxa5/Tlr2/Sidt2/Tcirg1/Ezr/Midn/Glrx/Abcg1/Klf7/Glul	22	Down	DM vs. WM	F
GO_BP	GO:0043588	Skin development	0.00161077	Psap/Txnip/Fosl2/Anxa1/Zfp36/Klf4/Pum2/Zfp36l1/Notch1/Mafb/Ctnnb1/Srsf6/Ptgs2/Sgpp1/Rbpj/Scd1/Runx1/Stard7/Apc/Dbi/Numa1/Trpc4ap	22	Down	DM vs. WM	F
GO_CC	GO:0030133	Transport vesicle	0.00198367	Lyz2/Laptm5/Picalm/Sypl/Lamp1/Cltc/App/Atp2b1/Rab8b/Ap2a2/Chp1/Erp29/Anxa5/Sec23b/Ptprs/Sh3glb1/Aftph/Sec24b/Apc/Aph1a/Sec31a/Dbi	22	Down	DM vs. WM	F
KEGG	mmu05225	Hepatocellular carcinoma	0.00225882	Actb/Actg1/Gadd45a/Mapk3/Mapk1/Mgst1/Csnk1a1/Igf1r/Gstm1/Smarcd2/Ctnnb1/Rb1/Cdkn1a/Arid1a/Pbrm1/Pik3cd/Pten/Cdk6/Grb2/Raf1/Brd7/Apc	22	Down	DM vs. WM	F
GO_CC	GO:0014069	Postsynaptic density	0.0031285	Actb/Eif4g2/Hnrnpk/Ywhaz/Picalm/Actr2/Ctnnb1/Rtn4/Lyn/Eif3a/Ptprs/Itpr1/Nsf/Abhd17b/Ptk2b/Bcl11a/Pdpk1/Add3/Arrb2/Usp8/Pak2/Atp1a1	22	Down	DM vs. WM	F
GO_BP	GO:0006066	Alcohol metabolic process	0.00342267	Lbr/App/Nfkb1/Soat1/Ldlr/Acer3/Naaa/Synj1/Aplp2/Hmgcr/Sod1/Erlin1/Sgpp1/Ip6k1/Hmgcs1/Ptafr/Nudt3/Pten/Ptk2b/Srebf2/Abcg1/Insig1	22	Down	DM vs. WM	F
GO_CC	GO:0032279	Asymmetric synapse	0.00401005	Actb/Eif4g2/Hnrnpk/Ywhaz/Picalm/Actr2/Ctnnb1/Rtn4/Lyn/Eif3a/Ptprs/Itpr1/Nsf/Abhd17b/Ptk2b/Bcl11a/Pdpk1/Add3/Arrb2/Usp8/Pak2/Atp1a1	22	Down	DM vs. WM	F
GO_CC	GO:0005819	Spindle	0.00487281	Cdc42/Cltc/App/Csnk1a1/Cxcr2/Tbl1xr1/Arl8a/Vps4b/Cbx3/Rb1/Bnip2/Knstrn/Chmp5/Stag2/Hnrnpu/Nin/Mapk14/Smc3/Katna1/Arl8b/Numa1/Diaph1	22	Down	DM vs. WM	F
GO_CC	GO:0098984	Neuron to neuron synapse	0.0076529	Actb/Eif4g2/Hnrnpk/Ywhaz/Picalm/Actr2/Ctnnb1/Rtn4/Lyn/Eif3a/Ptprs/Itpr1/Nsf/Abhd17b/Ptk2b/Bcl11a/Pdpk1/Add3/Arrb2/Usp8/Pak2/Atp1a1	22	Down	DM vs. WM	F
GO_MF	GO:0005525	GTP binding	0.00919471	Hsp90ab1/Samhd1/Cdc42/Eif2s3x/Rab31/Arf5/Arl8a/Glud1/Rab8b/Ralb/Tuba1c/Arf2/Gnaq/Tuba1b/Arf3/Rhoq/Gnai3/Nin/Gnl1/Rhob/Arl8b/Dnm2	22	Down	DM vs. WM	F
GO_CC	GO:0016324	Apical plasma membrane	0.00968014	Cd44/Anxa1/Fn1/Hsp90ab1/Slc16a3/Atp6v1b2/Atp1b3/Atp2b1/Notch1/Atp6v1a/Slc6a6/Abca7/Ctnnb1/Tcirg1/Msn/Ezr/Adam17/Pten/Adrb2/Cd9/Atp1a1/Mtdh	22	Down	DM vs. WM	F
GO_BP	GO:0003002	Regionalization	0.0106244	Ets2/Itgam/Zeb2/Hipk1/Notch2/Ifitm1/Ep300/Notch1/Mafb/Sf3b1/Ctnnb1/Pbx2/C3/Pds5a/Mef2c/Hipk2/Rbpj/Hes1/Apc/Eed/Ssbp3/Abi1	22	Down	DM vs. WM	F
GO_BP	GO:0002440	Production of molecular mediator of immune response	0.0109127	Ptprc/Il1b/Laptm5/Samhd1/Ccr2/Elane/Nlrp3/Tnfrsf1b/Rtn4/Btk/Trem1/Lilrb4a/Tlr2/Vsir/Tfrc/Tcirg1/Stard7/Swap70/Fgl2/Bcl6/Tcf3/Gpi1	22	Down	DM vs. WM	F
GO_BP	GO:0051480	Regulation of cytosolic calcium ion concentration	0.0143628	Ptprc/Il1b/Cd24a/Cxcr4/Ptpn6/Ccr2/Ibtk/Fpr2/Slc8b1/Cxcr2/Atp2b1/Gnb1/C5ar1/Lyn/Sppl3/Itpr1/Ptk2b/Ywhae/Swap70/Adrb2/Dbi/Diaph1	22	Down	DM vs. WM	F
GO_MF	GO:0019001	Guanyl nucleotide binding	0.0171625	Hsp90ab1/Samhd1/Cdc42/Eif2s3x/Rab31/Arf5/Arl8a/Glud1/Rab8b/Ralb/Tuba1c/Arf2/Gnaq/Tuba1b/Arf3/Rhoq/Gnai3/Nin/Gnl1/Rhob/Arl8b/Dnm2	22	Down	DM vs. WM	F
GO_MF	GO:0032561	Guanyl ribonucleotide binding	0.0171625	Hsp90ab1/Samhd1/Cdc42/Eif2s3x/Rab31/Arf5/Arl8a/Glud1/Rab8b/Ralb/Tuba1c/Arf2/Gnaq/Tuba1b/Arf3/Rhoq/Gnai3/Nin/Gnl1/Rhob/Arl8b/Dnm2	22	Down	DM vs. WM	F
GO_CC	GO:0062023	Collagen-containing extracellular matrix	0.0176311	Thbs1/S100a6/Tgfbi/Emilin2/Anxa1/Mmp9/Fn1/Hnrnpm/F13a1/Elane/Serpinb1a/Anxa3/Vegfa/Anxa2/Anxa5/Ctsd/Runx1/Anxa7/Ctsc/Smc3/Fgl2/Adam19	22	Down	DM vs. WM	F
KEGG	mmu05207	Chemical carcinogenesis - receptor activation	0.0338532	Hsp90b1/Fos/Hsp90ab1/Mapk3/Mapk1/Notch2/Nfkb1/Mgst1/Klf4/Vegfa/Gstm1/Kpna2/Rb1/Gnai3/Pik3cd/Grb2/Raf1/Adrb2/Arrb2/Ccnd3/Bcl6/Stat3	22	Down	DM vs. WM	F
GO_BP	GO:0006631	Fatty acid metabolic process	0.0404683	Il1b/Gpx1/Anxa1/Alox5ap/Scd2/Cyp4f18/Dgat1/Naaa/Sgpl1/Degs1/C3/Acsl4/Qk/Ptgs2/Erlin1/Acadm/Scd1/Adipor1/Mapk14/Gpat4/Insig1/Dbi	22	Down	DM vs. WM	F
GO_BP	GO:0002532	Production of molecular mediator involved in inflammatory response	6.16651e-11	Chil3/Ywhaz/Sirpa/Alox5ap/Ncf1/Clec7a/Grn/Il17ra/Syk/Pld4/Hif1a/Lyn/Cd300a/Lilrb4a/Il1r2/Snx4/Adam17/Snap23/Mapk14/Pbxip1/Stat3	21	Down	DM vs. WM	F
GO_BP	GO:0071456	Cellular response to hypoxia	3.6849e-10	Ogt/Vegfa/Pgk1/Gnb1/Zfp36l1/Notch1/Cpeb2/Hif1a/Hyou1/Adam8/Rtn4/Vhl/Rbpj/Bach1/Pten/Usp19/Egr1/Npepps/Adrb2/Hp1bp3/P4hb	21	Down	DM vs. WM	F
GO_BP	GO:0048024	Regulation of mRNA splicing, via spliceosome	8.35155e-10	Ddx5/Snrnp70/Hnrnpk/Srsf3/Ptbp3/Ddx17/Celf2/Mbnl1/Hnrnpa2b1/U2af2/Celf1/Srsf2/Srsf6/Sf1/Qk/Hnrnpu/Khdrbs1/Tra2a/Rbm5/Hnrnpl/Srsf4	21	Down	DM vs. WM	F
KEGG	mmu00190	Oxidative phosphorylation	2.4365e-09	Atp5d/Atp5b/Atp5g1/Cox8a/Cox5b/Ndufa12/Atp6v1f/Cox7b/Ndufa13/Cycs/Uqcr10/Ndufb5/Cox6b1/Ndufs4/Ndufs3/Uqcrfs1/Cyc1/Ndufs8/Ndufa7/Ndufv2/Ndufa6	21	Up	DM vs. WM	F
GO_CC	GO:0005759	Mitochondrial matrix	6.43409e-09	Rps3/Atp5b/Dnajc15/Park7/Grpel1/Mrps16/Hsd17b10/Mrps24/Mrpl54/Mrpl24/Mrpl30/Mrpl23/Mrps23/Ndufa7/Mrpl4/Mrps26/Uqcc2/Hspe1/Bloc1s1/Mrpl42/Mrpl21	21	Up	DM vs. WM	F
GO_BP	GO:0036294	Cellular response to decreased oxygen levels	1.37443e-08	Ogt/Vegfa/Pgk1/Gnb1/Zfp36l1/Notch1/Cpeb2/Hif1a/Hyou1/Adam8/Rtn4/Vhl/Rbpj/Bach1/Pten/Usp19/Egr1/Npepps/Adrb2/Hp1bp3/P4hb	21	Down	DM vs. WM	F
GO_BP	GO:0002703	Regulation of leukocyte mediated immunity	2.52609e-08	Xcl1/B2m/Il7r/Rac2/H2-D1/H2-Q4/H2-M3/Sh2d1a/Gimap5/H2-T22/Gimap3/Fcer1g/Serpinb9/H2-T23/Klrd1/Ifng/Klrk1/Exosc6/Smad7/Klre1/Tyrobp	21	Up	DM vs. WM	F
GO_BP	GO:0002761	Regulation of myeloid leukocyte differentiation	2.90932e-08	Cebpb/Fos/Trib1/Itgam/Notch2/Rassf2/Rara/Ikzf1/Zfp36l1/Csf1r/Mafb/Ctnnb1/Adam8/Lyn/Rb1/Lilrb4a/Runx1/Inpp5d/Cdk6/Hcls1/Apc	21	Down	DM vs. WM	F
GO_BP	GO:1902105	Regulation of leukocyte differentiation	6.43708e-08	Gnas/Lck/Ccl5/Nme2/Il7r/Ctla2a/Gimap5/Gimap3/Prelid1/Lef1/Ccr7/Prkca/Tcf7/Zap70/Ifng/Il2rg/Smad7/Cd74/Ccl3/Tyrobp/H2-Aa	21	Up	DM vs. WM	F
GO_BP	GO:0090316	Positive regulation of intracellular protein transport	6.53031e-08	Prkcd/Itgam/Hsp90ab1/Cdc42/Pmaip1/Mapk1/Sorl1/Flna/Arpc2/Tardbp/Ptgs2/Edem1/Tmem30a/Sh3glb1/Ipo5/Actr3/Mapk14/Ywhae/Hcls1/Wipf1/Mdm2	21	Down	DM vs. WM	F
GO_CC	GO:0001726	Ruffle	3.08499e-07	S100a6/Gsn/Iqgap1/Myadm/Atp6v1b2/Arpc2/Acap2/Ptprj/Abca7/Anxa2/Lcp1/Knstrn/Fgr/Myo9b/Actr3/Ezr/Adam17/Cdk6/Apc/Dnm2/Diaph1	21	Down	DM vs. WM	F
GO_BP	GO:0032675	Regulation of interleukin-6 production	5.59582e-07	Il1b/Cebpb/Cd24a/Laptm5/Sirpa/Klf2/Ptpn6/Mmp8/App/Il17ra/Syk/Dhx9/Lilrb4a/Tlr2/Mapkapk2/Ptafr/Flt3/Inpp5d/Unc93b1/Arrb2/Stat3	21	Down	DM vs. WM	F
GO_BP	GO:2001236	Regulation of extrinsic apoptotic signaling pathway	8.12014e-07	Ptprc/Thbs1/Il1b/Mcl1/Hmgb2/Gpx1/G0s2/Hspa1b/Pmaip1/Sgk3/Vegfa/Ddx3x/Sgms1/Hspa1a/Sp100/Ctnna1/Pten/Itprip/Cflar/Raf1/Pak2	21	Down	DM vs. WM	F
GO_BP	GO:0071826	Ribonucleoprotein complex subunit organization	8.12014e-07	Rps28/Hsp90ab1/Celf2/Eif2s3x/Mbnl1/Eif4b/Celf1/Sf3b1/Dhx9/Srsf6/Eif3a/Usp4/Cpsf6/Prpf18/Setx/Rps27l/Sf3a1/Rbm5/Luc7l2/Vcp/Taf9	21	Down	DM vs. WM	F
GO_BP	GO:0050900	Leukocyte migration	8.38051e-07	Xcl1/Rps19/Ppib/Ppia/Ccl5/Rac2/Tnfrsf18/Thy1/Fcer1g/Ccr7/Prkca/Ptpn22/Ifng/Cd47/Rpl13a/Mif/Ccl4/Icam1/Pycard/Cd74/Ccl3	21	Up	DM vs. WM	F
GO_BP	GO:0050792	Regulation of viral process	8.83918e-07	Ddx5/Zfp36/Ltf/Cxcr4/Gsn/Top2a/Ifitm6/Ifitm1/Map3k1/Hexim1/Notch1/Ddx3x/Kpna2/Dhx9/Fam111a/N4bp1/Ddb1/Sp100/Ubp1/Trim12c/P4hb	21	Down	DM vs. WM	F
GO_BP	GO:0007599	Hemostasis	1.27301e-06	Thbs1/S100a9/Emilin2/Fn1/Prkcd/St3gal4/F13a1/Ptpn6/Thbd/Syk/Ptprj/Anxa2/Lyn/C3/C1galt1c1/Lilrb4a/Anxa5/Anxa7/Ano6/Adrb2/Cd9	21	Down	DM vs. WM	F
GO_BP	GO:0032635	Interleukin-6 production	1.27301e-06	Il1b/Cebpb/Cd24a/Laptm5/Sirpa/Klf2/Ptpn6/Mmp8/App/Il17ra/Syk/Dhx9/Lilrb4a/Tlr2/Mapkapk2/Ptafr/Flt3/Inpp5d/Unc93b1/Arrb2/Stat3	21	Down	DM vs. WM	F
KEGG	mmu05208	Chemical carcinogenesis - reactive oxygen species	4.25893e-06	Atp5d/Atp5b/Atp5g1/Cox8a/Cox5b/Ndufa12/Cox7b/Ndufa13/Slc25a4/Uqcr10/Ndufb5/Cox6b1/Ndufs4/Ndufs3/Uqcrfs1/Cyc1/Ndufs8/Ndufa7/Ndufv2/Ndufa6/Nfkbia	21	Up	DM vs. WM	F
GO_BP	GO:0043524	Negative regulation of neuron apoptotic process	4.35111e-06	Cebpb/Hsp90ab1/Lcn2/Grn/Vegfa/Lgmn/Hif1a/C5ar1/Hyou1/Adam8/Nono/Sod1/Mef2c/Hipk2/Ptk2b/Hdgf/Pdpk1/Arrb2/Set/Adnp/Gpi1	21	Down	DM vs. WM	F
GO_BP	GO:0000819	Sister chromatid segregation	4.35111e-06	Top2a/Rad21/Vps4b/Zfp207/Ctnnb1/Ube2c/Rb1/Pds5a/Ncapd2/Sfpq/Knstrn/Chmp5/Stag2/Hnrnpu/Smc2/Smc3/Apc/Baz1b/Bub3/Numa1/Becn1	21	Down	DM vs. WM	F
GO_BP	GO:0006109	Regulation of carbohydrate metabolic process	7.91383e-06	Ogt/Pmaip1/Cltc/Ier3/App/Nfkb1/Ep300/Kat2b/Hif1a/Gfpt1/Ptafr/Acadm/Ddb1/Adipor1/Ptk2b/Midn/Hdac4/Cbfa2t3/Ppp1cb/Usp7/Stat3	21	Down	DM vs. WM	F
GO_CC	GO:0030426	Growth cone	2.08826e-05	Cxcr4/Marcks/Hsp90ab1/Iqgap1/Arpc5/Snx18/App/Flna/Arpc2/Rtn4/Cyfip1/Dpysl2/Nin/Ptk2b/Setx/Ywhae/Katna1/Apc/Tpm3/Dnm2/Itga4	21	Down	DM vs. WM	F
KEGG	mmu04625	C-type lectin receptor signaling pathway	2.12613e-05	Il1b/Prkcd/Mapk3/Mapk1/Nfkb1/Clec7a/Nlrp3/Ppp3ca/Clec4e/Syk/Ikbkb/Ptgs2/Mapkapk2/Clec4d/Itpr1/Pik3cd/Mapk14/Ppp3r1/Chuk/Raf1/Mdm2	21	Down	DM vs. WM	F
GO_BP	GO:0050679	Positive regulation of epithelial cell proliferation	2.8899e-05	Hmgb2/Cdc42/Notch2/Grn/Vegfa/Azin1/Nr4a1/Notch1/Ctnnb1/Id1/Rtn4/Srsf6/Vhl/Itpr1/Pik3cd/Adam17/Cflar/Sp1/Glul/Stat3/Itga4	21	Down	DM vs. WM	F
GO_BP	GO:0007623	Circadian rhythm	3.75056e-05	Ddx5/Ogt/Top2a/Ep300/Id1/Dhx9/Gfpt1/Tardbp/Nono/Sfpq/Csnk1e/Fbxl3/Nampt/Hnrnpu/Ddb1/Pten/Egr1/Setx/Ppp1cb/Usp7/Mat2a	21	Down	DM vs. WM	F
GO_BP	GO:0006473	Protein acetylation	3.75056e-05	Actb/Mapk3/Ogt/Nfe2/App/Ep300/Kat2b/Ddx3x/Dr1/Eid1/Yeats4/Msl2/Glyr1/Spi1/Kansl2/Taok1/Brd7/Morf4l1/Pbxip1/Taf9/Tcf3	21	Down	DM vs. WM	F
GO_BP	GO:0050870	Positive regulation of T cell activation	4.26929e-05	Ptprc/Il1b/Anxa1/Itgal/Cd24a/Sirpa/Ccr2/Rara/Ikzf1/Nlrp3/Syk/Myb/Adam8/Lilrb4a/Vsir/Tfrc/Ccdc88b/Runx1/Zmiz1/Hes1/Bcl6	21	Down	DM vs. WM	F
GO_BP	GO:0045930	Negative regulation of mitotic cell cycle	6.4523e-05	Btg1/Ier3/Rad21/Klf4/Zfp36l1/Zfp207/Ctnnb1/Ctdsp2/Rb1/Cdkn1b/Cdkn1a/Ppp2r5c/Gpr132/Pten/Heca/Rps27l/Taok1/Brd7/Apc/Bub3/Mdm2	21	Down	DM vs. WM	F
GO_BP	GO:0030073	Insulin secretion	7.95125e-05	Il1b/Anxa1/Serp1/Slc8b1/Nadk/Ppp3ca/Dgat1/Glud1/Hif1a/Acsl4/Tardbp/Hmgcr/Cyb5r4/Sidt2/Tcirg1/Midn/Glrx/Raf1/Abcg1/Klf7/Glul	21	Down	DM vs. WM	F
KEGG	mmu04071	Sphingolipid signaling pathway	8.54659e-05	Mapk3/Sgms2/Mapk1/Nfkb1/Cers6/Sgpl1/Sgms1/Degs1/Map3k5/Ctsd/Ppp2cb/Ppp2r5c/Gnaq/Sgpp1/Gnai3/Pik3cd/Pten/Mapk14/Pdpk1/Raf1/Ppp2r5a	21	Down	DM vs. WM	F
KEGG	mmu04110	Cell cycle	9.38207e-05	Ywhaz/Gadd45a/Rad21/Cdk2/Ep300/Mcm6/Mcm5/Ccna2/Rb1/Ywhab/Cdkn1b/Mcm3/Cdkn1a/Tfdp1/Stag2/Ywhae/Cdk6/Smc3/Bub3/Ccnd3/Mdm2	21	Down	DM vs. WM	F
GO_BP	GO:0031668	Cellular response to extracellular stimulus	9.53134e-05	Ptprc/Fos/Mmp9/Hspa5/Mapk3/Lamp2/Pmaip1/Mapk1/Ralb/Map3k5/Cdkn1a/Tfrc/Wdr45b/Ehmt2/Sh3glb1/Srebf2/Usf2/Hnrnpl/Glul/Becn1/Itga4	21	Down	DM vs. WM	F
GO_BP	GO:0071241	Cellular response to inorganic substance	0.000105914	Thbs1/Fos/Mmp9/Fn1/Alox5ap/Junb/Gsn/Fus/Mapk3/Iqgap1/Mapk1/Lgmn/Cdkn1b/Cpne3/Tfrc/Mef2c/Cflar/Chuk/Fosb/Hnrnpa1/Mef2a	21	Down	DM vs. WM	F
GO_BP	GO:0002791	Regulation of peptide secretion	0.000105914	Il1b/S100a8/S100a9/Serp1/Slc8b1/Nadk/Ppp3ca/Glud1/Rab8b/Hif1a/Acsl4/Tardbp/Hmgcr/Anxa5/Sidt2/Tcirg1/Midn/Glrx/Abcg1/Klf7/Glul	21	Down	DM vs. WM	F
GO_BP	GO:0045664	Regulation of neuron differentiation	0.00011655	Il1b/Ddx6/Cd24a/Hspa1b/App/Tcf4/Rara/Notch1/Rtn4/Hspa1a/Bnip2/Mef2c/Eif4enif1/Dpysl2/Actr3/Nin/Pten/Bcl11a/Hes1/Bcl6/Tcf3	21	Down	DM vs. WM	F
GO_BP	GO:0090087	Regulation of peptide transport	0.000122145	Il1b/S100a8/S100a9/Serp1/Slc8b1/Nadk/Ppp3ca/Glud1/Rab8b/Hif1a/Acsl4/Tardbp/Hmgcr/Anxa5/Sidt2/Tcirg1/Midn/Glrx/Abcg1/Klf7/Glul	21	Down	DM vs. WM	F
GO_BP	GO:0016236	Macroautophagy	0.000142789	Mapk3/Lamp2/Snx18/Hif1a/Ralb/Tlr2/Ctsd/Wdr45b/Tcirg1/Ehmt2/Chmp5/Sh3glb1/Pip4k2a/Gnai3/Tbc1d14/Snx4/Supt5/Adrb2/Arl8b/Vcp/Becn1	21	Down	DM vs. WM	F
GO_BP	GO:0090150	Establishment of protein localization to membrane	0.000258395	Cd24a/Hspa5/Ssr3/Itgam/Atp6ap1/Ogt/Pmaip1/Rab31/Arpc2/Emc1/Srp9/Rab8b/Sh3glb1/Nsf/Zdhhc18/Actr3/Gga1/Snap23/Romo1/Tram1/Gorasp2	21	Down	DM vs. WM	F
GO_BP	GO:0046034	ATP metabolic process	0.000341714	Hspa1b/Ogt/Ier3/Atp6v1b2/Cox7c/App/Pgam1/Pgk1/Adpgk/Ep300/Atp5a1/Atp6v1a/Hif1a/Hk2/Hspa1a/Atp5g3/Hdac4/Cbfa2t3/Vcp/Stat3/Gpi1	21	Down	DM vs. WM	F
GO_BP	GO:0045444	Fat cell differentiation	0.000358043	Cebpb/Gpx1/Wfdc21/Zfp36/Klf4/Tbl1xr1/Vegfa/Ep300/Zfp36l1/Nr4a1/Rgs2/Fndc3b/Ptgs2/Hnrnpu/Scd1/Cebpd/Pias1/Mapk14/Hes1/Insig1/Adrb2	21	Down	DM vs. WM	F
GO_BP	GO:0009101	Glycoprotein biosynthetic process	0.000515372	Gcnt2/St3gal4/Rpn1/Ogt/Serp1/Csgalnact2/Soat1/Ndst1/Arfgef1/Abca7/Rpn2/Chp1/Tm9sf2/Ctnnb1/St8sia4/Gfpt1/C1galt1c1/Uggt1/Gxylt1/B4galt5/Galnt1	21	Down	DM vs. WM	F
GO_BP	GO:0006650	Glycerophospholipid metabolic process	0.000644603	Serinc3/Gpcpd1/Ttc7/Far1/Pigt/Ldlr/Csf1r/Naaa/Synj1/Etnk1/Sh3glb1/Ip6k1/Pip4k2a/Pik3cd/Pten/Inpp5d/Gpat4/Pnpla7/Cept1/Dbi/Becn1	21	Down	DM vs. WM	F
GO_BP	GO:0016485	Protein processing	0.000672336	Thbs1/Hp/Gsn/Ogt/Apaf1/Pgk1/Lgmn/Cpd/Mafb/Vsir/Il1r2/Sppl3/Metap2/Fam111a/Adam17/H13/Aph1a/Capn1/Adam19/Mdm2/Ctse	21	Down	DM vs. WM	F
GO_BP	GO:0006605	Protein targeting	0.00072946	Ywhaz/Hspa5/Laptm5/Ssr3/Itgam/Ogt/Lamp2/Sorl1/Arpc2/Herpud1/Srp9/Rab8b/Ywhab/Edem1/Pan3/M6pr/Zdhhc18/Actr3/Ywhae/Romo1/Tram1	21	Down	DM vs. WM	F
GO_BP	GO:0072659	Protein localization to plasma membrane	0.00171537	Actb/Atp6ap1/Picalm/Myadm/Cltc/Ttc7/Atp1b3/Rab31/Flna/Tspan14/Anxa2/Rab8b/Ikbkb/Rhoq/Nsf/Actr3/Ezr/Gga1/Hectd1/Ppp2r5a/Gorasp2	21	Down	DM vs. WM	F
GO_MF	GO:0042393	Histone binding	0.00232282	Ptma/Kdm7a/Tbl1xr1/Anp32e/Nap1l1/Cbx3/Ncapd2/Suz12/Yeats4/Morc3/Glyr1/Jarid2/Atad2/Phf8/Baz2a/Zzef1/Sbno2/Brd7/Baz1b/Set/Sbno1	21	Down	DM vs. WM	F
GO_BP	GO:0016042	Lipid catabolic process	0.00424523	Il1b/Psap/Prkcd/Gpcpd1/Sorl1/Smpdl3a/Plbd1/Cyp4f18/Tbl1xr1/Gm2a/Ldlr/Acer3/Hsd17b11/Naaa/Sgpl1/Acadm/Pnpla7/Naga/Neu1/Dbi/Hexa	21	Down	DM vs. WM	F
GO_BP	GO:0048562	Embryonic organ morphogenesis	0.00479398	Mapk3/Hipk1/Mapk1/Notch2/Ndst1/Notch1/Hif1a/Mafb/Ctnnb1/Runx2/Sod1/Arid1a/Mef2c/Hipk2/Sp3/Rbpj/Sec24b/Hes1/Insig1/Sp1/Setd2	21	Down	DM vs. WM	F
GO_BP	GO:0008202	Steroid metabolic process	0.00552281	Lbr/App/Nfkb1/Igf1r/Soat1/Ldlr/Hsd17b11/Sgpl1/Aplp2/Hmgcr/Sf1/Sod1/Erlin1/Hmgcs1/Scd1/Srebf2/Egr1/Abcg1/Insig1/Tiparp/Atp1a1	21	Down	DM vs. WM	F
GO_MF	GO:0001664	G protein-coupled receptor binding	0.00575804	Psap/Sdcbp/Hspa1b/Ccl9/Ccdc88c/App/Flna/Arap1/Ccl6/Pdcd6ip/C3/Hspa1a/Usp4/Gnaq/Itch/Gnai3/Nsf/Adrb2/Arrb2/Stat3/Dnm2	21	Down	DM vs. WM	F
GO_BP	GO:0043087	Regulation of GTPase activity	0.00674266	Prtn3/Picalm/Ccl9/Iqgap1/Snx18/Arap1/Map4k4/Ccl6/Arfgef1/Dock10/Ccpg1/Rgl2/Sod1/Myo9b/Tbc1d14/Vav1/Lims1/Ptk2b/Arrb2/Pbxip1/Bcl6	21	Down	DM vs. WM	F
GO_BP	GO:0072001	Renal system development	0.00674266	Cd44/Psap/Mmp9/Cd24a/Cxcr4/Notch2/Rara/Cxcr2/Vegfa/Notch1/Sgpl1/Ctnnb1/Pds5a/Mef2c/Arg2/Egr1/Hes1/Cflar/Apc/Tiparp/Aph1a	21	Down	DM vs. WM	F
GO_BP	GO:0002768	Immune response-regulating cell surface receptor signaling pathway	0.00981007	Ptprc/Laptm5/Ptpn6/Mapk1/Fpr2/Clec4e/Syk/Ptprj/C5ar1/Btk/Lyn/Cd300a/Lilrb4a/Tlr2/Nfam1/Mef2c/Sppl3/Khdrbs1/Clec4d/Ezr/Themis2	21	Down	DM vs. WM	F
KEGG	mmu05415	Diabetic cardiomyopathy	0.0333198	Gsr/Cybb/Mmp9/Prkcd/Ncf1/Ncf2/Atp2a3/Cox7c/Nfkb1/Atp5a1/Ncf4/Gfpt1/Atp5g3/Ctsd/Ptpa/Uqcr11/Pik3cd/Pten/Mapk14/Sp1/Ppp1cb	21	Down	DM vs. WM	F
KEGG	mmu04015	Rap1 signaling pathway	0.0375712	Thbs1/Actb/Actg1/Itgal/Rassf5/Itgam/Cdc42/Mapk3/Mapk1/Igf1r/Vegfa/Csf1r/Ralb/Ctnnb1/Id1/Gnaq/Gnai3/Pik3cd/Vav1/Mapk14/Raf1	21	Down	DM vs. WM	F
GO_BP	GO:0002181	Cytoplasmic translation	2.8304e-15	Rplp0/Rpl6/Cnbp/Rpl32/Rpl18/Rpl26/Rpl19/Rps23/Rpl15/Rpl8/Rps2/Rpl10a/Rpl17/Rpl22l1/Eif3i/Eif3m/Dph3/Rpl36al/Rpl13a/Ybx1	20	Up	DM vs. WM	F
GO_BP	GO:2000379	Positive regulation of reactive oxygen species metabolic process	1.01357e-11	Thbs1/Prkcd/Gadd45a/Itgam/Lcn2/Cd177/Ogt/Mmp8/App/Fpr2/Syk/Sod1/Cdkn1a/Gnai3/Ptk2b/Xdh/Mapk14/Hdac4/Grb2/Romo1	20	Down	DM vs. WM	F
GO_BP	GO:1902117	Positive regulation of organelle assembly	4.36639e-11	Sdcbp/Snx18/Arpc2/Vps4b/Lcp1/Ralb/Pdcd6ip/G3bp1/Cep120/Cnot1/Pan3/Sh3glb1/Msn/Pip4k2a/Snx4/Dync1h1/Cnot6/Numa1/Becn1/G3bp2	20	Down	DM vs. WM	F
GO_BP	GO:0006364	RRNA processing	4.63417e-10	Rpl7/Rpl35/Rps6/Rps19/Rps16/Rps25/Rps27rt/Rpl14/Rps15/Rpl26/Rps24/Rpl10a/Nop10/Rps8/Rpl5/Npm3/Pop5/Trmt112/Eif6/Exosc6	20	Up	DM vs. WM	F
GO_BP	GO:0016072	RRNA metabolic process	5.57871e-09	Rpl7/Rpl35/Rps6/Rps19/Rps16/Rps25/Rps27rt/Rpl14/Rps15/Rpl26/Rps24/Rpl10a/Nop10/Rps8/Rpl5/Npm3/Pop5/Trmt112/Eif6/Exosc6	20	Up	DM vs. WM	F
GO_BP	GO:0071675	Regulation of mononuclear cell migration	1.15123e-08	Thbs1/Dusp1/Mapk3/Ccr2/Mapk1/App/Slc8b1/Lgmn/Csf1r/Ptprj/C5ar1/Adam8/Lyn/Trem1/Msn/Spi1/Adam17/Ptk2b/Ano6/Itga4	20	Down	DM vs. WM	F
GO_BP	GO:0030316	Osteoclast differentiation	1.30956e-08	Cebpb/Fos/Junb/Atp6ap1/Notch2/Rassf2/Cd300lf/Csf1r/Snx10/Mafb/Ctnnb1/Adam8/Lilrb4a/Tfrc/Tcirg1/Inpp5d/Mapk14/Sbno2/Chuk/Apc	20	Down	DM vs. WM	F
GO_MF	GO:0003697	Single-stranded DNA binding	4.08065e-08	Pcbp2/Anxa1/Hnrnpk/Pcbp1/Samhd1/Alyref/Hnrnpa2b1/Nucks1/Mcm6/Dhx9/Mcm5/Hnrnpdl/Mcm3/Hnrnpu/Fam111a/Smc2/Purb/Ssbp3/Hnrnpa1/Ybx3	20	Down	DM vs. WM	F
GO_BP	GO:0071621	Granulocyte chemotaxis	4.22998e-08	Thbs1/Il1b/S100a8/S100a9/Anxa1/Csf3r/Itgam/Ccl9/Mapk3/Mapk1/Cxcr2/Il17ra/Ccl6/Vegfa/Syk/Csf1r/Ptprj/C5ar1/Trem1/Vav1	20	Down	DM vs. WM	F
GO_BP	GO:0050851	Antigen receptor-mediated signaling pathway	1.35655e-07	Lck/Rps3/Cd3e/Bcl2a1d/Skap1/Cd247/Cd8a/Sh2d1a/Thy1/Sla2/Itk/Lime1/Ccr7/Bax/Ptpn22/Prkch/Zap70/Ifng/Trat1/Bcl2	20	Up	DM vs. WM	F
GO_BP	GO:0016052	Carbohydrate catabolic process	1.74283e-07	Chil3/Pygl/Pgd/Ogt/Ier3/App/Pgam1/Gm2a/Pgk1/Adpgk/Ep300/Hif1a/Hk2/Hdac4/Naga/Neu1/Cbfa2t3/Ppp1cb/Stat3/Gpi1	20	Down	DM vs. WM	F
GO_BP	GO:0070304	Positive regulation of stress-activated protein kinase signaling cascade	1.93754e-07	Il1b/Gadd45a/Cdc42/Mmp8/App/Lmnb1/Rassf2/Map4k4/Map3k1/Vegfa/Lyn/Hmgcr/Map3k5/Hipk2/Spi1/Ptk2b/Xdh/Taok1/Rell1/Rnf13	20	Down	DM vs. WM	F
GO_BP	GO:0060326	Cell chemotaxis	1.96158e-07	Xcl1/Rps19/Ppib/Ppia/Ccl5/Rac2/Bin2/Fcer1g/Lef1/Ccr7/Prkca/Ccrl2/Ifng/Prkcq/Saa3/Rpl13a/Mif/Ccl4/Cd74/Ccl3	20	Up	DM vs. WM	F
GO_BP	GO:0050729	Positive regulation of inflammatory response	2.42356e-07	Il1b/Cebpb/S100a8/S100a9/Cd24a/Alox5ap/Osm/Ccr2/Mmp8/App/Grn/Il17ra/Ldlr/Adam8/Dhx9/C3/Tlr2/Ptgs2/Snx4/Ctsc	20	Down	DM vs. WM	F
GO_BP	GO:0006665	Sphingolipid metabolic process	2.70642e-07	Psap/Serinc3/Prkcd/Sgms2/Smpdl3a/Gm2a/Cers6/Acer3/Naaa/Sgpl1/Tm9sf2/Sgms1/Degs1/St8sia4/B4galt3/Sgpp1/Naga/Neu1/B4galt5/Hexa	20	Down	DM vs. WM	F
GO_BP	GO:0030833	Regulation of actin filament polymerization	3.27285e-07	Prkcd/Gsn/Arpc5/Myadm/Map3k1/Arpc2/Capza1/Arfgef1/Cyfip1/Mtpn/Arpc4/Tlr2/Capza2/Actr3/Ssh2/Ptk2b/Grb2/Hcls1/Add3/Capn1	20	Down	DM vs. WM	F
GO_BP	GO:0050921	Positive regulation of chemotaxis	5.44958e-07	Thbs1/Il1b/Fn1/Cxcr4/Mapk3/Ccr2/Mapk1/App/Cxcr2/Vegfa/Lgmn/Csf1r/Ptprj/C5ar1/Trem1/Spi1/Adam17/Ptk2b/Swap70/Ano6	20	Down	DM vs. WM	F
GO_BP	GO:0031333	Negative regulation of protein-containing complex assembly	6.00438e-07	Prkcd/Gsn/Cdc42/Myadm/Lamp2/Sorl1/Sgk1/Arpc2/Ep300/Capza1/Lmo4/Arfgef1/Ddx3x/Mtpn/Tlr2/Capza2/Ssh2/Raf1/Add3/Capn1	20	Down	DM vs. WM	F
GO_BP	GO:2001235	Positive regulation of apoptotic signaling pathway	9.78594e-07	Ptprc/Thbs1/S100a8/S100a9/Mcl1/Serinc3/Prkcd/G0s2/Osm/Pmaip1/Apaf1/Sod1/Sfpq/Sh3glb1/Ctnna1/Pten/Ctsc/Becn1/Pak2/Spop	20	Down	DM vs. WM	F
KEGG	mmu04662	B cell receptor signaling pathway	1.28539e-06	Fos/Mapk3/Ptpn6/Mapk1/Nfkb1/Ifitm1/Ppp3ca/Syk/Btk/Lyn/Pirb/Ikbkb/Lilrb4a/Pik3cd/Vav1/Inpp5d/Ppp3r1/Chuk/Grb2/Raf1	20	Down	DM vs. WM	F
GO_BP	GO:0022618	Ribonucleoprotein complex assembly	1.54675e-06	Rps28/Hsp90ab1/Celf2/Eif2s3x/Mbnl1/Eif4b/Celf1/Sf3b1/Dhx9/Srsf6/Eif3a/Usp4/Cpsf6/Prpf18/Setx/Rps27l/Sf3a1/Rbm5/Luc7l2/Taf9	20	Down	DM vs. WM	F
GO_BP	GO:0070665	Positive regulation of leukocyte proliferation	2.04277e-06	Ptprc/Il1b/Anxa1/Itgal/Cd24a/Mapk3/Ccr2/Mapk1/Syk/Csf1r/Lyn/Cdkn1a/Tfrc/Mef2c/Ccdc88b/Csf2rb/Hes1/Bcl6/Csf2ra/Tcf3	20	Down	DM vs. WM	F
GO_BP	GO:0002244	Hematopoietic progenitor cell differentiation	3.1969e-06	Ptprc/Sirpa/Ptpn6/Top2a/Hspa9/Vegfa/Notch1/Pld4/Csf1r/Ap2a2/Myb/Rbm47/Spi1/Runx1/Cebpd/Flt3/Cdk6/Hes1/Ssbp3/Srsf4	20	Down	DM vs. WM	F
GO_BP	GO:0007596	Blood coagulation	3.81288e-06	Thbs1/S100a9/Emilin2/Fn1/Prkcd/St3gal4/F13a1/Ptpn6/Thbd/Syk/Ptprj/Anxa2/Lyn/C3/C1galt1c1/Lilrb4a/Anxa5/Ano6/Adrb2/Cd9	20	Down	DM vs. WM	F
GO_BP	GO:0006403	RNA localization	4.06768e-06	Zfp36/Srsf3/Alyref/Pabpn1/Hnrnpa2b1/Zfp36l1/Ssb/Dhx9/Qk/Sidt2/Hnrnpu/Khdrbs1/Cpsf6/Nup210/Dcp2/Nxf1/Alkbh5/Hnrnpa1/Setd2/G3bp2	20	Down	DM vs. WM	F
GO_BP	GO:0050817	Coagulation	4.72973e-06	Thbs1/S100a9/Emilin2/Fn1/Prkcd/St3gal4/F13a1/Ptpn6/Thbd/Syk/Ptprj/Anxa2/Lyn/C3/C1galt1c1/Lilrb4a/Anxa5/Ano6/Adrb2/Cd9	20	Down	DM vs. WM	F
GO_BP	GO:0051494	Negative regulation of cytoskeleton organization	5.16256e-06	Prkcd/Gsn/Myadm/Sgk1/Arap1/Map3k1/Arpc2/Capza1/Arfgef1/Kat2b/Mtpn/Tlr2/Capza2/Ssh2/Swap70/Taok1/Apc/Add3/Capn1/Pak2	20	Down	DM vs. WM	F
KEGG	mmu04666	Fc gamma R-mediated phagocytosis	5.83403e-06	Ptprc/Prkcd/Marcks/Gsn/Cdc42/Mapk3/Arpc5/Ncf1/Actr2/Mapk1/Arpc2/Syk/Lyn/Arpc4/Pik3cd/Actr3/Vav1/Inpp5d/Raf1/Dnm2	20	Down	DM vs. WM	F
GO_BP	GO:1902904	Negative regulation of supramolecular fiber organization	6.02702e-06	Prkcd/Gsn/Myadm/Sgk1/Arap1/Map3k1/Arpc2/Ldlr/Capza1/Arfgef1/Mtpn/Tlr2/Capza2/Ssh2/Swap70/Taok1/Apc/Add3/Capn1/Pak2	20	Down	DM vs. WM	F
GO_BP	GO:0010951	Negative regulation of endopeptidase activity	1.2062e-05	Cd44/Thbs1/Gpx1/Mmp9/Ltf/Hspa1b/Picalm/Sorl1/Serpinb1a/Klf4/Herpud1/Vegfa/Nr4a1/Ddx3x/Ptgs2/Cflar/Arrb2/Pak2/Mdm2/Gpi1	20	Down	DM vs. WM	F
GO_BP	GO:0042129	Regulation of T cell proliferation	1.2062e-05	Ptprc/Cd44/Il1b/Cebpb/Anxa1/Itgal/Cd24a/Laptm5/Ptpn6/Ccr2/Tnfrsf1b/Syk/Ctnnb1/Lilrb4a/Vsir/Tfrc/Itch/Ccdc88b/Arg2/Hes1	20	Down	DM vs. WM	F
GO_CC	GO:0030496	Midbody	2.53952e-05	Hsp90b1/Hspa5/Ist1/Cdc42/Iqgap1/Celf2/Arl8a/Vps4b/Klhl9/Anxa2/Ralb/Pdcd6ip/Chmp5/Hnrnpu/Sh3glb1/Gnai3/Safb/Katna1/Usp8/Arl8b	20	Down	DM vs. WM	F
GO_BP	GO:0016051	Carbohydrate biosynthetic process	2.78477e-05	St3gal4/Pgd/Ogt/Cltc/Nfkb1/Pgk1/Ep300/Ndst1/Kat2b/Hif1a/Gyg/Gfpt1/Ptafr/Acadm/Ddb1/Ptk2b/Ppp1cb/B4galt5/Usp7/Gpi1	20	Down	DM vs. WM	F
GO_BP	GO:0061351	Neural precursor cell proliferation	2.78477e-05	Il1b/Cd24a/Cxcr4/Zeb2/Flna/Akna/Grn/Vegfa/Notch1/Nap1l1/Hif1a/C5ar1/Ctnnb1/Lyn/Cep120/Rere/Ctnna1/Lims1/Zzef1/Kdm1a	20	Down	DM vs. WM	F
GO_BP	GO:0034248	Regulation of cellular amide metabolic process	3.69429e-05	Rps3a1/Cnbp/Apoe/Rps3/Rpl26/Eif1/Ppp1ca/Rpl10/Gzmb/Rpl5/Dph3/Prkca/Eif5a/Uqcc2/Ifng/Eif6/Eif3e/Cirbp/Rpl13a/Ybx1	20	Up	DM vs. WM	F
GO_BP	GO:0008361	Regulation of cell size	7.24792e-05	Fn1/Ist1/Hsp90ab1/Ogt/Vegfa/Slc12a6/Rtn4/Cyfip1/Mtpn/Ptprs/Sema4a/Lamtor4/Dpysl2/Actr3/Pten/Bcl11a/Anxa7/Ano6/Dnm2/Adnp	20	Down	DM vs. WM	F
GO_BP	GO:2000112	Regulation of cellular macromolecule biosynthetic process	8.27705e-05	Rps3a1/Cnbp/Rps3/Rpl26/Eif1/Ppp1ca/Rpl10/Gzmb/Rpl5/Ccr7/Dph3/Prkca/Eif5a/Uqcc2/Eif6/Eif3e/Cirbp/Rpl13a/Ybx1/Bcl2	20	Up	DM vs. WM	F
KEGG	mmu05166	Human T-cell leukemia virus 1 infection	8.44934e-05	B2m/Lck/Cd3g/Cd3d/Cd3e/H2-D1/H2-Q4/H2-M3/H2-T22/Slc25a4/H2-T23/Bax/Il2rg/Anapc11/Icam1/Il2rb/H2-Eb1/H2-Ab1/Nfkbia/H2-Aa	20	Up	DM vs. WM	F
GO_BP	GO:0001649	Osteoblast differentiation	0.000114282	Cebpb/Ddx5/Ltf/Junb/H3f3a/Rassf2/Vegfa/Notch1/Ctnnb1/Runx2/Id1/Fndc3b/Tcirg1/Tob1/Mef2c/Cebpd/Mapk14/Cdk6/Hdac4/Apc	20	Down	DM vs. WM	F
GO_BP	GO:0035264	Multicellular organism growth	0.000119978	Rpl29/Klf2/H3f3a/App/Notch2/Rara/Ikzf1/Tbl1xr1/Ep300/Lgmn/Zfp36l1/Tnks2/Celf1/Sgpl1/Sod1/Ezr/Flt3/Gpat4/Adrb2/Stat3	20	Down	DM vs. WM	F
GO_BP	GO:0051651	Maintenance of location in cell	0.000133915	Ptprc/Hspa5/Gsn/Lcn2/Ptpn6/Ibtk/Sorl1/Slc8b1/Hk2/Lyn/Syne1/Morc3/Hnrnpu/Itpr1/Sp100/Ptk2b/Sun2/Insig1/Dbi/Diaph1	20	Down	DM vs. WM	F
GO_BP	GO:0006874	Cellular calcium ion homeostasis	0.000134301	Xcl1/Lck/Apoe/Ccl5/Sri/Gimap5/Thy1/Gimap3/Lime1/Ccr7/Cd52/Anxa6/Bax/Prkca/Eif5a/Ccrl2/Gtf2i/Bcl2/Ramp3/Ccl3	20	Up	DM vs. WM	F
GO_BP	GO:0030324	Lung development	0.000239591	Ywhaz/Cdc42/Mapk3/Klf2/Mapk1/Vegfa/Ep300/Notch1/Ctnnb1/Id1/Srsf6/Fndc3b/Man2a1/Sp3/Rbpj/Sec24b/Hes1/Ppp3r1/Sp1/Numa1	20	Down	DM vs. WM	F
GO_BP	GO:0030323	Respiratory tube development	0.000275318	Ywhaz/Cdc42/Mapk3/Klf2/Mapk1/Vegfa/Ep300/Notch1/Ctnnb1/Id1/Srsf6/Fndc3b/Man2a1/Sp3/Rbpj/Sec24b/Hes1/Ppp3r1/Sp1/Numa1	20	Down	DM vs. WM	F
GO_CC	GO:0031965	Nuclear membrane	0.000516614	Lbr/Alox5ap/Sdcbp/Slc16a3/Lmnb1/Pum2/Nr4a1/Tmpo/Tmc6/Ctnnb1/Syne1/Yeats4/Tmem43/Ptgs2/Tnrc18/Itpr1/Itprip/Phf8/Sun2/Apc	20	Down	DM vs. WM	F
GO_CC	GO:0005770	Late endosome	0.000563377	Psap/Cxcr4/Mapk3/Lamp2/Lamp1/Mapk1/Sorl1/Rab31/Grn/Ldlr/Lgmn/Anxa2/Sppl2a/Tcirg1/Chmp5/Lamtor4/Tmem30a/M6pr/Rhob/Rnf13	20	Down	DM vs. WM	F
GO_BP	GO:0001906	Cell killing	0.00077605	Ptprc/Hmgn2/Lyz2/Ltf/Itgam/Hsp90ab1/Ncf1/Ptpn6/Lamp1/Elane/Clec7a/Syk/C3/Trem1/Spi1/Vav1/Ctsc/Arrb2/Romo1/Arl8b	20	Down	DM vs. WM	F
GO_BP	GO:2001020	Regulation of response to DNA damage stimulus	0.000811064	Cd44/Mcl1/Actb/Ddx5/Hnrnpk/Prkcd/Fus/Pmaip1/Actr2/Ier3/Smchd1/Dhx9/Yeats4/Trip12/Cdk9/Morf4l1/Ino80d/Kdm1a/Setd2/Mdm2	20	Down	DM vs. WM	F
GO_BP	GO:0050807	Regulation of synapse organization	0.000839395	Hnrnpk/Ywhaz/Marcks/Picalm/Cdc42/Actr2/App/Cyfip1/Tlr2/Ptprs/Sema4a/Mef2c/Vhl/Actr3/Abhd17b/Pten/Il10ra/Mapk14/Vcp/Adnp	20	Down	DM vs. WM	F
GO_BP	GO:0048738	Cardiac muscle tissue development	0.00113101	Pi16/Cdc42/Mapk1/Rara/Vegfa/Rgs2/Notch1/Ctnnb1/Arid1a/Mef2c/Maml1/Hnrnpu/Jarid2/Rbpj/Acadm/Pten/Mapk14/Apc/Arrb2/Mef2a	20	Down	DM vs. WM	F
GO_BP	GO:0050803	Regulation of synapse structure or activity	0.00117423	Hnrnpk/Ywhaz/Marcks/Picalm/Cdc42/Actr2/App/Cyfip1/Tlr2/Ptprs/Sema4a/Mef2c/Vhl/Actr3/Abhd17b/Pten/Il10ra/Mapk14/Vcp/Adnp	20	Down	DM vs. WM	F
GO_BP	GO:0005996	Monosaccharide metabolic process	0.00127893	Pgd/Ogt/Pmaip1/Serp1/Pgk1/Adpgk/Ep300/Kat2b/Hif1a/Hk2/Gfpt1/Man2a1/Acadm/Ddb1/Adipor1/Midn/Mapk14/Ppp1cb/Usp7/Gpi1	20	Down	DM vs. WM	F
GO_BP	GO:0048193	Golgi vesicle transport	0.00143932	Laptm5/Lamp1/Sorl1/Rab31/Arf5/Rab8b/Hyou1/Erp29/Sec23b/Arf3/Tbc1d14/Nsf/Gga1/Copz1/Sec24b/Eps15/Insig1/Sec31a/Vcp/Dnm2	20	Down	DM vs. WM	F
GO_BP	GO:0050864	Regulation of B cell activation	0.00143932	Ptprc/Cd24a/Laptm5/Ptpn6/Zfp36l1/Syk/Btk/Lyn/Cd300a/Lilrb4a/Cdkn1a/Tfrc/Nfam1/Mef2c/Samsn1/Flt3/Inpp5d/Bcl6/Tcf3/Themis2	20	Down	DM vs. WM	F
[truncated: 3,190 more rows]
